# Supplementary material for: Limits in the detection of m6A changes using MeRIP/m6A-seq
Source: Sci Rep. 2020 Apr 20;10:6590. doi: 10.1038/s41598-020-63355-3 (PMC7170965; doi:10.1038/s41598-020-63355-3)
Supplement: Supplementary file 3 — Supplementary information 3. [file 41598_2020_63355_MOESM3_ESM.zip]

Archive with 247 entries (230 files):
- additional_file4_v2/
- additional_file4_v2/metdiff_deq_results/
- additional_file4_v2/metdiff_deq_results/positive_yu_mettl3_2018_deq_results.txt
- __MACOSX/
- __MACOSX/additional_file4_v2/
- __MACOSX/additional_file4_v2/metdiff_deq_results/
- __MACOSX/additional_file4_v2/metdiff_deq_results/._positive_yu_mettl3_2018_deq_results.txt
- additional_file4_v2/metdiff_deq_results/negative_engel_neuron_2018_deq_results.txt
- __MACOSX/additional_file4_v2/metdiff_deq_results/._negative_engel_neuron_2018_deq_results.txt
- additional_file4_v2/metdiff_deq_results/lichinchi_hiv_2016_deq_results.txt
- __MACOSX/additional_file4_v2/metdiff_deq_results/._lichinchi_hiv_2016_deq_results.txt
- additional_file4_v2/metdiff_deq_results/positive_wang_mettl314_2014_deq_results.txt
- __MACOSX/additional_file4_v2/metdiff_deq_results/._positive_wang_mettl314_2014_deq_results.txt
- additional_file4_v2/metdiff_deq_results/anders_stress_2018_deq_results.txt
- __MACOSX/additional_file4_v2/metdiff_deq_results/._anders_stress_2018_deq_results.txt
- additional_file4_v2/metdiff_deq_results/engel_neuron_2018_deq_results.txt
- __MACOSX/additional_file4_v2/metdiff_deq_results/._engel_neuron_2018_deq_results.txt
- additional_file4_v2/metdiff_deq_results/li_ythdf2_2018_deq_results.txt
- __MACOSX/additional_file4_v2/metdiff_deq_results/._li_ythdf2_2018_deq_results.txt
- additional_file4_v2/metdiff_deq_results/positive_fustin_circadian_2013_deq_results.txt
- __MACOSX/additional_file4_v2/metdiff_deq_results/._positive_fustin_circadian_2013_deq_results.txt
- additional_file4_v2/metdiff_deq_results/positive_li_leukemia_2017_deq_results.txt
- __MACOSX/additional_file4_v2/metdiff_deq_results/._positive_li_leukemia_2017_deq_results.txt
- additional_file4_v2/metdiff_deq_results/positive_huang_mettl14_2018_deq_results.txt
- __MACOSX/additional_file4_v2/metdiff_deq_results/._positive_huang_mettl14_2018_deq_results.txt
- additional_file4_v2/metdiff_deq_results/barbieri_leukemia_2017_deq_results.txt
- __MACOSX/additional_file4_v2/metdiff_deq_results/._barbieri_leukemia_2017_deq_results.txt
- additional_file4_v2/metdiff_deq_results/lichinchi_zikv_2016_deq_results.txt
- __MACOSX/additional_file4_v2/metdiff_deq_results/._lichinchi_zikv_2016_deq_results.txt
- additional_file4_v2/metdiff_deq_results/wen_zc3h13_2018_deq_results.txt
- __MACOSX/additional_file4_v2/metdiff_deq_results/._wen_zc3h13_2018_deq_results.txt
- additional_file4_v2/metdiff_deq_results/negative_neg_control_mocks_deq_results.txt
- __MACOSX/additional_file4_v2/metdiff_deq_results/._negative_neg_control_mocks_deq_results.txt
- additional_file4_v2/metdiff_deq_results/zhang_alkbh5_2017_deq_results.txt
- __MACOSX/additional_file4_v2/metdiff_deq_results/._zhang_alkbh5_2017_deq_results.txt
- additional_file4_v2/metdiff_deq_results/li_leukemia_2017_deq_results.txt
- __MACOSX/additional_file4_v2/metdiff_deq_results/._li_leukemia_2017_deq_results.txt
- additional_file4_v2/metdiff_deq_results/positive_batista_mettl3_2014_deq_results.txt
- __MACOSX/additional_file4_v2/metdiff_deq_results/._positive_batista_mettl3_2014_deq_results.txt
- additional_file4_v2/metdiff_deq_results/bertero_smad23_2018_deq_results.txt
- __MACOSX/additional_file4_v2/metdiff_deq_results/._bertero_smad23_2018_deq_results.txt
- additional_file4_v2/metdiff_deq_results/Volumes/
- additional_file4_v2/metdiff_deq_results/Volumes/Markarian_501/
- additional_file4_v2/metdiff_deq_results/Volumes/Markarian_501/merip_reanalysis/
- additional_file4_v2/metdiff_deq_results/Volumes/Markarian_501/merip_reanalysis/figures/
- additional_file4_v2/metdiff_deq_results/Volumes/Markarian_501/merip_reanalysis/figures/deq_output_metdiff_peaks/
- additional_file4_v2/metdiff_deq_results/Volumes/Markarian_501/merip_reanalysis/figures/deq_output_metdiff_peaks/positive_yu_mettl3_2018_deq_results.txt
- __MACOSX/additional_file4_v2/metdiff_deq_results/Volumes/
- __MACOSX/additional_file4_v2/metdiff_deq_results/Volumes/Markarian_501/
- __MACOSX/additional_file4_v2/metdiff_deq_results/Volumes/Markarian_501/merip_reanalysis/
- __MACOSX/additional_file4_v2/metdiff_deq_results/Volumes/Markarian_501/merip_reanalysis/figures/
- __MACOSX/additional_file4_v2/metdiff_deq_results/Volumes/Markarian_501/merip_reanalysis/figures/deq_output_metdiff_peaks/
- __MACOSX/additional_file4_v2/metdiff_deq_results/Volumes/Markarian_501/merip_reanalysis/figures/deq_output_metdiff_peaks/._positive_yu_mettl3_2018_deq_results.txt
- additional_file4_v2/metdiff_deq_results/Volumes/Markarian_501/merip_reanalysis/figures/deq_output_metdiff_peaks/negative_engel_neuron_2018_deq_results.txt
- __MACOSX/additional_file4_v2/metdiff_deq_results/Volumes/Markarian_501/merip_reanalysis/figures/deq_output_metdiff_peaks/._negative_engel_neuron_2018_deq_results.txt
- additional_file4_v2/metdiff_deq_results/Volumes/Markarian_501/merip_reanalysis/figures/deq_output_metdiff_peaks/lichinchi_hiv_2016_deq_results.txt
- __MACOSX/additional_file4_v2/metdiff_deq_results/Volumes/Markarian_501/merip_reanalysis/figures/deq_output_metdiff_peaks/._lichinchi_hiv_2016_deq_results.txt
- additional_file4_v2/metdiff_deq_results/Volumes/Markarian_501/merip_reanalysis/figures/deq_output_metdiff_peaks/positive_wang_mettl314_2014_deq_results.txt
- __MACOSX/additional_file4_v2/metdiff_deq_results/Volumes/Markarian_501/merip_reanalysis/figures/deq_output_metdiff_peaks/._positive_wang_mettl314_2014_deq_results.txt
- additional_file4_v2/metdiff_deq_results/Volumes/Markarian_501/merip_reanalysis/figures/deq_output_metdiff_peaks/anders_stress_2018_deq_results.txt
- __MACOSX/additional_file4_v2/metdiff_deq_results/Volumes/Markarian_501/merip_reanalysis/figures/deq_output_metdiff_peaks/._anders_stress_2018_deq_results.txt
- additional_file4_v2/metdiff_deq_results/Volumes/Markarian_501/merip_reanalysis/figures/deq_output_metdiff_peaks/engel_neuron_2018_deq_results.txt
- __MACOSX/additional_file4_v2/metdiff_deq_results/Volumes/Markarian_501/merip_reanalysis/figures/deq_output_metdiff_peaks/._engel_neuron_2018_deq_results.txt
- additional_file4_v2/metdiff_deq_results/Volumes/Markarian_501/merip_reanalysis/figures/deq_output_metdiff_peaks/li_ythdf2_2018_deq_results.txt
- __MACOSX/additional_file4_v2/metdiff_deq_results/Volumes/Markarian_501/merip_reanalysis/figures/deq_output_metdiff_peaks/._li_ythdf2_2018_deq_results.txt
- additional_file4_v2/metdiff_deq_results/Volumes/Markarian_501/merip_reanalysis/figures/deq_output_metdiff_peaks/positive_fustin_circadian_2013_deq_results.txt
- __MACOSX/additional_file4_v2/metdiff_deq_results/Volumes/Markarian_501/merip_reanalysis/figures/deq_output_metdiff_peaks/._positive_fustin_circadian_2013_deq_results.txt
- additional_file4_v2/metdiff_deq_results/Volumes/Markarian_501/merip_reanalysis/figures/deq_output_metdiff_peaks/positive_li_leukemia_2017_deq_results.txt
- __MACOSX/additional_file4_v2/metdiff_deq_results/Volumes/Markarian_501/merip_reanalysis/figures/deq_output_metdiff_peaks/._positive_li_leukemia_2017_deq_results.txt
- additional_file4_v2/metdiff_deq_results/Volumes/Markarian_501/merip_reanalysis/figures/deq_output_metdiff_peaks/positive_huang_mettl14_2018_deq_results.txt
- __MACOSX/additional_file4_v2/metdiff_deq_results/Volumes/Markarian_501/merip_reanalysis/figures/deq_output_metdiff_peaks/._positive_huang_mettl14_2018_deq_results.txt
- additional_file4_v2/metdiff_deq_results/Volumes/Markarian_501/merip_reanalysis/figures/deq_output_metdiff_peaks/barbieri_leukemia_2017_deq_results.txt
- __MACOSX/additional_file4_v2/metdiff_deq_results/Volumes/Markarian_501/merip_reanalysis/figures/deq_output_metdiff_peaks/._barbieri_leukemia_2017_deq_results.txt
- additional_file4_v2/metdiff_deq_results/Volumes/Markarian_501/merip_reanalysis/figures/deq_output_metdiff_peaks/lichinchi_zikv_2016_deq_results.txt
- __MACOSX/additional_file4_v2/metdiff_deq_results/Volumes/Markarian_501/merip_reanalysis/figures/deq_output_metdiff_peaks/._lichinchi_zikv_2016_deq_results.txt
- additional_file4_v2/metdiff_deq_results/Volumes/Markarian_501/merip_reanalysis/figures/deq_output_metdiff_peaks/wen_zc3h13_2018_deq_results.txt
- __MACOSX/additional_file4_v2/metdiff_deq_results/Volumes/Markarian_501/merip_reanalysis/figures/deq_output_metdiff_peaks/._wen_zc3h13_2018_deq_results.txt
- additional_file4_v2/metdiff_deq_results/Volumes/Markarian_501/merip_reanalysis/figures/deq_output_metdiff_peaks/negative_neg_control_mocks_deq_results.txt
- __MACOSX/additional_file4_v2/metdiff_deq_results/Volumes/Markarian_501/merip_reanalysis/figures/deq_output_metdiff_peaks/._negative_neg_control_mocks_deq_results.txt
- additional_file4_v2/metdiff_deq_results/Volumes/Markarian_501/merip_reanalysis/figures/deq_output_metdiff_peaks/zhang_alkbh5_2017_deq_results.txt
- __MACOSX/additional_file4_v2/metdiff_deq_results/Volumes/Markarian_501/merip_reanalysis/figures/deq_output_metdiff_peaks/._zhang_alkbh5_2017_deq_results.txt
- additional_file4_v2/metdiff_deq_results/Volumes/Markarian_501/merip_reanalysis/figures/deq_output_metdiff_peaks/li_leukemia_2017_deq_results.txt
- __MACOSX/additional_file4_v2/metdiff_deq_results/Volumes/Markarian_501/merip_reanalysis/figures/deq_output_metdiff_peaks/._li_leukemia_2017_deq_results.txt
- additional_file4_v2/metdiff_deq_results/Volumes/Markarian_501/merip_reanalysis/figures/deq_output_metdiff_peaks/positive_batista_mettl3_2014_deq_results.txt
- __MACOSX/additional_file4_v2/metdiff_deq_results/Volumes/Markarian_501/merip_reanalysis/figures/deq_output_metdiff_peaks/._positive_batista_mettl3_2014_deq_results.txt
- additional_file4_v2/metdiff_deq_results/Volumes/Markarian_501/merip_reanalysis/figures/deq_output_metdiff_peaks/bertero_smad23_2018_deq_results.txt
- __MACOSX/additional_file4_v2/metdiff_deq_results/Volumes/Markarian_501/merip_reanalysis/figures/deq_output_metdiff_peaks/._bertero_smad23_2018_deq_results.txt
- additional_file4_v2/metdiff_deq_results/Volumes/Markarian_501/merip_reanalysis/figures/deq_output_metdiff_peaks/liu_endometrialtumours_2018_deq_results.txt
- __MACOSX/additional_file4_v2/metdiff_deq_results/Volumes/Markarian_501/merip_reanalysis/figures/deq_output_metdiff_peaks/._liu_endometrialtumours_2018_deq_results.txt
- additional_file4_v2/metdiff_deq_results/Volumes/Markarian_501/merip_reanalysis/figures/deq_output_metdiff_peaks/tirumuru_hiv_2016_deq_results.txt
- __MACOSX/additional_file4_v2/metdiff_deq_results/Volumes/Markarian_501/merip_reanalysis/figures/deq_output_metdiff_peaks/._tirumuru_hiv_2016_deq_results.txt
- additional_file4_v2/metdiff_deq_results/Volumes/Markarian_501/merip_reanalysis/figures/deq_output_metdiff_peaks/hess_ftoko_2013_deq_results.txt
- __MACOSX/additional_file4_v2/metdiff_deq_results/Volumes/Markarian_501/merip_reanalysis/figures/deq_output_metdiff_peaks/._hess_ftoko_2013_deq_results.txt
- additional_file4_v2/metdiff_deq_results/Volumes/Markarian_501/merip_reanalysis/figures/deq_output_metdiff_peaks/positive_hess_ftoko_2013_deq_results.txt
- __MACOSX/additional_file4_v2/metdiff_deq_results/Volumes/Markarian_501/merip_reanalysis/figures/deq_output_metdiff_peaks/._positive_hess_ftoko_2013_deq_results.txt
- additional_file4_v2/metdiff_deq_results/Volumes/Markarian_501/merip_reanalysis/figures/deq_output_metdiff_peaks/positive_engel_neuron_2018_deq_results.txt
- __MACOSX/additional_file4_v2/metdiff_deq_results/Volumes/Markarian_501/merip_reanalysis/figures/deq_output_metdiff_peaks/._positive_engel_neuron_2018_deq_results.txt
- additional_file4_v2/metdiff_deq_results/Volumes/Markarian_501/merip_reanalysis/figures/deq_output_metdiff_peaks/huang_histonemeth_2019_deq_results.txt
- __MACOSX/additional_file4_v2/metdiff_deq_results/Volumes/Markarian_501/merip_reanalysis/figures/deq_output_metdiff_peaks/._huang_histonemeth_2019_deq_results.txt
- additional_file4_v2/metdiff_deq_results/Volumes/Markarian_501/merip_reanalysis/figures/deq_output_metdiff_peaks/positive_schwartz_various_2014_deq_results.txt
- __MACOSX/additional_file4_v2/metdiff_deq_results/Volumes/Markarian_501/merip_reanalysis/figures/deq_output_metdiff_peaks/._positive_schwartz_various_2014_deq_results.txt
- __MACOSX/additional_file4_v2/metdiff_deq_results/Volumes/Markarian_501/merip_reanalysis/figures/._deq_output_metdiff_peaks
- __MACOSX/additional_file4_v2/metdiff_deq_results/Volumes/Markarian_501/merip_reanalysis/._figures
- __MACOSX/additional_file4_v2/metdiff_deq_results/Volumes/Markarian_501/._merip_reanalysis
- __MACOSX/additional_file4_v2/metdiff_deq_results/Volumes/._Markarian_501
- __MACOSX/additional_file4_v2/metdiff_deq_results/._Volumes
- additional_file4_v2/metdiff_deq_results/liu_endometrialtumours_2018_deq_results.txt
- __MACOSX/additional_file4_v2/metdiff_deq_results/._liu_endometrialtumours_2018_deq_results.txt
- additional_file4_v2/metdiff_deq_results/tirumuru_hiv_2016_deq_results.txt
- __MACOSX/additional_file4_v2/metdiff_deq_results/._tirumuru_hiv_2016_deq_results.txt
- additional_file4_v2/metdiff_deq_results/hess_ftoko_2013_deq_results.txt
- __MACOSX/additional_file4_v2/metdiff_deq_results/._hess_ftoko_2013_deq_results.txt
- additional_file4_v2/metdiff_deq_results/positive_hess_ftoko_2013_deq_results.txt
- __MACOSX/additional_file4_v2/metdiff_deq_results/._positive_hess_ftoko_2013_deq_results.txt
- additional_file4_v2/metdiff_deq_results/positive_engel_neuron_2018_deq_results.txt
- __MACOSX/additional_file4_v2/metdiff_deq_results/._positive_engel_neuron_2018_deq_results.txt
- additional_file4_v2/metdiff_deq_results/huang_histonemeth_2019_deq_results.txt
- __MACOSX/additional_file4_v2/metdiff_deq_results/._huang_histonemeth_2019_deq_results.txt
- additional_file4_v2/metdiff_deq_results/positive_schwartz_various_2014_deq_results.txt
- __MACOSX/additional_file4_v2/metdiff_deq_results/._positive_schwartz_various_2014_deq_results.txt
- __MACOSX/additional_file4_v2/._metdiff_deq_results
- additional_file4_v2/.DS_Store
- __MACOSX/additional_file4_v2/._.DS_Store
- additional_file4_v2/macs2_deq_results/
- additional_file4_v2/macs2_deq_results/lichinchi_hiv_2016_deq_results.counts.txt
- __MACOSX/additional_file4_v2/macs2_deq_results/
- __MACOSX/additional_file4_v2/macs2_deq_results/._lichinchi_hiv_2016_deq_results.counts.txt
- additional_file4_v2/macs2_deq_results/negative_engel_neuron_2018_deq_results.counts.txt
- __MACOSX/additional_file4_v2/macs2_deq_results/._negative_engel_neuron_2018_deq_results.counts.txt
- additional_file4_v2/macs2_deq_results/positive_hess_ftoko_2013_deq_results.counts.txt
- __MACOSX/additional_file4_v2/macs2_deq_results/._positive_hess_ftoko_2013_deq_results.counts.txt
- additional_file4_v2/macs2_deq_results/positive_yu_mettl3_2018_deq_results.txt
- __MACOSX/additional_file4_v2/macs2_deq_results/._positive_yu_mettl3_2018_deq_results.txt
- additional_file4_v2/macs2_deq_results/positive_huang_mettl14_2018_deq_results.counts.txt
- __MACOSX/additional_file4_v2/macs2_deq_results/._positive_huang_mettl14_2018_deq_results.counts.txt
- additional_file4_v2/macs2_deq_results/positive_li_leukemia_2017_deq_results.counts.txt
- __MACOSX/additional_file4_v2/macs2_deq_results/._positive_li_leukemia_2017_deq_results.counts.txt
- additional_file4_v2/macs2_deq_results/positive_schwartz_various_2014_deq_results.counts.txt
- __MACOSX/additional_file4_v2/macs2_deq_results/._positive_schwartz_various_2014_deq_results.counts.txt
- additional_file4_v2/macs2_deq_results/zhang_alkbh5_2017_deq_results.counts.txt
- __MACOSX/additional_file4_v2/macs2_deq_results/._zhang_alkbh5_2017_deq_results.counts.txt
- additional_file4_v2/macs2_deq_results/anders_stress_2018_deq_results.counts.txt
- __MACOSX/additional_file4_v2/macs2_deq_results/._anders_stress_2018_deq_results.counts.txt
- additional_file4_v2/macs2_deq_results/negative_engel_neuron_2018_deq_results.txt
- __MACOSX/additional_file4_v2/macs2_deq_results/._negative_engel_neuron_2018_deq_results.txt
- additional_file4_v2/macs2_deq_results/lichinchi_hiv_2016_deq_results.txt
- __MACOSX/additional_file4_v2/macs2_deq_results/._lichinchi_hiv_2016_deq_results.txt
- additional_file4_v2/macs2_deq_results/positive_wang_mettl314_2014_deq_results.txt
- __MACOSX/additional_file4_v2/macs2_deq_results/._positive_wang_mettl314_2014_deq_results.txt
- additional_file4_v2/macs2_deq_results/hesser_kshv_2018_deq_results.counts.txt
- __MACOSX/additional_file4_v2/macs2_deq_results/._hesser_kshv_2018_deq_results.counts.txt
- additional_file4_v2/macs2_deq_results/anders_stress_2018_deq_results.txt
- __MACOSX/additional_file4_v2/macs2_deq_results/._anders_stress_2018_deq_results.txt
- additional_file4_v2/macs2_deq_results/li_ythdf2_2018_deq_results.counts.txt
- __MACOSX/additional_file4_v2/macs2_deq_results/._li_ythdf2_2018_deq_results.counts.txt
- additional_file4_v2/macs2_deq_results/negative_neg_control_mocks_deq_results.counts.txt
- __MACOSX/additional_file4_v2/macs2_deq_results/._negative_neg_control_mocks_deq_results.counts.txt
- additional_file4_v2/macs2_deq_results/engel_neuron_2018_deq_results.txt
- __MACOSX/additional_file4_v2/macs2_deq_results/._engel_neuron_2018_deq_results.txt
- additional_file4_v2/macs2_deq_results/liu_endometrialtumours_2018_deq_results.counts.txt
- __MACOSX/additional_file4_v2/macs2_deq_results/._liu_endometrialtumours_2018_deq_results.counts.txt
- additional_file4_v2/macs2_deq_results/li_ythdf2_2018_deq_results.txt
- __MACOSX/additional_file4_v2/macs2_deq_results/._li_ythdf2_2018_deq_results.txt
- additional_file4_v2/macs2_deq_results/positive_fustin_circadian_2013_deq_results.txt
- __MACOSX/additional_file4_v2/macs2_deq_results/._positive_fustin_circadian_2013_deq_results.txt
- additional_file4_v2/macs2_deq_results/positive_li_leukemia_2017_deq_results.txt
- __MACOSX/additional_file4_v2/macs2_deq_results/._positive_li_leukemia_2017_deq_results.txt
- additional_file4_v2/macs2_deq_results/tan_kshv_2018a_deq_results.counts.txt
- __MACOSX/additional_file4_v2/macs2_deq_results/._tan_kshv_2018a_deq_results.counts.txt
- additional_file4_v2/macs2_deq_results/positive_huang_mettl14_2018_deq_results.txt
- __MACOSX/additional_file4_v2/macs2_deq_results/._positive_huang_mettl14_2018_deq_results.txt
- additional_file4_v2/macs2_deq_results/tan_kshv_2018b_deq_results.counts.txt
- __MACOSX/additional_file4_v2/macs2_deq_results/._tan_kshv_2018b_deq_results.counts.txt
- additional_file4_v2/macs2_deq_results/barbieri_leukemia_2017_deq_results.txt
- __MACOSX/additional_file4_v2/macs2_deq_results/._barbieri_leukemia_2017_deq_results.txt
- additional_file4_v2/macs2_deq_results/positive_batista_mettl3_2014_deq_results.counts.txt
- __MACOSX/additional_file4_v2/macs2_deq_results/._positive_batista_mettl3_2014_deq_results.counts.txt
- additional_file4_v2/macs2_deq_results/lichinchi_zikv_2016_deq_results.counts.txt
- __MACOSX/additional_file4_v2/macs2_deq_results/._lichinchi_zikv_2016_deq_results.counts.txt
- additional_file4_v2/macs2_deq_results/barbieri_leukemia_2017_deq_results.counts.txt
- __MACOSX/additional_file4_v2/macs2_deq_results/._barbieri_leukemia_2017_deq_results.counts.txt
- additional_file4_v2/macs2_deq_results/lichinchi_zikv_2016_deq_results.txt
- __MACOSX/additional_file4_v2/macs2_deq_results/._lichinchi_zikv_2016_deq_results.txt
- additional_file4_v2/macs2_deq_results/tan_kshv_2018_deq_results.counts.txt
- __MACOSX/additional_file4_v2/macs2_deq_results/._tan_kshv_2018_deq_results.counts.txt
- additional_file4_v2/macs2_deq_results/tirumuru_hiv_2016_deq_results.counts.txt
- __MACOSX/additional_file4_v2/macs2_deq_results/._tirumuru_hiv_2016_deq_results.counts.txt
- additional_file4_v2/macs2_deq_results/rubio_hcmv_2018_deq_results.counts.txt
- __MACOSX/additional_file4_v2/macs2_deq_results/._rubio_hcmv_2018_deq_results.counts.txt
- additional_file4_v2/macs2_deq_results/positive_wang_mettl314_2014_deq_results.counts.txt
- __MACOSX/additional_file4_v2/macs2_deq_results/._positive_wang_mettl314_2014_deq_results.counts.txt
- additional_file4_v2/macs2_deq_results/tan_kshv_2018a_deq_results.txt
- __MACOSX/additional_file4_v2/macs2_deq_results/._tan_kshv_2018a_deq_results.txt
- additional_file4_v2/macs2_deq_results/bertero_smad23_2018_deq_results.counts.txt
- __MACOSX/additional_file4_v2/macs2_deq_results/._bertero_smad23_2018_deq_results.counts.txt
- additional_file4_v2/macs2_deq_results/wen_zc3h13_2018_deq_results.txt
- __MACOSX/additional_file4_v2/macs2_deq_results/._wen_zc3h13_2018_deq_results.txt
- additional_file4_v2/macs2_deq_results/engel_neuron_2018_deq_results.counts.txt
- __MACOSX/additional_file4_v2/macs2_deq_results/._engel_neuron_2018_deq_results.counts.txt
- additional_file4_v2/macs2_deq_results/wen_zc3h13_2018_deq_results.counts.txt
- __MACOSX/additional_file4_v2/macs2_deq_results/._wen_zc3h13_2018_deq_results.counts.txt
- additional_file4_v2/macs2_deq_results/huang_histonemeth_2019_deq_results.counts.txt
- __MACOSX/additional_file4_v2/macs2_deq_results/._huang_histonemeth_2019_deq_results.counts.txt
- additional_file4_v2/macs2_deq_results/hesser_kshv_2018_deq_results.txt
- __MACOSX/additional_file4_v2/macs2_deq_results/._hesser_kshv_2018_deq_results.txt
- additional_file4_v2/macs2_deq_results/negative_neg_control_mocks_deq_results.txt
- __MACOSX/additional_file4_v2/macs2_deq_results/._negative_neg_control_mocks_deq_results.txt
- additional_file4_v2/macs2_deq_results/tan_kshv_2018_deq_results.txt
- __MACOSX/additional_file4_v2/macs2_deq_results/._tan_kshv_2018_deq_results.txt
- additional_file4_v2/macs2_deq_results/zhang_alkbh5_2017_deq_results.txt
- __MACOSX/additional_file4_v2/macs2_deq_results/._zhang_alkbh5_2017_deq_results.txt
- additional_file4_v2/macs2_deq_results/positive_fustin_circadian_2013_deq_results.counts.txt
- __MACOSX/additional_file4_v2/macs2_deq_results/._positive_fustin_circadian_2013_deq_results.counts.txt
- additional_file4_v2/macs2_deq_results/li_leukemia_2017_deq_results.txt
- __MACOSX/additional_file4_v2/macs2_deq_results/._li_leukemia_2017_deq_results.txt
- additional_file4_v2/macs2_deq_results/positive_batista_mettl3_2014_deq_results.txt
- __MACOSX/additional_file4_v2/macs2_deq_results/._positive_batista_mettl3_2014_deq_results.txt
- additional_file4_v2/macs2_deq_results/winkler_hcmv_2018_deq_results.counts.txt
- __MACOSX/additional_file4_v2/macs2_deq_results/._winkler_hcmv_2018_deq_results.counts.txt
- additional_file4_v2/macs2_deq_results/positive_yu_mettl3_2018_deq_results.counts.txt
- __MACOSX/additional_file4_v2/macs2_deq_results/._positive_yu_mettl3_2018_deq_results.counts.txt
- additional_file4_v2/macs2_deq_results/bertero_smad23_2018_deq_results.txt
- __MACOSX/additional_file4_v2/macs2_deq_results/._bertero_smad23_2018_deq_results.txt
- additional_file4_v2/macs2_deq_results/tan_kshv_2018b_deq_results.txt
- __MACOSX/additional_file4_v2/macs2_deq_results/._tan_kshv_2018b_deq_results.txt
- additional_file4_v2/macs2_deq_results/liu_endometrialtumours_2018_deq_results.txt
- __MACOSX/additional_file4_v2/macs2_deq_results/._liu_endometrialtumours_2018_deq_results.txt
- additional_file4_v2/macs2_deq_results/tirumuru_hiv_2016_deq_results.txt
- __MACOSX/additional_file4_v2/macs2_deq_results/._tirumuru_hiv_2016_deq_results.txt
- additional_file4_v2/macs2_deq_results/rubio_hcmv_2018_deq_results.txt
- __MACOSX/additional_file4_v2/macs2_deq_results/._rubio_hcmv_2018_deq_results.txt
- additional_file4_v2/macs2_deq_results/li_leukemia_2017_deq_results.counts.txt
- __MACOSX/additional_file4_v2/macs2_deq_results/._li_leukemia_2017_deq_results.counts.txt
- additional_file4_v2/macs2_deq_results/hess_ftoko_2013_deq_results.counts.txt
- __MACOSX/additional_file4_v2/macs2_deq_results/._hess_ftoko_2013_deq_results.counts.txt
- additional_file4_v2/macs2_deq_results/hess_ftoko_2013_deq_results.txt
- __MACOSX/additional_file4_v2/macs2_deq_results/._hess_ftoko_2013_deq_results.txt
- additional_file4_v2/macs2_deq_results/positive_hess_ftoko_2013_deq_results.txt
- __MACOSX/additional_file4_v2/macs2_deq_results/._positive_hess_ftoko_2013_deq_results.txt
- additional_file4_v2/macs2_deq_results/huang_histonemeth_2019_deq_results.txt
- __MACOSX/additional_file4_v2/macs2_deq_results/._huang_histonemeth_2019_deq_results.txt
- additional_file4_v2/macs2_deq_results/winkler_hcmv_2018_deq_results.txt
- __MACOSX/additional_file4_v2/macs2_deq_results/._winkler_hcmv_2018_deq_results.txt
- additional_file4_v2/macs2_deq_results/positive_schwartz_various_2014_deq_results.txt
- __MACOSX/additional_file4_v2/macs2_deq_results/._positive_schwartz_various_2014_deq_results.txt
- __MACOSX/additional_file4_v2/._macs2_deq_results
- __MACOSX/._additional_file4_v2
