# Supplementary material for: Limits in the detection of m6A changes using MeRIP/m6A-seq
Source: Sci Rep. 2020 Apr 20;10:6590. doi: 10.1038/s41598-020-63355-3 (PMC7170965; doi:10.1038/s41598-020-63355-3)
Supplement: Supplementary file 3 — Supplementary information 3. [file 41598_2020_63355_MOESM3_ESM.zip › additional_file4_v2/metdiff_deq_results/positive_yu_mettl3_2018_deq_results.txt]

seqnames	start	end	width	strand	annot	main.gene	deseq2.p	deseq2.padj	edger.p	edger.padj	qnb.p	qnb.padj	metdiff.p	metdiff.padj	peak.l2fc	gene.l2fc	gene.p	gene.padj	diff.l2fc
chr1	632952	633098	147	+	exon	MTCO2P12	0.581568028968901	1	0.497898686139283	1	0.589763061677618	0.991785316689483	0.716965401904674	1	0.1876373338218	-0.299349187769755	0.639730508870075	0.790740077504409	0.486986521591556
chr1	841463	841563	101	+	exon	LINC01128	0.957314327458928	1	0.883591701191185	1	0.889594498515113	0.991785316689483	0.979325519598015	1	-0.360901807761525	-0.0124290311870954	0.96438583745163	0.982691694590488	-0.348472776574429
chr1	853864	854014	151	+	exon	LINC01128	0.762047971870396	1	0.784157093304446	1	0.851292712894835	0.991785316689483	0.945625711957489	1	-0.204021188505645	-0.0124290311870954	0.96438583745163	0.982691694590488	-0.191592157318549
chr1	974865	975766	902	+	utr3	PLEKHN1	0.860136023729819	1	0.992844341515671	1	0.976790179868578	0.991785316689483	0.982949191486791	1	0.232522591961275	-0.0594454844382257	0.805660861293034	0.896321512176668	0.291968076399501
chr1	1055022	1055720	699	+	utr3	AGRN	0.153473209500641	1	0.228798887844833	1	0.0593611247947177	0.579745047732262	0.0430209013691495	0.742531302825836	-0.107978387258433	-0.523207472106786	1.03914050479363e-16	3.55321251004377e-15	0.415229084848353
chr1	1064503	1065363	861	+	exon	RP11-465B22.3	0.712197151459088	1	0.785243822978476	1	0.770651195269109	0.991785316689483	0.819901684324583	1	-0.429001860553637	-0.659139173543681	0.00145732630621192	0.00692042341378443	0.230137312990045
chr1	1065865	1066063	199	+	exon	RP11-465B22.3	0.849237828495336	1	0.944330914950396	1	0.935163054284503	0.991785316689483	0.97908703921856	1	-0.740040176246697	-0.659139173543681	0.00145732630621192	0.00692042341378443	-0.0809010027030151
chr1	1169899	1169998	100	+	exon	RP11-465B22.8	0.765524877098608	1	0.618327148642159	1	0.74399108553069	0.991785316689483	0.672360585433841	0.995795510703228	-1.93167341932647	-0.695004040247808	0.268840077094683	0.456834720933555	-1.23666937907866
chr1	1232612	1232711	100	+	exon	B3GALT6	0.0935475630014692	1	0.0848908132939426	1	0.0417127082794013	0.509869884101703	0.0928664252443728	0.777580586781454	0.603861004621883	0.0915901012624839	0.330007675287196	0.523788673491608	0.512270903359399
chr1	1233009	1233306	298	+	utr3	B3GALT6	0.748525429780884	1	0.936820673868444	1	0.85530784342629	0.991785316689483	0.377724631098612	0.891267809857474	0.31167081403958	0.0915901012624839	0.330007675287196	0.523788673491608	0.220080712777096
chr1	1233752	1234099	348	+	utr3	B3GALT6	0.856982198309713	1	0.949062146589306	1	0.956063436584331	0.991785316689483	0.774601198686742	1	0.274014073158563	0.0915901012624839	0.330007675287196	0.523788673491608	0.182423971896079
chr1	1234545	1234843	299	+	utr3	B3GALT6	0.197294158956733	1	0.217764842539056	1	0.155257353247008	0.776342424824954	0.0494043837385391	0.743600955400303	0.306268734463761	0.0915901012624839	0.330007675287196	0.523788673491608	0.214678633201277
chr1	1311577	1311677	101	+	utr3	PUSL1	0.236924949697443	1	0.21517789015826	1	0.288177868669092	0.892478055508261	0.117474088144948	0.787266827260835	0.214075411203099	0.153216924523776	0.249796077440725	0.434475946181879	0.0608584866793236
chr1	1327521	1328013	493	+	utr3	CPTP	0.193022366570987	1	0.253659840881157	1	0.126985061356195	0.739142465176562	0.0848574397868126	0.777580586781454	0.280259819324278	0.00127493456264017	0.989823474043001	0.995203654026339	0.278984884761637
chr1	1328160	1328848	689	+	utr3	CPTP	0.537005664267073	1	0.698363315884343	1	0.634642446202553	0.991785316689483	0.828519520916488	1	0.158237550896185	0.00127493456264017	0.989823474043001	0.995203654026339	0.156962616333545
chr1	1400759	1401452	694	+	exon	RP4-758J18.2	0.281508101238395	1	0.348968287859109	1	0.158715228742733	0.77868896394179	0.0585044325446834	0.760636850013195	-0.0432601598503433	-0.275523431019284	0.0459556906164478	0.122259178311267	0.232263271168941
chr1	1401700	1401898	199	+	exon	RP4-758J18.2	0.378340068039482	1	0.185615753479426	1	0.183401483802227	0.804524318185738	0.147356474467585	0.801038578782956	-0.273076776991722	-0.275523431019284	0.0459556906164478	0.122259178311267	0.0024466540275625
chr1	1439109	1439556	448	+	utr3	VWA1	0.416330738751334	1	0.587971755944755	1	0.392685800435504	0.942942829607247	0.729277209593464	1	-0.0695892266767153	-0.245681272245695	0.000172567019731958	0.00106745425219369	0.17609204556898
chr1	1439754	1440499	746	+	utr3	VWA1	0.558367066498363	1	0.781766691400437	1	0.687110822855658	0.991785316689483	0.778404337026998	1	-0.113099325074226	-0.245681272245695	0.000172567019731958	0.00106745425219369	0.132581947171469
chr1	1471769	1471869	101	+	utr5	ATAD3B	0.552576359632738	1	0.616788511756156	1	0.517990136073437	0.976685254330224	0.252980205071454	0.835841399795692	0.499243509454411	-0.0381633598214176	0.673696277714495	0.811902366152271	0.537406869275829
chr1	1520150	1520249	100	+	exon	ATAD3A	0.20777441165531	1	0.25134786283329	1	0.145941957575571	0.765045129724945	0.222201219041572	0.820604755334105	-0.0394862654723138	-0.396396050001533	1.01445869993247e-05	8.30665835736702e-05	0.35690978452922
chr1	1615465	1615959	495	+	utr5	MIB2	0.593941535706279	1	0.721382956092207	1	0.708017969509081	0.991785316689483	0.613772011577342	0.977673573726605	-0.328466537182892	-0.52703710578604	3.6361153041773e-11	7.13878238683301e-10	0.198570568603147
chr1	1616530	1616630	101	+	utr5	MIB2	0.467083570021358	1	0.513657196729194	1	0.559190998928771	0.985836201490637	0.361908188845596	0.88460996851505	-0.235652804569785	-0.52703710578604	3.6361153041773e-11	7.13878238683301e-10	0.291384301216254
chr1	1623380	1623579	200	+	utr5	MIB2	0.358826635718084	1	0.414425506685786	1	0.401614237571803	0.947389197653897	0.259080347386167	0.838485219987681	-0.334034566725146	-0.52703710578604	3.6361153041773e-11	7.13878238683301e-10	0.193002539060894
chr1	1624997	1625097	101	+	utr3	MIB2	0.457582068578345	1	0.524107203593656	1	0.438736038560914	0.958173498053185	0.209337604663591	0.817274032115016	-0.219895392164424	-0.52703710578604	3.6361153041773e-11	7.13878238683301e-10	0.307141713621615
chr1	1625795	1625894	100	+	exon	MIB2	0.762216372137535	1	0.596212237901048	1	0.693306908169196	0.991785316689483	0.883219092874403	1	0.151239169173797	-0.52703710578604	3.6361153041773e-11	7.13878238683301e-10	0.678276274959837
chr1	1625994	1626143	150	+	exon	MIB2	0.208665823444804	1	0.111505697676757	1	0.142703274043971	0.763399270318114	0.167043297854084	0.804648328959325	0.783070034315022	-0.52703710578604	3.6361153041773e-11	7.13878238683301e-10	1.31010714010106
chr1	1630510	1630610	101	+	utr3	MIB2	0.837774088410639	1	0.978188324066126	1	0.979150720923103	0.991785316689483	0.399647090536027	0.900793173843365	-0.652930480756636	-0.52703710578604	3.6361153041773e-11	7.13878238683301e-10	-0.125893374970596
chr1	1672678	1672874	197	+	exon	RP11-345P4.6	0.377246254760072	1	0.274200683400059	1	0.342030223500047	0.916545173893631	0.396786105373215	0.89948495797214	0.233538183702862	-0.358728711078877	0.360647332997752	0.556484271709999	0.592266894781739
chr1	2184623	2185395	773	+	utr3	PRKCZ	0.413452659801471	1	0.567564602394099	1	0.453405125002156	0.95870025750228	0.472775147841932	0.928489503290129	0.367916862421705	0.0431139248811783	0.663577547184137	0.805941466807852	0.324802937540526
chr1	2228745	2228894	150	+	utr5	SKI	0.0315467778963174	1	0.0249591286090309	1	0.00666216273304595	0.214300982384896	0.122428577617429	0.787331301318292	0.795983802076434	0.188498075480506	0.00860332492304111	0.0310281530522551	0.607485726595928
chr1	2229044	2229143	100	+	exon	SKI	0.332700972242414	1	0.411243263983514	1	0.251498789459588	0.872996137172481	0.159532326447735	0.802598037765301	0.383166191116634	0.188498075480506	0.00860332492304111	0.0310281530522551	0.194668115636128
chr1	2229442	2229692	251	+	exon	SKI	0.953598425329197	1	0.823009029192819	1	0.747413135511996	0.991785316689483	0.180263407026579	0.808901510753624	0.259402683458655	0.188498075480506	0.00860332492304111	0.0310281530522551	0.0709046079781486
chr1	2306106	2306731	626	+	exon	SKI	0.243205870831405	1	0.340857770958396	1	0.135497927469662	0.754154078026188	0.234819486128699	0.826433681354971	0.411709533034244	0.188498075480506	0.00860332492304111	0.0310281530522551	0.223211457553738
chr1	2306930	2307478	549	+	utr3	SKI	0.752180741916816	1	0.975422128273996	1	0.993736796952837	0.994336446299622	0.461948223658161	0.924042818743337	0.227979338960744	0.188498075480506	0.00860332492304111	0.0310281530522551	0.0394812634802376
chr1	2307727	2308026	300	+	utr3	SKI	0.743420844092428	1	0.52058439667356	1	0.381495986684095	0.935915492550325	0.358038332084841	0.883100601856456	0.0129809201199761	0.188498075480506	0.00860332492304111	0.0310281530522551	-0.17551715536053
chr1	2308226	2308375	150	+	utr3	SKI	0.934782707148344	1	0.698397625715271	1	0.604109084946081	0.991785316689483	0.302444463822188	0.85487978986572	0.236121403126462	0.188498075480506	0.00860332492304111	0.0310281530522551	0.0476233276459564
chr1	2403098	2403198	101	+	utr3	RER1	0.728761638062669	1	0.46421443067227	1	0.47196077834011	0.962484381672275	0.312646523329519	0.859432599106051	-0.10896238170633	-0.0593124624338541	0.475587488735902	0.663911139712884	-0.0496499192724758
chr1	2403298	2403398	101	+	utr3	RER1	0.954669185668141	1	0.812508117100037	1	0.835789022139532	0.991785316689483	0.484266927102916	0.933401224313964	0.017818099777033	-0.0593124624338541	0.475587488735902	0.663911139712884	0.0771305622108871
chr1	2403497	2403697	201	+	utr3	RER1	0.603433810737008	1	0.458729331394469	1	0.343998342384148	0.917867368663072	0.197595111477851	0.812137440690709	-0.108832656631948	-0.0593124624338541	0.475587488735902	0.663911139712884	-0.0495201941980938
chr1	2404795	2404895	101	+	utr3	RER1	0.452704176943636	1	0.466916140287393	1	0.478229328994442	0.96586289691838	0.415229651231209	0.907432207087018	0.277078139229091	-0.0593124624338541	0.475587488735902	0.663911139712884	0.336390601662945
chr1	2405194	2405444	251	+	utr3	RER1	0.244801014055839	1	0.305006164308999	1	0.264043549176148	0.877751463658715	0.107423723631719	0.78574730786673	0.547496734852513	-0.0593124624338541	0.475587488735902	0.663911139712884	0.606809197286367
chr1	2504083	2504232	150	+	utr3	PLCH2	0.988207836498759	1	0.967790469302774	1	0.891854013819254	0.991785316689483	0.960657884065485	1	-1.05454119840513	-0.661057726649983	0.118387411126403	0.253080487793763	-0.393483471755142
chr1	2504582	2504881	300	+	utr3	PLCH2	0.991767649786668	1	0.960146627431646	1	0.901012410945494	0.991785316689483	0.97957186599808	1	-0.625576632014378	-0.661057726649983	0.118387411126403	0.253080487793763	0.0354810946356048
chr1	2504981	2505081	101	+	utr3	PLCH2	0.998473932630658	1	0.944070097716764	1	0.908281821675444	0.991785316689483	0.951940043846824	1	-1.34080378658097	-0.661057726649983	0.118387411126403	0.253080487793763	-0.67974605993099
chr1	2547062	2547410	349	+	exon	RP3-395M20.12	0.3010863823171	1	0.213019414013326	1	0.206704641507747	0.829769495725022	0.148788614031254	0.801181575532241	-0.795234009186182	-1.3385522663639	0.000192303087311657	0.00117579820768454	0.543318257177722
chr1	2555861	2555961	101	+	utr5	TNFRSF14	0.551020780536167	1	0.398479307987235	1	0.531815169673658	0.980857454393174	0.575015548769452	0.964290917620282	1.03358758376979	0.374019705494246	0.0117850481140611	0.0405524053186087	0.659567878275547
chr1	2556259	2556463	205	+	utr5	TNFRSF14	0.748534198269864	1	0.77138630712613	1	0.804671553758806	0.991785316689483	0.890335805326183	1	0.21944859657504	0.374019705494246	0.0117850481140611	0.0405524053186087	-0.154571108919206
chr1	2563015	2563413	399	+	utr3	TNFRSF14	0.346561303141655	1	0.381149900158738	1	0.307311627710174	0.907063790873005	0.217795268927108	0.820437562610442	0.873833647931974	0.374019705494246	0.0117850481140611	0.0405524053186087	0.499813942437728
chr1	2563512	2563761	250	+	utr3	TNFRSF14	0.621049693407402	1	0.68391398204867	1	0.676968382849773	0.991785316689483	0.629039005853468	0.982191961435787	0.414954104586827	0.374019705494246	0.0117850481140611	0.0405524053186087	0.040934399092581
chr1	2586798	2586946	149	+	exon	FAM213B	0.0546471771735178	1	0.035891580982154	1	0.0238405980303075	0.400933755467624	0.0343645740565705	0.742531302825836	0.659223015170623	0.085156917846872	0.395674797526863	0.591575633684823	0.574066097323751
chr1	2589536	2589685	150	+	utr3	FAM213B	0.479477690111467	1	0.543809023180397	1	0.554448383987123	0.985304984709375	0.395466878566298	0.898763444590576	0.419226712497623	0.085156917846872	0.395674797526863	0.591575633684823	0.334069794650751
chr1	2590527	2590626	100	+	utr3	FAM213B	0.663762714380572	1	0.742713363288829	1	0.790993705110636	0.991785316689483	0.82471625655411	1	0.259149713102091	0.085156917846872	0.395674797526863	0.591575633684823	0.173992795255219
chr1	2591221	2591419	199	+	utr3	FAM213B	0.479675919330728	1	0.254468164530942	1	0.285748098210811	0.890766681431545	0.198312841180274	0.812137440690709	-0.0969164756159956	0.085156917846872	0.395674797526863	0.591575633684823	-0.182073393462868
chr1	3454625	3463127	8503	+	utr5	ARHGEF16	0.755982799650801	1	0.484778623088982	1	0.484745934445725	0.967384777577571	0.340840990317335	0.873089540220465	-0.347608327114294	-0.0629346472130366	0.479736142104215	0.666913164589461	-0.284673679901258
chr1	3463226	3463624	399	+	exon	ARHGEF16	0.741979340722895	1	0.50741805476105	1	0.420248027563195	0.952136171483805	0.292540219819349	0.852214253518202	0.289932234226794	-0.0629346472130366	0.479736142104215	0.666913164589461	0.35286688143983
chr1	3478014	3478163	150	+	exon	ARHGEF16	0.198764196359824	1	0.156668832584952	1	0.194457708809539	0.819378451138733	0.0744532605988204	0.772474640800005	0.0276267066245244	-0.0629346472130366	0.479736142104215	0.666913164589461	0.090561353837561
chr1	3480815	3480914	100	+	utr3	ARHGEF16	0.967764102034103	1	0.874392378667264	1	0.899081791771613	0.991785316689483	0.307414786809138	0.857733589389661	0.108053969377594	-0.0629346472130366	0.479736142104215	0.666913164589461	0.17098861659063
chr1	3625051	3625150	100	+	utr5	TPRG1L	0.0775008812478712	1	0.0754826606789113	1	0.0239780419998529	0.402572831474925	0.215094882610937	0.819010174752031	1.24012701244855	0.876649723052361	8.54078980289618e-30	7.94707550568879e-28	0.363477289396191
chr1	3628748	3628896	149	+	utr3	TPRG1L	0.375225667468251	1	0.184447063384664	1	0.105261641471642	0.700883626106215	0.0867358077018353	0.777580586781454	0.733317597211865	0.876649723052361	8.54078980289618e-30	7.94707550568879e-28	-0.143332125840496
chr1	3629585	3629733	149	+	utr3	TPRG1L	0.255962894587122	1	0.323689613038646	1	0.260661877117559	0.876427837429493	0.0859378387471669	0.777580586781454	1.25287697904623	0.876649723052361	8.54078980289618e-30	7.94707550568879e-28	0.376227255993872
chr1	3629881	3630078	198	+	utr3	TPRG1L	0.851610840689933	1	0.940521625004264	1	0.900818316483876	0.991785316689483	0.578378832027176	0.964644125834492	0.997249500937025	0.876649723052361	8.54078980289618e-30	7.94707550568879e-28	0.120599777884664
chr1	3732969	3733267	299	+	utr3	TP73	0.777560908825116	1	0.830254716157696	1	0.87486758308481	0.991785316689483	0.839941307646486	1	1.45142328701381	1.2657149533112	1.86412183643733e-08	2.45243038173285e-07	0.18570833370261
chr1	3733367	3733715	349	+	utr3	TP73	0.450417113801895	1	0.274728361256416	1	0.276272469076453	0.885005197325967	0.61039237101673	0.976225736456677	1.34362969449933	1.2657149533112	1.86412183643733e-08	2.45243038173285e-07	0.0779147411881254
chr1	3746460	3747831	1372	+	exon	CCDC27	0.607679693623906	1	0.767582470819021	1	0.744211529749184	0.991785316689483	0.693800353988397	1	0.744218178770145	-0.0376791434872576	0.975497738401405	NA	0.781897322257402
chr1	3773074	3775334	2261	+	utr5	SMIM1	0.483701643738037	1	0.605967793236408	1	0.622608929432018	0.991785316689483	0.465177144346323	0.925954063458406	0.213563296923915	-0.0375158634455657	0.796347328579934	0.891883937308325	0.251079160369481
chr1	3785153	3785249	97	+	exon	RP1-286D6.5	0.274713638386235	1	0.300857430180066	1	0.269335343320039	0.880842734642442	0.383642668691021	0.893950786175664	0.644805402004764	0.325537483365631	0.603026960055705	0.762813950542575	0.319267918639134
chr1	3883544	3883643	100	+	utr3	DFFB	0.921407455132197	1	0.786646294280701	1	0.84418930061285	0.991785316689483	0.979575268350294	1	0.264369297649874	0.198728920841792	0.251799344543493	0.436430795233129	0.0656403768080823
chr1	3914401	3914500	100	+	exon	LINC01134	0.779603377333142	1	0.705311899156059	1	0.84371285785336	0.991785316689483	0.932315097727457	1	-0.499281899797247	-0.725854105964543	0.0732696031829022	0.175355918576321	0.226572206167296
chr1	3916829	3916928	100	+	exon	LINC01134	0.305609745183642	1	0.186997759032325	1	0.251948462721103	0.872996137172481	0.606527460265132	0.975483715169596	-1.10982140007728	-0.725854105964543	0.0732696031829022	0.175355918576321	-0.38396729411274
chr1	6098548	6098897	350	+	utr3	KCNAB2	0.922046970413176	1	0.729877161768511	1	0.771148576391414	0.991785316689483	0.917366331113029	1	-0.664739900331036	-0.60721223127112	3.15393480224602e-06	2.86692486790309e-05	-0.0575276690599161
chr1	6099197	6099296	100	+	utr3	KCNAB2	0.631355155208703	1	0.474160002901165	1	0.548858318208518	0.984197888939409	0.820446557150009	1	-0.871025694904438	-0.60721223127112	3.15393480224602e-06	2.86692486790309e-05	-0.263813463633317
chr1	6393653	6393752	100	+	exon	RP1-202O8.3	0.861141040083518	1	0.680518672403328	1	0.730005884419817	0.991785316689483	0.86263485861581	1	-0.335796043901985	NA	NA	NA	NA
chr1	6448078	6448706	629	+	utr5	ESPN	0.524558299766659	1	0.693398093817175	1	0.694646410569063	0.991785316689483	0.761406016667771	1	0.193072714202329	-0.0756183940189035	0.312526118755798	0.505660607151203	0.268691108221233
chr1	6452015	6454452	2438	+	exon	ESPN	0.686902016551819	1	0.890305829015026	1	0.859271490936656	0.991785316689483	0.942788739895734	1	-0.0823356071900482	-0.0756183940189035	0.312526118755798	0.505660607151203	-0.00671721317114476
chr1	6455051	6455201	151	+	exon	ESPN	0.778411642518966	1	0.832555569691192	1	0.849974092389147	0.991785316689483	0.731196277797079	1	-0.332405894296106	-0.0756183940189035	0.312526118755798	0.505660607151203	-0.256787500277202
chr1	6455301	6455651	351	+	exon	ESPN	0.898682758682602	1	0.99817711630347	1	0.968621836735385	0.991785316689483	0.775801271689761	1	-0.392858716109624	-0.0756183940189035	0.312526118755798	0.505660607151203	-0.31724032209072
chr1	6455850	6456100	251	+	exon	ESPN	0.196028896128387	1	0.110111496946992	1	0.162021172677573	0.780167168436574	0.146015977629128	0.799050830990672	-0.282776373469902	-0.0756183940189035	0.312526118755798	0.505660607151203	-0.207157979450999
chr1	6456250	6456450	201	+	utr3	ESPN	0.74449511703904	1	0.77560869022464	1	0.816363928500082	0.991785316689483	0.914806199012068	1	-0.342593079175565	-0.0756183940189035	0.312526118755798	0.505660607151203	-0.266974685156662
chr1	6456649	6460122	3474	+	utr3	ESPN	0.15015896660375	1	0.250937366064175	1	0.105897782732646	0.702581427162913	0.0941769894696141	0.777580586781454	0.280432446117513	-0.0756183940189035	0.312526118755798	0.505660607151203	0.356050840136416
chr1	6460222	6460322	101	+	utr3	ESPN	0.425246714777191	1	0.576574272269771	1	0.616307637723092	0.991785316689483	0.239249004106513	0.82986358972333	0.183150252923322	-0.0756183940189035	0.312526118755798	0.505660607151203	0.258768646942225
chr1	6574738	6574837	100	+	exon	TAS1R1	0.30455409950445	1	0.187251469205746	1	0.272720271914996	0.88186190115579	0.307595825960701	0.857892065875419	1.05968749302379	0.407581326350769	0.222340168475504	0.401787736182251	0.652106166673019
chr1	6579159	6579358	200	+	utr3	TAS1R1	0.867590526884659	1	0.745767849346786	1	0.793781136466395	0.991785316689483	0.653625811852985	0.990539458735616	0.759516308155962	0.407581326350769	0.222340168475504	0.401787736182251	0.351934981805193
chr1	6580652	6580751	100	+	exon	ZBTB48	0.846514340362193	1	0.675627483398393	1	0.694801338799857	0.991785316689483	0.35251644175078	0.879792961760299	0.09475997599634	-0.0550549157061659	0.703886696957716	0.833470033810876	0.149814891702506
chr1	6580850	6581147	298	+	exon	ZBTB48	0.360415112302956	1	0.365517431436881	1	0.39928700367921	0.94643748321524	0.355934746889939	0.88154870218021	0.123707992662063	-0.0550549157061659	0.703886696957716	0.833470033810876	0.178762908368229
chr1	6581246	6582103	858	+	utr5	ZBTB48	0.811964170349177	1	0.655942133555702	1	0.740840821894775	0.991785316689483	0.899464261079035	1	0.153121598459235	-0.0550549157061659	0.703886696957716	0.833470033810876	0.208176514165401
chr1	6619976	6620324	349	+	exon	PHF13	0.140338286481433	1	0.151269503270724	1	0.0988857678164705	0.68341243330259	0.113827840774824	0.786915280321127	0.463027874722843	0.366502341292538	9.9683713375616e-05	0.000655436424606352	0.0965255334303045
chr1	6621547	6621944	398	+	utr3	PHF13	0.532925799589691	1	0.678727582543456	1	0.55861871193704	0.985674370567917	0.383716267298635	0.893957300657361	0.50625943437117	0.366502341292538	9.9683713375616e-05	0.000655436424606352	0.139757093078632
chr1	6632451	6632550	100	+	utr3	THAP3	0.774483596735625	1	0.841426903510588	1	0.832151390156304	0.991785316689483	0.968086492651743	1	0.668810716555126	0.221585785455434	0.132134666031135	0.274916514012169	0.447224931099692
chr1	6632799	6633345	547	+	utr3	THAP3	0.877166726407224	1	0.628069152558734	1	0.590987603413439	0.991785316689483	0.794355162847819	1	0.19976056836242	0.221585785455434	0.132134666031135	0.274916514012169	-0.0218252170930141
chr1	6634394	6634692	299	+	utr3	THAP3	0.947306040885291	1	0.827442089932232	1	0.80980380551095	0.991785316689483	0.253952872646505	0.835841399795692	0.129523571597288	0.221585785455434	0.132134666031135	0.274916514012169	-0.092062213858146
chr1	6634792	6634891	100	+	utr3	THAP3	0.307697619502623	1	0.363602673376261	1	0.281249979897082	0.888006106709244	0.170506475084593	0.805506055850303	0.209974060707237	0.221585785455434	0.132134666031135	0.274916514012169	-0.0116117247481969
chr1	6635090	6635189	100	+	utr3	THAP3	0.427966884515273	1	0.463936844380201	1	0.516224353763759	0.975830699679572	0.426992968795386	0.911543663050065	0.330341849108771	0.221585785455434	0.132134666031135	0.274916514012169	0.108756063653337
chr1	6635437	6635586	150	+	utr3	THAP3	0.726278666085686	1	0.88745467384595	1	0.914400041553508	0.991785316689483	0.779659260542216	1	0.250064853651175	0.221585785455434	0.132134666031135	0.274916514012169	0.028479068195741
chr1	6785424	6785574	151	+	utr5	CAMTA1	0.484883369342252	1	0.571352656488254	1	0.537033497359411	0.980857454393174	0.230433598247591	0.824441658111104	0.0629345508688983	-0.110968187434207	0.398797050959921	0.594497633108813	0.173902738303105
chr1	7780989	7781136	148	+	utr3	VAMP3	0.123006230194172	1	0.0318040714125756	1	0.0611811352987402	0.585010547469137	0.0665101233847207	0.768682181128282	-0.607977084388451	-0.15334558579419	0.0952599438911508	0.214603949898876	-0.454631498594261
chr1	7827326	7827476	151	+	exon	PER3	0.536414574484449	1	0.472618904725338	1	0.543311252402223	0.983241401522799	0.611468227701194	0.976462131531686	0.30250151925052	0.224050460774562	0.338089727795979	0.532433233239478	0.0784510584759576
chr1	7961680	7961930	251	+	utr5	PARK7	0.232539854353276	1	0.108600013848503	1	0.0437881847031649	0.518055797842387	0.274101330487711	0.846102760933457	-0.321167537055256	0.0117796157867709	0.875155292386258	0.936211139947364	-0.332947152842027
chr1	8026788	8027286	499	+	exon	RP11-431K24.1	0.140884174273127	1	0.111329739944614	1	0.0593204301240556	0.579745047732262	0.416351398527413	0.907896625112552	-0.103705004451321	-0.78186544926903	0.108153502891004	0.23687314263703	0.678160444817709
chr1	9245006	9245355	350	+	exon	H6PD	0.871947566462998	1	0.987082111020394	1	0.978409877482101	0.991785316689483	0.992941062556096	1	-0.360229724129126	-0.463162035525453	2.03981878961691e-08	2.66530535123306e-07	0.102932311396327
chr1	9263811	9264260	450	+	exon	H6PD	0.926498489575814	1	0.730092318850345	1	0.705629073420029	0.991785316689483	0.479178896122484	0.931460092203763	-0.380916352594544	-0.463162035525453	2.03981878961691e-08	2.66530535123306e-07	0.0822456829309089
chr1	9264758	9265057	300	+	utr3	H6PD	0.39056480443306	1	0.418950181759472	1	0.455444616176107	0.958738861496502	0.389095089635895	0.896164111454041	-0.400399700722874	-0.463162035525453	2.03981878961691e-08	2.66530535123306e-07	0.0627623348025788
chr1	9265157	9265406	250	+	utr3	H6PD	0.446637428068567	1	0.490619038111516	1	0.464670424377341	0.96132768094097	0.535319202706039	0.95004082941863	-0.16319147598359	-0.463162035525453	2.03981878961691e-08	2.66530535123306e-07	0.299970559541863
chr1	9268945	9269443	499	+	utr3	H6PD	0.620662217682749	1	0.74966959348089	1	0.656327337135975	0.991785316689483	0.570493955871592	0.962075155180275	-0.447153386612151	-0.463162035525453	2.03981878961691e-08	2.66530535123306e-07	0.0160086489133023
chr1	9269941	9270191	251	+	utr3	H6PD	0.46019369622155	1	0.500953993025335	1	0.517796200883407	0.976531435963826	0.481177189632368	0.93157715167688	-0.293497382648457	-0.463162035525453	2.03981878961691e-08	2.66530535123306e-07	0.169664652876996
chr1	9270589	9270839	251	+	utr3	H6PD	0.516824920152427	1	0.616779160261016	1	0.626838725355293	0.991785316689483	0.528985467740921	0.94876502098311	-0.264208586605269	-0.463162035525453	2.03981878961691e-08	2.66530535123306e-07	0.198953448920184
chr1	9355860	9356008	149	+	utr5	SPSB1	0.803500882800623	1	0.626464867769887	1	0.611488313233786	0.991785316689483	0.817885931513051	1	-0.0939553630717749	-0.298503836400962	0.05968338921916	0.149847763643788	0.204548473329187
chr1	9356106	9367511	11406	+	exon	SPSB1	0.818992641195038	1	0.991470958072464	1	0.974983282778646	0.991785316689483	0.956897690479919	1	-0.356966204944553	-0.298503836400962	0.05968338921916	0.149847763643788	-0.0584623685435912
chr1	9367609	9367905	297	+	utr3	SPSB1	0.866908068781454	1	0.685054270775023	1	0.714769556384687	0.991785316689483	0.897480546899705	1	-0.275246244629029	-0.298503836400962	0.05968338921916	0.149847763643788	0.0232575917719328
chr1	9368004	9368151	148	+	utr3	SPSB1	0.902222589044881	1	0.999273882008291	1	0.963115226943673	0.991785316689483	0.974613488881378	1	-0.283091516772412	-0.298503836400962	0.05968338921916	0.149847763643788	0.0154123196285502
chr1	9539482	9539630	149	+	utr5	SLC25A33	0.169370786053763	1	0.22740027126731	1	0.0822788746148091	0.642832656272467	0.222827380077889	0.820604755334105	0.12212631703653	-0.207741350539154	0.0399539957398588	0.10924553812895	0.329867667575684
chr1	9582363	9582660	298	+	utr3	SLC25A33	0.670788723366015	1	0.455144466981171	1	0.400433088279141	0.946833951208974	0.357868964881051	0.882988327905625	-0.186795124730181	-0.207741350539154	0.0399539957398588	0.10924553812895	0.0209462258089725
chr1	9602248	9602447	200	+	utr3	TMEM201	0.830796798694187	1	0.63898577015275	1	0.672286244545937	0.991785316689483	0.859717306534619	1	0.121593139931175	0.123801888399297	0.177745468123868	0.341970698258865	-0.00220874846812237
chr1	9613132	9613530	399	+	utr3	TMEM201	0.876835433121875	1	0.938203293218961	1	0.930467860665013	0.991785316689483	0.773571485291736	1	0.285608161954917	0.123801888399297	0.177745468123868	0.341970698258865	0.16180627355562
chr1	9613878	9613977	100	+	utr3	TMEM201	0.0390885323595112	1	0.00564184518953322	1	0.0048979880893395	0.175529920278402	0.0266162680350298	0.742531302825836	-0.374340263359316	0.123801888399297	0.177745468123868	0.341970698258865	-0.498142151758613
chr1	9726970	9727469	500	+	utr3	PIK3CD	0.537011009562234	1	0.659746569676966	1	0.641288133331175	0.991785316689483	0.578085925906885	0.964644125834492	-0.237179088789142	-0.36631292323949	0.000241120123720005	0.00143707968147253	0.129133834450349
chr1	9943478	9972079	28602	+	utr5	NMNAT1	0.920638937726336	1	0.767725134518704	1	0.78887893312712	0.991785316689483	0.935349589925813	1	-0.0370863683266162	0.0268763191318231	0.900074518419856	0.947989578191675	-0.0639626874584393
chr1	9982527	9982874	348	+	utr3	NMNAT1	0.975576926484277	1	0.823772014627285	1	0.802594045640875	0.991785316689483	0.960304656845193	1	0.0259047037572653	0.0268763191318231	0.900074518419856	0.947989578191675	-0.000971615374557779
chr1	10033231	10033480	250	+	utr5	UBE4B	0.656417928492844	1	0.80955132725695	1	0.802903816622053	0.991785316689483	0.852475557621125	1	0.461549452665765	0.195645721360089	0.014440070869851	0.0478416935832591	0.265903731305676
chr1	10179461	10179560	100	+	exon	UBE4B	0.484422689259577	1	0.560657450102954	1	0.540448994028582	0.982213728819326	0.169050981681297	0.805163236348334	0.15094517249188	0.195645721360089	0.014440070869851	0.0478416935832591	-0.0447005488682083
chr1	10303431	10304229	799	+	exon	KIF1B	0.448377618539057	1	0.457789444954852	1	0.456456044361685	0.958738861496502	0.579991062972485	0.964661710746955	-1.48655968447658	0.284763985922341	0.000342557635433841	0.00196168868959932	-1.77132367039892
chr1	10304379	10304728	350	+	utr3	KIF1B	0.75031771765392	1	0.599918142086436	1	0.688724548428736	0.991785316689483	0.696615342448944	1	-1.58330249309927	0.284763985922341	0.000342557635433841	0.00196168868959932	-1.86806647902161
chr1	10378159	10378608	450	+	utr3	KIF1B	0.934638298855027	1	0.708158803370427	1	0.681938080014182	0.991785316689483	0.362413468876409	0.885088826521241	0.189234140575643	0.284763985922341	0.000342557635433841	0.00196168868959932	-0.0955298453466987
chr1	10378808	10378908	101	+	utr3	KIF1B	0.0758106679230219	1	0.00898032481218007	1	0.0186877940187733	0.358903486635635	0.0494111319810522	0.743600955400303	-0.347348920667808	0.284763985922341	0.000342557635433841	0.00196168868959932	-0.63211290659015
chr1	10379008	10379307	300	+	utr3	KIF1B	0.0144161976547068	1	0.00531839226919037	1	0.000128027837373254	0.0191291770503671	0.00611727972221465	0.654548930276968	-0.163043551995311	0.284763985922341	0.000342557635433841	0.00196168868959932	-0.447807537917652
chr1	10380655	10380804	150	+	utr3	KIF1B	0.79876346703886	1	0.916801951585851	1	0.963986937093221	0.991785316689483	0.957161573298681	1	0.169655853160748	0.284763985922341	0.000342557635433841	0.00196168868959932	-0.115108132761594
chr1	10431184	10431352	169	+	utr5	APITD1-CORT	0.617188355804195	1	0.682215910657759	1	0.684677905252267	0.991785316689483	0.456161594206843	0.922494987173158	0.871218438881379	-2.07962486687071	0.457114578362598	NA	2.95084330575209
chr1	10440412	10442461	2050	+	utr3	APITD1-CORT	0.343514214224984	1	0.181493705031457	1	0.128999232446437	0.741853178593759	0.170214236748364	0.805506055850303	0.36832098463758	-2.07962486687071	0.457114578362598	NA	2.44794585150829
chr1	10474943	10495314	20372	+	utr5	PEX14	0.510900723216228	1	0.594284594553502	1	0.514479161845738	0.975031781632499	0.190190885119153	0.810215987769869	0.393252307793374	0.178603059816972	0.0703556823279009	0.169864882965917	0.214649247976402
chr1	10629560	10629660	101	+	exon	PEX14	0.171672919153584	1	0.144076354439491	1	0.158662902981514	0.77868896394179	0.143981958981746	0.796958604307635	0.589653164194706	0.178603059816972	0.0703556823279009	0.169864882965917	0.411050104377734
chr1	10629760	10630009	250	+	utr3	PEX14	0.0903938465823392	1	0.127616663549832	1	0.0405075740644925	0.505364008252223	0.134419438841402	0.79356414136387	0.454016145243975	0.178603059816972	0.0703556823279009	0.169864882965917	0.275413085427003
chr1	10630259	10630359	101	+	utr3	PEX14	0.693916694905093	1	0.806032950447553	1	0.818293727943028	0.991785316689483	0.427154165048529	0.911543663050065	0.352130433127989	0.178603059816972	0.0703556823279009	0.169864882965917	0.173527373311017
chr1	10630459	10630558	100	+	utr3	PEX14	0.621031574121989	1	0.706807484487305	1	0.722522634064776	0.991785316689483	0.736512165670488	1	0.465908050467914	0.178603059816972	0.0703556823279009	0.169864882965917	0.287304990650942
chr1	10652739	10652938	200	+	exon	RP4-734G22.3	0.647427286437978	1	0.462146568012354	1	0.517383517881241	0.976165954832999	0.692579270313249	1	0.00434157959552188	0.297895665449073	0.526046626818621	0.705803133735413	-0.293554085853551
chr1	10653785	10654034	250	+	exon	RP4-734G22.3	0.352894068674337	1	0.377138163499765	1	0.322072268492725	0.911687172984718	0.36582128415716	0.886092836929503	-0.0818721467673376	0.297895665449073	0.526046626818621	0.705803133735413	-0.379767812216411
chr1	11022241	11022340	100	+	utr3	TARDBP	0.827949536237146	1	0.995795784559706	1	0.958673247936844	0.991785316689483	0.997456251601927	1	-0.0259669737197987	0.0909933990907438	0.303484400124995	0.496208306189463	-0.116960372810543
chr1	11023385	11023634	250	+	utr3	TARDBP	0.697679044616506	1	0.44085782805998	1	0.320162104535057	0.91053707324968	0.269450332822978	0.845282258997425	0.00697259999829371	0.0909933990907438	0.303484400124995	0.496208306189463	-0.0840207990924501
chr1	11023833	11023932	100	+	utr3	TARDBP	0.856592214278326	1	0.996040565597293	1	0.984293773216985	0.991785316689483	0.765990946989686	1	0.150594160945671	0.0909933990907438	0.303484400124995	0.496208306189463	0.0596007618549274
chr1	11070912	11071012	101	+	exon	RP4-635E18.7	0.388488127903657	1	0.204253193246851	1	0.205382754827888	0.829335845461178	0.161495658575754	0.802598037765301	-0.0172545884736617	4.37767210222965	0.075916437414801	NA	-4.39492669070331
chr1	11071657	11071757	101	+	exon	RP4-635E18.7	0.776551462400526	1	0.727118752863706	1	0.872557773235446	0.991785316689483	0.848981084564921	1	0.863090816764763	4.37767210222965	0.075916437414801	NA	-3.51458128546488
chr1	11273555	11273654	100	+	exon	UBIAD1	0.794490254923869	1	0.906316718031873	1	0.921448627277595	0.991785316689483	0.963596469493897	1	-0.352178823473976	-0.409134140678118	0.000250424792937319	0.00148504126920303	0.0569553172041413
chr1	11285835	11286134	300	+	utr3	UBIAD1	0.913060842605874	1	0.678298181646902	1	0.656171393249102	0.991785316689483	0.283308725150623	0.849498958747085	-0.486708109065909	-0.409134140678118	0.000250424792937319	0.00148504126920303	-0.0775739683877913
chr1	11295152	11295352	201	+	utr3	UBIAD1	0.189852655208094	1	0.0997447028489025	1	0.161184213701107	0.778959345486439	0.236496472989607	0.82744141871286	-0.183125187407037	-0.409134140678118	0.000250424792937319	0.00148504126920303	0.22600895327108
chr1	11295800	11295999	200	+	utr3	UBIAD1	0.935381303307742	1	0.959631160879179	1	0.901241213098919	0.991785316689483	0.998420555809216	1	-0.547897362747894	-0.409134140678118	0.000250424792937319	0.00148504126920303	-0.138763222069776
chr1	11654375	11654948	574	+	utr5	FBXO44	0.404066034905213	1	0.554893321461981	1	0.407610928356008	0.94817993790164	0.607548689208511	0.975756503205071	0.119782922782551	0.543939067850066	5.20772446890889e-07	5.44647096533775e-06	-0.424156145067516
chr1	11662135	11662234	100	+	utr3	FBXO44	0.995901539016249	1	0.866563308855814	1	0.920482917761707	0.991785316689483	0.999763040011827	1	0.536427014641236	0.543939067850066	5.20772446890889e-07	5.44647096533775e-06	-0.00751205320883042
chr1	11664173	11664501	329	+	utr5	FBXO6	0.640701617703059	1	0.612009686681145	1	0.671907581736768	0.991785316689483	0.507519756317543	0.942509552690892	0.337310078315962	0.390040989903202	0.067323469624057	0.164062133630219	-0.0527309115872391
chr1	11806246	11807176	931	+	utr5	CLCN6	0.976240463133184	1	0.823501541185529	1	0.839579166676748	0.991785316689483	0.616806250087713	0.978305586509949	-0.450681354018515	-0.569277184127969	4.76840780120354e-10	8.01855038027141e-09	0.118595830109454
chr1	11842395	11842545	151	+	utr3	CLCN6	0.662278367328791	1	0.457348797975556	1	0.526201245570839	0.978924752658594	0.562756141217053	0.959289348287072	-0.666207488703222	-0.569277184127969	4.76840780120354e-10	8.01855038027141e-09	-0.0969303045752526
chr1	11974693	11975488	796	+	utr3	PLOD1	0.676333412696144	1	0.968853260770351	1	0.960146853655547	0.991785316689483	0.0575256645514581	0.758827343646019	-0.466905373403222	-0.578201323269585	2.06228999105095e-20	9.77232661500163e-19	0.111295949866363
chr1	12011674	12011873	200	+	utr3	MFN2	0.609524381613945	1	0.79208776227835	1	0.772245120159133	0.991785316689483	0.922259612034028	1	0.048974856949265	0.0877209845079427	0.214982009711801	0.391729366219242	-0.0387461275586777
chr1	12011973	12012072	100	+	utr3	MFN2	0.902636588063906	1	0.743104036372954	1	0.724595688069679	0.991785316689483	0.701427219072016	1	0.0611911425857939	0.0877209845079427	0.214982009711801	0.391729366219242	-0.0265298419221488
chr1	12012172	12012271	100	+	utr3	MFN2	0.0238728679008376	1	0.0244753463891319	1	0.00110308011429308	0.0716037942571069	0.278952531443649	0.848442979572102	0.483857011557216	0.0877209845079427	0.214982009711801	0.391729366219242	0.396136027049273
chr1	12012420	12012718	299	+	utr3	MFN2	0.223139430996224	1	0.280292803284916	1	0.201076760119997	0.826392675774609	0.0261611498466936	0.742531302825836	0.351858633535689	0.0877209845079427	0.214982009711801	0.391729366219242	0.264137649027747
chr1	12019515	12022109	2595	+	utr5	MIIP	0.115426661223378	1	0.112760683271313	1	0.0951392971019209	0.674441996384224	0.0677583781931855	0.768682181128282	0.173719009878955	-0.28373244084556	0.0150028420214033	0.0494395006556353	0.457451450724515
chr1	12283094	12283194	101	+	exon	VPS13D	0.884096681539248	1	0.845127987939607	1	0.891977348242284	0.991785316689483	0.80474886554162	1	0.175458706005483	0.149030133749867	0.213073821131564	0.389767946602276	0.0264285722556165
chr1	12508901	12509201	301	+	utr3	VPS13D	0.968415680009664	1	0.798255095123388	1	0.833357632706511	0.991785316689483	0.970839205329301	1	-0.0702964218270818	0.149030133749867	0.213073821131564	0.389767946602276	-0.219326555576948
chr1	12510000	12510100	101	+	utr3	VPS13D	0.84302954657755	1	0.903100148041382	1	0.955706722554027	0.991785316689483	0.988036765508931	1	-0.109114315944091	0.149030133749867	0.213073821131564	0.389767946602276	-0.258144449693958
chr1	13749423	13769074	19652	+	utr3	PRDM2	0.998961700527517	1	0.910634789291431	1	0.950092574738141	0.991785316689483	0.996517774827133	1	0.143083988749945	0.249301053227224	0.107518071071602	0.235722021571373	-0.106217064477279
chr1	13778531	13778731	201	+	exon	PRDM2	0.810333319317497	1	0.8545621146634	1	0.919220089271106	0.991785316689483	0.954646981184982	1	0.205525469722936	0.249301053227224	0.107518071071602	0.235722021571373	-0.0437755835042877
chr1	13779678	13779828	151	+	exon	PRDM2	0.952174158415064	1	0.842325321502016	1	0.895929858629372	0.991785316689483	0.986361426411293	1	0.0496541949769983	0.249301053227224	0.107518071071602	0.235722021571373	-0.199646858250226
chr1	13780027	13780227	201	+	exon	PRDM2	0.692610301101634	1	0.497922942501726	1	0.541041463173393	0.982591269964883	0.791497935363999	1	0.333923346214614	0.249301053227224	0.107518071071602	0.235722021571373	0.0846222929873901
chr1	13780726	13780825	100	+	exon	PRDM2	0.631468280103886	1	0.452605684220632	1	0.501700739874004	0.972182010225887	0.490591068594788	0.935129224533991	0.131439088458382	0.249301053227224	0.107518071071602	0.235722021571373	-0.117861964768842
chr1	13781424	13781574	151	+	exon	PRDM2	0.185347142490339	1	0.0781214820657873	1	0.115426643509459	0.721042112252434	0.104664990576465	0.784208887712255	0.713970904321803	0.249301053227224	0.107518071071602	0.235722021571373	0.464669851094579
chr1	13781773	13782022	250	+	exon	PRDM2	0.756391386392494	1	0.56130516074825	1	0.611933323887716	0.991785316689483	0.809887139223987	1	0.0140901364830098	0.249301053227224	0.107518071071602	0.235722021571373	-0.235210916744214
chr1	13782272	13782371	100	+	exon	PRDM2	0.667004399175424	1	0.455658632833817	1	0.472442092417666	0.962503777945841	0.737209620487097	1	0.501203606838993	0.249301053227224	0.107518071071602	0.235722021571373	0.251902553611769
chr1	13782471	13786902	4432	+	utr3	PRDM2	0.818302033037955	1	0.946324190412609	1	0.976225321110508	0.991785316689483	0.964178758734366	1	0.367808957872594	0.249301053227224	0.107518071071602	0.235722021571373	0.11850790464537
chr1	14599206	14924212	325007	+	utr5	KAZN	0.268841456000701	1	0.264245223813025	1	0.226871370300666	0.850969841274823	0.198850181066671	0.812137440690709	0.144270153758293	-0.574762456638922	1.24923904795387e-10	2.3024690400043e-09	0.719032610397215
chr1	14960872	15044048	83177	+	exon	KAZN	0.518141450896885	1	0.647866162254741	1	0.564895405221596	0.987481749896193	0.669343638608897	0.994676651827163	-0.2260200034437	-0.574762456638922	1.24923904795387e-10	2.3024690400043e-09	0.348742453195222
chr1	15115945	15116244	300	+	utr3	KAZN	0.753492663872126	1	0.591873168419977	1	0.687380318000973	0.991785316689483	0.699852203387684	1	-0.468044420772207	-0.574762456638922	1.24923904795387e-10	2.3024690400043e-09	0.106718035866715
chr1	15219485	15219982	498	+	utr3	TMEM51	0.787733407670541	1	0.98859340191896	1	0.990739159307996	0.992626056885538	0.953935001246629	1	-0.14803289366345	-0.0333655784868109	0.782135909385338	0.882815336953272	-0.114667315176639
chr1	15220132	15220281	150	+	utr3	TMEM51	0.803735247188316	1	0.577350147526017	1	0.613167700778977	0.991785316689483	0.792302002905076	1	-0.250310888568534	-0.0333655784868109	0.782135909385338	0.882815336953272	-0.216945310081723
chr1	15409945	15410242	298	+	utr5	EFHD2	0.805130149276357	1	0.988509203534176	1	0.983285399141608	0.991785316689483	0.979037776539983	1	-0.265143626746704	-0.362385152741832	0.000170786839878982	0.00105900256569548	0.0972415259951278
chr1	15428607	15428706	100	+	exon	EFHD2	0.43796689064837	1	0.520078486401759	1	0.485421394426616	0.967585698663284	0.315993853330414	0.861860505870932	-0.085747299640315	-0.362385152741832	0.000170786839878982	0.00105900256569548	0.276637853101517
chr1	15429053	15429152	100	+	utr3	EFHD2	0.667027575163848	1	0.441300299342173	1	0.519685684962544	0.977816602521233	0.595958509994886	0.970947388642417	-0.46022870337668	-0.362385152741832	0.000170786839878982	0.00105900256569548	-0.0978435506348482
chr1	15567861	15568657	797	+	utr3	DNAJC16	0.655042963401807	1	0.417052285005359	1	0.414862159369414	0.950474293448029	0.500092275551515	0.939210761202434	-0.284128930886026	-0.186623293636806	0.124248189983314	0.262571570655721	-0.0975056372492199
chr1	15568806	15568956	151	+	utr3	DNAJC16	0.922778699910595	1	0.962163789923872	1	0.973907271125625	0.991785316689483	0.997968831976745	1	-0.0141048650616108	-0.186623293636806	0.124248189983314	0.262571570655721	0.172518428575195
chr1	15617500	15617650	151	+	utr5	DDI2	0.396527689068792	1	0.423237186686075	1	0.433745705237411	0.95718742696414	1	1	0.55120841417986	0.0454189852745525	0.680976342758056	0.816653904112964	0.505789428905307
chr1	15659955	15660505	551	+	utr3	DDI2	0.999941120048402	1	0.812491786392921	1	0.83938432734802	0.991785316689483	0.884271231639579	1	0.304189016802191	0.0454189852745525	0.680976342758056	0.816653904112964	0.258770031527639
chr1	15660604	15660704	101	+	utr3	DDI2	0.801232173220523	1	0.85975144769391	1	0.91131957540528	0.991785316689483	0.948690087235511	1	0.339915509825	0.0454189852745525	0.680976342758056	0.816653904112964	0.294496524550448
chr1	15660804	15661803	1000	+	utr3	DDI2	0.323906869402376	1	0.158893279545582	1	0.0960370577759311	0.677194008908136	0.052901655353885	0.753028523673227	0.113026350214018	0.0454189852745525	0.680976342758056	0.816653904112964	0.0676073649394657
chr1	15662053	15662153	101	+	utr3	DDI2	0.96169836073425	1	0.931054656564799	1	0.96216267504514	0.991785316689483	1	1	-0.254498695613257	0.0454189852745525	0.680976342758056	0.816653904112964	-0.299917680887809
chr1	15725520	15728345	2826	+	exon	PLEKHM2	0.379110027750698	1	0.516535660075053	1	0.315394334775959	0.909478200827328	0.573426292895966	0.963112384366443	-0.181506489145486	-0.349795741660134	7.92371551014749e-06	6.58650807944203e-05	0.168289252514648
chr1	15734223	15734372	150	+	utr3	PLEKHM2	0.648152460422855	1	0.796376194951395	1	0.77251994335266	0.991785316689483	0.738320236084719	1	-0.138744020489791	-0.349795741660134	7.92371551014749e-06	6.58650807944203e-05	0.211051721170343
chr1	15784609	15784907	299	+	utr3	FBLIM1	0.751885671000674	1	0.611810569898563	1	0.511983976439546	0.975017653068219	0.554360401110281	0.955774087706363	-0.23268846443917	-0.00497311277519983	0.967272885512912	0.983680983384785	-0.227715351663971
chr1	15785750	15785850	101	+	utr3	FBLIM1	0.744591128354764	1	0.60367389754821	1	0.599520088854824	0.991785316689483	0.724717482511478	1	-0.0396307010738096	-0.00497311277519983	0.967272885512912	0.983680983384785	-0.0346575882986097
chr1	15872879	15873129	251	+	exon	SPEN	0.799572554782257	1	0.884195289628563	1	0.930184245762017	0.991785316689483	0.745488953010718	1	0.22677306284552	0.119122694209234	0.155942769536004	0.310852939585338	0.107650368636286
chr1	15874393	15876449	2057	+	exon	SPEN	0.430229462271754	1	0.247094707605148	1	0.285306003368789	0.890766681431545	0.384216467554724	0.894386524418595	0.00347175198083739	0.119122694209234	0.155942769536004	0.310852939585338	-0.115650942228397
chr1	15928158	15928408	251	+	exon	SPEN	0.608148981894486	1	0.630597827208716	1	0.634777698949372	0.991785316689483	0.707120689109933	1	0.0397864173907778	0.119122694209234	0.155942769536004	0.310852939585338	-0.0793362768184565
chr1	15928558	15928908	351	+	exon	SPEN	0.834994285077189	1	0.641346730581812	1	0.636166005991052	0.991785316689483	0.336699186808469	0.872005419009498	0.135343979069943	0.119122694209234	0.155942769536004	0.310852939585338	0.0162212848607084
chr1	15929358	15929508	151	+	exon	SPEN	0.213422557965646	1	0.0883541863948036	1	0.0779813161551153	0.632904824145096	0.0920825143021886	0.777580586781454	-0.303504889771399	0.119122694209234	0.155942769536004	0.310852939585338	-0.422627583980633
chr1	15932106	15932606	501	+	exon	SPEN	0.529537925622464	1	0.642521463716003	1	0.584182826432647	0.991680971225191	0.525725857181228	0.947369398253859	0.251642472025463	0.119122694209234	0.155942769536004	0.310852939585338	0.132519777816228
chr1	15932806	15932906	101	+	exon	SPEN	0.989549548543194	1	0.861636067067805	1	0.897907997198402	0.991785316689483	0.543557582369858	0.954185601228033	0.284207275893168	0.119122694209234	0.155942769536004	0.310852939585338	0.165084581683934
chr1	15933156	15933655	500	+	exon	SPEN	0.908790959199971	1	0.893888155417803	1	0.936625840635278	0.991785316689483	0.948331619958079	1	0.0216265955568904	0.119122694209234	0.155942769536004	0.310852939585338	-0.0974960986523439
chr1	15933805	15934055	251	+	exon	SPEN	0.862889381596521	1	0.671741617609666	1	0.701105463292111	0.991785316689483	0.896167695203714	1	0.0908964919433808	0.119122694209234	0.155942769536004	0.310852939585338	-0.0282262022658535
chr1	15935155	15935654	500	+	exon	SPEN	0.471768938139944	1	0.583197927140149	1	0.480306239445671	0.966321566490291	0.600476809679637	0.97275085950925	0.200070209263856	0.119122694209234	0.155942769536004	0.310852939585338	0.0809475150546214
chr1	15937450	15937600	151	+	exon	SPEN	0.454263612596278	1	0.27192482626213	1	0.276516023036651	0.885005197325967	0.277479505311274	0.848073512437566	-0.0430514403529308	0.119122694209234	0.155942769536004	0.310852939585338	-0.162174134562165
chr1	15939361	15940010	650	+	utr3	SPEN	0.721390335785674	1	0.459765156966809	1	0.437596917483689	0.958173498053185	0.25133711980545	0.834610630785848	0.118164769298069	0.119122694209234	0.155942769536004	0.310852939585338	-0.000957924911165281
chr1	16004236	16006367	2132	+	utr3	C1orf64	0.684912181025739	1	0.929068307234956	1	0.911110463311993	0.991785316689483	0.449917892231394	0.920914858930628	0.225178092978334	0.101447986655149	0.49998785502435	0.684285392956753	0.123730106323186
chr1	16006466	16006815	350	+	utr3	C1orf64	0.49527918604765	1	0.314470025745468	1	0.212382752752862	0.836653281418663	0.521177376189778	0.945642870021359	0.0484655287458418	0.101447986655149	0.49998785502435	0.684285392956753	-0.0529824579093069
chr1	16155259	16155354	96	+	exon	RP11-276H7.2	0.989141872476606	1	0.945315405366011	1	0.874346554488879	0.991785316689483	0.978497187042828	1	0.732525550396983	-0.208634609949712	0.754846989110765	0.865832336482449	0.941160160346695
chr1	16391390	16393443	2054	+	utr3	SZRD1	0.0966965056206417	1	0.134899338981908	1	0.0785528501029513	0.634326196977814	0.0489913657371025	0.742531302825836	0.777627950684991	0.485405355868243	5.92143619203976e-10	9.79653123452440e-09	0.292222594816748
chr1	16395197	16395447	251	+	utr3	SZRD1	0.900776024293801	1	0.608198174830355	1	0.521914310114865	0.978703514132288	0.367640042405239	0.887152840412294	0.618317380368286	0.485405355868243	5.92143619203976e-10	9.79653123452440e-09	0.132912024500042
chr1	16459085	16459284	200	+	utr3	NECAP2	0.935536046009535	1	0.82353827226507	1	0.8409530268529	0.991785316689483	0.581495805480667	0.964661710746955	0.482108823407422	0.51166909977364	9.26264449896088e-09	1.27086131360631e-07	-0.0295602763662178
chr1	16459681	16460028	348	+	utr3	NECAP2	0.652487169188066	1	0.42055476199513	1	0.353623313451989	0.923438230982437	0.348745310994754	0.877830175967731	0.491222121190789	0.51166909977364	9.26264449896088e-09	1.27086131360631e-07	-0.0204469785828509
chr1	16958615	16958714	100	+	exon	CROCC	0.941703457812472	1	0.978057309051833	1	0.921325424257792	0.991785316689483	0.998618604085302	1	-0.177061740807383	-0.210826289929617	0.161052844354751	0.318598675348344	0.0337645491222346
chr1	16966067	16966555	489	+	exon	CROCC	0.772625021172595	1	0.862280476066963	1	0.880869196202697	0.991785316689483	0.928194339441126	1	0.390721857209405	-0.210826289929617	0.161052844354751	0.318598675348344	0.601548147139022
chr1	16970392	16970724	333	+	exon	CROCC	0.554923939346705	1	0.567355616928197	1	0.581750302220606	0.991240486214489	0.627124285465245	0.981538518443558	0.200394934181061	-0.210826289929617	0.161052844354751	0.318598675348344	0.411221224110679
chr1	17607848	17607948	101	+	exon	ARHGEF10L	0.53458524862761	1	0.671368858897183	1	0.614798442731969	0.991785316689483	0.662773999828768	0.993064812881133	0.0941618248523542	-0.20558387109002	0.00390309811194947	0.0159840665011363	0.299745695942374
chr1	17696928	17697028	101	+	utr3	ARHGEF10L	0.301514591549065	1	0.379251010655705	1	0.222138837961521	0.847541518778334	0.113532444465122	0.786915280321127	0.141481840154159	-0.20558387109002	0.00390309811194947	0.0159840665011363	0.347065711244179
chr1	17697227	17697675	449	+	utr3	ARHGEF10L	0.353046387103403	1	0.49180493941841	1	0.402902551400536	0.947622834391349	0.393397787147798	0.898537817957096	-0.0726352991738912	-0.20558387109002	0.00390309811194947	0.0159840665011363	0.132948571916129
chr1	17826033	17826131	99	+	exon	ACTL8	0.529140182164747	1	0.448686243996508	1	0.680073821835977	0.991785316689483	0.999853755797608	1	1.37372141691459	1.15190004980014	0.0822725931713312	0.192023582085656	0.221821367114455
chr1	18481382	18481631	250	+	exon	KLHDC7A	0.777575553501229	1	0.629344911668442	1	0.713144025675497	0.991785316689483	0.957685016525175	1	0.592848556110397	0.734586162051354	0.046739702735432	0.123829966539618	-0.141737605940957
chr1	18482730	18482830	101	+	exon	KLHDC7A	0.868014094323597	1	0.753188906357831	1	0.892281060257542	0.991785316689483	0.985231479904264	1	0.285312012254821	0.734586162051354	0.046739702735432	0.123829966539618	-0.449274149796533
chr1	18483829	18483929	101	+	utr3	KLHDC7A	0.387974075832028	1	0.175357708485924	1	0.268936850405366	0.880746663667772	0.505463249515403	0.941581281487445	0.00515996368522531	0.734586162051354	0.046739702735432	0.123829966539618	-0.729426198366129
chr1	18484728	18484828	101	+	utr3	KLHDC7A	0.958906736322726	1	0.993504063488341	1	0.908473117373825	0.991785316689483	0.966976565117267	1	0.92614080492658	0.734586162051354	0.046739702735432	0.123829966539618	0.191554642875226
chr1	18485027	18485227	201	+	utr3	KLHDC7A	0.471758563401627	1	0.370158860263639	1	0.455868117271	0.958738861496502	0.449240888746767	0.920478627322363	0.829011779554572	0.734586162051354	0.046739702735432	0.123829966539618	0.094425617503218
chr1	18485327	18485427	101	+	utr3	KLHDC7A	0.948503808948882	1	0.998422468018016	1	0.892475719914226	0.991785316689483	0.982424380135992	1	0.576927858548025	0.734586162051354	0.046739702735432	0.123829966539618	-0.157658303503329
chr1	19258792	19258990	199	+	utr3	MRTO4	0.934134354225088	1	0.682457128602673	1	0.612159782990724	0.991785316689483	0.906037891941124	1	0.308257237897696	0.263679446692641	0.00731644915750749	0.027021757015928	0.0445777912050548
chr1	19327816	19327915	100	+	utr3	PQLC2	0.522717939736452	1	0.333836274808811	1	0.333620832136916	0.914509557814819	0.598129945506986	0.971763204394602	0.825153104398382	-0.109392471815529	0.344511998077442	0.539778825031428	0.934545576213911
chr1	19328654	19329051	398	+	utr3	PQLC2	0.943767924599085	1	0.827514790562645	1	0.82034028992292	0.991785316689483	0.848681511720109	1	-0.152738230681954	-0.109392471815529	0.344511998077442	0.539778825031428	-0.0433457588664249
chr1	19329151	19329250	100	+	utr3	PQLC2	0.896708540884804	1	0.7328176426262	1	0.773452473115741	0.991785316689483	0.951939689221589	1	0.0849994466309668	-0.109392471815529	0.344511998077442	0.539778825031428	0.194391918446496
chr1	19596977	19597077	101	+	utr5	MINOS1-NBL1	0.0474327737874544	1	0.063858285527643	1	0.00184315634244881	0.0988143116840229	0.281329336105354	0.8487454136611	0.831351374608673	NA	NA	NA	NA
chr1	19657021	19657466	446	+	utr3	MINOS1-NBL1	0.887548272575913	1	0.893323771830986	1	0.798335652864287	0.991785316689483	0.152577728752658	0.801261875391043	1.01286845679945	NA	NA	NA	NA
chr1	19657763	19657961	199	+	utr3	MINOS1-NBL1	0.752820115702902	1	0.924229476637142	1	0.941418693043206	0.991785316689483	0.913436986421078	1	1.10520719830514	NA	NA	NA	NA
chr1	19907572	19907821	250	+	utr3	OTUD3	0.853397421064955	1	0.717544923454771	1	0.717671549903205	0.991785316689483	0.809754808819333	1	0.752995710717951	0.561573406237211	0.00019768438814296	0.00120492916746424	0.191422304480739
chr1	20553774	20554071	298	+	utr3	FAM43B	0.330331492822365	1	0.409115974260112	1	0.283523595830364	0.889183179591802	0.712496564111242	1	0.716820172821188	0.391257165464595	0.0065561070453629	0.0247388108665855	0.325563007356593
chr1	20618667	20618764	98	+	utr3	CDA	0.670933284158552	1	0.441394732872476	1	0.552427903191486	0.984802430149584	0.726353404660139	1	-0.142529482251348	-0.321760403153222	0.433359494083577	0.62619937060378	0.179230920901874
chr1	20648614	20648963	350	+	exon	PINK1	0.903298323962755	1	0.688178970862171	1	0.648244087507284	0.991785316689483	0.882899942539803	1	0.192525702016827	0.0389684966617817	0.757925950912175	0.867490620482569	0.153557205355046
chr1	20650664	20651062	399	+	utr3	PINK1	0.153983427271637	1	0.167836680901564	1	0.163081510952621	0.782978224888459	0.0716412745726307	0.7702940829406	0.170455451135887	0.0389684966617817	0.757925950912175	0.867490620482569	0.131486954474105
chr1	21822278	21822528	251	+	utr3	LDLRAD2	0.804390282398602	1	0.626291016232394	1	0.606837237877866	0.991785316689483	0.868785276508169	1	-0.813425990607556	-0.0361733786679532	0.985676632474163	NA	-0.777252611939603
chr1	21822677	21822777	101	+	utr3	LDLRAD2	0.968580039261782	1	0.86225536412652	1	0.912433473330751	0.991785316689483	0.50330298437971	0.940498456608415	-0.646789957548454	-0.0361733786679532	0.985676632474163	NA	-0.610616578880501
chr1	21823076	21823376	301	+	utr3	LDLRAD2	0.835023586986433	1	0.990968878607613	1	0.961349584020746	0.991785316689483	0.237935848303704	0.828775531494004	-0.722125798482838	-0.0361733786679532	0.985676632474163	NA	-0.685952419814885
chr1	22030391	22030685	295	+	exon	LINC00339	0.735830917450172	1	0.896406246988161	1	0.919678636187854	0.991785316689483	0.917756605550654	1	0.266030992416839	0.35126315066927	0.0523452346642369	0.134977559254288	-0.0852321582524318
chr1	22490237	22490387	151	+	exon	ZBTB40	0.935967159402852	1	0.85745980968196	1	0.952189714290943	0.991785316689483	0.960333193510966	1	0.555215287036311	0.237057494093328	0.0164170467799587	0.053344109886287	0.318157792942983
chr1	22511760	22511860	101	+	exon	ZBTB40	0.65500291147413	1	0.677712035801782	1	0.727140594250271	0.991785316689483	0.820521341329294	1	0.313753337890219	0.237057494093328	0.0164170467799587	0.053344109886287	0.0766958437968911
chr1	22511960	22512060	101	+	exon	ZBTB40	0.870370242823204	1	0.956875112525253	1	0.967351418493378	0.991785316689483	0.936513056632193	1	0.493498387294155	0.237057494093328	0.0164170467799587	0.053344109886287	0.256440893200827
chr1	22526262	22526412	151	+	utr3	ZBTB40	0.973958959980588	1	0.860508407699131	1	0.886317420598937	0.991785316689483	0.960857612557659	1	0.317872621130496	0.237057494093328	0.0164170467799587	0.053344109886287	0.0808151270371681
chr1	22526612	22526911	300	+	utr3	ZBTB40	0.884379320604898	1	0.969777477948508	1	0.980060366918427	0.991785316689483	0.997342309748674	1	0.195779953627544	0.237057494093328	0.0164170467799587	0.053344109886287	-0.0412775404657845
chr1	22527810	22527960	151	+	utr3	ZBTB40	0.412681292033652	1	0.189082758243619	1	0.236131624261108	0.861143796103011	0.290417593740562	0.852214253518202	0.0344007258099379	0.237057494093328	0.0164170467799587	0.053344109886287	-0.20265676828339
chr1	22528060	22528210	151	+	utr3	ZBTB40	0.820484158090501	1	0.91073264986755	1	0.960213060021477	0.991785316689483	0.73935190623182	1	0.247035024818228	0.237057494093328	0.0164170467799587	0.053344109886287	0.00997753072490032
chr1	22528859	22529009	151	+	utr3	ZBTB40	0.571819066169405	1	0.557460805768041	1	0.572558279948966	0.989585737880694	0.647384776156896	0.988190546431019	0.169981920431917	0.237057494093328	0.0164170467799587	0.053344109886287	-0.0670755736614114
chr1	22529159	22529309	151	+	utr3	ZBTB40	0.429731970705894	1	0.336765328515907	1	0.414295977041962	0.950085161773371	0.472336821742644	0.928257723179175	0.18309383210542	0.237057494093328	0.0164170467799587	0.053344109886287	-0.0539636619879084
chr1	22530358	22530508	151	+	utr3	ZBTB40	0.428587182279731	1	0.205724884278072	1	0.234257366724888	0.859940155087863	0.340344968985089	0.873013236423785	-0.0381153209535067	0.237057494093328	0.0164170467799587	0.053344109886287	-0.275172815046835
chr1	23083490	23083589	100	+	utr3	KDM1A	0.561641680311932	1	0.328225188623799	1	0.351758691251169	0.922848843627217	0.27125223686635	0.845963743718023	-0.167159436096729	-0.0923506251846501	0.165386623091967	0.324288738739587	-0.0748088109120787
chr1	23371298	23371397	100	+	exon	ZNF436-AS1	0.0429379697358703	1	0.00471781364996893	1	0.0127901390968297	0.294480743112162	0.0646539527174717	0.768682181128282	0.758016220797663	0.237000909550534	0.443195312235692	0.634499965381814	0.52101531124713
chr1	23751218	23752016	799	+	exon	TCEB3	0.911944299736557	1	0.612809348732622	1	0.555703114175305	0.985304984709375	7.4451556031363e-12	2.11241650888087e-09	0.157240221117123	0.213001397823252	0.0208426100992186	0.0645805434618169	-0.0557611767061291
chr1	23759514	23759713	200	+	utr3	TCEB3	0.715435194425319	1	0.503364729785157	1	0.443133018967117	0.958435367473642	0.491190956526963	0.935129224533991	0.130657630984146	0.213001397823252	0.0208426100992186	0.0645805434618169	-0.0823437668391059
chr1	23787388	23787487	100	+	utr3	PITHD1	0.975679717156001	1	0.796855830674684	1	0.82755493720395	0.991785316689483	0.998679080580538	1	0.0653022732214841	0.0410779839924776	0.735861681001134	0.85453646435326	0.0242242892290065
chr1	23961589	23961688	100	+	exon	PNRC2	0.937518044239202	1	0.95031950190427	1	0.932867502153488	0.991785316689483	0.393236726695148	0.898537817957096	0.221045210067472	0.364181394284954	0.0112212470611844	0.0389157005038092	-0.143136184217483
chr1	24419528	24419628	101	+	utr5	NIPAL3	0.92409910910868	1	0.793081588977675	1	0.861912703166969	0.991785316689483	0.904069318040162	1	-0.793457651121986	-0.447636033950129	0.0090500471409141	0.0323806510730492	-0.345821617171856
chr1	24469145	24469245	101	+	utr3	NIPAL3	0.870294737770768	1	0.706003019386563	1	0.805721534312926	0.991785316689483	0.89632817050445	1	-0.805958773407246	-0.447636033950129	0.0090500471409141	0.0323806510730492	-0.358322739457117
chr1	24514333	24514433	101	+	utr5	RCAN3	0.770037285208937	1	0.847452816877489	1	0.863192085066036	0.991785316689483	0.949858271416172	1	-0.012570435936815	-0.127576340464951	0.311906846789087	0.505137744594183	0.115005904528136
chr1	24556111	24589504	33394	+	utr5	NCMAP	0.400452784535447	1	0.387194490523444	1	0.415884128852742	0.951049641157452	0.384554016841055	0.894386524418595	0.0575100938606987	0.0878604996767616	0.679012521683304	0.815718250814066	-0.0303504058160629
chr1	24605902	24606051	150	+	utr3	NCMAP	0.788517341013359	1	0.787116497146007	1	0.86173686695444	0.991785316689483	0.917317339773563	1	0.386788554705899	0.0878604996767616	0.679012521683304	0.815718250814066	0.298928055029138
chr1	24606150	24606299	150	+	utr3	NCMAP	0.238518181974723	1	0.131811540598925	1	0.184422437227841	0.807359736900176	0.194785953501815	0.812137440690709	0.215170265574444	0.0878604996767616	0.679012521683304	0.815718250814066	0.127309765897683
chr1	24643320	24643630	311	+	utr5	SRRM1	0.404422509497393	1	0.297021562018739	1	0.13661467115647	0.755200477695332	0.422181317278946	0.909563363678559	-0.276109184301398	0.291831602485227	0.000411296948323721	0.00229456469753419	-0.567940786786625
chr1	24643730	24646673	2944	+	utr5	SRRM1	0.970035654309506	1	0.892390812889263	1	0.841784997583503	0.991785316689483	0.978924000165138	1	0.14271267546968	0.291831602485227	0.000411296948323721	0.00229456469753419	-0.149118927015547
chr1	24649014	24651413	2400	+	exon	SRRM1	0.0846435399197595	1	0.0491931570753651	1	0.00370525907505537	0.148040343202885	0.00953965312972738	0.701207277788463	0.0759356895935249	0.291831602485227	0.000411296948323721	0.00229456469753419	-0.215895912891702
chr1	24666874	24669470	2597	+	exon	SRRM1	0.636398868065895	1	0.818181721878078	1	0.79499675344646	0.991785316689483	0.680163214772253	0.999464530087071	0.23383157498437	0.291831602485227	0.000411296948323721	0.00229456469753419	-0.0580000275008569
chr1	24670167	24671486	1320	+	utr3	SRRM1	0.657042955815314	1	0.44853045727373	1	0.354881641734111	0.924184888045725	0.396917506996814	0.89948495797214	0.162918445916158	0.291831602485227	0.000411296948323721	0.00229456469753419	-0.128913156569069
chr1	24745407	24745557	151	+	utr5	CLIC4	0.910937382966063	1	0.844993165564712	1	0.793167900996934	0.991785316689483	0.119637250413038	0.787331301318292	-0.100101744901039	-0.0239890864795701	0.910657682024116	0.95371056544628	-0.0761126584214693
chr1	25338362	25338463	102	+	utr5	TMEM50A	0.626885901137171	1	0.433717481056225	1	0.279034830342679	0.886047511494442	0.67377090687801	0.996581985925877	-0.24288233401281	0.085667682881115	0.373478453816679	0.569359021094973	-0.328550016893925
chr1	25361422	25361669	248	+	utr3	TMEM50A	0.247641914546933	1	0.098944475541702	1	0.0965578905701009	0.67821510286109	0.154485640597687	0.801449447686412	-0.254893925639642	0.085667682881115	0.373478453816679	0.569359021094973	-0.340561608520757
chr1	25361818	25362163	346	+	utr3	TMEM50A	0.297057811588482	1	0.135803308754059	1	0.134522946172079	0.752345274372349	0.0962942555314484	0.77911648211475	-0.0870036290804022	0.085667682881115	0.373478453816679	0.569359021094973	-0.172671311961517
chr1	25458393	25458890	498	+	exon	TMEM57	0.261995454661754	1	0.200546209836298	1	0.0422566660540607	0.510781749416509	0.0415528225560997	0.742531302825836	-0.743313589509857	-0.352235177303278	0.00141113633295573	0.00675137928322508	-0.391078412206579
chr1	25498319	25498469	151	+	utr3	TMEM57	0.227911558023614	1	0.101532992204167	1	0.101829849410417	0.691397022711062	0.103277232514521	0.784208887712255	-0.666485819748183	-0.352235177303278	0.00141113633295573	0.00675137928322508	-0.314250642444905
chr1	25498568	25498668	101	+	utr3	TMEM57	0.106176571061189	1	0.0783641389185649	1	0.00779291704856881	0.234724996426192	0.0130997658123587	0.705320439858598	-0.946714602811078	-0.352235177303278	0.00141113633295573	0.00675137928322508	-0.5944794255078
chr1	25498966	25499065	100	+	utr3	TMEM57	0.160734347144074	1	0.0580833905417408	1	0.0403962306886564	0.504677517688925	0	0	-0.743311017971254	-0.352235177303278	0.00141113633295573	0.00675137928322508	-0.391075840667976
chr1	25566937	25567637	701	+	utr3	LDLRAP1	0.791898720199018	1	0.997235674015278	1	0.98934954317296	0.99227145669077	0.69303558209404	1	0.17142572706047	0.216879766376461	0.0539663383931112	0.138479219793337	-0.0454540393159908
chr1	25815739	25816186	448	+	utr3	SEPN1	0.834753263464943	1	0.990358050764992	1	0.970778961380053	0.991785316689483	0.197439990639547	0.812137440690709	0.00163767833992164	-0.0640788011556572	0.492648828279532	0.677727688376586	0.0657164794955789
chr1	25819991	25820249	259	+	utr5	MTFR1L	0.573095344499224	1	0.342807819878793	1	0.362905500279071	0.928536506996334	0.553968436434358	0.955774087706363	0.0445593084720041	0.0399478003541763	0.751033607174225	0.863374716777308	0.00461150811782785
chr1	25820646	25821566	921	+	utr5	MTFR1L	0.900632095485932	1	0.962953198225718	1	0.974703839885288	0.991785316689483	0.861968744185284	1	0.234162813358475	0.0399478003541763	0.751033607174225	0.863374716777308	0.194215013004299
chr1	25832147	25832395	249	+	utr3	MTFR1L	0.308641742131276	1	0.176679732215716	1	0.117825976289919	0.725206544923558	0.159536347003341	0.802598037765301	-0.119881700394197	0.0399478003541763	0.751033607174225	0.863374716777308	-0.159829500748374
chr1	25862871	25863021	151	+	exon	RP1-125I3.2	0.52917413091671	1	0.642290921007915	1	0.636731414374553	0.991785316689483	0.58750901439962	0.967824230649045	0.0847691158556199	-0.32468543659494	0.845308031861057	NA	0.409454552450559
chr1	25863121	25863420	300	+	exon	RP1-125I3.2	0.918451857107099	1	0.646749043937817	1	0.647985738695566	0.991785316689483	0.186754922299637	0.809541626727667	-0.0442724586198525	-0.32468543659494	0.845308031861057	NA	0.280412977975087
chr1	26023115	26023214	100	+	exon	EXTL1	0.265859830503098	1	0.128318515579887	1	0.213528448291691	0.838339144766864	0.276434563767725	0.847151165565849	-0.0850633669382968	-0.923250933316766	0.00339698401953634	0.0142574892432863	0.838187566378469
chr1	26122205	26122603	399	+	utr3	PDIK1L	0.207665656605452	1	0.163730505855177	1	0.160358893829967	0.778780254253293	0.241549145340996	0.830686692430404	0.255794216592474	0.435614796922037	0.226790381030203	0.407336537196621	-0.179820580329563
chr1	26177503	26180171	2669	+	utr5	CNKSR1	0.412160051397485	1	0.298878473801485	1	0.368374599526647	0.931178953846758	0.263274081485839	0.839965321144786	0.482863706407443	-0.139985205005176	0.42115178107993	0.614399780969229	0.622848911412619
chr1	26255224	26255324	101	+	exon	CEP85	0.355622079589248	1	0.301014592250731	1	0.289536070304174	0.893488805395189	0.324296849619168	0.864975284831426	0.595529605906228	0.406565465940828	3.79259207282304e-05	0.000274529307374126	0.188964139965401
chr1	26255572	26255722	151	+	exon	CEP85	0.646094223210092	1	0.440791644591018	1	0.41021593483039	0.949035242662508	0.567137255893066	0.960576819652066	0.472767432132287	0.406565465940828	3.79259207282304e-05	0.000274529307374126	0.066201966191459
chr1	26268497	26268597	101	+	exon	CEP85	0.870667435743044	1	0.706844947966787	1	0.690339998814603	0.991785316689483	0.885545434476938	1	0.370733643011521	0.406565465940828	3.79259207282304e-05	0.000274529307374126	-0.035831822929307
chr1	26269350	26269545	196	+	exon	CEP85	0.579073821511899	1	0.63706913391979	1	0.563801758323857	0.98721019342873	0.551214040254881	0.955176631169839	0.551028136768642	0.406565465940828	3.79259207282304e-05	0.000274529307374126	0.144462670827814
chr1	26276726	26277397	672	+	utr3	CEP85	0.888398388196311	1	0.92195139634831	1	0.948399880410265	0.991785316689483	0.922175435856794	1	0.352440626144413	0.406565465940828	3.79259207282304e-05	0.000274529307374126	-0.0541248397964145
chr1	26281125	26281324	200	+	utr3	SH3BGRL3	0.995837838091572	1	0.768545431483157	1	0.753970772626268	0.991785316689483	0.949392438921199	1	-0.019692627830545	-0.0496678107765787	0.677357167937791	0.814749655229466	0.0299751829460337
chr1	26468946	26469146	201	+	utr3	DHDDS	0.21277253190062	1	0.224726805312628	1	0.200546439352695	0.826085988612217	0.119483397190476	0.787331301318292	0.14828078970937	-0.0623735973206738	0.55747269047916	0.728852585372544	0.210654387030043
chr1	26472450	26473225	776	+	utr5	HMGN2	0.886333396494894	1	0.6789002082266	1	0.459710771031334	0.958833181688184	0.940631182922414	1	0.187626714562801	0.29071144020403	0.00993248853050084	0.0350398659027526	-0.103084725641228
chr1	26529811	26529960	150	+	utr5	RPS6KA1	0.0550175250505319	1	0.049213981476093	1	0.029737111987723	0.441441396121102	0.165092326357821	0.803342510578095	0.884753255040328	0.236961756127874	0.00694070530678817	0.0258956618651564	0.647791498912454
chr1	26574182	26574631	450	+	utr3	RPS6KA1	0.934150996344448	1	0.662051733975298	1	0.619101474290025	0.991785316689483	0.721199749803909	1	0.35025987914171	0.236961756127874	0.00694070530678817	0.0258956618651564	0.113298123013836
chr1	26696099	26727714	31616	+	utr5	ARID1A	0.495619369768251	1	0.684721294934305	1	0.626572518597512	0.991785316689483	0.485745253032634	0.933401224313964	0.276218163562726	0.143929420908841	0.0555243892777788	0.141629165738784	0.132288742653885
chr1	26731187	26732708	1522	+	exon	ARID1A	0.880223810773367	1	0.886978920700734	1	0.891507520267983	0.991785316689483	0.196199811123604	0.812137440690709	0.17328404902326	0.143929420908841	0.0555243892777788	0.141629165738784	0.0293546281144188
chr1	26774706	26775005	300	+	utr3	ARID1A	0.627539352939303	1	0.765510032871501	1	0.753578003566752	0.991785316689483	0.578260223403473	0.964644125834492	0.200253412093127	0.143929420908841	0.0555243892777788	0.141629165738784	0.0563239911842855
chr1	26779109	26781006	1898	+	utr3	ARID1A	0.605568655185215	1	0.842354407986699	1	0.765817325861648	0.991785316689483	0.74840596384832	1	0.224261075853955	0.143929420908841	0.0555243892777788	0.141629165738784	0.0803316549451139
chr1	26787721	26788081	361	+	utr5	PIGV	0.653333793697229	1	0.479017669308559	1	0.473058888743376	0.962503777945841	0.627721211670938	0.981985877655465	-0.308501124348648	0.15223350451456	0.27673629254816	0.466586020150658	-0.460734628863208
chr1	26795026	26795125	100	+	utr3	PIGV	0.873108201344736	1	0.977654680788577	1	0.971619138535949	0.991785316689483	0.99068276745952	1	0.234342560266293	0.15223350451456	0.27673629254816	0.466586020150658	0.0821090557517332
chr1	26797602	26797951	350	+	utr3	PIGV	0.314146076708874	1	0.150483575543291	1	0.132408710744468	0.747952672579934	0.198448489115828	0.812137440690709	-0.0342438431169826	0.15223350451456	0.27673629254816	0.466586020150658	-0.186477347631543
chr1	26853862	26854062	201	+	utr3	ZDHHC18	0.71333705508856	1	0.473059743661637	1	0.458476992032128	0.958760672717639	0.581841437800642	0.964661710746955	0.115279519146834	0.0188458325073166	0.836806294666142	0.915454399459119	0.096433686639517
chr1	26863187	26863529	343	+	utr5	SFN	0.237157825077641	1	0.277990212925358	1	0.151708878376718	0.772338888687602	0.407532657594076	0.904325052460518	0.731786734724656	0.442556301930557	0.000497783865484126	0.00272264897997071	0.289230432794099
chr1	26863627	26864408	782	+	utr3	SFN	0.379977260949927	1	0.497118015232063	1	0.368174747774016	0.931178953846758	0.127787483007339	0.789549674798464	0.671975542559321	0.442556301930557	0.000497783865484126	0.00272264897997071	0.229419240628763
chr1	26921764	26921862	99	+	utr5	NUDC	0.342705393322985	1	0.475355111897314	1	0.201763020831582	0.826662021583364	0.384586320794638	0.894386524418595	0.200839078470521	-0.0283727717183659	0.748405273394695	0.861907369578484	0.229211850188887
chr1	26924162	26942681	18520	+	exon	NUDC	0.628758449339509	1	0.83048022347636	1	0.642072066963755	0.991785316689483	0.870277500772688	1	0.112015686736995	-0.0283727717183659	0.748405273394695	0.861907369578484	0.140388458455361
chr1	26993756	26994102	347	+	utr5	TRNP1	0.180967620127642	1	0.266720161284134	1	0.193173736254056	0.817954146287702	0.32415755145615	0.864975284831426	0.186885758634102	-0.0520320531559829	0.474757605109209	0.663114402405539	0.238917811790085
chr1	26994497	26994596	100	+	utr3	TRNP1	0.672464395270666	1	0.894613120959433	1	0.874045296087415	0.991785316689483	0.930062358727599	1	0.0936110479377437	-0.0520320531559829	0.474757605109209	0.663114402405539	0.145643101093727
chr1	26999910	27000108	199	+	utr3	TRNP1	0.610958860568273	1	0.358143469863568	1	0.320604259117818	0.910942154904943	0.226641021698734	0.823482334337911	-0.161184427281988	-0.0520320531559829	0.474757605109209	0.663114402405539	-0.109152374126005
chr1	27234665	27234914	250	+	utr5	WDTC1	0.728199244109013	1	0.818295334825096	1	0.860814691672515	0.991785316689483	0.494445875109019	0.936394226299878	-0.268858696865838	-0.372110182863403	0.000147629939633952	0.000929299902911059	0.103251485997566
chr1	27322244	27322344	101	+	utr5	TMEM222	0.847239324808104	1	0.958446968030604	1	0.944567936336044	0.991785316689483	0.277624864961302	0.848207878967834	0.317405637849667	0.0766813267371126	0.48161162496051	0.668550661168873	0.240724311112554
chr1	27335555	27335754	200	+	utr3	TMEM222	0.794591662557734	1	0.98047716774625	1	0.987309163609764	0.992099038525743	6.27157981103466e-09	1.70290250955104e-06	0.204003065507632	0.0766813267371126	0.48161162496051	0.668550661168873	0.127321738770519
chr1	27349556	27349656	101	+	exon	SYTL1	0.563420948283712	1	0.52128256657879	1	0.593058395268484	0.991785316689483	0.669192305914837	0.994676651827163	-0.234487116812974	-0.645974480145587	1.72657067212019e-07	1.9577577200193e-06	0.411487363332612
chr1	27350503	27350653	151	+	exon	SYTL1	0.491205271599356	1	0.484178191769551	1	0.460390108548352	0.95906886089398	0.502357434110935	0.940178971427419	-0.225857845364677	-0.645974480145587	1.72657067212019e-07	1.9577577200193e-06	0.42011663478091
chr1	27350902	27351052	151	+	exon	SYTL1	0.509551139749675	1	0.513104209614808	1	0.503872000605418	0.972308130653398	0.518599256092451	0.945477479528158	-0.0862835923085389	-0.645974480145587	1.72657067212019e-07	1.9577577200193e-06	0.559690887837048
chr1	27351201	27351301	101	+	exon	SYTL1	0.504227272006574	1	0.518882833297036	1	0.412618902448643	0.949503194634944	0.47961218452095	0.931556563612263	-0.477758183273212	-0.645974480145587	1.72657067212019e-07	1.9577577200193e-06	0.168216296872375
chr1	27394192	27394339	148	+	exon	GPR3	0.733314660442478	1	0.573753622423293	1	0.592066504302267	0.991785316689483	0.834603163594177	1	0.341897599304267	0.304396180833942	0.152722693060487	0.306103329837815	0.0375014184703248
chr1	27755288	27759583	4296	+	exon	FAM76A	0.282614884918508	1	0.0931052210210181	1	0.173826383618864	0.794631420314165	0.172382952586387	0.805877646009242	-0.862275674988962	-0.258630415520656	0.2203700018311	0.398931804989138	-0.603645259468306
chr1	27811999	27812200	202	+	exon	STX12	0.80884020905871	1	0.887060535850357	1	0.92728348521643	0.991785316689483	0.916775547614155	1	-0.0543392114397207	0.165384795818345	0.330797730360671	0.524554591430219	-0.219724007258066
chr1	27830827	27830926	100	+	utr5	PPP1R8	0.956626562713031	1	0.778225920583935	1	0.759922677612657	0.991785316689483	0.976028319950498	1	-0.00535687164845522	0.170236959591229	0.0955107616155528	0.215011249719	-0.175593831239684
chr1	27832760	27838741	5982	+	utr5	PPP1R8	0.420399879648582	1	0.484966566668105	1	0.400435030446077	0.946833951208974	0.307494329046796	0.857733589389661	0.482593271499679	0.170236959591229	0.0955107616155528	0.215011249719	0.31235631190845
chr1	27847045	27850588	3544	+	utr3	PPP1R8	0.732794958004113	1	0.949775402940086	1	0.884900209758805	0.991785316689483	0.447714293428643	0.920026366630956	0.13155095055517	0.170236959591229	0.0955107616155528	0.215011249719	-0.0386860090360589
chr1	27882339	27882588	250	+	exon	THEMIS2	0.452913133201753	1	0.341710290330695	1	0.433055686518326	0.95718742696414	0.516108304061673	0.944607123295071	0.416249646880554	0.0997345818625076	0.793507852688112	0.890289832090074	0.316515065018047
chr1	27882687	27882836	150	+	exon	THEMIS2	0.265761457214017	1	0.0938948264481052	1	0.128686124400317	0.741317159310958	0.242068991129537	0.83087211689589	0.0885815273725247	0.0997345818625076	0.793507852688112	0.890289832090074	-0.0111530544899829
chr1	27885990	27886139	150	+	utr3	THEMIS2	0.837648538222603	1	0.852676085258012	1	0.909967753420342	0.991785316689483	0.932923787525149	1	0.609915474855289	0.0997345818625076	0.793507852688112	0.890289832090074	0.510180892992782
chr1	27886437	27886536	100	+	utr3	THEMIS2	0.673965116078286	1	0.490552790985897	1	0.627231691156965	0.991785316689483	0.831963560448678	1	0.0452625008201471	0.0997345818625076	0.793507852688112	0.890289832090074	-0.0544720810423604
chr1	27966700	27966999	300	+	exon	XKR8	0.335304870518744	1	0.347541754978376	1	0.320555806735111	0.910942154904943	0.260544865627662	0.838485219987681	0.628648664627655	0.462258022571694	0.00180857479510754	0.00835601830553299	0.16639064205596
chr1	27967149	27967597	449	+	utr3	XKR8	0.457134761986417	1	0.239961350400583	1	0.208911577549532	0.831923394528187	0.238888376372776	0.82986358972333	0.530249952818783	0.462258022571694	0.00180857479510754	0.00835601830553299	0.0679919302470892
chr1	28236158	28236644	487	+	utr3	ATPIF1	0.539254960586964	1	0.770655367963859	1	0.744692110633157	0.991785316689483	1	1	0.455542240733507	0.32882824089241	0.000116082637929641	0.000749460361704701	0.126713999841097
chr1	28236792	28236891	100	+	utr3	ATPIF1	0.748866109982985	1	0.852547592974724	1	0.846203571382047	0.991785316689483	0.732650385546187	1	0.283429094201701	0.32882824089241	0.000116082637929641	0.000749460361704701	-0.0453991466907092
chr1	28280814	28281209	396	+	utr3	SESN2	0.701469087756509	1	0.463100637994395	1	0.39459098292103	0.943139445910732	0.430460132921766	0.913381667404537	-0.936436784213086	-0.866490388347892	5.71513736249322e-21	2.83962795878182e-19	-0.0699463958651942
chr1	28282294	28282392	99	+	utr3	SESN2	0.526640113244921	1	0.606057551106934	1	0.621628620868128	0.991785316689483	0.653052309219995	0.990138822355806	-0.71855526602355	-0.866490388347892	5.71513736249322e-21	2.83962795878182e-19	0.147935122324342
chr1	28334540	28334933	394	+	exon	MED18	0.844506735130572	1	0.596842494886971	1	0.532439245791468	0.980857454393174	0.142666889549713	0.79598415707233	0.36634413851686	0.496803044266147	0.00120703934871705	0.00588867973335015	-0.130458905749287
chr1	28466535	28466734	200	+	utr3	PHACTR4	0.376686651244567	1	0.42994490022653	1	0.396111169283951	0.943576122700708	0.302113616416735	0.85487978986572	-0.0384034493415471	-0.0982824975399304	0.282568095837584	0.473300019135328	0.0598790481983833
chr1	28473644	28473992	349	+	utr3	PHACTR4	0.694026493744114	1	0.855481456575051	1	0.858838853142386	0.991785316689483	0.835552845783771	1	-0.0406066334933912	-0.0982824975399304	0.282568095837584	0.473300019135328	0.0576758640465391
chr1	28510144	28510244	101	+	exon	SNHG3	0.81814138883226	1	0.906967786427826	1	0.891083071273701	0.991785316689483	0.822775035857519	1	-0.150730099752253	-0.327981201922152	0.00278319161139512	0.0120544891903217	0.177251102169898
chr1	28516745	28518163	1419	+	utr5	RCC1	0.0763627541727925	1	0.0293374075511655	1	0.0110517400479545	0.275214485158678	0.0411822308405071	0.742531302825836	-1.78554304984802	-0.396570024413463	1.56476037333653e-06	1.49401529924352e-05	-1.38897302543455
chr1	28518262	28518679	418	+	utr5	RCC1	0.616175463925259	1	0.484056816433283	1	0.337750443751576	0.915612885037294	0.216076755767443	0.820116658381778	-0.0754587126591123	-0.396570024413463	1.56476037333653e-06	1.49401529924352e-05	0.321111311754351
chr1	28537905	28538004	100	+	exon	RCC1	0.456793262644123	1	0.592737381621145	1	0.557673378308385	0.985453625972727	0.30410110904045	0.85613072865387	-0.202891478081112	-0.396570024413463	1.56476037333653e-06	1.49401529924352e-05	0.193678546332351
chr1	28538503	28538901	399	+	utr3	RCC1	0.422871814084478	1	0.553172181407352	1	0.353143843678249	0.923141788510222	0.746978432783693	1	-0.321995829762706	-0.396570024413463	1.56476037333653e-06	1.49401529924352e-05	0.0745741946507569
chr1	28553085	28553184	100	+	utr5	TRNAU1AP	0.415575517442487	1	0.278445784458742	1	0.179873643240452	0.802550853474265	0.150228462173988	0.801181575532241	0.0442937453859327	0.364236472158865	0.0072431371415311	0.0268155014550101	-0.319942726772932
chr1	28593908	28594304	397	+	utr3	RAB42	0.654415902205815	1	0.818081606978099	1	0.786238098012053	0.991785316689483	0.53540300998695	0.95004082941863	-0.276194937568505	-0.470643133034024	7.90164437248575e-05	0.000534658202074807	0.194448195465519
chr1	28594502	28595393	892	+	utr3	RAB42	0.322132232277221	1	0.417399711426781	1	0.339678541636228	0.91572737543302	0.432748182089945	0.914380143430282	-0.21447672772517	-0.470643133034024	7.90164437248575e-05	0.000534658202074807	0.256166405308854
chr1	28683605	28683704	100	+	utr5	GMEB1	0.672715252740975	1	0.630733240614581	1	0.696033774978721	0.991785316689483	0	0	0.804963916190365	0.127024264873143	0.518874892598695	0.699779183596958	0.677939651317221
chr1	28710608	28714435	3828	+	exon	GMEB1	0.938467035727547	1	0.759295710072807	1	0.761422069302247	0.991785316689483	0.882438200104242	1	0.276627993839003	0.127024264873143	0.518874892598695	0.699779183596958	0.14960372896586
chr1	28714634	28714932	299	+	utr3	GMEB1	0.932951869034331	1	0.963498709772609	1	0.966183504024987	0.991785316689483	0.999764470185351	1	0.0197506875247416	0.127024264873143	0.518874892598695	0.699779183596958	-0.107273577348402
chr1	28715081	28715279	199	+	utr3	GMEB1	0.526735959653257	1	0.448350295485032	1	0.526598158112439	0.978924752658594	0.594845766377045	0.970414451356879	0.893731467880811	0.127024264873143	0.518874892598695	0.699779183596958	0.766707203007668
chr1	28736967	28737066	100	+	utr5	YTHDF2	0.677551525909117	1	0.79850034614712	1	0.79509402097251	0.991785316689483	0.746111460405368	1	-0.378493633671198	-0.545526598359673	3.30974182333822e-07	3.57848353617688e-06	0.167032964688476
chr1	28742558	28742904	347	+	exon	YTHDF2	0.806841691989011	1	0.561787708621619	1	0.57706691174273	0.990585305995157	0.484721380232316	0.933401224313964	-0.683086629740846	-0.545526598359673	3.30974182333822e-07	3.57848353617688e-06	-0.137560031381172
chr1	28743052	28743844	793	+	exon	YTHDF2	0.823892179633301	1	0.935007610446771	1	0.959642766597597	0.991785316689483	0.992946870740837	1	-0.555962163615115	-0.545526598359673	3.30974182333822e-07	3.57848353617688e-06	-0.0104355652554412
chr1	28887141	28893771	6631	+	utr5	EPB41	0.892460241807087	1	0.756490669066834	1	0.761664540108578	0.991785316689483	0.398212502043854	0.900157738932183	-0.769156024247039	-0.261352547897096	0.00403862242917996	0.0164173898823941	-0.507803476349943
chr1	28914612	28987773	73162	+	utr5	EPB41	0.672970420285568	1	0.476903382917995	1	0.383316414029533	0.93704385590718	0.498719637998856	0.938700452124721	-0.416953390316178	-0.261352547897096	0.00403862242917996	0.0164173898823941	-0.155600842419083
chr1	29053271	29060481	7211	+	exon	EPB41	0.106608658914229	1	0.0321150243811544	1	0.0270410800541584	0.423057194825002	0.0377738070134651	0.742531302825836	-0.65043710109741	-0.261352547897096	0.00403862242917996	0.0164173898823941	-0.389084553200315
chr1	29119347	29119547	201	+	utr3	EPB41	0.699868753026855	1	0.485278695357058	1	0.47062708153983	0.961947996096062	0.555554490586562	0.956352661303359	-0.309959257878006	-0.261352547897096	0.00403862242917996	0.0164173898823941	-0.0486067099809101
chr1	29326215	29326314	100	+	utr3	PTPRU	0.524309763034127	1	0.578515785716011	1	0.635332859136986	0.991785316689483	0.493264425481966	0.936271946705041	-0.441549731373879	-0.682265824422541	5.35261100454296e-21	2.66813755690741e-19	0.240716093048662
chr1	31348961	31364313	15353	+	utr3	ZCCHC17	0.941356376880461	1	0.70393213186337	1	0.678253793993108	0.991785316689483	0.919281209790373	1	0.241594487055223	0.330290493751241	0.0108801111897019	0.0378780832416084	-0.0886960066960177
chr1	31586706	31587337	632	+	utr3	TINAGL1	0.556421418609584	1	0.70044771010945	1	0.634558807061112	0.991785316689483	0.460170897826589	0.923026808364442	-0.570970280486231	-0.780579082197541	4.69907228568411e-11	9.07482475498215e-10	0.20960880171131
chr1	32102569	32102817	249	+	utr3	TMEM39B	0.961629420693136	1	0.815100312036343	1	0.897073925632072	0.991785316689483	0.96845040977967	1	-1.07614151608407	-1.14097858117342	1.75971877541949e-11	3.58315150650072e-10	0.0648370650893488
chr1	32154588	32154688	101	+	exon	KPNA6	0.872333143835295	1	0.993861216075476	1	0.982233922865423	0.991785316689483	0.42307387849814	0.909714827512458	0.442320824827645	0.296437256603879	0.000114381799564996	0.000740347288668374	0.145883568223766
chr1	32170876	32171233	358	+	utr3	KPNA6	0.712896440279353	1	0.923153416053982	1	0.937267073141924	0.991785316689483	0.919833203676774	1	0.443994631367487	0.296437256603879	0.000114381799564996	0.000740347288668374	0.147557374763608
chr1	32176119	32176269	151	+	utr3	KPNA6	0.871252053405828	1	0.656908147300964	1	0.613476797108985	0.991785316689483	0.819294061531411	1	0.17693957523596	0.296437256603879	0.000114381799564996	0.000740347288668374	-0.119497681367919
chr1	32181295	32184589	3295	+	exon	TXLNA	0.563076574018545	1	0.770251379076675	1	0.758430222027829	0.991785316689483	0.890844254050456	1	0.151870422444707	-0.0311461548771847	0.65410359291433	0.799685655519487	0.183016577321891
chr1	32192363	32195412	3050	+	utr3	TXLNA	0.572843854228278	1	0.774887500264415	1	0.639885448410768	0.991785316689483	0.328967450716134	0.867314609781206	0.0527646085605616	-0.0311461548771847	0.65410359291433	0.799685655519487	0.0839107634377463
chr1	32200633	32201718	1086	+	utr5	CCDC28B	0.310197505003867	1	0.128769536263294	1	0.12932162764817	0.742011394907119	0.381621183577729	0.893262769619115	-0.257402183007506	0.385591313706857	0.218788970020245	0.397005916170762	-0.642993496714363
chr1	32201916	32202014	99	+	utr5	CCDC28B	0.40604737739145	1	0.361017845682483	1	0.359968761297776	0.927604826265767	0.473349275948735	0.928833334502912	0.653198745974957	0.385591313706857	0.218788970020245	0.397005916170762	0.267607432268101
chr1	32204230	32204329	100	+	utr3	CCDC28B	0.722544802146572	1	0.737802213540858	1	0.77004727471612	0.991785316689483	0.851255729988455	1	0.634782670695192	0.385591313706857	0.218788970020245	0.397005916170762	0.249191356988335
chr1	32207548	32208291	744	+	utr3	IQCC	0.919601113041591	1	0.760941522410277	1	0.794489755716051	0.991785316689483	0.559685757082946	0.957642205853149	0.795316522337612	0.744416290610995	0.0388342623937923	0.106869050104301	0.0509002317266176
chr1	32276411	32276627	217	+	exon	LCK	0.969859523413102	1	0.974888105734461	1	0.863500170101642	0.991785316689483	0.873721032428398	1	-0.261203994344585	-0.846086356750506	0.128584139140423	0.269472056814486	0.584882362405921
chr1	32292136	32302637	10502	+	utr5	HDAC1	0.228597405486067	1	0.294375483703126	1	0.148853500567403	0.768237690264782	0.617571826721676	0.978305586509949	0.964426253369267	0.731716325065706	2.83532865253356e-24	1.83674264988809e-22	0.232709928303561
chr1	32329794	32329893	100	+	exon	HDAC1	0.97181088721836	1	0.863807121262856	1	0.943087658384512	0.991785316689483	0.999035347168777	1	0.533927783719911	0.731716325065706	2.83532865253356e-24	1.83674264988809e-22	-0.197788541345795
chr1	32332167	32333041	875	+	exon	HDAC1	0.490899585012251	1	0.3663493732413	1	0.106191105276363	0.703049711414119	0.701750529993024	1	0.727965991152266	0.731716325065706	2.83532865253356e-24	1.83674264988809e-22	-0.00375033391344026
chr1	32362519	32362618	100	+	utr5	TSSK3	0.764996566966538	1	0.739247497493514	1	0.788026034123564	0.991785316689483	0.949013928088073	1	-1.00090035570012	-0.101753372289989	0.887233666939636	0.941310102171531	-0.899146983410135
chr1	32593531	32593681	151	+	utr3	RP1-27O5.3	0.913225877696664	1	0.940597619174158	1	0.930622927194918	0.991785316689483	0.96827397865847	1	-0.0491971776300039	-1.51658172128162	0.761474563565779	NA	1.46738454365161
chr1	32600143	32600260	118	+	utr3	RP1-27O5.3	0.508678431211876	1	0.29452239944702	1	0.320944103984021	0.911194015032665	0.418344404959535	0.908584963259275	0.135672654398393	-1.51658172128162	0.761474563565779	NA	1.65225437568001
chr1	32600360	32600542	183	+	utr3	RP1-27O5.3	0.694757994391067	1	0.499230566979265	1	0.590444160020176	0.991785316689483	0.464175671022999	0.925054379660072	-0.0239083643786623	-1.51658172128162	0.761474563565779	NA	1.49267335690296
chr1	32651242	32651374	133	+	utr5	RBBP4	0.270095633336234	1	0.145434039893105	1	0.0799809164492429	0.638911142442212	0.0839922858679384	0.777580586781454	-0.597171917643256	-0.022627178406205	0.799510659806218	0.893303774107043	-0.574544739237051
chr1	32681477	32681626	150	+	utr3	RBBP4	0.299337053536573	1	0.168423139659577	1	0.138689978035446	0.756711459674384	0.121222904856528	0.787331301318292	-0.517049208398968	-0.022627178406205	0.799510659806218	0.893303774107043	-0.494422029992763
chr1	32770124	32770223	100	+	exon	KIAA1522	0.840663741700758	1	0.997810045850253	1	0.984549605656072	0.991785316689483	0.587004371046664	0.967589330221961	0.450390058196191	0.162755714212781	0.0353234941475453	0.0994902963946547	0.28763434398341
chr1	32770322	32770422	101	+	exon	KIAA1522	0.750569071422719	1	0.873554962746152	1	0.92812309548541	0.991785316689483	0.559778293993986	0.957642205853149	0.239260295434968	0.162755714212781	0.0353234941475453	0.0994902963946547	0.076504581222187
chr1	32771167	32771466	300	+	exon	KIAA1522	0.928320904315007	1	0.873530964636967	1	0.867544736006998	0.991785316689483	0.997461684930364	1	0.196883022291822	0.162755714212781	0.0353234941475453	0.0994902963946547	0.0341273080790403
chr1	32772012	32772932	921	+	utr3	KIAA1522	0.720764205525135	1	0.931013861828204	1	0.897595920777579	0.991785316689483	0.705759283360012	1	0.279034177986107	0.162755714212781	0.0353234941475453	0.0994902963946547	0.116278463773325
chr1	32773181	32773330	150	+	utr3	KIAA1522	0.559238313230002	1	0.673613169776132	1	0.702460671354238	0.991785316689483	0.762764044072215	1	0.307822603823393	0.162755714212781	0.0353234941475453	0.0994902963946547	0.145066889610612
chr1	32826282	32826831	550	+	exon	S100PBP	0.47200693500408	1	0.265864988559422	1	0.246342396857678	0.868183401442497	0.290732533742635	0.852214253518202	0.29184318777764	0.500929233518991	0.000304374261205309	0.00176608391242823	-0.209086045741351
chr1	33299427	33299626	200	+	utr3	ZNF362	0.416856693304524	1	0.520005185339137	1	0.47757588145138	0.965739440799045	0.189968650796946	0.810215987769869	0.13902143819284	0.00757110335794841	0.933538255658697	0.965289119014546	0.131450334834892
chr1	33479628	33488486	8859	+	exon	ZSCAN20	0.53269313677647	1	0.303919892644303	1	0.401571185965317	0.947389197653897	0.642906325755906	0.986569025549892	0.262304635554484	-0.174414998208107	0.57946004948483	0.746659684409618	0.436719633762591
chr1	33491139	33491635	497	+	exon	ZSCAN20	0.390099708502532	1	0.331723633571921	1	0.344454145114713	0.918093885639967	0.477149121769939	0.930566081474706	0.377516863003864	-0.174414998208107	0.57946004948483	0.746659684409618	0.551931861211971
chr1	33493375	33493524	150	+	exon	ZSCAN20	0.580159641108511	1	0.525644405255493	1	0.598745882735489	0.991785316689483	0.723964501964756	1	0.136253446998931	-0.174414998208107	0.57946004948483	0.746659684409618	0.310668445207039
chr1	33495366	33495465	100	+	exon	ZSCAN20	0.99967738196737	1	0.94377647697772	1	0.917940937366407	0.991785316689483	0.681413147407865	0.999667604550304	0.303055316684934	-0.174414998208107	0.57946004948483	0.746659684409618	0.477470314893041
chr1	35113321	35113421	101	+	exon	ZMYM1	0.68254868009216	1	0.548928676532969	1	0.520851363083961	0.977927413649034	0.761533404570074	1	0.152135716934134	0.429149409406384	0.126332236786904	0.265622956914454	-0.277013692472249
chr1	35113868	35113968	101	+	exon	ZMYM1	0.749088404872526	1	0.633375501953965	1	0.674562830648298	0.991785316689483	0.337306380608598	0.87244297071887	-0.0990025000334329	0.429149409406384	0.126332236786904	0.265622956914454	-0.528151909439816
chr1	35114217	35114316	100	+	exon	ZMYM1	0.152137181985911	1	0.025414796355386	1	0.0487219529287592	0.541019363854045	0.108903440396252	0.786915280321127	-0.776649717688604	0.429149409406384	0.126332236786904	0.265622956914454	-1.20579912709499
chr1	35115162	35115262	101	+	utr3	ZMYM1	0.263523646946958	1	0.108118936968306	1	0.14440621080568	0.764685394240023	0.249603841633995	0.833931733550492	-0.19171076684192	0.429149409406384	0.126332236786904	0.265622956914454	-0.620860176248304
chr1	35359098	35359398	301	+	exon	ZMYM4	0.724447707959419	1	0.672294605684396	1	0.450240129772851	0.95870025750228	0.385576175192429	0.894881555291681	-0.192479808373159	0.184804763270675	0.131489855532723	0.273741570847946	-0.377284571643835
chr1	35419759	35419909	151	+	utr3	ZMYM4	0.0166274120150504	1	0.00383558784070756	1	0.000751757586175817	0.0568342239776215	0.00678964903954993	0.671380891145833	-0.228714791954332	0.184804763270675	0.131489855532723	0.273741570847946	-0.413519555225007
chr1	35420009	35420109	101	+	utr3	ZMYM4	0.468909326132429	1	0.488709807011784	1	0.456199679888256	0.958738861496502	0.462593561032395	0.924308640860107	0.375757415898847	0.184804763270675	0.131489855532723	0.273741570847946	0.190952652628172
chr1	35560483	35560632	150	+	exon	NCDN	0.122097313066239	1	0.0876725001558312	1	0.0880821417801371	0.654822533897793	0.0488674824629888	0.742531302825836	0.26383752647257	-0.117683914518978	0.262927899793498	0.449777474261773	0.381521440991548
chr1	35561079	35561228	150	+	exon	NCDN	0.178711505607836	1	0.141839466499936	1	0.174886066884385	0.795520851401029	0.0730872032555658	0.771790337503229	0.397545091076211	-0.117683914518978	0.262927899793498	0.449777474261773	0.51522900559519
chr1	35594582	35594682	101	+	utr3	TFAP2E	0.826444626267303	1	0.748445476776306	1	0.868835225795524	0.991785316689483	0.667471326036425	0.994676651827163	0.0330181617350059	0.0765497674906386	0.867340822481313	0.932239998950565	-0.0435316057556327
chr1	35739438	35743185	3748	+	exon	RP11-435D7.3	0.543507435887007	1	0.367696583847448	1	0.349688531339935	0.921996079679839	0.487580620270127	0.933907963068866	0.0395313559062521	-1.51658172128162	0.761474563565779	NA	1.55611307718787
chr1	35853809	35853909	101	+	utr3	AGO4	0.743472839068395	1	0.612166777068677	1	0.71888820150159	0.991785316689483	0.656837258651899	0.991256455245775	-1.08702038610225	-0.318715900252417	0.0521354607171853	0.134604661413988	-0.76830448584983
chr1	35855750	35855949	200	+	utr3	AGO4	0.698240716543145	1	0.729095396110053	1	0.740921793938864	0.991785316689483	0.856344352619052	1	-0.232693987781422	-0.318715900252417	0.0521354607171853	0.134604661413988	0.0860219124709949
chr1	35919740	35920089	350	+	utr3	AGO1	0.547274167611882	1	0.602025255776405	1	0.578951044755629	0.990585305995157	0.81903897643333	1	-0.285300556255579	-0.355126208892004	8.61787948744227e-05	0.000577018333060188	0.0698256526364253
chr1	35924534	35924684	151	+	utr3	AGO1	0.992540614273702	1	0.935077901198106	1	0.949259995248635	0.991785316689483	0.998334366005494	1	-0.197474201384298	-0.355126208892004	8.61787948744227e-05	0.000577018333060188	0.157652007507706
chr1	36093148	36093344	197	+	exon	ADPRHL2	0.505613837015348	1	0.611146995852412	1	0.533132534685019	0.980857454393174	0.430337999781017	0.913381667404537	0.387462616838808	0.0935886401400014	0.382662258662262	0.578705048979679	0.293873976698807
chr1	36093491	36093785	295	+	utr3	ADPRHL2	0.35255839810767	1	0.450635974345654	1	0.341067257946308	0.915974886222403	0.483314533481604	0.933149216260989	0.378972076272885	0.0935886401400014	0.382662258662262	0.578705048979679	0.285383436132884
chr1	36170987	36171136	150	+	utr5	MAP7D1	0.606828991938749	1	0.69681775151131	1	0.695625511069244	0.991785316689483	0.650972940836439	0.989603158081961	0.0978244524783382	-0.032198076772736	0.706558422413644	0.835465425313656	0.130022529251074
chr1	36171532	36171631	100	+	exon	MAP7D1	0.87552831286292	1	0.705814846408399	1	0.653101883242094	0.991785316689483	0.674124594890888	0.996581985925877	-0.187647227798909	-0.032198076772736	0.706558422413644	0.835465425313656	-0.155449151026173
chr1	36172471	36172571	101	+	exon	MAP7D1	0.330156540224233	1	0.370636828436556	1	0.366964916428948	0.931178953846758	0.364872505323365	0.885976620177091	0.185344541160236	-0.032198076772736	0.706558422413644	0.835465425313656	0.217542617932972
chr1	36176561	36176825	265	+	exon	MAP7D1	0.56771424924807	1	0.701007891949238	1	0.595536594337936	0.991785316689483	0.854919882513643	1	0.0649869413115961	-0.032198076772736	0.706558422413644	0.835465425313656	0.0971850180843322
chr1	36177898	36179052	1155	+	exon	MAP7D1	0.148860296222314	1	0.227376918112205	1	0.0839588838094971	0.648530368636773	0.0524502087157442	0.751695548091188	0.249440649550734	-0.032198076772736	0.706558422413644	0.835465425313656	0.28163872632347
chr1	36286620	36286720	101	+	exon	THRAP3	0.876454507173948	1	0.903047373965006	1	0.939589981950302	0.991785316689483	0.394317829571052	0.898593433113276	0.116032524146904	0.0106855026548664	0.873070485192507	0.935019049796177	0.105347021492037
chr1	36287268	36289606	2339	+	exon	THRAP3	0.275599397475586	1	0.187394823529767	1	0.0266109751219478	0.420496703882543	0.416608613535186	0.907896625112552	-0.176981354425792	0.0106855026548664	0.873070485192507	0.935019049796177	-0.187666857080658
chr1	36296731	36304260	7530	+	utr3	THRAP3	0.987627694906952	1	0.686730078835351	1	0.6097071586645	0.991785316689483	0.0466726462863708	0.742531302825836	0.00949395350650568	0.0106855026548664	0.873070485192507	0.935019049796177	-0.00119154914836072
chr1	36319535	36320021	487	+	utr3	SH3D21	0.545864014909827	1	0.574879105943277	1	0.582937588929126	0.991362948413886	0.62057313515602	0.978945022918874	0.754013375228713	0.545891288895402	9.81413345805948e-05	0.000646957453763792	0.208122086333311
chr1	36320170	36321456	1287	+	utr3	SH3D21	0.439430353376137	1	0.542240097841953	1	0.505603057258238	0.972498976029175	0.285424588256024	0.851580710080291	0.854031433567654	0.545891288895402	9.81413345805948e-05	0.000646957453763792	0.308140144672253
chr1	36323734	36323883	150	+	exon	SH3D21	0.248997580277688	1	0.253850993968881	1	0.122085181755513	0.731719256302387	0.291491142620123	0.852214253518202	0.867024979055921	0.545891288895402	9.81413345805948e-05	0.000646957453763792	0.32113369016052
chr1	37475480	37475777	298	+	utr5	ZC3H12A	0.815560550463118	1	0.951255995635921	1	0.912113632796291	0.991785316689483	0.769096346306718	1	-0.0589611631991668	-0.165277388262483	0.247312353043922	0.431524781939236	0.106316225063316
chr1	37482796	37482895	100	+	exon	ZC3H12A	0.164529288286154	1	0.0868179860617573	1	0.113794869432107	0.717069568703139	0.0718599654436795	0.7702940829406	0.533216080320793	-0.165277388262483	0.247312353043922	0.431524781939236	0.698493468583277
chr1	37482994	37483390	397	+	exon	ZC3H12A	0.383492796644699	1	0.234451410855229	1	0.169590805665897	0.789658778428716	0.200783255713427	0.812137440690709	-0.409648292017318	-0.165277388262483	0.247312353043922	0.431524781939236	-0.244370903754835
chr1	37562097	37562196	100	+	exon	DNALI1	0.583034133267386	1	0.48625742173609	1	0.597345986492482	0.991785316689483	0.711212461689054	1	0.287956773192932	0.0824502346206561	0.880681930875079	0.938509730320337	0.205506538572276
chr1	37708337	37708436	100	+	utr3	CDCA8	0.926162420502725	1	0.880352376780514	1	0.899397507834053	0.991785316689483	0.323913432123168	0.864975284831426	0.439639664755217	0.450127037537127	8.81346207595082e-07	8.84977653708783e-06	-0.0104873727819099
chr1	37799802	37800197	396	+	utr3	MANEAL	0.535048092364339	1	0.70756927470103	1	0.579724072951192	0.990585305995157	0.76387691135831	1	0.463598760085385	0.349869431355752	0.00102538569823309	0.00512626070497316	0.113729328729633
chr1	37800346	37800494	149	+	utr3	MANEAL	0.25813498472939	1	0.300055095585709	1	0.245852867720328	0.868183401442497	0.300611096469538	0.85487978986572	0.579971373038939	0.349869431355752	0.00102538569823309	0.00512626070497316	0.230101941683187
chr1	37808119	37808664	546	+	utr5	C1orf122	0.180214910650461	1	0.259558820775074	1	0.179381834758981	0.80208607766763	0.0258641512021989	0.742531302825836	0.124674429001774	0.00131307202393726	0.989493243355737	0.995001949517987	0.123361356977836
chr1	37809058	37809157	100	+	utr3	C1orf122	0.227139840242315	1	0.261547595444715	1	0.285998354070566	0.890901873808663	0.113636084556457	0.786915280321127	0.309559106486259	0.00131307202393726	0.989493243355737	0.995001949517987	0.308246034462322
chr1	38012723	38016365	3643	+	utr5	UTP11	0.635064909116038	1	0.734994174317303	1	0.708841319345393	0.991785316689483	0.675540698849176	0.996710511261416	0.170016354042515	0.0879647499768698	0.510869787481425	0.693565266865621	0.0820516040656452
chr1	39385587	39385737	151	+	exon	MACF1	0.857560819657477	1	0.696344796704694	1	0.763105628301134	0.991785316689483	0.90343058761825	1	0.238648375061711	0.211426715609348	0.00484257101733831	0.0192113676561227	0.0272216594523637
chr1	39387443	39387543	101	+	exon	MACF1	0.551199638630914	1	0.345756332480266	1	0.40074168341697	0.946867323412715	0.590980717213972	0.968520806336807	0.0680561938172074	0.211426715609348	0.00484257101733831	0.0192113676561227	-0.14337052179214
chr1	39388242	39388642	401	+	exon	MACF1	0.555848925647519	1	0.33463300359637	1	0.356392030363828	0.924997951169117	0.506528550252659	0.941994542611771	0.263998873436527	0.211426715609348	0.00484257101733831	0.0192113676561227	0.0525721578271793
chr1	39409156	39409405	250	+	utr5	MACF1	0.259433500435192	1	0.222940985897639	1	0.208684304142766	0.831667100403431	0.151541674329988	0.801181575532241	0.431335752721286	0.211426715609348	0.00484257101733831	0.0192113676561227	0.219909037111939
chr1	39409655	39409955	301	+	utr5	MACF1	0.929513979873428	1	0.776232279353879	1	0.827824065516312	0.991785316689483	0.967581704937254	1	0.0166948555137906	0.211426715609348	0.00484257101733831	0.0192113676561227	-0.194731860095557
chr1	39410105	39410404	300	+	utr5	MACF1	0.528140859198656	1	0.329071190814193	1	0.318358558311673	0.910030077736128	0.312558351992473	0.859432599106051	-0.0435327035535702	0.211426715609348	0.00484257101733831	0.0192113676561227	-0.254959419162918
chr1	39411253	39411753	501	+	exon	MACF1	0.923986835150284	1	0.762149517919922	1	0.744058146595605	0.991785316689483	1	1	0.0933283576225763	0.211426715609348	0.00484257101733831	0.0192113676561227	-0.118098357986771
chr1	39411903	39412402	500	+	exon	MACF1	0.446178059462066	1	0.254487544780235	1	0.235358872326526	0.860559534732148	0.33407435939796	0.87080960455544	0.247258269731868	0.211426715609348	0.00484257101733831	0.0192113676561227	0.0358315541225202
chr1	39412502	39412851	350	+	exon	MACF1	0.872980242411436	1	0.962481063421292	1	0.969836650581657	0.991785316689483	0.709987138623164	1	0.222086089690649	0.211426715609348	0.00484257101733831	0.0192113676561227	0.0106593740813017
chr1	39414250	39414400	151	+	exon	MACF1	0.587036327145415	1	0.519789056112971	1	0.611930677812628	0.991785316689483	0.722068381614287	1	0.220545237014886	0.211426715609348	0.00484257101733831	0.0192113676561227	0.00911852140553807
chr1	39485679	39485829	151	+	utr3	MACF1	0.444038611612282	1	0.240511166073132	1	0.229867395677139	0.85438528841593	0.25785398525862	0.838485219987681	-0.00347762055676116	0.211426715609348	0.00484257101733831	0.0192113676561227	-0.214904336166109
chr1	40040728	40040907	180	+	utr5	CAP1	0.981128767005936	1	0.842344360488524	1	0.812652964651813	0.991785316689483	0.550561911625213	0.955068416398836	-0.0959550094375006	-0.0397825346540641	0.560522154102466	0.731155193877244	-0.0561724747834365
chr1	40161423	40161523	101	+	exon	RLF	0.522202998499301	1	0.462246899781485	1	0.495383204873029	0.970586693532656	0.559163094660095	0.95754689179145	0.349919465331655	0.312397838058242	0.0836586766023507	0.194578345989379	0.0375216272734122
chr1	40236075	40236275	201	+	exon	RLF	0.556268203980592	1	0.384916840893267	1	0.406739006470837	0.94817993790164	0.570303627584196	0.961834237235639	-0.185710849779675	0.312397838058242	0.0836586766023507	0.194578345989379	-0.498108687837917
chr1	40237724	40237823	100	+	exon	RLF	0.730488159750378	1	0.570436393039908	1	0.616883635018144	0.991785316689483	0.635736802292647	0.98540917856938	0.217128932681601	0.312397838058242	0.0836586766023507	0.194578345989379	-0.0952689053766415
chr1	40238523	40238723	201	+	exon	RLF	0.143187618716604	1	0.0658166190783595	1	0.0274388952028954	0.425589399734836	0.0475190616054917	0.742531302825836	-0.438675836581875	0.312397838058242	0.0836586766023507	0.194578345989379	-0.751073674640117
chr1	40239072	40239272	201	+	exon	RLF	0.89705204833239	1	0.966863785964195	1	0.961302517424645	0.991785316689483	0.998958177046925	1	0.0552136847095518	0.312397838058242	0.0836586766023507	0.194578345989379	-0.257184153348691
chr1	40239872	40239972	101	+	exon	RLF	0.642839776662208	1	0.506737516275418	1	0.507189984018522	0.973132623394258	0.400404390680595	0.901240010113769	0.00286712008296297	0.312397838058242	0.0836586766023507	0.194578345989379	-0.309530717975279
chr1	40240172	40240521	350	+	utr3	RLF	0.342298678777649	1	0.265981997184221	1	0.118689143251478	0.727360310731595	0.126381780976442	0.788757631371671	-0.0136384725886431	0.312397838058242	0.0836586766023507	0.194578345989379	-0.326036310646885
chr1	40258157	40258256	100	+	utr5	ZMPSTE24	0.931510186125131	1	0.762053312248588	1	0.828976899347845	0.991785316689483	0.54515121829735	0.954185601228033	0.0192563177735556	0.0136568013946087	0.909568079035777	0.953084815549842	0.00559951637894694
chr1	40281493	40285989	4497	+	exon	ZMPSTE24	0.0377607397295776	1	0.0126160369214754	1	0.00402394820298806	0.157045929016463	0.0122643265499881	0.704136159177155	-0.628542803287817	0.0136568013946087	0.909568079035777	0.953084815549842	-0.642199604682426
chr1	40292498	40292746	249	+	utr3	ZMPSTE24	0.05160250054227	1	0.0342197072931562	1	0.00119306342553363	0.0757164914760732	0.0114239758100259	0.701207277788463	-0.660762304089788	0.0136568013946087	0.909568079035777	0.953084815549842	-0.674419105484397
chr1	40421983	40422083	101	+	exon	SMAP2	0.871278730329926	1	0.640121504327359	1	0.674059845650589	0.991785316689483	0.848875058954562	1	-0.187525309945063	-0.174330306931265	0.0636929960981249	0.157129544193298	-0.0131950030137976
chr1	40463072	40463171	100	+	utr3	ZFP69B	0.473299007218803	1	0.318296029597997	1	0.394940246786418	0.943194626517636	0.65245509920505	0.989923813674238	-1.33028841624588	-0.498941600859373	0.0242485418703307	0.073112306232362	-0.831346815386508
chr1	40479105	40479205	101	+	utr5	ZFP69	0.331031589419734	1	0.141920425177411	1	0.191944145027203	0.815427045975458	0.371429390204421	0.888908284803251	0.264979936248334	0.130695362867935	0.636338779437579	0.788261197410452	0.134284573380399
chr1	40495544	40495694	151	+	exon	ZFP69	0.815920468590262	1	0.650011145924087	1	0.757138105280588	0.991785316689483	0.895588535127413	1	-0.192106677747149	0.130695362867935	0.636338779437579	0.788261197410452	-0.322802040615084
chr1	40495794	40495893	100	+	exon	ZFP69	0.70664886156194	1	0.499454845908566	1	0.623799391005533	0.991785316689483	0.750291535378775	1	-0.539960274549743	0.130695362867935	0.636338779437579	0.788261197410452	-0.670655637417678
chr1	40514612	40515609	998	+	exon	EXO5	0.705668428131597	1	0.456982044232948	1	0.384627199182059	0.937915669198781	0.533957030712883	0.95004082941863	0.576396437573624	0.351217632471457	0.0776227955262985	0.183542704407094	0.225178805102167
chr1	40546874	40547073	200	+	exon	ZNF684	0.136851604663738	1	0.0450480217616433	1	0.0504688109526091	0.549779096360799	0.0460702832887845	0.742531302825836	-1.39066148545533	-0.376029137769601	0.305517110545749	0.49836423695377	-1.01463234768573
chr1	40770705	40770954	250	+	utr3	NFYC	0.811399094228739	1	0.993454500635976	1	0.906789162050262	0.991785316689483	0.907217542950596	1	-0.247198773779973	-0.279048404944331	0.00908662052094283	0.0324812304675286	0.0318496311643583
chr1	40979683	40979782	100	+	utr5	CTPS1	0.333901332902643	1	0.293845553789795	1	0.375938490011766	0.93411464154342	0.272729531154054	0.846102760933457	0.31618849717028	0.0541279110994253	0.540211597685734	0.715852637603061	0.262060586070855
chr1	42414546	42414696	151	+	exon	RIMKLA	0.864346645637816	1	0.982899847236337	1	0.97515952906648	0.991785316689483	0.70526104543593	1	0.618964863472523	0.465228543310909	0.00210217355425414	0.0094897590645292	0.153736320161615
chr1	42415095	42415494	400	+	utr3	RIMKLA	0.741123635854276	1	0.771255679805352	1	0.824140853755142	0.991785316689483	0.888697474760826	1	0.220743902200168	0.465228543310909	0.00210217355425414	0.0094897590645292	-0.24448464111074
chr1	42415743	42415843	101	+	utr3	RIMKLA	0.788320157057328	1	0.641503403840498	1	0.814177035788089	0.991785316689483	0.889083927955497	1	-0.228012239954429	0.465228543310909	0.00210217355425414	0.0094897590645292	-0.693240783265338
chr1	42459832	42460180	349	+	utr3	PPCS	0.285278720254594	1	0.0994387298163519	1	0.000706097196055327	0.0546922095018192	0.116495544100914	0.787194401829348	-0.1488981955354	0.268216682280969	0.0523990649310956	0.135070994608313	-0.417114877816369
chr1	42682476	42682575	100	+	utr5	YBX1	0.0217260779130634	1	0.0453003120065955	1	0.006851697221952	0.217337104426074	0.012532744410125	0.704404770126331	0.329973204163642	0.0366122196595225	0.596843771495636	0.758801991743492	0.29336098450412
chr1	42693496	42696270	2775	+	exon	YBX1	0.742307380477431	1	0.485772201966533	1	0.524259495285239	0.978924752658594	0.530344407217285	0.94899646771828	0.106289288189358	0.0366122196595225	0.596843771495636	0.758801991743492	0.069677068529836
chr1	42697254	42700970	3717	+	exon	YBX1	0.939668330654464	1	0.783242450639043	1	0.795338751332207	0.991785316689483	0.620034527052203	0.978792348071912	0.093833558297051	0.0366122196595225	0.596843771495636	0.758801991743492	0.0572213386375286
chr1	42767292	42767583	292	+	utr5	RP5-994D16.12	0.230054243546388	1	0.208291133514035	1	0.22070014296503	0.846924207043185	0.220646764331716	0.820604755334105	0.103618087817773	1.43331599792387	0.773841816756449	NA	-1.32969791010609
chr1	42775256	42775551	296	+	utr3	RP5-994D16.12	0.457649810647382	1	0.253896796175522	1	0.267301982059367	0.879351032293439	0.31355853063539	0.860667425203627	-0.115095580140358	1.43331599792387	0.773841816756449	NA	-1.54841157806422
chr1	42830631	42830731	101	+	utr5	ERMAP	0.9041901077895	1	0.843301622011207	1	0.831564635511351	0.991785316689483	0.684118796478557	1	-2.09169777946527	-0.588223231746922	0.14933463229119	0.301675606521926	-1.50347454771835
chr1	42842699	42842798	100	+	exon	ERMAP	0.38179336970656	1	0.230764665028824	1	0.314372498438987	0.909478200827328	0.469105389821087	0.926675327618939	-0.32145426433223	-0.588223231746922	0.14933463229119	0.301675606521926	0.266768967414692
chr1	42842948	42843097	150	+	exon	ERMAP	0.678048149547673	1	0.604620759793153	1	0.703611651870103	0.991785316689483	0.841167815533384	1	0.0443460460009246	-0.588223231746922	0.14933463229119	0.301675606521926	0.632569277747847
chr1	42850988	42851187	200	+	exon	ZNF691	0.67994482379083	1	0.783809248844551	1	0.806569274241487	0.991785316689483	0.806563412349366	1	0.345350699007805	0.333000340769748	0.0562259350682704	0.142991018900639	0.0123503582380568
chr1	42851584	42851832	249	+	utr3	ZNF691	0.597666688881672	1	0.690308289157204	1	0.704222328241378	0.991785316689483	0.727367365360896	1	0.457373920642558	0.333000340769748	0.0562259350682704	0.142991018900639	0.12437357987281
chr1	43172199	43172298	100	+	utr5	CFAP57	0.0737151370000379	1	0.0753436633719608	1	0.0606772470436805	0.582500320897275	0.0291644030099488	0.742531302825836	0.131022644778116	-2.03656181801717	0.458941315498135	NA	2.16758446279528
chr1	43450406	43450706	301	+	utr3	SZT2	0.359016127862199	1	0.185136341949804	1	0.183817056930026	0.805267957068022	0.365349159793865	0.885976620177091	0.106959966687841	0.125241259043328	0.317241149867159	0.510699686831758	-0.0182812923554872
chr1	43450855	43451204	350	+	utr3	SZT2	0.337231084935238	1	0.274326528434632	1	0.32858075519894	0.912559684286015	0.32475964974999	0.864975284831426	0.0469454342849265	0.125241259043328	0.317241149867159	0.510699686831758	-0.0782958247584017
chr1	43451503	43451653	151	+	utr3	SZT2	0.794743689307055	1	0.817706785071692	1	0.886024100555323	0.991785316689483	0.810612326426378	1	-0.189385926820973	0.125241259043328	0.317241149867159	0.510699686831758	-0.314627185864301
chr1	43603652	43604101	450	+	exon	PTPRF	0.146386634704523	1	0.198109286611698	1	0.0477960780934328	0.535458717379115	0.314657392196603	0.861098880172569	-0.357749777467094	-0.627242129188889	4.63877005506868e-24	2.89508279087274e-22	0.269492351721795
chr1	43667921	43669150	1230	+	exon	KDM4A	0.126426662270728	1	0.0992831053983483	1	0.103804390556448	0.695957369765631	0.105790872575121	0.785331402080421	-0.147526657010039	-0.462354103716056	9.56797118054922e-06	7.85966086329439e-05	0.314827446706018
chr1	43704371	43704719	349	+	utr3	KDM4A	0.704878759507438	1	0.868306699159542	1	0.883611213770529	0.991785316689483	0.852474190733454	1	-0.304353215621613	-0.462354103716056	9.56797118054922e-06	7.85966086329439e-05	0.158000888094443
chr1	43705167	43705266	100	+	utr3	KDM4A	0.551695815152167	1	0.515232735264935	1	0.510266585951676	0.974666501329618	0.595497494004773	0.970725112556228	-0.49795684509106	-0.462354103716056	9.56797118054922e-06	7.85966086329439e-05	-0.0356027413750031
chr1	43930267	43930466	200	+	utr3	ST3GAL3	0.498428517354186	1	0.448543855851914	1	0.521390448546143	0.978420794904775	0.659418298784493	0.992237387900435	-0.621784246008225	-0.646834909921713	0.00107348521216448	0.00533718214454703	0.0250506639134878
chr1	43930866	43931115	250	+	utr3	ST3GAL3	0.769679212497328	1	0.849278326280471	1	0.887131626854357	0.991785316689483	0.960199343563263	1	-0.403764403836578	-0.646834909921713	0.00107348521216448	0.00533718214454703	0.243070506085134
chr1	43936897	43936995	99	+	utr3	ARTN	0.534527818638482	1	0.359588729838587	1	0.488649754881271	0.96877084956835	0.922967869297713	1	1.53743167701193	1.83853040697243	0.00856176656032247	0.0309291298825014	-0.301098729960491
chr1	43946989	43947338	350	+	utr5	IPO13	0.340603910121383	1	0.382032973820344	1	0.367861962101425	0.931178953846758	0.309979095114995	0.858936144528661	0.282129731407517	-0.0160580343554057	0.883211751743329	0.939705476404389	0.298187765762922
chr1	43947537	43949423	1887	+	utr5	IPO13	0.181641526579378	1	0.173037307648801	1	0.170013300286438	0.789984104356108	0.352627091777877	0.879895189878947	0.475194306533436	-0.0160580343554057	0.883211751743329	0.939705476404389	0.491252340888841
chr1	43949523	43949872	350	+	exon	IPO13	0.321989166281837	1	0.351437891024322	1	0.316303330607526	0.909478200827328	0.17007101068934	0.805506055850303	0.286038549689935	-0.0160580343554057	0.883211751743329	0.939705476404389	0.302096584045341
chr1	43949971	43950121	151	+	exon	IPO13	0.977955064643526	1	0.81227438674196	1	0.822738701134467	0.991785316689483	0.536204997344541	0.95026346745715	-0.0480632151468882	-0.0160580343554057	0.883211751743329	0.939705476404389	-0.0320051807914825
chr1	43970050	43970149	100	+	utr5	DPH2	0.994601643643423	1	0.802935002927284	1	0.815310317738956	0.991785316689483	0.860412291767503	1	-0.022191121193208	0.0735613624625722	0.471769754300618	0.659901698048232	-0.0957524836557802
chr1	43972475	43972624	150	+	utr3	DPH2	0.585947246891057	1	0.346531967426443	1	0.327936925258315	0.912514641635189	0.27963239734685	0.848625208670585	0.0726458256655573	0.0735613624625722	0.471769754300618	0.659901698048232	-0.000915536797014935
chr1	43974918	43975018	101	+	utr5	ATP6V0B	0.249487650541418	1	0.293041346244086	1	0.22318920593616	0.848419158710808	0.180314692065268	0.808901510753624	0.333229124058382	0.131450576970027	0.0895667766069869	0.205075350559932	0.201778547088354
chr1	43990376	43990575	200	+	utr3	B4GALT2	0.805958565697957	1	0.932275169233596	1	0.938129201497155	0.991785316689483	0.721130122786133	1	0.161853299856089	0.0837042659296831	0.304762613367122	0.497662242397939	0.0781490339264058
chr1	44217345	44217545	201	+	exon	DMAP1	0.829495194347708	1	0.878565648763586	1	0.919249461091372	0.991785316689483	0.98578355553845	1	0.632477573720207	0.193448348759235	0.0518480517906511	0.133942981514701	0.439029224960972
chr1	44219062	44219212	151	+	exon	DMAP1	0.353023720898134	1	0.398536098778675	1	0.444270849586214	0.95870025750228	0.262625775863445	0.839471657228319	0.381474231209114	0.193448348759235	0.0518480517906511	0.133942981514701	0.188025882449879
chr1	44412481	44412631	151	+	exon	RNF220	0.40063251655451	1	0.38471667992826	1	0.422660972034669	0.953199844894454	0.382253509146585	0.893433675350534	0.024458079238961	-0.135467832729458	0.101271396697724	0.225354058719598	0.159925911968419
chr1	44631970	44632701	732	+	utr5	RNF220	0.429929363698091	1	0.570753833784857	1	0.397880731599829	0.945589303870802	0.774885559648011	1	0.0432742302183007	-0.135467832729458	0.101271396697724	0.225354058719598	0.178742062947758
chr1	44636062	44636412	351	+	utr3	RNF220	0.185750303000524	1	0.21521770318576	1	0.209644693337236	0.833003643030458	0.0747309242465497	0.773663466518924	0.0916434574670015	-0.135467832729458	0.101271396697724	0.225354058719598	0.227111290196459
chr1	44767168	44767318	151	+	utr3	KIF2C	0.633672745597683	1	0.379312788647782	1	0.397240744389531	0.944690717327185	0.390076571294313	0.897055246276796	0.272941341594426	0.435671530551359	5.51641014889964e-07	5.74972471256322e-06	-0.162730188956933
chr1	44800324	44800424	101	+	utr5	PLK3	0.947979897716048	1	0.964714563026224	1	0.957971372191017	0.991785316689483	0.968569866828792	1	-0.459825541003697	-0.809638011423325	2.06018749438526e-08	2.68506439739362e-07	0.349812470419629
chr1	44813652	44813949	298	+	utr3	BTBD19	0.376634559039091	1	0.327706109263212	1	0.309625027326834	0.907921216628963	0.311419486983948	0.859215678811913	0.255860102457728	-0.0753673232241311	0.72900290050462	0.850420297199866	0.331227425681859
chr1	45012246	45012749	504	+	utr5	UROD	0.640429540310344	1	0.39852003450612	1	0.0476028385686074	0.534230789642625	0.117488571126755	0.787266827260835	-0.453087150476586	0.112153606352608	0.211543431272517	0.388202632663391	-0.565240756829194
chr1	45012848	45012946	99	+	exon	UROD	0.197709838452649	1	0.214712482661287	1	0.152576843422471	0.773149501855757	0.142272751717852	0.795029858875962	0.38287562782527	0.112153606352608	0.211543431272517	0.388202632663391	0.270722021472661
chr1	45343178	45343526	349	+	exon	TOE1	0.85986229821856	1	0.929550487764031	1	0.934054277485614	0.991785316689483	0.533246684714734	0.949973360388016	0.355398472101274	0.184591248814437	0.225236740942543	0.40535220767681	0.170807223286837
chr1	45500253	45500353	101	+	utr5	MMACHC	0.879432078421628	1	0.942247302313924	1	0.951257078425705	0.991785316689483	0.983758746794099	1	0.584377540781591	0.490909732548867	0.000855898124657318	0.00438312338487785	0.093467808232724
chr1	45508836	45509286	451	+	utr3	MMACHC	0.568021900429626	1	0.675823357971813	1	0.665677914008844	0.991785316689483	0.665805645938425	0.994080132853333	0.732431505161941	0.490909732548867	0.000855898124657318	0.00438312338487785	0.241521772613074
chr1	45510335	45510585	251	+	utr3	MMACHC	0.705742352029912	1	0.769607622475677	1	0.771855372559368	0.991785316689483	0.696889300125665	1	0.610316999683333	0.490909732548867	0.000855898124657318	0.00438312338487785	0.119407267134466
chr1	45550840	45550939	100	+	utr5	AKR1A1	0.754386005120727	1	0.554436459554547	1	0.612416049801109	0.991785316689483	0.377517808380176	0.891267809857474	-0.591666771936731	-0.642264573387744	2.69974222049168e-12	6.14972437851762e-11	0.0505978014510124
chr1	45584020	45584120	101	+	utr5	NASP	0.828248793432804	1	0.597827161223557	1	0.606932788880918	0.991785316689483	0.778927056098863	1	0.131233988112676	0.211376090952711	0.00414561774490316	0.0168024470003955	-0.0801421028400346
chr1	45604967	45607867	2901	+	utr3	NASP	0.201446349102175	1	0.163319780719574	1	0.00555032328373144	0.191202200869717	0.419102587516814	0.908584963259275	-0.350517704178106	0.211376090952711	0.00414561774490316	0.0168024470003955	-0.561893795130817
chr1	45608066	45609326	1261	+	utr3	NASP	0.0139783610421005	1	0.00231791461627467	1	0.000764740689894175	0.0574716284539221	0.0139746479343738	0.724615625541696	-0.841905010622023	0.211376090952711	0.00414561774490316	0.0168024470003955	-1.05328110157473
chr1	45617441	45618109	669	+	exon	NASP	0.94533509026536	1	0.691150890266616	1	0.67500787496219	0.991785316689483	0.831372253498574	1	0.23193267275925	0.211376090952711	0.00414561774490316	0.0168024470003955	0.0205565818065388
chr1	45618606	45618755	150	+	utr3	NASP	0.206965003216532	1	0.0568888581655662	1	0.0603772763752154	0.581268367961485	0.0997075181178592	0.784208887712255	0.380364202463354	0.211376090952711	0.00414561774490316	0.0168024470003955	0.168988111510643
chr1	45693299	45693498	200	+	exon	TMEM69	0.79275750437141	1	0.607531011327371	1	0.581490260341936	0.991240486214489	0.43771495578979	0.917123968105193	-0.403788021539379	-0.206780136737913	0.11117485199714	0.241971576795023	-0.197007884801466
chr1	46031564	46032256	693	+	exon	MAST2	0.200829287298436	1	0.170889567958498	1	0.155989008172147	0.77694850055055	0.081980145807015	0.777088078798327	0.228458756925592	-0.0547330780957613	0.483759983151332	0.67027972501019	0.283191835021354
chr1	46034678	46036074	1397	+	utr3	MAST2	0.320385520202379	1	0.446074444808661	1	0.334755814934556	0.915005520973919	0.312834271916491	0.859689959128876	0.191527147250719	-0.0547330780957613	0.483759983151332	0.67027972501019	0.246260225346481
chr1	46219847	46220139	293	+	exon	LURAP1	0.528673403398995	1	0.356857352775988	1	0.443297141698813	0.958435367473642	0.823123318496722	1	0.832417234852007	1.51413450959317	0.263425918443089	NA	-0.681717274741159
chr1	46361666	46361915	250	+	utr3	NSUN4	0.247864259633829	1	0.0934637707128426	1	0.11829629238053	0.726416923115022	0.0803571940300588	0.777088078798327	-0.310463441658004	-0.118911790790461	0.318560522200404	0.512007987624945	-0.191551650867543
chr1	47374922	47375233	312	+	exon	CMPK1	0.463764758346144	1	0.251567036491841	1	0.0202899915787199	0.371906808062403	0.055728402007348	0.754876370885119	-0.0428375228497388	0.363779906649343	0.126252710884415	0.265492106589293	-0.406617429499082
chr1	48247498	48247648	151	+	utr3	SLC5A9	0.721932630240741	1	0.509698105181664	1	0.573074818622209	0.989585737880694	0.734177958151563	1	-0.293757662408123	-0.325394740922206	0.00601105127451391	0.0230373615121348	0.0316370785140831
chr1	48248495	48248594	100	+	utr3	SLC5A9	0.660954787788637	1	0.449080306847432	1	0.50578131454571	0.972498976029175	0.617272930442208	0.978305586509949	-0.617883614434879	-0.325394740922206	0.00601105127451391	0.0230373615121348	-0.292488873512673
chr1	50968818	50969313	496	+	utr5	CDKN2C	0.210137051025482	1	0.259277711927709	1	0.155501357829326	0.77674762164671	0.0818772506074121	0.777088078798327	1.17416246198558	0.885370224995591	4.05114008282926e-16	1.31495039517289e-14	0.288792236989986
chr1	50969659	50969951	293	+	utr5	CDKN2C	0.767645467302586	1	0.921720617942777	1	0.921059493669629	0.991785316689483	0.920533122601482	1	1.1256880841616	0.885370224995591	4.05114008282926e-16	1.31495039517289e-14	0.240317859166009
chr1	50970347	50974286	3940	+	utr3	CDKN2C	0.699574773249643	1	0.908005258577319	1	0.9128857327744	0.991785316689483	0.547375202117795	0.954185601228033	0.957646520099513	0.885370224995591	4.05114008282926e-16	1.31495039517289e-14	0.0722762951039219
chr1	51270102	51271374	1273	+	utr3	RNF11	0.309641737581372	1	0.168309438378343	1	0.0861135643433906	0.651290909875272	0.0859736787307274	0.777580586781454	0.164234931685251	0.59514289791966	9.03774721726984e-07	9.05721494952636e-06	-0.430907966234408
chr1	51518356	51560897	42542	+	exon	RP11-191G24.1	0.901036267018666	1	0.732598185180061	1	0.751471308965983	0.991785316689483	0.680695401989589	0.999482103742552	0.215828336767013	0.154468740479414	0.919416810386407	NA	0.0613595962875992
chr1	51729848	51729948	101	+	utr5	OSBPL9	0.390982293299378	1	0.451176957015643	1	0.43003584058207	0.956416249693135	0.236052373861827	0.82718158102667	-0.0580578815523933	-0.176661210338918	0.0395723856643717	0.108414496271431	0.118603328786524
chr1	51787370	51787470	101	+	utr3	OSBPL9	0.235742338580373	1	0.115235729473339	1	0.0856530989631841	0.650750744411533	0.132212917861939	0.791315888069634	-0.562066811548633	-0.176661210338918	0.0395723856643717	0.108414496271431	-0.385405601209715
chr1	52237611	52237860	250	+	exon	ZFYVE9	0.987409652552098	1	0.899509135869476	1	0.953634840596779	0.991785316689483	0.996566006429744	1	-0.399309156025551	-0.551219675521562	0.000107646427053903	0.00070148369887885	0.151910519496011
chr1	52238455	52239051	597	+	exon	ZFYVE9	0.682637401683318	1	0.586860701884601	1	0.425226137630399	0.955237944630961	0.529172306245238	0.948782950674861	-0.635030615970491	-0.551219675521562	0.000107646427053903	0.00070148369887885	-0.0838109404489293
chr1	52239299	52239398	100	+	exon	ZFYVE9	0.205764630264011	1	0.0610797377050824	1	0.108767136524392	0.707443450252441	0.210130593247882	0.817274032115016	-1.08565177746757	-0.551219675521562	0.000107646427053903	0.00070148369887885	-0.534432101946009
chr1	52412587	52413941	1355	+	exon	PRPF38A	0.765072598221959	1	0.918262897173556	1	0.874119505802226	0.991785316689483	0.880673327152445	1	0.389347929692419	0.314358700480152	0.00164996884025755	0.00771605758010826	0.0749892292122674
chr1	52414783	52416720	1938	+	utr3	PRPF38A	0.144666421254662	1	0.162634032549916	1	0.120367583210015	0.730801116527069	0.070038905784653	0.768682181128282	0.580965785649949	0.314358700480152	0.00164996884025755	0.00771605758010826	0.266607085169798
chr1	52417465	52417614	150	+	utr3	PRPF38A	0.196711352964485	1	0.0616880656297792	1	0.0780235109029503	0.632904824145096	0.0736216742212734	0.771790337503229	-0.126114970021568	0.314358700480152	0.00164996884025755	0.00771605758010826	-0.44047367050172
chr1	52417713	52418011	299	+	utr3	PRPF38A	0.275177416614483	1	0.141020078407157	1	0.0952281028621033	0.67472600887788	0.117931685191512	0.787331301318292	-0.0729978329953358	0.314358700480152	0.00164996884025755	0.00771605758010826	-0.387356533475488
chr1	52608355	52608554	200	+	utr3	GPX7	0.979914939336551	1	0.870703873681596	1	0.861391471762608	0.991785316689483	0.9103811154223	1	0.800990045420249	0.835965212665403	1.65023995925867e-06	1.56977286830844e-05	-0.0349751672451539
chr1	52608653	52608852	200	+	utr3	GPX7	0.219230080135709	1	0.109281243956247	1	0.0380268710530493	0.495655281131436	0.108650609598298	0.786915280321127	0.544731953978783	0.835965212665403	1.65023995925867e-06	1.56977286830844e-05	-0.29123325868662
chr1	52771087	52771237	151	+	exon	ZYG11B	0.467460886710914	1	0.27579207745231	1	0.279785381403399	0.886396252490841	0.459693546291597	0.922676661419009	0.315949216330688	0.432743061179175	0.00687695699735334	0.0257140576669181	-0.116793844848487
chr1	52771387	52771587	201	+	exon	ZYG11B	0.372310164852759	1	0.18306184045197	1	0.220864119167426	0.847059519000101	0.296098410490529	0.853255399030794	-0.238550185329796	0.432743061179175	0.00687695699735334	0.0257140576669181	-0.671293246508971
chr1	53210076	53210275	200	+	utr3	CPT2	0.311111234726143	1	0.321068487259418	1	0.286035330931231	0.890901873808663	0.255675133933245	0.836610859709413	1.00099853461901	0.615275098581018	6.92856681648981e-05	0.000474309465653117	0.38572343603799
chr1	53210524	53210723	200	+	utr3	CPT2	0.8149920902571	1	0.597106639316052	1	0.576712451324363	0.990313914205474	0.837385647551645	1	0.715826154946106	0.615275098581018	6.92856681648981e-05	0.000474309465653117	0.100551056365088
chr1	53210873	53211022	150	+	utr3	CPT2	0.741551703861883	1	0.846985771423523	1	0.818335257664003	0.991785316689483	0.386903891496132	0.895712610849077	0.801063020098041	0.615275098581018	6.92856681648981e-05	0.000474309465653117	0.185787921517023
chr1	53213301	53213401	101	+	utr3	CPT2	0.830361827595654	1	0.947961900957244	1	0.975426000609576	0.991785316689483	0.975879223455507	1	0.873096450659665	0.615275098581018	6.92856681648981e-05	0.000474309465653117	0.257821352078647
chr1	53952097	53952195	99	+	exon	LRRC42	0.929091088736293	1	0.712637970250432	1	0.729588100918192	0.991785316689483	0.9211377475159	1	0.202440850694741	0.0947913595877203	0.313228391510738	0.506156772430729	0.107649491107021
chr1	53967775	53967873	99	+	exon	LRRC42	0.72286453838094	1	0.536393733720141	1	0.495997546598589	0.9709831543218	0.445207132593971	0.919406480731197	0.0557476785032876	0.0947913595877203	0.313228391510738	0.506156772430729	-0.0390436810844326
chr1	54096378	54096628	251	+	utr3	TCEANC2	0.647637895427741	1	0.703889620681654	1	0.698144360606086	0.991785316689483	0.301707366946713	0.85487978986572	0.659645056406886	0.454222646693709	0.00803033027694565	0.0293058380655923	0.205422409713177
chr1	54097426	54097525	100	+	utr3	TCEANC2	0.923702395100802	1	0.964289363832862	1	0.932599082380477	0.991785316689483	0.989049158965187	1	0.338167440403829	0.454222646693709	0.00803033027694565	0.0293058380655923	-0.11605520628988
chr1	54098872	54099072	201	+	utr3	TCEANC2	0.685471472503089	1	0.522005623630484	1	0.555696169777439	0.985304984709375	0.818147491743338	1	0.140644056807987	0.454222646693709	0.00803033027694565	0.0293058380655923	-0.313578589885722
chr1	54609105	54609404	300	+	utr3	ACOT11	0.81737540778229	1	0.89637446817318	1	0.924904660534333	0.991785316689483	0.456937621500972	0.922676661419009	0.472206155668928	-0.0455382848280996	0.849328453990951	0.922906062291958	0.517744440497027
chr1	54609653	54609952	300	+	utr3	ACOT11	0.717537807622922	1	0.738793941569456	1	0.782299135790339	0.991785316689483	0.857552247304458	1	0.354429680542632	-0.0455382848280996	0.849328453990951	0.922906062291958	0.399967965370732
chr1	54722716	54728370	5655	+	utr3	MROH7-TTC4	0.680440605363395	1	0.450295005477366	1	0.460185864098401	0.959007198857379	0.318776368197306	0.862827089731369	0.503083276491367	NA	NA	NA	NA
chr1	54741659	54742359	701	+	utr3	MROH7-TTC4	0.910187526253401	1	0.668561213314789	1	0.579822091629244	0.990585305995157	0.803898531195989	1	0.460174013751103	NA	NA	NA	NA
chr1	54887066	54887714	649	+	exon	RP11-67L3.4	0.191784547683553	1	0.292426231196494	1	0.102383595679186	0.692722311284318	0.611070093680843	0.976382055532058	-0.305516850448391	0.539747289267285	0.830126830262926	NA	-0.845264139715676
chr1	56645372	56645471	100	+	utr5	PRKAA2	0.8995665668694	1	0.741006862842858	1	0.824423566553697	0.991785316689483	0.928874252205825	1	-0.577971103965688	-0.58868293110096	0.00528229729017126	0.0206411581308219	0.0107118271352723
chr1	56704055	56704205	151	+	exon	PRKAA2	0.829626479554994	1	0.864406400151502	1	0.936093367958681	0.991785316689483	0.992466135851412	1	-1.16408301452876	-0.58868293110096	0.00528229729017126	0.0206411581308219	-0.575400083427801
chr1	56917632	56918074	443	+	utr3	C8A	0.570863921405821	1	0.355205524556111	1	0.429890185674955	0.956416249693135	0.57082600356077	0.962313788765375	-1.45305233593076	-0.892561282868282	1.27960985331108e-05	0.000102109407889216	-0.560491053062482
chr1	61082654	61082753	100	+	utr5	NFIA	0.70859792730107	1	0.676628151715907	1	0.775612427863169	0.991785316689483	0.850916659426915	1	0.591075293862617	0.305462199866436	0.043773029596354	0.117593582395944	0.285613093996182
chr1	61088283	61088582	300	+	exon	NFIA	0.433931950518082	1	0.276710125262042	1	0.236321763874745	0.861364932214987	0.385117194018913	0.894698625205828	0.223031142467008	0.305462199866436	0.043773029596354	0.117593582395944	-0.0824310573994273
chr1	62437033	62437132	100	+	utr5	USP1	0.337428605627583	1	0.349984140391966	1	0.308649133011564	0.907921216628963	0.241782110775267	0.83069089012548	0.258245822972728	0.292715315069789	0.328511935237939	0.522657382560423	-0.0344694920970608
chr1	62444883	62445131	249	+	exon	USP1	0.410133389962768	1	0.187118378698457	1	0.000608541107398332	0.0497079004543157	0.0687086685098773	0.768682181128282	-0.191717228793875	0.292715315069789	0.328511935237939	0.522657382560423	-0.484432543863663
chr1	62445280	62445379	100	+	exon	USP1	0.377088184105771	1	0.312841831634748	1	0.126551353198029	0.738794366182348	0.123733785910971	0.787331301318292	-0.219295690767853	0.292715315069789	0.328511935237939	0.522657382560423	-0.512011005837642
chr1	62450466	62450714	249	+	exon	USP1	0.11540139510861	1	0.115795727893918	1	0.0020838876081506	0.106496314683498	0.0675942431984276	0.768682181128282	-0.321902674065628	0.292715315069789	0.328511935237939	0.522657382560423	-0.614617989135417
chr1	62688531	62709663	21133	+	exon	RP11-230B22.1	0.89750156765595	1	0.745661373391698	1	0.800697464359112	0.991785316689483	0.95285354272665	1	0.0790201121242525	-0.559454751141244	0.352369086300218	0.547507598620307	0.638474863265496
chr1	62816673	62819067	2395	+	exon	ATG4C	0.901046266716415	1	0.975886720389815	1	0.961144566819823	0.991785316689483	0.983485772707575	1	0.175608618911595	0.611658312281091	0.0318304403270432	0.0915325077269073	-0.436049693369497
chr1	63659746	63659846	101	+	utr3	PGM1	0.852384549567659	1	0.601222876687994	1	0.524385709456487	0.978924752658594	0.221338415775848	0.820604755334105	0.00456043405777344	0.0338000123366417	0.63710804575018	0.788993778615957	-0.0292395782788682
chr1	63774121	63774221	101	+	utr5	ROR1	0.685945738783749	1	0.648314706667088	1	0.760257870639424	0.991785316689483	0.574945919359887	0.964290917620282	0.697954016542308	0.250029433905116	0.544495926677516	0.719109330088594	0.447924582637192
chr1	64177519	64177619	101	+	exon	ROR1	0.524739203014914	1	0.389609251217782	1	0.624621666965731	0.991785316689483	0.761218547418198	1	0.209151673300242	0.250029433905116	0.544495926677516	0.719109330088594	-0.0408777606048742
chr1	64178763	64178912	150	+	utr3	ROR1	0.874852713250134	1	0.776587876332428	1	0.819308260255202	0.991785316689483	0.927133873392442	1	-0.441449773018233	0.250029433905116	0.544495926677516	0.719109330088594	-0.69147920692335
chr1	64179061	64179210	150	+	utr3	ROR1	0.431744887930108	1	0.235367327800743	1	0.428735288630748	0.956416249693135	0.502671992220299	0.940317863883349	-0.702695030155512	0.250029433905116	0.544495926677516	0.719109330088594	-0.952724464060628
chr1	64777826	64777975	150	+	exon	RAVER2	0.379959840653499	1	0.204508703186774	1	0.228898697419312	0.852575014029906	0.210065616380363	0.817274032115016	-1.12149752718112	-0.453237554807033	0.0032278977953357	0.0136749213167188	-0.668259972374084
chr1	64831093	64831242	150	+	utr3	RAVER2	0.349350869336109	1	0.210061104100401	1	0.186159480948896	0.810074618664828	0.194095713170068	0.811939061708642	-0.952952882028635	-0.453237554807033	0.0032278977953357	0.0136749213167188	-0.499715327221602
chr1	64832934	64833033	100	+	utr3	RAVER2	0.730046824894501	1	0.638365004064486	1	0.556925471480133	0.98541273514678	0.669852029503675	0.994947558909875	-0.940550474005248	-0.453237554807033	0.0032278977953357	0.0136749213167188	-0.487312919198215
chr1	65432367	65432466	100	+	utr3	LEPROT	0.710424670403356	1	0.540153574831646	1	0.493967576627484	0.969702327847664	0.434472765161303	0.915020771359253	-1.16109958793925	-0.665268134378594	1.68926422111184e-07	1.91828946647412e-06	-0.495831453560658
chr1	65434960	65435060	101	+	utr3	LEPROT	0.166994972997126	1	0.0634095837576392	1	0.0853186350074442	0.649888643310097	0.139428254018337	0.795029858875962	-1.3888949872059	-0.665268134378594	1.68926422111184e-07	1.91828946647412e-06	-0.72362685282731
chr1	66924945	66925044	100	+	utr5	MIER1	0.891318291926472	1	0.75755517791899	1	0.872236039754227	0.991785316689483	0.952726331545962	1	-0.302798648697533	0.413690570631378	0.0419461955565908	0.11360027171994	-0.716489219328912
chr1	66958089	66958869	781	+	exon	MIER1	0.987763196378735	1	0.929194742797104	1	0.89381296460681	0.991785316689483	0.938001924506998	1	0.212551878729823	0.413690570631378	0.0419461955565908	0.11360027171994	-0.201138691901555
chr1	66984583	66984832	250	+	exon	MIER1	0.0464628353946847	1	0.0389169394095851	1	0.0010196161340519	0.0690250053644628	0.0147445503455216	0.729985789994579	-0.281709526828582	0.413690570631378	0.0419461955565908	0.11360027171994	-0.69540009745996
chr1	67685209	67685504	296	+	utr5	GADD45A	0.199535028564661	1	0.294917812873275	1	0.0715821004899024	0.618589876615511	0.1435459010208	0.796958604307635	-0.288863433923272	-0.461152215195491	2.35204823562518e-06	2.1740515690279e-05	0.172288781272219
chr1	67687747	67688043	297	+	utr3	GADD45A	0.209131079903293	1	0.126379660553338	1	0.0213794071562368	0.379297059769658	0.134605307945714	0.793691927075185	-0.519356267972475	-0.461152215195491	2.35204823562518e-06	2.1740515690279e-05	-0.0582040527769842
chr1	70205732	70221570	15839	+	utr5	SRSF11	0.87259077326593	1	0.649429997723912	1	0.723555618816275	0.991785316689483	0.868311433789908	1	-0.0847311203957272	0.0522992060128862	0.608382435945904	0.766682716824875	-0.137030326408613
chr1	70244797	70247119	2323	+	exon	SRSF11	0.383036737223726	1	0.26154999081537	1	0.106930645471173	0.704404954183101	0.104607011991456	0.784208887712255	-0.286502223648737	0.0522992060128862	0.608382435945904	0.766682716824875	-0.338801429661623
chr1	70249958	70250107	150	+	exon	SRSF11	0.780730865054902	1	0.937772626919947	1	0.978821094925735	0.991785316689483	0.720736285839758	1	-0.15744889576464	0.0522992060128862	0.608382435945904	0.766682716824875	-0.209748101777526
chr1	70250357	70250809	453	+	utr3	SRSF11	0.52032005029222	1	0.294872865432078	1	0.000135674092625806	0.0195087311360103	0.0986738509061166	0.783315024784425	-0.292067987384736	0.0522992060128862	0.608382435945904	0.766682716824875	-0.344367193397622
chr1	70367812	70367958	147	+	utr3	HHLA3	0.928665503496108	1	0.783778911409823	1	0.808569023262385	0.991785316689483	0.933193949552447	1	-0.383093560364843	-0.113864690332154	0.728306229905941	0.849801303218264	-0.26922887003269
chr1	74204918	74205018	101	+	exon	FPGT	0.866875431026147	1	0.727800974434898	1	0.757060373094793	0.991785316689483	0.976461822806793	1	0.986191293021654	1.28103302075085	0.000146725151580996	0.000926262850420656	-0.294841727729201
chr1	74733202	74733301	100	+	utr5	TYW3	0.640056179957377	1	0.757282728998146	1	0.739967205716014	0.991785316689483	0.500104066811655	0.939210761202434	0.225443264100828	0.144961333127405	0.308145726007674	0.500948891507394	0.0804819309734238
chr1	74763899	74763998	100	+	exon	TYW3	0.238895084371869	1	0.222610800466117	1	0.0327333711548116	0.464876465146315	0.154558219720477	0.801449447686412	-0.386855077087671	0.144961333127405	0.308145726007674	0.500948891507394	-0.531816410215076
chr1	75724746	75728416	3671	+	utr5	ACADM	0.312443189436616	1	0.30896724842653	1	0.325759312457513	0.91186126583599	0.212847980141467	0.818168569142313	0.467143480780262	0.252029986132383	0.0325587326205391	0.0930864472855003	0.215113494647879
chr1	75786720	75786820	101	+	exon	RABGGTB	0.584119743712152	1	0.390167127938336	1	0.501345691324021	0.972182010225887	0.550449451881301	0.955068416398836	-1.03676198256328	-0.599126210535411	5.55721304711413e-09	7.89268195303823e-08	-0.437635772027868
chr1	77918176	77925189	7014	+	exon	NEXN	0.745623846354532	1	0.602742811310442	1	0.641534475244453	0.991785316689483	0.821635711234535	1	1.12645936561264	1.40520661044327	0.00426878198928261	0.0172243389964405	-0.278747244830632
chr1	77929394	77929494	101	+	exon	NEXN	0.483109268309382	1	0.304687901536837	1	0.342695010051027	0.916832580452576	0.700396590680618	1	0.721169941620108	1.40520661044327	0.00426878198928261	0.0172243389964405	-0.684036668823159
chr1	77933392	77935884	2493	+	exon	NEXN	0.534591031269606	1	0.453421833201442	1	0.504657954987074	0.97231869125591	0.479354483772511	0.931460092203763	1.36470575293216	1.40520661044327	0.00426878198928261	0.0172243389964405	-0.0405008575111125
chr1	78013231	78013530	300	+	exon	DNAJB4	0.31726394218949	1	0.257341978564218	1	0.0906424652334985	0.662080673882288	0.288087319742894	0.852214253518202	-0.0826469504093689	0.415276281406352	0.182058397113261	0.348217587003849	-0.49792323181572
chr1	78750015	78750163	149	+	exon	RP4-641G12.4	0.702604775992213	1	0.53480289603989	1	0.5756558777899	0.990034804709868	0.763994019120898	1	-0.191275784532663	0.168413935019644	0.61582747321624	0.772846187628104	-0.359689719552307
chr1	81943069	81943615	547	+	exon	ADGRL2	0.693316425682652	1	0.535112444080273	1	0.462800183210811	0.960990503206743	0.317078353756699	0.862145899962653	-0.134346849029818	0.0933387808398512	0.497909008908163	0.68265735075612	-0.22768562986967
chr1	81990448	81990995	548	+	utr3	ADGRL2	0.304781541379653	1	0.214293415875376	1	0.0898393397907084	0.659947267334717	0.245561501393727	0.832310271771353	-0.28159287682764	0.0933387808398512	0.497909008908163	0.68265735075612	-0.374931657667491
chr1	84078062	84078311	250	+	utr5	PRKACB	0.306233431196711	1	0.1447629017865	1	0.110447340275786	0.712082952345078	0.553401590394977	0.955586498950627	-0.0168350265094121	0.239771445313938	0.373956295422638	0.569826048562637	-0.256606471823351
chr1	85580810	85580957	148	+	utr5	CYR61	0.899144844573059	1	0.969498928430609	1	0.972201660224486	0.991785316689483	0.454437332967446	0.921547847458484	-1.85476517384353	-1.68733716472052	3.0329991576583e-23	1.77731435372244e-21	-0.167428009123016
chr1	85582096	85582195	100	+	exon	CYR61	0.590528651813412	1	0.672589833015289	1	0.505962350141276	0.972498976029175	0.626392267944331	0.981149259093878	-1.53480364033125	-1.68733716472052	3.0329991576583e-23	1.77731435372244e-21	0.152533524389264
chr1	85582833	85583275	443	+	utr3	CYR61	0.987394596314114	1	0.822250481834656	1	0.856730046710728	0.991785316689483	0.904482720504705	1	-1.67413235244754	-1.68733716472052	3.0329991576583e-23	1.77731435372244e-21	0.0132048122729789
chr1	86704620	86704769	150	+	utr5	SH3GLB1	0.63691958074718	1	0.744667737236452	1	0.67738865463243	0.991785316689483	0.65999151676917	0.992439161193681	-0.322275727468078	-0.307271843342043	0.00127587118824323	0.00618712898076384	-0.0150038841260342
chr1	86743149	86743248	100	+	utr3	SH3GLB1	0.62741525220532	1	0.490297565637503	1	0.42756345945694	0.95611095596415	0.17399241953128	0.807656090883943	-0.452850130067527	-0.307271843342043	0.00127587118824323	0.00618712898076384	-0.145578286725483
chr1	86914698	86914847	150	+	utr5	HS2ST1	0.23278724133828	1	0.292921963918255	1	0.166768202458716	0.785646246321837	0.438829818151176	0.918088696599296	-0.35006885679646	-0.277373278826635	0.00575358277826304	0.0221860796919886	-0.0726955779698253
chr1	87104664	87104764	101	+	utr3	HS2ST1	0.114530704053573	1	0.0440077587132484	1	0.0258406571775717	0.414819923517951	0.0388844611709631	0.742531302825836	-0.710692573719609	-0.277373278826635	0.00575358277826304	0.0221860796919886	-0.433319294892974
chr1	87328518	87329216	699	+	utr5	LMO4	0.860095822192601	1	0.903741749549036	1	0.845424031100171	0.991785316689483	1	1	-0.622983325735215	-0.589344805741203	2.3933968569839e-10	4.21397040656809e-09	-0.0336385199940119
chr1	87344935	87345135	201	+	utr3	LMO4	0.0100658562779121	1	0.00384334610294893	1	3.41848048558221e-05	0.00744138368460659	0.011511965033971	0.701207277788463	-1.02985596366566	-0.589344805741203	2.3933968569839e-10	4.21397040656809e-09	-0.440511157924457
chr1	88684272	88684422	151	+	utr5	PKN2	0.380134337117571	1	0.185099129376374	1	0.233510517978441	0.858977011717154	0.342092107140355	0.873976303223757	-1.34091824615762	-0.648684154799283	0.000351300493410819	0.00200502471202093	-0.692234091358341
chr1	88741031	88741181	151	+	exon	PKN2	0.869927600552584	1	0.904492901987419	1	0.930261011288717	0.991785316689483	0.992935831500792	1	-0.969130904762703	-0.648684154799283	0.000351300493410819	0.00200502471202093	-0.320446749963419
chr1	88833120	88833507	388	+	utr3	PKN2	0.330901288001503	1	0.258040339874603	1	0.113513787287914	0.716737263902569	0.136773691873659	0.793885534151099	-1.00364018406637	-0.648684154799283	0.000351300493410819	0.00200502471202093	-0.354956029267088
chr1	88834156	88834256	101	+	utr3	PKN2	0.281011623147142	1	0.215376836446813	1	0.0952328024886446	0.67472600887788	0.0652041253755533	0.768682181128282	-1.4629650552784	-0.648684154799283	0.000351300493410819	0.00200502471202093	-0.814280900479115
chr1	89524886	89524986	101	+	utr5	LRRC8B	0.893153107135997	1	0.91410695218845	1	0.911008363896599	0.991785316689483	0.905973021769328	1	-0.659899346582022	-0.538578256459892	0.00406562694174476	0.0165131138721183	-0.12132109012213
chr1	89583342	89583441	100	+	utr3	LRRC8B	0.0675725309735991	1	0.00692468615315542	1	0.0191411994448723	0.362319660556575	0.027795058705632	0.742531302825836	-1.63323061915119	-0.538578256459892	0.00406562694174476	0.0165131138721183	-1.0946523626913
chr1	89583841	89583941	101	+	utr3	LRRC8B	0.735400998946856	1	0.653306761720097	1	0.59706155887718	0.991785316689483	0.716651559591793	1	-0.769384387344049	-0.538578256459892	0.00406562694174476	0.0165131138721183	-0.230806130884157
chr1	89584190	89584640	451	+	utr3	LRRC8B	0.124054691691142	1	0.0485783277436383	1	0.0415964855973542	0.509610205962161	0.0680756652746204	0.768682181128282	-1.12664915743554	-0.538578256459892	0.00406562694174476	0.0165131138721183	-0.588070900975651
chr1	89592920	89593120	201	+	utr3	LRRC8B	0.99453330286345	1	0.895777173746241	1	0.95646357683454	0.991785316689483	0.944630446598019	1	-0.717252534690018	-0.538578256459892	0.00406562694174476	0.0165131138721183	-0.178674278230126
chr1	89821014	89821163	150	+	utr5	LRRC8D	0.640013200756268	1	0.739952676986533	1	0.755833901032451	0.991785316689483	0.642229859054926	0.986559116042177	-0.405810030215492	-0.384367029157372	4.85144215992743e-05	0.000343879000375651	-0.0214430010581191
chr1	89933295	89934037	743	+	exon	LRRC8D	0.422464056193544	1	0.219073946876719	1	0.190538835378864	0.814683377789911	0.275013824793154	0.846289191284027	-0.558163650966687	-0.384367029157372	4.85144215992743e-05	0.000343879000375651	-0.173796621809314
chr1	89934383	89935720	1338	+	utr3	LRRC8D	0.143810805559378	1	0.0665570264371165	1	0.0123411257379539	0.290424758629147	0.0592836735529587	0.761801729090397	-0.639794880744807	-0.384367029157372	4.85144215992743e-05	0.000343879000375651	-0.255427851587434
chr1	90010215	90013203	2989	+	utr3	ZNF326	0.237048750800602	1	0.144615308075708	1	0.0709952068224079	0.615739427963635	0.0435651574958176	0.742531302825836	0.130903735455602	0.538849832213783	9.25357665370311e-05	0.000615288706644885	-0.407946096758182
chr1	90027394	90027693	300	+	utr3	ZNF326	0.338659825390942	1	0.23657913309967	1	0.120678438017325	0.73085970513516	0.109502133050156	0.786915280321127	0.0763742921527583	0.538849832213783	9.25357665370311e-05	0.000615288706644885	-0.462475540061025
chr1	91524085	91524381	297	+	exon	CDC7	0.267356795042796	1	0.177674048460522	1	0.0679408318971495	0.60944012299642	0.558087660422039	0.956902107318535	0.639512539108302	0.677897080917905	0.00137958079399985	0.00662103905291643	-0.0383845418096034
chr1	93079285	93079384	100	+	utr5	MTF2	0.93966418052178	1	0.806989720903641	1	0.841904441754065	0.991785316689483	0.496041001370289	0.937186466527709	0.406836579901598	0.422228953886167	0.00183446695078979	0.0084524026944874	-0.0153923739845698
chr1	93136698	93137095	398	+	utr3	MTF2	0.30132947717683	1	0.241283067691562	1	0.0556293386813539	0.568638796208505	0.104463720150554	0.784208887712255	-0.0364776089024138	0.422228953886167	0.00183446695078979	0.0084524026944874	-0.458706562788581
chr1	93180368	93180517	150	+	utr5	CCDC18	0.791976025341682	1	0.882726429592614	1	0.866451725281362	0.991785316689483	0.691295570887158	1	-0.431293452231582	0.295197122078465	0.434364936895253	0.626694156004593	-0.726490574310047
chr1	93254593	93256463	1871	+	exon	CCDC18	0.0361265952656687	1	0.00620293924283425	1	0.00299625027401958	0.132501428492589	0.109792678449552	0.786915280321127	-0.648023420012126	0.295197122078465	0.434364936895253	0.626694156004593	-0.94322054209059
chr1	93346388	93346788	401	+	utr5	DR1	0.792535983897278	1	0.543691558211288	1	0.452672440314331	0.95870025750228	0.413731751900525	0.906884643227085	-0.605168024310722	-0.505652489566024	1.67028006985787e-06	1.58686942528019e-05	-0.0995155347446984
chr1	93524318	93529746	5429	+	exon	FNBP1L	0.135719210667872	1	0.0890145721799985	1	0.0223775815839777	0.387555769943088	0.0190624133600106	0.730982599900631	-0.546544970342474	0.0535822392488872	0.643521141576544	0.792935801494757	-0.600127209591361
chr1	93544110	93549293	5184	+	exon	FNBP1L	0.255638583901729	1	0.161759538743388	1	0.0825564882717532	0.643604163430084	0.161955608186789	0.802598037765301	-0.348177297976313	0.0535822392488872	0.643521141576544	0.792935801494757	-0.401759537225201
chr1	93553112	93553312	201	+	utr3	FNBP1L	0.481625789072247	1	0.338898197248957	1	0.23847941522714	0.862208305867057	0.24724504496897	0.832920587655419	-0.341628213013949	0.0535822392488872	0.643521141576544	0.792935801494757	-0.395210452262836
chr1	93602266	93605427	3162	+	exon	RP5-1033H22.2	0.481537512823056	1	0.316215903058718	1	0.181474177480835	0.802802960097642	0.131629469767615	0.791315888069634	-0.912595669544504	-0.740750344607577	6.09287903660359e-06	5.20556326371591e-05	-0.171845324936927
chr1	93847223	93847419	197	+	exon	RP4-561L24.3	0.683857026870356	1	0.627395227785368	1	0.729117332312904	0.991785316689483	0.941710523959963	1	-0.872727913954505	-0.683412250652567	0.196341014718759	0.367567808679076	-0.189315663301938
chr1	93847517	93847615	99	+	exon	RP4-561L24.3	0.548811201301685	1	0.312605889960577	1	0.460807389294866	0.959341032820898	0.552275097393425	0.955180945490619	-0.641127739136747	-0.683412250652567	0.196341014718759	0.367567808679076	0.0422845115158205
chr1	94927614	94928305	692	+	exon	RP4-639F20.1	0.894462081827078	1	0.67156455060363	1	0.742695555139189	0.991785316689483	0.426327628385202	0.911259968849087	-0.9199141888815	-0.91153842359953	1.16172363900291e-05	9.38240033120028e-05	-0.00837576528197015
chr1	95244347	95244695	349	+	utr3	TMEM56-RWDD3	0.322678921731312	1	0.224641793080981	1	0.125481490629734	0.737440913717906	0.336731861146988	0.872005419009498	-0.1931174181454	2.27213210424703	0.385685398284382	NA	-2.46524952239243
chr1	97546136	97546378	243	+	exon	SEC63P1	0.723354327388239	1	0.55858751221584	1	0.499569564229624	0.972053925798759	0.516803736364697	0.944607123295071	-0.547723289972389	-0.262440558373284	0.24512665684864	0.42927222112435	-0.285282731599105
chr1	97546475	97546571	97	+	exon	SEC63P1	0.385709702215013	1	0.303504385438743	1	0.168603871889112	0.788702550772873	0.191852547062109	0.810215987769869	-0.242956425660474	-0.262440558373284	0.24512665684864	0.42927222112435	0.0194841327128106
chr1	99646293	99662349	16057	+	utr5	PALMD	0.337641185245517	1	0.159093307073752	1	0.147428476027793	0.766157167117602	0.18166027610875	0.809166813361603	0.240639523931086	0.81982466490982	1.06428261865683e-08	1.44857544718424e-07	-0.579185140978734
chr1	99667629	99667728	100	+	utr5	PALMD	0.86525442675947	1	0.715341833745268	1	0.675207903816111	0.991785316689483	0.916956109436072	1	0.567774080686311	0.81982466490982	1.06428261865683e-08	1.44857544718424e-07	-0.252050584223509
chr1	99688951	99689851	901	+	exon	PALMD	0.372860531800099	1	0.242604884375095	1	0.089127883855412	0.658445931899652	0.219575052243545	0.820604755334105	0.544379680260024	0.81982466490982	1.06428261865683e-08	1.44857544718424e-07	-0.275444984649796
chr1	99970039	99970139	101	+	utr5	SLC35A3	0.585372190512423	1	0.628972461299563	1	0.645562717937718	0.991785316689483	0.61752101900594	0.978305586509949	0.0482491453843599	0.238181220424409	0.291789056663981	0.483522653746585	-0.189932075040049
chr1	100038147	100038247	101	+	utr5	MFSD14A	0.872299354155374	1	0.652618803438474	1	0.643796957884043	0.991785316689483	0.820278359011746	1	-0.776974422171157	-0.700174960932461	5.88799448751687e-10	9.75171298455734e-09	-0.0767994612386959
chr1	100082130	100082380	251	+	utr3	MFSD14A	0.105543925990789	1	0.0434664557432843	1	0.0203740567935402	0.372571068740132	0.119549554786129	0.787331301318292	-1.17974155095232	-0.700174960932461	5.88799448751687e-10	9.75171298455734e-09	-0.479566590019859
chr1	107056728	107057518	791	+	exon	PRMT6	0.108276511359256	1	0.137066811031944	1	0.0596715874029898	0.580195322877511	0.0289351244240497	0.742531302825836	0.533724552188934	0.281201305119159	0.00957411285502306	0.0339315223137509	0.252523247069775
chr1	107057666	107058011	346	+	utr3	PRMT6	0.994785330761506	1	0.760211911447932	1	0.752937627634378	0.991785316689483	0.407475267378588	0.904325052460518	0.265077388350349	0.281201305119159	0.00957411285502306	0.0339315223137509	-0.0161239167688101
chr1	108699268	108700013	746	+	exon	PRPF38B	0.385540480005357	1	0.317260138509299	1	0.0354868564535693	0.480926539619665	0.389072836307355	0.896164111454041	-0.276706321562663	0.011794754583372	0.908022316920674	0.952263857713163	-0.288501076146035
chr1	108746674	108752294	5621	+	utr5	STXBP3	0.902832169190726	1	0.771342303954656	1	0.749644991580693	0.991785316689483	0.964034272771332	1	0.237523994855929	0.322157051033929	0.109452223414108	0.239035559897126	-0.0846330561779995
chr1	108929746	108929946	201	+	utr3	GPSM2	0.560471192761838	1	0.431206942485024	1	0.344131559160449	0.917867368663072	0.477973418494655	0.930985655127845	-0.0819939064020221	0.410691118189609	0.0121082827111333	0.0414396933713843	-0.492685024591631
chr1	109094548	109094797	250	+	utr3	TMEM167B	0.981913994608444	1	0.845144963785357	1	0.827435061901746	0.991785316689483	0.815564829969098	1	0.0929020916015002	0.142336581185779	0.332202303421949	0.526155748498514	-0.0494344895842791
chr1	109094896	109094995	100	+	utr3	TMEM167B	0.626868799217481	1	0.408516694751737	1	0.473276116111922	0.962523776412866	0.649312676317549	0.988851268783304	-0.0637623773107547	0.142336581185779	0.332202303421949	0.526155748498514	-0.206098958496534
chr1	109213968	109214117	150	+	utr5	SARS	0.572238582440755	1	0.806238942050011	1	0.779723517135446	0.991785316689483	0.260737129416344	0.838485219987681	-0.452669041952948	-0.557064755984158	3.96995061948917e-12	8.79518785873264e-11	0.10439571403121
chr1	109237820	109238069	250	+	utr3	SARS	0.646436802189967	1	0.878751429975295	1	0.794233592022957	0.991785316689483	0.138898229160914	0.794805301475782	-0.474699426980925	-0.557064755984158	3.96995061948917e-12	8.79518785873264e-11	0.0823653290032333
chr1	109250619	109250969	351	+	exon	CELSR2	0.956216084225676	1	0.808749623682511	1	0.842243829862271	0.991785316689483	0.887670233463925	1	0.178556688050073	0.0781241473832815	0.348003534783738	0.542572421054674	0.100432540666792
chr1	109251169	109251519	351	+	exon	CELSR2	0.828619201432792	1	0.622775213378207	1	0.592113600074346	0.991785316689483	0.784670710668252	1	0.106150057974706	0.0781241473832815	0.348003534783738	0.542572421054674	0.0280259105914242
chr1	109251719	109251919	201	+	exon	CELSR2	0.383294325571953	1	0.329451905039647	1	0.367448230800063	0.931178953846758	0.348455931432778	0.877830175967731	0.44262951534513	0.0781241473832815	0.348003534783738	0.542572421054674	0.364505367961848
chr1	109252019	109252269	251	+	exon	CELSR2	0.725364244546645	1	0.819543301299533	1	0.826563549745385	0.991785316689483	0.805269931696734	1	0.260827047393515	0.0781241473832815	0.348003534783738	0.542572421054674	0.182702900010233
chr1	109252569	109252919	351	+	exon	CELSR2	0.784522143828886	1	0.92214531229431	1	0.975966938697852	0.991785316689483	0.739073765963671	1	0.295814515590664	0.0781241473832815	0.348003534783738	0.542572421054674	0.217690368207383
chr1	109253168	109253368	201	+	exon	CELSR2	0.462130929446953	1	0.481619757470524	1	0.461831782004024	0.960371713535725	0.752481615955214	1	0.108245934688307	0.0781241473832815	0.348003534783738	0.542572421054674	0.0301217873050252
chr1	109273600	109273800	201	+	exon	CELSR2	0.887586429246789	1	0.981400730753377	1	0.968393726852275	0.991785316689483	0.993870050122703	1	-0.15004519028615	0.0781241473832815	0.348003534783738	0.542572421054674	-0.228169337669431
chr1	109274050	109274150	101	+	utr3	CELSR2	0.842553271093152	1	0.905211671253681	1	0.949610052868654	0.991785316689483	0.441188270616841	0.918719556337887	0.389696381344047	0.0781241473832815	0.348003534783738	0.542572421054674	0.311572233960766
chr1	109274250	109274850	601	+	utr3	CELSR2	0.554835006360903	1	0.344421986447499	1	0.26490240250032	0.877870689549255	0.192264949122507	0.810215987769869	0.0278358159153705	0.0781241473832815	0.348003534783738	0.542572421054674	-0.050288331467911
chr1	109490978	109491127	150	+	utr3	ATXN7L2	0.547123128998243	1	0.444237880854269	1	0.548261029490371	0.984036289462761	0.710153800375619	1	-0.345871475777688	-0.225519792197908	0.336089191940655	0.53018628211674	-0.120351683579779
chr1	109491277	109491576	300	+	utr3	ATXN7L2	0.673250836553282	1	0.507823520608002	1	0.511334213216215	0.974762208811916	0.697012210598752	1	-0.0423630164480126	-0.225519792197908	0.336089191940655	0.53018628211674	0.183156775749896
chr1	109495850	109495950	101	+	utr3	CYB561D1	0.746869406181253	1	0.728162749647995	1	0.773455138402903	0.991785316689483	0.929153390212839	1	-0.556914931251573	-0.407013082693377	0.0270975831446963	0.0800980350443824	-0.149901848558196
chr1	109496050	109496149	100	+	utr3	CYB561D1	0.474741092942816	1	0.246458234057025	1	0.352871842794868	0.923141788510222	0.458308655133739	0.922676661419009	-0.342809537145464	-0.407013082693377	0.0270975831446963	0.0800980350443824	0.0642035455479127
chr1	109548611	109548711	101	+	utr5	GNAI3	0.393368588616483	1	0.449243846455927	1	0.483683644349245	0.966639944872401	0.258875656749491	0.838485219987681	0.272527358271823	0.201850411718865	0.0449044388424947	0.120051191658111	0.0706769465529577
chr1	109592397	109592597	201	+	utr3	GNAI3	0.355193582513477	1	0.222969203248288	1	0.113492604748449	0.716737263902569	0.22693175477373	0.823482334337911	-0.220955635251563	0.201850411718865	0.0449044388424947	0.120051191658111	-0.422806046970429
chr1	109631005	109631105	101	+	exon	AMPD2	0.352834111712155	1	0.411016129472615	1	0.349593397925926	0.921996079679839	0.57871624912006	0.964659762770423	0.372667552586089	-0.0594103066023865	0.482623986442556	0.669412418814035	0.432077859188476
chr1	109661375	109661474	100	+	utr3	GSTM4	0.353471588381693	1	0.270241163678817	1	0.134446098376554	0.752248710415768	0.17061741413217	0.805506055850303	-0.087944581149212	0.195118110670339	0.111562156129127	0.242504774865639	-0.283062691819551
chr1	109665139	109665387	249	+	utr3	GSTM4	0.433724131794186	1	0.254787169636386	1	0.286961814919489	0.891576108654015	0.34919686547137	0.878278809450502	-0.147647726093555	0.195118110670339	0.111562156129127	0.242504774865639	-0.342765836763894
chr1	109923245	109923841	597	+	exon	CSF1	0.261157897334329	1	0.307616616415006	1	0.218774725152271	0.845300889676308	0.162647058235226	0.802598037765301	-0.647171309758563	-0.720358199226819	1.42428883574842e-11	2.94308297378809e-10	0.073186889468256
chr1	109928905	109930048	1144	+	utr3	CSF1	0.720117889637438	1	0.934887210479006	1	0.935968655076903	0.991785316689483	0.401917447092034	0.901789838029769	-0.495691011519523	-0.720358199226819	1.42428883574842e-11	2.94308297378809e-10	0.224667187707296
chr1	109984835	109985083	249	+	utr5	AHCYL1	0.0566667654843147	1	0.0587221549913018	1	0.0364273967007185	0.486939223975565	0.283396961755144	0.849528363089065	-0.112296795385465	-0.380750072662771	2.48491928316934e-07	2.75061036441953e-06	0.268453277277307
chr1	110023592	110023691	100	+	utr3	AHCYL1	0.111430107961106	1	0.0452784538259268	1	0.0428149783144787	0.512593159118276	0.035020877725271	0.742531302825836	-0.723851576128549	-0.380750072662771	2.48491928316934e-07	2.75061036441953e-06	-0.343101503465778
chr1	110034651	110034751	101	+	exon	STRIP1	0.895811035787578	1	0.976109322361603	1	0.973564423444859	0.991785316689483	0.991662725450083	1	-0.198612202896352	-0.249685209941356	0.0177583868618122	0.0567300277755727	0.0510730070450044
chr1	110043252	110043720	469	+	utr3	STRIP1	0.57798223292495	1	0.61399674088571	1	0.657029137613503	0.991785316689483	0.704432323003086	1	-0.209210063681405	-0.249685209941356	0.0177583868618122	0.0567300277755727	0.040475146259951
chr1	110053721	110053969	249	+	utr3	STRIP1	0.771553421647039	1	0.538569940210015	1	0.55530675261316	0.985304984709375	0.711209186948109	1	-0.30862213966799	-0.249685209941356	0.0177583868618122	0.0567300277755727	-0.0589369297266335
chr1	110339499	110339748	250	+	utr5	RBM15	0.202352179607444	1	0.210729719519012	1	0.147588412831272	0.766348964096743	0.112705918557883	0.786915280321127	0.762125986109915	0.291868226536013	0.0144961574612885	0.0480067958376104	0.470257759573902
chr1	110339847	110340493	647	+	exon	RBM15	0.931284888015647	1	0.856433036712893	1	0.780236527144316	0.991785316689483	0.591072986962565	0.968520806336807	0.35642253229925	0.291868226536013	0.0144961574612885	0.0480067958376104	0.0645543057632369
chr1	110340592	110341337	746	+	exon	RBM15	0.548586539643115	1	0.690241843379057	1	0.677850914749896	0.991785316689483	0.51817861308832	0.945437016885335	0.383556456939759	0.291868226536013	0.0144961574612885	0.0480067958376104	0.0916882304037456
chr1	110341486	110341784	299	+	exon	RBM15	0.870173447578768	1	0.642069977737417	1	0.650573554821447	0.991785316689483	0.675232731030961	0.996710511261416	0.250755298110982	0.291868226536013	0.0144961574612885	0.0480067958376104	-0.0411129284250313
chr1	110341983	110342231	249	+	exon	RBM15	0.458043416152702	1	0.286741676164643	1	0.224268404533149	0.849662638089506	0.177917732707412	0.808068280280393	0.223246306396922	0.291868226536013	0.0144961574612885	0.0480067958376104	-0.0686219201390907
chr1	110407610	110407709	100	+	exon	LAMTOR5-AS1	0.0904462319616868	1	0.106972740822856	1	0.0148139573723128	0.315935166898877	0.160350458442172	0.802598037765301	0.557005806772717	0.0615988315273917	0.91845022119154	0.957545101642856	0.495406975245325
chr1	110952553	110952651	99	+	exon	RP11-96K19.2	0.770602558234901	1	0.796804191239611	1	0.842391459587405	0.991785316689483	0.744527722114276	1	0.0236835658005168	-0.782008031422216	0.541041661283765	NA	0.805691597222733
chr1	111140237	111140573	337	+	utr5	CEPT1	0.211431062360263	1	0.0782547667509591	1	0.0780963752461347	0.632904824145096	0.0922163827690063	0.777580586781454	-0.691322256768723	-0.161321567945111	0.329467324424584	0.523276702136531	-0.530000688823612
chr1	111147841	111148040	200	+	exon	CEPT1	0.898335011776403	1	0.979387137792962	1	0.980395555748914	0.991785316689483	0.981424355276264	1	-0.322505074866643	-0.161321567945111	0.329467324424584	0.523276702136531	-0.161183506921532
chr1	111449162	111449262	101	+	utr5	ATP5F1	0.453972252876373	1	0.561503457123234	1	0.432351916557798	0.956991010299619	0.274316620614692	0.846102760933457	0.272905515672969	-0.00992019632597484	0.910769918078461	0.95371056544628	0.282825711998944
chr1	111619784	111691337	71554	+	utr5	RAP1A	0.959642386016971	1	0.854145824335459	1	0.84190693025288	0.991785316689483	0.957847850739147	1	0.22253835786085	0.243178737679676	0.0508082883140754	0.131878216481149	-0.0206403798188259
chr1	111746213	111746312	100	+	exon	FAM212B-AS1	0.531187700291413	1	0.4053557180478	1	0.685349087029166	0.991785316689483	0.935367026840083	1	0.667470241805789	-0.0827677182512228	0.971495641357739	NA	0.750237960057012
chr1	111765877	111767021	1145	+	utr3	DDX20	0.219329136389444	1	0.10049233746963	1	0.0507053681698354	0.550761390265944	0.0854985838707588	0.777580586781454	0.193490579962985	0.538765824240826	0.000513897634244996	0.00279683459006148	-0.345275244277842
chr1	112456054	112456352	299	+	exon	CTTNBP2NL	0.643426371552544	1	0.482386889593495	1	0.413292056029847	0.949503194634944	0.340491326553687	0.873013236423785	0.353935070508105	0.444061288943775	0.0446704534449651	0.119627676912707	-0.0901262184356695
chr1	112456501	112456601	101	+	exon	CTTNBP2NL	0.58144314935613	1	0.383345990948713	1	0.401098663886404	0.947263595379311	0.442628710044167	0.919258177978067	0.337122598149497	0.444061288943775	0.0446704534449651	0.119627676912707	-0.106938690794277
chr1	112456899	112457098	200	+	exon	CTTNBP2NL	0.869773448482361	1	0.693252732039494	1	0.735847396188763	0.991785316689483	0.908409692276738	1	0.0444945048836042	0.444061288943775	0.0446704534449651	0.119627676912707	-0.39956678406017
chr1	112457197	112457346	150	+	exon	CTTNBP2NL	0.82906939049087	1	0.752137443349586	1	0.659799663161464	0.991785316689483	0.918377580149327	1	0.562994244433324	0.444061288943775	0.0446704534449651	0.119627676912707	0.118932955489549
chr1	112619869	112647255	27387	+	exon	CAPZA1	0.862227592471508	1	0.630211745042604	1	0.666939401515569	0.991785316689483	0.820659565306028	1	-0.358852750527728	0.0239366394186844	0.830212815545424	0.91161903569367	-0.382789389946413
chr1	112674507	112674862	356	+	utr5	MOV10	0.431882290317191	1	0.473944676587161	1	0.493796879144576	0.969585147377892	0.431892819438147	0.914135148921236	0.237892208031627	0.0639099460404755	0.420976363761437	0.614337674819802	0.173982261991152
chr1	112700547	112700696	150	+	utr3	MOV10	0.638712018609798	1	0.765334081360382	1	0.8071455641113	0.991785316689483	0.480725125288599	0.93157715167688	0.336720209354045	0.0639099460404755	0.420976363761437	0.614337674819802	0.27281026331357
chr1	112956515	112956814	300	+	exon	SLC16A1-AS1	0.954261440651511	1	0.839692148262618	1	0.890280938384991	0.991785316689483	0.964810256831484	1	-0.255351887242545	-0.464528262704088	0.0503887309137984	0.131143954181988	0.209176375461544
chr1	112956964	112957214	251	+	exon	SLC16A1-AS1	0.176625374552197	1	0.0906108109562128	1	0.107579755975906	0.705935428570043	0.157170892982474	0.801464271177837	0.47093675723784	-0.464528262704088	0.0503887309137984	0.131143954181988	0.935465019941928
chr1	112957414	112957514	101	+	exon	SLC16A1-AS1	0.0927734836747755	1	0.0125988860781263	1	0.0496228362874558	0.54598093206734	0.0528594313985919	0.752851867838265	1.28509417595496	-0.464528262704088	0.0503887309137984	0.131143954181988	1.74962243865905
chr1	113119390	113119489	100	+	exon	LRIG2	0.701427633656908	1	0.524235960659571	1	0.615233533094817	0.991785316689483	0.75789237963353	1	-0.206227127580266	-0.1103483686569	0.458415812566437	0.647833023778766	-0.0958787589233663
chr1	113123940	113124189	250	+	utr3	LRIG2	0.702886607132362	1	0.49725434190445	1	0.507786118352656	0.973300942089971	0.671173946987708	0.995196804283071	-0.37421232999244	-0.1103483686569	0.458415812566437	0.647833023778766	-0.263863961335539
chr1	113124538	113124638	101	+	utr3	LRIG2	0.316656276817618	1	0.2208523632556	1	0.294890713061764	0.897051595981677	0.339480416441061	0.87272545438275	-0.0543969353385351	-0.1103483686569	0.458415812566437	0.647833023778766	0.055951433318365
chr1	113642091	113642340	250	+	exon	MAGI3	0.468563314567463	1	0.282305529984729	1	0.310810937206443	0.907921216628963	0.525394334021125	0.947301542729817	0.361306921081447	0.411832434600951	0.0176348240175878	0.0563939706607009	-0.0505255135195047
chr1	113682981	113683130	150	+	utr3	MAGI3	0.839605478402903	1	0.748827136986009	1	0.773758337440246	0.991785316689483	0.92930754048553	1	0.132575504694676	0.411832434600951	0.0176348240175878	0.0563939706607009	-0.279256929906275
chr1	113683230	113683330	101	+	utr3	MAGI3	0.505349853224269	1	0.333271023739773	1	0.334690536065866	0.915005520973919	0.505629443304832	0.941606069783457	0.0158182762745925	0.411832434600951	0.0176348240175878	0.0563939706607009	-0.396014158326359
chr1	113683579	113683978	400	+	utr3	MAGI3	0.3689258434884	1	0.249168502146408	1	0.158747674559368	0.77868896394179	0.233446956548161	0.825789623203882	0.0563229060030457	0.411832434600951	0.0176348240175878	0.0563939706607009	-0.355509528597906
chr1	113900148	113900247	100	+	exon	AP4B1-AS1	0.57788923838874	1	0.549573591009295	1	0.587010597652923	0.991785316689483	0.653275736565078	0.990265539470749	0.542943976042651	0.959865647142003	0.698424394412119	NA	-0.416921671099351
chr1	113911344	113911992	649	+	exon	DCLRE1B	0.693289834805995	1	0.465635893336534	1	0.397754128362956	0.945377399782849	0.558201376435166	0.956902107318535	0.476159717812303	0.504274937735396	0.000499744894996271	0.00273240148606758	-0.0281152199230936
chr1	113912092	113912341	250	+	utr3	DCLRE1B	0.955193095137803	1	0.900172335090206	1	0.91621544964032	0.991785316689483	0.764405786899284	1	0.342905029445169	0.504274937735396	0.000499744894996271	0.00273240148606758	-0.161369908290227
chr1	113929718	113929918	201	+	utr5	HIPK1	0.0398655844014428	1	0.0165877830030785	1	0.0136558879138868	0.305062407410795	0.101702813500152	0.784208887712255	0.181081084434515	-0.348757714573335	0.000378240314195173	0.00213497189111709	0.52983879900785
chr1	113940440	113940589	150	+	exon	HIPK1	0.30013660273345	1	0.259127438933898	1	0.248402101129653	0.870409346804272	0.211227087690095	0.817674575791407	-0.279620640993155	-0.348757714573335	0.000378240314195173	0.00213497189111709	0.0691370735801802
chr1	113940689	113941437	749	+	exon	HIPK1	0.490894632566449	1	0.302449453765724	1	0.258695383758876	0.876150489761219	0.241435067428818	0.830686692430404	-0.464528348132543	-0.348757714573335	0.000378240314195173	0.00213497189111709	-0.115770633559207
chr1	113980998	113981097	100	+	exon	OLFML3	0.989331845611998	1	0.894618069608338	1	0.941062251070294	0.991785316689483	0.695308249300524	1	0.817017984831418	0.541907880106574	0.0261833699442812	0.0778302572612872	0.275110104724844
chr1	113981246	113981642	397	+	exon	OLFML3	0.409719990999206	1	0.426242810763807	1	0.315526476771711	0.909478200827328	0.288985735397734	0.852214253518202	0.898827264461758	0.541907880106574	0.0261833699442812	0.0778302572612872	0.356919384355184
chr1	115659719	115663905	4187	+	exon	VANGL1	0.72348775527615	1	0.520374224947519	1	0.419366478997784	0.952136171483805	0.640108618179512	0.985981287380664	0.73393341194227	0.745358085516353	4.85078180671483e-10	8.13035513957345e-09	-0.0114246735740827
chr1	115685315	115685414	100	+	exon	VANGL1	0.923631472893185	1	0.756099790526944	1	0.794159927805104	0.991785316689483	0.876847347617834	1	0.761711496192985	0.745358085516353	4.85078180671483e-10	8.13035513957345e-09	0.0163534106766322
chr1	115685514	115691354	5841	+	exon	VANGL1	0.68322698616807	1	0.462588755297314	1	0.458209496519445	0.958760672717639	0.59700578000898	0.97124017245115	0.499498836158053	0.745358085516353	4.85078180671483e-10	8.13035513957345e-09	-0.2458592493583
chr1	115691453	115691802	350	+	utr3	VANGL1	0.571565663564365	1	0.405436432609202	1	0.325890335071388	0.91186126583599	0.256622616123714	0.837830298033595	0.716038533981217	0.745358085516353	4.85078180671483e-10	8.13035513957345e-09	-0.0293195515351362
chr1	116133267	116133366	100	+	utr3	MAB21L3	0.53134867694335	1	0.286134981842503	1	0.387518051795819	0.939388199704268	0.5524018970505	0.955180945490619	-0.206596997553821	-0.661028026400482	0.082518730976479	0.192481020462152	0.454431028846661
chr1	116133465	116133563	99	+	utr3	MAB21L3	0.973453149851733	1	0.910087815119295	1	0.896347744770585	0.991785316689483	0	0	-0.629100190164209	-0.661028026400482	0.082518730976479	0.192481020462152	0.0319278362362729
chr1	116404644	116404743	100	+	utr3	ATP1A1	0.330946632291958	1	0.170382516198285	1	0.111142991732586	0.713901339889824	0.104094566718962	0.784208887712255	-0.437255402886214	-0.386613280493078	5.71970294332854e-11	1.09905631150091e-09	-0.050642122393136
chr1	116910057	116941767	31711	+	utr5	PTGFRN	0.987103753125758	1	0.824174672741935	1	0.824413910423808	0.991785316689483	0.980196705575149	1	0.455273197801075	0.396757886254737	0.00011066621042906	0.000719330367788892	0.0585153115463383
chr1	116949404	116961620	12217	+	exon	PTGFRN	0.794280365207424	1	0.983838309558622	1	0.986068215762331	0.991814974578338	0.838459743081922	1	0.517358992905677	0.396757886254737	0.00011066621042906	0.000719330367788892	0.120601106650941
chr1	116967110	116967259	150	+	exon	PTGFRN	0.560217763795148	1	0.354958754516883	1	0.372424653621161	0.933571367986056	0.468149250982515	0.926338240196741	0.0653543953803301	0.396757886254737	0.00011066621042906	0.000719330367788892	-0.331403490874407
chr1	116986934	116987182	249	+	utr3	PTGFRN	0.450204514691815	1	0.253864911543002	1	0.219898208184681	0.846053581421815	0.390151162152681	0.897055246276796	0.530836535492736	0.396757886254737	0.00011066621042906	0.000719330367788892	0.134078649238
chr1	117075086	117075286	201	+	exon	TTF2	0.757933836019627	1	0.846751224034321	1	0.843370820685189	0.991785316689483	0.490864957469913	0.935129224533991	0.538721633894173	0.170690207340637	0.136222692761358	0.28149236600418	0.368031426553536
chr1	117075385	117075535	151	+	exon	TTF2	0.284611698893993	1	0.221738254713617	1	0.261461902557018	0.876615403511956	0.24540796413051	0.832310271771353	0.428487359704894	0.170690207340637	0.136222692761358	0.28149236600418	0.257797152364257
chr1	117367449	117367598	150	+	utr5	MAN1A2	0.574262968431275	1	0.357847808266365	1	0.371312637469936	0.932965714959509	0.502655928177851	0.940317863883349	-0.234476824579888	0.166630159608941	0.265360190223566	0.452624708421554	-0.401106984188829
chr1	117367897	117368047	151	+	utr5	MAN1A2	0.564093434577902	1	0.387810763286753	1	0.359032437515413	0.927176117784996	0.270188693576561	0.845618058934557	-0.217797883510182	0.166630159608941	0.265360190223566	0.452624708421554	-0.384428043119123
chr1	117368196	117368296	101	+	exon	MAN1A2	0.937484330158741	1	0.991287699083557	1	0.947329661136664	0.991785316689483	0.993760330239252	1	0.403133277878804	0.166630159608941	0.265360190223566	0.452624708421554	0.236503118269863
chr1	117368445	117405601	37157	+	exon	MAN1A2	0.389046280921071	1	0.315519712358369	1	0.131359429328408	0.746389952738891	0.163815663663559	0.803342510578095	-0.325188975839221	0.166630159608941	0.265360190223566	0.452624708421554	-0.491819135448162
chr1	117522993	117523142	150	+	utr3	MAN1A2	0.72444117268682	1	0.529471960155051	1	0.573792439656355	0.98962999295446	0.765962177987628	1	-0.100427084630287	0.166630159608941	0.265360190223566	0.452624708421554	-0.267057244239228
chr1	117623465	117623613	149	+	exon	FAM46C	0.334291028662	1	0.147913828598275	1	0.219142726466682	0.845403827095316	0.511881565159422	0.943381344516281	0.671776314450366	1.77713384103422	5.37407834028652e-05	0.00037743927153897	-1.10535752658386
chr1	117623812	117623911	100	+	exon	FAM46C	0.484321003498128	1	0.321635984409036	1	0.344981920690007	0.918660644854846	0.746146402930175	1	0.977725930248755	1.77713384103422	5.37407834028652e-05	0.00037743927153897	-0.799407910785469
chr1	117952658	117954034	1377	+	exon	WDR3	0.830361716236163	1	0.627400809243446	1	0.63805651810503	0.991785316689483	0.724896465013818	1	-0.0361538532604014	0.130136561327828	0.211810069744577	0.388567331914026	-0.16629041458823
chr1	117959360	117959610	251	+	utr3	WDR3	0.0954281828452341	1	0.0311565633306352	1	0.0248154307854376	0.409341598748332	0.0422011294890161	0.742531302825836	-0.582896045124138	0.130136561327828	0.211810069744577	0.388567331914026	-0.713032606451967
chr1	119140446	119140545	100	+	exon	RP11-418J17.1	0.627887227002589	1	0.619739728828969	1	0.65486450418094	0.991785316689483	0.602239899324609	0.973483672880874	-0.115568033406763	-0.168801766381649	0.586343074164516	0.751818793278999	0.0532337329748855
chr1	119146964	119150657	3694	+	exon	RP11-418J17.1	0.615466887411213	1	0.640093587106924	1	0.618998195158233	0.991785316689483	0.440220648134518	0.918615192844817	0.264080527926319	-0.168801766381649	0.586343074164516	0.751818793278999	0.432882294307968
chr1	119183015	119183164	150	+	exon	RP11-418J17.1	0.927626556104979	1	0.976086145360822	1	0.93074289654841	0.991785316689483	1	1	-0.478542260283532	-0.168801766381649	0.586343074164516	0.751818793278999	-0.309740493901883
chr1	119711905	119712005	101	+	utr5	PHGDH	0.365581048654647	1	0.474875471989336	1	0.433470643181803	0.95718742696414	0.695678569990499	1	0.00558708369647207	-0.167739175647088	0.00647111448306711	0.0244827552140289	0.17332625934356
chr1	120464526	120465340	815	+	exon	NBPF8	0.726777959049407	1	0.711041950751414	1	0.743941787362034	0.991785316689483	0.337566704886876	0.872592914642328	-0.124508635731907	-0.0779095882397056	0.873186591994274	0.935019049796177	-0.046599047492201
chr1	145670301	145670400	100	+	utr3	GPR89A	0.913649339791298	1	0.972263852765366	1	0.944665347207416	0.991785316689483	0.998763491890677	1	-0.75730083408408	-0.296227272220214	0.515799773504359	0.697285720050402	-0.461073561863866
chr1	145977799	145977899	101	+	exon	CH17-270A2.2	0.344580436298156	1	0.140940780424827	1	0.166264148851935	0.785646246321837	0.185432825363333	0.809541626727667	-0.00358617726264418	NA	NA	NA	NA
chr1	145977999	145978099	101	+	exon	POLR3GL	0.393398519905649	1	0.1472962054327	1	0.000582996162606217	0.0494001211475489	0.0285822612442965	0.742531302825836	-0.0907465390666604	0.853690281731626	0.191630208689461	0.361748259438005	-0.944436820798287
chr1	145978349	145978448	100	+	utr3	POLR3GL	0.503512433436506	1	0.453184505458431	1	0.190841011755566	0.814716634573728	0.528775685572133	0.948745460570379	0.604375702180776	0.853690281731626	0.191630208689461	0.361748259438005	-0.24931457955085
chr1	146994359	146994509	151	+	utr3	NBPF12	0.843697695818414	1	0.727465255441962	1	0.803728687088293	0.991785316689483	0.95945744133267	1	0.22140087417719	-0.0983205250337684	0.810064266457553	0.898815977662991	0.319721399210959
chr1	147172821	147173068	248	+	exon	RP11-337C18.8	0.571891712514305	1	0.394483985691993	1	0.427969039859268	0.956127826355517	0.521670723011753	0.945660252555977	-0.671899689063385	-0.573598575111729	0.142401989391278	0.291739757555949	-0.0983011139516555
chr1	147173424	147174527	1104	+	exon	RP11-337C18.10	0.245240574047097	1	0.158065373148421	1	0.0707432821444831	0.615104936573109	0.049614868284793	0.744880511014069	-0.800909388584155	NA	NA	NA	NA
chr1	147203333	147209636	6304	+	exon	RP11-337C18.8	0.0118763028580772	1	0.00345132911783476	1	0.01202769201665	0.284907365021042	0.0169555352252595	0.730982599900631	-0.713385988035576	-0.573598575111729	0.142401989391278	0.291739757555949	-0.139787412923846
chr1	147285378	147286337	960	+	utr3	CHD1L	0.41488290693251	1	0.566276410502974	1	0.556887789015599	0.98541273514678	0.132652953394389	0.791315888069634	0.10723693637372	0.0221068562871856	0.767002690024881	0.872992238116391	0.0851300800865342
chr1	147618866	147619065	200	+	exon	BCL9	0.485651041694544	1	0.280384270398708	1	0.227427311336853	0.851158594718672	0.413438596689707	0.906728707638743	0.51796615289244	0.596242403102763	1.77640621830197e-06	1.67320028647793e-05	-0.0782762502103228
chr1	147619264	147619712	449	+	exon	BCL9	0.829646058637762	1	0.611098511788519	1	0.618161664392253	0.991785316689483	0.77083492015609	1	0.524078608225779	0.596242403102763	1.77640621830197e-06	1.67320028647793e-05	-0.0721637948769839
chr1	147620061	147620160	100	+	exon	BCL9	0.373221976405823	1	0.277557619605916	1	0.302594171700751	0.901995682872822	0.311708488716014	0.859215678811913	1.01857551118945	0.596242403102763	1.77640621830197e-06	1.67320028647793e-05	0.422333108086683
chr1	147620508	147620608	101	+	exon	BCL9	0.348415791522907	1	0.162756870402813	1	0.148332110903299	0.767684798610206	0.26027185327142	0.838485219987681	0.607280560502592	0.596242403102763	1.77640621830197e-06	1.67320028647793e-05	0.0110381573998296
chr1	147620707	147621006	300	+	exon	BCL9	0.34200779800965	1	0.306233791961224	1	0.296217324837716	0.897816044758341	0.272435462696681	0.846102760933457	1.16442349380335	0.596242403102763	1.77640621830197e-06	1.67320028647793e-05	0.568181090700588
chr1	147622318	147622418	101	+	exon	BCL9	0.606154387402808	1	0.567750960240688	1	0.647236736289578	0.991785316689483	0.731128780325287	1	0.481522287564743	0.596242403102763	1.77640621830197e-06	1.67320028647793e-05	-0.114720115538019
chr1	147623877	147624076	200	+	exon	BCL9	0.628083729923728	1	0.652370023943139	1	0.704616772043633	0.991785316689483	0.672739430863038	0.996072477757457	0.628005940957829	0.596242403102763	1.77640621830197e-06	1.67320028647793e-05	0.0317635378550667
chr1	147624375	147625121	747	+	utr3	BCL9	0.911978767225168	1	0.895939417569572	1	0.907149542927159	0.991785316689483	0.581181072152976	0.964661710746955	0.607729643107846	0.596242403102763	1.77640621830197e-06	1.67320028647793e-05	0.0114872400050839
chr1	148459391	148459583	193	+	exon	AC245100.1	0.380560758819205	1	0.28574870594235	1	0.363758845038023	0.92904050875308	0.484857961564507	0.933401224313964	-0.430561766804637	-0.878403105671472	0.141356807371002	0.29002909298866	0.447841338866835
chr1	148981373	148981623	251	+	utr3	PDE4DIP	0.855665745763786	1	0.681627888645485	1	0.71095361952481	0.991785316689483	0.923435378392411	1	0.118738165692949	0.186382307352767	0.33514300720824	0.529312888557568	-0.0676441416598179
chr1	149899615	149899922	308	+	utr5	BOLA1	0.535952257690858	1	0.427494320865468	1	0.504689125286775	0.97231869125591	0.568438985137151	0.961190390158736	1.07656544204264	0.542595222088946	0.0813012236174722	0.190422225201991	0.533970219953696
chr1	149900214	149900506	293	+	utr3	BOLA1	0.483037943228298	1	0.278403492965014	1	0.280157934282127	0.886833145111946	0.398148610593843	0.900157738932183	0.309748743072158	0.542595222088946	0.0813012236174722	0.190422225201991	-0.232846479016788
chr1	149900652	149900749	98	+	utr3	BOLA1	0.488484358579873	1	0.268227754481208	1	0.336314711840776	0.915612885037294	0.526976153520988	0.947791919172424	0.122971687120858	0.542595222088946	0.0813012236174722	0.190422225201991	-0.419623534968088
chr1	150067740	150067889	150	+	utr5	VPS45	0.65227250676547	1	0.657925266383083	1	0.650077869668128	0.991785316689483	0.735484207593017	1	0.470526956233955	0.196898602099875	0.209816220766868	0.385924096973012	0.27362835413408
chr1	150149780	150150640	861	+	utr5	PLEKHO1	0.208592333418779	1	0.235695656806455	1	0.17940604992542	0.80208607766763	0.0871251344550504	0.777580586781454	0.397550346033606	0.127878072738592	0.295367755930563	0.48766331399096	0.269672273295014
chr1	150158914	150159113	200	+	exon	PLEKHO1	0.455362149078709	1	0.525522001128418	1	0.450330198281168	0.95870025750228	0.287169818908841	0.852214253518202	0.400993127516216	0.127878072738592	0.295367755930563	0.48766331399096	0.273115054777624
chr1	150159213	150159611	399	+	utr3	PLEKHO1	0.164895365097603	1	0.215719419483287	1	0.169797593786754	0.789896654515353	0.0712708960218027	0.7702940829406	0.38650920173345	0.127878072738592	0.295367755930563	0.48766331399096	0.258631128994858
chr1	150257856	150258055	200	+	utr5	CA14	0.696135872886888	1	0.502374068785118	1	0.5722033229478	0.989585737880694	0.809455213792887	1	0.352182611575193	0.444442711198416	0.0497221366593352	0.12984928799639	-0.0922600996232227
chr1	150293869	150294089	221	+	utr5	MRPS21	0.517013216466207	1	0.300012138817783	1	0.332277609909339	0.914295601527978	0.455149233363014	0.921982066491483	-0.443151707203924	-0.309896556101361	0.00383800675682932	0.0157458263540097	-0.133255151102562
chr1	150308283	150308482	200	+	utr3	MRPS21	0.14215384267926	1	0.0783516946336551	1	0.0410421803548055	0.507885224697993	0.0479517623275522	0.742531302825836	-0.570041084426484	-0.309896556101361	0.00383800675682932	0.0157458263540097	-0.260144528325123
chr1	150335091	150338208	3118	+	exon	PRPF3	0.590868770868694	1	0.421626798091054	1	0.35201773866956	0.922848843627217	0.368668969156177	0.887248467421198	-0.1515054692816	0.0834439912673924	0.469105563000178	0.657806880925668	-0.234949460548992
chr1	150470725	150470874	150	+	exon	RPRD2	0.364058365923825	1	0.173870594832342	1	0.182551758674008	0.803759285952656	0.219432676930549	0.820604755334105	0.0767851508113603	0.335535995201029	0.000954816219397793	0.00481421787074362	-0.258750844389669
chr1	150471024	150471274	251	+	exon	RPRD2	0.935853594447961	1	0.731095011486068	1	0.734231180766368	0.991785316689483	0.923767226558689	1	0.136853106472914	0.335535995201029	0.000954816219397793	0.00481421787074362	-0.198682888728115
chr1	150471524	150472572	1049	+	exon	RPRD2	0.9971215278096	1	0.737369304162579	1	0.666791425646259	0.991785316689483	0.377229548419964	0.891267809857474	0.263380106340781	0.335535995201029	0.000954816219397793	0.00481421787074362	-0.0721558888602477
chr1	150472871	150473321	451	+	exon	RPRD2	0.998970181785747	1	0.777876844858804	1	0.710693776995721	0.991785316689483	0.887579599606476	1	0.309377845316716	0.335535995201029	0.000954816219397793	0.00481421787074362	-0.0261581498843128
chr1	150505703	150507311	1609	+	utr3	TARS2	0.481922367310745	1	0.630846707236968	1	0.605751152275718	0.991785316689483	0.208200731273042	0.817140949037434	0.28166496667642	0.180466043869037	0.0603193582566172	0.150950791738198	0.101198922807383
chr1	150549419	150549841	423	+	utr5	ADAMTSL4	0.90538409798775	1	0.995558424656414	1	0.963789613194565	0.991785316689483	0.569031901265898	0.961198516143432	-0.670045825908378	-0.659324979438811	6.8135197161028e-07	6.95531703466265e-06	-0.0107208464695674
chr1	150553084	150553184	101	+	exon	ADAMTSL4	0.859185040017655	1	0.932578181682816	1	0.951267978256879	0.991785316689483	0.832604310808056	1	-0.547125228717492	-0.659324979438811	6.8135197161028e-07	6.95531703466265e-06	0.112199750721319
chr1	150553555	150553755	201	+	exon	ADAMTSL4	0.730489924412556	1	0.812732947672572	1	0.716988067547918	0.991785316689483	0.134152048352664	0.792237494153756	-0.693698659886452	-0.659324979438811	6.8135197161028e-07	6.95531703466265e-06	-0.0343736804476418
chr1	150556980	150557179	200	+	exon	ADAMTSL4	0.610410288916513	1	0.447549107643864	1	0.50535384798347	0.972480434987185	0.593314968559596	0.969661355281414	-0.675660377209033	-0.659324979438811	6.8135197161028e-07	6.95531703466265e-06	-0.0163353977702224
chr1	150560339	150560438	100	+	utr3	ADAMTSL4	0.274868766051149	1	0.186907715359694	1	0.205102625846937	0.829335845461178	0.211176713008287	0.817674575791407	-0.543733672398405	-0.659324979438811	6.8135197161028e-07	6.95531703466265e-06	0.115591307040406
chr1	150950754	150950854	101	+	exon	SETDB1	0.190134769316496	1	0.123730571419264	1	0.129048309332404	0.741853178593759	0.108037657862978	0.786915280321127	0.445915307829207	0.1041691654827	0.351908080993059	0.547012733369084	0.341746142346507
chr1	150960639	150961138	500	+	exon	SETDB1	0.645163705500649	1	0.395359494632125	1	0.374370220792456	0.933571367986056	0.39840597026931	0.900251426663864	0.334700157200842	0.1041691654827	0.351908080993059	0.547012733369084	0.230530991718142
chr1	151033836	151034577	742	+	utr3	PRUNE1	0.815725713022551	1	0.555106884927413	1	0.491277143203388	0.969172661132057	0.487313984465479	0.933804419051446	0.172331002964875	0.258624785096951	0.0225576621019398	0.0688935321764635	-0.0862937821320758
chr1	151047790	151047889	100	+	utr5	C1orf56	0.828455121056727	1	0.896203641678976	1	0.932215909663364	0.991785316689483	0.919823384088521	1	0.103806176110434	-0.0428610757044551	0.827754173717371	0.910311795578386	0.146667251814889
chr1	151048632	151048731	100	+	exon	C1orf56	0.60217615807092	1	0.593820026528447	1	0.589869199824483	0.991785316689483	0.67263420524376	0.996072477757457	0.331972707282915	-0.0428610757044551	0.827754173717371	0.910311795578386	0.37483378298737
chr1	151166111	151166478	368	+	utr5	SCNM1	0.468420810371203	1	0.471828234273207	1	0.520656864337788	0.977927413649034	0.507379818420471	0.942475427546598	0.199433363807319	-0.0127416619512591	0.928329634904305	0.962236354623669	0.212175025758579
chr1	151198828	151198927	100	+	utr5	PIP5K1A	0.852413752372861	1	0.941156782087477	1	0.961843942998718	0.991785316689483	0.995039884317468	1	0.10078471422089	-0.0192712714613234	0.831327652741297	0.912085967413712	0.120055985682213
chr1	151234248	151234347	100	+	exon	PIP5K1A	0.781384128236218	1	0.59427049095774	1	0.626568457232005	0.991785316689483	0.816217467478406	1	-0.19804716682823	-0.0192712714613234	0.831327652741297	0.912085967413712	-0.178775895366906
chr1	151248098	151248297	200	+	utr3	PIP5K1A	0.512405804531053	1	0.273336598888319	1	0.271463174458693	0.881455850049548	0.26514760066566	0.840172943106019	-0.233747863383591	-0.0192712714613234	0.831327652741297	0.912085967413712	-0.214476591922267
chr1	151254753	151259106	4354	+	utr5	PSMD4	0.549564628068019	1	0.374293658515891	1	0.208821226915947	0.831825966375544	0.667632808594743	0.994676651827163	-0.363370731918938	-0.127445471417934	0.102646136847953	0.227439188775671	-0.235925260501003
chr1	151267281	151267429	149	+	utr3	PSMD4	0.981861746942269	1	0.723366122484332	1	0.687073645922829	0.991785316689483	0.767117634220687	1	-0.185052315028425	-0.127445471417934	0.102646136847953	0.227439188775671	-0.0576068436104902
chr1	151286414	151286814	401	+	exon	ZNF687	0.470001458666375	1	0.577063917710103	1	0.541293405984521	0.982591269964883	0.647598250231788	0.988265624725645	0.337893646775263	0.125863709256795	0.171094129673318	0.33238114296779	0.212029937518469
chr1	151287014	151287364	351	+	exon	ZNF687	0.354629792981996	1	0.418124491700428	1	0.364917547920029	0.929537507042257	0.525537839090919	0.947301542729817	0.328639267155247	0.125863709256795	0.171094129673318	0.33238114296779	0.202775557898453
chr1	151287514	151287864	351	+	exon	ZNF687	0.369976229632079	1	0.442068868481424	1	0.402534799304767	0.947429556889065	0.285227797811865	0.851367890111728	0.385848721332843	0.125863709256795	0.171094129673318	0.33238114296779	0.259985012076048
chr1	151287964	151288214	251	+	exon	ZNF687	0.893012071011059	1	0.933706971583904	1	0.969138458806534	0.991785316689483	0.831276222459952	1	0.242245436440434	0.125863709256795	0.171094129673318	0.33238114296779	0.116381727183639
chr1	151288314	151288535	222	+	exon	ZNF687	0.246154710732319	1	0.230193389504317	1	0.226441548228503	0.850956900623377	0.20353556013583	0.812245243675307	0.377136808105062	0.125863709256795	0.171094129673318	0.33238114296779	0.251273098848267
chr1	151291480	151291580	101	+	utr3	ZNF687	0.737062430884163	1	0.827929854754568	1	0.859238724293226	0.991785316689483	0.231101792038519	0.825015753587145	0.211679205627143	0.125863709256795	0.171094129673318	0.33238114296779	0.0858154963703488
chr1	151518747	151518896	150	+	exon	CGN	0.58939839747281	1	0.511044005116051	1	0.582423390068409	0.991240486214489	0.560319231739513	0.957840901429878	2.3229414398028	1.96442723406179	1.60234031167519e-35	2.12075265561631e-33	0.358514205741013
chr1	151518996	151519244	249	+	exon	CGN	0.354455416242336	1	0.304357279906191	1	0.296549644268911	0.897918558785735	0.297044742417152	0.853729225074659	2.65927635036633	1.96442723406179	1.60234031167519e-35	2.12075265561631e-33	0.694849116304542
chr1	151530071	151530742	672	+	exon	CGN	0.857617501326451	1	0.701129734331167	1	0.715886845752056	0.991785316689483	0.983493692511219	1	2.33134659811432	1.96442723406179	1.60234031167519e-35	2.12075265561631e-33	0.366919364052534
chr1	151536740	151536839	100	+	exon	CGN	0.127023938950066	1	0.0723970592474577	1	0.0558046942980436	0.568638796208505	0.0515292198067976	0.748408403215193	2.8872960665573	1.96442723406179	1.60234031167519e-35	2.12075265561631e-33	0.92286883249551
chr1	151540305	151540404	100	+	utr5	TUFT1	0.149321938607726	1	0.0674497164401918	1	0.0921483659091686	0.667691958073073	0.0697690408719622	0.768682181128282	0.745839270025276	-0.144977305569218	0.34529724748133	0.540567823042813	0.890816575594494
chr1	151574288	151574999	712	+	exon	TUFT1	0.27382623489037	1	0.281281630255437	1	0.252087771097359	0.872996137172481	0.209687464245073	0.817274032115016	0.0201291078665269	-0.144977305569218	0.34529724748133	0.540567823042813	0.165106413435745
chr1	151581744	151582092	349	+	utr3	TUFT1	0.747856085991759	1	0.831237926415055	1	0.831391845294247	0.991785316689483	0.616324986406173	0.978305586509949	-0.0100958327287943	-0.144977305569218	0.34529724748133	0.540567823042813	0.134881472840424
chr1	151612115	151612214	100	+	utr5	SNX27	0.879529581072852	1	0.699513718299842	1	0.668046474859465	0.991785316689483	0.872516627955312	1	0.158264293676751	0.129232075147875	0.168600514996038	0.328952053213136	0.0290322185288756
chr1	151612413	151638906	26494	+	utr3	SNX27	0.164084261092778	1	0.207335343469136	1	0.0990116571636979	0.683783588620693	0.158183445885126	0.801774979494796	0.390181997199822	0.129232075147875	0.168600514996038	0.328952053213136	0.260949922051947
chr1	151759669	151759863	195	+	exon	RP11-98D18.15	0.925585775265885	1	0.680114057343938	1	0.736305202175156	0.991785316689483	0.406972201757819	0.904187361055441	-0.149709451136291	NA	NA	NA	NA
chr1	151791101	151791201	101	+	exon	RP11-98D18.9	0.362063649824868	1	0.24459985120395	1	0.337386361633215	0.915612885037294	0.406143053580952	0.904187361055441	-0.0374142196721784	-0.351806170903544	0.665565873428323	NA	0.314391951231365
chr1	153628409	153628509	101	+	utr5	S100A1	0.330605131517063	1	0.0903198478753609	1	0.000150954202770538	0.021176358745327	0.0624344982131716	0.768682181128282	-0.316936989592116	0.286849699557422	0.0895743698856839	0.205075350559932	-0.603786689149538
chr1	153631642	153631741	100	+	utr3	S100A1	0.114600209434812	1	0.172624479294475	1	0.111756842015636	0.714669575560026	0.236468452144802	0.82744141871286	0.656071181218508	0.286849699557422	0.0895743698856839	0.205075350559932	0.369221481661086
chr1	153634082	153634231	150	+	utr5	CHTOP	0.461248943474527	1	0.576843942095442	1	0.406494131914391	0.94817993790164	0.192139856055014	0.810215987769869	0.0560888341590905	-0.0427718309620861	0.622999269299646	0.778014298158245	0.0988606651211765
chr1	153643289	153643388	100	+	utr3	CHTOP	0.562092316341862	1	0.719841387591125	1	0.571713041188675	0.989585737880694	0.552080478072951	0.955180945490619	0.0560578571209399	-0.0427718309620861	0.622999269299646	0.778014298158245	0.0988296880830259
chr1	153644384	153645460	1077	+	utr3	CHTOP	0.277285187606725	1	0.394213381702448	1	0.193456824130394	0.818057053206422	0.14219628108168	0.795029858875962	0.149153567533281	-0.0427718309620861	0.622999269299646	0.778014298158245	0.191925398495367
chr1	153661282	153661382	101	+	utr3	SNAPIN	0.281451414447241	1	0.305093533735771	1	0.217036859678879	0.844155157503005	0.133862627796138	0.792237494153756	1.10702333136942	0.926193380235442	6.28514595313248e-11	1.20319009748682e-09	0.18082995113398
chr1	153728417	153728517	101	+	utr5	INTS3	0.599613323000803	1	0.635435865592572	1	0.709261828863028	0.991785316689483	0.750780404139095	1	0.566691829672505	0.39148799590747	0.000107154193397902	0.000698969378392691	0.175203833765035
chr1	153728717	153740683	11967	+	exon	INTS3	0.654761826004536	1	0.446574440887166	1	0.462508431810457	0.960799943056212	0.642833981282987	0.986559116042177	0.544111609060906	0.39148799590747	0.000107154193397902	0.000698969378392691	0.152623613153436
chr1	153772947	153773308	362	+	utr3	INTS3	0.99946792354496	1	0.797190863913588	1	0.798679853371033	0.991785316689483	0.522970306594931	0.946112847938533	0.420967470839243	0.39148799590747	0.000107154193397902	0.000698969378392691	0.0294794749317729
chr1	153773558	153773708	151	+	utr3	INTS3	0.945178979700132	1	0.790319761078122	1	0.818249739539835	0.991785316689483	0.802435707719421	1	0.531236217563266	0.39148799590747	0.000107154193397902	0.000698969378392691	0.139748221655796
chr1	153775746	153775995	250	+	exon	SLC27A3	0.192971306102216	1	0.165887243434268	1	0.117521131670845	0.725201880699047	0.383482699816903	0.893743720452206	0.740679775382769	0.315879082313698	0.155049140737505	0.309392963054706	0.424800693069071
chr1	153964456	153964692	237	+	exon	RP11-422P24.12	0.315857182071207	1	0.194856422458995	1	0.326776468042845	0.91186126583599	0.486549717545199	0.933508231721463	0.139010634425983	-0.778214117675469	0.446544860592609	NA	0.917224752101452
chr1	153977743	153977890	148	+	exon	RP11-422P24.11	0.817062591264601	1	0.849758639013492	1	0.911441048187803	0.991785316689483	0.609397989997364	0.976225736456677	1.02973612739096	0.157266835205373	0.793417668405568	0.890253706280106	0.872469292185588
chr1	153977987	153978134	148	+	exon	RP11-422P24.11	0.87844160508975	1	0.881489419020822	1	0.912570897150497	0.991785316689483	0.972679941091951	1	0.0999610980223888	0.157266835205373	0.793417668405568	0.890253706280106	-0.0573057371829847
chr1	153978427	153978525	99	+	exon	RP11-422P24.11	0.313143406248358	1	0.153600931073456	1	0.257054766323242	0.874737172959658	0.306701249008478	0.857402745697373	0.728054177552586	0.157266835205373	0.793417668405568	0.890253706280106	0.570787342347212
chr1	154220932	154221031	100	+	utr5	UBAP2L	0.857054885376775	1	0.729142275734228	1	0.626620895815733	0.991785316689483	0.382288565743803	0.893433675350534	-0.123303371758091	0.141622933206641	0.044386856905174	0.119055820969379	-0.264926304964732
chr1	154234639	154236611	1973	+	exon	UBAP2L	0.199661210138702	1	0.284115104589758	1	0.230613688005192	0.855224884097388	0.322972648975044	0.864545179430397	0.413561341901986	0.141622933206641	0.044386856905174	0.119055820969379	0.271938408695345
chr1	154253925	154254680	756	+	exon	UBAP2L	0.523055428436067	1	0.649169962934328	1	0.651823761220403	0.991785316689483	0.576689516356251	0.964577776479788	0.23374381189965	0.141622933206641	0.044386856905174	0.119055820969379	0.0921208786930088
chr1	154271013	154271262	250	+	utr3	UBAP2L	0.351469307458726	1	0.170113166047754	1	0.179292252111044	0.80208607766763	1	1	-0.191963235377935	0.141622933206641	0.044386856905174	0.119055820969379	-0.333586168584576
chr1	154325603	154328818	3216	+	utr5	ATP8B2	0.100611997145587	1	0.108799181013822	1	0.0353015766692746	0.480926539619665	0.375359571694098	0.891101694305541	0.502514774082244	0.106981339446046	0.140615114628478	0.288811218045622	0.395533434636199
chr1	154349016	154349464	449	+	utr3	ATP8B2	0.281958428827452	1	0.373378388575751	1	0.247771588042521	0.869438628357658	0.600369374250714	0.972701619310858	0.325240932690905	0.106981339446046	0.140615114628478	0.288811218045622	0.21825959324486
chr1	154405392	154405491	100	+	utr5	IL6R	0.82035335985735	1	0.657255704733714	1	0.735766658965349	0.991785316689483	0.912136593687712	1	0.112069179742663	0.00194222950026622	0.989404687921817	0.994978068622759	0.110126950242397
chr1	154465231	154465480	250	+	utr3	IL6R	0.157520211354106	1	0.114674629174592	1	0.0914409946571791	0.665598887922678	0.138635329143606	0.794805301475782	0.587452324058719	0.00194222950026622	0.989404687921817	0.994978068622759	0.585510094558453
chr1	154465579	154465926	348	+	utr3	IL6R	0.0860927283957471	1	0.0542649818152085	1	0.0523263431329357	0.556802566561213	0.0330075433711676	0.742531302825836	0.224624629359735	0.00194222950026622	0.989404687921817	0.994978068622759	0.222682399859468
chr1	154974653	154974752	100	+	utr5	CKS1B	0.476333144284569	1	0.579298428219276	1	0.542363598996888	0.983241401522799	0.150492835453014	0.801181575532241	0.366149261999263	0.1900111872984	0.226151595816319	0.406578590449735	0.176138074700863
chr1	154983388	154983636	249	+	utr5	FLAD1	0.914531274408977	1	0.956182311500094	1	0.942301500365095	0.991785316689483	0.392010681195577	0.898323746015883	0.405410189348031	0.257145252707966	0.0439809146536609	0.118069414701461	0.148264936640065
chr1	154988076	154988225	150	+	utr5	FLAD1	0.208530327527732	1	0.167425429849306	1	0.176687870252166	0.798283682112761	0.21206240512679	0.817931854935345	0.437890065806523	0.257145252707966	0.0439809146536609	0.118069414701461	0.180744813098557
chr1	154988473	154988820	348	+	utr5	FLAD1	0.500199944137896	1	0.617979265060303	1	0.458942729889909	0.958760672717639	0.304445162767007	0.856387605435908	0.580996951816285	0.257145252707966	0.0439809146536609	0.118069414701461	0.323851699108319
chr1	155002778	155002877	100	+	utr5	ZBTB7B	0.120110643360634	1	0.0797842151132192	1	0.0662742225944206	0.604177873308847	0.0434866808238501	0.742531302825836	0.486168250045451	-0.231314311034727	0.032268853767945	0.0924988259707354	0.717482561080178
chr1	155014705	155015694	990	+	exon	ZBTB7B	0.0847518241033397	1	0.103173466974087	1	0.0206690773589065	0.374052171707624	0.104718531972348	0.784208887712255	0.225000657582493	-0.231314311034727	0.032268853767945	0.0924988259707354	0.45631496861722
chr1	155016297	155016791	495	+	utr3	ZBTB7B	0.490201515888385	1	0.63564012322226	1	0.49831594058877	0.971382410348788	0.231363631642203	0.825015753587145	0.0224923998555615	-0.231314311034727	0.032268853767945	0.0924988259707354	0.253806710890289
chr1	155017088	155017335	248	+	utr3	ZBTB7B	0.252343281623063	1	0.260300310379199	1	0.241439052192689	0.865435720420623	0.132670620842829	0.791315888069634	0.0174978323592269	-0.231314311034727	0.032268853767945	0.0924988259707354	0.248812143393954
chr1	155062625	155062725	101	+	utr3	ADAM15	0.413576265405552	1	0.370426254442842	1	0.437060330025417	0.958087541754649	0.469253426777607	0.926690195744751	-0.632733058055874	-0.85747438174438	1.92827249798707e-21	9.90126008749013e-20	0.224741323688507
chr1	155069116	155069310	195	+	utr3	EFNA4	0.704097306788689	1	0.809084476704115	1	0.846067803033411	0.991785316689483	0.00727335063834145	0.671380891145833	0.295892128999636	0.178984462113576	0.352542055447865	0.547610094829125	0.11690766688606
chr1	155134011	155134160	150	+	utr3	EFNA1	0.909055545391607	1	0.859356681862991	1	0.89973786904824	0.991785316689483	0.998660032470406	1	-0.669467231772937	-0.679953872653765	3.17278411655177e-19	1.34192161271128e-17	0.0104866408808282
chr1	155134409	155134608	200	+	utr3	EFNA1	0.769530605945023	1	0.506504767625579	1	0.39269325137008	0.942942829607247	0.201938643459995	0.812245243675307	-0.644771936794703	-0.679953872653765	3.17278411655177e-19	1.34192161271128e-17	0.0351819358590619
chr1	155135861	155135961	101	+	utr5	SLC50A1	0.915172728844497	1	0.936269362506928	1	0.974320598330387	0.991785316689483	1	1	-0.420112990016664	-0.523331052879004	0.00014922172683391	0.000938165918133094	0.10321806286234
chr1	155138310	155138509	200	+	utr3	SLC50A1	0.560908715997153	1	0.437797347475668	1	0.300541697379483	0.900233036610485	0.318992812413949	0.863096466673051	-0.489115554611967	-0.523331052879004	0.00014922172683391	0.000938165918133094	0.0342154982670373
chr1	155209245	155210357	1113	+	utr5	MTX1	0.226727863747551	1	0.250600605814218	1	0.244949111812029	0.867490886727285	0.165097751484558	0.803342510578095	0.350314330375082	-0.0622785014872939	0.651690827136078	0.798310743008612	0.412592831862376
chr1	155277583	155277682	100	+	utr5	HCN3	0.666863418092786	1	0.62721388161132	1	0.671961022434341	0.991785316689483	0.76200025713427	1	0.739433016936338	-0.0654494998522191	0.661766883672482	0.804603519176263	0.804882516788557
chr1	155282721	155282820	100	+	exon	HCN3	0.574212254258974	1	0.497848542814086	1	0.580119273172546	0.990617643119786	0.676375538167998	0.99701331444856	0.47023537861402	-0.0654494998522191	0.661766883672482	0.804603519176263	0.535684878466239
chr1	155284251	155284400	150	+	exon	HCN3	0.145478370055515	1	0.0552715167353931	1	0.0781099643670738	0.632904824145096	0.120081875842125	0.787331301318292	0.764911935773111	-0.0654494998522191	0.661766883672482	0.804603519176263	0.83036143562533
chr1	155287912	155288061	150	+	exon	HCN3	0.24453515305376	1	0.154987723225369	1	0.187236785639249	0.810963306033735	0.154888331794188	0.801449447686412	0.462287782167489	-0.0654494998522191	0.661766883672482	0.804603519176263	0.527737282019708
chr1	155288359	155288508	150	+	utr3	HCN3	0.326767143531898	1	0.202062238565177	1	0.276783162537469	0.885231274795595	0.25942609952151	0.838485219987681	0.690391342313371	-0.0654494998522191	0.661766883672482	0.804603519176263	0.75584084216559
chr1	155308847	155309045	199	+	utr5	FDPS	0.852980208880799	1	0.910054807064629	1	0.846790954129617	0.991785316689483	0.847352073855755	1	-0.53015668090316	-0.554627738139375	2.52009279864685e-15	7.60137224707761e-14	0.0244710572362147
chr1	155324485	155324634	150	+	utr5	RUSC1	0.941929557367379	1	0.813495611692565	1	0.744286820068018	0.991785316689483	0.211609390126765	0.817752189190391	0.376775424672049	0.366950424024241	0.000254510966144038	0.00150578299160286	0.00982500064780722
chr1	155326974	155327124	151	+	utr5	RUSC1	0.672215064811447	1	0.805741265074912	1	0.803417547996005	0.991785316689483	0.832128211862418	1	0.575134387324394	0.366950424024241	0.000254510966144038	0.00150578299160286	0.208183963300152
chr1	155563026	155563171	146	+	exon	ASH1L-AS1	0.996201394340346	1	0.898574263036434	1	0.95163999792374	0.991785316689483	0.975452805075538	1	-0.113009314688168	-0.273542639910817	0.427785758626823	0.620639590987113	0.160533325222649
chr1	155563268	155563654	387	+	exon	ASH1L-AS1	0.589482128555617	1	0.648385686803606	1	0.664905314674796	0.991785316689483	0.734085804498654	1	-0.212086227523752	-0.273542639910817	0.427785758626823	0.620639590987113	0.0614564123870652
chr1	155738262	155738462	201	+	utr3	DAP3	0.964340966914321	1	0.751802442214454	1	0.73046015086668	0.991785316689483	0.241640007626631	0.830686692430404	-0.203172110810012	-0.191065660045932	0.0168440729362003	0.0544550540723273	-0.01210645076408
chr1	155942751	155942850	100	+	utr3	RXFP4	0.798106283595966	1	0.754433894333011	1	0.856386840904333	0.991785316689483	0.990726110589759	1	-0.695539317749065	-0.80691280871531	0.195163466651518	0.366032824761881	0.111373490966246
chr1	156054802	156054901	100	+	utr5	LAMTOR2	0.758630577005629	1	0.909760095912936	1	0.8410686345401	0.991785316689483	0.468735889276041	0.926610198528149	0.234097215037505	0.295573083929009	0.0110173040133847	0.0383035934142878	-0.0614758688915048
chr1	156055375	156055474	100	+	exon	LAMTOR2	0.467485323157953	1	0.577674175831954	1	0.447930205983116	0.95870025750228	0.21794054699636	0.820437562610442	0.516252817156797	0.295573083929009	0.0110173040133847	0.0383035934142878	0.220679733227787
chr1	156114732	156114882	151	+	utr5	LMNA	0.501442234482697	1	0.703349107588751	1	0.601031929567434	0.991785316689483	0.884204556541017	1	-0.189268701478416	-0.321817390151209	2.34987389414545e-07	2.61053646141932e-06	0.132548688672794
chr1	156134479	156134954	476	+	utr3	LMNA	0.119525723580522	1	0.188424319929723	1	0.03479081670159	0.478226952929695	0.0105947013229262	0.701207277788463	0.0659644724629851	-0.321817390151209	2.34987389414545e-07	2.61053646141932e-06	0.387781862614194
chr1	156139840	156139989	150	+	utr3	LMNA	0.514655232267399	1	0.64612455506467	1	0.599363962332317	0.991785316689483	0.177264201692811	0.808068280280393	-0.774005767653113	-0.321817390151209	2.34987389414545e-07	2.61053646141932e-06	-0.452188377501903
chr1	156194132	156194232	101	+	utr5	SLC25A44	0.420170644057514	1	0.456136092174189	1	0.351188073944267	0.922809915461516	0.565212057231867	0.960251847753746	0.494588916959747	0.068550937776483	0.534204631878834	0.711569725145614	0.426037979183264
chr1	156199485	156199685	201	+	exon	SLC25A44	0.167944411836716	1	0.0685582899434349	1	0.114902400072913	0.719501124021951	0.110747222109184	0.786915280321127	0.117197338680305	0.068550937776483	0.534204631878834	0.711569725145614	0.0486464009038223
chr1	156200184	156200434	251	+	exon	SLC25A44	0.428941997102419	1	0.488087573918098	1	0.439222615755454	0.958173498053185	0.190498576110888	0.810215987769869	0.283033269733046	0.068550937776483	0.534204631878834	0.711569725145614	0.214482331956563
chr1	156210349	156210748	400	+	utr3	SLC25A44	0.828025549988403	1	0.995386531913372	1	0.983915335808743	0.991785316689483	0.804037909167419	1	0.137926793138795	0.068550937776483	0.534204631878834	0.711569725145614	0.0693758553623122
chr1	156212596	156212746	151	+	utr3	SLC25A44	0.428568003184563	1	0.247087542856701	1	0.223257341743632	0.848419158710808	0.238699345505785	0.829730529349614	-0.169550458822392	0.068550937776483	0.534204631878834	0.711569725145614	-0.238101396598875
chr1	156239548	156239844	297	+	utr3	PMF1	0.495355324210488	1	0.639893986573895	1	0.589915908035088	0.991785316689483	0.319749787988172	0.863641425909637	0.26667556244995	0.130581928344373	0.339350893907236	0.533864788950647	0.136093634105576
chr1	156291616	156291864	249	+	utr3	TMEM79	0.438630864645897	1	0.237983319116672	1	0.286481537896282	0.89098969250142	0.362678556050605	0.885293271859824	-0.379304987944052	-0.222705432232575	0.399875232586449	0.595295689508364	-0.156599555711477
chr1	156292012	156292160	149	+	utr3	TMEM79	0.975004938756727	1	0.894498713104942	1	0.952164617027264	0.991785316689483	0.998479896982489	1	-0.0364040436202693	-0.222705432232575	0.399875232586449	0.595295689508364	0.186301388612306
chr1	156292789	156293037	249	+	exon	TMEM79	0.410023348299513	1	0.536242893982763	1	0.524257206217399	0.978924752658594	0.528669694807989	0.948745460570379	0.0156541498218423	-0.222705432232575	0.399875232586449	0.595295689508364	0.238359582054418
chr1	156384821	156385169	349	+	utr3	RHBG	0.26298226812029	1	0.348082592414778	1	0.270295958188503	0.881322380167366	0.055986939259504	0.754876370885119	0.584886086747916	0.262889693161876	0.00659588951590166	0.0248507218988069	0.32199639358604
chr1	156586621	156586720	100	+	utr3	TTC24	0.163975746114289	1	0.0468592796493736	1	0.359732317794777	0.927604826265767	0.481210675159159	0.93157715167688	0.230280079826198	1.18373681368084	0.193475538772377	NA	-0.953456733854641
chr1	156594101	156594249	149	+	utr3	NAXE	0.346498723849318	1	0.191816763771299	1	0.182985786328467	0.804417494878156	0.167755043103096	0.80489271298487	0.127982111665408	0.207769593459605	0.0240923585213345	0.0727127934692448	-0.0797874817941971
chr1	156642102	156646072	3971	+	utr5	BCAN	0.668331045616715	1	0.932928260854203	1	0.931164814991272	0.991785316689483	0.801155987589333	1	-0.87426814050723	-0.637939138287593	0.0172603234307117	0.0555667321517544	-0.236329002219636
chr1	156646827	156646976	150	+	exon	BCAN	0.462488015000764	1	0.594962363419444	1	0.579832999198615	0.990585305995157	0.547939964800703	0.954185601228033	-0.656834466554847	-0.637939138287593	0.0172603234307117	0.0555667321517544	-0.0188953282672535
chr1	156728689	156729135	447	+	utr5	RRNAD1	0.224862982353996	1	0.257695604233086	1	0.194904669593073	0.819709828763274	0.1308643778394	0.791315888069634	0.370565065298839	-0.04618904744191	0.749511040926745	0.86249541622523	0.416754112740749
chr1	156734300	156734398	99	+	exon	RRNAD1	0.453701286434148	1	0.469110938661773	1	0.448720240165344	0.95870025750228	0.44805603614816	0.920026366630956	-0.17758779517907	-0.04618904744191	0.749511040926745	0.86249541622523	-0.13139874773716
chr1	156767526	156767724	199	+	utr5	PRCC	0.18069248169644	1	0.192486184253664	1	0.143492628182306	0.763465067834884	0.0854378548365119	0.777580586781454	0.49006806832855	0.267627813732318	0.00158739787736068	0.00746213092808282	0.222440254596232
chr1	156782311	156787034	4724	+	exon	PRCC	0.698190460321751	1	0.413095186510744	1	0.339419606927397	0.915671420355095	0.105432814675952	0.785331402080421	0.252912920161812	0.267627813732318	0.00158739787736068	0.00746213092808282	-0.0147148935705057
chr1	156797290	156800421	3132	+	exon	PRCC	0.441621625238264	1	0.551211569003645	1	0.464450732576245	0.96132768094097	0.641780417859064	0.986440995299597	0.392605422136081	0.267627813732318	0.00158739787736068	0.00746213092808282	0.124977608403763
chr1	156800520	156800718	199	+	utr3	PRCC	0.681342018657845	1	0.456539102402952	1	0.406971767724987	0.94817993790164	0.368130702037237	0.887152840412294	0.206856167461411	0.267627813732318	0.00158739787736068	0.00746213092808282	-0.0607716462709069
chr1	160262407	160262500	94	+	exon	RP11-574F21.2	0.493674129141139	1	0.545456238262523	1	0.546945994062418	0.9835248851259	0.548915970101327	0.954392998192427	0.0759686730475105	0.0325843330360566	0.974373540043692	NA	0.0433843400114539
chr1	161098656	161098754	99	+	exon	KLHDC9	0.761522338594631	1	0.625229960813574	1	0.65675408287276	0.991785316689483	0.939319894446379	1	1.35233306407347	0.886365137316931	0.00280407902167774	0.0121407290524022	0.465967926756544
chr1	161120734	161120983	250	+	utr3	NIT1	0.510237482528824	1	0.560758516405052	1	0.551242084127556	0.984261533831988	0.450807397791973	0.921236052778356	0.168941283869808	0.0419985314340187	0.738575000998685	0.855691704139899	0.12694275243579
chr1	161158461	161158807	347	+	utr3	UFC1	0.88858377518644	1	0.855327851586624	1	0.843355726487291	0.991785316689483	0.443841264292154	0.919341053021137	0.0463404006560776	-0.0558623568709644	0.615941246128931	0.772846187628104	0.102202757527042
chr1	161159549	161159648	100	+	utr5	USP21	0.348523660276666	1	0.354100598002349	1	0.285601713762728	0.890766681431545	0.422220091439889	0.909563363678559	0.824231774625614	0.143294695013373	0.196387901469756	0.367610759725088	0.680937079612241
chr1	161160807	161161055	249	+	exon	USP21	0.13595393888724	1	0.141448849488702	1	0.0847548162101619	0.648871496543172	0.0720569610338597	0.770597023147271	0.657194054585899	0.143294695013373	0.196387901469756	0.367610759725088	0.513899359572525
chr1	161166460	161166559	100	+	utr5	PPOX	0.918840737822107	1	0.993117967090969	1	0.964021519012235	0.991785316689483	0.990305750422771	1	-0.0514360129215347	-0.108544466762262	0.474941380654568	0.663195660466814	0.0571084538407269
chr1	161202407	161203462	1056	+	exon	NDUFS2	0.13647481363521	1	0.166918692098287	1	0.141741123919151	0.762647585783609	0.26432642514029	0.83998849884001	0.363247840174861	0.0824971026979889	0.303383519654368	0.496149038906424	0.280750737476872
chr1	161229163	161229360	198	+	utr3	TOMM40L	0.695713765239075	1	0.47830592039803	1	0.476420629930027	0.964955268016613	0.636012956160353	0.98540917856938	0.178786125873463	0.160803268033862	0.210020650493484	0.386115081670035	0.0179828578396016
chr1	161230299	161230546	248	+	utr3	TOMM40L	0.99271861200319	1	0.770193677666593	1	0.778214454723462	0.991785316689483	0.0942328643788389	0.777580586781454	0.120878799834867	0.160803268033862	0.210020650493484	0.386115081670035	-0.0399244681989951
chr1	161366266	161366466	201	+	utr3	SDHC	0.569254075179255	1	0.574757052590718	1	0.549845216524769	0.984261533831988	0.477464057778784	0.930871441993825	-0.00731013176031786	0.156554217896476	0.108351990908427	0.237240176328733	-0.163864349656794
chr1	161756896	161756993	98	+	utr3	DUSP12	0.501778504544315	1	0.393242379550657	1	0.385700645650482	0.938947761151721	0.610081893248005	0.976225736456677	-0.556369946964867	-0.377553301829901	0.0089652593630212	0.0321447050444802	-0.178816645134966
chr1	161958528	161958827	300	+	utr3	ATF6	0.610408109921451	1	0.369930544228822	1	0.321271149210684	0.911405211630038	0.60778402710644	0.975878028772928	-0.149403307233406	-0.0701212467000175	0.503951804076543	0.687382022742285	-0.0792820605333889
chr1	162287361	162300656	13296	+	exon	NOS1AP	0.643692494904131	1	0.664689282466828	1	0.68428991899931	0.991785316689483	0.53092743093417	0.94914824040088	0.132364261182594	-0.190081139674881	0.291197904057904	0.48342062529825	0.322445400857475
chr1	162367437	162367536	100	+	utr3	NOS1AP	0.338814339321305	1	0.172397650180909	1	0.337906267089451	0.915612885037294	0.416884307954934	0.907896625112552	0.466425289402806	-0.190081139674881	0.291197904057904	0.48342062529825	0.656506429077687
chr1	162382060	162382170	111	+	utr3	RP11-565P22.6	0.996820838252802	1	0.857645600573016	1	0.901962575370319	0.991785316689483	0.822584532438034	1	0.0911447715278957	NA	NA	NA	NA
chr1	162383332	162384022	691	+	utr3	C1orf226	0.466171074303527	1	0.26733342356221	1	0.186789644681157	0.810161281681607	0.166617339301724	0.804546820185154	-0.247174736386381	-0.0409042215123529	0.75785512942585	0.867490620482569	-0.206270514874028
chr1	162384521	162384771	251	+	utr3	C1orf226	0.242420766128696	1	0.216228049782894	1	0.258140066462873	0.875879443463318	0.177652425382977	0.808068280280393	0.158319879333512	-0.0409042215123529	0.75785512942585	0.867490620482569	0.199224100845865
chr1	162561655	162566266	4612	+	utr5	UAP1	0.870956750147079	1	0.637137931039229	1	0.625783891693787	0.991785316689483	0.872629996419324	1	-0.159530974869745	0.0133090250669729	0.885184391659123	0.940612979677778	-0.172839999936718
chr1	163347812	163348966	1155	+	exon	NUF2	0.0512851961393643	1	0.0420053455506117	1	0.000885716918053919	0.0630006701345902	0.0404111829367342	0.742531302825836	-0.18911982594638	0.775696264521111	2.61456475827582e-06	2.4022389427773e-05	-0.964816090467491
chr1	165630911	165631110	200	+	utr5	MGST3	0.760792627048474	1	0.573979606939923	1	0.66687406994139	0.991785316689483	0.81724171299843	1	-0.280080688913645	0.743821686264567	1.88539005085025e-09	2.86881996538196e-08	-1.02390237517821
chr1	165827581	165827879	299	+	utr5	UCK2	0.32478834729053	1	0.43248723540678	1	0.315652586128151	0.909478200827328	0.674806304969674	0.996710511261416	-0.156166355721873	-0.354823227304199	6.82343316152801e-05	0.000468515963009569	0.198656871582326
chr1	165907893	165908042	150	+	utr3	UCK2	0.0643063690558478	1	0.0321090547993076	1	0.00520314494075694	0.184012062883829	0.0171984284480611	0.730982599900631	-0.67328618978053	-0.354823227304199	6.82343316152801e-05	0.000468515963009569	-0.318462962476331
chr1	166849247	166850196	950	+	exon	POGK	0.638450638692652	1	0.82010899725111	1	0.765220739655332	0.991785316689483	0.675187876197864	0.996710511261416	-0.457962740499002	-0.432319582801771	9.19188175742337e-05	0.000611981615879102	-0.0256431576972314
chr1	166850346	166850446	101	+	utr3	POGK	0.973253796164207	1	0.801696746603448	1	0.835474005341079	0.991785316689483	0.681235251837122	0.999667604550304	-0.366536864414137	-0.432319582801771	9.19188175742337e-05	0.000611981615879102	0.0657827183876338
chr1	166852595	166853045	451	+	utr3	POGK	0.0767042373905879	1	0.0310086376456542	1	0.00919441285920255	0.250181162831599	0.0683859246866656	0.768682181128282	-0.740187515496545	-0.432319582801771	9.19188175742337e-05	0.000611981615879102	-0.307867932694774
chr1	167415631	167415730	100	+	utr3	POU2F1	0.354666365942291	1	0.132403204373029	1	0.21051052495704	0.834736379662409	0.292695201421747	0.852214253518202	-0.276243443623143	0.193997145758013	0.151781111872369	0.305082434355121	-0.470240589381156
chr1	167415830	167416029	200	+	utr3	POU2F1	0.783094867837344	1	0.624499562512869	1	0.718094706045624	0.991785316689483	0.881684067014617	1	-0.132807222484872	0.193997145758013	0.151781111872369	0.305082434355121	-0.326804368242886
chr1	167721668	167722099	432	+	utr5	MPZL1	0.220107358926362	1	0.28081664733647	1	0.285761914088525	0.890766681431545	0.0972453751738461	0.781056047674925	0.0331357592995105	-0.167639502365196	0.0343417375374559	0.0972604125461282	0.200775261664707
chr1	167787891	167788090	200	+	utr3	MPZL1	0.166119868410185	1	0.101577144797268	1	0.00895228729516896	0.246544981892784	0.00870453050492415	0.701207277788463	-0.434304362075041	-0.167639502365196	0.0343417375374559	0.0972604125461282	-0.266664859709845
chr1	167935882	167936031	150	+	exon	DCAF6	0.0267614767662838	1	0.0379135585769596	1	0.00814080019726927	0.238212280551409	0.0346653571127712	0.742531302825836	0.718288969686169	0.561267536504223	1.22681281664459e-05	9.84592638470698e-05	0.157021433181946
chr1	168178933	168179082	150	+	utr5	TIPRL	0.968937760618738	1	0.805302299655473	1	0.874372403728626	0.991785316689483	0.965384579313693	1	-0.40704169018024	-0.198516438744869	0.222473544187592	0.401886848324756	-0.208525251435371
chr1	168199935	168200084	150	+	utr3	TIPRL	0.0545218562225138	1	0.0197873079646828	1	0.0065943090139777	0.212728644249486	0.0110109468593168	0.701207277788463	-0.893460369300026	-0.198516438744869	0.222473544187592	0.401886848324756	-0.694943930555157
chr1	168226038	168226137	100	+	utr5	SFT2D2	0.651272303538143	1	0.673130716593394	1	0.732926344317528	0.991785316689483	0.824595826791233	1	0.104329411161656	-0.326469967726659	0.010663424739766	0.0372419381323084	0.430799378888315
chr1	168242553	168242752	200	+	utr3	SFT2D2	0.149310841099359	1	0.0366335744182502	1	0.063339615845984	0.591519384908426	0.0580882477894862	0.760023022373111	-1.05680374630102	-0.326469967726659	0.010663424739766	0.0372419381323084	-0.73033377857436
chr1	168242852	168243052	201	+	utr3	SFT2D2	0.455599245723513	1	0.282897989291619	1	0.295324747569899	0.897557416671977	0.336792807072331	0.872005419009498	-0.741873444859084	-0.326469967726659	0.010663424739766	0.0372419381323084	-0.415403477132426
chr1	169131390	169131587	198	+	utr3	ATP1B1	0.0446198923609302	1	0.0192919525406191	1	0.00126478973012402	0.0781862443626768	0.00375462197018461	0.53277975363577	-0.759998658684391	-0.381614970183759	1.12322472703172e-08	1.52474529037295e-07	-0.378383688500633
chr1	169486315	169486555	241	+	exon	RP1-206D15.6	0.841071578378336	1	0.853276717301368	1	0.924322450065974	0.991785316689483	0.988819420528432	1	-0.317367606243243	0.0971096650759473	0.876252358449866	0.936399865255288	-0.41447727131919
chr1	169853483	169853583	101	+	utr3	C1orf112	0.697987184313475	1	0.501634659275312	1	0.60334209588358	0.991785316689483	0.782212268798987	1	-0.191810023992636	0.782212047354342	1.33570316299664e-05	0.000106089242946132	-0.974022071346978
chr1	170552056	170552304	249	+	utr3	GORAB	0.199278233325597	1	0.110218377878952	1	0.0625625353312708	0.588493097009271	0.0708894692348622	0.76927411994789	-0.511694030968673	0.229388244625941	0.427223519841553	0.6200981829183	-0.741082275594614
chr1	171532443	171535458	3016	+	utr3	PRRC2C	0.515275974422002	1	0.41878757792348	1	0.094743934832212	0.673340584984009	0.434436005052489	0.915020771359253	-0.0249929806831753	0.0899618972647563	0.202018403440213	0.374995592796226	-0.114954877947932
chr1	171540019	171540118	100	+	exon	PRRC2C	0.120923597342758	1	0.100709950422052	1	0.0660516573130285	0.604177873308847	0.100057746812985	0.784208887712255	0.298414233021209	0.0899618972647563	0.202018403440213	0.374995592796226	0.208452335756453
chr1	171540218	171541665	1448	+	exon	PRRC2C	0.37942937072763	1	0.199994287872948	1	0.105736749588994	0.702174029632801	0.116414918583989	0.787194401829348	-0.0761966500350005	0.0899618972647563	0.202018403440213	0.374995592796226	-0.166158547299757
chr1	171541865	171542064	200	+	exon	PRRC2C	0.269816249703315	1	0.171139885636745	1	0.0908420626959095	0.662874128734866	0.0960288147299664	0.778508454703755	-0.154309951158693	0.0899618972647563	0.202018403440213	0.374995592796226	-0.244271848423449
chr1	171557359	171558007	649	+	exon	PRRC2C	0.765151010370554	1	0.970049068210175	1	0.949977971544626	0.991785316689483	0.911916803350047	1	-0.0124184128306543	0.0899618972647563	0.202018403440213	0.374995592796226	-0.102380310095411
chr1	171566410	171566729	320	+	exon	PRRC2C	0.0710271968071522	1	0.0145322678010245	1	0.0242876230106203	0.406220887610972	0.0119435888878958	0.704136159177155	-0.289945046168212	0.0899618972647563	0.202018403440213	0.374995592796226	-0.379906943432968
chr1	171591615	171592014	400	+	utr3	PRRC2C	0.54001397174244	1	0.302888942992788	1	0.253407306637708	0.873774775157621	0.23453285733102	0.82631663313468	-0.017555734041917	0.0899618972647563	0.202018403440213	0.374995592796226	-0.107517631306673
chr1	171781714	171781813	100	+	utr5	METTL13	0.512957047014322	1	0.599898508298826	1	0.42765276802771	0.956127826355517	0.224770858337783	0.822351417537222	0.411378923184261	0.25742025719206	0.01160563027008	0.0400317325402244	0.153958665992202
chr1	171782111	171783830	1720	+	utr5	METTL13	0.200580700155774	1	0.19221350166074	1	0.182668876018298	0.803759285952656	0.0938474028983229	0.777580586781454	0.621468241034258	0.25742025719206	0.01160563027008	0.0400317325402244	0.364047983842198
chr1	171783929	171784128	200	+	exon	METTL13	0.0476732273358007	1	0.0361731757889915	1	0.015014524383331	0.318063553023064	0.0603115453109863	0.763043090315827	0.795316524495599	0.25742025719206	0.01160563027008	0.0400317325402244	0.53789626730354
chr1	171784326	171784426	101	+	exon	METTL13	0.255826127680883	1	0.290364828297239	1	0.216045739780091	0.842515935394427	0.291914288144903	0.852214253518202	0.450926104033196	0.25742025719206	0.01160563027008	0.0400317325402244	0.193505846841137
chr1	171794521	171796872	2352	+	utr3	METTL13	0.781171404094188	1	0.98862531236095	1	0.979140279720105	0.991785316689483	0.930070855678046	1	0.375314733271358	0.25742025719206	0.01160563027008	0.0400317325402244	0.117894476079298
chr1	172589146	172589346	201	+	exon	SUCO	0.34085524168697	1	0.194980280225677	1	0.16011161436662	0.778780254253293	0.164915917368704	0.803342510578095	-0.324350281684125	0.327183667346955	0.0539737934764106	0.138479219793337	-0.651533949031081
chr1	172589545	172589695	151	+	exon	SUCO	0.175745937237597	1	0.108149221625349	1	0.0354046828861921	0.480926539619665	0.0485846466088773	0.742531302825836	-0.136595515531205	0.327183667346955	0.0539737934764106	0.138479219793337	-0.46377918287816
chr1	172610035	172610334	300	+	utr3	SUCO	0.225452536894913	1	0.162357014052276	1	0.0735815127648851	0.625170517774601	0.166377702464731	0.804546820185154	-0.103782225971733	0.327183667346955	0.0539737934764106	0.138479219793337	-0.430965893318688
chr1	173714990	173715313	324	+	utr5	KLHL20	0.974694370122355	1	0.901542371960118	1	0.932511922710513	0.991785316689483	0.799708658112682	1	0.610005387682796	0.584384010435739	0.00179306038048812	0.00829682218855758	0.025621377247057
chr1	173734000	173734198	199	+	exon	KLHL20	0.989012083107335	1	0.885089828742589	1	0.896526200834044	0.991785316689483	0.919611770462206	1	0.324694551179718	0.584384010435739	0.00179306038048812	0.00829682218855758	-0.259689459256021
chr1	173785169	173785367	199	+	utr3	KLHL20	0.753875427051584	1	0.598818877160198	1	0.607429896908848	0.991785316689483	0.890990694752264	1	0.715734024416893	0.584384010435739	0.00179306038048812	0.00829682218855758	0.131350013981154
chr1	173824952	173825201	250	+	utr5	DARS2	0.517899239769504	1	0.591925458812971	1	0.575883379334622	0.990034804709868	0.302919577517306	0.854971036693714	-0.3106895111322	-0.445197672948302	3.14314490645383e-05	0.000231225221604148	0.134508161816102
chr1	173857599	173857699	101	+	exon	DARS2	0.600779235670617	1	0.377856881354309	1	0.450874019186811	0.95870025750228	0.465358241160854	0.92609553990022	-0.571294114153378	-0.445197672948302	3.14314490645383e-05	0.000231225221604148	-0.126096441205076
chr1	173870874	173871024	151	+	exon	ZBTB37	0.766894544609913	1	0.745349902476725	1	0.841168440847417	0.991785316689483	0.910516439712748	1	0.264841637818666	0.236029989814795	0.289298502130231	0.48126556541396	0.0288116480038715
chr1	173886082	173886182	101	+	utr3	ZBTB37	0.608374821311296	1	0.485853652631498	1	0.632786082273231	0.991785316689483	0.723695091645787	1	0.43773225237921	0.236029989814795	0.289298502130231	0.48126556541396	0.201702262564416
chr1	174976157	174988708	12552	+	utr3	RABGAP1L	0.667987775420041	1	0.544462061891105	1	0.505305702168838	0.972480434987185	0.391993766654328	0.898323746015883	-0.175346529428137	0.330138130823355	0.103929064010022	0.229453971778238	-0.505484660251493
chr1	174999850	174999999	150	+	utr5	CACYBP	0.116154915858217	1	0.0696139117655788	1	0.0827691895203665	0.644466483064686	0.0335368959219667	0.742531302825836	0.87770792028631	0.542950435503708	4.75344189912676e-09	6.82690303810039e-08	0.334757484782602
chr1	175009931	175010080	150	+	utr3	CACYBP	0.555740679660379	1	0.39045138577602	1	0.216140315768009	0.842515935394427	0.426905056659044	0.911543663050065	0.408389232620524	0.542950435503708	4.75344189912676e-09	6.82690303810039e-08	-0.134561202883184
chr1	178442881	178443031	151	+	exon	RASAL2	0.685533729457142	1	0.484784514052983	1	0.56041161668141	0.986405177840564	0.781878748891335	1	0.108863143084409	0.382036346084822	0.0162111151488798	0.0528315115433562	-0.273173203000413
chr1	178458129	178458379	251	+	exon	RASAL2	0.403685591346512	1	0.346859102114149	1	0.384318239328918	0.937557204724415	0.369903428788021	0.888500084063074	0.402793618723711	0.382036346084822	0.0162111151488798	0.0528315115433562	0.0207572726388897
chr1	178473252	178473402	151	+	utr3	RASAL2	0.944890556174281	1	0.852502601249763	1	0.934945064074373	0.991785316689483	0.998748609265774	1	0.587036398312752	0.382036346084822	0.0162111151488798	0.0528315115433562	0.205000052227931
chr1	178545519	178545718	200	+	exon	C1orf220	0.874774182705221	1	0.733450763926704	1	0.837191560563214	0.991785316689483	1	1	-0.137404395486225	-0.0337539596397819	0.937581632643817	0.967489259026533	-0.103650435846443
chr1	178651754	178651850	97	+	exon	RP5-1098D14.1	0.999358652495183	1	0.969703954641739	1	0.888713388357466	0.991785316689483	0.999938966706357	1	-0.0400107405899661	0.47233507315061	0.705559892819417	NA	-0.512345813740576
chr1	178725197	178725346	150	+	utr5	RALGPS2	0.792376565950893	1	0.6129458188705	1	0.637924544940785	0.991785316689483	0.48904128041977	0.934773440392701	-0.15956727319011	0.309333181559789	0.0618092734622424	0.153801908503372	-0.4689004547499
chr1	178906843	178916704	9862	+	utr3	RALGPS2	0.288192467476012	1	0.200161437455362	1	0.0778871886431922	0.632795817383927	0.139562979146743	0.795029858875962	-0.23402855247589	0.309333181559789	0.0618092734622424	0.153801908503372	-0.543361734035679
chr1	179026091	179043806	17716	+	utr5	FAM20B	0.909229894539601	1	0.743595580638194	1	0.726182293005674	0.991785316689483	0.887399911602059	1	-0.127633627530811	-0.140447624712282	0.214245620193479	0.390979793989122	0.0128139971814706
chr1	179043956	179044156	201	+	exon	FAM20B	0.804674013832062	1	0.932462686600973	1	0.95755610751315	0.991785316689483	0.977373395028187	1	-0.35069579566868	-0.140447624712282	0.214245620193479	0.390979793989122	-0.210248170956398
chr1	179071971	179072470	500	+	utr3	FAM20B	0.953041278051081	1	0.834170643767603	1	0.805765873646711	0.991785316689483	0.969429212849601	1	-0.30356592463205	-0.140447624712282	0.214245620193479	0.390979793989122	-0.163118299919768
chr1	179095052	179095399	348	+	utr3	TOR3A	0.973734542061382	1	0.756274249399411	1	0.73435417036232	0.991785316689483	0.208899197659598	0.817274032115016	-0.452205006595455	-0.490736886311922	1.34566936514419e-06	1.30347392826869e-05	0.0385318797164668
chr1	179353613	179353911	299	+	utr3	SOAT1	0.248806038834372	1	0.107672231859152	1	0.0854554969096556	0.650146656362071	0.34373146523528	0.87517071124532	0.0235808071924183	0.247325500714766	0.0171037859001336	0.0551437263596706	-0.223744693522348
chr1	179917777	179918275	499	+	utr3	TOR1AIP1	0.225295277791595	1	0.127793524118887	1	0.0467658831975964	0.531454929435115	0.0451720745908986	0.742531302825836	-0.378346176107614	-0.091562246435503	0.486316684740464	0.672045009974828	-0.286783929672111
chr1	179996836	179996986	151	+	exon	CEP350	0.466144877521874	1	0.23689368268095	1	0.364343413909616	0.929320245509285	0.467814192792999	0.926338240196741	-0.525071035962553	0.11958617224063	0.482071353755202	0.66900854146286	-0.644657208203183
chr1	180012059	180013979	1921	+	exon	CEP350	0.858613625156648	1	0.730285700995466	1	0.776351899360455	0.991785316689483	0.954532445549827	1	0.317859745072538	0.11958617224063	0.482071353755202	0.66900854146286	0.198273572831908
chr1	180093849	180093948	100	+	exon	CEP350	0.283498204606266	1	0.0899449774120178	1	0.181112674753192	0.802802960097642	0.175375256297446	0.807656090883943	-1.04996358209391	0.11958617224063	0.482071353755202	0.66900854146286	-1.16954975433454
chr1	180111193	180111392	200	+	utr3	CEP350	0.981078399354345	1	0.946847753846237	1	0.938904361600117	0.991785316689483	0.997510794605884	1	-0.499744859909759	0.11958617224063	0.482071353755202	0.66900854146286	-0.619331032150389
chr1	180196313	180197010	698	+	exon	QSOX1	0.385289705016753	1	0.514602704837152	1	0.446950190103054	0.95870025750228	0.673797775430694	0.996581985925877	0.123611325609393	-0.169949081575077	0.0573746129303388	0.145262604274322	0.29356040718447
chr1	180197458	180197657	200	+	utr3	QSOX1	0.545427463290838	1	0.679444925465461	1	0.701312744778541	0.991785316689483	0.616666008717842	0.978305586509949	-0.0214628704582505	-0.169949081575077	0.0573746129303388	0.145262604274322	0.148486211116827
chr1	180632054	180632203	150	+	utr5	XPR1	0.242929287231137	1	0.267642215153708	1	0.225891454826948	0.850623687535474	0.123642273131017	0.787331301318292	0.381899747961563	0.305497457059461	0.00637320811819263	0.0242077843242483	0.0764022909021028
chr1	180884134	180884233	100	+	utr3	XPR1	0.244753393954468	1	0.169906611668397	1	0.0540935839960797	0.562712882900828	0.0928709472120461	0.777580586781454	-0.0394840997837397	0.305497457059461	0.00637320811819263	0.0242077843242483	-0.3449815568432
chr1	180884333	180884482	150	+	utr3	XPR1	0.251902405909036	1	0.134366297042818	1	0.0914383817298801	0.665598887922678	0.144610839360569	0.797114042589384	-0.0416873453012609	0.305497457059461	0.00637320811819263	0.0242077843242483	-0.347184802360721
chr1	180950265	180950565	301	+	utr3	KIAA1614	0.645131600555691	1	0.642951787483473	1	0.613586892721515	0.991785316689483	0.742035938761662	1	-0.404606103482659	-0.780910621755008	0.119764152804869	0.255356216790848	0.376304518272349
chr1	181055590	181055890	301	+	utr3	MR1	0.260937049155957	1	0.175124115342655	1	0.227185071648817	0.851016574255248	0.277868189671241	0.848207878967834	-0.832216158049978	-1.0234726551023	8.46794752943166e-06	7.00476284587092e-05	0.191256497052319
chr1	181089161	181090257	1097	+	utr3	IER5	0.57654827324154	1	0.752955183716161	1	0.678142806814234	0.991785316689483	0.383437936387983	0.893743720452206	0.258918342806602	0.133943907422222	0.333214816491706	0.527189517477037	0.12497443538438
chr1	182887301	182887451	151	+	utr3	DHX9	0.487815021175977	1	0.627761977664355	1	0.611763597374736	0.991785316689483	0.478621494123912	0.931386571495999	0.120812764765503	0.0784912240781871	0.284280879238429	0.474873717652878	0.0423215406873164
chr1	183023460	183023559	100	+	utr5	LAMC1	0.30402765298694	1	0.38064010080061	1	0.28752307921303	0.891954133664797	0.627198425850678	0.981593718598161	-0.456685503185391	-0.864785742066988	2.77860794344998e-39	4.10191997651803e-37	0.408100238881598
chr1	183023659	183023957	299	+	utr5	LAMC1	0.31642834218748	1	0.430857981433938	1	0.200512071702686	0.826085988612217	0.590944673470588	0.968520806336807	-0.636630528432344	-0.864785742066988	2.77860794344998e-39	4.10191997651803e-37	0.228155213634644
chr1	183133432	183134790	1359	+	exon	LAMC1	0.301664843957149	1	0.14179774247273	1	0.0767024220700665	0.631089234177663	0.226059585017309	0.823482334337911	-1.01932767703639	-0.864785742066988	2.77860794344998e-39	4.10191997651803e-37	-0.154541934969405
chr1	183136450	183137831	1382	+	exon	LAMC1	0.57599839155972	1	0.735946421394583	1	0.54400477172599	0.983303919740888	0.33849267704939	0.87272545438275	-0.723086729280719	-0.864785742066988	2.77860794344998e-39	4.10191997651803e-37	0.141699012786269
chr1	183142608	183142956	349	+	utr3	LAMC1	0.949549419774431	1	0.665136386324923	1	0.59560468906091	0.991785316689483	0.661921245082083	0.992803235971298	-0.852918712196294	-0.864785742066988	2.77860794344998e-39	4.10191997651803e-37	0.0118670298706941
chr1	183472515	183472614	100	+	utr5	SMG7	0.558148965402998	1	0.611843300892155	1	0.537505557369017	0.980857454393174	0.564568324410821	0.959838371239619	0.480507578604158	0.343087045176901	3.06782059868477e-05	0.000226770580893631	0.137420533427257
chr1	183542311	183544460	2150	+	exon	SMG7	0.284766000534855	1	0.115277788210882	1	0.112541304426385	0.71581372243593	0.151903423740552	0.801186781667396	0.109788632659724	0.343087045176901	3.06782059868477e-05	0.000226770580893631	-0.233298412517177
chr1	183545091	183545191	101	+	exon	SMG7	0.516095548931138	1	0.553336760013921	1	0.611541618101776	0.991785316689483	0.581320077521949	0.964661710746955	0.381321303725113	0.343087045176901	3.06782059868477e-05	0.000226770580893631	0.0382342585482119
chr1	183546043	183546142	100	+	exon	SMG7	0.979706987704609	1	0.852344357687774	1	0.882120776928197	0.991785316689483	0.997466203395154	1	0.416199686569159	0.343087045176901	3.06782059868477e-05	0.000226770580893631	0.0731126413922579
chr1	183551927	183552026	100	+	utr3	SMG7	0.388022998133546	1	0.41737455035229	1	0.421574935717477	0.952760109353083	0.498315626485051	0.938603064137252	0.491965306877449	0.343087045176901	3.06782059868477e-05	0.000226770580893631	0.148878261700548
chr1	183552972	183553271	300	+	utr3	SMG7	0.0329944314174419	1	0.00538947622113794	1	0.0024747897655594	0.117464198650767	0.0223586358117958	0.731466138823824	0.0115451734460029	0.343087045176901	3.06782059868477e-05	0.000226770580893631	-0.331541871730898
chr1	183926152	183926350	199	+	utr3	RGL1	0.720211695712862	1	0.770910163019623	1	0.776129554309504	0.991785316689483	0.852860586827978	1	0.585636063282086	0.470894143763453	0.0051881271539229	0.0203404791098514	0.114741919518633
chr1	183926647	183926945	299	+	utr3	RGL1	0.860491991895618	1	0.940986910446047	1	0.962098740147426	0.991785316689483	0.959796283574083	1	0.655898903569003	0.470894143763453	0.0051881271539229	0.0203404791098514	0.18500475980555
chr1	183927044	183927143	100	+	utr3	RGL1	0.557493530011727	1	0.4388181984441	1	0.545995091566535	0.983457396176795	0.650168555238841	0.989349051519748	0.396390941441555	0.470894143763453	0.0051881271539229	0.0203404791098514	-0.0745032023218984
chr1	185093200	185098144	4945	+	exon	RNF2	0.869838414600563	1	0.971490302907915	1	0.986053479352046	0.991814974578338	0.613669496228424	0.977673573726605	0.571657026196058	0.469049517239935	0.00090469873214993	0.00459776220943326	0.102607508956123
chr1	185174599	185174698	100	+	exon	SWT1	0.47367058043107	1	0.254716263176043	1	0.374083383867724	0.933571367986056	0.494121982964954	0.936271946705041	-0.500745529362997	0.196112228048707	0.6235217036739	0.778350168022228	-0.696857757411704
chr1	185317779	185317920	142	+	exon	GS1-279B7.2	0.921826700427045	1	0.974479042367285	1	0.926576481118377	0.991785316689483	0.999975323981521	1	-0.268253249498625	-0.933792223246411	0.189078126425633	0.358207857232569	0.665538973747786
chr1	185318201	185318295	95	+	exon	GS1-279B7.2	0.0558223899152342	1	0.00608748439368213	1	0.0241121620259227	0.40399227232647	0.0352460661193124	0.742531302825836	0.500668437425534	-0.933792223246411	0.189078126425633	0.358207857232569	1.43446066067195
chr1	186419441	186419541	101	+	utr3	C1orf27	0.971703768482264	1	0.945036743063788	1	0.947268814842992	0.991785316689483	0.939080148997166	1	-0.2363049491034	0.20837755481466	0.295722466352278	0.487986567702765	-0.444682503918061
chr1	186420683	186420832	150	+	utr3	C1orf27	0.143622492918153	1	0.0665366478149097	1	0.0287512650423578	0.434116004080184	0.0503360190362044	0.747188418834928	-0.314426979360603	0.20837755481466	0.295722466352278	0.487986567702765	-0.522804534175264
chr1	186420981	186421179	199	+	utr3	C1orf27	0.556609830840226	1	0.48755113121338	1	0.352484511462398	0.923141788510222	0.659369060869587	0.992237387900435	-0.035130993063522	0.20837755481466	0.295722466352278	0.487986567702765	-0.243508547878182
chr1	193059472	193059621	150	+	utr5	TROVE2	0.468723168310616	1	0.236200193787171	1	0.331006169919894	0.913698454294772	0.38090501013521	0.892855469216201	-0.749210783318714	0.312459933934779	0.137365541471554	0.283464134168383	-1.06167071725349
chr1	193069146	193069246	101	+	exon	TROVE2	0.674974079015474	1	0.535444859492066	1	0.506373846956043	0.97272316542313	0.662825870613693	0.993064812881133	-0.356062655590192	0.312459933934779	0.137365541471554	0.283464134168383	-0.668522589524971
chr1	193122067	193122215	149	+	utr5	CDC73	0.461254516471895	1	0.548644944995748	1	0.505400211806932	0.972480434987185	0.701308139053506	1	-0.0418836318245647	-0.0396893651315304	0.745121713676437	0.860332113661229	-0.00219426669303436
chr1	200739558	200739757	200	+	utr5	CAMSAP2	0.991808430446322	1	0.89851064960761	1	0.934388619376487	0.991785316689483	0.509469312293459	0.94279331495185	-0.0811709555136503	0.0431075038523489	0.805820301886345	0.896360195880626	-0.124278459365999
chr1	200848169	200848269	101	+	exon	CAMSAP2	0.999105002003335	1	0.963979953461635	1	0.899538574028442	0.991785316689483	0.740695058682447	1	-0.047343664227181	0.0431075038523489	0.805820301886345	0.896360195880626	-0.0904511680795299
chr1	200848917	200849266	350	+	exon	CAMSAP2	0.121216661687177	1	0.0505113156429553	1	0.0240436672513126	0.403406406486974	0.101381717445399	0.784208887712255	-0.600973904233392	0.0431075038523489	0.805820301886345	0.896360195880626	-0.644081408085741
chr1	200849864	200850113	250	+	exon	CAMSAP2	0.765182433176598	1	0.611703132353183	1	0.661015586736959	0.991785316689483	0.773796910065902	1	-0.788769019506345	0.0431075038523489	0.805820301886345	0.896360195880626	-0.831876523358694
chr1	200850213	200853365	3153	+	utr3	CAMSAP2	0.0415414237725747	1	0.0117469151117333	1	0.0043781757553574	0.165498976045703	0.0122970080071727	0.704136159177155	-0.895809940604064	0.0431075038523489	0.805820301886345	0.896360195880626	-0.938917444456413
chr1	200857863	200858112	250	+	utr3	CAMSAP2	0.3039593938995	1	0.198468052570122	1	0.12431301118723	0.735144728425712	0.328074344494543	0.86692692703875	-0.50184540540771	0.0431075038523489	0.805820301886345	0.896360195880626	-0.544952909260059
chr1	200894912	200895011	100	+	utr5	C1orf106	0.132460971156459	1	0.0756925113656678	1	0.0498762506890025	0.546696429625619	0.0735242231429007	0.771790337503229	1.95248116615775	0.722197440413086	3.29341096267636e-07	3.56638026174399e-06	1.23028372574466
chr1	200911556	200911704	149	+	exon	C1orf106	0.363589431365932	1	0.365952506162896	1	0.345553691216476	0.918660644854846	0.421718663337727	0.909221283427342	1.07357340878409	0.722197440413086	3.29341096267636e-07	3.56638026174399e-06	0.351375968371008
chr1	201401098	201401190	93	+	exon	RP11-27G14.4	0.300978927743378	1	0.112721889056125	1	0.177928807219067	0.800441886885563	0.278907762476446	0.848442979572102	-0.201228182546691	0.22266648534445	0.536249063332629	0.713063560483791	-0.423894667891142
chr1	201829191	201829291	101	+	utr5	IPO9	0.213648851863101	1	0.229850214314738	1	0.137319274809468	0.755376447781364	0.218138581366237	0.820478214982334	0.781292185430429	0.460439825845736	3.25798645657564e-08	4.12364930484797e-07	0.320852359584692
chr1	201876169	201876517	349	+	utr3	IPO9	0.966551438096134	1	0.708028950063209	1	0.703531372167275	0.991785316689483	0.396286112743448	0.899103047528981	0.338166301570327	0.460439825845736	3.25798645657564e-08	4.12364930484797e-07	-0.122273524275409
chr1	201955491	201957367	1877	+	utr5	TIMM17A	0.876837658104873	1	0.933126917092467	1	0.957017534201641	0.991785316689483	0.681474658280711	0.999667604550304	-0.141913882352958	-0.128935192484907	0.284653647181666	0.475341249203841	-0.0129786898680513
chr1	201969523	201969820	298	+	utr3	TIMM17A	0.0765467600081885	1	0.0548581339385764	1	0.00133858238917103	0.0812513074734559	0.0248446220809356	0.742531302825836	-0.593058405694315	-0.128935192484907	0.284653647181666	0.475341249203841	-0.464123213209408
chr1	202015241	202015840	600	+	utr3	ELF3	0.704529753045488	1	0.914861339621472	1	0.910286131091639	0.991785316689483	0.482815839269553	0.93272948678648	-0.554852318988481	-0.636384797536995	4.52394710765912e-06	3.98486287687266e-05	0.0815324785485145
chr1	202016090	202016289	200	+	utr3	ELF3	0.170001778814352	1	0.0774725564475347	1	0.147175583044984	0.766157167117602	0.206039737853231	0.814318024701997	-0.344279150118332	-0.636384797536995	4.52394710765912e-06	3.98486287687266e-05	0.292105647418663
chr1	202811152	202811300	149	+	exon	PCAT6	0.82228167893369	1	0.878477661590999	1	0.861638710403163	0.991785316689483	0.764799432287405	1	-0.363823919343117	-0.499920068052946	0.0692646207649062	0.167864202463079	0.136096148709829
chr1	202811603	202811701	99	+	exon	PCAT6	0.934180169447791	1	0.993290942180076	1	0.966464395952824	0.991785316689483	0.993065715503558	1	-0.425591984205745	-0.499920068052946	0.0692646207649062	0.167864202463079	0.0743280838472017
chr1	202873168	202873267	100	+	exon	RP11-480I12.9	0.458635325707541	1	0.308653930299261	1	0.381089431097773	0.93571654830996	0.411867636753572	0.906159040411098	1.33335960211083	0.346590532603498	0.309463077061931	0.502401198983003	0.986769069507335
chr1	202873365	202873513	149	+	exon	RP11-480I12.9	0.0702367185847743	1	0.0166069498895507	1	0.0346994264945191	0.477750936975519	0.0466841766794632	0.742531302825836	0.841524745138767	0.346590532603498	0.309463077061931	0.502401198983003	0.494934212535268
chr1	202874303	202874501	199	+	exon	RP11-480I12.9	0.684623430748051	1	0.62633946472636	1	0.731321954284235	0.991785316689483	0.831010561873182	1	0.318836278458908	0.346590532603498	0.309463077061931	0.502401198983003	-0.0277542541445903
chr1	203305540	203305639	100	+	utr5	BTG2	0.493128794278604	1	0.518198722094653	1	0.560547583249025	0.986405177840564	0.534710245061276	0.95004082941863	0.333411112228308	0.376351767107514	0.00288624597915944	0.0124333710768897	-0.0429406548792063
chr1	203307141	203307289	149	+	exon	BTG2	0.694572517268017	1	0.50896054204215	1	0.450016072506903	0.95870025750228	0.425917137041927	0.911259968849087	0.423873202994247	0.376351767107514	0.00288624597915944	0.0124333710768897	0.0475214358867334
chr1	203307387	203307879	493	+	utr3	BTG2	0.955385706278889	1	0.822652464905661	1	0.778843658290274	0.991785316689483	0.978681767511463	1	0.360787352326356	0.376351767107514	0.00288624597915944	0.0124333710768897	-0.0155644147811581
chr1	203309061	203309159	99	+	utr3	BTG2	0.458815967815547	1	0.322790463487783	1	0.25838902252628	0.875900282965646	0.691292864076975	1	-0.0486244001397368	0.376351767107514	0.00288624597915944	0.0124333710768897	-0.424976167247251
chr1	203683130	203683329	200	+	utr5	ATP2B4	0.750336203127435	1	0.561183349212622	1	0.55723752362669	0.98541273514678	0.812465832910255	1	0.475659216614399	0.261602650199072	0.0345271936753715	0.0976955408215957	0.214056566415328
chr1	203739695	203740093	399	+	utr3	ATP2B4	0.454181769419663	1	0.463140519531995	1	0.460711060276936	0.959219573140906	0.388604937884936	0.895872841062583	0.0738403717359187	0.261602650199072	0.0345271936753715	0.0976955408215957	-0.187762278463153
chr1	203797159	203797559	401	+	utr5	ZBED6	0.369859905951967	1	0.209801851630538	1	0.207739385927684	0.830478668404104	0.209346336222349	0.817274032115016	-0.811779054871029	-0.507507979040086	0.0652761447983144	0.160016709418573	-0.304271075830943
chr1	203798508	203798608	101	+	exon	ZBED6	0.189290428438842	1	0.04403944728551	1	0.0882203888001037	0.654822533897793	0.0791638268436574	0.776198527832794	-1.13832825825085	-0.507507979040086	0.0652761447983144	0.160016709418573	-0.630820279210766
chr1	203798908	203799159	252	+	utr5	ZC3H11A	0.314356252784089	1	0.201475496864245	1	0.174241266611695	0.79489904665075	0.155453447103427	0.801449447686412	-1.34735838619721	0.0608372814520887	0.540435292831322	0.715929659099811	-1.4081956676493
chr1	203847240	203847340	101	+	exon	ZC3H11A	0.329802456151766	1	0.143880931665457	1	0.204102856609424	0.827904723592242	0.197310014412964	0.812137440690709	-0.135275635594703	0.0608372814520887	0.540435292831322	0.715929659099811	-0.196112917046792
chr1	203847440	203847540	101	+	exon	ZC3H11A	0.430323120416742	1	0.239233276334623	1	0.258361138335674	0.875900282965646	0.214760496656389	0.819010174752031	-0.488449020707539	0.0608372814520887	0.540435292831322	0.715929659099811	-0.549286302159627
chr1	203847640	203849736	2097	+	exon	ZC3H11A	0.8959370519213	1	0.713410385762213	1	0.695950254423567	0.991785316689483	0.871502101588691	1	-0.136393506573567	0.0608372814520887	0.540435292831322	0.715929659099811	-0.197230788025656
chr1	203852274	203852474	201	+	utr3	ZC3H11A	0.287731323458419	1	0.200625003963452	1	0.0841647365305635	0.648766474851481	0.0698137505994055	0.768682181128282	-0.317992988829367	0.0608372814520887	0.540435292831322	0.715929659099811	-0.378830270281455
chr1	203853724	203853874	151	+	utr3	ZC3H11A	0.0701971474671182	1	0.0365586148458759	1	0.00498624498207548	0.177334749355476	0.0343691851255342	0.742531302825836	-0.581339275546993	0.0608372814520887	0.540435292831322	0.715929659099811	-0.642176556999082
chr1	203861799	203861947	149	+	exon	SNRPE	0.378200947366437	1	0.355329403777214	1	0.316554920337862	0.909491858220828	0.324727995711406	0.864975284831426	0.423807026542312	0.0165725113884756	0.932289921001075	0.964583001356527	0.407234515153836
chr1	204073165	204073613	449	+	utr5	SOX13	0.343516052258058	1	0.428757626864701	1	0.366586617927863	0.931071815663863	0.526791285906732	0.947791919172424	-0.00734274989093324	-0.181770680468888	0.054192556363729	0.138878036697101	0.174427930577955
chr1	204126000	204126349	350	+	utr3	SOX13	0.63018740341649	1	0.785811980995027	1	0.727620290817903	0.991785316689483	0.776121214477158	1	-0.0257970088134584	-0.181770680468888	0.054192556363729	0.138878036697101	0.155973671655429
chr1	204549304	204549653	350	+	utr3	MDM4	0.703686060136422	1	0.785679907040365	1	0.830735815773765	0.991785316689483	0.932598642952784	1	-0.569349010373573	-0.385686881189352	0.0126478158545589	0.0429649130962182	-0.183662129184221
chr1	205269268	205269367	100	+	exon	TMCC2	0.719082707102334	1	0.683052753184194	1	0.819061154727757	0.991785316689483	0.820009983647178	1	0.784980484187258	1.04123477275963	0.0391778525097637	0.107602427474491	-0.256254288572371
chr1	205504794	205516832	12039	+	utr5	CDK18	0.621914990983753	1	0.736615130389656	1	0.794567981479806	0.991785316689483	0.586044235790803	0.966964028418737	0.161179640451081	-0.632945602303944	6.23595978096665e-13	1.51488434362628e-11	0.794125242755025
chr1	205531397	205531597	201	+	utr3	CDK18	0.241201790681623	1	0.251002088949246	1	0.283560630175331	0.889183179591802	0.302485822002133	0.85487978986572	-0.39720835883508	-0.632945602303944	6.23595978096665e-13	1.51488434362628e-11	0.235737243468864
chr1	205531696	205531796	101	+	utr3	CDK18	0.767683547280197	1	0.894296439877898	1	0.901974300272261	0.991785316689483	0.940212540360608	1	-0.63125222005468	-0.632945602303944	6.23595978096665e-13	1.51488434362628e-11	0.00169338224926407
chr1	206454239	206454539	301	+	utr3	SRGAP2	0.0872438643266727	1	0.0430979963157222	1	0.0319463472817313	0.459121921007966	0.307336220691824	0.857733589389661	0.340644926257526	0.117601467113777	0.230371671076457	0.411697854270381	0.223043459143749
chr1	206455887	206456086	200	+	utr3	SRGAP2	0.821129309577895	1	0.652291824001316	1	0.706171783688013	0.991785316689483	0.876090647822894	1	0.00505920781256056	0.117601467113777	0.230371671076457	0.411697854270381	-0.112542259301216
chr1	206458660	206458760	101	+	exon	SRGAP2	0.411069489276502	1	0.36716428958774	1	0.415661617482412	0.950908532148383	0.400346704148072	0.901240010113769	0.24396179727798	0.117601467113777	0.230371671076457	0.411697854270381	0.126360330164203
chr1	206461198	206461598	401	+	utr3	SRGAP2	0.469854197963142	1	0.548543680728513	1	0.546765845384011	0.9835248851259	0.45866448727871	0.922676661419009	0.247911566415323	0.117601467113777	0.230371671076457	0.411697854270381	0.130310099301547
chr1	206463594	206463744	151	+	utr3	SRGAP2	0.829150114034676	1	0.931080668279798	1	0.91241059642196	0.991785316689483	0.89977562728875	1	-0.0137716744823847	0.117601467113777	0.230371671076457	0.411697854270381	-0.131373141596161
chr1	206463944	206464193	250	+	utr3	SRGAP2	0.574741376267327	1	0.362641389441384	1	0.392563880919545	0.942942829607247	0.403135036541795	0.902639292671874	-0.058033941165294	0.117601467113777	0.230371671076457	0.411697854270381	-0.175635408279071
chr1	206496291	206496440	150	+	utr3	IKBKE	0.802660918502719	1	0.630709673637528	1	0.73331488998604	0.991785316689483	0.518160992154443	0.945437016885335	-0.502210864918897	-0.506675755944582	0.0088605523228962	0.0318361946673123	0.00446489102568515
chr1	206647485	206647783	299	+	exon	DYRK3	0.15772157751309	1	0.0385295606294838	1	0.0571942056343608	0.571993383622739	0.175086699550678	0.807656090883943	0.702605511229096	0.774581865935984	0.0371362458049346	0.103476003964276	-0.0719763547068877
chr1	206647882	206648031	150	+	exon	DYRK3	0.215456846492988	1	0.132462730667772	1	0.145660033742722	0.765045129724945	0.113062499811028	0.786915280321127	1.24678557644281	0.774581865935984	0.0371362458049346	0.103476003964276	0.472203710506828
chr1	206648378	206648477	100	+	exon	DYRK3	0.476190347712659	1	0.36692444638489	1	0.434314780618105	0.957281509220231	0.445231800452477	0.919406480731197	1.28283817238642	0.774581865935984	0.0371362458049346	0.103476003964276	0.508256306450434
chr1	206684994	206685194	201	+	utr5	MAPKAPK2	0.0767064856351552	1	0.061754353156444	1	0.0675335863672436	0.608423030449174	0.0452073696599626	0.742531302825836	0.187035087732079	-0.164299801515057	0.0413492170198604	0.112280602919334	0.351334889247136
chr1	206732685	206732885	201	+	utr3	MAPKAPK2	0.926995735205854	1	0.673378772740457	1	0.621304313844995	0.991785316689483	0.601080829653396	0.972976079470992	-0.276655826040547	-0.164299801515057	0.0413492170198604	0.112280602919334	-0.11235602452549
chr1	207336771	207336870	100	+	exon	CD55	0.435022033272677	1	0.31000312429773	1	0.295875932792044	0.897816044758341	0.2793395018346	0.848609033538243	-1.37252162933295	-1.02603172774683	1.64106987340194e-14	4.65718036346394e-13	-0.346489901586117
chr1	207760736	207760835	100	+	exon	CD46	0.963798281713529	1	0.943613272856378	1	0.938068821289321	0.991785316689483	1	1	0.27306735211718	-0.253650023268347	0.277589265441918	0.467767313393674	0.526717375385527
chr1	209675956	209676148	193	+	utr3	G0S2	0.308818329212923	1	0.160256534444008	1	0.359786716131279	0.927604826265767	0.459456420492211	0.922676661419009	-0.410109624861781	-0.872046863504605	0.482864284947956	NA	0.461937238642824
chr1	209836941	209837041	101	+	exon	DIEXF	0.719108144564061	1	0.556866856332606	1	0.630487854451169	0.991785316689483	0.793873030059042	1	-0.214034924461007	-0.0731486719306827	0.670592449963853	0.810422377542116	-0.140886252530324
chr1	210674399	210674499	101	+	utr3	HHAT	0.576813082602155	1	0.511517517637965	1	0.589016382282602	0.991785316689483	0.579432123676829	0.964661710746955	0.334882342274404	0.294993898424305	0.18227887528842	0.348465642174462	0.0398884438500997
chr1	210675847	210676046	200	+	utr3	HHAT	0.83349487979952	1	0.886946113055422	1	0.95406833812714	0.991785316689483	0.960349876418005	1	0.399579875758517	0.294993898424305	0.18227887528842	0.348465642174462	0.104585977334213
chr1	211259330	211259530	201	+	utr5	RCOR3	0.589551194278764	1	0.369336564195926	1	0.449798306570193	0.95870025750228	0.439500822842673	0.918414999201497	-0.342747462146224	-0.000395067043440532	0.997851972415612	0.998762718071379	-0.342352395102783
chr1	211313488	211313937	450	+	utr3	RCOR3	0.714173705665607	1	0.570356037627151	1	0.538889410132033	0.981642903655078	0.313106010600718	0.859875256083669	-0.274209932669067	-0.000395067043440532	0.997851972415612	0.998762718071379	-0.273814865625626
chr1	211372454	211372753	300	+	utr3	TRAF5	0.990040288841566	1	0.920316655432635	1	0.936135857947421	0.991785316689483	0.995748523216058	1	0.716297040500233	0.455850681195001	0.309464478524214	0.502401198983003	0.260446359305232
chr1	211417738	211417885	148	+	exon	SNX25P1	0.218473795206702	1	0.123986752508956	1	0.143131033916451	0.763465067834884	0.124017591791646	0.787331301318292	0.338416362029356	-0.0770175086682608	0.868892063419252	0.933139868189898	0.415433870697617
chr1	212100564	212100912	349	+	exon	DTL	0.843202939766778	1	0.675339692474548	1	0.648650586258356	0.991785316689483	0.456739492225926	0.922676661419009	0.233235924569807	0.36448714107219	0.00658063080363043	0.0247993187845209	-0.131251216502383
chr1	212101011	212102868	1858	+	exon	DTL	0.507236483845775	1	0.31611755392323	1	0.30504665018692	0.904940117877323	0.37192654797743	0.889027065185186	0.17474433986978	0.36448714107219	0.00658063080363043	0.0247993187845209	-0.18974280120241
chr1	212102967	212103066	100	+	utr3	DTL	0.189758740271263	1	0.0792180311930083	1	0.050296647954801	0.548850759510233	0.0951007369968612	0.777580586781454	-0.167651878466451	0.36448714107219	0.00658063080363043	0.0247993187845209	-0.532139019538642
chr1	212285537	212285686	150	+	utr5	PPP2R5A	0.860755990801237	1	0.916595007764339	1	0.917718250283296	0.991785316689483	0.916279063946815	1	-0.214303474204698	-0.159803065714513	0.129245707287138	0.270548048922011	-0.0545004084901847
chr1	212285785	212285934	150	+	utr5	PPP2R5A	0.787185980354794	1	0.588119457511677	1	0.648846680196923	0.991785316689483	0.773845020421219	1	-0.366755642507581	-0.159803065714513	0.129245707287138	0.270548048922011	-0.206952576793068
chr1	212329196	212329296	101	+	exon	PPP2R5A	0.493403461523963	1	0.308798575075158	1	0.291747328049803	0.895480682494972	0.345151533840086	0.876044480101502	-0.639116140518475	-0.159803065714513	0.129245707287138	0.270548048922011	-0.479313074803962
chr1	212608777	212608877	101	+	utr5	ATF3	0.787372791726895	1	0.638301813980363	1	0.6451712258046	0.991785316689483	0.778619626321964	1	-2.05978688071597	-2.06941901059142	3.48203362454414e-40	5.74835077823938e-38	0.00963212987544626
chr1	212618134	212618234	101	+	exon	ATF3	0.826501398510787	1	0.662299813219022	1	0.657245340477357	0.991785316689483	0.819276872238245	1	-2.20541140763103	-2.06941901059142	3.48203362454414e-40	5.74835077823938e-38	-0.135992397039613
chr1	212619381	212619730	350	+	utr3	ATF3	0.960880494328511	1	0.891887783226468	1	0.924493018357508	0.991785316689483	0.995908428286596	1	-2.21682587699835	-2.06941901059142	3.48203362454414e-40	5.74835077823938e-38	-0.147406866406931
chr1	212858305	212858754	450	+	utr5	FLVCR1	0.029334806178424	1	0.0348301148764956	1	0.0104880570998826	0.26859424931961	0.0540809666781521	0.754876370885119	0.390771327759378	0.103817846210382	0.334174357478274	0.528326527686535	0.286953481548996
chr1	212858904	212859004	101	+	exon	FLVCR1	0.334030913453283	1	0.285532048388751	1	0.360288500995065	0.927604826265767	0.292400538721781	0.852214253518202	0.35898309675132	0.103817846210382	0.334174357478274	0.528326527686535	0.255165250540938
chr1	213241044	213241144	101	+	exon	RPS6KC1	0.41105797235714	1	0.216565288873071	1	0.239587110804503	0.863853035279602	0.286254442899358	0.852015227733921	-0.346282301433481	-0.19948813260068	0.193255325261325	0.363742676074184	-0.146794168832801
chr1	213241244	213241394	151	+	exon	RPS6KC1	0.738632143773711	1	0.591701127483209	1	0.636780970397453	0.991785316689483	0.639303906988259	0.985981287380664	-0.449853383119803	-0.19948813260068	0.193255325261325	0.363742676074184	-0.250365250519124
chr1	213241593	213241743	151	+	exon	RPS6KC1	0.413312828653122	1	0.249442599069012	1	0.235355790145838	0.860559534732148	0.231868240266433	0.825015753587145	-0.567581383603088	-0.19948813260068	0.193255325261325	0.363742676074184	-0.368093251002408
chr1	213241943	213242142	200	+	exon	RPS6KC1	0.845631005978906	1	0.694190332067165	1	0.735057974446546	0.991785316689483	0.881617012618448	1	-0.575503364100802	-0.19948813260068	0.193255325261325	0.363742676074184	-0.376015231500122
chr1	213272677	213272777	101	+	utr3	RPS6KC1	0.823286402345701	1	0.699580999609552	1	0.713314974940215	0.991785316689483	0.814162732015323	1	-0.635273088528583	-0.19948813260068	0.193255325261325	0.363742676074184	-0.435784955927903
chr1	213987991	213988341	351	+	utr5	PROX1	0.666934991402138	1	0.488381607340404	1	0.468537635618567	0.961469494691737	0.660031577621674	0.992439161193681	0.196206213015228	0.194198291752815	0.0727488144089255	0.174463065857581	0.00200792126241339
chr1	213996489	213996988	500	+	utr5	PROX1	0.489929980789794	1	0.609934143811957	1	0.620645062260038	0.991785316689483	0.495034952721058	0.936714097492459	0.407914643403301	0.194198291752815	0.0727488144089255	0.174463065857581	0.213716351650487
chr1	213997088	213998135	1048	+	exon	PROX1	0.97241936045545	1	0.70441093800532	1	0.642448572188679	0.991785316689483	0.729329530980097	1	0.225809145604392	0.194198291752815	0.0727488144089255	0.174463065857581	0.0316108538515771
chr1	214640242	214640442	201	+	exon	CENPF	0.1960104658626	1	0.118937556792517	1	0.0410931660674865	0.507885224697993	0.0613749777569798	0.765353549787285	-0.127951650471725	0.241945041913137	0.0429137464103083	0.11573067778631	-0.369896692384862
chr1	214641241	214641441	201	+	exon	CENPF	0.722370149453714	1	0.65751128087763	1	0.5767001663987	0.990313914205474	0.586815399861172	0.967438955232378	-0.382745315680548	0.241945041913137	0.0429137464103083	0.11573067778631	-0.624690357593685
chr1	214641740	214641840	101	+	exon	CENPF	0.273387395161142	1	0.118620319284017	1	0.132094407644405	0.747865380916697	0.167888808808586	0.804922764388537	-0.584081011260464	0.241945041913137	0.0429137464103083	0.11573067778631	-0.826026053173601
chr1	214642090	214642340	251	+	exon	CENPF	0.0786924795425691	1	0.03399705304616	1	0.011296123085947	0.277889122788459	0.0415813891256844	0.742531302825836	-0.663188876768205	0.241945041913137	0.0429137464103083	0.11573067778631	-0.905133918681341
chr1	214643089	214644771	1683	+	exon	CENPF	0.697944383305046	1	0.623946749785596	1	0.41401980980003	0.949710593864512	0.556141039692367	0.956534445656482	-0.137908564033589	0.241945041913137	0.0429137464103083	0.11573067778631	-0.379853605946726
chr1	214644921	214645020	100	+	exon	CENPF	0.498186368064987	1	0.402298743876972	1	0.309551057004206	0.907921216628963	0.426822267799431	0.911543663050065	-0.289190205951574	0.241945041913137	0.0429137464103083	0.11573067778631	-0.531135247864711
chr1	214645620	214645770	151	+	exon	CENPF	0.117754148239916	1	0.0268567041352811	1	0.0354592100639171	0.480926539619665	0.0434980869447466	0.742531302825836	-0.277396254004596	0.241945041913137	0.0429137464103083	0.11573067778631	-0.519341295917733
chr1	214645870	214646169	300	+	exon	CENPF	0.59716340917649	1	0.477655463981227	1	0.35707964045412	0.925635766462067	0.239803795425791	0.830148669732181	-0.0704640624424347	0.241945041913137	0.0429137464103083	0.11573067778631	-0.312409104355571
chr1	214646519	214646769	251	+	exon	CENPF	0.141373252663307	1	0.107598152746112	1	0.0162373829172583	0.333059928137636	0.141997099884416	0.795029858875962	-0.210088173225435	0.241945041913137	0.0429137464103083	0.11573067778631	-0.452033215138572
chr1	214646919	214651847	4929	+	exon	CENPF	0.303419618536799	1	0.238201176349897	1	0.0595766516443498	0.579942186072273	0.308839058920614	0.858753494142834	-0.239356427194423	0.241945041913137	0.0429137464103083	0.11573067778631	-0.48130146910756
chr1	214656989	214657088	100	+	exon	CENPF	0.237456029419289	1	0.188002822536431	1	0.0511286529282658	0.551071462275056	0.0702485799847739	0.768682181128282	-0.598434387611281	0.241945041913137	0.0429137464103083	0.11573067778631	-0.840379429524417
chr1	214657338	214658927	1590	+	exon	CENPF	0.224543280630836	1	0.129564290512034	1	0.0889197806665975	0.657598323682596	0.136650575474947	0.793885534151099	-0.305843949803601	0.241945041913137	0.0429137464103083	0.11573067778631	-0.547788991716738
chr1	214659027	214663839	4813	+	utr3	CENPF	0.176395197301472	1	0.0891801437962436	1	0.0434544557303101	0.516118749598335	0.0442672321431229	0.742531302825836	-0.324062177549584	0.241945041913137	0.0429137464103083	0.11573067778631	-0.566007219462721
chr1	215567392	215567591	200	+	utr5	KCTD3	0.96816022587327	1	0.832847485784058	1	0.817808109233145	0.991785316689483	0.719620178413656	1	-0.00743767926393198	0.00217170365617583	0.980422559286121	0.990336150796947	-0.00960938292010782
chr1	215620065	215620612	548	+	exon	KCTD3	0.0326251888762038	1	0.0273523032984626	1	2.33867177640416e-05	0.00602589806387565	0.0115669938669711	0.701207277788463	-0.39853906621956	0.00217170365617583	0.980422559286121	0.990336150796947	-0.400710769875736
chr1	218285337	218302374	17038	+	exon	RRP15	0.545271932092386	1	0.318059749841969	1	0.325742224616956	0.91186126583599	0.382592282816244	0.893473278591479	-0.0959022531688791	0.424216828133946	0.00432731117554953	0.0174330119334064	-0.520119081302825
chr1	218302474	218302574	101	+	exon	RRP15	0.00193231952669179	1	0.000123578428569576	1	4.88743992457088e-06	0.00209960310170627	0.00164306410765569	0.313740878638806	-0.510886065461681	0.424216828133946	0.00432731117554953	0.0174330119334064	-0.935102893595627
chr1	218305030	218307484	2455	+	exon	RRP15	0.241979336155029	1	0.227186991362193	1	0.0235005892971249	0.396698426737939	0.0598713721112684	0.762416484394225	0.0356760995033769	0.424216828133946	0.00432731117554953	0.0174330119334064	-0.388540728630569
chr1	219173893	219173992	100	+	exon	LYPLAL1	0.457121157331023	1	0.474487384834483	1	0.406656113365701	0.94817993790164	0.599109336278397	0.97221617573023	0.616992697966233	0.506887145707943	0.0846726977085333	0.196579453790883	0.11010555225829
chr1	220253715	220253908	194	+	exon	MORF4L1P1	0.97445280283818	1	0.839999930489111	1	0.721978735273987	0.991785316689483	0.591368095725104	0.96868365031463	0.340081189324555	0.334440369366702	7.6366341435684e-05	0.000519013917690153	0.00564081995785215
chr1	220690389	220690686	298	+	utr5	C1orf115	0.102150566149542	1	0.127451858035399	1	0.041175206600696	0.508169668560203	0.201849077968558	0.812245243675307	0.520163636978081	0.122221413185827	0.130901527612712	0.273167865737433	0.397942223792255
chr1	220696734	220697130	397	+	utr3	C1orf115	0.709877274816113	1	0.926301214460687	1	0.909793609851724	0.991785316689483	0.280375971481472	0.848625208670585	0.271658882089424	0.122221413185827	0.130901527612712	0.273167865737433	0.149437468903598
chr1	220697278	220697525	248	+	utr3	C1orf115	0.72618992442545	1	0.928312450820282	1	0.941334873011844	0.991785316689483	0.507676792577196	0.942509552690892	0.0949559522053464	0.122221413185827	0.130901527612712	0.273167865737433	-0.0272654609804802
chr1	220697674	220697871	198	+	utr3	C1orf115	0.357105431226857	1	0.470786284715366	1	0.332331609881872	0.914295601527978	0.553713651399295	0.955713826903677	0.372317155966825	0.122221413185827	0.130901527612712	0.273167865737433	0.250095742780999
chr1	220697970	220698366	397	+	utr3	C1orf115	0.866303327836926	1	0.594377874334171	1	0.566584120754178	0.988077098155308	0.644400678650091	0.987421033410373	0.133768375725783	0.122221413185827	0.130901527612712	0.273167865737433	0.0115469625399563
chr1	220698564	220698712	149	+	utr3	C1orf115	0.437882230055461	1	0.550720721248149	1	0.543032093225033	0.983241401522799	0.389135097500933	0.896164111454041	0.182600566810729	0.122221413185827	0.130901527612712	0.273167865737433	0.0603791536249021
chr1	220755052	220756309	1258	+	utr3	MARC2	0.824719691432451	1	0.651150875591868	1	0.703970770464763	0.991785316689483	0.920523630477811	1	-0.130104107889123	-0.0765344650331754	0.771299250282909	0.87619898589028	-0.0535696428559473
chr1	220813585	220814033	449	+	utr3	MARC1	0.119857086656904	1	0.0391944657498363	1	0.0246128255457186	0.408343270601143	0.0186289027152169	0.730982599900631	-0.0139016463985671	0.23669648160648	0.0121909647135647	0.0416801248695696	-0.250598128005047
chr1	220884265	220884414	150	+	exon	HLX	0.76325633185454	1	0.74404123943875	1	0.856550040662705	0.991785316689483	0.842114141416373	1	0.975888070697407	0.927663540620459	0.104019769323007	0.22958819988731	0.0482245300769479
chr1	220884662	220884761	100	+	utr3	HLX	0.273040486768348	1	0.107363698174703	1	0.220720961894869	0.846924207043185	0.472110873834135	0.928257723179175	0.325420635257198	0.927663540620459	0.104019769323007	0.22958819988731	-0.602242905363261
chr1	222627944	222628043	100	+	exon	MIA3	0.870465258744393	1	0.913193134193803	1	0.945720354399537	0.991785316689483	0.998088758074636	1	-0.723154178255309	-0.288848089204322	0.0188146469328002	0.059309071791051	-0.434306089050986
chr1	222628592	222628692	101	+	exon	MIA3	0.156806092127699	1	0.0516593192816769	1	0.0557709017028314	0.568638796208505	0.0998455713693364	0.784208887712255	-0.695395912193309	-0.288848089204322	0.0188146469328002	0.059309071791051	-0.406547822988987
chr1	222628941	222629041	101	+	exon	MIA3	0.686835039290693	1	0.504648037337296	1	0.577422709419407	0.990585305995157	0.708239730446307	1	-0.465199893448394	-0.288848089204322	0.0188146469328002	0.059309071791051	-0.176351804244072
chr1	222629240	222629390	151	+	exon	MIA3	0.520147384294648	1	0.489087396876479	1	0.547461849055574	0.9835248851259	0.402990572950823	0.90247117076674	-0.0537066012283869	-0.288848089204322	0.0188146469328002	0.059309071791051	0.235141487975935
chr1	222629589	222630038	450	+	exon	MIA3	0.683735488233318	1	0.553828242066931	1	0.430223526009632	0.956468943059448	0.742236512593502	1	-0.347693707562419	-0.288848089204322	0.0188146469328002	0.059309071791051	-0.0588456183580965
chr1	222658729	222659458	730	+	exon	MIA3	0.709690583464529	1	0.814433110236279	1	0.802530945069859	0.991785316689483	0.637724165384757	0.985506107306504	-0.248709128599574	-0.288848089204322	0.0188146469328002	0.059309071791051	0.0401389606047489
chr1	222665469	222665669	201	+	utr3	MIA3	0.877106877079841	1	0.780194788935615	1	0.662408861884977	0.991785316689483	0.568202829686123	0.961099729066513	-0.580484203097722	-0.288848089204322	0.0188146469328002	0.059309071791051	-0.291636113893399
chr1	223002457	223002856	400	+	exon	DISP1	0.768315838424862	1	0.60199888170775	1	0.665536553688072	0.991785316689483	0.793087505649481	1	-0.561803657513059	-0.319297587799376	0.306066176055373	0.498994796748236	-0.242506069713683
chr1	223003902	223004002	101	+	exon	DISP1	0.757309327484464	1	0.730362356429324	1	0.85272851017331	0.991785316689483	0.983119463941362	1	-0.528154839360863	-0.319297587799376	0.306066176055373	0.498994796748236	-0.208857251561488
chr1	223005048	223005297	250	+	exon	DISP1	0.268725911562861	1	0.125357649979921	1	0.221303550460593	0.847541518778334	0.275233255978077	0.846551788058272	-0.0483030701478078	-0.319297587799376	0.306066176055373	0.498994796748236	0.270994517651568
chr1	223005596	223005895	300	+	exon	DISP1	0.634102126084901	1	0.450329823375714	1	0.501960616515385	0.972182010225887	0.645365618141646	0.98795166082283	-0.447278098465489	-0.319297587799376	0.306066176055373	0.498994796748236	-0.127980510666113
chr1	223752918	223755641	2724	+	exon	CAPN2	0.346418253529559	1	0.370312317135375	1	0.330370406550284	0.913432396314293	0.228214800044822	0.824039563061995	0.641509367203399	0.523711066649328	2.1573245538677e-05	0.000164619303556316	0.117798300554071
chr1	223762228	223766385	4158	+	exon	CAPN2	0.344936392822007	1	0.282927604411013	1	0.297546641643198	0.897974213951524	0.261196672963261	0.838967964803677	0.482215677737074	0.523711066649328	2.1573245538677e-05	0.000164619303556316	-0.0414953889122542
chr1	224114137	224114287	151	+	exon	FBXO28	0.854652581127088	1	0.653989742736939	1	0.675863217929358	0.991785316689483	0.889278891071154	1	0.432320825666492	0.511418176410091	0.000358597582733192	0.0020406036648268	-0.0790973507435991
chr1	224157402	224157952	551	+	utr3	FBXO28	0.355558553200503	1	0.189935185530247	1	0.138079161794261	0.755467990919135	0.1589947451647	0.802598037765301	0.208129912817354	0.511418176410091	0.000358597582733192	0.0020406036648268	-0.303288263592737
chr1	224183275	224183373	99	+	utr5	DEGS1	0.961625215387144	1	0.754074318331078	1	0.747515650241623	0.991785316689483	0.965280964872832	1	-0.668548965535981	-0.500401456237272	0.000716669833942493	0.00375914996942914	-0.168147509298709
chr1	224189670	224189769	100	+	exon	DEGS1	0.120470621248051	1	0.0326064694512425	1	0.0361868604139251	0.484750351359163	0.102440671399615	0.784208887712255	-1.03377818027618	-0.500401456237272	0.000716669833942493	0.00375914996942914	-0.533376724038909
chr1	224192357	224192702	346	+	utr3	DEGS1	0.29918076314464	1	0.204127986222518	1	0.0861319135535819	0.651290909875272	0.191963103797402	0.810215987769869	-0.995604629026999	-0.500401456237272	0.000716669833942493	0.00375914996942914	-0.495203172789728
chr1	224356850	224356950	101	+	utr5	CNIH4	0.877682570570276	1	0.675360672926546	1	0.705999519609419	0.991785316689483	0.57281393639019	0.96302912927597	0.119513821081271	0.171253753174243	0.207446587317173	0.382344232302588	-0.0517399320929718
chr1	224434710	224434810	101	+	exon	CNIH3	0.552347386975596	1	0.580694976051739	1	0.604886073302509	0.991785316689483	0.549516902224249	0.954754425138759	0.0457651793936008	-0.290755103743586	0.454055647934962	0.644375120941709	0.336520283137187
chr1	226225620	226225916	297	+	utr3	MIXL1	0.723522446262224	1	0.887470265062634	1	0.857911862788895	0.991785316689483	0.338526645174373	0.87272545438275	0.572041450640835	0.660295914072675	7.65551078087669e-10	1.24375721713016e-08	-0.0882544634318398
chr1	226895760	226895908	149	+	utr3	PSEN2	0.665251754636229	1	0.758873098662519	1	0.784457106652042	0.991785316689483	0.837521052690993	1	0.505655697557084	0.401931273402437	0.00433753373022495	0.0174696105351898	0.103724424154648
chr1	226940324	226940424	101	+	utr5	ADCK3	0.964628844280623	1	0.795815221501257	1	0.725975263529886	0.991785316689483	0.788290393939835	1	-0.0516577387948236	-0.243099759113005	0.000712991930518282	0.00374587165004503	0.191442020318182
chr1	226965157	226965357	201	+	exon	ADCK3	0.917734494243922	1	0.899726987885552	1	0.867754051899783	0.991785316689483	0.223520053249692	0.821381360149351	-0.118924558421157	-0.243099759113005	0.000712991930518282	0.00374587165004503	0.124175200691848
chr1	226986695	226986795	101	+	utr3	ADCK3	0.920058306955741	1	0.704526062346397	1	0.64985275616078	0.991785316689483	0.234545758315711	0.82631663313468	-0.140307669354744	-0.243099759113005	0.000712991930518282	0.00374587165004503	0.102792089758261
chr1	227654411	227654510	100	+	exon	ZNF678	0.407818118782252	1	0.224099580300479	1	0.362513231237192	0.928192721425127	0.426121915285316	0.911259968849087	-0.723016711873068	0.0757105352853251	0.871253583599264	0.934559929364878	-0.798727247158393
chr1	227732427	227732676	250	+	exon	SNAP47	0.314875043287909	1	0.375685965154499	1	0.226777814059906	0.850956900623377	0.0952771732967107	0.777580586781454	0.211279756069113	0.402719491681746	0.000480128654221052	0.0026354720158226	-0.191439735612634
chr1	227748037	227759196	11160	+	utr5	SNAP47	0.844442192276879	1	0.955897166774958	1	0.952673735379555	0.991785316689483	0.99161275768756	1	0.42965377425736	0.402719491681746	0.000480128654221052	0.0026354720158226	0.0269342825756133
chr1	227780583	227780683	101	+	utr3	SNAP47	0.203728391645691	1	0.207460328285694	1	0.113823444999018	0.717069568703139	0.0705478472719996	0.768682181128282	0.498144185925045	0.402719491681746	0.000480128654221052	0.0026354720158226	0.0954246942432988
chr1	227780882	227781081	200	+	utr3	SNAP47	0.375438792730363	1	0.197605840890133	1	0.160950508365657	0.778959345486439	0.24481822240542	0.832289024740695	0.239240990255937	0.402719491681746	0.000480128654221052	0.0026354720158226	-0.16347850142581
chr1	228082710	228082809	100	+	utr5	ARF1	0.827755386288687	1	0.612487013072607	1	0.227948232360319	0.85179310336483	0.068152350901463	0.768682181128282	-0.493310842729481	-0.254871529438338	3.31157401355065e-05	0.000242338397664648	-0.238439313291143
chr1	228097920	228098019	100	+	utr3	ARF1	0.855537569234102	1	0.923195733209969	1	0.944539947179576	0.991785316689483	0.192119226758085	0.810215987769869	-0.224214843611059	-0.254871529438338	3.31157401355065e-05	0.000242338397664648	0.0306566858272796
chr1	228141684	228141784	101	+	exon	GUK1	0.863947489232031	1	0.866513721903537	1	0.914555818014285	0.991785316689483	0.960592495745608	1	0.140923021585472	0.304671281932257	8.31951887218134e-05	0.000559971824833846	-0.163748260346784
chr1	228146460	228146560	101	+	exon	GUK1	0.274944807520909	1	0.182110548083636	1	0.217771053707127	0.845030167318393	0.401614768262183	0.901709441478682	0.0725737544428118	0.304671281932257	8.31951887218134e-05	0.000559971824833846	-0.232097527489445
chr1	228158182	228158630	449	+	exon	GJC2	0.586148850612529	1	0.705132603130234	1	0.681988459943542	0.991785316689483	0.528941984401823	0.94876502098311	-0.108476383700354	-0.208805572235698	0.181826381919556	0.347860491166474	0.100329188535344
chr1	228158780	228159079	300	+	utr3	GJC2	0.990885143936858	1	0.842516794752628	1	0.849349732131741	0.991785316689483	0.519549810235949	0.945477479528158	-0.303225702265774	-0.208805572235698	0.181826381919556	0.347860491166474	-0.0944201300300761
chr1	228175279	228175478	200	+	exon	IBA57	0.606265933307167	1	0.40487543275617	1	0.370376820932562	0.932162374700302	0.319765647408887	0.863641425909637	-0.0807201502131645	-0.0851298232948212	0.486902770457875	0.67249174476788	0.00440967308165671
chr1	228394434	228395791	1358	+	exon	RP11-245P10.8	0.287152404670542	1	0.38370600612487	1	0.26724897581326	0.879351032293439	0.18361613622099	0.80948037562519	0.0596775008759852	NA	NA	NA	NA
chr1	228488973	228493217	4245	+	exon	RNF187	0.0473071230587843	1	0.0738673812251301	1	0.051484651234441	0.55295614060382	0.152208544183544	0.801186781667396	0.430740423298054	0.0593078372753328	0.361878280719514	0.557556482506877	0.371432586022721
chr1	228494074	228494174	101	+	utr3	RNF187	0.414387292700035	1	0.543924443313783	1	0.4912024597044	0.969172661132057	0.27280264780932	0.846102760933457	0.215338116816812	0.0593078372753328	0.361878280719514	0.557556482506877	0.156030279541479
chr1	228494273	228494522	250	+	utr3	RNF187	0.821613500973046	1	0.522136112029907	1	0.518028884926483	0.976685385894021	0.36867941093249	0.887248467421198	0.077766093123438	0.0593078372753328	0.361878280719514	0.557556482506877	0.0184582558481051
chr1	228743440	228743788	349	+	utr3	RHOU	0.369516163156752	1	0.174237262997155	1	0.14422661260963	0.764616039262182	0.0697982349725392	0.768682181128282	-0.299395362119357	-0.282144015605442	0.0126434936519298	0.0429649130962182	-0.0172513465139152
chr1	228745030	228745129	100	+	utr3	RHOU	0.98623805026149	1	0.855564601102038	1	0.930514941887641	0.991785316689483	0.987910510027897	1	-0.716704724056336	-0.282144015605442	0.0126434936519298	0.0429649130962182	-0.434560708450895
chr1	229635172	229635470	299	+	exon	URB2	0.734937478053011	1	0.81286818588185	1	0.804558249208215	0.991785316689483	0.679776355412751	0.998994276430146	0.45792141136746	0.4265326197196	0.00026119847465592	0.00154119146095017	0.0313887916478603
chr1	229635817	229636065	249	+	exon	URB2	0.627813247605703	1	0.713543019386991	1	0.62385760529176	0.991785316689483	0.459773724914673	0.922676661419009	0.528101148373788	0.4265326197196	0.00026119847465592	0.00154119146095017	0.101568528654189
chr1	229636263	229636511	249	+	exon	URB2	0.788381219243583	1	0.900024250467063	1	0.93807912831455	0.991785316689483	0.461364676021887	0.923513041391277	0.582930080795354	0.4265326197196	0.00026119847465592	0.00154119146095017	0.156397461075754
chr1	229636660	229637007	348	+	exon	URB2	0.849142292118588	1	0.65880897453076	1	0.640033602997425	0.991785316689483	0.870479581901948	1	0.345562854434519	0.4265326197196	0.00026119847465592	0.00154119146095017	-0.0809697652850807
chr1	229637106	229637404	299	+	exon	URB2	0.770504760761614	1	0.606491171835035	1	0.554598080848727	0.985304984709375	0.452385993199072	0.921432479448867	0.37116501385292	0.4265326197196	0.00026119847465592	0.00154119146095017	-0.0553676058666795
chr1	229637999	229638197	199	+	exon	URB2	0.567965484131396	1	0.616820764683396	1	0.626363988385949	0.991785316689483	0.686223279317149	1	0.584747824261388	0.4265326197196	0.00026119847465592	0.00154119146095017	0.158215204541788
chr1	229659207	229659356	150	+	utr3	URB2	0.250742613590177	1	0.104481705601277	1	0.0889350233803043	0.657598323682596	0.165310576878534	0.803342510578095	0.422604939547103	0.4265326197196	0.00026119847465592	0.00154119146095017	-0.00392768017249712
chr1	230279327	230280076	750	+	utr3	GALNT2	0.86349549596918	1	0.851076821035118	1	0.807133556782763	0.991785316689483	0.4855193575246	0.933401224313964	-0.407024164953897	-0.404835018274591	1.634512785144e-09	2.52207786837345e-08	-0.00218914667930659
chr1	230693383	230693582	200	+	utr3	COG2	0.587355324049912	1	0.362562142051545	1	0.362416603136427	0.928192721425127	0.363207204781568	0.885329284005353	-0.171436396515684	-0.114927173303655	0.283994566541925	0.474807616421514	-0.0565092232120284
chr1	231000198	231000446	249	+	utr3	ARV1	0.753349387402018	1	0.838164257560932	1	0.862349460344553	0.991785316689483	0.910232538063794	1	-0.0294972698095605	0.0383842010786611	0.877451949818368	0.936839333298393	-0.0678814708882216
chr1	231267791	231267890	100	+	exon	GNPAT	0.678604703238747	1	0.429192192422205	1	0.431095745432427	0.956991010299619	0.361067387158662	0.884337517591648	-0.740289231724795	-0.53457965373021	5.80039199212608e-10	9.61699981156713e-09	-0.205709577994585
chr1	231337154	231337253	100	+	utr5	SPRTN	0.48156382450798	1	0.429946511435724	1	0.466161382073698	0.96132768094097	0.536524530941931	0.950263647836073	0.442943169866369	0.0549241926161433	0.789987703809031	0.887832604976213	0.388018977250225
chr1	231337650	231337799	150	+	utr5	SPRTN	0.0844140044802276	1	0.0472787596169871	1	0.0443911555625415	0.522140088576587	0.0687090808752705	0.768682181128282	0.314944521232848	0.0549241926161433	0.789987703809031	0.887832604976213	0.260020328616704
chr1	231351450	231351599	150	+	exon	SPRTN	0.719249548894781	1	0.567144088332747	1	0.621507647794256	0.991785316689483	0.54584731484403	0.954185601228033	-0.368572355435507	0.0549241926161433	0.789987703809031	0.887832604976213	-0.423496548051651
chr1	231352641	231352740	100	+	utr3	SPRTN	0.437667590089006	1	0.223243950850867	1	0.314676022239928	0.909478200827328	0.3886504073873	0.895872841062583	-0.549653864539769	0.0549241926161433	0.789987703809031	0.887832604976213	-0.604578057155913
chr1	231352840	231352939	100	+	utr3	SPRTN	0.766278218394661	1	0.720692417895121	1	0.798601762082082	0.991785316689483	0.919510182791841	1	-0.121375794149806	0.0549241926161433	0.789987703809031	0.887832604976213	-0.176299986765949
chr1	231353137	231353385	249	+	utr3	SPRTN	0.177874402635999	1	0.075219584846016	1	0.0720457103651741	0.619403601311792	0.135058023559273	0.793885534151099	-0.527419422641522	0.0549241926161433	0.789987703809031	0.887832604976213	-0.582343615257665
chr1	231694141	231694243	103	+	utr3	TSNAX-DISC1	0.274441548476474	1	0.135522785466981	1	0.204810018655219	0.829189960087049	0.221611634881885	0.820604755334105	0.0625453894007931	NA	NA	NA	NA
chr1	231694489	231694738	250	+	utr3	TSNAX-DISC1	0.878734387146367	1	0.772213577038369	1	0.818733930484585	0.991785316689483	0.919053936975265	1	-0.31370615593247	NA	NA	NA	NA
chr1	232036788	232037037	250	+	utr3	DISC1	0.77666590363717	1	0.635392510346741	1	0.728195223802203	0.991785316689483	0.81344992702743	1	-0.94475659935025	-0.0503487071804219	0.836738287393536	0.915454399459119	-0.894407892169829
chr1	232976668	232976767	100	+	utr3	NTPCR	0.268766160725331	1	0.150360114948398	1	0.219451672537384	0.845884602319945	0.288007385240395	0.852214253518202	0.225995387585733	0.376009835059553	0.00153375487290016	0.00724100201833832	-0.15001444747382
chr1	232983433	232983683	251	+	utr3	NTPCR	0.891199350729618	1	0.803245485130111	1	0.881434523237109	0.991785316689483	0.984042222248796	1	0.0146987700361647	0.376009835059553	0.00153375487290016	0.00724100201833832	-0.361311065023389
chr1	234374378	234383952	9575	+	utr3	COA6	0.0284417608319913	1	0.0298328644245964	1	0.000111171880980249	0.0174360320908836	0.0126736550573631	0.704404770126331	-0.678015381101147	-0.234414629822697	0.0929404308936313	0.210739098435965	-0.44360075127845
chr1	234607305	234609434	2130	+	exon	RP4-781K5.2	0.381567751636962	1	0.566090500974186	1	0.441861027075991	0.958435367473642	0.778023513578966	1	-0.505514682687418	NA	NA	NA	NA
chr1	235328497	235329066	570	+	utr5	GGPS1	0.914096775062455	1	0.93437531877902	1	0.948179133805687	0.991785316689483	0.950522948317297	1	-0.0466713868872653	-0.0363976329348665	0.79815789786427	0.892556212720903	-0.0102737539523988
chr1	235329313	235329901	589	+	exon	GGPS1	0.877727719721397	1	0.989385519309561	1	0.97918947962652	0.991785316689483	0.996317983053962	1	-0.286876027372435	-0.0363976329348665	0.79815789786427	0.892556212720903	-0.250478394437569
chr1	235342208	235342405	198	+	exon	GGPS1	0.51479417920805	1	0.355080942963081	1	0.289249589265907	0.893315062853155	0.563803749890247	0.959701536382104	-0.212252076800323	-0.0363976329348665	0.79815789786427	0.892556212720903	-0.175854443865457
chr1	235367459	235380073	12615	+	utr5	TBCE	0.315385971576053	1	0.114091986349738	1	0.190473878810935	0.814683377789911	0.165695051968149	0.804022185299711	-0.440552349350553	-0.342225372398252	0.00523395949222372	0.0204835534244483	-0.0983269769523002
chr1	236523601	236523950	350	+	utr5	LGALS8	0.924431676196766	1	0.895479958337578	1	0.916766100942004	0.991785316689483	0.942658539936537	1	-0.780757622513535	-0.554554478139828	2.17736895563404e-08	2.83057964232425e-07	-0.226203144373707
chr1	236551288	236551388	101	+	utr3	LGALS8	0.944219477933758	1	0.994748587833611	1	0.944656143915081	0.991785316689483	0.972601898492271	1	-0.510032419794442	-0.554554478139828	2.17736895563404e-08	2.83057964232425e-07	0.044522058345385
chr1	236551587	236551886	300	+	utr3	LGALS8	0.182065636362033	1	0.0746283538744748	1	0.0718588505599683	0.619285950679099	0.10817379263505	0.786915280321127	-0.895726009572787	-0.554554478139828	2.17736895563404e-08	2.83057964232425e-07	-0.34117153143296
chr1	236891294	236894405	3112	+	exon	MTR	0.314245159522698	1	0.281031662653102	1	0.331229543640436	0.913785338846788	0.240542331265108	0.830148669732181	0.346199012434851	-0.00270224658117434	0.976646053883034	0.988390086828949	0.348901259016025
chr1	236897796	236897895	100	+	utr3	MTR	0.773432482393192	1	0.640623806285227	1	0.663103356915741	0.991785316689483	0.548200551608374	0.954185601228033	-0.0863249317053245	-0.00270224658117434	0.976646053883034	0.988390086828949	-0.0836226851241502
chr1	236897995	236898245	251	+	utr3	MTR	0.45434171798157	1	0.503605359988097	1	0.493443376841537	0.969553798618888	0.389103852578593	0.896164111454041	0.193197515880736	-0.00270224658117434	0.976646053883034	0.988390086828949	0.195899762461911
chr1	236899093	236899392	300	+	utr3	MTR	0.847006021830801	1	0.951882595471194	1	0.970220194058183	0.991785316689483	0.433521454134695	0.914865766322021	-0.105099169854536	-0.00270224658117434	0.976646053883034	0.988390086828949	-0.102396923273361
chr1	236900888	236901138	251	+	utr3	MTR	0.201011880568168	1	0.12736182234316	1	0.16733325017986	0.785992983354209	0.142579632092305	0.795673120352458	0.141965398868219	-0.00270224658117434	0.976646053883034	0.988390086828949	0.144667645449393
chr1	236901287	236901437	151	+	utr3	MTR	0.823985801743434	1	0.847615600141037	1	0.897877524417452	0.991785316689483	0.724603102399449	1	0.102416771778475	-0.00270224658117434	0.976646053883034	0.988390086828949	0.10511901835965
chr1	236903582	236903781	200	+	utr3	MTR	0.539096090547441	1	0.331161366221189	1	0.4181127089637	0.952136171483805	0.574451724802126	0.963793432642568	-0.173759225789255	-0.00270224658117434	0.976646053883034	0.988390086828949	-0.17105697920808
chr1	241593794	241593993	200	+	utr3	KMO	0.469505165995254	1	0.266645174919672	1	0.253062671259971	0.873760971784666	0.341182454771453	0.873141021041111	0.267308082009748	2.30476630782742	0.623918006934343	NA	-2.03745822581767
chr1	241594243	241594393	151	+	utr3	KMO	0.701663136961787	1	0.803751085919602	1	0.828111304012857	0.991785316689483	0.939246777962226	1	0.380209020896302	2.30476630782742	0.623918006934343	NA	-1.92455728693112
chr1	241594493	241594593	101	+	utr3	KMO	0.419321408000153	1	0.257011910162446	1	0.219552109651513	0.845884602319945	0.257306311740901	0.838434242974031	0.126136789864736	2.30476630782742	0.623918006934343	NA	-2.17862951796268
chr1	241878810	241878960	151	+	exon	EXO1	0.560915227904961	1	0.348489551600833	1	0.309850776274481	0.907921216628963	0.26146765378821	0.838967964803677	0.616130989437128	0.956274519398163	1.77169387251525e-09	2.71194576517713e-08	-0.340143529961036
chr1	243344263	243415739	71477	+	exon	MIR4677	0.824067762443539	1	0.869204291629299	1	0.883410114546525	0.991785316689483	0.954719817748017	1	-0.378954447379433	NA	NA	NA	NA
chr1	244053818	244054164	347	+	exon	ZBTB18	0.534327879904382	1	0.551726432136551	1	0.560693090328945	0.986405177840564	0.579954678723308	0.964661710746955	-0.116160081796508	-0.18626824573811	0.40623347424896	0.601113691313932	0.0701081639416019
chr1	244054263	244054461	199	+	exon	ZBTB18	0.679780854277443	1	0.716498322712129	1	0.74792810424832	0.991785316689483	0.982441010480709	1	-0.216158716450145	-0.18626824573811	0.40623347424896	0.601113691313932	-0.0298904707120349
chr1	244054560	244054856	297	+	exon	ZBTB18	0.64142352754416	1	0.693953909986951	1	0.692976264796877	0.991785316689483	0.741131394035428	1	0.0536788406827177	-0.18626824573811	0.40623347424896	0.601113691313932	0.239947086420827
chr1	244054955	244055350	396	+	exon	ZBTB18	0.884258419979565	1	0.993875787123081	1	0.972894679156494	0.991785316689483	0.994419468451316	1	-0.0595933876627889	-0.18626824573811	0.40623347424896	0.601113691313932	0.126674858075321
chr1	244055944	244056043	100	+	utr3	ZBTB18	0.753560901955634	1	0.570498942991071	1	0.68764365540637	0.991785316689483	0.907440789452232	1	0.318387835890792	-0.18626824573811	0.40623347424896	0.601113691313932	0.504656081628902
chr1	244705664	244705862	199	+	utr3	DESI2	0.32237313297342	1	0.199850522415241	1	0.108135031289249	0.706462025327387	0.155919811021183	0.801449447686412	-0.474858931359221	0.0234803018300763	0.851192866671604	0.92373762006323	-0.498339233189298
chr1	244835421	244836497	1077	+	utr5	COX20	0.82541964115837	1	0.593319545842252	1	0.623403555392272	0.991785316689483	0.286918199645712	0.852214253518202	-0.0292835746728495	-0.0494661372483739	0.826695696943029	0.909513366905505	0.0201825625755244
chr1	244970302	244970451	150	+	utr5	EFCAB2	0.432487896121626	1	0.223000385538425	1	0.256038766565754	0.874009216946843	0.35256704023463	0.879832285799474	0.0128578344841377	-0.0267721243925182	0.919658995014777	0.958100329134958	0.0396299588766559
chr1	245091201	245091400	200	+	exon	EFCAB2	0.941541009508657	1	0.980999282561999	1	0.9023404032062	0.991785316689483	0.979707874737765	1	-0.976917375597885	-0.0267721243925182	0.919658995014777	0.958100329134958	-0.950145251205366
chr1	245123334	245123483	150	+	utr3	EFCAB2	0.31871076770789	1	0.149418535750858	1	0.291672468516679	0.895443343770779	0.335471556853474	0.871356485667963	-0.698092419212653	-0.0267721243925182	0.919658995014777	0.958100329134958	-0.671320294820135
chr1	245124776	245124876	101	+	utr3	EFCAB2	0.62724663670453	1	0.430213687529926	1	0.594043570850765	0.991785316689483	0.782325236916551	1	-0.0933148711137191	-0.0267721243925182	0.919658995014777	0.958100329134958	-0.0665427467212009
chr1	246591713	246591912	200	+	exon	CNST	0.982788269710851	1	0.870801339392204	1	0.893921035664515	0.991785316689483	0.995662823717906	1	0.114023389026641	0.25648462303477	0.107391629740386	0.23554052734345	-0.142461234008129
chr1	246647184	246647781	598	+	exon	CNST	0.956728382241555	1	0.763576844657992	1	0.787123152744276	0.991785316689483	0.938925248020246	1	0.0727582912202657	0.25648462303477	0.107391629740386	0.23554052734345	-0.183726331814505
chr1	246665798	246666046	249	+	utr3	CNST	0.9194684978678	1	0.971251940528082	1	0.968703335033488	0.991785316689483	0.989383930800938	1	-0.144432555004715	0.25648462303477	0.107391629740386	0.23554052734345	-0.400917178039485
chr1	246790941	246791091	151	+	exon	LINC01341	0.768936319192567	1	0.72587726557213	1	0.879969279256103	0.991785316689483	0.814421229831178	1	0.380053821814899	-0.181417033555009	0.748446415575634	0.861907369578484	0.561470855369908
chr1	248838310	248838409	100	+	utr5	ZNF672	0.773962089732341	1	0.560056116649657	1	0.555497000773644	0.985304984709375	0.486300577689674	0.933401224313964	0.430290171632221	-0.0349644316493766	0.71532511473831	0.840327091780703	0.465254603281598
chr1	248847173	248847572	400	+	utr5	ZNF672	0.440216202045978	1	0.554219137886647	1	0.467299669528696	0.96132768094097	0.60869328845113	0.976035272772562	0.256816460967936	-0.0349644316493766	0.71532511473831	0.840327091780703	0.291780892617312
chr1	248847722	248848470	749	+	exon	ZNF672	0.669713514267769	1	0.862364693000795	1	0.77453818401234	0.991785316689483	0.420089745569742	0.908848770862618	0.0221422735830329	-0.0349644316493766	0.71532511473831	0.840327091780703	0.0571067052324096
chr1	248848570	248848769	200	+	utr3	ZNF672	0.285324711242621	1	0.308639115787895	1	0.262180719013399	0.876980439237958	0.123214297709654	0.787331301318292	0.175225950320422	-0.0349644316493766	0.71532511473831	0.840327091780703	0.210190381969798
chr1	248849318	248849467	150	+	utr3	ZNF672	0.25291149807306	1	0.224308021978453	1	0.282997707459746	0.889098422062705	0.185732074045762	0.809541626727667	0.295382207824679	-0.0349644316493766	0.71532511473831	0.840327091780703	0.330346639474056
chr1	248916691	248916987	297	+	exon	PGBD2	0.981121268662452	1	0.910738455546541	1	0.902447060184983	0.991785316689483	0.613051338723151	0.977431331949082	0.356419975910296	0.256780996037314	0.297298790483017	0.489325507106107	0.099638979872982
chr1	248917332	248917529	198	+	utr5	PGBD2	0.287269557250839	1	0.140647457904074	1	0.127080130102264	0.739142465176562	0.143268094460265	0.796958604307635	-0.174407901278213	0.256780996037314	0.297298790483017	0.489325507106107	-0.431188897315527
chr1	248917628	248917924	297	+	exon	PGBD2	0.620118471262863	1	0.449165693688033	1	0.439638101084839	0.958173498053185	0.682006740497986	0.999743300582898	0.147702823802455	0.256780996037314	0.297298790483017	0.489325507106107	-0.10907817223486
chr1	248918072	248918466	395	+	utr3	PGBD2	0.93695800646783	1	0.79782906197379	1	0.840374632760691	0.991785316689483	0.822517470328419	1	0.168584914776495	0.256780996037314	0.297298790483017	0.489325507106107	-0.0881960812608189
chr1	184973	185072	100	-	utr3	FO538757.1	0.503255596175844	1	0.387148428750841	1	0.48921136372361	0.96877084956835	0	0	-0.0874856360311558	-0.314718244667071	0.466852237692099	0.655951533383984	0.227232608635915
chr1	826693	826840	148	-	exon	LINC00115	0.564941556089367	1	0.373225827540633	1	0.462234208623551	0.960682000363882	0.588111917861936	0.967968101921707	-0.31471133318514	-0.100082133393605	0.854900620556803	0.925163123099218	-0.214629199791535
chr1	944703	945365	663	-	exon	NOC2L	0.334553004278883	1	0.446298060844215	1	0.277738242084033	0.88555256902571	0.480303160212459	0.93157715167688	0.350125707361263	0.135920868402642	0.108394757925998	0.237299974110631	0.214204838958621
chr1	945560	946179	620	-	exon	NOC2L	0.932001930596288	1	0.706627039038089	1	0.751118095423298	0.991785316689483	0.889031709399678	1	0.115088818681086	0.135920868402642	0.108394757925998	0.237299974110631	-0.0208320497215563
chr1	975254	975402	149	-	utr3	PERM1	0.820156041937052	1	0.635596386111866	1	0.729558111462892	0.991785316689483	0.89026432539844	1	-0.0987289227900113	-0.33962069517754	0.467999180689641	0.656961819614891	0.240891772387529
chr1	1082316	1082913	598	-	utr3	C1orf159	0.710214271672403	1	0.880977131999205	1	0.874180226398677	0.991785316689483	0.356964652024752	0.88233645091718	0.420976515332708	0.160926394148529	0.240934289045252	0.424176974536199	0.260050121184179
chr1	1216958	1217205	248	-	utr3	SDF4	0.81183561690502	1	0.923655712421385	1	0.928161305150933	0.991785316689483	0.879454387084363	1	-0.406727816650783	-0.474768919345486	1.96155344857853e-11	3.94184948900866e-10	0.0680411026947026
chr1	1217404	1218552	1149	-	utr3	SDF4	0.491407693894882	1	0.673106423218717	1	0.500033692416097	0.972084928903349	0.57336490429445	0.963112384366443	-0.320888308693815	-0.474768919345486	1.96155344857853e-11	3.94184948900866e-10	0.153880610651671
chr1	1223269	1223842	574	-	exon	SDF4	0.411241349046983	1	0.56688322907181	1	0.418535042211729	0.952136171483805	0.431258705833121	0.913715467653221	-0.258770968701046	-0.474768919345486	1.96155344857853e-11	3.94184948900866e-10	0.21599795064444
chr1	1254950	1255446	497	-	utr3	UBE2J2	0.614950513313698	1	0.830107945778967	1	0.783892052949052	0.991785316689483	0.363557777227107	0.885329284005353	0.0224830159480517	-0.0613944117184429	0.457052367751828	0.646867199141041	0.0838774276664945
chr1	1273191	1273340	150	-	utr5	UBE2J2	0.512901392509677	1	0.527264112157329	1	0.486044962654188	0.96791177854739	0.283234278124429	0.849464299378824	-0.032410039989314	-0.0613944117184429	0.457052367751828	0.646867199141041	0.0289843717291289
chr1	1273736	1273835	100	-	utr5	UBE2J2	0.101796881925421	1	0.116113200733414	1	0.0564481326855994	0.57016520000702	0.100508160443848	0.784208887712255	0.343839284590711	-0.0613944117184429	0.457052367751828	0.646867199141041	0.405233696309153
chr1	1292426	1292525	100	-	utr3	ACAP3	0.142922395269672	1	0.0311605929335646	1	0.0776299251976102	0.63228967119653	0.0517320247840174	0.748617243464761	-1.03966991801978	-0.683913118029558	5.99121936307051e-17	2.08578664129754e-15	-0.355756799990219
chr1	1298180	1298383	204	-	exon	ACAP3	0.0520273302019699	1	0.0298725993311531	1	0.0198840403272561	0.369912976661654	0.03282744366569	0.742531302825836	0.372507711713787	-0.683913118029558	5.99121936307051e-17	2.08578664129754e-15	1.05642082974335
chr1	1300533	1300632	100	-	utr3	ACAP3	0.241835522976414	1	0.246872829313193	1	0.211906170891441	0.836222096939017	0.140921154423917	0.795029858875962	-0.386525449751114	-0.683913118029558	5.99121936307051e-17	2.08578664129754e-15	0.297387668278444
chr1	1301537	1301686	150	-	exon	ACAP3	0.509819506784249	1	0.404086673781672	1	0.424503907196486	0.954595080649966	0.463930574407536	0.924857887813934	1.2771686542088	-0.683913118029558	5.99121936307051e-17	2.08578664129754e-15	1.96108177223835
chr1	1303593	1303742	150	-	exon	ACAP3	0.551333037292158	1	0.425096272187095	1	0.511409235761708	0.974771142639118	0.596538272368857	0.970947388642417	0.603773562639149	-0.683913118029558	5.99121936307051e-17	2.08578664129754e-15	1.28768668066871
chr1	1307887	1307987	101	-	utr5	ACAP3	0.864408520244016	1	0.746621142733633	1	0.762227576850944	0.991785316689483	0.794114433105035	1	-0.929353306508893	-0.683913118029558	5.99121936307051e-17	2.08578664129754e-15	-0.245440188479335
chr1	1312852	1313001	150	-	utr3	CPSF3L	0.0482237714729137	1	0.0473781749874128	1	0.0325275132788767	0.462994497071542	0.0105232067638905	0.701207277788463	-0.0244073914899022	-0.424535346787175	8.1644214473765e-07	8.23035866589438e-06	0.400127955297273
chr1	1313201	1313450	250	-	exon	CPSF3L	0.712986947835359	1	0.730055999421304	1	0.767496042458545	0.991785316689483	0.893758683289983	1	-0.0837376376922392	-0.424535346787175	8.1644214473765e-07	8.23035866589438e-06	0.340797709094936
chr1	1313987	1314087	101	-	utr5	CPSF3L	0.213939626470357	1	0.17614626416201	1	0.0838323666248327	0.648147914771479	0.200371806816201	0.812137440690709	0.856237674042577	-0.424535346787175	8.1644214473765e-07	8.23035866589438e-06	1.28077302082975
chr1	1314435	1314784	350	-	exon	CPSF3L	0.968048719454883	1	0.818215812400383	1	0.859679369423242	0.991785316689483	0.767440612650926	1	-0.195596580087135	-0.424535346787175	8.1644214473765e-07	8.23035866589438e-06	0.22893876670004
chr1	1315033	1315332	300	-	exon	CPSF3L	0.818173540941522	1	0.881544999311485	1	0.856045975795272	0.991785316689483	0.927902049789505	1	-0.108329241611286	-0.424535346787175	8.1644214473765e-07	8.23035866589438e-06	0.31620610517589
chr1	1318862	1319759	898	-	utr3	CPSF3L	0.28478265701726	1	0.362323915484665	1	0.297337301869262	0.897974213951524	0.149315191230465	0.801181575532241	-0.144949717369174	-0.424535346787175	8.1644214473765e-07	8.23035866589438e-06	0.279585629418001
chr1	1320855	1320954	100	-	exon	CPSF3L	0.726885618564679	1	0.773122798243895	1	0.800031489255956	0.991785316689483	0.809843292617795	1	-0.177719089968099	-0.424535346787175	8.1644214473765e-07	8.23035866589438e-06	0.246816256819076
chr1	1336019	1336167	149	-	utr3	DVL1	0.54165297920323	1	0.684724074509343	1	0.526080957788007	0.978924752658594	0.281297976466436	0.8487454136611	-0.394113378099255	-0.536583980134181	4.4445228202691e-14	1.21851355106413e-12	0.142470602034926
chr1	1336365	1336514	150	-	utr3	DVL1	0.349284018717664	1	0.469520471507575	1	0.410226127596193	0.949035242662508	0.606443944787199	0.975483715169596	-0.318266776653633	-0.536583980134181	4.4445228202691e-14	1.21851355106413e-12	0.218317203480548
chr1	1348904	1349350	447	-	utr5	DVL1	0.0725027782066083	1	0.11000588776867	1	0.00296703458174249	0.13189347987676	0.451456668950232	0.921250711073499	-0.0926621730114577	-0.536583980134181	4.4445228202691e-14	1.21851355106413e-12	0.443921807122723
chr1	1352987	1353284	298	-	utr3	MXRA8	0.317807078482428	1	0.388775445363493	1	0.40443628957599	0.94782948069371	0.448027885949186	0.920026366630956	0.103869317823353	-0.191320427535042	0.0153156762794393	0.0503838821337542	0.295189745358395
chr1	1358487	1358636	150	-	utr5	MXRA8	0.350509217495392	1	0.336720345806275	1	0.329582713673453	0.913084971522383	0.413865778098722	0.906884643227085	0.363679785035979	-0.191320427535042	0.0153156762794393	0.0503838821337542	0.555000212571021
chr1	1374121	1374269	149	-	exon	AURKAIP1	0.0782115634871859	1	0.111773422833427	1	0.0835770414170684	0.64696623936922	0.132575350019024	0.791315888069634	0.466460232123188	0.096520959263619	0.184985777321188	0.352193283632464	0.369939272859569
chr1	1375053	1375152	100	-	utr5	AURKAIP1	0.218564856395417	1	0.283700257325825	1	0.142366572271704	0.763051332601192	0.616701735840733	0.978305586509949	0.115331756568428	0.096520959263619	0.184985777321188	0.352193283632464	0.0188107973048086
chr1	1385961	1386211	251	-	exon	CCNL2	0.90993456018453	1	0.993082861294059	1	0.951636657988698	0.991785316689483	0.359520782459653	0.883703135360747	-0.219192344320157	-0.414266173505719	3.08467367458168e-08	3.92694816963952e-07	0.195073829185561
chr1	1386961	1387461	501	-	utr3	CCNL2	0.510574143179821	1	0.707855182561589	1	0.595461970099752	0.991785316689483	0.15646107158287	0.801449447686412	-0.349413273443827	-0.414266173505719	3.08467367458168e-08	3.92694816963952e-07	0.0648529000618918
chr1	1399228	1399328	101	-	utr5	CCNL2	0.556229293533991	1	0.650356817676316	1	0.643455851723422	0.991785316689483	0.427460016197745	0.911601646426746	-0.324990857994813	-0.414266173505719	3.08467367458168e-08	3.92694816963952e-07	0.0892753155109056
chr1	1418969	1420069	1101	-	utr3	ANKRD65	0.263315287458359	1	0.331742947512941	1	0.164639051921906	0.784413936079591	0.0876272401844856	0.777580586781454	0.62547913010966	0.346115094896039	0.00672109773845806	0.0252542862404666	0.279364035213621
chr1	1420822	1421220	399	-	utr5	ANKRD65	0.0782832692188443	1	0.0734128633063855	1	0.0328545223666421	0.465160030364467	0.103659660584381	0.784208887712255	0.925545527405427	0.346115094896039	0.00672109773845806	0.0252542862404666	0.579430432509389
chr1	1541673	1541773	101	-	utr3	SSU72	0.153591721684691	1	0.170558768727132	1	0.136846556340459	0.755200477695332	0.110316142332604	0.786915280321127	0.242164219106093	0.0101374282650548	0.882265495493173	0.939286423692061	0.232026790841038
chr1	1544921	1545020	100	-	exon	SSU72	0.455722119034944	1	0.297800480115823	1	0.156058907654672	0.77694850055055	0.225214444562528	0.822351417537222	0.0230764590145801	0.0101374282650548	0.882265495493173	0.939286423692061	0.0129390307495253
chr1	1564710	1564860	151	-	exon	SSU72	0.185963146966832	1	0.0749383030324642	1	0.031277561565585	0.45312088760332	0.0413442285888096	0.742531302825836	-0.169695855853324	0.0101374282650548	0.882265495493173	0.939286423692061	-0.179833284118378
chr1	1598111	1598508	398	-	utr3	FNDC10	0.310000711923671	1	0.377749132792259	1	0.345553537186446	0.918660644854846	0.463582438639958	0.924434696825079	0.196467775083214	-0.0768404123963377	0.509355112795949	0.691985580635007	0.273308187479551
chr1	1598607	1598707	101	-	utr3	FNDC10	0.0802742628022023	1	0.0460657336210223	1	0.0611633381313371	0.585010547469137	0.210441350718773	0.817274032115016	0.615559786926182	-0.0768404123963377	0.509355112795949	0.691985580635007	0.69240019932252
chr1	1599054	1599302	249	-	utr3	FNDC10	0.583185558231906	1	0.665186009748655	1	0.707161771048285	0.991785316689483	0.719734647051111	1	0.20804850195418	-0.0768404123963377	0.509355112795949	0.691985580635007	0.284888914350518
chr1	1599401	1599550	150	-	exon	FNDC10	0.575156646521474	1	0.67708967602499	1	0.713279278103391	0.991785316689483	0.737377469354477	1	0.210686195670283	-0.0768404123963377	0.509355112795949	0.691985580635007	0.287526608066621
chr1	1615099	1615298	200	-	exon	RP11-345P4.9	0.627531719290886	1	0.685860921573526	1	0.660064107663548	0.991785316689483	0.570269427907536	0.961834237235639	-0.478703776210962	-0.709610727117322	0.00128573755906899	0.00623103811375827	0.23090695090636
chr1	1615447	1615745	299	-	exon	RP11-345P4.9	0.865675279065654	1	0.965278933993137	1	0.982424226695887	0.991785316689483	0.893439123568197	1	-0.452444295051499	-0.709610727117322	0.00128573755906899	0.00623103811375827	0.257166432065823
chr1	1649503	1652504	3002	-	exon	CDK11B	0.17906571605278	1	0.0631242504273036	1	0.0215383574067759	0.380079497164204	0.0436597390343193	0.742531302825836	-0.355508365914605	-0.0414429167822806	0.727998682081162	0.84954605555114	-0.314065449132325
chr1	1663393	1663493	101	-	utr3	SLC35E2B	0.945920768000535	1	0.775988453106206	1	0.798063505281743	0.991785316689483	0.94785424844616	1	-0.210379657767273	-0.172866187451754	0.118972050272414	0.254128449323396	-0.0375134703155189
chr1	1665092	1665841	750	-	utr3	SLC35E2B	0.146503650669197	1	0.191251957033597	1	0.101487389032764	0.690743412524616	0.18465241648024	0.809541626727667	0.0922177598753755	-0.172866187451754	0.118972050272414	0.254128449323396	0.26508394732713
chr1	1709622	1719359	9738	-	exon	RP1-283E3.8	0.733121567529794	1	0.932927550002829	1	0.918846229152493	0.991785316689483	0.407542400842327	0.904325052460518	0.182635222694483	0.279955271212188	0.731902585887599	NA	-0.0973200485177055
chr1	1752674	1752773	100	-	utr3	NADK	0.407842657822838	1	0.472734369134197	1	0.465549270093982	0.96132768094097	0.291511819365939	0.852214253518202	0.252674736192759	-0.0474999689480575	0.599835450414717	0.760656948064521	0.300174705140817
chr1	1778399	1778773	375	-	utr5	NADK	0.392324165553587	1	0.440413196433883	1	0.336896624092791	0.915612885037294	0.569640937960173	0.961502516817879	0.373624548932004	-0.0474999689480575	0.599835450414717	0.760656948064521	0.421124517880062
chr1	1890868	1891117	250	-	utr5	GNB1	0.000381927337662589	1	0.00074181446641793	1	1.34250390465919e-09	2.8249638413791e-06	0.13481370411034	0.793691927075185	0.481207519441572	-0.124702760876636	0.0492267835637661	0.128840574165445	0.605910280318208
chr1	1917789	1918038	250	-	utr3	TMEM52	0.891184788764507	1	0.636278931152585	1	0.644873453456988	0.991785316689483	0.439785924692876	0.918414999201497	-0.173205836457733	-0.140693235308463	0.278270998292684	0.468504730429607	-0.0325126011492702
chr1	1942134	1946421	4288	-	exon	CFAP74	0.29737233329826	1	0.339052358116285	1	0.318945679547772	0.910030077736128	0.252839542256215	0.835841399795692	0.238143169006189	-0.523536342060979	0.049639628511004	0.129700002813044	0.761679511067168
chr1	1953828	1953977	150	-	exon	CFAP74	0.911075578065877	1	0.940611011452473	1	0.917641884543921	0.991785316689483	0.99386096492827	1	-0.939700508813847	-0.523536342060979	0.049639628511004	0.129700002813044	-0.416164166752867
chr1	1954825	1954974	150	-	exon	CFAP74	0.889415277616693	1	0.938604332821759	1	0.932305258693537	0.991785316689483	0.99952399142558	1	-0.423854944668706	-0.523536342060979	0.049639628511004	0.129700002813044	0.0996813973922733
chr1	1955124	1955273	150	-	exon	CFAP74	0.934885347257245	1	0.997414352460766	1	0.937530052501748	0.991785316689483	0.977446241521619	1	-0.779797629212523	-0.523536342060979	0.049639628511004	0.129700002813044	-0.256261287151544
chr1	1956641	1959175	2535	-	exon	CFAP74	0.493196053694115	1	0.567015606567678	1	0.577795077443247	0.990585305995157	0.471506766714444	0.928121899909504	-0.577021422278746	-0.523536342060979	0.049639628511004	0.129700002813044	-0.0534850802177667
chr1	2184611	2185408	798	-	utr3	FAAP20	0.399178793386453	1	0.548496950819383	1	0.431891363845111	0.956991010299619	0.380376397898713	0.892599646848647	0.377412741730259	0.237562869779021	0.0119384217661997	0.0409862677496566	0.139849871951238
chr1	2190717	2191066	350	-	exon	FAAP20	0.565204329739961	1	0.580102585136938	1	0.53444328186341	0.980857454393174	0.263184770229111	0.839965321144786	0.678547442778054	0.237562869779021	0.0119384217661997	0.0409862677496566	0.440984572999033
chr1	2192013	2192112	100	-	utr3	FAAP20	0.498920017313658	1	0.425855121656618	1	0.411602013645688	0.949035242662508	0.468110748361019	0.926338240196741	0.589898826564843	0.237562869779021	0.0119384217661997	0.0409862677496566	0.352335956785822
chr1	2192212	2192312	101	-	utr3	FAAP20	0.680956895769379	1	0.633605046847884	1	0.677113740924534	0.991785316689483	0.778931884591559	1	0.64780774215483	0.237562869779021	0.0119384217661997	0.0409862677496566	0.410244872375809
chr1	2192411	2192760	350	-	utr3	FAAP20	0.834938806705764	1	0.647491092790781	1	0.65149507476255	0.991785316689483	0.847211486625637	1	0.70465935232321	0.237562869779021	0.0119384217661997	0.0409862677496566	0.467096482544189
chr1	2194143	2194767	625	-	utr5	FAAP20	0.871514349830174	1	0.606592265921067	1	0.565217788319815	0.987771774715458	0.829998905806587	1	0.229670793677096	0.237562869779021	0.0119384217661997	0.0409862677496566	-0.0078920761019248
chr1	2350905	2351200	296	-	exon	RP4-740C4.5	0.91440616079583	1	0.962213114025535	1	0.920567314986307	0.991785316689483	0.48076550953067	0.93157715167688	-0.950308363732428	-0.621552954474395	0.148475143457839	0.300294938414991	-0.328755409258033
chr1	2351445	2351592	148	-	exon	RP4-740C4.5	0.597403178777853	1	0.492520099470439	1	0.606301813238292	0.991785316689483	1	1	-0.379082388696631	-0.621552954474395	0.148475143457839	0.300294938414991	0.242470565777764
chr1	2352673	2352771	99	-	exon	RP4-740C4.5	0.857352338440987	1	0.837521149690657	1	0.862623787858938	0.991785316689483	0.99813629601484	1	-0.7659349843932	-0.621552954474395	0.148475143457839	0.300294938414991	-0.144382029918806
chr1	2404811	2404911	101	-	utr3	PEX10	0.402531420169011	1	0.40578202194077	1	0.457782228386904	0.958760672717639	0.373075202080485	0.890023146238677	0.359431413219205	0.328198416495217	0.00453745156191594	0.0181651874393991	0.0312329967239877
chr1	2405160	2405609	450	-	utr3	PEX10	0.17685215454967	1	0.226244024158877	1	0.175188027238508	0.795520851401029	0.0773137422822316	0.775348141426098	0.541807590831457	0.328198416495217	0.00453745156191594	0.0181651874393991	0.21360917433624
chr1	2508632	2508930	299	-	utr3	PANK4	0.628752944583071	1	0.772998488038918	1	0.741556736885479	0.991785316689483	0.707234075452117	1	0.180099762000013	0.0913313283249691	0.369339426451832	0.564767979380046	0.088768433675044
chr1	2526479	2526578	100	-	exon	PANK4	0.230122747656786	1	0.198736582511245	1	0.154012080439039	0.774455731108233	0.143154539834437	0.796958604307635	0.551673332804288	0.0913313283249691	0.369339426451832	0.564767979380046	0.460342004479319
chr1	2552383	2552483	101	-	exon	RP3-395M20.8	0.932973910393006	1	0.890232754758606	1	0.854875033485888	0.991785316689483	0.959305676066521	1	-0.590086230438803	-0.871838828280381	0.173091937096628	0.335498107593048	0.281752597841579
chr1	3067614	3067914	301	-	exon	LINC00982	0.444908878021092	1	0.334524137479313	1	0.42141065223399	0.952719646217866	0.496550828316867	0.937698288712049	-0.037693471652525	-0.164329927816626	0.686197004263229	0.820056466201522	0.126636456164101
chr1	3490120	3490369	250	-	utr3	MEGF6	0.484277245865942	1	0.460839711556925	1	0.503321161261026	0.972308130653398	0.705298299931112	1	-1.39728652946687	-1.40472452034074	4.35298594538832e-16	1.40697669935888e-14	0.00743799087386621
chr1	3631264	3631413	150	-	utr3	WRAP73	0.644540254376576	1	0.665921792763399	1	0.683601847778865	0.991785316689483	0.654659357147412	0.990797607832571	0.44521653305461	0.217383661248676	0.0431316651536892	0.116212582594392	0.227832871805934
chr1	3738037	3738385	349	-	exon	TP73-AS1	0.662556859908168	1	0.75395748964792	1	0.744162972145673	0.991785316689483	0.704399982739189	1	0.55002397388948	0.491688722238522	1.24834173166801e-05	9.98738437014015e-05	0.0583352516509574
chr1	3738484	3738683	200	-	exon	TP73-AS1	0.399327660012481	1	0.182057649830178	1	0.223422705470233	0.848419158710808	0.29133695381636	0.852214253518202	0.258222096396834	0.491688722238522	1.24834173166801e-05	9.98738437014015e-05	-0.233466625841689
chr1	3739528	3740125	598	-	exon	TP73-AS1	0.74984178771709	1	0.88883047319491	1	0.878194504732794	0.991785316689483	0.886603354580511	1	0.194902222586565	0.491688722238522	1.24834173166801e-05	9.98738437014015e-05	-0.296786499651957
chr1	3742895	3743095	201	-	exon	TP73-AS1	0.858855783265736	1	0.940561116559879	1	0.920080235886828	0.991785316689483	0.947522558954309	1	0.656711235698261	0.491688722238522	1.24834173166801e-05	9.98738437014015e-05	0.165022513459739
chr1	3743361	3746789	3429	-	exon	TP73-AS1	0.627557870497565	1	0.814591537746491	1	0.74733288017627	0.991785316689483	0.730794107391858	1	0.796576740552619	0.491688722238522	1.24834173166801e-05	9.98738437014015e-05	0.304888018314096
chr1	3746889	3746988	100	-	exon	TP73-AS1	0.907678609495728	1	0.740989225876557	1	0.775917906202883	0.991785316689483	0.912550327273603	1	0.571749250561102	0.491688722238522	1.24834173166801e-05	9.98738437014015e-05	0.0800605283225796
chr1	3781039	3781138	100	-	utr3	LRRC47	0.371606789818627	1	0.479303898550174	1	0.335300130423296	0.915276384852606	0.132625988787154	0.791315888069634	0.436826374682255	0.182113608119639	0.0131241234460626	0.0442068159867044	0.254712766562617
chr1	3784057	3784157	101	-	exon	LRRC47	0.130789201956246	1	0.130758028336073	1	0.112009595041094	0.714905886355371	0.14655923846893	0.799709593461609	0.604297979685759	0.182113608119639	0.0131241234460626	0.0442068159867044	0.422184371566121
chr1	3785167	3787209	2043	-	exon	LRRC47	0.0375795566755747	1	0.0568406884534413	1	0.0186906690794765	0.358903486635635	0.0167421263045214	0.730982599900631	0.572716914523201	0.182113608119639	0.0131241234460626	0.0442068159867044	0.390603306403562
chr1	3815121	3815221	101	-	utr3	CEP104	0.410773769917364	1	0.407006502082346	1	0.403910299990579	0.94782948069371	0.384577160781817	0.894386524418595	-0.109032596347329	-0.127917631501405	0.196883404264134	0.368358628523916	0.0188850351540759
chr1	3826716	3829704	2989	-	exon	CEP104	0.337234685661384	1	0.147575854511375	1	0.177168207802557	0.798831823939242	0.143903299581776	0.796958604307635	-0.201041717921836	-0.127917631501405	0.196883404264134	0.368358628523916	-0.0731240864204315
chr1	3857114	3857214	101	-	utr5	CEP104	0.236623465693887	1	0.1875682635838	1	0.158022922709492	0.778279075743588	0.146352076691552	0.799553801230873	0.134523637607305	-0.127917631501405	0.196883404264134	0.368358628523916	0.262441269108709
chr1	3890667	3890866	200	-	exon	C1orf174	0.535027592553173	1	0.67581272353183	1	0.617505216321772	0.991785316689483	0.492605300867288	0.935987137509463	0.0419727567675322	-0.0238358679184843	0.844713760439527	0.920253475544129	0.0658086246860164
chr1	6222929	6223127	199	-	utr3	ICMT	0.579425473477646	1	0.675904261326037	1	0.673760772726144	0.991785316689483	0.273453425019604	0.846102760933457	-0.171705842949873	0.0989434855403407	0.207434093469495	0.382344232302588	-0.270649328490214
chr1	6223821	6224019	199	-	utr3	ICMT	0.731465263966832	1	0.469022310688686	1	0.43976796694498	0.958173498053185	0.484033713135877	0.933401224313964	0.0791517305878499	0.0989434855403407	0.207434093469495	0.382344232302588	-0.0197917549524907
chr1	6224565	6225160	596	-	utr3	ICMT	0.862592570515782	1	0.588069857622271	1	0.454390356923429	0.95870025750228	0.388870046475375	0.895962264014249	0.154510658786712	0.0989434855403407	0.207434093469495	0.382344232302588	0.0555671732463711
chr1	6248939	6249138	200	-	utr3	GPR153	0.439703555244521	1	0.337860872483581	1	0.409816274862529	0.949035242662508	0.494179535456524	0.936301142658174	0.3575078972146	0.1382456177928	0.695210586150411	0.826490446723087	0.2192622794218
chr1	6249287	6249387	101	-	utr3	GPR153	0.785018262037648	1	0.741944887195873	1	0.874927622130011	0.991785316689483	0.901497333648047	1	0.446813643522854	0.1382456177928	0.695210586150411	0.826490446723087	0.308568025730053
chr1	6249984	6250519	536	-	exon	GPR153	0.450835071541629	1	0.289586492017738	1	0.340037783119227	0.91572737543302	0.440484518086357	0.918615192844817	0.497507338408988	0.1382456177928	0.695210586150411	0.826490446723087	0.359261720616188
chr1	6393646	6393745	100	-	utr5	ACOT7	0.866031630956055	1	0.684549708038432	1	0.734777556547609	0.991785316689483	0.808590816149936	1	-0.324854410042108	0.135743443433667	0.081291618943834	0.190422225201991	-0.460597853475774
chr1	6461349	6461448	100	-	utr3	TNFRSF25	0.438228450369783	1	0.319556004440823	1	0.406420225313174	0.94817993790164	0.496031145000103	0.937186466527709	-0.115971964303272	-0.555928214806908	0.0869697750938801	0.200559053368793	0.439956250503636
chr1	6461647	6461746	100	-	utr3	TNFRSF25	0.378914643296943	1	0.194227415334556	1	0.266265376376161	0.878189488091591	0.218620578261298	0.820604755334105	-1.49770056827806	-0.555928214806908	0.0869697750938801	0.200559053368793	-0.941772353471151
chr1	6468186	6468435	250	-	exon	PLEKHG5	0.806387944216534	1	0.906963293601531	1	0.959351726145486	0.991785316689483	0.779277769059999	1	0.476024129395051	0.199699274573262	0.114602738930301	0.247293865185793	0.276324854821789
chr1	6468584	6469188	605	-	exon	PLEKHG5	0.313631800584057	1	0.327070284698529	1	0.238182710597839	0.861949302206704	0.304078531537398	0.85613072865387	0.865322079632271	0.199699274573262	0.114602738930301	0.247293865185793	0.665622805059009
chr1	6475138	6475969	832	-	exon	PLEKHG5	0.724363973376362	1	0.777165501546974	1	0.759766704731885	0.991785316689483	0.753650349483485	1	0.729144731167436	0.199699274573262	0.114602738930301	0.247293865185793	0.529445456594173
chr1	6524494	6524693	200	-	utr3	NOL9	0.6998865915282	1	0.478248808105471	1	0.481456267716114	0.966321566490291	0.639841676035206	0.985981287380664	0.0778848712046007	-0.00417936597620279	0.964735610639658	0.982776354037932	0.0820642371808035
chr1	6525542	6525642	101	-	utr3	NOL9	0.571474616377392	1	0.337819609384327	1	0.396026192338927	0.943576122700708	0.563114378002795	0.959289348287072	0.0826072460230052	-0.00417936597620279	0.964735610639658	0.982776354037932	0.086786611999208
chr1	6525792	6525992	201	-	utr3	NOL9	0.956181195802721	1	0.869444056191976	1	0.883400279557029	0.991785316689483	0.988411608476092	1	-0.261894769203435	-0.00417936597620279	0.964735610639658	0.982776354037932	-0.257715403227232
chr1	6531994	6532242	249	-	exon	NOL9	0.891665195107998	1	0.706091419240622	1	0.775462813833076	0.991785316689483	0.73224875686415	1	-0.0952243382523862	-0.00417936597620279	0.964735610639658	0.982776354037932	-0.0910449722761834
chr1	6592660	6593107	448	-	utr3	KLHL21	0.496251107728011	1	0.643623642887085	1	0.611303036512857	0.991785316689483	0.299301382612824	0.854526335752861	0.0107090378474817	-0.102704917353146	0.174566279128002	0.33758862368714	0.113413955200628
chr1	6593206	6593653	448	-	utr3	KLHL21	0.278417434748054	1	0.39955635738905	1	0.31166532437289	0.907921216628963	0.330852338626505	0.86884176975535	0.123233821327866	-0.102704917353146	0.174566279128002	0.33758862368714	0.225938738681012
chr1	6595489	6599425	3937	-	utr5	KLHL21	0.668982021110045	1	0.85646358134371	1	0.795030896264423	0.991785316689483	0.150228676848377	0.801181575532241	0.00219402744955546	-0.102704917353146	0.174566279128002	0.33758862368714	0.104898944802701
chr1	6602248	6602546	299	-	exon	KLHL21	0.176116328794554	1	0.204051809969823	1	0.162371495944522	0.780947022701131	0.244289161597619	0.832288134916888	0.327888830771149	-0.102704917353146	0.174566279128002	0.33758862368714	0.430593748124295
chr1	6634417	6634716	300	-	utr3	DNAJC11	0.828198804082192	1	0.963659357494822	1	0.976077811423403	0.991785316689483	0.30321236983697	0.855021637423024	0.140880780018342	0.176523097492569	0.0435568757221729	0.117095372399821	-0.0356423174742268
chr1	6635065	6635164	100	-	utr3	DNAJC11	0.656351624142783	1	0.768995515442747	1	0.796442277059082	0.991785316689483	0.525528251204336	0.947301542729817	0.275383478936937	0.176523097492569	0.0435568757221729	0.117095372399821	0.0988603814443679
chr1	6635414	6635613	200	-	utr3	DNAJC11	0.892658541646625	1	0.895201021352517	1	0.867286570439504	0.991785316689483	0.759826690181773	1	0.244596220453478	0.176523097492569	0.0435568757221729	0.117095372399821	0.0680731229609091
chr1	6654279	6668163	13885	-	exon	DNAJC11	0.445843041283318	1	0.528037260258183	1	0.505397741802114	0.972480434987185	0.2766541842578	0.84739714541973	0.255254640082248	0.176523097492569	0.0435568757221729	0.117095372399821	0.0787315425896787
chr1	8013158	8013806	649	-	utr3	ERRFI1	0.29973837912119	1	0.168656902822294	1	0.0276662086969055	0.42623516522609	0.00949092967424636	0.701207277788463	-1.23989650915536	-0.969359397685266	4.62731053400834e-43	8.88038732857875e-41	-0.270537111470092
chr1	8013955	8014254	300	-	utr3	ERRFI1	0.252160023658505	1	0.141482759863497	1	0.0162902403077652	0.333342672618621	0.0587452843739655	0.760811634861519	-1.26022562885055	-0.969359397685266	4.62731053400834e-43	8.88038732857875e-41	-0.290866231165286
chr1	8354887	8355086	200	-	utr3	RERE	0.628930537212432	1	0.409292485631288	1	0.391117080804706	0.94197108634641	0.666101348200734	0.994080132853333	-0.191993896441239	-0.0617068166571917	0.37302368452764	0.568948189417578	-0.130287079784047
chr1	8355583	8359925	4343	-	exon	RERE	0.375932250552573	1	0.545135871489	1	0.45404993226347	0.95870025750228	0.734469379314196	1	0.0816623010719761	-0.0617068166571917	0.37302368452764	0.568948189417578	0.143369117729168
chr1	8360348	8360796	449	-	exon	RERE	0.66893113816531	1	0.854688028016792	1	0.822607308057775	0.991785316689483	0.28858708745629	0.852214253518202	0.0803911037802192	-0.0617068166571917	0.37302368452764	0.568948189417578	0.142097920437411
chr1	8360996	8361444	449	-	exon	RERE	0.494189332070992	1	0.635373344230082	1	0.514824168380309	0.975031781632499	0.277282774270253	0.848020417266275	0.0550872550260501	-0.0617068166571917	0.37302368452764	0.568948189417578	0.116794071683242
chr1	8656040	8656339	300	-	utr5	RERE	0.56570613089888	1	0.687328728062123	1	0.647353951589892	0.991785316689483	0.659301864188618	0.992237387900435	-0.147837043890304	-0.0617068166571917	0.37302368452764	0.568948189417578	-0.086130227233112
chr1	8878245	8878754	510	-	utr5	ENO1	0.71476955207668	1	0.999827292075204	1	0.989708662515941	0.99227145669077	0.763059475446894	1	-0.0854736900699846	-0.133357612568048	0.0314354826127178	0.0905665161480683	0.0478839224980637
chr1	9103836	9104134	299	-	utr3	GPR157	0.784947437588109	1	0.929155041767311	1	0.95329631842427	0.991785316689483	0.858126963276068	1	0.227848388093788	0.102819578832336	0.378529923639338	0.573812195659041	0.125028809261452
chr1	9104383	9104482	100	-	utr3	GPR157	0.804588322676161	1	0.883079034944179	1	0.896315038376153	0.991785316689483	0.817661850210949	1	0.147206080148158	0.102819578832336	0.378529923639338	0.573812195659041	0.0443865013158218
chr1	9149849	9150147	299	-	exon	MIR34A	0.470478120565375	1	0.263749856960058	1	0.284619460398374	0.890508324264493	0.289104025958369	0.852214253518202	-0.595295642304367	-0.179704204859954	0.197739951866101	0.369376016668724	-0.415591437444413
chr1	9150495	9150942	448	-	exon	MIR34A	0.858843223322773	1	0.674149165946785	1	0.683153631156184	0.991785316689483	0.668007566198118	0.994676651827163	-0.414453731918831	-0.179704204859954	0.197739951866101	0.369376016668724	-0.234749527058877
chr1	9151140	9151339	200	-	exon	MIR34A	0.436922545228895	1	0.2444448170833	1	0.249838188561433	0.871587140723884	0.271447364889134	0.845963743718023	-0.54501774455511	-0.179704204859954	0.197739951866101	0.369376016668724	-0.365313539695155
chr1	9151538	9151637	100	-	exon	MIR34A	0.888291946021729	1	0.995536948640963	1	0.975439782757777	0.991785316689483	0.504321029140494	0.941101035071769	-0.112523072342953	-0.179704204859954	0.197739951866101	0.369376016668724	0.0671811325170008
chr1	9680961	9687358	6398	-	exon	PIK3CD-AS2	0.572176824049045	1	0.603308173293194	1	0.611847612993764	0.991785316689483	0.527032326663532	0.947791919172424	-0.0556744937574957	-0.215014347733454	0.505445224885717	0.688684818749593	0.159339853975958
chr1	9729522	9729621	100	-	utr3	CLSTN1	0.948616142612393	1	0.701832943128651	1	0.701233536291436	0.991785316689483	0.665785927542364	0.994080132853333	0.00498821879832302	0.0548070133144624	0.398275070109679	0.593950184691006	-0.0498187945161394
chr1	9729770	9730217	448	-	utr3	CLSTN1	0.621507716699299	1	0.36127250157964	1	0.313509917109579	0.909457164438947	0.310321298679378	0.858936144528661	0.0366136173885986	0.0548070133144624	0.398275070109679	0.593950184691006	-0.0181933959258638
chr1	9730316	9731229	914	-	utr3	CLSTN1	0.0877802698298887	1	0.129728593590548	1	0.0683156038635989	0.610557303188609	0.0246094112107506	0.742531302825836	0.386597190358092	0.0548070133144624	0.398275070109679	0.593950184691006	0.33179017704363
chr1	9823831	9823931	101	-	utr5	CLSTN1	0.224744968173252	1	0.266099399752591	1	0.21609245613447	0.842515935394427	0.497098782362789	0.937868355413971	0.302447745351952	0.0548070133144624	0.398275070109679	0.593950184691006	0.24764073203749
chr1	9930090	9930239	150	-	utr3	LZIC	0.057221403016633	1	0.0244380278386441	1	0.00338791645046323	0.141516530416244	0.00884145728050334	0.701207277788463	-0.360971329845312	0.203539263591303	0.121024099687526	0.257459193917499	-0.564510593436616
chr1	9942722	9943288	567	-	utr5	LZIC	0.765318841173339	1	0.889925878685337	1	0.935045440429113	0.991785316689483	1	1	0.126681543906457	0.203539263591303	0.121024099687526	0.257459193917499	-0.076857719684846
chr1	10461251	10461500	250	-	utr3	DFFA	0.938350572121673	1	0.727980286405868	1	0.696868555345104	0.991785316689483	0.0802338978769975	0.777088078798327	0.105297888829256	0.220387807323117	0.0244941001387702	0.0737223915762671	-0.11508991849386
chr1	10461600	10462514	915	-	utr3	DFFA	0.449215007541124	1	0.502635350733612	1	0.500467047054998	0.97214671399631	0.454080409403315	0.921479044826911	0.258648543449046	0.220387807323117	0.0244941001387702	0.0737223915762671	0.038260736125929
chr1	10462962	10463062	101	-	utr3	DFFA	0.672945859810778	1	0.741576307744939	1	0.776401508290852	0.991785316689483	0.666663407940262	0.994481591287069	0.354939287156693	0.220387807323117	0.0244941001387702	0.0737223915762671	0.134551479833576
chr1	10638452	10638551	100	-	utr3	CASZ1	0.359875106034388	1	0.181091875216854	1	0.419288140803607	0.952136171483805	0.623354712226956	0.980078265638321	-0.124809666714149	-0.245678610388572	0.213111497564207	0.389790424363029	0.120868943674423
chr1	10639051	10639201	151	-	exon	CASZ1	0.147812497955134	1	0.0430235315612024	1	0.106893440057187	0.704404954183101	0.132598749314214	0.791315888069634	0.237758018621196	-0.245678610388572	0.213111497564207	0.389790424363029	0.483436629009768
chr1	10653726	10653976	251	-	exon	CASZ1	0.307973340959524	1	0.329570401413605	1	0.247688012735687	0.869384858206831	0.636084096596417	0.98540917856938	-0.0678748821820164	-0.245678610388572	0.213111497564207	0.389790424363029	0.177803728206556
chr1	10658533	10659808	1276	-	exon	CASZ1	0.455091027075511	1	0.259019176991013	1	0.26509741150051	0.877870689549255	0.335424257277484	0.871323253242569	-0.302491085083421	-0.245678610388572	0.213111497564207	0.389790424363029	-0.0568124746948488
chr1	10665240	10665439	200	-	exon	CASZ1	0.62938067135457	1	0.639150562348877	1	0.661812480375905	0.991785316689483	0.761623737874179	1	-0.150040853535547	-0.245678610388572	0.213111497564207	0.389790424363029	0.0956377568530248
chr1	11045708	11046449	742	-	exon	MASP2	0.327657690485486	1	0.352387563566876	1	0.336672187724282	0.915612885037294	0.298780554979035	0.8544172860005	0.00927708395541316	0.0212064106677046	0.888713989691046	0.941969339573809	-0.0119293267122915
chr1	11046598	11046696	99	-	exon	MASP2	0.67814123581922	1	0.743010067459135	1	0.784640298270915	0.991785316689483	0.875462045813981	1	0.0533046483532958	0.0212064106677046	0.888713989691046	0.941969339573809	0.0320982376855912
chr1	11069617	11070984	1368	-	exon	EXOSC10	0.661227641451958	1	0.39187403916145	1	0.389744646548759	0.940779817297669	0.151160662257901	0.801181575532241	0.0830314965810677	0.169187805252472	0.0408643220949329	0.111219630761125	-0.0861563086714043
chr1	11106934	11107333	400	-	utr3	MTOR	0.568593567175557	1	0.355504499492307	1	0.300563154423648	0.900233036610485	0.512542823239281	0.943691678632032	-0.0313977470810419	-0.0710249104494605	0.366926472826547	0.561993429499797	0.0396271633684186
chr1	11128018	11128117	100	-	exon	MTOR	0.344720230364033	1	0.130933318177992	1	0.212968475560025	0.837251592147934	0.198430454085313	0.812137440690709	-0.313190929177914	-0.0710249104494605	0.366926472826547	0.561993429499797	-0.242166018728454
chr1	11259336	11262507	3172	-	utr5	MTOR	0.729999112085439	1	0.814389446001686	1	0.846337705726755	0.991785316689483	0.871211927356248	1	-0.0357317205848282	-0.0710249104494605	0.366926472826547	0.561993429499797	0.0352931898646323
chr1	11649919	11650509	591	-	exon	FBXO2	0.208221183865002	1	0.291610909543592	1	0.170148458092612	0.789984104356108	0.0977582192171803	0.78132771154264	0.447007241023478	0.107619877164289	0.128948683656975	0.270088559370469	0.339387363859189
chr1	11650608	11653412	2805	-	exon	FBXO2	0.013577613925622	1	0.0218261283027926	1	0.00191158421963366	0.100561277354103	0.0520877470306066	0.751611307438216	0.513580461425213	0.107619877164289	0.128948683656975	0.270088559370469	0.405960584260924
chr1	11654332	11654679	348	-	utr5	FBXO2	0.522739645940687	1	0.700413833358647	1	0.522197765514419	0.978703514132288	0.766602060981512	1	0.108177513332164	0.107619877164289	0.128948683656975	0.270088559370469	0.000557636167874506
chr1	11674678	11674778	101	-	utr3	MAD2L2	0.494707003291874	1	0.615979294503296	1	0.617814556112883	0.991785316689483	0.534091342031553	0.95004082941863	0.423926138705174	0.201903025785929	0.0226299856132068	0.0690457410809945	0.222023112919245
chr1	11681013	11681112	100	-	utr5	MAD2L2	0.692936900336663	1	0.8594225990945	1	0.858898191719083	0.991785316689483	0.636673908710786	0.98540917856938	0.296294989437082	0.201903025785929	0.0226299856132068	0.0690457410809945	0.094391963651153
chr1	11790107	11790605	499	-	utr3	MTHFR	0.354008858491111	1	0.3254483385881	1	0.341737526853854	0.915974886222403	0.246082668834547	0.832327135614174	0.140902832286728	-0.13564924163016	0.412956666009031	0.607260951817543	0.276552073916888
chr1	11803064	11803164	101	-	utr5	MTHFR	0.530566348224059	1	0.445620046051427	1	0.519901565956883	0.977816602521233	0.521930774695205	0.945660252555977	0.716431556649086	-0.13564924163016	0.412956666009031	0.607260951817543	0.852080798279246
chr1	11805824	11805924	101	-	utr5	MTHFR	0.746762169424448	1	0.744563224195633	1	0.84922439114266	0.991785316689483	0.788757159363098	1	-0.114082912735558	-0.13564924163016	0.412956666009031	0.607260951817543	0.0215663288946024
chr1	11806223	11806322	100	-	utr5	MTHFR	0.648176811156637	1	0.699400086585008	1	0.68873522914725	0.991785316689483	0.802365011528749	1	-0.474922459268116	-0.13564924163016	0.412956666009031	0.607260951817543	-0.339273217637956
chr1	11920038	11920187	150	-	utr3	KIAA2013	0.621160303406314	1	0.802270507562077	1	0.770462604400335	0.991785316689483	0.784935775463559	1	-0.206953646288019	-0.234314520276667	0.000808948810668833	0.00417634177240178	0.0273608739886479
chr1	11922725	11922825	101	-	exon	KIAA2013	0.06932793244948	1	0.0720094983671014	1	0.0828380305018145	0.644803670838878	0.0735087914148079	0.771790337503229	0.124130851228417	-0.234314520276667	0.000808948810668833	0.00417634177240178	0.358445371505084
chr1	11923172	11923321	150	-	exon	KIAA2013	0.383025531611411	1	0.513332150038828	1	0.486920547935847	0.96831048227634	0.168879877463479	0.805163236348334	-0.0156218757056211	-0.234314520276667	0.000808948810668833	0.00417634177240178	0.218692644571046
chr1	11925235	11925384	150	-	exon	KIAA2013	0.0902203409000949	1	0.12009358121044	1	0.0897212584639146	0.659947267334717	0.0358767363777549	0.742531302825836	0.0619222301451994	-0.234314520276667	0.000808948810668833	0.00417634177240178	0.296236750421866
chr1	11925583	11925832	250	-	exon	KIAA2013	0.0860431786968171	1	0.108872456327168	1	0.0818808221780724	0.642720970020194	0.167547539355459	0.804888914139077	0.106973295108766	-0.234314520276667	0.000808948810668833	0.00417634177240178	0.341287815385433
chr1	11926180	11926378	199	-	utr5	KIAA2013	0.180753796076833	1	0.0681554865093077	1	0.000114759738256729	0.0177779027651574	0.397783576091927	0.899834991210592	0.41978178532065	-0.234314520276667	0.000808948810668833	0.00417634177240178	0.654096305597317
chr1	12567910	12568010	101	-	utr3	DHRS3	0.873170452406154	1	0.945171875128271	1	0.965212609996171	0.991785316689483	0.481096676781296	0.93157715167688	-0.418285403606468	-0.532929689747845	4.72929115636983e-11	9.12170943765653e-10	0.114644286141378
chr1	12568109	12568358	250	-	utr3	DHRS3	0.608478895350135	1	0.82097805582383	1	0.820711905461879	0.991785316689483	0.551895920777761	0.955180945490619	-0.458213467898458	-0.532929689747845	4.72929115636983e-11	9.12170943765653e-10	0.0747162218493875
chr1	12617631	12617731	101	-	utr5	DHRS3	0.538705486575184	1	0.393153225753919	1	0.294777433301931	0.897051595981677	0.133540747668307	0.792237494153756	-0.590059861249921	-0.532929689747845	4.72929115636983e-11	9.12170943765653e-10	-0.0571301715020756
chr1	15112065	15112215	151	-	exon	TMEM51-AS1	0.742786025957948	1	0.694925562253471	1	0.84672393494951	0.991785316689483	0.999068835556828	1	-0.995290755596284	-0.307429220609142	0.51301175825448	0.695414932410474	-0.687861534987142
chr1	15115964	15116214	251	-	exon	TMEM51-AS1	0.680758044750092	1	0.50174020449418	1	0.605423060757798	0.991785316689483	0.738250844518199	1	-0.366463850229224	-0.307429220609142	0.51301175825448	0.695414932410474	-0.0590346296200823
chr1	15116514	15116614	101	-	exon	TMEM51-AS1	0.824044226123006	1	0.818560859541275	1	0.904081716393128	0.991785316689483	0.957931618696973	1	0.223148639994141	-0.307429220609142	0.51301175825448	0.695414932410474	0.530577860603283
chr1	15117164	15117264	101	-	exon	TMEM51-AS1	0.401930572610046	1	0.261745823667324	1	0.330758512301718	0.913698454294772	0.22745203996525	0.823716233891462	0.307505823554676	-0.307429220609142	0.51301175825448	0.695414932410474	0.614935044163818
chr1	15117764	15118383	620	-	exon	TMEM51-AS1	0.642906422895514	1	0.429353489881603	1	0.583190902718643	0.991382620984156	0.677631228339749	0.997390982881685	-0.727732462019121	-0.307429220609142	0.51301175825448	0.695414932410474	-0.420303241409979
chr1	15492721	15492969	249	-	utr3	CASP9	0.375453903785801	1	0.188115783929435	1	0.173010052197589	0.793921959562216	0.24639327953767	0.832327135614174	0.32929868040227	0.440059588683518	0.00230223290825009	0.0102333622091302	-0.110760908281248
chr1	15524325	15524611	287	-	utr5	CASP9	0.351801967463879	1	0.245546629478976	1	0.336474311007838	0.915612885037294	0.431791469329167	0.914135148921236	-0.0887034685629284	0.440059588683518	0.00230223290825009	0.0102333622091302	-0.528763057246446
chr1	15807466	15807664	199	-	utr5	UQCRHL	0.970883266997704	1	0.722556178073715	1	0.660875493847495	0.991785316689483	0.851959753260477	1	-0.154895002241466	-0.135958174968057	0.198092579313482	0.369944698966049	-0.0189368272734085
chr1	15834622	15834721	100	-	exon	FLJ37453	0.54199737930887	1	0.505216700345395	1	0.562579121838734	0.986922826963717	0.641544482346669	0.986378547748301	-0.325807909850574	-0.862190469387572	0.000806854495789941	0.00416811476240342	0.536382559536998
chr1	15835018	15835216	199	-	exon	FLJ37453	0.718872001656372	1	0.714677935380149	1	0.723874449045612	0.991785316689483	0.890387813631556	1	-0.747367702263962	-0.862190469387572	0.000806854495789941	0.00416811476240342	0.114822767123611
chr1	15835413	15835809	397	-	exon	FLJ37453	0.227662226903231	1	0.178235254892317	1	0.209621527338631	0.833003643030458	0.293693298028079	0.852214253518202	-0.61274571168378	-0.862190469387572	0.000806854495789941	0.00416811476240342	0.249444757703792
chr1	15941919	15942068	150	-	utr3	ZBTB17	0.66302210059219	1	0.446535179715573	1	0.506094596277951	0.972498976029175	0.651711036574333	0.989796340488607	-0.0494240574463242	-0.196035290895439	0.109631633866573	0.23931289312665	0.146611233449115
chr1	15944941	15945852	912	-	exon	ZBTB17	0.221858213365189	1	0.248089312703614	1	0.202929831328952	0.827124153907013	0.379651150906859	0.892218079067317	0.0480393068097326	-0.196035290895439	0.109631633866573	0.23931289312665	0.244074597705172
chr1	16124733	16125129	397	-	utr3	EPHA2	0.600214238366546	1	0.388392978004344	1	0.178716092633806	0.801698357629461	0.101994440627291	0.784208887712255	-0.654324679839487	-0.669005459777959	3.351589978986e-16	1.09482895632706e-14	0.0146807799384717
chr1	16148414	16148563	150	-	exon	EPHA2	0.543183325936048	1	0.704318182375104	1	0.451647852990333	0.95870025750228	0.376067151695414	0.891196337948582	-0.507652634029719	-0.669005459777959	3.351589978986e-16	1.09482895632706e-14	0.161352825748239
chr1	16148761	16148910	150	-	exon	EPHA2	0.871311657188057	1	0.92317103665482	1	0.933968193574349	0.991785316689483	0.441721569249437	0.918719556337887	-0.593338000992422	-0.669005459777959	3.351589978986e-16	1.09482895632706e-14	0.0756674587855363
chr1	16155889	16156038	150	-	utr5	EPHA2	0.0429271933785637	1	0.0599780702674581	1	0.0141626029803646	0.309646115201456	0.1564044921618	0.801449447686412	-0.287818618905198	-0.669005459777959	3.351589978986e-16	1.09482895632706e-14	0.381186840872761
chr1	16231849	16231949	101	-	utr3	RSG1	0.539249617780719	1	0.432499646745311	1	0.49003413161313	0.968903084582223	0.402433945839067	0.902429802000544	0.727781045796908	0.273051655189968	0.528775195642491	0.707907706548584	0.45472939060694
chr1	16237013	16237112	100	-	utr5	RSG1	0.277660558931359	1	0.0855668555267148	1	0.133865349773465	0.751343288110414	0.280347311468575	0.848625208670585	0.276017800775975	0.273051655189968	0.528775195642491	0.707907706548584	0.0029661455860075
chr1	16250582	16251031	450	-	utr3	FBXO42	0.890340293688135	1	0.664319703323033	1	0.647520334136191	0.991785316689483	0.882887498186913	1	0.306978953315824	0.356272284597497	0.00206361572655952	0.00934454679176121	-0.0492933312816727
chr1	16251131	16251330	200	-	exon	FBXO42	0.791453505200362	1	0.931600877696757	1	0.954499832381762	0.991785316689483	0.936134519971913	1	0.441263916595875	0.356272284597497	0.00206361572655952	0.00934454679176121	0.0849916319983779
chr1	16251430	16251630	201	-	exon	FBXO42	0.999114703047476	1	0.847607565606182	1	0.835421392383935	0.991785316689483	0.981511665639947	1	0.424026859273221	0.356272284597497	0.00206361572655952	0.00934454679176121	0.0677545746757244
chr1	16607440	16607590	151	-	exon	NBPF1	0.210481142779849	1	0.103509530581583	1	0.0732532126862527	0.623219970869463	0.445012885920125	0.919406480731197	-0.536952642788167	-0.0876323792030638	0.553456405809542	0.725715333004957	-0.449320263585103
chr1	16613462	16613562	101	-	utr5	NBPF1	0.194335058455416	1	0.211968533514039	1	0.134279490380135	0.751982433579357	0.190773913990172	0.810215987769869	0.345302654504473	-0.0876323792030638	0.553456405809542	0.725715333004957	0.432935033707537
chr1	16625864	16626361	498	-	exon	CROCCP2	0.143367384259165	1	0.165583001954852	1	0.138252646866949	0.755467990919135	0.0542683764081974	0.754876370885119	-0.111715329991611	-0.352266344881325	3.14554279575941e-05	0.000231290797621141	0.240551014889714
chr1	16628483	16628583	101	-	exon	CROCCP2	0.869207817753099	1	0.689059292443262	1	0.713555966667647	0.991785316689483	0.775553541509303	1	-0.289901464375989	-0.352266344881325	3.14554279575941e-05	0.000231290797621141	0.0623648805053353
chr1	16986107	16986206	100	-	utr3	ATP13A2	0.998456955899704	1	0.821820771059896	1	0.821494704744512	0.991785316689483	0.454312361934761	0.921479044826911	0.0450148603056075	-0.0137548492277213	0.860557820748013	0.928014625408741	0.0587697095333288
chr1	17011829	17011928	100	-	utr5	ATP13A2	0.589836046464545	1	0.662962626145472	1	0.681689093171332	0.991785316689483	0.846256006671104	1	-0.0424885707037306	-0.0137548492277213	0.860557820748013	0.928014625408741	-0.0287337214760093
chr1	17407903	17408052	150	-	utr3	RCC2	0.215052120157947	1	0.25443148843081	1	0.163098884431742	0.782978224888459	0.0746453097981034	0.773429466098165	0.581293619223984	0.197658614221761	0.00671779104324184	0.0252480406087863	0.383635005002223
chr1	17408132	17408450	319	-	utr3	RCC2	0.45414550177831	1	0.607846773497209	1	0.504185466086317	0.97231869125591	0.126102650723618	0.788757631371671	0.3372080412657	0.197658614221761	0.00671779104324184	0.0252480406087863	0.139549427043939
chr1	17408996	17409146	151	-	utr3	RCC2	0.544135595595048	1	0.696919584875113	1	0.655055826836133	0.991785316689483	1	1	0.341422912248013	0.197658614221761	0.00671779104324184	0.0252480406087863	0.143764298026253
chr1	18871480	18871580	101	-	utr3	ALDH4A1	0.115645278933805	1	0.114921954290925	1	0.0750805089667936	0.627767527125996	0.124449486814809	0.787432967302452	-0.373472398859826	-0.645070591090468	8.96419059287505e-19	3.56547197337851e-17	0.271598192230642
chr1	18908323	18908522	200	-	utr3	IFFO2	0.936709457122505	1	0.775190037285434	1	0.84041390026711	0.991785316689483	0.945520205026157	1	-0.417792854911115	-0.253826483096388	0.0270131919401465	0.0798947285411424	-0.163966371814726
chr1	18919685	18955738	36054	-	exon	RP13-279N23.2	0.46601885716263	1	0.512935716687258	1	0.56211266399415	0.986922826963717	0.411944757448558	0.906159040411098	0.0264454152171014	1.99753493894049	0.502883825091721	NA	-1.97108952372339
chr1	18956237	18956437	201	-	utr5	IFFO2	0.640139388023149	1	0.71408825349574	1	0.756552643348149	0.991785316689483	0.668157726120331	0.994676651827163	0.0676872757493936	-0.253826483096388	0.0270131919401465	0.0798947285411424	0.321513758845782
chr1	18956536	18956636	101	-	utr5	IFFO2	0.883443038231153	1	0.961972978490006	1	0.964295290305499	0.991785316689483	0.984201904658641	1	-0.0600134141825425	-0.253826483096388	0.0270131919401465	0.0798947285411424	0.193813068913846
chr1	19087926	19088855	930	-	exon	UBR4	0.81858794435509	1	0.60609661141776	1	0.53594795428039	0.980857454393174	0.310835266193804	0.858936144528661	-0.379770118965343	-0.460368041868489	7.54712506049408e-10	1.23121119506239e-08	0.0805979229031456
chr1	19096600	19097242	643	-	exon	UBR4	0.798960075120904	1	0.584755476551582	1	0.655929559890532	0.991785316689483	0.764672466003915	1	-0.292168357442845	-0.460368041868489	7.54712506049408e-10	1.23121119506239e-08	0.168199684425644
chr1	19219114	19219364	251	-	utr3	EMC1	0.190260096857471	1	0.281980430183183	1	0.189616430119446	0.814285621579843	0.104921447677269	0.78503004348041	-0.34354254843477	-0.457062587746631	2.34662418047107e-09	3.50123625294192e-08	0.113520039311861
chr1	19339025	19339423	399	-	utr3	CAPZB	0.624897078213214	1	0.85899899857964	1	0.808025138348497	0.991785316689483	0.669329015674108	0.994676651827163	0.283649908745829	0.178572860612733	0.0158160998422701	0.0517639268553343	0.105077048133095
chr1	19344399	19345251	853	-	exon	CAPZB	0.874758375575821	1	0.626250688283784	1	0.571422191762303	0.989585737880694	0.503583067947187	0.940498456608415	0.2489466711716	0.178572860612733	0.0158160998422701	0.0517639268553343	0.0703738105588669
chr1	19419702	19420075	374	-	utr5	CAPZB	0.0288564567136996	1	0.0396464036850203	1	0.0252590865152265	0.412461746723264	0.0188982859066548	0.730982599900631	0.571491615356981	0.178572860612733	0.0158160998422701	0.0517639268553343	0.392918754744248
chr1	19485439	19485539	101	-	utr5	CAPZB	0.581589780805188	1	0.755126233986149	1	0.682203185696923	0.991785316689483	0.948438591515875	1	0.297846551526052	0.178572860612733	0.0158160998422701	0.0517639268553343	0.119273690913319
chr1	19682312	19682460	149	-	utr3	TMCO4	0.895704850337092	1	0.773467604958515	1	0.888094751440705	0.991785316689483	0.936636096075674	1	-0.603303999083531	-0.141596604251927	0.550748993508544	0.724276199429422	-0.461707394831603
chr1	19682806	19683103	298	-	utr3	TMCO4	0.873900616301355	1	0.939772986748838	1	0.95897112278244	0.991785316689483	0.985244783550105	1	-0.0717622160021012	-0.141596604251927	0.550748993508544	0.724276199429422	0.0698343882498263
chr1	19975530	19975629	100	-	utr3	PLA2G2A	0.764060808534644	1	0.819801876391264	1	0.835912025173924	0.991785316689483	0.977656992053525	1	-2.03088992825759	-2.03719312653648	3.61395129224414e-24	2.30228191659022e-22	0.00630319827888703
chr1	19978791	19978890	100	-	utr5	PLA2G2A	0.874695467785986	1	0.99496929834696	1	0.968174728326016	0.991785316689483	0.995886227606779	1	-2.08498755434774	-2.03719312653648	3.61395129224414e-24	2.30228191659022e-22	-0.0477944278112576
chr1	20483427	20484419	993	-	utr3	CAMK2N1	0.561865484989501	1	0.406673448795167	1	0.149097598086422	0.768964905932717	0.247865041939362	0.832920587655419	-0.540771025529047	-0.528617984370858	5.02636625024432e-14	1.36825888368796e-12	-0.0121530411581892
chr1	20485727	20486220	494	-	utr5	CAMK2N1	0.722109242834429	1	0.920021299567887	1	0.892359960737876	0.991785316689483	0.796754561397625	1	-0.51321396052289	-0.528617984370858	5.02636625024432e-14	1.36825888368796e-12	0.015404023847968
chr1	20499846	20500691	846	-	utr3	MUL1	0.128458539189963	1	0.171443905457717	1	0.0868987558832689	0.652865362930206	0.0343318111855285	0.742531302825836	0.494358015992825	0.241502610076887	0.013245433062908	0.0445395154244579	0.252855405915938
chr1	20501089	20501238	150	-	exon	MUL1	0.834694158628209	1	0.997940444986813	1	0.983143463846664	0.991785316689483	0.257639784060315	0.838434242974031	0.545683142605812	0.241502610076887	0.013245433062908	0.0445395154244579	0.304180532528924
chr1	20648599	20648949	351	-	exon	PINK1-AS	0.96099527330371	1	0.830780412958788	1	0.825623574358921	0.991785316689483	0.764070279490921	1	0.192603885818163	-0.287155021644168	0.315419475014505	0.508626740877817	0.479758907462331
chr1	20650646	20651095	450	-	exon	PINK1-AS	0.117626848889824	1	0.1253484194982	1	0.120638340138345	0.73085970513516	0.0418138848822032	0.742531302825836	0.176993105898995	-0.287155021644168	0.315419475014505	0.508626740877817	0.464148127543163
chr1	20720477	20720676	200	-	utr3	SH2D5	0.570707952076517	1	0.510333598966238	1	0.533273769582573	0.980857454393174	0.720670099501076	1	-0.609932135470078	-0.978987558530632	0.000714570865057278	0.00375070307392287	0.369055423060554
chr1	20721024	20721521	498	-	utr3	SH2D5	0.727528177626491	1	0.780099362979075	1	0.734516776066531	0.991785316689483	0.87144330118357	1	-0.721886111775111	-0.978987558530632	0.000714570865057278	0.00375070307392287	0.257101446755521
chr1	20721819	20721918	100	-	exon	SH2D5	0.427200769233658	1	0.265020922377956	1	0.296691660753189	0.897918558785735	0.34934655688139	0.878369755601939	-0.648717971287263	-0.978987558530632	0.000714570865057278	0.00375070307392287	0.330269587243369
chr1	20776580	20776680	101	-	exon	HP1BP3	0.108863212619839	1	0.0305498680476548	1	0.0254788194161504	0.414551231959137	0.0421307012926327	0.742531302825836	0.0769454442734936	0.285343515139128	0.000252841892030826	0.00149763949396191	-0.208398070865634
chr1	20787223	20787323	101	-	utr5	HP1BP3	0.123419873159155	1	0.130201272651141	1	0.0687880390036748	0.611564712164545	0.153449360655293	0.801261875391043	0.470734759148365	0.285343515139128	0.000252841892030826	0.00149763949396191	0.185391244009237
chr1	20807092	20807341	250	-	utr3	EIF4G3	0.0605962361453629	1	0.00862435336347573	1	0.0173435016547264	0.344835244317713	0.012638530783792	0.704404770126331	-0.631509256861229	-0.188366311418938	0.0473229704025285	0.124858148236814	-0.443142945442291
chr1	20849509	20851336	1828	-	exon	EIF4G3	0.945748286552943	1	0.911284318981432	1	0.943756066117439	0.991785316689483	0.571834678669415	0.962499909248811	-0.21508795796032	-0.188366311418938	0.0473229704025285	0.124858148236814	-0.0267216465413822
chr1	20857448	20860434	2987	-	exon	EIF4G3	0.294685021099179	1	0.139252516619576	1	0.163310684656612	0.783444401844674	0.154451177681852	0.801449447686412	-0.31674508184065	-0.188366311418938	0.0473229704025285	0.124858148236814	-0.128378770421712
chr1	20899933	20929370	29438	-	exon	EIF4G3	0.826515214939054	1	0.885155980480338	1	0.880572025440247	0.991785316689483	0.687770440614919	1	-0.382546352928389	-0.188366311418938	0.0473229704025285	0.124858148236814	-0.194180041509451
chr1	20941525	20941975	451	-	exon	EIF4G3	0.158803195134141	1	0.0850509411519086	1	0.0342042445742029	0.475004464722787	0.0935789568360685	0.777580586781454	-0.642364732778217	-0.188366311418938	0.0473229704025285	0.124858148236814	-0.453998421359279
chr1	21217844	21217944	101	-	utr3	ECE1	0.884683095143876	1	0.730625079020768	1	0.74326418219455	0.991785316689483	0.500633714069457	0.9395067291678	-0.0371048156754208	-0.174546436032997	0.0343484792428	0.0972615643332182	0.137441620357577
chr1	21218143	21218441	299	-	utr3	ECE1	0.41825254972694	1	0.487607046759472	1	0.441836428319	0.958435367473642	0.364523993893344	0.885831244883214	-0.0201533735081535	-0.174546436032997	0.0343484792428	0.0972615643332182	0.154393062524844
chr1	21219038	21219187	150	-	utr3	ECE1	0.591674928303135	1	0.417908036096011	1	0.343774684929516	0.917760438095211	0.247844835067148	0.832920587655419	-0.164647917402986	-0.174546436032997	0.0343484792428	0.0972615643332182	0.00989851863001182
chr1	21219685	21220033	349	-	utr3	ECE1	0.197541821334116	1	0.225901616505518	1	0.136874177971559	0.755200477695332	0.134748716901716	0.793691927075185	0.0377480051635524	-0.174546436032997	0.0343484792428	0.0972615643332182	0.21229444119655
chr1	21290122	21290377	256	-	utr5	ECE1	0.0704319387676872	1	0.0408337096958761	1	0.058221679074094	0.574728545074256	0.0455868622704578	0.742531302825836	0.23410934297877	-0.174546436032997	0.0343484792428	0.0972615643332182	0.408655779011768
chr1	21345117	21345504	388	-	utr5	ECE1	0.472682541365628	1	0.537060271720041	1	0.467571410920842	0.96132768094097	0.741896335129121	1	0.37347729089747	-0.174546436032997	0.0343484792428	0.0972615643332182	0.548023726930467
chr1	21596711	21597009	299	-	utr3	RAP1GAP	0.537817228091485	1	0.659377781232577	1	0.657221695498963	0.991785316689483	0.525059775534072	0.947143149501001	-0.344394229205551	-0.424802954157985	3.11773596317902e-06	2.83906288509416e-05	0.0804087249524339
chr1	21695204	21701580	6377	-	exon	USP48	0.476018958312186	1	0.53538506113824	1	0.472761509515918	0.962503777945841	0.415195788759053	0.907432207087018	0.225847951093777	0.17494667859533	0.0833180417945257	0.193945711526136	0.0509012724984471
chr1	21822295	21822545	251	-	utr3	HSPG2	0.835387194037106	1	0.651984171031766	1	0.647592023618198	0.991785316689483	0.906575589419468	1	-0.812192645497193	-0.927294507234018	4.70151196284194e-39	6.87450601576307e-37	0.115101861736826
chr1	21822645	21822794	150	-	utr3	HSPG2	0.711930286997266	1	0.812455078934786	1	0.833364359528226	0.991785316689483	0.648069839898135	0.988526704748276	-0.658710723881629	-0.927294507234018	4.70151196284194e-39	6.87450601576307e-37	0.268583783352389
chr1	21823044	21823344	301	-	utr3	HSPG2	0.605441176998305	1	0.737867340449148	1	0.599260272254674	0.991785316689483	0.254493286648075	0.835841399795692	-0.742925810255685	-0.927294507234018	4.70151196284194e-39	6.87450601576307e-37	0.184368696978333
chr1	21896303	21937247	40945	-	utr5	HSPG2	0.471817013812347	1	0.543816274958398	1	0.556142679290363	0.985346533452214	0.506337316783931	0.941950045928085	0.41695724669985	-0.927294507234018	4.70151196284194e-39	6.87450601576307e-37	1.34425175393387
chr1	22953540	22953639	100	-	exon	LACTBL1	0.507499196387367	1	0.351724074603216	1	0.406810058339162	0.94817993790164	0.477709652366441	0.930914632811369	-0.22784782072339	0.235581115174858	0.661721015248492	0.804603519176263	-0.463428935898248
chr1	23084272	23084371	100	-	utr3	LUZP1	0.833261919495023	1	0.827209663462051	1	0.903417258937438	0.991785316689483	0.922554950302781	1	0.534807166282803	0.460548618850991	3.70977062613579e-06	3.31525660204091e-05	0.0742585474318118
chr1	23087906	23088010	105	-	utr3	LUZP1	0.406535159498089	1	0.214490001693017	1	0.22889212500584	0.852575014029906	0.416881309562574	0.907896625112552	0.176634774636161	0.460548618850991	3.70977062613579e-06	3.31525660204091e-05	-0.28391384421483
chr1	23088105	23088254	150	-	utr3	LUZP1	0.186599276287509	1	0.0866386637435755	1	0.129676210724342	0.742284076856465	0.104008244424811	0.784208887712255	1.03727531329821	0.460548618850991	3.70977062613579e-06	3.31525660204091e-05	0.576726694447219
chr1	23088652	23089001	350	-	utr3	LUZP1	0.907437278361695	1	0.906006617332241	1	0.883913519928299	0.991785316689483	0.937171974053924	1	0.421954722771095	0.460548618850991	3.70977062613579e-06	3.31525660204091e-05	-0.0385938960798964
chr1	23091262	23091511	250	-	exon	LUZP1	0.614746727670048	1	0.392659127769659	1	0.407410144512088	0.94817993790164	0.475002911938758	0.929145257830694	0.247168094184974	0.460548618850991	3.70977062613579e-06	3.31525660204091e-05	-0.213380524666017
chr1	23092606	23092805	200	-	exon	LUZP1	0.440573991100245	1	0.46381445621204	1	0.379480293918492	0.93571654830996	0.329623034892015	0.867888157060386	0.612160472934536	0.460548618850991	3.70977062613579e-06	3.31525660204091e-05	0.151611854083544
chr1	23093104	23094000	897	-	exon	LUZP1	0.514083509957237	1	0.345643989129369	1	0.218511409557511	0.845300889676308	0.219548118206593	0.820604755334105	0.25930309537421	0.460548618850991	3.70977062613579e-06	3.31525660204091e-05	-0.201245523476782
chr1	23109089	23109646	558	-	utr5	LUZP1	0.277232397924895	1	0.169751524001612	1	0.208284539103695	0.83126851427742	0.255445169735512	0.836532411640661	0.749325879620262	0.460548618850991	3.70977062613579e-06	3.31525660204091e-05	0.288777260769271
chr1	23310380	23310880	501	-	utr3	HNRNPR	0.924230112454463	1	0.677267526500158	1	0.626249629251787	0.991785316689483	0.656274910390484	0.991241171145133	-1.08364876406665	-0.978462907282126	6.15061120895172e-31	6.42383223748543e-29	-0.105185856784524
chr1	23311214	23311313	100	-	exon	HNRNPR	0.0412872970490263	1	0.0249747953685751	1	0.00037309796361239	0.0365158786014592	0.010204308100652	0.701207277788463	-1.41748013665048	-0.978462907282126	6.15061120895172e-31	6.42383223748543e-29	-0.439017229368356
chr1	23340996	23344286	3291	-	utr5	HNRNPR	0.328897280243211	1	0.19845048719461	1	0.1126673220988	0.71583640120411	0.318537734304946	0.862560017134592	-1.15851455093571	-0.978462907282126	6.15061120895172e-31	6.42383223748543e-29	-0.180051643653586
chr1	23361544	23361943	400	-	utr3	ZNF436	0.306763365905729	1	0.15070924386562	1	0.144897010946222	0.764685394240023	0.278529780971252	0.848207878967834	0.173183851064052	0.324309641193719	0.0944887142866488	0.213304694962935	-0.151125790129667
chr1	23362292	23362492	201	-	exon	ZNF436	0.218676202061536	1	0.130630124177687	1	0.159494351564862	0.778780254253293	0.154031539881518	0.801449447686412	0.793623869992561	0.324309641193719	0.0944887142866488	0.213304694962935	0.469314228798842
chr1	23362691	23362941	251	-	exon	ZNF436	0.514817503834612	1	0.497867722685081	1	0.550467336493518	0.984261533831988	0.582250320045152	0.9647739227301	0.190263599385226	0.324309641193719	0.0944887142866488	0.213304694962935	-0.134046041808493
chr1	23381110	23381457	348	-	utr3	TCEA3	0.954177986061774	1	0.825812027194735	1	0.67493875631856	0.991785316689483	0.305280172166376	0.856738709440466	-0.291904280728224	-0.31212169456309	0.000316015921635934	0.00182672908316133	0.0202174138348654
chr1	23383860	23383959	100	-	utr3	TCEA3	0.638790754454663	1	0.427870432279368	1	0.514030156023054	0.975031781632499	0.58225703240958	0.9647739227301	-1.00413922099272	-0.31212169456309	0.000316015921635934	0.00182672908316133	-0.692017526429632
chr1	23397895	23403519	5625	-	utr3	TCEA3	0.340654015461553	1	0.372755732114741	1	0.438196032941121	0.958173498053185	0.237296361427498	0.828224978405969	-0.00111962294261377	-0.31212169456309	0.000316015921635934	0.00182672908316133	0.311002071620476
chr1	23442538	23451481	8944	-	utr3	ASAP3	0.809028588109903	1	0.571207613753138	1	0.596343403672927	0.991785316689483	0.731195371567319	1	-0.124169837506697	-0.0830496402809021	0.342042679647543	0.537060877544358	-0.0411201972257948
chr1	23509654	23516435	6782	-	utr3	E2F2	0.429549385027075	1	0.466579958374889	1	0.393856338388893	0.943087721982074	0.37282273236274	0.889907144848103	1.32091609551139	1.10028776742626	1.6008479202007e-15	4.93530484314083e-14	0.220628328085129
chr1	23558217	23558367	151	-	utr3	ID3	0.857715498257216	1	0.632216974033979	1	0.635858914963535	0.991785316689483	0.531898881602201	0.94942465245061	-0.1942332541475	-0.172671679879382	0.0776156978953751	0.183542704407094	-0.0215615742681183
chr1	23802183	23802480	298	-	utr3	HMGCL	0.890190243320128	1	0.887603267907762	1	0.875961285945229	0.991785316689483	0.976427546480467	1	0.297651311185897	0.211070781991408	0.0596272718519295	0.149731355044598	0.0865805291944894
chr1	23845426	23845776	351	-	utr3	FUCA1	0.178601538457774	1	0.0840546724300752	1	0.0391377014553427	0.500911137019401	0	0	-0.67503204547719	-0.41009612377368	0.000327431792513107	0.00188491200241985	-0.26493592170351
chr1	23967548	23967697	150	-	utr3	SRSF10	0.618558975423908	1	0.419072726941997	1	0.418334897353675	0.952136171483805	0.458524745121841	0.922676661419009	-0.184492006497341	0.185502391642153	0.0811236654162366	0.190093350905904	-0.369994398139494
chr1	23978107	23978207	101	-	utr3	SRSF10	0.314470018248464	1	0.163028469692008	1	0.168062816385081	0.787046397726201	0.126998184444852	0.788757631371671	-0.566403645576536	0.185502391642153	0.0811236654162366	0.190093350905904	-0.751906037218689
chr1	23980279	23980378	100	-	utr5	SRSF10	0.905678121706528	1	0.721137430939481	1	0.769134719900936	0.991785316689483	0.927454390134705	1	0.0556014402387891	0.185502391642153	0.0811236654162366	0.190093350905904	-0.129900951403364
chr1	24056333	24056483	151	-	utr3	MYOM3	0.376434849793816	1	0.386172394572695	1	0.377973491242573	0.934860386378513	0.200816238672791	0.812137440690709	0.380180669401982	0.19242398436286	0.0493637257128178	0.129110950744275	0.187756685039122
chr1	24056980	24057378	399	-	utr3	MYOM3	0.359520559435339	1	0.412000466386671	1	0.377387907927936	0.934602052809441	0.569686826069645	0.961502516817879	0.505900703947557	0.19242398436286	0.0493637257128178	0.129110950744275	0.313476719584697
chr1	24121319	24121469	151	-	exon	IL22RA1	0.629581139419033	1	0.654133933677761	1	0.67257109156038	0.991785316689483	0.508849831888206	0.94279331495185	0.504989653899661	0.337364706156814	0.0376849033502125	0.104511618702278	0.167624947742847
chr1	24156693	24156891	199	-	utr3	IFNLR1	0.663883748328912	1	0.459670243687526	1	0.486000588584818	0.96791177854739	0.651812852895936	0.989796340488607	-0.162216048744706	0.0208081305389176	0.892783592062049	0.943790672047777	-0.183024179283624
chr1	24156991	24157786	796	-	utr3	IFNLR1	0.423003612697411	1	0.462172188838704	1	0.457668756720202	0.958760672717639	0.470588313130929	0.928042043823442	0.166993597350572	0.0208081305389176	0.892783592062049	0.943790672047777	0.146185466811654
chr1	24358144	24358542	399	-	utr3	STPG1	0.782904818591772	1	0.866193672682182	1	0.889813997626181	0.991785316689483	0.916408678022625	1	0.135836318143965	0.255840034261246	0.217203024622893	0.394827881030968	-0.120003716117281
chr1	24391340	24391439	100	-	exon	STPG1	0.843860182068403	1	0.772228011360039	1	0.875535604909887	0.991785316689483	0.74812056550294	1	1.24088836613669	0.255840034261246	0.217203024622893	0.394827881030968	0.985048331875444
chr1	24902045	24902145	101	-	utr3	RUNX3	0.775659313351969	1	0.625404374957069	1	0.787207361383473	0.991785316689483	0.924793028110295	1	0.0556601951465166	-0.172744516943675	0.699758743775007	0.830118682829369	0.228404712090192
chr1	25228166	25230311	2146	-	exon	SYF2	0.945471130906569	1	0.826763502500343	1	0.708070617253757	0.991785316689483	0.0874698556116994	0.777580586781454	-0.523111970906954	-0.502215247947391	0.000334909551606343	0.00192219302647185	-0.0208967229595637
chr1	25232144	25232243	100	-	exon	SYF2	0.209578835644605	1	0.210566109481703	1	0.234667136494335	0.86002610502445	0.155626923353464	0.801449447686412	-0.200593367765088	-0.502215247947391	0.000334909551606343	0.00192219302647185	0.301621880182303
chr1	25247356	25247455	100	-	utr5	RSRP1	0.408976436116938	1	0.377225185606993	1	0.357285233704512	0.925883562835862	0.426707461750479	0.911531750623729	-0.0248394775331472	-0.189388056333243	0.195353484777862	0.366254982512458	0.164548578800095
chr1	25819963	25820061	99	-	exon	RP1-317E23.3	0.259511837709502	1	0.0955419052473655	1	0.110083933545718	0.710928236819163	0.217504025725166	0.820252637038812	-0.0995579396021047	-0.487940453417249	0.586658597619496	NA	0.388382513815144
chr1	25832109	25834055	1947	-	utr3	AUNIP	0.860431447413741	1	0.622175034331725	1	0.642739721842177	0.991785316689483	0.677839348728357	0.997482472848978	-0.00855899699012839	-0.410335013821653	0.039053710224057	0.107319064447816	0.401776016831525
chr1	25834890	25835725	836	-	utr3	AUNIP	0.863062245689773	1	0.662573090145507	1	0.681042537068197	0.991785316689483	0.868640246297899	1	-0.328583119913417	-0.410335013821653	0.039053710224057	0.107319064447816	0.0817518939082356
chr1	25861510	25861659	150	-	utr3	PAQR7	0.356549967661043	1	0.438004039077896	1	0.368309826283383	0.931178953846758	0.645533776298329	0.98795166082283	0.113087834187228	-0.0684542067520859	0.468905613760124	0.657753119055202	0.181542040939314
chr1	25862608	25863008	401	-	utr3	PAQR7	0.304846930662303	1	0.392217193616919	1	0.341217435186676	0.915974886222403	0.0943136580753096	0.777580586781454	0.0619344584176854	-0.0684542067520859	0.468905613760124	0.657753119055202	0.130388665169771
chr1	25863108	25863657	550	-	exon	PAQR7	0.710423791439652	1	0.92915927591682	1	0.91773964554869	0.991785316689483	0.0886778662993246	0.777580586781454	0.00124619536403528	-0.0684542067520859	0.468905613760124	0.657753119055202	0.0697004021161211
chr1	25900914	25901682	769	-	utr3	STMN1	0.151694064025687	1	0.0918617722374727	1	0.0086854037013089	0.24291902742709	0.288203653751681	0.852214253518202	0.552694548136423	0.874345478086129	2.53938731206546e-39	3.78516634972243e-37	-0.321650929949705
chr1	25904677	25905087	411	-	utr5	STMN1	0.493540477696452	1	0.311215194083574	1	0.12728724715491	0.739142465176562	0.70119212722163	1	0.506903675733468	0.874345478086129	2.53938731206546e-39	3.78516634972243e-37	-0.36744180235266
chr1	25961560	25961808	249	-	utr3	PAFAH2	0.689718888471786	1	0.514268619881595	1	0.496706923567743	0.971175052800368	0.749736486583114	1	0.892670723769533	0.758799405738191	6.46481632014347e-07	6.61695499754418e-06	0.133871318031342
chr1	26169909	26170007	99	-	utr3	RP11-96L14.7	0.406804133909004	1	0.466244875398834	1	0.517294373443699	0.976141063602008	0.398681756074053	0.900251426663864	0.321790504840653	-0.0636571265828284	0.964764851039571	NA	0.385447631423481
chr1	26170597	26171185	589	-	utr3	RP11-96L14.7	0.793314211233016	1	0.585454453496243	1	0.444106470471937	0.958636731568378	0.778314930382663	1	-0.105861161155731	-0.0636571265828284	0.964764851039571	NA	-0.0422040345729025
chr1	26343773	26344270	498	-	utr5	AIM1L	0.75398096811169	1	0.620003122778806	1	0.644774827709214	0.991785316689483	0.843793595664885	1	0.0964970712582136	0.157814643112663	0.477398624282108	0.665322957428833	-0.0613175718544492
chr1	26344568	26344718	151	-	exon	AIM1L	0.825392218608454	1	0.694603514397575	1	0.769437882083378	0.991785316689483	0.486327464051853	0.933401224313964	0.0928155095263466	0.157814643112663	0.477398624282108	0.665322957428833	-0.0649991335863162
chr1	26345464	26345663	200	-	exon	AIM1L	0.895694001199669	1	0.768553874326703	1	0.84225387007953	0.991785316689483	0.97314984165655	1	0.46673281328292	0.157814643112663	0.477398624282108	0.665322957428833	0.308918170170257
chr1	26345961	26346509	549	-	exon	AIM1L	0.158891985649362	1	0.132602177989624	1	0.0775221661383901	0.632271387971734	0.096515180038777	0.779442435697622	0.345060732343105	0.157814643112663	0.477398624282108	0.665322957428833	0.187246089230443
chr1	26879468	26879568	101	-	utr3	GPN2	0.548540562912883	1	0.376182585921878	1	0.394514975836687	0.943139445910732	0.443940886084369	0.919341053021137	0.0451545954463228	0.176925105078702	0.0931290836241133	0.21104058207787	-0.131770509632379
chr1	26889799	26889998	200	-	exon	GPN2	0.235527529916799	1	0.280160797045799	1	0.273503703463713	0.882586839126161	0.109992520320344	0.786915280321127	0.550739596097946	0.176925105078702	0.0931290836241133	0.21104058207787	0.373814491019244
chr1	26890537	26890735	199	-	utr3	GPATCH3	0.929525974567425	1	0.716312582317884	1	0.738691424300594	0.991785316689483	0.834244975932119	1	0.13500941513292	0.246586520439417	0.0657239908041908	0.160960349468295	-0.111577105306497
chr1	26894272	26897558	3287	-	exon	GPATCH3	0.694962494169922	1	0.866085880092865	1	0.734188315943976	0.991785316689483	0.213476674885063	0.818426559543885	0.423439439137715	0.246586520439417	0.0657239908041908	0.160960349468295	0.176852918698297
chr1	26911633	26911730	98	-	utr3	NR0B2	0.968652771745204	1	0.76063861401053	1	0.740879253577972	0.991785316689483	0.423217041917145	0.909714827512458	-0.610621555125145	-0.623826361413518	2.33467094064856e-15	7.06986251514346e-14	0.013204806288373
chr1	26951473	26952121	649	-	utr3	KDF1	0.402776857173461	1	0.440977184394239	1	0.41677161023671	0.951614063666441	0.369586000065574	0.888421369473206	0.620438253866297	0.44631965997251	0.0406027339386662	0.110605708687073	0.174118593893788
chr1	26952220	26960356	8137	-	utr5	KDF1	0.96304578690771	1	0.828333688353271	1	0.854667263354874	0.991785316689483	0.968794488395164	1	0.456164904941069	0.44631965997251	0.0406027339386662	0.110605708687073	0.00984524496855949
chr1	27005464	27005562	99	-	utr3	FAM46B	0.517660131258118	1	0.412003398169868	1	0.545214871794288	0.983303919740888	0.507050980685551	0.942028499431396	1.30916732438122	1.24581605629093	0.00257803860438361	0.0112797454240814	0.0633512680902923
chr1	27005760	27006006	247	-	utr3	FAM46B	0.680835032265331	1	0.657288301369812	1	0.703495366197777	0.991785316689483	0.11523778088504	0.786915280321127	2.15153896381988	1.24581605629093	0.00257803860438361	0.0112797454240814	0.905722907528954
chr1	27006105	27006203	99	-	exon	FAM46B	0.675104152174207	1	0.579322225526775	1	0.663611399264563	0.991785316689483	0.710623305442162	1	1.95748076364068	1.24581605629093	0.00257803860438361	0.0112797454240814	0.711664707349752
chr1	27006401	27006795	395	-	exon	FAM46B	0.312572736274806	1	0.233609900529859	1	0.236619730056024	0.861364932214987	0.226261976916491	0.823482334337911	1.60696870185241	1.24581605629093	0.00257803860438361	0.0112797454240814	0.361152645561487
chr1	27099400	27099494	95	-	utr3	SLC9A1	0.457620808194668	1	0.246239775607999	1	0.310621334371544	0.907921216628963	0.347266117927371	0.877503105862686	-0.527265779308168	-0.0173586620615252	0.876042354472126	0.936360224743146	-0.509907117246643
chr1	27099588	27099711	124	-	utr3	SLC9A1	0.806145728576675	1	0.903258580495883	1	0.951705224570181	0.991785316689483	0.959793995244149	1	0.375730358662975	-0.0173586620615252	0.876042354472126	0.936360224743146	0.3930890207245
chr1	27100159	27100358	200	-	utr3	SLC9A1	0.220552398483545	1	0.0913028762994229	1	0.0772351641065582	0.632176703032318	0.15021748561987	0.801181575532241	-0.239706860160366	-0.0173586620615252	0.876042354472126	0.936360224743146	-0.22234819809884
chr1	27154425	27154525	101	-	utr5	SLC9A1	0.473835601676195	1	0.259222638499041	1	0.290400116016036	0.894582570394161	0.369868696681859	0.888500084063074	-0.111696517685687	-0.0173586620615252	0.876042354472126	0.936360224743146	-0.0943378556241616
chr1	27154624	27154824	201	-	utr5	SLC9A1	0.510282217893306	1	0.317867770268448	1	0.344510427219743	0.918093885639967	0.428916607383267	0.912084393233032	-0.30252020636348	-0.0173586620615252	0.876042354472126	0.936360224743146	-0.285161544301955
chr1	27355233	27355333	101	-	utr3	MAP3K6	0.816927329495514	1	0.853653788236054	1	0.911770410296796	0.991785316689483	0.745206863789047	1	0.276262030817785	0.102941194730697	0.535022115839521	0.711925337535462	0.173320836087088
chr1	27409802	27410101	300	-	exon	WASF2	0.711826606390499	1	0.868135837008303	1	0.84007757264542	0.991785316689483	0.714137513688883	1	-0.0897763021197836	-0.0697175730578313	0.361557544978304	0.557272662187723	-0.0200587290619523
chr1	27414870	27416040	1171	-	exon	WASF2	0.958230351244826	1	0.827451002966306	1	0.767245052989491	0.991785316689483	0.949280523441345	1	-0.0665193466629749	-0.0697175730578313	0.361557544978304	0.557272662187723	0.0031982263948564
chr1	27534582	27534880	299	-	utr3	AHDC1	0.684156831755416	1	0.455764192027671	1	0.478044164761781	0.96586289691838	0.716094335646231	1	0.470284910523756	0.66264599382926	1.38290194902675e-10	2.52457712525656e-09	-0.192361083305504
chr1	27547323	27547870	548	-	exon	AHDC1	0.666320100696829	1	0.807020175608972	1	0.781238602830274	0.991785316689483	0.263811975571188	0.83998849884001	0.754810030801839	0.66264599382926	1.38290194902675e-10	2.52457712525656e-09	0.0921640369725784
chr1	27548019	27548267	249	-	exon	AHDC1	0.301797766380651	1	0.324077637057026	1	0.185569355816099	0.809293921193837	0.221140578037734	0.820604755334105	1.0725927641606	0.66264599382926	1.38290194902675e-10	2.52457712525656e-09	0.409946770331337
chr1	27548367	27548566	200	-	exon	AHDC1	0.24147814477588	1	0.220567603669599	1	0.149188510322933	0.768964905932717	0.146838289476072	0.799913608731665	0.948145269158321	0.66264599382926	1.38290194902675e-10	2.52457712525656e-09	0.28549927532906
chr1	27548665	27548913	249	-	exon	AHDC1	0.529631659942656	1	0.589540784530563	1	0.552768952168597	0.984802430149584	0.573305738006023	0.963112384366443	0.767404859634434	0.66264599382926	1.38290194902675e-10	2.52457712525656e-09	0.104758865805174
chr1	27549013	27549361	349	-	exon	AHDC1	0.930334276995609	1	0.738789006510481	1	0.69458414570468	0.991785316689483	0.817140249982643	1	0.744258808322708	0.66264599382926	1.38290194902675e-10	2.52457712525656e-09	0.081612814493448
chr1	27549559	27550106	548	-	exon	AHDC1	0.556787730636515	1	0.688531285031795	1	0.681634755302161	0.991785316689483	0.41797097478154	0.908280707602125	0.760526129703443	0.66264599382926	1.38290194902675e-10	2.52457712525656e-09	0.097880135874183
chr1	27550205	27550355	151	-	exon	AHDC1	0.935900808409245	1	0.787489280816024	1	0.797685826122723	0.991785316689483	0.531316197396928	0.949256871138194	0.679765978701721	0.66264599382926	1.38290194902675e-10	2.52457712525656e-09	0.0171199848724607
chr1	27550504	27550603	100	-	exon	AHDC1	0.240975307372718	1	0.160184085313713	1	0.178225014785012	0.801060848760472	0.176616137009717	0.807656090883943	1.29019523898592	0.66264599382926	1.38290194902675e-10	2.52457712525656e-09	0.627549245156658
chr1	27550802	27551945	1144	-	exon	AHDC1	0.884485293973634	1	0.665456639997038	1	0.544932385550814	0.983303919740888	0.492031898050273	0.935740861059623	0.762102761262357	0.66264599382926	1.38290194902675e-10	2.52457712525656e-09	0.0994567674330968
chr1	27603407	27603606	200	-	utr5	AHDC1	0.169756914880182	1	0.0885716486974921	1	0.0966502650211275	0.67833913245551	0.0821116963046473	0.777178406837593	1.44228616721997	0.66264599382926	1.38290194902675e-10	2.52457712525656e-09	0.779640173390707
chr1	27666109	27666205	97	-	utr3	IFI6	0.577569210786183	1	0.398154206748844	1	0.459229682684	0.958760672717639	0.41906465435742	0.908584963259275	-0.574794517142372	-0.268432635671993	0.123445101974144	0.261162002288691	-0.30636188147038
chr1	27974183	27974283	101	-	utr3	EYA3	0.868313558086088	1	0.706842679294879	1	0.771706008040133	0.991785316689483	0.93922673531946	1	0.277824830757926	0.179108711777586	0.142517812981151	0.291938089753116	0.0987161189803397
chr1	28149692	28149840	149	-	utr3	PTAFR	0.123996517585608	1	0.0434386062535487	1	0.148774741441911	0.768237690264782	0.306433800232558	0.857213506532907	-0.263644243413123	-0.545973149921701	0.318583488945555	0.512007987624945	0.282328906508578
chr1	28201323	28208474	7152	-	exon	DNAJC8	0.705434546483982	1	0.530963544039418	1	0.351609625127005	0.922848843627217	0.131267615400859	0.791315888069634	0.218327811745227	0.321596717927827	0.000474778420664457	0.00261451689112676	-0.1032689061826
chr1	28232925	28233025	101	-	utr5	DNAJC8	0.911737991210654	1	0.883252691816675	1	0.87384274187981	0.991785316689483	0.866309028278889	1	0.276976776050819	0.321596717927827	0.000474778420664457	0.00261451689112676	-0.044619941877008
chr1	28603332	28605377	2046	-	utr3	TAF12	0.603056805186934	1	0.425985212142291	1	0.38914836285652	0.940551197684014	0.510963113905261	0.94322620298189	0.0717225917521148	0.184564626186274	0.318339440525327	0.511807698440101	-0.112842034434159
chr1	28642836	28643035	200	-	utr5	TAF12	0.938957038796347	1	0.962660210667506	1	0.957140108925442	0.991785316689483	0.998262843118611	1	0.431453490131236	0.184564626186274	0.318339440525327	0.511807698440101	0.246888863944962
chr1	29119428	29119727	300	-	utr3	TMEM200B	0.761022536467474	1	0.511695474653435	1	0.537056549695506	0.980857454393174	0.427441505284792	0.911601646426746	-0.334793263518312	0.491869084419286	0.125267643229028	0.26414422833337	-0.826662347937598
chr1	29120822	29121120	299	-	utr3	TMEM200B	0.585841500956946	1	0.561344296425195	1	0.587675803700493	0.991785316689483	0.582673276894594	0.964904434220019	0.896160562701532	0.491869084419286	0.125267643229028	0.26414422833337	0.404291478282246
chr1	29121369	29121469	101	-	exon	TMEM200B	0.905909712210213	1	0.817389276679388	1	0.880675307144134	0.991785316689483	0.46431517037611	0.925215411476284	-0.0698030932684877	0.491869084419286	0.125267643229028	0.26414422833337	-0.561672177687774
chr1	29147843	29147943	101	-	utr3	SRSF4	0.204693376069786	1	0.102299290841155	1	0.05556399519277	0.568638796208505	0.18989741427369	0.810215987769869	-0.0872996381462435	0.15704404688547	0.0509589228806231	0.132179818041258	-0.244343685031714
chr1	29148193	29148392	200	-	utr3	SRSF4	0.556677747991344	1	0.318428559784789	1	0.289355505192742	0.893315062853155	0.275890246078213	0.846783306181586	0.18630302173263	0.15704404688547	0.0509589228806231	0.132179818041258	0.0292589748471596
chr1	29148592	29150118	1527	-	exon	SRSF4	0.0652591567876635	1	0.105482243794931	1	0.0165359139095514	0.335599791169609	0.201354637579705	0.812137440690709	0.49289227857574	0.15704404688547	0.0509589228806231	0.132179818041258	0.335848231690269
chr1	29193419	29193568	150	-	utr3	MECR	0.897684126946583	1	0.958921184826007	1	0.938898897083848	0.991785316689483	0.978528291910008	1	0.614981953283204	0.524255488740142	0.000144107953737658	0.000911239461999287	0.0907264645430623
chr1	30872353	30872502	150	-	utr3	SDC3	0.365548559700222	1	0.197708961901503	1	0.198102311850444	0.823285298968987	0.199614461133589	0.812137440690709	-0.625081386510418	-0.137068574211365	0.401589979406828	0.596691275895967	-0.488012812299053
chr1	30872751	30873050	300	-	utr3	SDC3	0.349137094470798	1	0.141597587074545	1	0.210969733907615	0.835243420618149	0.232598311699952	0.825476121075431	-0.511874064838501	-0.137068574211365	0.401589979406828	0.596691275895967	-0.374805490627136
chr1	30874317	30874566	250	-	exon	SDC3	0.803947533913797	1	0.620634992139178	1	0.665813401361127	0.991785316689483	0.839159902298379	1	-0.372438199175581	-0.137068574211365	0.401589979406828	0.596691275895967	-0.235369624964215
chr1	30995090	31005872	10783	-	utr3	PUM1	0.640391250663694	1	0.473008587709122	1	0.339963277707	0.91572737543302	0.452263557571536	0.921432479448867	-0.356929309354887	-0.275697803612157	0.000186711695066556	0.00114525955028239	-0.0812315057427304
chr1	31055335	31061695	6361	-	utr3	PUM1	0.668982944905878	1	0.854225326390464	1	0.856883468364568	0.991785316689483	0	0	-0.254344404977815	-0.275697803612157	0.000186711695066556	0.00114525955028239	0.0213533986343425
chr1	31296683	31296782	100	-	utr5	SNRNP40	0.772070695055838	1	0.95226821330586	1	0.990012876215923	0.992298415531328	0.119330107631647	0.787331301318292	0.32801114218528	0.23352206390787	0.00666157483092539	0.0250612983041405	0.09448907827741
chr1	31630357	31630653	297	-	utr3	PEF1	0.640286966954748	1	0.870553037502709	1	0.846139023733161	0.991785316689483	0.249075346800618	0.83372887823558	0.323005841817293	0.267680313318648	0.00218462225904868	0.00980143353102699	0.0553255284986449
chr1	31938038	31938322	285	-	exon	PTP4A2	0.0194296276066473	1	0.0343029397117318	1	0.0086533746817096	0.242784848986499	0.0130382274839376	0.705320439858598	0.11019958971612	-0.152074416480765	0.0632802105600428	0.156427677972642	0.262274006196885
chr1	32216293	32216641	349	-	utr3	TMEM234	0.556424703491962	1	0.601518740654733	1	0.564239132825667	0.987481749896193	0.607303069577582	0.975655857713976	1.13325570927349	0.536280201246764	0.0507279062042257	0.131780971904142	0.596975508026723
chr1	32231707	32231806	100	-	exon	MTMR9LP	0.145546975379113	1	0.0272158387879268	1	0.0559839775628807	0.568638796208505	0.116002267329867	0.787020218864535	0.142192082428023	0.659795147392279	0.0470565641941054	0.124368984347065	-0.517603064964256
chr1	32334481	32334781	301	-	utr3	MARCKSL1	0.862432094618328	1	0.85301733868923	1	0.831431602050556	0.991785316689483	0.992721545245461	1	0.429031125091093	0.418736334614094	7.97156199297679e-10	1.29100623711153e-08	0.0102947904769993
chr1	32334981	32335979	999	-	exon	MARCKSL1	0.509683077944494	1	0.741793896173835	1	0.716335659037928	0.991785316689483	0.566615723903293	0.960473938377255	0.540307888425755	0.418736334614094	7.97156199297679e-10	1.29100623711153e-08	0.121571553811661
chr1	32336079	32336179	101	-	utr5	MARCKSL1	0.480190119053881	1	0.675289208972573	1	0.612375759313172	0.991785316689483	0.400691786979695	0.901324514948446	0.542412055839853	0.418736334614094	7.97156199297679e-10	1.29100623711153e-08	0.123675721225759
chr1	32363579	32363679	101	-	exon	FAM229A	0.724103655539466	1	0.736777039100282	1	0.794311816544721	0.991785316689483	0.385662666448601	0.894881555291681	-0.409115523703704	-0.662036825824174	0.00375303116379753	0.0154893245854257	0.25292130212047
chr1	32366447	32366695	249	-	utr3	BSDC1	0.168340357245613	1	0.206457943123187	1	0.175181997093863	0.795520851401029	0.0857379847950703	0.777580586781454	0.475537053639813	0.188771660103347	0.0140909624929717	0.0468265253581374	0.286765393536466
chr1	32368437	32369265	829	-	utr3	BSDC1	0.463334757897492	1	0.554932781258034	1	0.556681709254506	0.98541273514678	0.227339211261878	0.823716233891462	0.448541824618809	0.188771660103347	0.0140909624929717	0.0468265253581374	0.259770164515462
chr1	32374769	32376546	1778	-	utr3	BSDC1	0.370240491504103	1	0.481236988648201	1	0.379095568646175	0.93554947262359	0.104291900981024	0.784208887712255	0.270545352954792	0.188771660103347	0.0140909624929717	0.0468265253581374	0.0817736928514455
chr1	32394233	32394333	101	-	exon	BSDC1	0.674925792377483	1	0.483745770231656	1	0.567925864268291	0.989021120456724	0.812785671106448	1	0.25369715603383	0.188771660103347	0.0140909624929717	0.0468265253581374	0.0649254959304827
chr1	32621834	32621934	101	-	utr3	ZBTB8OS	0.172078516628233	1	0.0761609985289512	1	0.0665665847923124	0.604630515320389	0.121018544095376	0.787331301318292	-0.574719816947331	-0.0687032885171763	0.733351313473657	0.853029980738015	-0.506016528430155
chr1	32650456	32650555	100	-	utr5	ZBTB8OS	0.632086378375647	1	0.441107807339325	1	0.470080390164582	0.961858934749605	0.772168896516079	1	-0.297845053988834	-0.0687032885171763	0.733351313473657	0.853029980738015	-0.229141765471657
chr1	32681456	32681655	200	-	utr3	SYNC	0.282571661478955	1	0.148529654958592	1	0.12730176973145	0.739142465176562	0.0980987376807005	0.781846958919596	-0.492406282162346	-0.137606691282133	0.751530852106234	0.863641704519986	-0.354799590880213
chr1	32775735	32775934	200	-	utr3	YARS	0.975062521863989	1	0.750706969626405	1	0.72942106218533	0.991785316689483	0.563282774884816	0.959361150445148	-0.486914538480011	-0.560787218042674	8.17302642350166e-13	1.96986616452152e-11	0.0738726795626631
chr1	32780169	32780318	150	-	exon	YARS	0.231120712737425	1	0.312233828413809	1	0.216508533741533	0.843024080131563	0.0186968915039457	0.730982599900631	-0.287999238869807	-0.560787218042674	8.17302642350166e-13	1.96986616452152e-11	0.272787979172867
chr1	32817207	32817357	151	-	utr5	YARS	0.205354079984257	1	0.267818039283997	1	0.141696094342901	0.762647585783609	0.48230266216114	0.932132651319101	-0.310270041387683	-0.560787218042674	8.17302642350166e-13	1.96986616452152e-11	0.250517176654991
chr1	32863364	32863463	100	-	utr3	FNDC5	0.806242498776507	1	0.697739220870551	1	0.795864394367736	0.991785316689483	0.993983559047874	1	0.863843158862557	1.65072419540214	5.3647558947075e-05	0.000376956966825832	-0.786881036539584
chr1	32936790	32937233	444	-	utr3	RNF19B	0.761715497259439	1	0.994730540077079	1	0.991828095691692	0.993162645565234	0.897458524061153	1	-0.113697992903596	-0.242218548053593	0.0140407165871389	0.0467101022236931	0.128520555149998
chr1	33008139	33008537	399	-	utr3	AK2	0.982109783816501	1	0.881130107686502	1	0.9331209323021	0.991785316689483	0.98373517516706	1	-0.678302549956819	-0.140938370417543	0.0896103678951563	0.205127177321356	-0.537364179539276
chr1	33008737	33008836	100	-	utr3	AK2	0.850829379688293	1	0.871427939934301	1	0.928991979806397	0.991785316689483	0.998230356045468	1	-0.771385218689313	-0.140938370417543	0.0896103678951563	0.205127177321356	-0.63044684827177
chr1	33010579	33010778	200	-	utr3	AK2	0.977856949718108	1	0.870208519263444	1	0.812067377203447	0.991785316689483	0.80714499894358	1	-0.249380244043333	-0.140938370417543	0.0896103678951563	0.205127177321356	-0.10844187362579
chr1	33013088	33013288	201	-	utr3	AK2	0.83851473628102	1	0.599464416097677	1	0.522956248155091	0.978924752658594	0.516301365577138	0.944607123295071	-0.0615319858714467	-0.140938370417543	0.0896103678951563	0.205127177321356	0.0794063845460963
chr1	33036783	33036932	150	-	utr5	AK2	0.488768779010249	1	0.603299867783385	1	0.556818027126253	0.98541273514678	0.790011514816164	1	0.103502997510893	-0.140938370417543	0.0896103678951563	0.205127177321356	0.244441367928436
chr1	33147150	33147249	100	-	utr3	TRIM62	0.90926919876426	1	0.787140555468129	1	0.8782148194744	0.991785316689483	0.920204012042787	1	-0.53289715729221	-0.443385096279609	0.114975077992815	0.247714337976942	-0.0895120610126013
chr1	33181582	33182009	428	-	utr5	TRIM62	0.247402025663226	1	0.12583968042485	1	0.160362679646962	0.778780254253293	0.170854524880128	0.805506055850303	0.107399283318167	-0.443385096279609	0.114975077992815	0.247714337976942	0.550784379597775
chr1	33324715	33324963	249	-	utr3	PHC2	0.655008087497606	1	0.904851266809279	1	0.844076057596538	0.991785316689483	0.385693583386849	0.894881555291681	-0.188046554827097	-0.220842372672741	0.00335793466690751	0.0141361039048618	0.0327958178456441
chr1	34855366	34855865	500	-	utr3	SMIM12	0.536892560048729	1	0.756204762277778	1	0.702960416751698	0.991785316689483	0.158461357549113	0.801774979494796	0.269185658943131	0.0204412296708795	0.850907883903413	0.923608635672822	0.248744429272252
chr1	34976503	34976653	151	-	exon	RP11-244H3.1	0.962753186343436	1	0.857894761505128	1	0.920061671437231	0.991785316689483	0.999960577892488	1	0.63318963690576	0.815800182863874	0.0823506696225977	0.192176596856018	-0.182610545958114
chr1	35184485	35184585	101	-	exon	SFPQ	0.588843331205823	1	0.802200621451784	1	0.744048376752201	0.991785316689483	0.820770576125015	1	0.0257645814333807	0.0111237499763494	0.859013626455298	0.927196021299788	0.0146408314570313
chr1	35187222	35189054	1833	-	exon	SFPQ	0.844684013814178	1	0.599680572387253	1	0.487085546056701	0.96831048227634	0.794885942457061	1	-0.0472042156641203	0.0111237499763494	0.859013626455298	0.927196021299788	-0.0583279656404697
chr1	35190815	35190915	101	-	exon	SFPQ	0.0898448183531069	1	0.0283203404561865	1	0.0201430321199365	0.371005423251591	0.212842522059997	0.818168569142313	-0.27244335201064	0.0111237499763494	0.859013626455298	0.927196021299788	-0.283567101986989
chr1	35192550	35192849	300	-	exon	SFPQ	0.911287617092978	1	0.802567449684517	1	0.780489149470217	0.991785316689483	0.97372903581271	1	-0.0422165649487675	0.0111237499763494	0.859013626455298	0.927196021299788	-0.0533403149251169
chr1	35433590	35433690	101	-	utr3	KIAA0319L	0.643262570694732	1	0.697667163173608	1	0.689683401165013	0.991785316689483	0.44384136356737	0.919341053021137	-0.167863810390998	-0.0312393116971998	0.696026651947972	0.82703329365817	-0.136624498693798
chr1	35433839	35434139	301	-	utr3	KIAA0319L	0.650398027209688	1	0.803261387755407	1	0.791956529281498	0.991785316689483	0.390414531917315	0.897055246276796	0.107986112645876	-0.0312393116971998	0.696026651947972	0.82703329365817	0.139225424343076
chr1	35434587	35434687	101	-	utr3	KIAA0319L	0.798535785486836	1	0.912081665160034	1	0.924115212358132	0.991785316689483	0.954591674631948	1	0.121685714126848	-0.0312393116971998	0.696026651947972	0.82703329365817	0.152925025824048
chr1	35435508	35438552	3045	-	exon	KIAA0319L	0.311022739462508	1	0.323502028907573	1	0.31641384476924	0.909478200827328	0.439587547322021	0.918414999201497	-0.138764546005444	-0.0312393116971998	0.696026651947972	0.82703329365817	-0.107525234308245
chr1	35506704	35507103	400	-	exon	KIAA0319L	0.6183168963341	1	0.376264476986019	1	0.357538516463645	0.925918439392581	0.482169550413404	0.932132651319101	-0.0745746895230645	-0.0312393116971998	0.696026651947972	0.82703329365817	-0.0433353778258647
chr1	35557800	35557900	101	-	utr5	KIAA0319L	0.70408118310597	1	0.693697663381838	1	0.761966100945563	0.991785316689483	0.887941941013972	1	-0.195369680465174	-0.0312393116971998	0.696026651947972	0.82703329365817	-0.164130368767974
chr1	35599694	35599794	101	-	utr3	PSMB2	0.47903554065068	1	0.265482161558914	1	0.406565656652333	0.94817993790164	0.390504262681674	0.897055246276796	-1.56229244436817	-0.52958380405615	2.71367374793945e-12	6.17230119290584e-11	-1.03270864031202
chr1	35714074	35714173	100	-	utr3	C1orf216	0.495490628072714	1	0.34547651581553	1	0.502559061592412	0.972308130653398	0.40574703347747	0.904187361055441	0.159186234578067	0.225365763667957	0.529516512765438	0.708377893255242	-0.0661795290898899
chr1	35714670	35714819	150	-	utr3	C1orf216	0.586726232486532	1	0.502827921958011	1	0.570832698979493	0.989585737880694	0.637514907752052	0.98540917856938	0.623008204583166	0.225365763667957	0.529516512765438	0.708377893255242	0.397642440915209
chr1	35715664	35716062	399	-	exon	C1orf216	0.808536205936573	1	0.838455036734657	1	0.915703040339029	0.991785316689483	0.932144272639612	1	0.598943508578343	0.225365763667957	0.529516512765438	0.708377893255242	0.373577744910386
chr1	35719174	35719323	150	-	utr5	C1orf216	0.467100708240131	1	0.3339176029254	1	0.419038908307841	0.952136171483805	0.567823093865906	0.960972372247294	0.614392670372384	0.225365763667957	0.529516512765438	0.708377893255242	0.389026906704427
chr1	35738051	35738507	457	-	exon	CLSPN	0.762904278005833	1	0.564735409726275	1	0.628868562631246	0.991785316689483	0.829522218693893	1	0.26122891483127	0.460567240423976	0.0021372903737795	0.00962564362236333	-0.199338325592706
chr1	35739365	35743175	3811	-	exon	CLSPN	0.343104662341722	1	0.191397645772519	1	0.163262676077637	0.783444401844674	0.18719763007868	0.809541626727667	-0.0335665009111287	0.460567240423976	0.0021372903737795	0.00962564362236333	-0.494133741335105
chr1	35749752	35751438	1687	-	exon	CLSPN	0.406801383377415	1	0.27268830652238	1	0.194658405345195	0.819696271981416	0.247766132442351	0.832920587655419	0.0722688605330627	0.460567240423976	0.0021372903737795	0.00962564362236333	-0.388298379890914
chr1	35760379	35760727	349	-	exon	CLSPN	0.564436191138527	1	0.609711848805987	1	0.596874759168187	0.991785316689483	0.69352721198116	1	0.513685360355835	0.460567240423976	0.0021372903737795	0.00962564362236333	0.0531181199318587
chr1	35760826	35761104	279	-	exon	CLSPN	0.314822806836303	1	0.135094885831762	1	0.159988686681648	0.778780254253293	0.26594188317198	0.840739011263109	-0.08556382185796	0.460567240423976	0.0021372903737795	0.00962564362236333	-0.546131062281936
chr1	35762046	35762478	433	-	exon	CLSPN	0.525737005443721	1	0.398615239649428	1	0.33527488748124	0.915276384852606	0.258684591546162	0.838485219987681	0.181734803906576	0.460567240423976	0.0021372903737795	0.00962564362236333	-0.2788324365174
chr1	35763305	35764448	1144	-	exon	CLSPN	0.360000492815394	1	0.311723911868024	1	0.108022979455131	0.706462025327387	0.182964829044726	0.809166813361603	0.131915555671523	0.460567240423976	0.0021372903737795	0.00962564362236333	-0.328651684752453
chr1	35764547	35764696	150	-	exon	CLSPN	0.174922225992816	1	0.0838700862338888	1	0.040983401528509	0.507885224697993	0.246233702466407	0.832327135614174	-0.14379457523933	0.460567240423976	0.0021372903737795	0.00962564362236333	-0.604361815663306
chr1	35765298	35769917	4620	-	utr5	CLSPN	0.803529676693193	1	0.835178453396502	1	0.87018375105302	0.991785316689483	0.938193988523075	1	0.299732622096172	0.460567240423976	0.0021372903737795	0.00962564362236333	-0.160834618327804
chr1	36136719	36137166	448	-	utr3	TRAPPC3	0.528413074716566	1	0.321629212608446	1	0.228126545853792	0.852133640436998	0.353281356478917	0.880170651974161	-0.16717731859895	-0.102930406300809	0.278726027399768	0.469013667105287	-0.0642469122981412
chr1	36149288	36149486	199	-	utr5	TRAPPC3	0.389995148974671	1	0.505996939047785	1	0.439327224342352	0.958173498053185	0.513250232093829	0.943962241303476	0.115530381442394	-0.102930406300809	0.278726027399768	0.469013667105287	0.218460787743203
chr1	36322128	36322418	291	-	utr3	EVA1B	0.355390272300412	1	0.433257468609241	1	0.423768260193817	0.953875230714395	0.260888028441511	0.838747845213428	-0.100419122239861	-0.177435552792707	0.324844660735192	0.518488416287286	0.0770164305528459
chr1	36323490	36323587	98	-	exon	EVA1B	0.275868756982738	1	0.318046685969936	1	0.231463016393968	0.856562009043493	0.663517183711184	0.993544587468858	0.196863658179235	-0.177435552792707	0.324844660735192	0.518488416287286	0.374299210971942
chr1	36340472	36340572	101	-	utr3	STK40	0.562812987054477	1	0.709909482108725	1	0.648149689599716	0.991785316689483	0.458864079457078	0.922676661419009	-0.0551084062926436	-0.111707839760976	0.0933482803601979	0.211289421844334	0.0565994334683323
chr1	36341171	36341321	151	-	utr3	STK40	0.548652457736457	1	0.305723089965478	1	0.29936141464764	0.898939122234258	0.260516979678069	0.838485219987681	-0.223006597301011	-0.111707839760976	0.0933482803601979	0.211289421844334	-0.111298757540035
chr1	36341570	36341720	151	-	utr3	STK40	0.824280610367693	1	0.936692844898562	1	0.903214888076399	0.991785316689483	0.488839944377784	0.934740744769635	-0.09347291802505	-0.111707839760976	0.0933482803601979	0.211289421844334	0.0182349217359259
chr1	36385746	36385896	151	-	utr5	STK40	0.158826761556061	1	0.202999248677428	1	0.0990949557611128	0.683860816595753	0.606128811669146	0.975483715169596	0.174116231799978	-0.111707839760976	0.0933482803601979	0.211289421844334	0.285824071560954
chr1	36393730	36394079	350	-	utr3	LSM10	0.526064130604282	1	0.733612149504575	1	0.654379126086724	0.991785316689483	0.198500216809109	0.812137440690709	0.15441792340429	0.112893401807519	0.29163352049277	0.483430420363181	0.0415245215967707
chr1	36455767	36455866	100	-	utr3	MRPS15	0.593228666237108	1	0.377384646965649	1	0.261646617646975	0.876615403511956	0.324736126272389	0.864975284831426	-0.0969735962083259	-0.145315144573076	0.0954181098928547	0.214897204222532	0.0483415483647498
chr1	36473547	36473743	197	-	exon	CSF3R	0.875152503014604	1	0.93498177084176	1	0.950273211177393	0.991785316689483	0.992982805147004	1	-0.523374168640183	-0.446325335314956	0.00137075569559885	0.00658074177439937	-0.0770488333252267
chr1	37514674	37514774	101	-	utr5	MEAF6	0.718581122780028	1	0.513558822263696	1	0.463958991874775	0.96132768094097	0.289057396622071	0.852214253518202	-0.422433306566292	-0.202300677811763	0.0846488506748495	0.196553811919384	-0.220132628754529
chr1	37537690	37537990	301	-	utr3	SNIP1	0.517487332796607	1	0.60975367106345	1	0.576186091596879	0.990218131008833	0.296041705350247	0.853255399030794	0.39532448352618	0.178149111638852	0.178599932480899	0.343184576142583	0.217175371887328
chr1	37540233	37548897	8665	-	exon	SNIP1	0.0786720261363058	1	0.0770178045325299	1	0.0364241495042638	0.486939223975565	0.113488491583123	0.786915280321127	0.540117788499546	0.178149111638852	0.178599932480899	0.343184576142583	0.361968676860694
chr1	37552645	37554053	1409	-	exon	SNIP1	0.763540185649442	1	0.54321679213866	1	0.558820898097564	0.985674370567917	0.469116425360545	0.926675327618939	0.152976770661692	0.178149111638852	0.178599932480899	0.343184576142583	-0.0251723409771591
chr1	37554152	37554252	101	-	utr5	SNIP1	0.567711524292833	1	0.587101811295425	1	0.60747840769939	0.991785316689483	0.457340773125825	0.922676661419009	0.34667858509678	0.178149111638852	0.178599932480899	0.343184576142583	0.168529473457928
chr1	37566866	37567781	916	-	exon	GNL2	0.536564912958219	1	0.370282716809543	1	0.295652455876685	0.897621758247226	0.205068724553035	0.813445906962178	-0.43300058678455	-0.270176427113133	0.0120283569478731	0.0412028925079643	-0.162824159671417
chr1	37682815	37683064	250	-	utr3	C1orf109	0.88357429302389	1	0.715504787305994	1	0.781032725997508	0.991785316689483	0.920775890860184	1	-0.206293939860463	-0.0788574047122981	0.588461544718467	0.753028804941048	-0.127436535148165
chr1	37799820	37800169	350	-	exon	RP11-109P14.9	0.522299778838306	1	0.687215633174296	1	0.542130796861559	0.983241401522799	0.662780907954642	0.993064812881133	0.453304863768986	NA	NA	NA	NA
chr1	37808086	37808185	100	-	utr5	YRDC	0.212997095667504	1	0.266912113646751	1	0.231483075906412	0.856562009043493	0.120309774511871	0.787331301318292	-0.0989984761263287	-0.329366632222401	0.0114585499214213	0.0396278825683322	0.230368156096072
chr1	37814849	37814949	101	-	utr3	MTF1	0.766953761645984	1	0.740361027529726	1	0.848067287397271	0.991785316689483	0.918957783827624	1	0.121454193358398	0.599140920586419	0.000483030789326871	0.00264856132447694	-0.47768672722802
chr1	37815198	37815547	350	-	exon	MTF1	0.92894109652425	1	0.79017995986767	1	0.781907479428532	0.991785316689483	0.967201372794652	1	0.416482325469752	0.599140920586419	0.000483030789326871	0.00264856132447694	-0.182658595116667
chr1	37822186	37822436	251	-	exon	MTF1	0.954144510360022	1	0.811642731526661	1	0.840929262592496	0.991785316689483	0.988200851075545	1	0.561018201800596	0.599140920586419	0.000483030789326871	0.00264856132447694	-0.0381227187858227
chr1	37822535	37822635	101	-	exon	MTF1	0.508588335114331	1	0.451188528343922	1	0.442922963053585	0.958435367473642	0.617623387085535	0.978305586509949	0.531446199367853	0.599140920586419	0.000483030789326871	0.00264856132447694	-0.0676947212185659
chr1	37857403	37857552	150	-	exon	MTF1	0.96676180104555	1	0.918280989075418	1	0.953608002677991	0.991785316689483	0.997754357245281	1	0.0653607075761041	0.599140920586419	0.000483030789326871	0.00264856132447694	-0.533780213010315
chr1	37989923	37990123	201	-	utr5	SF3A3	0.121567351515886	1	0.123366625116716	1	0.103395532179881	0.695260223199087	0.27651640746256	0.847196350551392	0.0532598230231195	-0.245870692878396	0.0030831694416771	0.0131521541892835	0.299130515901516
chr1	37997112	37997405	294	-	utr3	FHL3	0.520709474707767	1	0.350386222597168	1	0.311886059456025	0.908040457433887	0.293759269163097	0.852214253518202	-0.541410317737646	-0.40793832598767	0.00181660634285629	0.00838303492091153	-0.133471991749976
chr1	38005362	38005459	98	-	utr5	FHL3	0.86873770555072	1	0.98002844812969	1	0.97273980970673	0.991785316689483	0.993196135799588	1	-0.516622870838022	-0.40793832598767	0.00181660634285629	0.00838303492091153	-0.108684544850353
chr1	38838943	38839539	597	-	utr3	RRAGC	0.59388349257484	1	0.404651689242369	1	0.355253888310601	0.924191570892511	0.419505765182934	0.908846370779671	-0.460179260859063	-0.261302428056073	0.22017108238555	0.398712742140286	-0.19887683280299
chr1	38859426	38859575	150	-	exon	RRAGC	0.130631438828315	1	0.0642253844566303	1	0.0914697901542581	0.665598887922678	0.112444032940546	0.786915280321127	0.178535871706313	-0.261302428056073	0.22017108238555	0.398712742140286	0.439838299762386
chr1	38873058	38873660	603	-	utr3	RP5-864K19.6	0.913545142245463	1	0.728597798417096	1	0.740981616140352	0.991785316689483	0.698778808819836	1	-0.119117692445164	-1.50632519849555	0.763073051739368	NA	1.38720750605039
chr1	38875675	38875837	163	-	exon	RP5-864K19.6	0.548376482455833	1	0.438850396326973	1	0.550188576882912	0.984261533831988	0.722302190108188	1	-0.290476280145582	-1.50632519849555	0.763073051739368	NA	1.21584891834997
chr1	38886206	38886456	251	-	utr3	RHBDL2	0.189018575218854	1	0.12106235683247	1	0.0477970753226614	0.535458717379115	0.058751096466813	0.760811634861519	-0.876689537474858	-0.4645115916924	0.0176499163711352	0.0564187312192461	-0.412177945782458
chr1	38919042	38919241	200	-	utr5	RHBDL2	0.376749314689655	1	0.42336691337112	1	0.353859171300565	0.923438230982437	0.691724314782646	1	-0.390265581399097	-0.4645115916924	0.0176499163711352	0.0564187312192461	0.0742460102933034
chr1	39568808	39569512	705	-	utr3	PABPC4	0.132403726794092	1	0.0693753702653903	1	0.0166967536243828	0.33809921874041	0.113563338237804	0.786915280321127	-0.615489666617635	-0.389525119679383	3.38208988770235e-08	4.25965759195194e-07	-0.225964546938252
[truncated: 23,605 more rows]
