# Supplementary material for: Limits in the detection of m6A changes using MeRIP/m6A-seq
Source: Sci Rep. 2020 Apr 20;10:6590. doi: 10.1038/s41598-020-63355-3 (PMC7170965; doi:10.1038/s41598-020-63355-3)
Supplement: Supplementary file 3 — Supplementary information 3. [file 41598_2020_63355_MOESM3_ESM.zip › additional_file4_v2/metdiff_deq_results/negative_engel_neuron_2018_deq_results.txt]

seqnames	start	end	width	strand	annot	main.gene	deseq2.p	deseq2.padj	edger.p	edger.padj	qnb.p	qnb.padj	metdiff.p	metdiff.padj	peak.l2fc	gene.l2fc	gene.p	gene.padj	diff.l2fc
chr1	4497292	4497342	51	+	exon	Gm37587	0.154856311118879	1	0.0523189395441283	1	0.28378637115923	0.992624186356313	0.924794171891671	0.994208895133072	-0.248788466277071	-0.639071664232984	0.823350161746279	0.999574321699393	0.390283197955912
chr1	4526588	4526637	50	+	exon	Gm7357	0.443173758455153	1	0.999694704313753	1	NA	NA	0.157434196518231	0.449062504067594	-2.37620044094459	0.819486349732234	0.507459551810755	0.999574321699393	-3.19568679067682
chr1	4807838	4808242	405	+	utr5	Gm37988	0.434013203538569	1	0.361216845014824	1	0.402518491588924	0.992624186356313	0.248277399121456	0.536870703123816	0.220259015195923	NA	NA	NA	NA
chr1	4858073	4858122	50	+	utr5	Tcea1	0.810633041325067	1	0.830317655577921	1	0.914003255856528	0.992624186356313	0.672537981046845	0.854859280036475	-0.109914125810205	-0.14062157759254	0.39205540128196	0.999574321699393	0.0307074517823359
chr1	5083153	5083203	51	+	utr5	Atp6v1h	0.247762446438873	1	0.189031607482991	1	0.266566947437421	0.992624186356313	0.0216126314567411	0.304793553462957	-0.0483449348828098	-0.0699976370124058	0.360329796150207	0.999574321699393	0.0216527021295959
chr1	5588516	5588565	50	+	utr5	Oprk1	0.914887121990429	1	0.931539921518562	1	0.921234723076432	0.992624186356313	0.792463893474358	0.928487096791181	0.0192229195922448	-0.175268176004451	0.36170233357436	0.999574321699393	0.194491095596696
chr1	5598794	5598893	100	+	exon	Oprk1	0.0904208953323958	1	0.0834710010719622	1	0.171622888347829	0.992624186356313	0.632403966633465	0.829926772011886	-0.0968528118013567	-0.175268176004451	0.36170233357436	0.999574321699393	0.0784153642030943
chr1	5602451	5602551	101	+	exon	Oprk1	0.711113050209066	1	0.732556076025828	1	0.806059389987235	0.992624186356313	0.852212998553282	0.960469561192067	-0.101275404021749	-0.175268176004451	0.36170233357436	0.999574321699393	0.0739927719827018
chr1	5602899	5603396	498	+	utr3	Oprk1	0.222986603839901	1	0.228707834190787	1	0.314554368745826	0.992624186356313	1	1	-0.291938528910463	-0.175268176004451	0.36170233357436	0.999574321699393	-0.116670352906012
chr1	6214721	6214921	201	+	utr5	Rb1cc1	0.372014852171372	1	0.398003132213602	1	0.399557532727765	0.992624186356313	0.728484426445435	0.890441807749924	0.143462834977987	-0.0399151719165895	0.650640832066559	0.999574321699393	0.183378006894577
chr1	6240064	6240314	251	+	exon	Rb1cc1	0.501634908432861	1	0.440621696546788	1	0.517045307186795	0.992624186356313	0.0399608670321309	0.318550883900707	-0.0461295431209766	-0.0399151719165895	0.650640832066559	0.999574321699393	-0.00621437120438709
chr1	6248305	6248555	251	+	exon	Rb1cc1	0.41754705487492	1	0.495234139202583	1	0.561257750881835	0.992624186356313	0.335302628987773	0.612864365303066	0.164471998050148	-0.0399151719165895	0.650640832066559	0.999574321699393	0.204387169966738
chr1	6248755	6248905	151	+	exon	Rb1cc1	0.536465302455932	1	0.567972197806317	1	0.644951353602053	0.992624186356313	0.883749640059625	0.976161496653244	0.0509255717360396	-0.0399151719165895	0.650640832066559	0.999574321699393	0.0908407436526292
chr1	6249204	6249254	51	+	exon	Rb1cc1	0.102216328912924	1	0.0704037080779529	1	0.0972602658096796	0.992624186356313	0.0375979005649539	0.316508503924558	-0.436492236613197	-0.0399151719165895	0.650640832066559	0.999574321699393	-0.396577064696607
chr1	6249504	6250104	601	+	exon	Rb1cc1	0.270426179334026	1	0.213814881406842	1	0.284199021032841	0.992624186356313	0.00887934200412877	0.300247802185222	-0.370720072489645	-0.0399151719165895	0.650640832066559	0.999574321699393	-0.330804900573056
chr1	6487380	6487642	263	+	utr5	St18	0.892017848189811	1	0.892312141235009	1	0.773554493299338	0.992624186356313	0.653237156849129	0.842972502267353	-0.760659129192277	0.107650749627027	0.487334496725415	0.999574321699393	-0.868309878819303
chr1	6802398	6802448	51	+	exon	St18	0.00312674870531316	1	0.000840061119355577	1	0.00337086619266701	0.992624186356313	0.00313769049798873	0.300247802185222	-0.749783004728002	0.107650749627027	0.487334496725415	0.999574321699393	-0.857433754355029
chr1	6802647	6802696	50	+	exon	St18	0.888450499101069	1	0.833127862092571	1	0.887070538248587	0.992624186356313	0.354570130242165	0.629300344410314	-0.317541650510116	0.107650749627027	0.487334496725415	0.999574321699393	-0.425192400137143
chr1	6802796	6802895	100	+	exon	St18	0.957618577766078	1	0.972347488112268	1	0.906296600397743	0.992624186356313	0.638977773644832	0.834111183297133	0.141535496670497	0.107650749627027	0.487334496725415	0.999574321699393	0.0338847470434704
chr1	6802995	6803094	100	+	exon	St18	0.217425885277397	1	0.167639033142374	1	0.308429249637478	0.992624186356313	0.151639545329837	0.443058364557081	-0.393167310567622	0.107650749627027	0.487334496725415	0.999574321699393	-0.500818060194648
chr1	7088970	7120195	31226	+	utr5	Pcmtd1	0.0969809273167627	1	0.0989861979098337	1	0.124030652100509	0.992624186356313	0.904859363925357	0.986032863539325	0.230047832364738	-0.021548984703258	0.809105602058771	0.999574321699393	0.251596817067996
chr1	7120344	7120542	199	+	exon	Pcmtd1	0.865784906134026	1	0.960688709984554	1	0.982363404592242	0.992624186356313	0.749706935147858	0.903293120544071	-0.12969017197422	-0.021548984703258	0.809105602058771	0.999574321699393	-0.108141187270962
chr1	7169606	7169954	349	+	utr3	Pcmtd1	0.462297691082996	1	0.383110695413821	1	0.381982709328989	0.992624186356313	0.216662491831075	0.508280428001729	-0.0605546388536446	-0.021548984703258	0.809105602058771	0.999574321699393	-0.0390056541503867
chr1	9545458	9545558	101	+	utr5	Rrs1	0.0862143916949468	1	0.0526471354591899	1	0.0777579227644823	0.992624186356313	0.01657080457791	0.300864380737346	-0.0214857504965094	-0.0151804840510712	0.868618605352348	0.999574321699393	-0.0063052664454382
chr1	9546007	9546107	101	+	exon	Rrs1	0.459237740169142	1	0.529216679968132	1	0.609947620331523	0.992624186356313	0.370924699657766	0.641890261162526	-0.000968771168532625	-0.0151804840510712	0.868618605352348	0.999574321699393	0.0142117128825386
chr1	9546357	9546806	450	+	utr3	Rrs1	0.927594654033018	1	0.799381739458987	1	0.768952995335085	0.992624186356313	0.0394102665444648	0.31842918008602	-0.106452273911188	-0.0151804840510712	0.868618605352348	0.999574321699393	-0.0912717898601168
chr1	9548097	9550568	2472	+	exon	Adhfe1	0.785401677922771	1	0.717857825469089	1	0.816886640674277	0.992624186356313	0.20169105377809	0.4927656822574	0.0203103947764317	0.201996612964799	0.241635697343625	0.999574321699393	-0.181686218188368
chr1	9601298	9601544	247	+	utr5	Vxn	0.831816605694622	1	0.692956557564607	1	0.784135573148915	0.992624186356313	0.00398069435463677	0.300247802185222	0.00766505464557828	-0.00611327207673808	0.895305648309007	0.999574321699393	0.0137783267223164
chr1	9624924	9625022	99	+	utr3	Vxn	0.879012014808317	1	0.741872969133369	1	0.771078934448323	0.992624186356313	0.0344260066192117	0.313860945419656	-0.1120271589317	-0.00611327207673808	0.895305648309007	0.999574321699393	-0.105913886854962
chr1	9747697	9747894	198	+	exon	1700034P13Rik	0.223087890103678	1	0.134127993557045	1	0.143792357766405	0.992624186356313	0.116059131337277	0.406202194957122	-0.0337471548562293	0.192128491732952	0.904736932306384	0.999574321699393	-0.225875646589182
chr1	9748042	9748435	394	+	exon	1700034P13Rik	0.711786006046764	1	0.791486575148046	1	0.812392821015356	0.992624186356313	0.0863239020142053	0.374044041879978	0.0382693569001467	0.192128491732952	0.904736932306384	0.999574321699393	-0.153859134832806
chr1	9798207	9827023	28817	+	utr5	Sgk3	0.302637680363857	1	0.268912799725089	1	0.337053419483158	0.992624186356313	0.0311700870310671	0.312034967820024	-0.329123817298812	0.182499948708404	0.414079184214405	0.999574321699393	-0.511623766007216
chr1	9898851	9898950	100	+	utr3	Sgk3	0.0901017285385241	1	0.0748415481580839	1	0.0881159214140037	0.992624186356313	0.42320809708152	0.681977481710149	0.353574916248472	0.182499948708404	0.414079184214405	0.999574321699393	0.171074967540068
chr1	10038037	10038186	150	+	utr5	Cspp1	0.807124922068646	1	0.820999194483124	1	0.898914900421587	0.992624186356313	0.853609300084787	0.961141929508787	0.129860874345016	-0.132237849912207	0.267561424124315	0.999574321699393	0.262098724257224
chr1	10038286	10038336	51	+	utr5	Cspp1	1	1	0.427864492928912	1	0.618430916565738	0.992624186356313	0.732223898231987	0.892785351431255	-0.776261913373337	-0.132237849912207	0.267561424124315	0.999574321699393	-0.64402406346113
chr1	10039857	10040174	318	+	utr5	Cspp1	0.34355062295132	1	0.265664093589461	1	0.358334638211347	0.992624186356313	0.144623622733017	0.435608053126026	-0.918028833168071	-0.132237849912207	0.267561424124315	0.999574321699393	-0.785790983255863
chr1	10066458	10066757	300	+	exon	Cspp1	0.322263498436411	1	0.268014553901799	1	0.326315321574181	0.992624186356313	0.0365968919239422	0.31427998836344	-0.200417912010376	-0.132237849912207	0.267561424124315	0.999574321699393	-0.068180062098169
chr1	10993515	10993714	200	+	utr5	Prex2	0.236149413277807	1	0.229148398041969	1	0.235841071586412	0.992624186356313	0.348196575905315	0.623999354444832	0.348978886732324	-0.0330149952680854	0.694212558808894	0.999574321699393	0.381993882000409
chr1	11414155	11414404	250	+	utr5	A830018L16Rik	0.0706746221248177	1	0.0596197137905353	1	0.0761681928887356	0.992624186356313	0.888821684924525	0.979040600072169	0.167700627291609	-0.0163526147249334	0.881490939235178	0.999574321699393	0.184053242016543
chr1	11600992	11601042	51	+	utr3	A830018L16Rik	0.43679032665271	1	0.423133867238837	1	0.575301516197068	0.992624186356313	0.384714918500407	0.651653412119942	0.237982634216998	-0.0163526147249334	0.881490939235178	0.999574321699393	0.254335248941931
chr1	12692377	12692627	251	+	utr5	Sulf1	0.815248021820933	1	0.850376092292281	1	0.942076366133437	0.992624186356313	0.456565535856959	0.708259790794044	-0.0490223177725337	-0.113183678257645	0.258808790245646	0.999574321699393	0.0641613604851114
chr1	12718551	12718601	51	+	utr5	Sulf1	0.513131806817643	1	0.472969846640873	1	0.678555091042916	0.992624186356313	0.716829415283782	0.88295013124797	0.385209278856056	-0.113183678257645	0.258808790245646	0.999574321699393	0.498392957113701
chr1	12858893	12859343	451	+	utr3	Sulf1	0.438356481729744	1	0.38020937048283	1	0.446097086129789	0.992624186356313	0.0562930130982453	0.338906430268339	-0.0131121784689419	-0.113183678257645	0.258808790245646	0.999574321699393	0.100071499788703
chr1	12859643	12859793	151	+	utr3	Sulf1	0.0390113812896908	1	0.0333655722154678	1	0.0877560839707657	0.992624186356313	0.292527994460048	0.575019520030159	0.52483913511831	-0.113183678257645	0.258808790245646	0.999574321699393	0.638022813375956
chr1	14755516	14755566	51	+	exon	Gm9947	0.303698347939632	1	0.252700392597894	1	0.428214670406703	0.992624186356313	0.21389820819359	0.505417151899712	-0.0799703111361836	-0.797060617963714	0.230807567458006	0.999574321699393	0.717090306827531
chr1	14755714	14756061	348	+	exon	Gm9947	0.232404456999323	1	0.168536535335513	1	0.252373769609235	0.992624186356313	0.0998594767038302	0.387435431278496	-0.068426629084904	-0.797060617963714	0.230807567458006	0.999574321699393	0.72863398887881
chr1	15312531	15312681	151	+	exon	Kcnb2	0.239996501676666	1	0.166361816312572	1	0.21101290432563	0.992624186356313	0.199700301755057	0.49074776599498	0.0939685570519749	0.0682133951662477	0.545181991223495	0.999574321699393	0.0257551618857273
chr1	15312930	15312980	51	+	exon	Kcnb2	0.897714586450432	1	0.88203050091111	1	0.950928404727134	0.992624186356313	0.771315704544551	0.916513902431245	-0.256035506061095	0.0682133951662477	0.545181991223495	0.999574321699393	-0.324248901227343
chr1	15710082	15710432	351	+	exon	Kcnb2	0.404518202011847	1	0.42939187085541	1	0.507832646825603	0.992624186356313	0.70244543208268	0.87492151441885	-0.123859590343729	0.0682133951662477	0.545181991223495	0.999574321699393	-0.192072985509977
chr1	15710531	15711679	1149	+	utr3	Kcnb2	0.914030040862312	1	0.949549826874017	1	0.856563734073008	0.992624186356313	0.650792476229116	0.841730783365955	0.0797823404501749	0.0682133951662477	0.545181991223495	0.999574321699393	0.0115689452839273
chr1	15711978	15712078	101	+	utr3	Kcnb2	0.393915276451177	1	0.364709674240135	1	0.472451304430615	0.992624186356313	0.682320114741855	0.861136142310097	0.626450960583038	0.0682133951662477	0.545181991223495	0.999574321699393	0.558237565416791
chr1	15721156	15721256	101	+	utr3	Kcnb2	0.727003471317059	1	0.663608052655341	1	0.709968901240948	0.992624186356313	0.373260462311082	0.64345565413425	-0.372754905215466	0.0682133951662477	0.545181991223495	0.999574321699393	-0.440968300381714
chr1	15805696	15805745	50	+	exon	Terf1	0.28903834658455	1	0.260411168916467	1	0.366886349120741	0.992624186356313	0.899860387209979	0.984256212702075	0.166375944949774	0.114592220024234	0.669145224456076	0.999574321699393	0.0517837249255403
chr1	16105824	16107807	1984	+	utr5	Rdh10	0.484444973049829	1	0.416899723678482	1	0.5138161438043	0.992624186356313	0.0517557766856821	0.333178252586092	0.04068161898454	-0.0670080418681655	0.657083020714704	0.999574321699393	0.107689660852705
chr1	16665256	16665305	50	+	utr5	Tmem70	0.426194547704834	1	0.365898967344926	1	0.402717272386877	0.992624186356313	0.344568374469888	0.620907695208346	-0.0867865685928498	0.121053508103076	0.423102003732767	0.999574321699393	-0.207840076695925
chr1	16677243	16677292	50	+	exon	Tmem70	0.401198518305333	1	0.357012880370053	1	0.442167482554765	0.992624186356313	0.164366393808404	0.455989710541949	-0.2086198226129	0.121053508103076	0.423102003732767	0.999574321699393	-0.329673330715976
chr1	17145412	17145512	101	+	utr5	Gdap1	0.736452715440467	1	0.666415783499034	1	0.766092532490131	0.992624186356313	0.0966798524481	0.383855755444552	0.00803370992321129	-0.0243348437318752	0.761438761864078	0.999574321699393	0.0323685536550865
chr1	17161229	17161279	51	+	utr3	Gdap1	0.540560121414793	1	0.48666973339459	1	0.558883988249428	0.992624186356313	0.112428482733292	0.402686875471752	-0.180430129579615	-0.0243348437318752	0.761438761864078	0.999574321699393	-0.15609528584774
chr1	17727442	17727491	50	+	utr5	Crispld1	0.384239898002587	1	0.339570548011819	1	0.464443403452728	0.992624186356313	0.41364082817887	0.67462633621504	0.281709484989035	0.00830052192898923	0.979205089483689	0.999574321699393	0.273408963060046
chr1	19234235	19234285	51	+	exon	Tfap2b	0.551193340595211	1	0.477352529391925	1	0.699195489336257	0.992624186356313	0.228210117357776	0.519197505470355	0.00337502336767134	-0.358916345491829	0.451421058723807	0.999574321699393	0.3622913688595
chr1	20890656	20917859	27204	+	utr5	Paqr8	0.58378564711406	1	0.476020608999728	1	0.561200392158965	0.992624186356313	0.10486415235799	0.394000824893054	0.147816204644475	0.0456792439685005	0.423030600094166	0.999574321699393	0.102136960675975
chr1	20934662	20935011	350	+	exon	Paqr8	0.12060457620114	1	0.102407697324618	1	0.166555915237783	0.992624186356313	0.0260740833094119	0.307853376111248	-0.00752315866681032	0.0456792439685005	0.423030600094166	0.999574321699393	-0.0532024026353108
chr1	20935410	20935759	350	+	utr3	Paqr8	0.631202435820951	1	0.505159057806445	1	0.548681601741313	0.992624186356313	0.0581908921113855	0.339786981799989	0.0256949950390535	0.0456792439685005	0.423030600094166	0.999574321699393	-0.019984248929447
chr1	20936208	20936458	251	+	utr3	Paqr8	0.979487821606708	1	0.899411302124429	1	0.970801962575717	0.992624186356313	0.323304617089108	0.603300030995942	-0.0148834341260838	0.0456792439685005	0.423030600094166	0.999574321699393	-0.0605626780945842
chr1	20936557	20937306	750	+	utr3	Paqr8	0.977805412759893	1	0.842901063183672	1	0.89416731440685	0.992624186356313	0.0396068369553769	0.31842918008602	-0.0175012605910079	0.0456792439685005	0.423030600094166	0.999574321699393	-0.0631805045595084
chr1	20937405	20937455	51	+	utr3	Paqr8	0.835675794946002	1	0.805808771729557	1	0.902544239674666	0.992624186356313	0.522188010313678	0.756090414168113	-0.527780928056642	0.0456792439685005	0.423030600094166	0.999574321699393	-0.573460172025142
chr1	20937655	20937804	150	+	utr3	Paqr8	0.719644749679958	1	0.767763525422996	1	0.813232195053468	0.992624186356313	0.490627371830003	0.733471832203756	-0.169438243103837	0.0456792439685005	0.423030600094166	0.999574321699393	-0.215117487072337
chr1	20938004	20938154	151	+	utr3	Paqr8	0.265453136150956	1	0.205549686973525	1	0.300629149754111	0.992624186356313	0.0274920554464496	0.30833837319177	-0.13402135262708	0.0456792439685005	0.423030600094166	0.999574321699393	-0.17970059659558
chr1	20938253	20938353	101	+	utr3	Paqr8	0.322574114437608	1	0.242982179368064	1	0.268374284167459	0.992624186356313	0.132096742085805	0.423196880879246	-0.164114404081729	0.0456792439685005	0.423030600094166	0.999574321699393	-0.209793648050229
chr1	21218623	21218720	98	+	utr5	Tmem14a	0.432087662233098	1	0.372080422589664	1	0.466918706160261	0.992624186356313	0.0925533760394077	0.379337241031275	0.0325298403245723	0.283581176409343	0.188635369450159	0.999574321699393	-0.251051336084771
chr1	21229540	21229588	49	+	utr3	Tmem14a	0.00481247214921194	1	0.00208931912422951	1	0.0101593034054779	0.992624186356313	0.029820491257581	0.310051109893826	-0.0180575314838913	0.283581176409343	0.188635369450159	0.999574321699393	-0.301638707893234
chr1	21961157	21962181	1025	+	exon	Gm26580	0.978249105811726	1	0.82093546950586	1	0.845957944650754	0.992624186356313	0.0617018553929983	0.343490046752246	-0.0112781736677626	-0.00655195404975724	0.967720031365636	0.999574321699393	-0.0047262196180054
chr1	21962281	21962380	100	+	exon	Gm26580	0.276337647469015	1	0.197697503321766	1	0.238842148617514	0.992624186356313	0.064412242327672	0.347615936676885	-0.0553083969863673	-0.00655195404975724	0.967720031365636	0.999574321699393	-0.0487564429366101
chr1	23761803	23761951	149	+	utr5	B3gat2	0.680907739727807	1	0.690786301255488	1	0.788742998761497	0.992624186356313	0.907717165518448	0.987150522945948	-0.344042305425215	-0.0285896809021571	0.865499012717354	0.999574321699393	-0.315452624523058
chr1	23762051	23762100	50	+	utr5	B3gat2	0.294097616371508	1	0.263226956439886	1	0.292159176573712	0.992624186356313	0.818960508211641	0.943089571262376	0.0828746231173928	-0.0285896809021571	0.865499012717354	0.999574321699393	0.11146430401955
chr1	23762398	23762596	199	+	utr5	B3gat2	0.522352144686977	1	0.415359179330462	1	0.39345646057824	0.992624186356313	0.293873573626391	0.576184409441912	-0.214945329269285	-0.0285896809021571	0.865499012717354	0.999574321699393	-0.186355648367128
chr1	23763043	23763093	51	+	utr5	B3gat2	0.383152247093142	1	0.385979907091263	1	0.433893820582283	0.992624186356313	0.996848315031847	1	0.530358604550309	-0.0285896809021571	0.865499012717354	0.999574321699393	0.558948285452466
chr1	23844911	23844961	51	+	exon	B3gat2	0.441883483248493	1	0.359506555145945	1	0.457128633053111	0.992624186356313	0.0809938459825731	0.367159018911104	0.094345675714254	-0.0285896809021571	0.865499012717354	0.999574321699393	0.122935356616411
chr1	23845139	23845238	100	+	utr3	B3gat2	0.714933419564623	1	0.599193292186057	1	0.536079614529427	0.992624186356313	0.128497716663996	0.419660676577759	0.168685718250772	-0.0285896809021571	0.865499012717354	0.999574321699393	0.197275399152929
chr1	23848364	23848463	100	+	utr3	B3gat2	0.429100861353935	1	0.359617043297667	1	0.432649119613122	0.992624186356313	0.00463308244707383	0.300247802185222	-0.0986528629049779	-0.0285896809021571	0.865499012717354	0.999574321699393	-0.0700631820028208
chr1	24678680	24678938	259	+	utr5	Lmbrd1	0.79204227974389	1	0.871365546159685	1	0.872325140521508	0.992624186356313	0.267375030471877	0.553293379324362	-0.0160930291046687	-0.0129990349684703	0.841313939440989	0.999574321699393	-0.00309399413619843
chr1	24763421	24763768	348	+	utr3	Lmbrd1	0.24294144058163	1	0.242474341829868	1	0.281802628243571	0.992624186356313	0.851237285074514	0.960001333446256	0.124368423409834	-0.0129990349684703	0.841313939440989	0.999574321699393	0.137367458378305
chr1	32172764	32172914	151	+	utr5	Khdrbs2	0.440845416318528	1	0.385662824239578	1	0.492032987213686	0.992624186356313	0.157518799843941	0.449080253999144	-0.29431631087604	-0.00843296896390661	0.964265956311446	0.999574321699393	-0.285883341912133
chr1	32310921	32310971	51	+	utr3	Khdrbs2	0.587029453827769	1	0.28816377157617	1	0.657089645395659	0.992624186356313	1	1	0.378375789200903	-0.00843296896390661	0.964265956311446	0.999574321699393	0.38680875816481
chr1	33670416	33670515	100	+	exon	1700001G17Rik	0.452228398526646	1	0.451397596207389	1	0.697578064906942	0.992624186356313	0.683616434012229	0.862201796496887	0.312248921812165	0.134463607165492	0.874917583858838	0.999574321699393	0.177785314646673
chr1	33719937	33720419	483	+	utr5	Rab23	0.0103605591219427	1	0.00623003199745128	1	0.0102257558873048	0.992624186356313	0.18018770979862	0.471641468705923	-0.0421958865493744	-0.247453597033973	0.0577891235340106	0.999574321699393	0.205257710484599
chr1	33739370	33739869	500	+	utr3	Rab23	0.658664887450544	1	0.731497739965174	1	0.804359903879971	0.992624186356313	0.753644165697831	0.905996847172309	-0.0679698364303343	-0.247453597033973	0.0577891235340106	0.999574321699393	0.179483760603639
chr1	33908275	33908325	51	+	exon	Dst	0.860175411220061	1	0.912120459200039	1	0.883303508778581	0.992624186356313	0.227587424704745	0.518388924911577	0.0839871000116642	-0.0387427765552511	0.275767851541515	0.999574321699393	0.122729876566915
chr1	34177925	34177975	51	+	exon	Dst	0.627827159806135	1	0.584105131776288	1	0.708138224234483	0.992624186356313	0.456054706557517	0.707841550791259	-0.644969459232113	-0.0387427765552511	0.275767851541515	0.999574321699393	-0.606226682676862
chr1	34180173	34180422	250	+	exon	Dst	0.489931169128139	1	0.497086159772137	1	0.662837901367531	0.992624186356313	0.967353934905634	1	0.386207076596566	-0.0387427765552511	0.275767851541515	0.999574321699393	0.424949853151817
chr1	34188084	34188134	51	+	exon	Dst	0.72918120700907	1	0.738488142310902	1	0.855447054781198	0.992624186356313	0.872896337485908	0.971360646965321	0.0505897438789887	-0.0387427765552511	0.275767851541515	0.999574321699393	0.0893325204342398
chr1	34188334	34188434	101	+	exon	Dst	0.461564047112202	1	0.419351693270834	1	0.499495663324803	0.992624186356313	0.173363472949905	0.465264206885516	-0.324042431905206	-0.0387427765552511	0.275767851541515	0.999574321699393	-0.285299655349954
chr1	34188783	34188933	151	+	exon	Dst	0.309549863746199	1	0.278865542507247	1	0.387785395936836	0.992624186356313	0.34464017080673	0.620984567815347	-0.0150947735134895	-0.0387427765552511	0.275767851541515	0.999574321699393	0.0236480030417616
chr1	34189383	34189432	50	+	exon	Dst	0.0124063677670945	1	0.00737043667732066	1	0.0154693630729863	0.992624186356313	0.00632384149450349	0.300247802185222	-0.502099738115787	-0.0387427765552511	0.275767851541515	0.999574321699393	-0.463356961560536
chr1	34189582	34189632	51	+	exon	Dst	0.443153417157174	1	0.449947414629862	1	0.490496774824681	0.992624186356313	0.849406236243195	0.959241620255361	-0.255895975020944	-0.0387427765552511	0.275767851541515	0.999574321699393	-0.217153198465692
chr1	34190381	34190581	201	+	exon	Dst	0.267403669994442	1	0.290779693517637	1	0.387133095921857	0.992624186356313	0.946942607382465	1	-0.0840371515971966	-0.0387427765552511	0.275767851541515	0.999574321699393	-0.0452943750419455
chr1	34191081	34191131	51	+	exon	Dst	0.437608571709249	1	0.37736502512578	1	0.402611593540441	0.992624186356313	0.166675616719466	0.45819133485644	-0.57070947687024	-0.0387427765552511	0.275767851541515	0.999574321699393	-0.531966700314989
chr1	34191880	34192179	300	+	exon	Dst	0.938093677628996	1	0.874104053241028	1	0.917233409603883	0.992624186356313	0.255625938200625	0.542968836186183	-0.0901597021626162	-0.0387427765552511	0.275767851541515	0.999574321699393	-0.0514169256073652
chr1	34225705	34225755	51	+	exon	Dst	0.572516294365487	1	0.49254981336542	1	0.542541558913705	0.992624186356313	0.193704034094224	0.485191925276326	0.0114119820916927	-0.0387427765552511	0.275767851541515	0.999574321699393	0.0501547586469438
chr1	34227824	34228174	351	+	exon	Dst	0.538602506852023	1	0.430625563467621	1	0.47204636233258	0.992624186356313	0.00859235329958663	0.300247802185222	-0.112679325085006	-0.0387427765552511	0.275767851541515	0.999574321699393	-0.0739365485297553
chr1	34228573	34228723	151	+	exon	Dst	0.710766418704184	1	0.808958522453775	1	0.920260306049837	0.992624186356313	0.158823287803557	0.450043338322966	-0.110255278500782	-0.0387427765552511	0.275767851541515	0.999574321699393	-0.0715125019455313
chr1	34236672	34236722	51	+	utr5	Dst	0.708168840866299	1	0.658695771369293	1	0.773570819861954	0.992624186356313	0.576361846973332	0.793283825931071	0.191278987250589	-0.0387427765552511	0.275767851541515	0.999574321699393	0.230021763805841
chr1	34237670	34237820	151	+	exon	Dst	0.733798041051044	1	0.691993715963671	1	0.822639088209795	0.992624186356313	0.501538970371052	0.741231542578062	-0.300421281005609	-0.0387427765552511	0.275767851541515	0.999574321699393	-0.261678504450358
chr1	34238170	34238220	51	+	exon	Dst	0.237592242374222	1	0.197898144125313	1	0.284570646104212	0.992624186356313	0.727635904107286	0.889919189927039	0.117697054068885	-0.0387427765552511	0.275767851541515	0.999574321699393	0.156439830624136
chr1	34238569	34238669	101	+	exon	Dst	0.940447731084826	1	0.984669439371266	1	0.953629680623049	0.992624186356313	0.627649539402035	0.826821251876823	0.205894186859441	-0.0387427765552511	0.275767851541515	0.999574321699393	0.244636963414692
chr1	34307412	34307512	101	+	exon	Dst	0.299588368915427	1	0.443916921027035	1	0.519527919225697	0.992624186356313	0.0644715823101589	0.347615936676885	0.0321824400484288	-0.0387427765552511	0.275767851541515	0.999574321699393	0.0709252166036799
chr1	34439901	34439950	50	+	utr5	Imp4	0.366513440429315	1	0.319143313073255	1	0.414303969987854	0.992624186356313	0.1394964554138	0.431468341732832	0.0824774184283735	-0.0318647618152198	0.797646500671456	0.999574321699393	0.114342180243593
chr1	34472784	34472884	101	+	utr5	Ptpn18	0.386282018728261	1	0.354033945964856	1	0.397889361172315	0.992624186356313	0.981726042773049	1	0.13151387706158	1.26071812184459	0.0188753050203417	0.999574321699393	-1.12920424478301
chr1	34579707	34586802	7096	+	utr5	Amer3	0.164268453572661	1	0.115002352142324	1	0.149403963579113	0.992624186356313	0.0281484023300376	0.309379348389482	-0.0689253071851819	0.0107098930236694	0.87914701565817	0.999574321699393	-0.0796352002088513
chr1	34586952	34587002	51	+	exon	Amer3	0.143817392302895	1	0.102546768830072	1	0.175364117020092	0.992624186356313	0.0928941080127259	0.379672725070243	-0.273251579646556	0.0107098930236694	0.87914701565817	0.999574321699393	-0.283961472670225
chr1	34587401	34587701	301	+	exon	Amer3	0.606717800562989	1	0.512557145589879	1	0.576418985243688	0.992624186356313	0.0307584265019732	0.311586076696819	-0.116185277075539	0.0107098930236694	0.87914701565817	0.999574321699393	-0.126895170099209
chr1	34587850	34588200	351	+	exon	Amer3	0.934182939705679	1	0.946270615889608	1	0.944903855763049	0.992624186356313	0.0358129099926993	0.313885589245694	0.0434897239927111	0.0107098930236694	0.87914701565817	0.999574321699393	0.0327798309690417
chr1	34588449	34588549	101	+	exon	Amer3	0.688055513235023	1	0.61794313728683	1	0.710444235660302	0.992624186356313	0.213709072597688	0.505292396978175	-0.0470159965784811	0.0107098930236694	0.87914701565817	0.999574321699393	-0.0577258896021505
chr1	34588649	34588748	100	+	exon	Amer3	0.344614927731543	1	0.356494173559604	1	0.419429021734754	0.992624186356313	0.871443874415151	0.970532723582388	0.219238068491022	0.0107098930236694	0.87914701565817	0.999574321699393	0.208528175467352
chr1	34589148	34589247	100	+	utr3	Amer3	0.0726992106985279	1	0.0438433522746741	1	0.0672036395621263	0.992624186356313	0.051784125355638	0.333184924891989	-0.0838176755545503	0.0107098930236694	0.87914701565817	0.999574321699393	-0.0945275685782197
chr1	34589347	34589746	400	+	utr3	Amer3	0.850175914827158	1	0.732044897067584	1	0.69667557346447	0.992624186356313	0.276977227581217	0.562264563428753	-0.109598820592597	0.0107098930236694	0.87914701565817	0.999574321699393	-0.120308713616266
chr1	34589946	34590245	300	+	utr3	Amer3	0.216247045552427	1	0.262116028405752	1	0.350452299706184	0.992624186356313	0.29503605513837	0.577263566433288	0.0526575327417717	0.0107098930236694	0.87914701565817	0.999574321699393	0.0419476397181023
chr1	34590395	34590545	151	+	utr3	Amer3	0.00397913322109548	1	0.0028734738447943	1	0.00820563389001644	0.992624186356313	0.0876418718855648	0.375877726583995	0.208478546339078	0.0107098930236694	0.87914701565817	0.999574321699393	0.197768653315408
chr1	34678238	34721778	43541	+	exon	Arhgef4	0.852964650452852	1	0.798732537047648	1	0.877235182469676	0.992624186356313	0.155618614770125	0.447293362494013	-0.123127538371991	0.000591180633317866	0.988947513612449	0.999574321699393	-0.123718719005309
chr1	34721978	34722376	399	+	exon	Arhgef4	0.781779418783664	1	0.854205950928791	1	0.974661030716187	0.992624186356313	0.868759597039513	0.969290579332712	0.0343826655324138	0.000591180633317866	0.988947513612449	0.999574321699393	0.0337914848990959
chr1	34723721	34723820	100	+	exon	Arhgef4	0.0186802476861754	1	0.0124776425769757	1	0.0106607859962162	0.992624186356313	0.178980212503439	0.470572236767332	0.0792272343559935	0.000591180633317866	0.988947513612449	0.999574321699393	0.0786360537226756
chr1	34723970	34724169	200	+	exon	Arhgef4	0.342789211197162	1	0.369430622848509	1	0.496612151746703	0.992624186356313	0.468697416141143	0.717187639029055	0.327448756304633	0.000591180633317866	0.988947513612449	0.999574321699393	0.326857575671315
chr1	34724268	34724318	51	+	exon	Arhgef4	0.865143071478817	1	0.885377655745219	1	0.931144437746119	0.992624186356313	0.773117191363185	0.917554666417394	-0.297297120213506	0.000591180633317866	0.988947513612449	0.999574321699393	-0.297888300846824
chr1	34724517	34724667	151	+	exon	Arhgef4	0.757644825244602	1	0.694659665170064	1	0.819720721928071	0.992624186356313	0.305549904608261	0.588034233321222	0.149072619295056	0.000591180633317866	0.988947513612449	0.999574321699393	0.148481438661738
chr1	34724766	34724965	200	+	exon	Arhgef4	0.619382126040867	1	0.670735138307701	1	0.721811729822827	0.992624186356313	0.58425567998078	0.798450919010635	-0.161246436014054	0.000591180633317866	0.988947513612449	0.999574321699393	-0.161837616647372
chr1	34750657	34750706	50	+	utr5	Arhgef4	0.0497685180829962	1	0.0264394232902619	1	0.0569444870021217	0.992624186356313	0.0592071915141332	0.340949523647421	0.0887606929124019	0.000591180633317866	0.988947513612449	0.999574321699393	0.0881695122790841
chr1	34801747	34801897	151	+	utr5	Arhgef4	0.479271365287182	1	0.529365107369307	1	0.540329320265373	0.992624186356313	0.280520244117905	0.565070456300261	0.105146848936869	0.000591180633317866	0.988947513612449	0.999574321699393	0.104555668303551
chr1	34808615	34808665	51	+	utr3	Arhgef4	0.678253469087953	1	0.644754963558577	1	0.657585022087854	0.992624186356313	0.903313555845411	0.985278222764402	0.009215518347775	0.000591180633317866	0.988947513612449	0.999574321699393	0.00862433771445713
chr1	34808963	34809063	101	+	exon	Arhgef4	0.232526373313372	1	0.198904360018244	1	0.310370721016016	0.992624186356313	0.107585842718761	0.397706541646857	-0.740183845350656	0.000591180633317866	0.988947513612449	0.999574321699393	-0.740775025983974
chr1	34811765	34812114	350	+	utr3	Arhgef4	0.914880164029318	1	0.756330114645071	1	0.791172567753902	0.992624186356313	0.00783208826554449	0.300247802185222	-0.0412047117723863	0.000591180633317866	0.988947513612449	0.999574321699393	-0.0417958924057041
chr1	34812562	34812662	101	+	utr3	Arhgef4	0.293992950682483	1	0.234449909366791	1	0.285187901823654	0.992624186356313	0.0160744801867768	0.300864380737346	-0.123454220562201	0.000591180633317866	0.988947513612449	0.999574321699393	-0.124045401195519
chr1	34850026	34851849	1824	+	utr5	Plekhb2	0.531341522167846	1	0.631198401973141	1	0.614626397675932	0.992624186356313	0.0369760315573131	0.315419114036772	0.148811785898726	0.0147453532356115	0.745956810102177	0.999574321699393	0.134066432663115
chr1	36068450	36068799	350	+	utr5	Hs6st1	0.860426845063979	1	0.97820498964022	1	0.922666214503768	0.992624186356313	0.319406972557178	0.600257543965358	0.05583236117118	0.0156170235514458	0.772346859695727	0.999574321699393	0.0402153376197342
chr1	36103551	36103750	200	+	exon	Hs6st1	0.424204021997643	1	0.574082988754145	1	0.608421738129241	0.992624186356313	0.0200544999536949	0.304540475954661	0.0540901381362989	0.0156170235514458	0.772346859695727	0.999574321699393	0.0384731145848531
chr1	36103850	36104499	650	+	utr3	Hs6st1	0.432124823587892	1	0.384145120252069	1	0.293237173215075	0.992624186356313	0.0161366015742224	0.300864380737346	-0.0049781638686739	0.0156170235514458	0.772346859695727	0.999574321699393	-0.0205951874201197
chr1	36106047	36106246	200	+	utr3	Hs6st1	0.279607803492952	1	0.232257055941297	1	0.331562046484099	0.992624186356313	0.0100083017377895	0.300247802185222	-0.0167666267751574	0.0156170235514458	0.772346859695727	0.999574321699393	-0.0323836503266032
chr1	36307783	36307883	101	+	utr5	Arid5a	0.200025894297202	1	0.161496876223208	1	0.236202489659848	0.992624186356313	0.147726753908853	0.438815373666812	0.100580145129616	0.0542063565948041	0.660302579528632	0.999574321699393	0.046373788534812
chr1	36319233	36319383	151	+	utr3	Arid5a	0.799243515098716	1	0.73547307408587	1	0.79745899075028	0.992624186356313	0.126948006933412	0.417859902976341	-0.213165254775133	0.0542063565948041	0.660302579528632	0.999574321699393	-0.267371611369938
chr1	36319483	36319533	51	+	utr3	Arid5a	0.460003123869325	1	0.441413984573584	1	0.508434193801459	0.992624186356313	0.938985034956918	1	0.47699583705601	0.0542063565948041	0.660302579528632	0.999574321699393	0.422789480461205
chr1	36319733	36319883	151	+	utr3	Arid5a	0.233810104972871	1	0.179375432543841	1	0.209253566445753	0.992624186356313	0.109485019878667	0.399564080252401	0.000909321217549971	0.0542063565948041	0.660302579528632	0.999574321699393	-0.0532970353772541
chr1	36319983	36320232	250	+	utr3	Arid5a	0.0782773635057848	1	0.0865685907642664	1	0.166142071790157	0.992624186356313	0.838365183318465	0.953169468601761	0.260533350140606	0.0542063565948041	0.660302579528632	0.999574321699393	0.206326993545802
chr1	36320382	36320582	201	+	utr3	Arid5a	0.311987047660801	1	0.232053133761666	1	0.305904661276764	0.992624186356313	0.141320203442561	0.432806974346737	-0.591525921610724	0.0542063565948041	0.660302579528632	0.999574321699393	-0.645732278205528
chr1	36320682	36321032	351	+	utr3	Arid5a	0.143522167391075	1	0.104119459684932	1	0.189753994712844	0.992624186356313	0.0513854358244117	0.332476561543924	-0.62314704781199	0.0542063565948041	0.660302579528632	0.999574321699393	-0.677353404406794
chr1	36321281	36321431	151	+	utr3	Arid5a	0.884522547264625	1	0.917397775967068	1	0.932515901713912	0.992624186356313	0.647573897843431	0.839828741126982	0.169513037838808	0.0542063565948041	0.660302579528632	0.999574321699393	0.115306681244003
chr1	36471670	36471819	150	+	utr5	Cnnm4	0.5233451413022	1	0.575794159848811	1	0.678912291591435	0.992624186356313	0.390069402013676	0.656056594469498	0.0624078918926264	-0.0353746244089028	0.746777414463006	0.999574321699393	0.0977825163015292
chr1	36471919	36472267	349	+	exon	Cnnm4	0.246115937335195	1	0.271993270276618	1	0.369058643575442	0.992624186356313	0.990021282003498	1	0.149935424410213	-0.0353746244089028	0.746777414463006	0.999574321699393	0.185310048819116
chr1	36472367	36472416	50	+	exon	Cnnm4	0.648403166311488	1	0.673402348955954	1	0.740815531260601	0.992624186356313	0.889517128132133	0.979285104073398	0.0409145919751266	-0.0353746244089028	0.746777414463006	0.999574321699393	0.0762892163840295
chr1	36472665	36473014	350	+	exon	Cnnm4	0.845857691843872	1	0.768398326938509	1	0.835264660716751	0.992624186356313	0.464929037074475	0.714473470846368	-0.0528159946155508	-0.0353746244089028	0.746777414463006	0.999574321699393	-0.017441370206648
chr1	36506474	36506574	101	+	exon	Gm47280	0.309178615970849	1	0.222289576768334	1	0.232169473008547	0.992624186356313	0.347093444824031	0.623170105434291	0.0229095151482332	NA	NA	NA	NA
chr1	36507121	36507221	101	+	utr3	Cnnm4	0.425792893274187	1	0.426677578785975	1	0.522569823720499	0.992624186356313	0.909230787828944	0.987829649477629	0.604933797072003	-0.0353746244089028	0.746777414463006	0.999574321699393	0.640308421480906
chr1	36511917	36512215	299	+	exon	Cnnm3	0.925320151315992	1	0.974430385387153	1	0.986256613943062	0.992624186356313	0.11703309742168	0.407290070341062	0.0138901094269853	0.00192251282535251	0.976525884870033	0.999574321699393	0.0119675966016328
chr1	36512315	36513111	797	+	exon	Cnnm3	0.995544321095841	1	0.830979033138605	1	0.727578236555939	0.992624186356313	0.0526110102504764	0.333559571463618	0.085176812143274	0.00192251282535251	0.976525884870033	0.999574321699393	0.0832542993179214
chr1	36520323	36520555	233	+	exon	Cnnm3	0.945352632527792	1	0.884223502989264	1	0.897472620336575	0.992624186356313	0.196514759912555	0.487978454854513	0.235526018094982	0.00192251282535251	0.976525884870033	0.999574321699393	0.233603505269629
chr1	36525202	36525301	100	+	utr3	Cnnm3	0.834744097319128	1	0.908217794774017	1	0.978999592897762	0.992624186356313	0.188723087589208	0.480530008030313	-0.0704758386441157	0.00192251282535251	0.976525884870033	0.999574321699393	-0.0723983514694682
chr1	36526844	36527093	250	+	utr3	Cnnm3	0.11187481515508	1	0.116832780236474	1	0.154803649565745	0.992624186356313	0.912198221418801	0.988910019241666	0.00121302841616958	0.00192251282535251	0.976525884870033	0.999574321699393	-0.000709484409182938
chr1	36557751	36558247	497	+	exon	D430040D24Rik	0.309451826170532	1	0.199959427564821	1	0.23704573239481	0.992624186356313	0.0199382652430078	0.304540475954661	0.0202491274719989	0.399809216379961	0.240522509076851	0.999574321699393	-0.379560088907962
chr1	36558743	36559190	448	+	exon	D430040D24Rik	0.155623963424857	1	0.118960988505493	1	0.189256536323496	0.992624186356313	0.0985366035098818	0.385759077145331	0.157771607304931	0.399809216379961	0.240522509076851	0.999574321699393	-0.24203760907503
chr1	36691548	36691647	100	+	utr5	Cox5b	0.19700765095606	1	0.198651356726013	1	0.274500489357571	0.992624186356313	0.232594321036959	0.522976752282755	0.0995009529550694	-0.052668887039918	0.411527087393165	0.999574321699393	0.152169839994987
chr1	36744637	36746386	1750	+	exon	4933424G06Rik	0.193386052420076	1	0.178833975163979	1	0.357437140747471	0.992624186356313	0.721043331954068	0.885612824315634	0.475194238510433	0.272738764358853	0.663871993395195	0.999574321699393	0.20245547415158
chr1	37299915	37300015	101	+	utr5	Inpp4a	0.307282830146661	1	0.22159075575364	1	0.288562232916416	0.992624186356313	0.0521318679705564	0.333509380776367	-0.2462482001392	-0.0153094326657786	0.678882334919991	0.999574321699393	-0.230938767473421
chr1	37300314	37300364	51	+	utr5	Inpp4a	0.797990115479591	1	0.820555396884571	1	0.914476261511174	0.992624186356313	0.708219059183114	0.878288886789812	-0.0215870330527678	-0.0153094326657786	0.678882334919991	0.999574321699393	-0.00627760038698928
chr1	37403707	37403806	100	+	utr3	Inpp4a	0.29945390138465	1	0.228199499165915	1	0.277567070548544	0.992624186356313	0.115230433590792	0.405605621507396	-0.483759584259452	-0.0153094326657786	0.678882334919991	0.999574321699393	-0.468450151593674
chr1	37408189	37408289	101	+	utr3	Inpp4a	0.998806096332943	1	0.919755211603696	1	0.948005625147188	0.992624186356313	0.0608736969585746	0.342412537154421	-0.0844823457450431	-0.0153094326657786	0.678882334919991	0.999574321699393	-0.0691729130792645
chr1	37430188	37430287	100	+	utr5	Unc50	0.99241352679601	1	0.950240919309577	1	0.975652576898144	0.992624186356313	0.244918608210191	0.534070524718514	-0.182978920506017	-0.0925254607467396	0.538895652574614	0.999574321699393	-0.0904534597592778
chr1	37869794	37869894	101	+	exon	Gm26805	0.321625310103864	1	0.263208303612501	1	0.43134926192769	0.992624186356313	0.232150999833535	0.522681276911413	-0.0509372974959649	0.404173736382565	0.261285032185194	0.999574321699393	-0.45511103387853
chr1	37870043	37870093	51	+	exon	Gm26805	0.967060719487399	1	0.95939260601331	1	0.921300250922709	0.992624186356313	0.324966062433339	0.604547784108737	0.790508119105013	0.404173736382565	0.261285032185194	0.999574321699393	0.386334382722448
chr1	37870541	37870691	151	+	exon	Gm26805	0.39071599866836	1	0.347466799155958	1	0.601009920281958	0.992624186356313	0.801053552402438	0.933148257458504	0.574559837563527	0.404173736382565	0.261285032185194	0.999574321699393	0.170386101180962
chr1	37871189	37871288	100	+	exon	Gm26805	0.585373664656006	1	0.511897101302299	1	0.61892222236239	0.992624186356313	0.478369560878924	0.724192832742432	-0.0133211206708075	0.404173736382565	0.261285032185194	0.999574321699393	-0.417494857053372
chr1	37874959	37875008	50	+	exon	Lipt1	0.434448224526987	1	0.359479683269526	1	0.557781283970424	0.992624186356313	0.215506687770589	0.507047970023134	-1.14540935307755	-0.371953183240837	0.284380544676573	0.999574321699393	-0.77345616983671
chr1	37875349	37875447	99	+	exon	Lipt1	0.528103946297038	1	0.511010216918585	1	0.598991500010183	0.992624186356313	0.837323999058667	0.95261233347715	-0.303024243012768	-0.371953183240837	0.284380544676573	0.999574321699393	0.0689289402280688
chr1	37875593	37875984	392	+	exon	Lipt1	0.643446299140825	1	0.557985064276102	1	0.633937974693462	0.992624186356313	0.306164435806984	0.588706290088415	-0.0461691613164342	-0.371953183240837	0.284380544676573	0.999574321699393	0.325784021924402
chr1	37890527	37890576	50	+	utr5	Mrpl30	0.600839298656703	1	0.536967407441623	1	0.640960592243361	0.992624186356313	0.189640872404743	0.481311808700481	0.0798522635198409	0.0680506011300414	0.611908777497473	0.999574321699393	0.0118016623897996
chr1	37998159	37998309	151	+	utr5	Eif5b	0.0860957685873081	1	0.0574204427021087	1	0.110275424555137	0.992624186356313	0.00021218535498102	0.103961068292195	-0.0507866427767501	-0.0312226238342792	0.61760992467874	0.999574321699393	-0.0195640189424709
chr1	38019036	38019085	50	+	exon	Eif5b	0.977112919256079	1	0.981241131760573	1	0.961207188789677	0.992624186356313	0.606646718878034	0.813685720080254	0.0546482253502274	-0.0312226238342792	0.61760992467874	0.999574321699393	0.0858708491845067
chr1	38019334	38019434	101	+	exon	Eif5b	0.976580592021613	1	0.925492479509429	1	0.990080707096077	0.993561477832647	0.324921772571972	0.604491771894766	-0.0347115533801727	-0.0312226238342792	0.61760992467874	0.999574321699393	-0.00348892954589351
chr1	38021791	38022243	453	+	exon	Eif5b	0.28262146257459	1	0.269013199401143	1	0.260598789658669	0.992624186356313	0.111236032280232	0.401369636981292	-0.104542722702727	-0.0312226238342792	0.61760992467874	0.999574321699393	-0.0733200988684474
chr1	38034091	38036179	2089	+	exon	Eif5b	0.517047217614587	1	0.379869062403136	1	0.358787538696765	0.992624186356313	0.2339961841514	0.524290207257961	-0.29935186329769	-0.0312226238342792	0.61760992467874	0.999574321699393	-0.268129239463411
chr1	38051748	38051897	150	+	utr3	Eif5b	0.42690572673262	1	0.453892994765499	1	0.547964338051038	0.992624186356313	0.201925031183114	0.492945925404497	0.269566285358257	-0.0312226238342792	0.61760992467874	0.999574321699393	0.300788909192537
chr1	38987791	38987891	101	+	utr5	Pdcl3	0.872577513295256	1	0.908271281776341	1	0.953674311497938	0.992624186356313	0.424665593892439	0.68329290371656	-0.286049165501418	-0.196880604411916	0.255546661778957	0.999574321699393	-0.0891685610895026
chr1	39193781	39194332	552	+	utr5	Npas2	0.950020001315956	1	0.866001274012239	1	0.887376189796427	0.992624186356313	0.198420876509051	0.48957231780058	0.0640765113451101	0.00721768253227317	0.900069109204365	0.999574321699393	0.0568588288128369
chr1	39194482	39194532	51	+	utr5	Npas2	0.633360098477095	1	0.607091674489093	1	0.735462821756406	0.992624186356313	0.977390755468585	1	0.641421039613772	0.00721768253227317	0.900069109204365	0.999574321699393	0.634203357081499
chr1	39362138	39362188	51	+	utr3	Npas2	0.934754627136876	1	0.962994628743904	1	0.965742843430395	0.992624186356313	0.608560402953731	0.814674512450742	0.165865164120279	0.00721768253227317	0.900069109204365	0.999574321699393	0.158647481588006
chr1	39362637	39362887	251	+	utr3	Npas2	0.661645647014655	1	0.590128924965544	1	0.694810909008745	0.992624186356313	0.0757812806148058	0.360117630449946	-0.0673910871109088	0.00721768253227317	0.900069109204365	0.999574321699393	-0.074608769643182
chr1	39367940	39368037	98	+	utr5	Rpl31	0.347694281470127	1	0.282606215286923	1	0.357116895888967	0.992624186356313	0.0253660504863995	0.307853376111248	-0.10350645986273	-0.0600998033224659	0.396888960832012	0.999574321699393	-0.0434066565402638
chr1	39535646	39535943	298	+	utr5	Cnot11	0.166410133482105	1	0.120357180883597	1	0.162624384195874	0.992624186356313	0.240958276075912	0.530608520411642	-0.0692285879182899	-0.000577998198161767	0.995432595918779	0.999574321699393	-0.0686505897201282
chr1	39536288	39537416	1129	+	exon	Cnot11	0.580267967401543	1	0.480813492805379	1	0.531485646509277	0.992624186356313	0.378984071942465	0.648023388447973	-0.0612077934547893	-0.000577998198161767	0.995432595918779	0.999574321699393	-0.0606297952566275
chr1	39545160	39545259	100	+	utr3	Cnot11	0.18489601450464	1	0.144791696912643	1	0.225731288239208	0.992624186356313	0.156843728411307	0.448337794288917	-0.170481577285322	-0.000577998198161767	0.995432595918779	0.999574321699393	-0.169903579087161
chr1	39546543	39546741	199	+	utr3	Cnot11	0.582556343263597	1	0.60209875024778	1	0.590517035397098	0.992624186356313	0.554508043030338	0.778206296454455	-0.201227646698781	-0.000577998198161767	0.995432595918779	0.999574321699393	-0.200649648500619
chr1	39650324	39650473	150	+	exon	D930019O06Rik	0.59712361767985	1	0.540690095349704	1	0.640605329776743	0.992624186356313	0.254303623057185	0.541993147208934	0.168131313118604	-0.100981787791098	0.765175454699322	0.999574321699393	0.269113100909702
chr1	39650671	39651364	694	+	exon	D930019O06Rik	0.108176192402365	1	0.0935127468524272	1	0.11784410692617	0.992624186356313	0.0111487541061897	0.300247802185222	-0.0757056703630422	-0.100981787791098	0.765175454699322	0.999574321699393	0.0252761174280556
chr1	39655163	39655262	100	+	exon	D930019O06Rik	0.708231631967034	1	0.732521576392384	1	0.867176629692223	0.992624186356313	0.683602572254265	0.862201796496887	-0.109156272448657	-0.100981787791098	0.765175454699322	0.999574321699393	-0.00817448465755928
chr1	39655411	39655460	50	+	exon	D930019O06Rik	0.239088770413021	1	0.0779775821652757	1	0.458116493674075	0.992624186356313	0.582519766381629	0.79715199723212	0.166051127627735	-0.100981787791098	0.765175454699322	0.999574321699393	0.267032915418832
chr1	39900963	39901013	51	+	utr5	Map4k4	0.147358645994304	1	0.15213624542149	1	0.186589020744963	0.992624186356313	0.852927385914163	0.960780178958725	0.245637403382465	-0.0194913638508426	0.628654801151249	0.999574321699393	0.265128767233307
chr1	39901162	39901212	51	+	utr5	Map4k4	0.445029352778581	1	0.462423941643645	1	0.518717415399415	0.992624186356313	0.436490966606087	0.692105194455644	0.149442733321595	-0.0194913638508426	0.628654801151249	0.999574321699393	0.168934097172438
chr1	39997031	39997181	151	+	exon	Map4k4	0.528172798031131	1	0.352410778074323	1	0.214390891858165	0.992624186356313	0.00193189629924861	0.300247802185222	-0.179560818786578	-0.0194913638508426	0.628654801151249	0.999574321699393	-0.160069454935735
chr1	40024664	40024714	51	+	utr3	Map4k4	0.244223228007344	1	0.181737386908783	1	0.234988525433621	0.992624186356313	0.0324934819368368	0.312981952818415	-0.0191480217276097	-0.0194913638508426	0.628654801151249	0.999574321699393	0.00034334212323291
chr1	40024913	40025113	201	+	utr3	Map4k4	0.669053510324082	1	0.569221286847108	1	0.654066884157497	0.992624186356313	0.0153141751245265	0.300864380737346	-0.105369855410334	-0.0194913638508426	0.628654801151249	0.999574321699393	-0.0858784915594915
chr1	40313281	40313678	398	+	utr3	Il1r1	0.961271578386462	1	0.898914746984446	1	0.923721529144047	0.992624186356313	0.329443157188736	0.608687934710656	-0.111739827006202	-0.0908674069227713	0.743862655367852	0.999574321699393	-0.0208724200834309
chr1	40365176	40365275	100	+	exon	Il1rl2	0.324544289826022	1	0.296562345466712	1	0.516488056198641	0.992624186356313	0.962007582896178	1	-0.0101375020621258	-0.178846824122517	0.756718908036606	0.999574321699393	0.168709322060392
chr1	40629436	40629585	150	+	exon	Slc9a4	0.598299423690908	1	0.536474446884417	1	0.541143096326522	0.992624186356313	0.923824474506771	0.99378825745519	-0.218481859323219	-0.0138118987597522	0.974740290827023	0.999574321699393	-0.204669960563466
chr1	40680674	40680823	150	+	utr5	Slc9a2	0.374425796555175	1	0.306890265262952	1	0.383802570331285	0.992624186356313	0.409357209878814	0.67102352155603	0.279535984986303	0.274075105894283	0.0680990987326165	0.999574321699393	0.00546087909202031
chr1	40680973	40681123	151	+	utr5	Slc9a2	0.50005031692687	1	0.50015308378483	1	0.586810287186198	0.992624186356313	0.9990066160835	1	0.247208518091467	0.274075105894283	0.0680990987326165	0.999574321699393	-0.0268665878028164
chr1	40681372	40681522	151	+	utr5	Slc9a2	0.269450703853867	1	0.236239215318511	1	0.314005765119718	0.992624186356313	0.0747983564984116	0.359089395664072	-0.186401348566771	0.274075105894283	0.0680990987326165	0.999574321699393	-0.460476454461054
chr1	40681671	40681921	251	+	utr5	Slc9a2	0.43197791696782	1	0.443410020180087	1	0.543013911515894	0.992624186356313	0.541863161940373	0.769451128751662	0.39699076629673	0.274075105894283	0.0680990987326165	0.999574321699393	0.122915660402447
chr1	40767827	40768126	300	+	utr3	Slc9a2	0.0286781532052108	1	0.0163519951582508	1	0.0375758536747668	0.992624186356313	0.0035942627008283	0.300247802185222	-0.373272257157933	0.274075105894283	0.0680990987326165	0.999574321699393	-0.647347363052217
chr1	40768226	40768275	50	+	utr3	Slc9a2	0.699704802647893	1	0.659068660632216	1	0.861900345028884	0.992624186356313	0.547993344815976	0.773545859394171	-0.474934399023954	0.274075105894283	0.0680990987326165	0.999574321699393	-0.749009504918237
chr1	40772472	40772620	149	+	exon	Gm37915	0.254207316417424	1	0.220730849769811	1	0.470176522685095	0.992624186356313	0.629974071527478	0.828523488103739	0.771695836469213	-1.55967522102942	0.334381336173865	0.999574321699393	2.33137105749864
chr1	40773015	40773163	149	+	exon	Gm37915	0.506561843457163	1	0.460964526914803	1	0.623733855291639	0.992624186356313	0.875889810186834	0.97258054279305	0.781220849600906	-1.55967522102942	0.334381336173865	0.999574321699393	2.34089607063033
chr1	40773707	40774052	346	+	exon	Gm37915	0.634896866112322	1	0.560562108312645	1	0.668717522066988	0.992624186356313	0.365379838152929	0.6378099423034	0.0813439082331063	-1.55967522102942	0.334381336173865	0.999574321699393	1.64101912926253
chr1	42261905	42262004	100	+	exon	Gm28175	0.204341280680538	1	0.181479674060328	1	0.34092438654225	0.992624186356313	0.792934355028779	0.928560983996064	0.169343679892105	-0.813202706867174	0.0802789252104155	0.999574321699393	0.982546386759279
chr1	42295920	42296118	199	+	exon	Gm28175	0.565383574908543	1	0.551336766537777	1	0.688599180747374	0.992624186356313	0.984508928429225	1	0.248226533675964	-0.813202706867174	0.0802789252104155	0.999574321699393	1.06142924054314
chr1	42304016	42304065	50	+	exon	Gm28175	0.125296587250781	1	0.0479691492792026	1	0.348980566885792	0.992624186356313	0.844020854634442	0.956069628079431	0.160814786904674	-0.813202706867174	0.0802789252104155	0.999574321699393	0.974017493771848
chr1	42694974	42740602	45629	+	utr3	Pou3f3	0.50702963281205	1	0.437768666255817	1	0.410924467828917	0.992624186356313	0.0192107017478005	0.303986927527442	-0.00133697103322343	0.0721510980448193	0.115156224800273	0.999574321699393	-0.0734880690780427
chr1	42752536	42752684	149	+	exon	Dalir	0.0691981542267956	1	0.036985205494383	1	0.0992972750352887	0.992624186356313	0.115280236774886	0.405605621507396	-0.287924307704097	0.230968303482348	0.699039479997884	0.999574321699393	-0.518892611186444
chr1	42898872	42898971	100	+	exon	Mrps9	0.423691150266284	1	0.420145327762667	1	0.614367312864392	0.992624186356313	1	1	0.107504292688128	0.0481345424403062	0.736266977701067	0.999574321699393	0.0593697502478221
chr1	42952922	42953457	536	+	utr5	Gpr45	0.103889742208145	1	0.0890088116351007	1	0.122163981153699	0.992624186356313	0.697144873330389	0.871604897359686	0.483310358625001	0.00731671192621748	0.955444689382142	0.999574321699393	0.475993646698784
chr1	42953557	42953857	301	+	exon	Gpr45	0.424482574495771	1	0.466549281374587	1	0.521498644974447	0.992624186356313	0.587862077898316	0.800862464444262	0.18116428827641	0.00731671192621748	0.955444689382142	0.999574321699393	0.173847576350193
chr1	43029594	43029694	101	+	exon	Gpr45	0.387727993795977	1	0.357579372347851	1	0.466994282953378	0.992624186356313	0.857922405823417	0.963779995153395	-0.0588340197624127	0.00731671192621748	0.955444689382142	0.999574321699393	-0.0661507316886302
chr1	43032012	43032312	301	+	utr5	Gpr45	0.459603879736592	1	0.382471608452412	1	0.450141692599538	0.992624186356313	0.265380686709858	0.551759813878654	-0.114651610308624	0.00731671192621748	0.955444689382142	0.999574321699393	-0.121968322234841
chr1	43032511	43032561	51	+	exon	Gpr45	0.309642541090974	1	0.225325566615923	1	0.38562423782195	0.992624186356313	0.502142897762062	0.741712632892288	1.19277494722411	0.00731671192621748	0.955444689382142	0.999574321699393	1.1854582352979
chr1	43032661	43033060	400	+	exon	Gpr45	0.489815933825217	1	0.558559654340375	1	0.643442000723077	0.992624186356313	0.532370740789477	0.763273170756491	-0.0735689698456208	0.00731671192621748	0.955444689382142	0.999574321699393	-0.0808856817718383
chr1	43092638	43092738	101	+	exon	8430432A02Rik	0.936997627091394	1	0.889863832095736	1	0.943768207566006	0.992624186356313	0.647660313198176	0.839863968555427	-0.178902125214755	0.160353796980762	0.85630596909341	0.999574321699393	-0.339255922195517
chr1	43098759	43098858	100	+	utr5	AI597479	0.43900726718678	1	0.455059106135767	1	0.525631905454915	0.992624186356313	0.371042990968112	0.641991562755223	0.0780749467918491	-0.0528641290692577	0.74853657315268	0.999574321699393	0.130939075861107
chr1	43111221	43111320	100	+	exon	AI597479	0.991820690494462	1	0.958072665438954	1	0.95759528715447	0.992624186356313	0.486002077023573	0.730234030604551	-0.359648133442043	-0.0528641290692577	0.74853657315268	0.999574321699393	-0.306784004372785
chr1	43445771	43446019	249	+	utr5	Nck2	0.558933638954689	1	0.469950018098451	1	0.531373625412799	0.992624186356313	0.0931871571099114	0.379771347817883	0.0037912963941293	0.0791945550768469	0.303990684117388	0.999574321699393	-0.0754032586827176
chr1	43554168	43554515	348	+	exon	Nck2	0.978981395175195	1	0.892610932143678	1	0.963791274956336	0.992624186356313	0.0202556480806074	0.304540475954661	0.061819937839627	0.0791945550768469	0.303990684117388	0.999574321699393	-0.0173746172372199
chr1	43569377	43569426	50	+	utr3	Nck2	0.79823231217802	1	0.89090726820299	1	0.983778744618035	0.992624186356313	0.249827623580936	0.537999003877993	0.0779224249680991	0.0791945550768469	0.303990684117388	0.999574321699393	-0.0012721301087478
chr1	43569575	43569723	149	+	utr3	Nck2	0.0433512279660443	1	0.0362441073730966	1	0.0713893983981362	0.992624186356313	0.00243709243184298	0.300247802185222	-0.181117401705334	0.0791945550768469	0.303990684117388	0.999574321699393	-0.260311956782181
chr1	43730649	43730744	96	+	utr5	1500015O10Rik	0.646795512872903	1	0.59812307581984	1	0.724727173269155	0.992624186356313	0.449233812059682	0.702485068155692	-0.0884614924467224	0.375836591484828	0.166988532502335	0.999574321699393	-0.464298083931551
chr1	43730839	43730934	96	+	utr5	1500015O10Rik	0.657844608260088	1	0.608092750264429	1	0.715759037978195	0.992624186356313	0.314289225704177	0.595973688102951	-0.089033734214301	0.375836591484828	0.166988532502335	0.999574321699393	-0.464870325699129
chr1	43934029	43934129	101	+	utr5	Tpp2	0.683530734421702	1	0.61554594302276	1	0.715732168895283	0.992624186356313	0.188804002410476	0.480561259135902	-0.369188565489657	0.0126392670069909	0.910507260046029	0.999574321699393	-0.381827832496648
chr1	44119006	44119056	51	+	utr5	Bivm	0.568708706609281	1	0.517949845788346	1	0.717361126030458	0.992624186356313	0.748800694572746	0.902920370466515	0.165500668087362	-0.00726929496564243	0.964743454443178	0.999574321699393	0.172769963053005
chr1	44119204	44119303	100	+	utr5	Bivm	0.254267541551791	1	0.20525835807795	1	0.3666692782486	0.992624186356313	0.236186889433574	0.526636101323196	-0.0590698438103444	-0.00726929496564243	0.964743454443178	0.999574321699393	-0.0518005488447019
chr1	44119539	44119688	150	+	exon	Bivm	0.666510878650824	1	0.694772733870769	1	0.796488625279565	0.992624186356313	0.865725950136082	0.967795300765158	0.253512275013832	-0.00726929496564243	0.964743454443178	0.999574321699393	0.260781569979475
chr1	44120025	44120124	100	+	utr5	Bivm	0.749162389801268	1	0.697597505066821	1	0.772218292735986	0.992624186356313	0.425949356360494	0.684231335245241	0.269151096616279	-0.00726929496564243	0.964743454443178	0.999574321699393	0.276420391581921
chr1	44126609	44126659	51	+	exon	Bivm	0.260695022749745	1	0.268379570711582	1	0.339981274260084	0.992624186356313	0.837399291430246	0.95261233347715	0.161005332055642	-0.00726929496564243	0.964743454443178	0.999574321699393	0.168274627021284
chr1	44141867	44143236	1370	+	utr3	Bivm	0.41036313072127	1	0.458903294612226	1	0.541456083687197	0.992624186356313	0.835760386573216	0.951992205407984	0.0118400834701311	-0.00726929496564243	0.964743454443178	0.999574321699393	0.0191093784357735
chr1	44147943	44147992	50	+	utr5	Ercc5	0.955728483388164	1	0.915446844503529	1	0.914570778907964	0.992624186356313	0.595350258133964	0.805631749308519	-0.657625611017279	-0.0799643543169635	0.483297736814945	0.999574321699393	-0.577661256700315
chr1	44166970	44167069	100	+	exon	Ercc5	0.829197112897973	1	0.744117738073065	1	0.755466545834357	0.992624186356313	0.291403910588766	0.574170476589966	-0.422675161382402	-0.0799643543169635	0.483297736814945	0.999574321699393	-0.342710807065438
chr1	44167218	44167616	399	+	exon	Ercc5	0.147296991357295	1	0.191971569973633	1	0.289603694023772	0.992624186356313	0.654971115105729	0.843876156223455	-0.00754679380817737	-0.0799643543169635	0.483297736814945	0.999574321699393	0.0724175605087861
chr1	44180664	44180763	100	+	exon	Ercc5	0.0196283226229948	1	0.0159045565518653	1	0.0138043217956476	0.992624186356313	0.25530045523047	0.542918739717339	0.0279322225648769	-0.0799643543169635	0.483297736814945	0.999574321699393	0.10789657688184
chr1	44180962	44181061	100	+	exon	Ercc5	0.575196626217761	1	0.502191571626053	1	0.599779463314456	0.992624186356313	0.248293982631968	0.536870703123816	0.0311281652143115	-0.0799643543169635	0.483297736814945	0.999574321699393	0.111092519531275
chr1	44551709	44551758	50	+	utr5	Gulp1	0.0563359591028665	1	0.0351882827858318	1	0.080242512954327	0.992624186356313	0.273694994352225	0.55908960699947	0.259079541660905	-0.404043194769543	0.460232024744928	0.999574321699393	0.663122736430448
chr1	50925587	50928054	2468	+	utr5	Tmeff2	0.878875703728574	1	0.970346080907056	1	0.995590913986012	0.996973939601127	0.00658379373375495	0.300247802185222	0.120367509119021	0.00715319798710042	0.918756251052847	0.999574321699393	0.11321431113192
chr1	51185482	51185581	100	+	utr3	Tmeff2	0.330331020411001	1	0.212015740917641	1	0.189374383642054	0.992624186356313	0.270989186312695	0.556609646715896	-0.400167662683134	0.00715319798710042	0.918756251052847	0.999574321699393	-0.407320860670235
chr1	51301334	51301581	248	+	utr3	Cavin2	0.717130457989392	1	0.628651815961136	1	0.676907313160309	0.992624186356313	0.339592846619422	0.616688849879361	0.080480099917357	0.047988468289018	0.791000542253137	0.999574321699393	0.032491631628339
chr1	52119490	52119589	100	+	utr5	Stat1	0.928025273716304	1	0.910530720537653	1	0.952173692796052	0.992624186356313	0.701992992329433	0.874664526734528	0.188963130125461	0.0149301063618492	0.960516938937375	0.999574321699393	0.174033023763611
chr1	52159431	52159679	249	+	utr3	Stat1	0.0780853355768377	1	0.0510269331055432	1	0.0917146379204322	0.992624186356313	0.0281882043940239	0.309379348389482	-0.29536407710098	0.0149301063618492	0.960516938937375	0.999574321699393	-0.310294183462829
chr1	52649876	52650125	250	+	utr3	Nemp2	0.625482415241004	1	0.645091146619303	1	0.746058509995817	0.992624186356313	0.800947516385196	0.933148257458504	-0.162643055122937	0.159912000867087	0.588430850821184	0.999574321699393	-0.322555055990024
chr1	52845028	52845177	150	+	utr5	Hibch	0.54312502848147	1	0.485727516685393	1	0.663770950876486	0.992624186356313	0.412338483664055	0.673659797813012	-0.490809379177546	-0.0806551336265525	0.723083635767843	0.999574321699393	-0.410154245550994
chr1	52920539	52920688	150	+	utr3	Hibch	0.633522498675845	1	0.674928307546308	1	0.753364618158128	0.992624186356313	0.568185923327235	0.787649967928166	-0.158305265729432	-0.0806551336265525	0.723083635767843	0.999574321699393	-0.0776501321028799
chr1	53297145	53298992	1848	+	utr5	Gm28778	0.509738157258275	1	0.503983782488836	1	0.614319434344357	0.992624186356313	0.99961571330522	1	0.25501131864171	NA	NA	NA	NA
chr1	53313674	53313724	51	+	utr5	Osgepl1	0.0998064502105011	1	0.0602832122732319	1	0.128402259796646	0.992624186356313	0.109845872650578	0.399823520485467	-0.381612022793158	0.0280361589649012	0.911794964086484	0.999574321699393	-0.409648181758059
chr1	55052919	55052968	50	+	exon	Coq10b	0.981838590954318	1	0.918580634828651	1	0.92295811839191	0.992624186356313	0.284757405899089	0.56863436633817	0.16674005395072	-0.235808106448526	0.423106413057659	0.999574321699393	0.402548160399246
chr1	55088181	55089065	885	+	utr5	Hspe1	0.67100026399831	1	0.553796501727086	1	0.543626810090419	0.992624186356313	0.086604128410015	0.374362395051749	-0.0186717824211472	0.081358628845471	0.604807755880101	0.999574321699393	-0.100030411266618
chr1	55131281	55131380	100	+	utr5	Mob4	0.888833968899413	1	0.974681698289699	1	0.97878235468431	0.992624186356313	0.278729289411075	0.563550956597159	0.0670008820466663	-0.0211932728558471	0.884188185297607	0.999574321699393	0.0881941549025134
chr1	55226301	55226600	300	+	exon	Gm10561	0.24158215895701	1	0.177697976526972	1	0.234134026082065	0.992624186356313	0.0363951140616618	0.314147530229407	-0.226146498758787	-0.0343035435056158	0.925020548998182	0.999574321699393	-0.191842955253171
chr1	55226699	55226749	51	+	exon	Gm10561	0.187894689376309	1	0.133938060872672	1	0.232536348096776	0.992624186356313	0.667745623109352	0.852052075969024	-0.232838501564954	-0.0343035435056158	0.925020548998182	0.999574321699393	-0.198534958059338
chr1	55235273	55235323	51	+	exon	Gm10561	0.0657472692016239	1	0.045859986294911	1	0.0772675021501365	0.992624186356313	0.0365324883364134	0.314147530229407	-0.757637377585003	-0.0343035435056158	0.925020548998182	0.999574321699393	-0.723333834079387
chr1	55237277	55237377	101	+	exon	Mars2	0.429178246381683	1	0.420446939185725	1	0.514542751730811	0.992624186356313	0.931209690156309	0.996857088140273	0.0820051028676977	-0.0100682389128875	0.944740763974863	0.999574321699393	0.0920733417805853
chr1	55237577	55237627	51	+	exon	Mars2	0.146088371012492	1	0.122886451765219	1	0.146262688321036	0.992624186356313	0.733700217088438	0.893486428409329	-0.532683044265126	-0.0100682389128875	0.944740763974863	0.999574321699393	-0.522614805352239
chr1	55237977	55239126	1150	+	utr3	Mars2	0.404113822716462	1	0.337382718064213	1	0.396431217600511	0.992624186356313	0.0288301466636467	0.309379348389482	-0.0461472750555426	-0.0100682389128875	0.944740763974863	0.999574321699393	-0.0360790361426551
chr1	55405971	55406220	250	+	utr5	Plcl1	0.823933567858035	1	0.700870603165633	1	0.767502367842836	0.992624186356313	0.0492702189887414	0.329586163380552	0.0926849552623362	0.116425821965295	0.308588532025757	0.999574321699393	-0.023740866702959
chr1	55695933	55696083	151	+	exon	Plcl1	0.478682067493665	1	0.390498410337353	1	0.500368347737082	0.992624186356313	0.120419614357277	0.41049565072285	-0.184279322448663	0.116425821965295	0.308588532025757	0.999574321699393	-0.300705144413959
chr1	55696432	55696482	51	+	exon	Plcl1	0.758684177597393	1	0.728267594441099	1	0.873041635473993	0.992624186356313	0.716441855889469	0.882695263500108	0.316511708800004	0.116425821965295	0.308588532025757	0.999574321699393	0.200085886834708
chr1	55697230	55697380	151	+	exon	Plcl1	0.795607388338485	1	0.822712598180816	1	0.867164117743508	0.992624186356313	0.730558896667121	0.891647917804801	0.252577651304566	0.116425821965295	0.308588532025757	0.999574321699393	0.136151829339271
chr1	55697679	55697829	151	+	exon	Plcl1	0.481171702754463	1	0.486836447602286	1	0.537134212555753	0.992624186356313	0.955196537542185	1	0.0319079515661085	0.116425821965295	0.308588532025757	0.999574321699393	-0.0845178703991867
chr1	55697979	55698029	51	+	exon	Plcl1	0.347968344147875	1	0.288642879951236	1	0.398034844635845	0.992624186356313	0.210779941541716	0.502500323722438	-0.586488561214919	0.116425821965295	0.308588532025757	0.999574321699393	-0.702914383180214
chr1	56971512	56973466	1955	+	exon	9130024F11Rik	0.213727260312747	1	0.146637579362648	1	0.143754813200962	0.992624186356313	0.0551722224335297	0.336592407821903	0.0321345492169527	0.164174847386738	0.158135433141717	0.999574321699393	-0.132040298169786
chr1	56977250	56977498	249	+	exon	Gm4081	0.631351052303916	1	0.566596998464756	1	0.59703444269308	0.992624186356313	0.317191791524958	0.598460123556563	0.215669844073893	0.0867737730497588	0.818176770047559	0.999574321699393	0.128896071024134
chr1	56977846	56977945	100	+	exon	Gm4081	0.199672387421557	1	0.163487122537377	1	0.322525771299246	0.992624186356313	0.176702231392891	0.468233378833234	-0.149742287604214	0.0867737730497588	0.818176770047559	0.999574321699393	-0.236516060653973
chr1	57382985	57383085	101	+	exon	1700066M21Rik	0.697396089890843	1	0.641456996132188	1	0.739199610338756	0.992624186356313	0.783813931395276	0.923606853269732	0.0666673218693224	-0.096862237008124	0.624354885791966	0.999574321699393	0.163529558877446
chr1	57383234	57383284	51	+	exon	1700066M21Rik	0.772631732112951	1	0.716647045822151	1	0.812808494188053	0.992624186356313	0.380306906182702	0.649191549515193	-0.124659962795559	-0.096862237008124	0.624354885791966	0.999574321699393	-0.0277977257874346
chr1	57383433	57383483	51	+	exon	1700066M21Rik	0.961383242369856	1	0.991885428007404	1	0.954645917001415	0.992624186356313	0.560883447826399	0.782926215641618	-0.0530770337308954	-0.096862237008124	0.624354885791966	0.999574321699393	0.0437852032772286
chr1	57406527	57406926	400	+	utr5	Maip1	0.71637287588029	1	0.63996077580907	1	0.744531919064846	0.992624186356313	0.124117913841767	0.414526648256126	0.0759949035839348	0.122857559261658	0.652296446621006	0.999574321699393	-0.0468626556777229
chr1	57407076	57407126	51	+	exon	Maip1	0.431145358300366	1	0.454389908293091	1	0.517970945612419	0.992624186356313	0.90766500525895	0.987118982374486	0.127987290475972	0.122857559261658	0.652296446621006	0.999574321699393	0.00512973121431405
chr1	57774647	57799336	24690	+	utr5	Spats2l	0.831923811159703	1	0.726590569307606	1	0.71065872787856	0.992624186356313	0.22804402727756	0.519013546197517	0.159180693168642	0.00270848552239211	0.979597721579551	0.999574321699393	0.15647220764625
chr1	57885834	57885884	51	+	exon	Spats2l	0.404645770126974	1	0.35789543987676	1	0.317566019757879	0.992624186356313	0.876104793782257	0.972634291527034	-0.464650596076643	0.00270848552239211	0.979597721579551	0.999574321699393	-0.467359081599035
chr1	57946646	57946696	51	+	utr3	Spats2l	0.212740181307991	1	0.168628646875117	1	0.23721119082453	0.992624186356313	0.0907837579168687	0.378751426215827	-0.334643093833509	0.00270848552239211	0.979597721579551	0.999574321699393	-0.337351579355901
chr1	58445251	58445450	200	+	utr5	Nif3l1	0.00997564247822059	1	0.00957305337845744	1	0.027648537763485	0.992624186356313	0.225980073847877	0.516882733839858	0.409223742381255	0.0579812003012845	0.709359679807972	0.999574321699393	0.351242542079971
chr1	58445549	58447451	1903	+	utr5	Nif3l1	0.0378256812622461	1	0.0238602721070951	1	0.066889602269526	0.992624186356313	0.0324709745858398	0.312981952818415	-0.291853298130827	0.0579812003012845	0.709359679807972	0.999574321699393	-0.349834498432112
chr1	58447685	58447884	200	+	exon	Nif3l1	0.807675862198322	1	0.748857907914363	1	0.865977815301092	0.992624186356313	0.394082436824658	0.659345996470852	0.0574940472135003	0.0579812003012845	0.709359679807972	0.999574321699393	-0.000487153087784138
chr1	58461351	58461849	499	+	utr3	Nif3l1	0.116392017944539	1	0.0797465236491443	1	0.127540734966837	0.992624186356313	0.161517699927491	0.453099932682412	-0.0194316280264911	0.0579812003012845	0.709359679807972	0.999574321699393	-0.0774128283277756
chr1	58461948	58462098	151	+	utr3	Nif3l1	0.928127524110032	1	0.950009756040146	1	0.946452073426703	0.992624186356313	0.731006073085375	0.891963842426782	-0.320258235317474	0.0579812003012845	0.709359679807972	0.999574321699393	-0.378239435618759
chr1	58586432	58586479	48	+	utr5	Ndufb3	0.795617436936109	1	0.753068184940614	1	0.851035763814252	0.992624186356313	0.515351887252779	0.7518186640897	-0.147137420748704	0.141713166403252	0.361370897830865	0.999574321699393	-0.288850587151955
chr1	58586622	58586670	49	+	utr5	Ndufb3	0.331349749901734	1	0.228892693951079	1	0.230610097879955	0.992624186356313	0.42428395282059	0.682988208947526	-0.47075894164698	0.141713166403252	0.361370897830865	0.999574321699393	-0.612472108050231
chr1	58655634	58655733	100	+	exon	Gm20257	0.330659570429232	1	0.271777865003523	1	0.382360216230579	0.992624186356313	0.225545287265569	0.516470234487356	0.0822104505978855	0.673450443342241	0.295169086183361	0.999574321699393	-0.591239992744355
chr1	58711558	58713359	1802	+	utr5	Cflar	0.321795082532262	1	0.292977333472031	1	0.387274946127057	0.992624186356313	0.855736656921288	0.962520271734618	0.366893599082333	0.0163275792775341	0.91265776593609	0.999574321699393	0.350566019804799
chr1	58752610	58752710	101	+	exon	Cflar	0.817747321778906	1	0.844254123696598	1	0.859189104719842	0.992624186356313	0.643240539706059	0.83708658969655	0.174978671560558	0.0163275792775341	0.91265776593609	0.999574321699393	0.158651092283024
chr1	58795424	58795474	51	+	utr5	Casp8	0.800523016200775	1	0.818811149458534	1	0.881840803895813	0.992624186356313	0.907519923580103	0.987118982374486	-0.0653694974265942	-0.0648972979036592	0.898993789230736	0.999574321699393	-0.000472199522935077
chr1	58973572	58973820	249	+	utr5	Stradb	0.474414777272932	1	0.41406760535193	1	0.516651874841739	0.992624186356313	0.0736985144574731	0.357635801145748	-0.366045766790854	-0.0806869229491857	0.591477139182302	0.999574321699393	-0.285358843841668
chr1	58994622	58994721	100	+	utr3	Stradb	0.452731493323465	1	0.486723126060685	1	0.545932193295528	0.992624186356313	0.764158684247705	0.912639827260168	0.00538928227384382	-0.0806869229491857	0.591477139182302	0.999574321699393	0.0860762052230295
chr1	59119882	59120570	689	+	exon	G730003C15Rik	0.540264544018603	1	0.458192543979229	1	0.574932044074349	0.992624186356313	0.294792210580571	0.577115566184651	0.0433250632065044	0.119964969700886	0.811628410518486	0.999574321699393	-0.0766399064943812
chr1	59482474	59482573	100	+	utr5	Fzd7	0.573483725723136	1	0.585849589997251	1	0.714763299838172	0.992624186356313	0.88900352224795	0.979175076393512	0.153629032337629	0.0328879677479448	0.836388874773987	0.999574321699393	0.120741064589685
chr1	59482723	59483071	349	+	utr5	Fzd7	0.791596292936296	1	0.84008538497236	1	0.858737807345224	0.992624186356313	0.408646744417024	0.670608329691041	0.0159523249383957	0.0328879677479448	0.836388874773987	0.999574321699393	-0.0169356428095491
chr1	59483320	59483470	151	+	exon	Fzd7	0.743259705587974	1	0.662717104136985	1	0.672056149793758	0.992624186356313	0.58272307546783	0.79728625463407	-3.47691231702136e-05	0.0328879677479448	0.836388874773987	0.999574321699393	-0.032922736871115
chr1	59483569	59483968	400	+	exon	Fzd7	0.539023686052162	1	0.470191829120314	1	0.529460272129122	0.992624186356313	0.107035700795228	0.396752896031207	0.138656443182452	0.0328879677479448	0.836388874773987	0.999574321699393	0.105768475434507
chr1	59484067	59484216	150	+	exon	Fzd7	0.504925505031767	1	0.409089357126177	1	0.416769236580918	0.992624186356313	0.130649762182683	0.42195926920266	0.268197105685827	0.0328879677479448	0.836388874773987	0.999574321699393	0.235309137937883
chr1	59484366	59484764	399	+	utr3	Fzd7	0.896229899708626	1	0.942583677016671	1	0.963624461495285	0.992624186356313	0.172900635333983	0.46459245630756	-0.127707627952679	0.0328879677479448	0.836388874773987	0.999574321699393	-0.160595595700624
chr1	59484864	59485013	150	+	utr3	Fzd7	0.555187227424658	1	0.487992680551127	1	0.575507482960687	0.992624186356313	0.358225409009499	0.632522111115485	-0.309220732641528	0.0328879677479448	0.836388874773987	0.999574321699393	-0.342108700389473
chr1	59685021	59685071	51	+	utr5	Nop58	0.265511033279432	1	0.222926217813698	1	0.341848029906063	0.992624186356313	0.155519691476106	0.447245806380167	-0.332608676730084	-0.185091300202634	0.188635070554889	0.999574321699393	-0.14751737652745
chr1	59763450	59763600	151	+	utr5	Bmpr2	0.832339776172055	1	0.736194279365825	1	0.71208055666519	0.992624186356313	0.184445521181596	0.475659434078693	-0.00919394036752236	0.0446537310108794	0.431464572959483	0.999574321699393	-0.0538476713784018
chr1	59763700	59763800	101	+	utr5	Bmpr2	0.0811732302872293	1	0.0616043494062777	1	0.100394755478136	0.992624186356313	0.00981167619379131	0.300247802185222	-0.0946166925478622	0.0446537310108794	0.431464572959483	0.999574321699393	-0.139270423558742
chr1	59763899	59764049	151	+	utr5	Bmpr2	0.556918698003762	1	0.698388792339852	1	0.730064310000228	0.992624186356313	0.231299706841269	0.521881288578019	0.139144181865771	0.0446537310108794	0.431464572959483	0.999574321699393	0.0944904508548914
chr1	59764349	59764449	101	+	utr5	Bmpr2	0.582111836690136	1	0.619628035380343	1	0.703863519308765	0.992624186356313	0.617470500305203	0.81984586588272	-0.0596568412030708	0.0446537310108794	0.431464572959483	0.999574321699393	-0.10431057221395
chr1	59867605	59867705	101	+	exon	Bmpr2	0.924443395127523	1	0.824904029840351	1	0.8478808801612	0.992624186356313	0.0818509309259726	0.368346471880332	-0.0116948165724847	0.0446537310108794	0.431464572959483	0.999574321699393	-0.0563485475833642
chr1	59867805	59868154	350	+	exon	Bmpr2	0.578298548027489	1	0.680393039121556	1	0.680529511943014	0.992624186356313	0.456593904076612	0.708262025931958	-0.0540713329215199	0.0446537310108794	0.431464572959483	0.999574321699393	-0.0987250639323993
chr1	59870523	59870622	100	+	utr3	Bmpr2	0.780843524687449	1	0.724843816610324	1	0.813893522235939	0.992624186356313	0.52142514518783	0.755432052346391	-0.110629676480512	0.0446537310108794	0.431464572959483	0.999574321699393	-0.155283407491391
chr1	59913056	59913206	151	+	utr5	Fam117b	0.86106857179074	1	0.714034006380326	1	0.667612271967048	0.992624186356313	0.199705040326294	0.49074776599498	0.19864240721607	0.023668807613507	0.687011006805235	0.999574321699393	0.174973599602563
chr1	59913306	59913405	100	+	exon	Fam117b	0.368106733454168	1	0.441376448459987	1	0.501125417373284	0.992624186356313	0.491342432120235	0.733848418843588	0.0940263936744096	0.023668807613507	0.687011006805235	0.999574321699393	0.0703575860609026
chr1	59913555	59913605	51	+	exon	Fam117b	0.508162085905702	1	0.563947055043855	1	0.555741277557594	0.992624186356313	0.367324469793	0.639267253884637	0.166918585369745	0.023668807613507	0.687011006805235	0.999574321699393	0.143249777756238
chr1	59981652	59982101	450	+	utr3	Fam117b	0.89462214563031	1	0.776514406326679	1	0.837583973172248	0.992624186356313	0.189215301576736	0.48109243752628	-0.0703953253285742	0.023668807613507	0.687011006805235	0.999574321699393	-0.0940641329420812
chr1	59982201	59982301	101	+	utr3	Fam117b	0.961075528877738	1	0.934102824941541	1	0.946547525533234	0.992624186356313	0.559042276962537	0.781635979197858	0.0012318104451813	0.023668807613507	0.687011006805235	0.999574321699393	-0.0224369971683257
chr1	59982800	59982850	51	+	utr3	Fam117b	0.819161747074211	1	0.762664194234867	1	0.783587409852726	0.992624186356313	0.584333918212334	0.798478543651162	0.0672696458400851	0.023668807613507	0.687011006805235	0.999574321699393	0.0436008382265781
chr1	60098297	60101285	2989	+	utr5	Carf	0.54956189948638	1	0.461555968246094	1	0.519445216750608	0.992624186356313	0.314162236127754	0.595908759038701	-0.287340763069729	-0.034798598239573	0.840694385564844	0.999574321699393	-0.252542164830156
chr1	60147886	60148036	151	+	utr3	Carf	0.945828449311349	1	0.961975459158732	1	0.927370653569415	0.992624186356313	0.572654878565132	0.790786149206858	0.159323632023611	-0.034798598239573	0.840694385564844	0.999574321699393	0.194122230263184
chr1	60148185	60150613	2429	+	utr3	Carf	0.0564484454467586	1	0.0356520836852538	1	0.059153614874332	0.992624186356313	0.00731843930684528	0.300247802185222	-1.15756466592321	-0.034798598239573	0.840694385564844	0.999574321699393	-1.12276606768364
chr1	60235147	60235197	51	+	exon	Nbeal1	0.769319723491875	1	0.739708377068572	1	0.895290458371942	0.992624186356313	0.401067590616623	0.664596563379271	-0.236125297839232	0.0318233878121542	0.860704762944426	0.999574321699393	-0.267948685651387
chr1	60343373	60343422	50	+	utr5	Cyp20a1	0.769868799956495	1	0.778904446205774	1	0.83521890546541	0.992624186356313	0.389410200994203	0.655542799556846	-0.11690255428931	0.14027567824383	0.591405057914243	0.999574321699393	-0.25717823253314
chr1	60409669	60409869	201	+	utr5	Abi2	0.787626863966327	1	0.662093069620984	1	0.792776475661308	0.992624186356313	0.108037276324955	0.39798439124196	-0.0265269938061165	-0.02406277448197	0.574696077355721	0.999574321699393	-0.00246421932414652
chr1	60476812	60477312	501	+	utr3	Abi2	0.389594349482356	1	0.511493676923014	1	0.565367168305294	0.992624186356313	0.106082110105541	0.395637141726571	-0.0662593115687295	-0.02406277448197	0.574696077355721	0.999574321699393	-0.0421965370867595
chr1	61638874	61639073	200	+	utr5	Pard3b	0.992617375311365	1	0.937967428518838	1	0.947717257692325	0.992624186356313	0.674976948309697	0.856475081077877	0.358683890825569	0.1174409776698	0.55721438464691	0.999574321699393	0.241242913155769
chr1	62639295	62639395	101	+	utr3	Pard3b	0.826242468322131	1	0.845956434170393	1	0.892427443317032	0.992624186356313	0.939198520676192	1	0.206981541886661	0.1174409776698	0.55721438464691	0.999574321699393	0.0895405642168613
chr1	62703335	62703735	401	+	utr5	Nrp2	0.308108216188908	1	0.217014177825731	1	0.275366078973894	0.992624186356313	0.0335352430679585	0.312981952818415	0.0291801832837593	0.0136671875546517	0.851870589768369	0.999574321699393	0.0155129957291077
chr1	62704034	62704184	151	+	utr5	Nrp2	0.28466960599102	1	0.317012870200598	1	0.416118747744486	0.992624186356313	0.947366365966977	1	0.0453648412804397	0.0136671875546517	0.851870589768369	0.999574321699393	0.0316976537257881
chr1	62795933	62796083	151	+	utr3	Nrp2	0.64567997690269	1	0.575927692953417	1	0.60495289140714	0.992624186356313	0.372470134231998	0.642851992803447	0.0178251733094783	0.0136671875546517	0.851870589768369	0.999574321699393	0.00415798575482662
chr1	62815747	62815897	151	+	utr3	Nrp2	0.207520030104199	1	0.161139039855456	1	0.207544506921504	0.992624186356313	0.0238477853718498	0.306914419986875	-0.204828752874345	0.0136671875546517	0.851870589768369	0.999574321699393	-0.218495940428997
chr1	62817146	62817196	51	+	utr3	Nrp2	0.566411086258835	1	0.487532645591865	1	0.603347805734809	0.992624186356313	0.483168107801811	0.728139191546391	-0.487092744219998	0.0136671875546517	0.851870589768369	0.999574321699393	-0.50075993177465
chr1	63114103	63114351	249	+	exon	Ino80dos	0.0535854990071407	1	0.0412539649179152	1	0.0853580671922665	0.992624186356313	0.00865209252193289	0.300247802185222	-0.0678192197209209	-0.132694413491485	0.681788743935095	0.999574321699393	0.0648751937705644
chr1	63114450	63114847	398	+	exon	Ino80dos	0.829420786809611	1	0.884418227010489	1	0.904921409970608	0.992624186356313	0.385040955434109	0.651796057027411	0.117098703663354	-0.132694413491485	0.681788743935095	0.999574321699393	0.249793117154839
chr1	63126538	63126588	51	+	exon	Gm20342	0.70759183980253	1	0.684869063162904	1	0.8376255243123	0.992624186356313	0.526669671016116	0.75926073446743	-0.870603086922652	-0.0830403815271678	0.649015892101843	0.999574321699393	-0.787562705395485
chr1	63157049	63157099	51	+	exon	Ino80dos	0.366727158751845	1	0.293736642342993	1	0.478960902808949	0.992624186356313	0.712708907486593	0.880577677986189	0.636749682803273	-0.132694413491485	0.681788743935095	0.999574321699393	0.769444096294758
chr1	63157694	63157744	51	+	exon	Ino80dos	0.96160955214761	1	0.938744828886255	1	0.891709620618334	0.992624186356313	0.943138193710154	1	0.452389142958868	-0.132694413491485	0.681788743935095	0.999574321699393	0.585083556450354
chr1	63177123	63177172	50	+	utr5	Eef1b2	0.898237905927886	1	0.977326845715681	1	0.950279497205404	0.992624186356313	0.195969955857738	0.487562910079492	0.236614791213261	0.0794527637509603	0.37342292821292	0.999574321699393	0.157162027462301
chr1	63302765	63302915	151	+	exon	Zdbf2	0.488499117259849	1	0.502387498676246	1	0.563809422746552	0.992624186356313	0.875403235131984	0.972350904230143	0.16354908949911	-0.00713382482648733	0.948625889720483	0.999574321699393	0.170682914325597
chr1	63303014	63303214	201	+	exon	Zdbf2	0.939902183366009	1	0.984038450234399	1	0.960587538262604	0.992624186356313	0.591288921211263	0.803042170252702	0.229066959014065	-0.00713382482648733	0.948625889720483	0.999574321699393	0.236200783840553
chr1	63303563	63303662	100	+	exon	Zdbf2	0.169838613116023	1	0.127253894450971	1	0.17206687973348	0.992624186356313	0.0935373671182225	0.380160546413172	-0.752275650567325	-0.00713382482648733	0.948625889720483	0.999574321699393	-0.745141825740838
chr1	63304360	63304410	51	+	exon	Zdbf2	0.0437501826646751	1	0.0208973515462344	1	0.0240175624969232	0.992624186356313	0.0599318629943806	0.34162283926163	-0.33629576765676	-0.00713382482648733	0.948625889720483	0.999574321699393	-0.329161942830273
chr1	63304759	63304808	50	+	exon	Zdbf2	0.0798818583214813	1	0.047085205875251	1	0.127449565790965	0.992624186356313	0.0644519259921158	0.347615936676885	-0.503490143544451	-0.00713382482648733	0.948625889720483	0.999574321699393	-0.496356318717964
chr1	63305058	63305107	50	+	exon	Zdbf2	0.504214325150763	1	0.427773453780558	1	0.55920339992015	0.992624186356313	0.439552707710123	0.694531405228591	-0.276578178915993	-0.00713382482648733	0.948625889720483	0.999574321699393	-0.269444354089506
chr1	63305556	63305755	200	+	exon	Zdbf2	0.455520030961294	1	0.42109042449672	1	0.466694730141354	0.992624186356313	0.67330562942953	0.855245418679991	0.23562680994998	-0.00713382482648733	0.948625889720483	0.999574321699393	0.242760634776467
chr1	63307101	63307250	150	+	exon	Zdbf2	0.855585798034431	1	0.871603022711104	1	0.917134744867309	0.992624186356313	0.83106717897989	0.949402877581453	0.0148892617303098	-0.00713382482648733	0.948625889720483	0.999574321699393	0.0220230865567971
chr1	63308147	63308197	51	+	exon	Zdbf2	0.624303344769654	1	0.596965048748642	1	0.721329561055277	0.992624186356313	0.944319606679939	1	-0.110969360809644	-0.00713382482648733	0.948625889720483	0.999574321699393	-0.103835535983156
chr1	63308496	63308646	151	+	exon	Zdbf2	0.76033196588844	1	0.675437020070015	1	0.656470684238265	0.992624186356313	0.58041650964979	0.795994127853335	0.168389783887636	-0.00713382482648733	0.948625889720483	0.999574321699393	0.175523608714123
chr1	63309543	63309642	100	+	exon	Zdbf2	0.454898073844795	1	0.492392055824077	1	0.5471722745478	0.992624186356313	0.828524726836492	0.947879839997371	0.12466589653574	-0.00713382482648733	0.948625889720483	0.999574321699393	0.131799721362227
chr1	63309742	63309892	151	+	exon	Zdbf2	0.138220060875285	1	0.134850518129311	1	0.202521154893029	0.992624186356313	0.802107773798641	0.933711452453462	-0.0174563286452739	-0.00713382482648733	0.948625889720483	0.999574321699393	-0.0103225038187866
chr1	63445941	63446390	450	+	utr5	Adam23	0.48552900352351	1	0.35591651184297	1	0.387964533843194	0.992624186356313	0.0256818681443054	0.307853376111248	0.00287547280044062	-0.044910653909409	0.284208060475982	0.999574321699393	0.0477861267098496
chr1	63447805	63447904	100	+	exon	Adam23	0.465529442554278	1	0.540799922562061	1	0.584695080717969	0.992624186356313	0.570749288430717	0.78956152171641	-0.023082412786071	-0.044910653909409	0.284208060475982	0.999574321699393	0.021828241123338
chr1	63592685	63593034	350	+	utr3	Adam23	0.672664519824536	1	0.762471386228674	1	0.839548612340827	0.992624186356313	0.321903632093908	0.602373423839278	0.0225495391534585	-0.044910653909409	0.284208060475982	0.999574321699393	0.0674601930628675
chr1	63593134	63593383	250	+	utr3	Adam23	0.12010910669878	1	0.154545141654492	1	0.199456144148452	0.992624186356313	0.689001182012742	0.866149207533935	-0.0089876652306459	-0.044910653909409	0.284208060475982	0.999574321699393	0.0359229886787631
chr1	63730664	63731422	759	+	utr5	Fastkd2	0.405383389386759	1	0.341487501530654	1	0.498707132065225	0.992624186356313	0.411078216103744	0.672564365302732	0.123659371536435	0.13805215677901	0.519451014854653	0.999574321699393	-0.014392785242575
chr1	63731820	63732019	200	+	exon	Fastkd2	0.475502718913056	1	0.491202664278823	1	0.623518595143353	0.992624186356313	0.982151307984141	1	0.102234302025276	0.13805215677901	0.519451014854653	0.999574321699393	-0.035817854753734
chr1	64532845	64550873	18029	+	utr5	Creb1	0.162284529588355	1	0.112743057409499	1	0.170114445788846	0.992624186356313	0.0109282415575372	0.300247802185222	-0.153111456440622	0.0928105868905696	0.328041375459573	0.999574321699393	-0.245922043331192
chr1	64597303	64597603	301	+	utr3	Creb1	0.846764345442984	1	0.908204159121042	1	0.94949613724138	0.992624186356313	0.502313405099563	0.741835956268371	-0.0843602351016766	0.0928105868905696	0.328041375459573	0.999574321699393	-0.177170821992246
chr1	64690896	64700976	10081	+	utr5	Ccnyl1	0.655316943764482	1	0.573347427005389	1	0.651213140506777	0.992624186356313	0.0578827919696365	0.339510247466494	-0.0406320840150989	-0.0545731714561126	0.731707047043381	0.999574321699393	0.0139410874410138
chr1	64723571	64723719	149	+	utr3	Ccnyl1	0.497624157144526	1	0.472062689962196	1	0.65524325387318	0.992624186356313	0.938770531316482	1	0.332589537985378	-0.0545731714561126	0.731707047043381	0.999574321699393	0.387162709441491
chr1	64736339	64736439	101	+	exon	Gm38058	0.724377179605647	1	0.692367917999876	1	0.818194056480155	0.992624186356313	0.565256879543395	0.785977239327494	-0.320025401086616	1.0570869087164	0.271308070913466	0.999574321699393	-1.37711230980301
chr1	64736736	64736885	150	+	exon	Gm38058	0.616632257411064	1	0.615262022574715	1	0.793707979247194	0.992624186356313	0.999743375333341	1	0.477022635685408	1.0570869087164	0.271308070913466	0.999574321699393	-0.580064273030987
chr1	64737381	64737530	150	+	exon	Gm38058	0.129945802370849	1	0.0881543417671971	1	0.127479499826603	0.992624186356313	0.218371631940446	0.509501334678572	0.158308296115423	1.0570869087164	0.271308070913466	0.999574321699393	-0.898778612600972
chr1	64737629	64737778	150	+	exon	Gm38058	0.465768196675498	1	0.433377555453356	1	0.567531468089687	0.992624186356313	0.950836550961127	1	0.270429466726426	1.0570869087164	0.271308070913466	0.999574321699393	-0.78665744198997
chr1	64737878	64738027	150	+	exon	Gm38058	1	1	0.432923054510273	1	0.609770870146071	0.992624186356313	0.648077447974848	0.840137537891314	-0.904850451583678	1.0570869087164	0.271308070913466	0.999574321699393	-1.96193736030007
chr1	64738324	64738423	100	+	exon	Gm38058	0.930427748804763	1	0.893359841679423	1	0.867376874883211	0.992624186356313	0.906683796637754	0.986865480143654	0.354474864650382	1.0570869087164	0.271308070913466	0.999574321699393	-0.702612044066014
chr1	65186733	65186833	101	+	utr5	Pikfyve	0.635745885607264	1	0.572396134601158	1	0.645257811211768	0.992624186356313	0.164966573108613	0.456347922988366	-0.306519433560142	-0.0262564250189982	0.755462145635232	0.999574321699393	-0.280263008541144
chr1	65208920	65208970	51	+	exon	Pikfyve	0.136470514260152	1	0.0451308641277255	1	0.299625352319157	0.992624186356313	0.802979361708848	0.934164800005496	0.176988712724851	-0.0262564250189982	0.755462145635232	0.999574321699393	0.203245137743849
chr1	65246402	65246751	350	+	utr3	Pikfyve	0.73172162677172	1	0.669732627046225	1	0.776531666766194	0.992624186356313	0.303437358731394	0.586085497905859	-0.154477087476939	-0.0262564250189982	0.755462145635232	0.999574321699393	-0.128220662457941
chr1	65246901	65247100	200	+	exon	Pikfyve	0.47592116149358	1	0.463816777556419	1	0.489242622314788	0.992624186356313	0.827451734973545	0.947280432156464	-0.0111641648138062	-0.0262564250189982	0.755462145635232	0.999574321699393	0.015092260205192
chr1	65273655	65273805	151	+	utr3	Pikfyve	0.950583750801356	1	0.973421746055129	1	0.931441166226654	0.992624186356313	0.764783433770601	0.913027829376996	-0.235487982577992	-0.0262564250189982	0.755462145635232	0.999574321699393	-0.209231557558994
chr1	65388599	65388698	100	+	exon	Pth2r	0.738918878823846	1	0.69270132165964	1	0.797592146033287	0.992624186356313	0.347806012258691	0.623840903788721	0.107169818041812	-0.151039913044397	0.77098879426225	0.999574321699393	0.258209731086209
chr1	66175323	66175423	101	+	utr5	Map2	0.911064921762787	1	0.821192743627547	1	0.831750267559307	0.992624186356313	0.383257695154769	0.650627006167391	0.0810942970612051	-0.0440616866875021	0.245839416600901	0.999574321699393	0.125155983748707
chr1	66321807	66322207	401	+	utr5	Map2	0.623345047643985	1	0.766588239573656	1	0.827716501878607	0.992624186356313	0.166496135037032	0.457929051480464	-0.0148015435114962	-0.0440616866875021	0.245839416600901	0.999574321699393	0.0292601431760059
chr1	66386999	66387049	51	+	utr5	Map2	0.509493196475598	1	0.450738029647222	1	0.565219250135936	0.992624186356313	0.564710901774152	0.78566518081734	-0.49093495352173	-0.0440616866875021	0.245839416600901	0.999574321699393	-0.446873266834228
chr1	66412559	66412809	251	+	exon	Map2	0.775546842058259	1	0.62318130112937	1	0.606241933227022	0.992624186356313	0.0251042897251581	0.307853376111248	-0.140820276843426	-0.0440616866875021	0.245839416600901	0.999574321699393	-0.0967585901559236
chr1	66413509	66413559	51	+	exon	Map2	0.614078086569417	1	0.495237727602241	1	0.563929117461348	0.992624186356313	0.103762866114274	0.392492317950754	-0.132940631255104	-0.0440616866875021	0.245839416600901	0.999574321699393	-0.0888789445676017
chr1	66413709	66413759	51	+	exon	Map2	0.189438081223181	1	0.251182131445888	1	0.309726438457862	0.992624186356313	0.579980110554708	0.795792041238424	0.00895418139067661	-0.0440616866875021	0.245839416600901	0.999574321699393	0.0530158680781787
chr1	66414309	66414359	51	+	exon	Map2	0.61217081372126	1	0.51533081498499	1	0.593577313332608	0.992624186356313	0.0567310162564153	0.339019155504526	-0.149674550396139	-0.0440616866875021	0.245839416600901	0.999574321699393	-0.105612863708637
chr1	66414809	66414859	51	+	exon	Map2	0.498729089799802	1	0.321672267389104	1	0.267238575035157	0.992624186356313	0.00703956877931833	0.300247802185222	-0.201963861931995	-0.0440616866875021	0.245839416600901	0.999574321699393	-0.157902175244492
chr1	66415109	66415159	51	+	exon	Map2	0.109189012751423	1	0.0733080459053536	1	0.0729038433215244	0.992624186356313	0.0200014875714691	0.304540475954661	-0.175521590758904	-0.0440616866875021	0.245839416600901	0.999574321699393	-0.131459904071402
chr1	66415559	66415609	51	+	exon	Map2	0.416677423467263	1	0.520168149207913	1	0.615744351261846	0.992624186356313	0.0388442530136116	0.317664559964805	0.0501261833404246	-0.0440616866875021	0.245839416600901	0.999574321699393	0.0941878700279267
chr1	66439233	66439283	51	+	utr3	Map2	0.327076713380686	1	0.279486352777608	1	0.367831556760107	0.992624186356313	0.21019720743946	0.501864956167015	-0.146143919121833	-0.0440616866875021	0.245839416600901	0.999574321699393	-0.102082232434331
chr1	66468417	66468517	101	+	utr5	Unc80	0.591506676727725	1	0.483943493875649	1	0.569822141515965	0.992624186356313	0.0569349298810493	0.339041547783245	-0.114045622049495	-0.00366098661575368	0.922235338927386	0.999574321699393	-0.110384635433741
chr1	66669241	66669291	51	+	exon	Unc80	0.894257716019543	1	0.808408094486318	1	0.798037681763916	0.992624186356313	0.351829315640594	0.626917068597825	-0.0107569878440732	-0.00366098661575368	0.922235338927386	0.999574321699393	-0.00709600122831953
chr1	66695405	66695654	250	+	utr3	Unc80	0.148711034954353	1	0.210029564006476	1	0.256073382372272	0.992624186356313	0.594824430879372	0.80526725878087	0.155530753186082	-0.00366098661575368	0.922235338927386	0.999574321699393	0.159191739801835
chr1	66700880	66706469	5590	+	utr3	Rpe	0.685849342138179	1	0.589938791894589	1	0.665959640845787	0.992624186356313	0.0308919708935358	0.311826372916887	-0.0556848397880876	-0.0561238708400372	0.746409745410592	0.999574321699393	0.000439031051949604
chr1	70725765	70725965	201	+	utr5	Vwc2l	0.0735087762023295	1	0.0555165149537322	1	0.117805203283748	0.992624186356313	0.400781046610308	0.664295714617218	0.205749625521483	-0.0727989894401032	0.765919841854145	0.999574321699393	0.278548614961586
chr1	70728874	70729123	250	+	exon	Vwc2l	0.0712058381663924	1	0.0634379226131017	1	0.146006581863076	0.992624186356313	0.441291212922214	0.695696293448742	0.526535490237153	-0.0727989894401032	0.765919841854145	0.999574321699393	0.599334479677256
chr1	70882102	70882302	201	+	utr3	Vwc2l	0.613341846489077	1	0.546345736763878	1	0.625203400878941	0.992624186356313	0.34574183086833	0.622137234000908	-0.139476084072258	-0.0727989894401032	0.765919841854145	0.999574321699393	-0.0666770946321552
chr1	70882452	70882551	100	+	utr3	Vwc2l	0.329741103400029	1	0.28941480768744	1	0.395254207308091	0.992624186356313	0.193413530883133	0.484901668630126	-0.0593908385287169	-0.0727989894401032	0.765919841854145	0.999574321699393	0.0134081509113863
chr1	71557200	71557250	51	+	utr5	Atic	0.0483368726910767	1	0.0407633547603446	1	0.0885033862005151	0.992624186356313	0.244908549555101	0.534070524718514	0.0931118851904735	-0.253632769058819	0.0235268270323192	0.999574321699393	0.346744654249293
chr1	72265093	72265142	50	+	exon	D230017M19Rik	0.119216068485121	1	0.0267519133102119	1	0.296132451436132	0.992624186356313	0.351540958044476	0.626663803847601	-0.299331269648115	0.0493209684612923	0.856275585245826	0.999574321699393	-0.348652238109407
chr1	72301184	72301578	395	+	utr3	Tmem169	0.684085362337127	1	0.735339974781635	1	0.745866487336185	0.992624186356313	0.36356257592619	0.636695199139884	0.0517408908487512	-0.0456618485364516	0.792677774764802	0.999574321699393	0.0974027393852028
chr1	72307470	72310484	3015	+	utr5	Xrcc5	0.11783225840012	1	0.112928484748408	1	0.156480975438616	0.992624186356313	0.821264769096358	0.94442071891666	-0.0938113524628985	-0.0874660669770214	0.668662897162853	0.999574321699393	-0.00634528548587715
chr1	72583301	72583351	51	+	utr5	Smarcal1	0.314676940420355	1	0.264847899184734	1	0.370713199597439	0.992624186356313	0.164832817747386	0.456238089445349	0.283617471370979	-0.0647452424450692	0.382527835197132	0.999574321699393	0.348362713816048
chr1	72585937	72585987	51	+	exon	Smarcal1	0.67944833642749	1	0.74416669886036	1	0.778937490587327	0.992624186356313	0.486847674260367	0.730923110841871	0.160645647153601	-0.0647452424450692	0.382527835197132	0.999574321699393	0.22539088959867
chr1	72586137	72586386	250	+	exon	Smarcal1	0.047006938676093	1	0.0675271153479069	1	0.122904295909364	0.992624186356313	0.506094521815026	0.744986336310517	-0.0306530714827546	-0.0647452424450692	0.382527835197132	0.999574321699393	0.0340921709623146
chr1	72824553	72824603	51	+	utr5	Igfbp2	0.97296095152176	1	0.910393111949499	1	0.928468900803976	0.992624186356313	0.0432130321819898	0.322739145929226	-0.0222286047541921	0.0247973983613393	0.727513950758708	0.999574321699393	-0.0470260031155314
chr1	74236555	74236853	299	+	utr5	Arpc2	0.772300228792155	1	0.871322792783304	1	0.760257160134499	0.992624186356313	0.0105781224575788	0.300247802185222	0.0894687751016792	-0.010884711687291	0.863779869164883	0.999574321699393	0.10035348678897
chr1	74285080	74285968	889	+	exon	Pnkd	0.63634839079404	1	0.549630814529507	1	0.607082529647723	0.992624186356313	0.0254873326117564	0.307853376111248	-0.058770773678557	0.0138896391662702	0.736742493094062	0.999574321699393	-0.0726604128448272
chr1	74295702	74295752	51	+	exon	Gm29358	0.883845038006195	1	0.904865353038951	1	0.943930369775436	0.992624186356313	0.835811504615295	0.951992205407984	0.134836455722221	NA	NA	NA	NA
chr1	74332677	74332777	101	+	exon	Pnkd	0.24772899586311	1	0.183752890506727	1	0.288729928242034	0.992624186356313	0.0225985721754434	0.306109494716514	-0.231107976984263	0.0138896391662702	0.736742493094062	0.999574321699393	-0.244997616150533
chr1	74352048	74352248	201	+	utr3	Pnkd	0.221197662097716	1	0.168389338568753	1	0.220414506021162	0.992624186356313	0.00515998633475889	0.300247802185222	-0.08710326825612	0.0138896391662702	0.736742493094062	0.999574321699393	-0.10099290742239
chr1	74352397	74352547	151	+	utr3	Pnkd	0.88845768383063	1	0.984270784523493	1	0.968057586412394	0.992624186356313	0.0690286196452825	0.352263260236743	-0.0153972327135997	0.0138896391662702	0.736742493094062	0.999574321699393	-0.0292868718798699
chr1	74353295	74353345	51	+	utr3	Pnkd	0.841351064607654	1	0.738220777610367	1	0.78697965455746	0.992624186356313	0.0586525186019302	0.340360852894827	-0.0182904943387537	0.0138896391662702	0.736742493094062	0.999574321699393	-0.0321801335050239
chr1	74362385	74362434	50	+	utr5	Catip	0.018404478980403	1	0.00219349649544534	1	0.0278384968192888	0.992624186356313	0.0921620483694595	0.379282742434528	0.0771261915613048	0.72159987940508	0.0209941633489069	0.999574321699393	-0.644473687843776
chr1	74368977	74369223	247	+	utr3	Catip	0.0193820659166075	1	0.00786714055755232	1	0.0233429516991398	0.992624186356313	0.0380887053595129	0.316508503924558	-0.150516659823169	0.72159987940508	0.0209941633489069	0.999574321699393	-0.872116539228249
chr1	74375643	74375791	149	+	exon	Slc11a1	0.331366639382803	1	0.325141979538282	1	0.481358264766714	0.992624186356313	0.9561519562618	1	0.0703499400089739	-0.379053117937441	0.253321368831673	0.999574321699393	0.449403057946415
chr1	74385568	74385667	100	+	utr3	Slc11a1	0.499023256759813	1	0.466506643364557	1	0.633746496749761	0.992624186356313	0.906151178750569	0.986655771569985	0.131529655433404	-0.379053117937441	0.253321368831673	0.999574321699393	0.510582773370845
chr1	74391708	74391758	51	+	utr5	Ctdsp1	0.453151701616354	1	0.469790059491522	1	0.621809894282853	0.992624186356313	0.977156319842119	1	0.181311467167559	0.0196669248794627	0.845582262061208	0.999574321699393	0.161644542288097
chr1	74391857	74392203	347	+	utr5	Ctdsp1	0.679720912380616	1	0.611915904562485	1	0.650872512146455	0.992624186356313	0.168176149389164	0.459813288123096	-0.0555509263559569	0.0196669248794627	0.845582262061208	0.999574321699393	-0.0752178512354196
chr1	74395594	74395643	50	+	utr3	Ctdsp1	0.367035597725153	1	0.283664680556184	1	0.359843090947408	0.992624186356313	0.121458901556862	0.411593593619866	0.0130650992929999	0.0196669248794627	0.845582262061208	0.999574321699393	-0.00660182558646285
chr1	74506108	74506157	50	+	utr5	Cnot9	0.149009201540958	1	0.116995588664088	1	0.248398544533928	0.992624186356313	0.0943430050985514	0.381021257052261	-0.0787617784766676	-0.0177093423794625	0.88094549507465	0.999574321699393	-0.0610524360972051
chr1	74506306	74506455	150	+	utr5	Cnot9	0.227113991728698	1	0.263423301915314	1	0.327599271132918	0.992624186356313	0.879839725520015	0.974456679111681	0.0663279566586042	-0.0177093423794625	0.88094549507465	0.999574321699393	0.0840372990380667
chr1	74528954	74529004	51	+	utr3	Cnot9	0.858565368574031	1	0.907459128944685	1	0.966573693845921	0.992624186356313	0.678700830089512	0.858720735630618	-0.198791067102017	-0.0177093423794625	0.88094549507465	0.999574321699393	-0.181081724722554
chr1	74542938	74544369	1432	+	utr5	Plcd4	0.434887069353915	1	0.383638742945838	1	0.518579228854239	0.992624186356313	0.11385784586589	0.404011802869288	-0.00526077257584662	-0.0600858722145493	0.691279520056179	0.999574321699393	0.0548250996387027
chr1	74566595	74567145	551	+	utr3	Plcd4	0.777493365029776	1	0.667833719103206	1	0.731355953963982	0.992624186356313	0.0202476023642462	0.304540475954661	0.0263700295295244	-0.0600858722145493	0.691279520056179	0.999574321699393	0.0864559017440737
chr1	74588339	74588438	100	+	utr5	Bcs1l	0.8987717917974	1	0.904130567086097	1	0.916547030164716	0.992624186356313	0.497329156059016	0.738286292615853	-0.162514418694671	0.0267987375204894	0.847694865611627	0.999574321699393	-0.189313156215161
chr1	74601495	74601545	51	+	utr5	Stk36	0.111933782981479	1	0.10327230113472	1	0.287744872182783	0.992624186356313	0.834792086120352	0.951453440167828	-0.037504623065113	-0.0751714863808243	0.673013677980649	0.999574321699393	0.0376668633157113
chr1	74634190	74634489	300	+	exon	Stk36	0.676302567991205	1	0.627305906594831	1	0.755754837184651	0.992624186356313	0.272336337759238	0.558043349435972	-0.385318150732502	-0.0751714863808243	0.673013677980649	0.999574321699393	-0.310146664351678
chr1	74635896	74635996	101	+	utr3	Stk36	0.590553016621466	1	0.578095302863077	1	0.745828830675193	0.992624186356313	0.450774149391897	0.703525882102336	0.561349222363604	-0.0751714863808243	0.673013677980649	0.999574321699393	0.636520708744429
chr1	74661795	74672849	11055	+	utr5	Ttll4	0.0266775250511491	1	0.0221759203462173	1	0.0244363326202871	0.992624186356313	0.278163257169622	0.563277292166856	0.551292908826742	-0.00731021913326985	0.94245605186044	0.999574321699393	0.558603127960011
chr1	74679239	74679339	101	+	exon	Ttll4	0.302875337875146	1	0.28719639576708	1	0.323510861842013	0.992624186356313	0.667931008017562	0.852176807774816	0.326056671036201	-0.00731021913326985	0.94245605186044	0.999574321699393	0.333366890169471
chr1	74679638	74679938	301	+	exon	Ttll4	0.96479798267531	1	0.947723291036402	1	0.967067008682041	0.992624186356313	0.31600294472587	0.597460144076765	-0.0266478457892484	-0.00731021913326985	0.94245605186044	0.999574321699393	-0.0193376266559786
chr1	74680087	74680237	151	+	exon	Ttll4	0.831592589860297	1	0.868883426465476	1	0.946847828464877	0.992624186356313	0.665372987852492	0.850602736338671	-0.30759890688134	-0.00731021913326985	0.94245605186044	0.999574321699393	-0.30028868774807
chr1	74697593	74697742	150	+	utr3	Ttll4	0.548409187230791	1	0.547875702021381	1	0.588890562807022	0.992624186356313	0.649230765383664	0.840801315671024	0.172071162152942	-0.00731021913326985	0.94245605186044	0.999574321699393	0.179381381286212
chr1	74698491	74698541	51	+	utr3	Ttll4	0.835912280313432	1	0.780670059499423	1	0.843848823354605	0.992624186356313	0.422483018246796	0.68147888957042	0.14472978557296	-0.00731021913326985	0.94245605186044	0.999574321699393	0.15204000470623
chr1	74771992	74772091	100	+	utr5	Wnt6	0.998426616694012	1	0.97914515222715	1	0.949924158030059	0.992624186356313	0.774343558945783	0.918217613253483	0.190185732030635	0.43122136571547	0.211607897408893	0.999574321699393	-0.241035633684835
chr1	74784426	74784724	299	+	utr3	Wnt6	0.338505950318843	1	0.289891595925367	1	0.397819080098073	0.992624186356313	0.202256279194514	0.493411329304947	0.240031843401393	0.43122136571547	0.211607897408893	0.999574321699393	-0.191189522314077
chr1	74791763	74791861	99	+	utr5	Wnt10a	0.257647612275509	1	0.196158762257074	1	0.294998813517474	0.992624186356313	0.147150368534986	0.437988381340151	-0.059702836304814	0.162967188563917	0.274228608045253	0.999574321699393	-0.222670024868731
chr1	74792059	74792108	50	+	utr5	Wnt10a	0.979141155135545	1	0.971072549589917	1	0.963384277765652	0.992624186356313	0.363556870382725	0.636695199139884	0.0507425114891995	0.162967188563917	0.274228608045253	0.999574321699393	-0.112224677074717
chr1	74800686	74800884	199	+	exon	Wnt10a	0.0050993838624115	1	0.00300049316940728	1	0.0139622747528075	0.992624186356313	0.00418229822153671	0.300247802185222	-0.14320205365127	0.162967188563917	0.274228608045253	0.999574321699393	-0.306169242215187
chr1	74803735	74804130	396	+	utr3	Wnt10a	0.779821002667222	1	0.701953902706771	1	0.746507369041822	0.992624186356313	0.11838553023368	0.408798996463635	-0.0849104084627789	0.162967188563917	0.274228608045253	0.999574321699393	-0.247877597026696
chr1	74854984	74855284	301	+	utr5	Cdk5r2	0.206052085654971	1	0.28851952461547	1	0.30797729495785	0.992624186356313	0.489813858997426	0.733026912671569	0.137300738194102	0.0437010845591853	0.60690172939875	0.999574321699393	0.0935996536349168
chr1	74855534	74856483	950	+	utr3	Cdk5r2	0.759634118852704	1	0.957053560220387	1	0.826929798386904	0.992624186356313	0.0567518466354389	0.339019155504526	0.0591388049148035	0.0437010845591853	0.60690172939875	0.999574321699393	0.0154377203556182
chr1	74856733	74856833	101	+	utr3	Cdk5r2	0.231913702973596	1	0.194275417610194	1	0.135251796324671	0.992624186356313	0.404597053965369	0.667810076724914	0.116149331247738	0.0437010845591853	0.60690172939875	0.999574321699393	0.072448246688553
chr1	74857282	74857382	101	+	utr3	Cdk5r2	0.0932917116250136	1	0.0575498767412839	1	0.0760175032911331	0.992624186356313	0.0294049131469665	0.309838778329656	-0.104067277673532	0.0437010845591853	0.60690172939875	0.999574321699393	-0.147768362232718
chr1	75146514	75147064	551	+	utr3	Retreg2	0.896539010502332	1	0.734232686123224	1	0.693460902510564	0.992624186356313	0.108461341238685	0.39864962331497	-0.0615657504815296	0.0236723411665699	0.575606538736486	0.999574321699393	-0.0852380916480995
chr1	75168695	75168744	50	+	utr5	Zfand2b	0.414975396000494	1	0.365969175575002	1	0.502223196539555	0.992624186356313	0.172156431446322	0.463715907384409	-0.0503138745644234	-0.0813945649566964	0.552174901345555	0.999574321699393	0.031080690392273
chr1	75192500	75192650	151	+	exon	Ankzf1	0.346020725858749	1	0.371210890403086	1	0.441669715740524	0.992624186356313	0.97741198848484	1	0.0520018558317332	-0.0364045962744307	0.75173650214647	0.999574321699393	0.0884064521061639
chr1	75197956	75198056	101	+	utr3	Ankzf1	0.123770630208911	1	0.0888289582999879	1	0.138492964836524	0.992624186356313	0.073959965705494	0.357926600608809	-0.171257121076524	-0.0364045962744307	0.75173650214647	0.999574321699393	-0.134852524802093
chr1	75199337	75199387	51	+	utr3	Ankzf1	0.699159997379856	1	0.667058490114682	1	0.808093479525064	0.992624186356313	0.997994767153629	1	0.132335795525297	-0.0364045962744307	0.75173650214647	0.999574321699393	0.168740391799728
chr1	75210888	75210937	50	+	utr5	Stk16	0.0321586222905206	1	0.0319512535324183	1	0.0254605028233802	0.992624186356313	0.355374190885062	0.629906100682878	0.0045136459993241	0.00911903320936125	0.924030436139618	0.999574321699393	-0.00460538721003714
chr1	75211416	75211466	51	+	exon	Stk16	0.371552733493459	1	0.274597753341595	1	0.437352121261057	0.992624186356313	0.366447060790639	0.638665895078922	-0.702383691077805	0.00911903320936125	0.924030436139618	0.999574321699393	-0.711502724287167
chr1	75211966	75212015	50	+	exon	Stk16	0.621407914382972	1	0.679781303628562	1	0.710575449787967	0.992624186356313	0.377955444900202	0.647173165996465	-0.00289690341699715	0.00911903320936125	0.924030436139618	0.999574321699393	-0.0120159366263584
chr1	75214067	75214167	101	+	utr3	Stk16	0.56203683466272	1	0.473317581197368	1	0.546401255614633	0.992624186356313	0.09119104413485	0.379200960968177	-0.204051153769986	0.00911903320936125	0.924030436139618	0.999574321699393	-0.213170186979347
chr1	75214315	75214564	250	+	utr3	Stk16	0.720630271281692	1	0.678981790738158	1	0.800021693491198	0.992624186356313	0.347183652038765	0.623249119890688	-0.265553401565471	0.00911903320936125	0.924030436139618	0.999574321699393	-0.274672434774832
chr1	75215110	75215407	298	+	utr3	Stk16	0.572736056014659	1	0.474457647768552	1	0.529762563562706	0.992624186356313	0.0708062983722961	0.354083327634922	-0.0938642380973153	0.00911903320936125	0.924030436139618	0.999574321699393	-0.102983271306677
chr1	75215507	75215556	50	+	utr3	Stk16	0.997976981829468	1	0.883413194482447	1	0.868470084399187	0.992624186356313	0.125766340622649	0.416207949739778	-0.0519860363732197	0.00911903320936125	0.924030436139618	0.999574321699393	-0.061105069582581
chr1	75236506	75236706	201	+	utr5	Dnajb2	0.543561671896159	1	0.458308788452054	1	0.546725282110365	0.992624186356313	0.0431579379862916	0.322739145929226	-0.0664162798897217	-0.00962029070987988	0.855099704678049	0.999574321699393	-0.0567959891798418
chr1	75360378	75360428	51	+	utr5	Des	0.76923332595827	1	0.725873973160436	1	0.846384094140168	0.992624186356313	0.731623085977363	0.892345225723236	0.163224731215793	-0.116294493784378	0.731711114738183	0.999574321699393	0.279519225000171
chr1	75384718	75385068	351	+	utr3	Speg	0.945203772633305	1	0.85229384487204	1	0.989298534936852	0.993198375729376	0.0329899647142295	0.312981952818415	-0.013825722136723	0.0195637643260719	0.579309388878173	0.999574321699393	-0.0333894864627949
chr1	75385565	75388085	2521	+	utr3	Speg	0.7513839292975	1	0.953902673150821	1	0.962487366254543	0.992624186356313	0.0504610263838969	0.330804407308377	0.0538587134181759	0.0195637643260719	0.579309388878173	0.999574321699393	0.034294949092104
chr1	75388385	75389085	701	+	exon	Speg	0.601493303412111	1	0.86917550809454	1	0.76871483927589	0.992624186356313	0.0132556039302116	0.300247802185222	0.0128215276563812	0.0195637643260719	0.579309388878173	0.999574321699393	-0.0067422366696907
chr1	75403945	75403995	51	+	utr3	Speg	0.181713552636456	1	0.178711504936284	1	0.206649203905614	0.992624186356313	0.873901141597285	0.971728272687343	0.191103556887425	0.0195637643260719	0.579309388878173	0.999574321699393	0.171539792561353
chr1	75421685	75421885	201	+	exon	Speg	0.987936215132845	1	0.861973764698159	1	0.833970106684206	0.992624186356313	0.197219762098166	0.488407616418543	-0.0126381528879682	0.0195637643260719	0.579309388878173	0.999574321699393	-0.0322019172140401
chr1	75422135	75422784	650	+	exon	Speg	0.433297569150987	1	0.586660353494726	1	0.582899133916644	0.992624186356313	0.24220996481984	0.531595893243375	0.119347506482965	0.0195637643260719	0.579309388878173	0.999574321699393	0.0997837421568931
chr1	75422984	75423434	451	+	exon	Speg	0.30038573789343	1	0.238890069791869	1	0.342223377648594	0.992624186356313	0.0105205911392418	0.300247802185222	0.0316806895119871	0.0195637643260719	0.579309388878173	0.999574321699393	0.0121169251859151
chr1	75431471	75432020	550	+	utr3	Speg	0.952208347314349	1	0.909107831153375	1	0.992252991601695	0.994661826760905	0.102985133632073	0.391659336669784	0.0271251789376572	0.0195637643260719	0.579309388878173	0.999574321699393	0.00756141461158528
chr1	75435980	75436080	101	+	utr5	Gmppa	0.186354388366293	1	0.143581362618404	1	0.211822469666318	0.992624186356313	0.119774191739908	0.409323714992811	-0.197513896846288	0.0199528686381834	0.819567046763855	0.999574321699393	-0.217466765484472
chr1	75442980	75443129	150	+	utr3	Gmppa	0.246871398106159	1	0.293776272340386	1	0.352536534768634	0.992624186356313	0.653589827597934	0.843166878251606	0.104601493073852	0.0199528686381834	0.819567046763855	0.999574321699393	0.0846486244356682
chr1	75450486	75450833	348	+	utr5	Asic4	0.856686671813678	1	0.759074045745751	1	0.883285489736557	0.992624186356313	0.092859425665068	0.379613108123064	0.062634902091303	-0.0319063931109443	0.786809831327856	0.999574321699393	0.0945412952022474
chr1	75450981	75451179	199	+	exon	Asic4	0.498499804668539	1	0.541174071031204	1	0.583057722569887	0.992624186356313	0.342461942750605	0.61928073389512	0.22940518971407	-0.0319063931109443	0.786809831327856	0.999574321699393	0.261311582825014
chr1	75479581	75479679	99	+	utr5	Tmem198	0.737269112060675	1	0.64478638308241	1	0.747829735842021	0.992624186356313	0.0213428238865367	0.304609170177985	0.0119339378889773	0.0633039822091789	0.304401481113565	0.999574321699393	-0.0513700443202016
chr1	75479777	75479876	100	+	utr5	Tmem198	0.759074801641741	1	0.621846764626042	1	0.648038485568675	0.992624186356313	0.140632234558218	0.432291745170449	0.0456800404113917	0.0633039822091789	0.304401481113565	0.999574321699393	-0.0176239417977872
chr1	75482881	75483028	148	+	exon	Tmem198	0.463517499792966	1	0.381228221034578	1	0.451169473710852	0.992624186356313	0.0211710731075359	0.304540475954661	-0.0117061585381801	0.0633039822091789	0.304401481113565	0.999574321699393	-0.075010140747359
chr1	75484871	75485018	148	+	utr3	Tmem198	0.907893525547386	1	0.969869057873625	1	0.950374394392422	0.992624186356313	0.0636384883955736	0.346532218491278	0.01344362415875	0.0633039822091789	0.304401481113565	0.999574321699393	-0.0498603580504289
chr1	75507126	75507274	149	+	utr5	Inha	0.324239842961247	1	0.23352698544008	1	0.250592955405514	0.992624186356313	0.00401485804617074	0.300247802185222	-0.20280347795606	0.0611862168489468	0.446725939548808	0.999574321699393	-0.263989694805006
chr1	75521829	75524712	2884	+	exon	Stk11ip	0.474099093042715	1	0.428702312500095	1	0.537299530312807	0.992624186356313	0.0575860017259692	0.339337275050969	-0.038769996450995	0.0253149338003597	0.728576190157919	0.999574321699393	-0.0640849302513546
chr1	75536187	75536237	51	+	utr3	Stk11ip	0.396412068220129	1	0.343518842603573	1	0.397839440549394	0.992624186356313	0.0763719144819691	0.36102365578174	-0.100357798334192	0.0253149338003597	0.728576190157919	0.999574321699393	-0.125672732134552
chr1	75546316	75546825	510	+	utr5	Slc4a3	0.394339138157372	1	0.478210946662306	1	0.543966733576276	0.992624186356313	0.158307885769428	0.449748862890405	0.058845579273451	-0.0351167374253379	0.308255935398326	0.999574321699393	0.093962316698789
chr1	75547386	75547436	51	+	exon	Slc4a3	0.326785159032492	1	0.389780789737049	1	0.503594570959731	0.992624186356313	0.0621470024649949	0.344341949818594	0.0259671698370799	-0.0351167374253379	0.308255935398326	0.999574321699393	0.0610839072624178
chr1	75547985	75548035	51	+	exon	Slc4a3	0.421975745980468	1	0.459871809598258	1	0.493518674574981	0.992624186356313	0.0227884047966507	0.306109494716514	0.10457290168108	-0.0351167374253379	0.308255935398326	0.999574321699393	0.139689639106418
chr1	75561772	75561822	51	+	utr3	Slc4a3	0.194232568839175	1	0.192500649886539	1	0.294061951869005	0.992624186356313	0.825924729975152	0.946466481878887	0.479995492725843	-0.0351167374253379	0.308255935398326	0.999574321699393	0.515112230151181
chr1	77515480	77515580	101	+	exon	Gm28386	0.607336143077041	1	0.585252273213349	1	0.711227900991621	0.992624186356313	0.842960110585092	0.955710912536661	0.0529668699755185	0.78166493913277	0.212430862675408	0.999574321699393	-0.728698069157251
chr1	78310394	78310444	51	+	utr5	Sgpp2	0.0265338284674735	1	0.0175984073474817	1	0.0514193359511701	0.992624186356313	0.0160182614621789	0.300864380737346	-0.325862653750012	0.0383095425078555	0.76378919567258	0.999574321699393	-0.364172196257868
chr1	78416980	78417227	248	+	exon	Sgpp2	0.872838772438652	1	0.814043946138185	1	0.868077384240976	0.992624186356313	0.215050630025283	0.506702125667886	-0.104062747541536	0.0383095425078555	0.76378919567258	0.999574321699393	-0.142372290049391
chr1	78417473	78417967	495	+	utr3	Sgpp2	0.0933811726945642	1	0.0605843469225449	1	0.113816274749191	0.992624186356313	0.033352364638402	0.312981952818415	-0.152304797226911	0.0383095425078555	0.76378919567258	0.999574321699393	-0.190614339734767
chr1	78418116	78418363	248	+	utr3	Sgpp2	0.891607141917147	1	0.804240165923953	1	0.824846563477484	0.992624186356313	0.405214293720379	0.6682657362218	-0.319841244516498	0.0383095425078555	0.76378919567258	0.999574321699393	-0.358150787024353
chr1	78657874	78663159	5286	+	utr5	Utp14b	0.136507774047194	1	0.0823905776247814	1	0.0943740258091089	0.992624186356313	0.0187307146163544	0.303118998191619	-0.0155126309539631	0.0229128631411746	0.849849455883869	0.999574321699393	-0.0384254940951376
chr1	78664432	78664532	101	+	exon	Utp14b	0.783485367639211	1	0.786178212062624	1	0.840470751916755	0.992624186356313	0.672686148431067	0.854891618109856	-0.280941316084246	0.0229128631411746	0.849849455883869	0.999574321699393	-0.30385417922542
chr1	78664931	78665130	200	+	exon	Utp14b	0.131689171266173	1	0.105191550957326	1	0.170300356724457	0.992624186356313	0.0226182082147489	0.306109494716514	-0.123303897295558	0.0229128631411746	0.849849455883869	0.999574321699393	-0.146216760436733
chr1	78665230	78665529	300	+	exon	Utp14b	0.191388551503084	1	0.13880971592212	1	0.20223263624935	0.992624186356313	0.202875534825244	0.494073732929261	-0.024348719101511	0.0229128631411746	0.849849455883869	0.999574321699393	-0.0472615822426856
chr1	78666227	78666626	400	+	exon	Utp14b	0.847857600397297	1	0.927650562992417	1	0.92501619354699	0.992624186356313	0.225766119815058	0.516670601483769	-0.0583461263547279	0.0229128631411746	0.849849455883869	0.999574321699393	-0.0812589894959024
chr1	78667623	78667823	201	+	utr3	Utp14b	0.446422623378389	1	0.400864578243578	1	0.530588166318336	0.992624186356313	0.185753983016351	0.477502670368771	-0.243097067606896	0.0229128631411746	0.849849455883869	0.999574321699393	-0.266009930748071
chr1	78706604	78706704	101	+	utr3	Acsl3	0.657655016160823	1	0.603874665624946	1	0.741911842683231	0.992624186356313	0.160386469213626	0.451963085754769	0.180937075943642	0.0172884780667519	0.806640835521062	0.999574321699393	0.16364859787689
chr1	78816955	78817618	664	+	utr5	Kcne4	0.368731068284329	1	0.155583547813286	1	0.649558004602567	0.992624186356313	0.962600719857301	1	-0.670042187426778	-0.708299044577214	0.301343995176494	0.999574321699393	0.0382568571504358
chr1	78818159	78818307	149	+	utr3	Kcne4	0.150000687288517	1	0.146561523779566	1	0.326264457168987	0.992624186356313	0.876569327175193	0.972834933872364	-0.0801798989331338	-0.708299044577214	0.301343995176494	0.999574321699393	0.62811914564408
chr1	79776118	79777863	1746	+	utr5	Mrpl44	0.880873172917882	1	0.959519319935706	1	0.978336094787838	0.992624186356313	0.306728881083414	0.589209228875125	0.205596862836691	0.0596226724711708	0.69951025770838	0.999574321699393	0.14597419036552
chr1	79777962	79778311	350	+	exon	Mrpl44	0.0199634156769967	1	0.015660248730761	1	0.0424465293702027	0.992624186356313	0.00624688301240794	0.300247802185222	-0.412901953381925	0.0596226724711708	0.69951025770838	0.999574321699393	-0.472524625853096
chr1	81077206	81077363	158	+	utr5	Nyap2	0.441629538695808	1	0.407248534872389	1	0.574365769978592	0.992624186356313	0.328405700786319	0.607816482207356	-0.44249938387404	0.0104804908643208	0.91544705783005	0.999574321699393	-0.45297987473836
chr1	81077562	81077861	300	+	utr5	Nyap2	0.543055042578313	1	0.45915662102738	1	0.554952808980098	0.992624186356313	0.0857546851703341	0.373569668888162	-0.0458682735367163	0.0104804908643208	0.91544705783005	0.999574321699393	-0.0563487644010371
chr1	81241113	81241412	300	+	exon	Nyap2	0.839336990215981	1	0.733821498049894	1	0.756174578286153	0.992624186356313	0.211048123314543	0.502673886890061	0.11480413782779	0.0104804908643208	0.91544705783005	0.999574321699393	0.104323646963469
chr1	81241562	81241661	100	+	exon	Nyap2	0.857178537721833	1	0.924720148611618	1	0.86158972684253	0.992624186356313	0.273692072229064	0.55908960699947	0.0981944070040168	0.0104804908643208	0.91544705783005	0.999574321699393	0.087713916139696
chr1	82340523	82340623	101	+	exon	Rhbdd1	0.331936851046413	1	0.336254274144545	1	0.474533968632022	0.992624186356313	0.675233373429307	0.856539114322468	-0.0610763089931324	-0.229169292861357	0.320382072453575	0.999574321699393	0.168092983868225
chr1	82724940	82724990	51	+	utr5	Mff	0.76086946640342	1	0.849103956878579	1	0.897059827262433	0.992624186356313	0.326199394352197	0.605863851139728	0.041472179442744	-0.115484272709484	0.196023676637277	0.999574321699393	0.156956452152228
chr1	82839533	82839583	51	+	utr5	Agfg1	0.719896168787621	1	0.792873723940316	1	0.86066082466993	0.992624186356313	0.505258112289261	0.744336860039708	0.288094328214657	0.0262754693588817	0.684606040471336	0.999574321699393	0.261818858855775
chr1	82896042	82896092	51	+	utr3	Agfg1	0.774313706630022	1	0.762613381732605	1	0.785980233664757	0.992624186356313	0.916919436769661	0.99058718348904	-0.380899224124391	0.0262754693588817	0.684606040471336	0.999574321699393	-0.407174693483272
chr1	84839891	84847902	8012	+	exon	Fbxo36	0.762026639714644	1	0.84453349547494	1	0.813473873211077	0.992624186356313	0.375542195460438	0.645296151235403	-0.0127538111361128	-0.269482875042285	0.443891416684726	0.999574321699393	0.256729063906172
chr1	85650038	85659712	9675	+	utr5	Sp100	0.970960929376604	1	0.935542751048547	1	0.932892206332707	0.992624186356313	0.681615772212317	0.860713680244162	-0.117979656703677	-0.116623425746223	0.733539291046927	0.999574321699393	-0.00135623095745412
chr1	85793491	85793640	150	+	utr5	Cab39	0.468575146868988	1	0.37286326309696	1	0.493406146528045	0.992624186356313	0.0214360406721215	0.304609170177985	0.05965480576027	0.0713116463668124	0.130284559984698	0.999574321699393	-0.0116568406065423
chr1	85793740	85794486	747	+	utr5	Cab39	0.144496200323446	1	0.0966886065155842	1	0.123893194455852	0.992624186356313	0.0147765369822254	0.300247802185222	-0.0871369760038554	0.0713116463668124	0.130284559984698	0.999574321699393	-0.158448622370668
chr1	85849234	85849284	51	+	utr3	Cab39	0.294867626895445	1	0.347633849804631	1	0.426767159359858	0.992624186356313	0.703313939420005	0.875335461557968	0.23929563332927	0.0713116463668124	0.130284559984698	0.999574321699393	0.167983986962457
chr1	85849383	85849682	300	+	utr3	Cab39	0.400508505035463	1	0.33971371523966	1	0.373920089892828	0.992624186356313	0.0227229105323493	0.306109494716514	-0.0352807502659405	0.0713116463668124	0.130284559984698	0.999574321699393	-0.106592396632753
chr1	85894580	85894679	100	+	utr5	Itm2c	0.988567086896369	1	0.811475617707023	1	0.585392978500002	0.992624186356313	0.171488853375203	0.46324236069956	0.0725641802519409	-0.00725135262493025	0.806044370713894	0.999574321699393	0.0798155328768711
chr1	85928982	85929082	101	+	utr5	4933407L21Rik	0.3085332782706	1	0.250497410815373	1	0.302835399784255	0.992624186356313	0.293295461053933	0.575728840824429	0.600396990800483	0.583687906592946	0.116456381932028	0.999574321699393	0.0167090842075377
chr1	86046012	86046062	51	+	exon	2810459M11Rik	0.0645866468753467	1	0.0395572779954278	1	0.0861884416249965	0.992624186356313	0.0288608375190776	0.309379348389482	-0.300081798167335	0.0483941657865437	0.75957051533222	0.999574321699393	-0.348475963953879
chr1	86053021	86053269	249	+	utr3	2810459M11Rik	0.793569732766759	1	0.863000369941795	1	0.878864013823536	0.992624186356313	0.498008796663808	0.738832067610729	0.124202066086185	0.0483941657865437	0.75957051533222	0.999574321699393	0.0758079002996409
chr1	86064636	86064835	200	+	utr5	Psmd1	0.0252192382810962	1	0.0406758707155455	1	0.0923820901296017	0.992624186356313	0.487018092741176	0.73106420461871	0.0263751840543598	-0.0630180724119252	0.368620811611146	0.999574321699393	0.089393256466285
chr1	86154830	86156954	2125	+	utr3	Gm21972	0.175950479057139	1	0.174934226258195	1	0.242742949597015	0.992624186356313	0.886474639294557	0.977642699401562	-0.0123615677534173	NA	NA	NA	NA
chr1	86213428	86213477	50	+	exon	Armc9	0.590225218313188	1	0.188027879081381	1	0.747075415162635	0.992624186356313	0.927591645553867	0.995469801782863	1.23367780285487	-0.0101121031913051	0.907156864148862	0.999574321699393	1.24378990604618
chr1	86257552	86257601	50	+	exon	Armc9	0.279856306169498	1	0.213022790267647	1	0.214413669535484	0.992624186356313	0.113144561608033	0.403287628848579	-0.0831249409325508	-0.0101121031913051	0.907156864148862	0.999574321699393	-0.0730128377412457
chr1	86276141	86276191	51	+	utr3	Armc9	0.492885168001609	1	0.459680765322403	1	0.609602507722986	0.992624186356313	0.937509486546647	0.999631772607683	-0.0358050370320851	-0.0101121031913051	0.907156864148862	0.999574321699393	-0.02569293384078
chr1	86305212	86305362	151	+	utr5	B3gnt7	0.121038853645877	1	0.0706574710933661	1	0.178095235706864	0.992624186356313	0.0250623671164936	0.307853376111248	-1.84470325732963	-0.244313311562057	0.599146380995216	0.999574321699393	-1.60038994576757
chr1	86305611	86305661	51	+	exon	B3gnt7	0.0874601220764788	1	0.0494270396859091	1	0.168164194627802	0.992624186356313	0.0516250150502977	0.332807688301779	-1.24865187384837	-0.244313311562057	0.599146380995216	0.999574321699393	-1.00433856228632
chr1	86359624	86359724	101	+	exon	C130036L24Rik	0.737582002327434	1	0.756315279918214	1	0.805527823231954	0.992624186356313	0.835668584828765	0.951992205407984	0.271761825980448	0.163542416600013	0.527391339535718	0.999574321699393	0.108219409380434
chr1	86367626	86367826	201	+	exon	C130036L24Rik	0.597360945900951	1	0.564558741952785	1	0.767940776275019	0.992624186356313	0.983478181724917	1	-0.202338029023353	0.163542416600013	0.527391339535718	0.999574321699393	-0.365880445623366
chr1	86372444	86372693	250	+	exon	C130036L24Rik	0.191671693501366	1	0.158421933054441	1	0.23903934751985	0.992624186356313	0.0387677347589546	0.317387583688925	-0.118094331851078	0.163542416600013	0.527391339535718	0.999574321699393	-0.281636748451091
chr1	86526775	86526823	49	+	utr5	Ptma	0.542455142995502	1	0.528231818610103	1	0.550412066684728	0.992624186356313	0.517427566801564	0.753105731271287	0.219174599850147	0.0274343868155615	0.663875611038146	0.999574321699393	0.191740213034586
chr1	86529189	86529773	585	+	exon	Ptma	0.158667839652375	1	0.0752596094996638	1	0.0588278617963405	0.992624186356313	0.00393033341200477	0.300247802185222	-0.26656142599214	0.0274343868155615	0.663875611038146	0.999574321699393	-0.293995812807702
chr1	86587121	86587220	100	+	utr5	Cops7b	0.128209736626092	1	0.12083943311995	1	0.159890754661779	0.992624186356313	0.388681110748884	0.655063842022974	-0.0905852703407831	0.0588714694033125	0.595583692783609	0.999574321699393	-0.149456739744096
chr1	86606096	86606146	51	+	utr3	Cops7b	0.844119802394891	1	0.886501184847891	1	0.957219648165702	0.992624186356313	0.698894793194869	0.872579206666493	0.044238251503287	0.0588714694033125	0.595583692783609	0.999574321699393	-0.0146332179000255
chr1	86703858	86744716	40859	+	utr5	Dis3l2	0.371348314917488	1	0.443964245532117	1	0.48471283997175	0.992624186356313	0.472618860091008	0.72029216383279	0.113306625308868	-0.109793008189997	0.233510688171041	0.999574321699393	0.223099633498865
chr1	87213964	87214164	201	+	utr5	Eif4e2	0.572801610391681	1	0.623382123930019	1	0.719147920714235	0.992624186356313	0.683890840774416	0.862343765089491	0.0939306627865303	-0.0254312137966576	0.753592593106797	0.999574321699393	0.119361876583188
chr1	87214364	87214414	51	+	utr5	Eif4e2	0.476533150405514	1	0.487327066835652	1	0.571914502623608	0.992624186356313	0.814400354465489	0.940622920648294	-0.00178741317826795	-0.0254312137966576	0.753592593106797	0.999574321699393	0.0236438006183896
chr1	87228199	87228299	101	+	utr3	Eif4e2	0.00197596215859867	1	0.000572348808536837	1	0.00996896121618117	0.992624186356313	0.1284836967637	0.419660676577759	0.268496156391107	-0.0254312137966576	0.753592593106797	0.999574321699393	0.293927370187765
chr1	87237989	87238239	251	+	utr3	Eif4e2	0.0591237543594808	1	0.0574947379120126	1	0.107544700122319	0.992624186356313	0.688649679120685	0.86593935691664	0.289204837368294	-0.0254312137966576	0.753592593106797	0.999574321699393	0.314636051164952
chr1	87238639	87238789	151	+	utr3	Eif4e2	0.068401898771293	1	0.0606632995747294	1	0.080126915905337	0.992624186356313	0.547435461175608	0.77301434286519	0.105521682005658	-0.0254312137966576	0.753592593106797	0.999574321699393	0.130952895802316
chr1	87238989	87239039	51	+	utr3	Eif4e2	0.814261815443356	1	0.784957884833788	1	0.899805835285715	0.992624186356313	0.551092710138219	0.775552142256641	-0.209480516001966	-0.0254312137966576	0.753592593106797	0.999574321699393	-0.184049302205308
chr1	87264412	87264659	248	+	utr5	Efhd1	0.563794590148996	1	0.456499184225742	1	0.526014403024395	0.992624186356313	0.0773137034697057	0.361969792798277	0.0459488682789575	-0.00502092871734381	0.976881768348803	0.999574321699393	0.0509697969963013
chr1	87327048	87327148	101	+	utr5	Gigyf2	0.871007455922712	1	0.917557015349462	1	0.9566036872956	0.992624186356313	0.384981464297739	0.651774411708645	-0.0417694452681073	0.0376048146275947	0.496646053766588	0.999574321699393	-0.079374259895702
chr1	87386408	87389077	2670	+	utr5	Gigyf2	0.395610431983514	1	0.320979169736425	1	0.377321187629797	0.992624186356313	0.265115989828734	0.551502326994272	-0.237061146369182	0.0376048146275947	0.496646053766588	0.999574321699393	-0.274665960996777
chr1	87425113	87425213	101	+	exon	Gigyf2	0.00849146803202221	1	0.00311444676440597	1	0.0112718352720428	0.992624186356313	0.0236992225552238	0.306846526542259	-0.324005205653132	0.0376048146275947	0.496646053766588	0.999574321699393	-0.361610020280727
chr1	87449250	87449399	150	+	utr3	Gigyf2	0.676220567370479	1	0.614395679687584	1	0.656952332886678	0.992624186356313	0.189146582779534	0.481002400522636	-0.391762571463813	0.0376048146275947	0.496646053766588	0.999574321699393	-0.429367386091407
chr1	87449549	87449649	101	+	utr3	Gigyf2	0.884857657484328	1	0.966641231288554	1	0.977170052097654	0.992624186356313	0.424055704314719	0.682723917967941	0.0527388589497562	0.0376048146275947	0.496646053766588	0.999574321699393	0.0151340443221615
chr1	87449848	87449898	51	+	utr3	Gigyf2	0.508332488520813	1	0.484961360960962	1	0.599604727755443	0.992624186356313	0.400399627752981	0.66399916482254	0.543473898377758	0.0376048146275947	0.496646053766588	0.999574321699393	0.505869083750163
chr1	87450247	87450397	151	+	utr3	Gigyf2	0.494276576867127	1	0.411770171268926	1	0.420372202985319	0.992624186356313	0.214069168213048	0.505444059564887	-0.392944486067634	0.0376048146275947	0.496646053766588	0.999574321699393	-0.430549300695229
chr1	87509939	87510038	100	+	utr5	Neu2	0.202787812777765	1	0.15064143838936	1	0.268686036348766	0.992624186356313	0.280389814383364	0.564895344135327	-0.375908958610159	0.0961786711697802	0.682976691035568	0.999574321699393	-0.472087629779939
chr1	87510188	87574049	63862	+	utr5	Neu2	0.279000187502657	1	0.340439372536749	1	0.293131330110717	0.992624186356313	0.431879984746098	0.688850226846726	0.168822281030912	0.0961786711697802	0.682976691035568	0.999574321699393	0.072643609861132
chr1	87594654	87594754	101	+	utr5	Neu2	0.466900002465375	1	0.421533111545117	1	0.592073308423136	0.992624186356313	0.986069980117629	1	0.0494130467285439	0.0961786711697802	0.682976691035568	0.999574321699393	-0.0467656244412363
chr1	87596600	87596849	250	+	exon	Neu2	0.493092299250334	1	0.433455896766021	1	0.518154556928421	0.992624186356313	0.10704690673923	0.396752896031207	0.218257267587974	0.0961786711697802	0.682976691035568	0.999574321699393	0.122078596418194
chr1	87596949	87596999	51	+	exon	Neu2	0.227859776540736	1	0.181176944522059	1	0.408979035380639	0.992624186356313	0.853133865782733	0.960886562335945	0.389242821575678	0.0961786711697802	0.682976691035568	0.999574321699393	0.293064150405898
chr1	87597098	87597297	200	+	exon	Neu2	0.0178070767821788	1	0.0164699360611193	1	0.0277065295694228	0.992624186356313	0.183224296852276	0.474444694118663	0.449083943141661	0.0961786711697802	0.682976691035568	0.999574321699393	0.352905271971881
chr1	87620411	87620511	101	+	utr5	Inpp5d	0.635816807068952	1	0.640396326913968	1	0.742971095158778	0.992624186356313	0.992253305087594	1	0.427835345962525	-0.114249107340166	0.34839318313447	0.999574321699393	0.542084453302692
chr1	87719414	87719762	349	+	utr3	Inpp5d	0.486077624028526	1	0.505767477683937	1	0.564865883566433	0.992624186356313	0.927607420955155	0.995469801782863	-0.261225639428022	-0.114249107340166	0.34839318313447	0.999574321699393	-0.146976532087855
chr1	87720060	87720209	150	+	utr3	Inpp5d	0.423261510363908	1	0.361993372032969	1	0.342408917601585	0.992624186356313	0.774665334968207	0.918356566073681	-0.091278154741474	-0.114249107340166	0.34839318313447	0.999574321699393	0.0229709525986923
chr1	87756070	87756169	100	+	utr5	Atg16l1	0.573434448582991	1	0.480323171313867	1	0.479995916379371	0.992624186356313	0.120477801672936	0.410609000888348	-0.0172407240846133	0.00868245089868224	0.899079286087462	0.999574321699393	-0.0259231749832955
chr1	87791381	87791580	200	+	utr3	Atg16l1	0.117744054075274	1	0.132583567095748	1	0.155238879880402	0.992624186356313	0.786333147757851	0.92494720338667	0.0620192444231859	0.00868245089868224	0.899079286087462	0.999574321699393	0.0533367935245036
chr1	87812312	87812361	50	+	exon	Sag	0.37225411651374	1	0.307234172401712	1	0.592490472646459	0.992624186356313	0.898290192555733	0.983548271246067	0.208195457516218	0.306313964710504	0.450657438514325	0.999574321699393	-0.0981185071942863
chr1	87828311	87828360	50	+	exon	Sag	0.267878525517833	1	0.225731585357115	1	0.5729954312141	0.992624186356313	0.108058859103548	0.398005437496572	-2.49988792249522	0.306313964710504	0.450657438514325	0.999574321699393	-2.80620188720572
chr1	87942630	87942730	101	+	utr3	Dgkd	0.780220926698323	1	0.856818731159604	1	0.826402422789482	0.992624186356313	0.182213521521644	0.473825692880597	0.0723851368199468	-0.0348404557269096	0.531693343110941	0.999574321699393	0.107225592546856
chr1	87943580	87943630	51	+	utr3	Dgkd	0.508489992943793	1	0.52945562738047	1	0.604373961036628	0.992624186356313	0.754956165437405	0.906911740195969	-0.00652252349488024	-0.0348404557269096	0.531693343110941	0.999574321699393	0.0283179322320294
chr1	88138769	88138895	127	+	exon	Ugt1a7c	0.0156362835283812	1	0.00718926363554748	1	0.0397791550362217	0.992624186356313	0.0495255169922942	0.329977703417055	-0.00756288200830224	0.169483306540705	0.837616771704809	0.999574321699393	-0.177046188549007
chr1	89070465	89107273	36809	+	utr5	Sh3bp4	0.457494841101652	1	0.394858553675751	1	0.525942867415802	0.992624186356313	0.005669181378402	0.300247802185222	-0.0550567500780006	-0.0438007840441376	0.620756907902971	0.999574321699393	-0.011255966033863
chr1	89143571	89143918	348	+	exon	Sh3bp4	0.298547665659133	1	0.330144124968608	1	0.362829301733047	0.992624186356313	0.589373250014272	0.801947973157607	0.101726956759234	-0.0438007840441376	0.620756907902971	0.999574321699393	0.145527740803372
chr1	89144067	89144167	101	+	exon	Sh3bp4	0.441923857713785	1	0.480292116709988	1	0.578852814763901	0.992624186356313	0.696028763594978	0.870900365773817	0.246848279332666	-0.0438007840441376	0.620756907902971	0.999574321699393	0.290649063376803
chr1	89144266	89144315	50	+	exon	Sh3bp4	0.288952882560719	1	0.253023512182318	1	0.244962330112947	0.992624186356313	0.908224926685734	0.987336751457378	0.367511000789416	-0.0438007840441376	0.620756907902971	0.999574321699393	0.411311784833554
chr1	89144663	89145010	348	+	exon	Sh3bp4	0.105629175674082	1	0.104322585595964	1	0.137524478812359	0.992624186356313	0.82354813749527	0.9453737351917	0.116124706668873	-0.0438007840441376	0.620756907902971	0.999574321699393	0.15992549071301
chr1	89145407	89145903	497	+	exon	Sh3bp4	0.916702292014799	1	0.814658060395639	1	0.850016964704959	0.992624186356313	0.412295214281037	0.673636237645884	0.0544623736137245	-0.0438007840441376	0.620756907902971	0.999574321699393	0.0982631576578621
chr1	89153182	89153579	398	+	utr3	Sh3bp4	0.890666488979128	1	0.790085503875158	1	0.825448041145353	0.992624186356313	0.0411222771986107	0.3202037225461	-0.0192731238178731	-0.0438007840441376	0.620756907902971	0.999574321699393	0.0245276602262645
chr1	89454856	89455205	350	+	utr5	Agap1	0.191847237134511	1	0.203656145669593	1	0.23838954046987	0.992624186356313	0.188412485740224	0.480394452498775	0.101025315297526	0.000844502466321649	0.983880208133542	0.999574321699393	0.100180812831204
chr1	89580323	89580772	450	+	utr5	Agap1	0.319406836654052	1	0.244358214513446	1	0.33848638701361	0.992624186356313	0.0198257579739588	0.304540475954661	-0.0210907165857584	0.000844502466321649	0.983880208133542	0.999574321699393	-0.02193521905208
chr1	89580922	89581121	200	+	utr5	Agap1	0.88338064401411	1	0.924652268364991	1	0.886402123208565	0.992624186356313	0.0755183333163481	0.36003181701629	-0.0387664384183292	0.000844502466321649	0.983880208133542	0.999574321699393	-0.0396109408846508
chr1	89581221	89581470	250	+	utr5	Agap1	0.499054452044153	1	0.41927442210827	1	0.532413919597235	0.992624186356313	0.0300478708453455	0.310483617149339	-0.0209272774395965	0.000844502466321649	0.983880208133542	0.999574321699393	-0.0217717799059181
chr1	89887610	89887709	100	+	exon	Agap1	0.48886331490532	1	0.514354699626627	1	0.557204678044705	0.992624186356313	0.565536132339362	0.786125653908287	-0.0189125975908956	0.000844502466321649	0.983880208133542	0.999574321699393	-0.0197571000572173
chr1	89888938	89889237	300	+	utr3	Agap1	0.573299549435825	1	0.465005473980723	1	0.500648280410628	0.992624186356313	0.0134731153002091	0.300247802185222	-0.0612699212093469	0.000844502466321649	0.983880208133542	0.999574321699393	-0.0621144236756686
chr1	89890434	89890684	251	+	utr3	Agap1	0.753164024407558	1	0.617507252371975	1	0.613080929852832	0.992624186356313	0.269484000611187	0.555599758648245	-0.0285444484482514	0.000844502466321649	0.983880208133542	0.999574321699393	-0.029388950914573
chr1	89890783	89890883	101	+	utr3	Agap1	0.137323071179122	1	0.0912315815390371	1	0.15970273994377	0.992624186356313	0.12606956064594	0.41631864673798	-0.181647760219459	0.000844502466321649	0.983880208133542	0.999574321699393	-0.18249226268578
chr1	89930509	89930708	200	+	exon	D130058E05Rik	0.0201569485842003	1	0.0140563500357866	1	0.0262234816370359	0.992624186356313	0.152331668746988	0.444053567460804	0.214648021260017	-0.397507663339715	0.694119262598704	0.999574321699393	0.612155684599732
chr1	89930807	89930932	126	+	exon	D130058E05Rik	0.222468704976335	1	0.176594458661621	1	0.278244741530381	0.992624186356313	0.610531532362696	0.815841157982767	0.329090305203494	-0.397507663339715	0.694119262598704	0.999574321699393	0.726597968543208
chr1	89931079	89931176	98	+	exon	D130058E05Rik	0.101142228796741	1	0.0574210527261089	1	0.145221570733536	0.992624186356313	0.553868700663003	0.777658792245434	0.55233440596951	-0.397507663339715	0.694119262598704	0.999574321699393	0.949842069309224
chr1	89931353	89931519	167	+	exon	D130058E05Rik	0.344180694356402	1	0.27068947865512	1	0.452197123386452	0.992624186356313	0.242114943280723	0.531485815855603	-0.427979354290254	-0.397507663339715	0.694119262598704	0.999574321699393	-0.0304716909505394
chr1	90204030	90209630	5601	+	utr5	Ackr3	0.0179141892256293	1	0.0114962146338924	1	0.0436245529829525	0.992624186356313	0.0138040418754836	0.300247802185222	-0.103720373757746	0.161782037811875	0.341118746613869	0.999574321699393	-0.265502411569622
chr1	90213854	90213904	51	+	exon	Ackr3	0.210143031738736	1	0.151693267518813	1	0.227943482142164	0.992624186356313	0.0691120029549797	0.352263260236743	-0.387775497726237	0.161782037811875	0.341118746613869	0.999574321699393	-0.549557535538112
chr1	90214053	90214103	51	+	exon	Ackr3	0.219869140086001	1	0.150678282096833	1	0.171004223410127	0.992624186356313	0.050407128246076	0.330804407308377	-0.0518307260725925	0.161782037811875	0.341118746613869	0.999574321699393	-0.213612763884468
chr1	90214403	90214453	51	+	exon	Ackr3	0.693368598250233	1	0.699027863962891	1	0.658810198780751	0.992624186356313	0.94852791726057	1	0.533701451946372	0.161782037811875	0.341118746613869	0.999574321699393	0.371919414134497
chr1	90214753	90214953	201	+	utr3	Ackr3	0.46263231375717	1	0.495893739005849	1	0.613198036255449	0.992624186356313	0.72673055243411	0.889394674937019	0.021195049563127	0.161782037811875	0.341118746613869	0.999574321699393	-0.140586988248748
chr1	90215152	90215202	51	+	utr3	Ackr3	0.723446667944802	1	0.681074266517384	1	0.847173452194731	0.992624186356313	0.702970054963482	0.875216916285696	-0.0926487893946369	0.161782037811875	0.341118746613869	0.999574321699393	-0.254430827206512
chr1	90603481	90603581	101	+	utr5	Cops8	0.85884590823785	1	0.756416882728043	1	0.768885694958819	0.992624186356313	0.239759229766322	0.529450185360785	-0.0121509750839652	0.0329355357577017	0.666940051269024	0.999574321699393	-0.0450865108416669
chr1	90612492	90612592	101	+	utr3	Cops8	0.687723336731813	1	0.766599151573767	1	0.908193844458644	0.992624186356313	0.478485769203837	0.724245729420618	-0.0148194259011168	0.0329355357577017	0.666940051269024	0.999574321699393	-0.0477549616588185
chr1	90612741	90612991	251	+	utr3	Cops8	0.946495438951899	1	0.950353408475188	1	0.976652322803313	0.992624186356313	0.147801183323839	0.43895523520863	-0.0388515720003045	0.0329355357577017	0.666940051269024	0.999574321699393	-0.0717871077580062
chr1	90998787	91053536	54750	+	utr5	Lrrfip1	0.697821488873434	1	0.57055389188122	1	0.71982577030807	0.992624186356313	0.131767010037213	0.422758832997041	0.0978105311719549	-0.00226415383707213	0.972995821718699	0.999574321699393	0.100074685009027
chr1	91115042	91115291	250	+	exon	Lrrfip1	0.682401630781242	1	0.616059307369908	1	0.721487661966262	0.992624186356313	0.129875144768156	0.421089063732215	-0.0997452601563242	-0.00226415383707213	0.972995821718699	0.999574321699393	-0.0974811063192521
chr1	91128198	91128795	598	+	utr3	Lrrfip1	0.788000526369356	1	0.695229255652746	1	0.768676724210351	0.992624186356313	0.0726305230115294	0.356263355298565	-0.218535612252274	-0.00226415383707213	0.972995821718699	0.999574321699393	-0.216271458415202
chr1	91179872	91180119	248	+	utr5	Ramp1	0.661398037049348	1	0.573988677941939	1	0.684354836903062	0.992624186356313	0.0486266506660178	0.329231418234117	-0.0833898896733373	0.112838870441285	0.236721996598238	0.999574321699393	-0.196228760114622
chr1	91223958	91224007	50	+	utr3	Ramp1	0.944907086452433	1	0.905077400505788	1	0.937482439117239	0.992624186356313	0.602865912956102	0.811346017291283	0.132531416493701	0.112838870441285	0.236721996598238	0.999574321699393	0.0196925460524162
chr1	91224453	91224552	100	+	utr3	Ramp1	0.192315339475177	1	0.143953084570216	1	0.224446013282379	0.992624186356313	0.0827352766485987	0.369090500942929	0.146841366032793	0.112838870441285	0.236721996598238	0.999574321699393	0.0340024955915085
chr1	91250354	91250404	51	+	utr5	Ube2f	0.58080851538286	1	0.618761051996086	1	0.787679934961356	0.992624186356313	0.299748327987534	0.582071195729797	0.293341384394862	-0.0708520171890616	0.495346149211037	0.999574321699393	0.364193401583924
chr1	91250682	91250782	101	+	utr5	Ube2f	0.214027211904458	1	0.148721171134276	1	0.280044579207642	0.992624186356313	0.181430049586688	0.473092144961287	-0.625779959555239	-0.0708520171890616	0.495346149211037	0.999574321699393	-0.554927942366177
chr1	91285492	91285842	351	+	utr3	Ube2f	0.565524110538761	1	0.666794054727233	1	0.756107848783804	0.992624186356313	0.379870152997615	0.648689139654288	0.112660005685189	-0.0708520171890616	0.495346149211037	0.999574321699393	0.18351202287425
chr1	91286241	91286291	51	+	utr3	Ube2f	0.602708757113954	1	0.551081013386329	1	0.621416659846924	0.992624186356313	0.452345956277019	0.704998125494122	-0.0869800738174921	-0.0708520171890616	0.495346149211037	0.999574321699393	-0.0161280566284305
chr1	91298388	91298488	101	+	utr5	Scly	0.844975571977918	1	0.77364313093497	1	0.83350868223307	0.992624186356313	0.313776356868311	0.595510613212745	0.0304186299970462	-0.100890141449238	0.412457107464251	0.999574321699393	0.131308771446284
chr1	91300592	91302770	2179	+	exon	Scly	0.840803119960274	1	0.803778663019836	1	0.928975269049708	0.992624186356313	0.539288238956045	0.767740981689279	-0.030252129042813	-0.100890141449238	0.412457107464251	0.999574321699393	0.0706380124064245
chr1	91311027	91311177	151	+	exon	Scly	0.0156184536557325	1	0.00659627597524409	1	0.021107893880862	0.992624186356313	0.0974402609206412	0.384789106205438	-0.626708163284808	-0.100890141449238	0.412457107464251	0.999574321699393	-0.52581802183557
chr1	91344760	91344810	51	+	exon	Espnl	0.246162197953003	1	0.119703937113785	1	0.267267098056087	0.992624186356313	0.215844567641223	0.507263448336632	-0.939463559718209	-0.157308704292609	0.752657202335513	0.999574321699393	-0.782154855425601
chr1	91344910	91345010	101	+	exon	Espnl	0.431369419369563	1	0.22050311021624	1	0.714781356321092	0.992624186356313	0.88144405316425	0.975133060551438	0.828456790504849	-0.157308704292609	0.752657202335513	0.999574321699393	0.985765494797458
chr1	91345659	91345709	51	+	exon	Espnl	0.159715263709977	1	0.0505906289291655	1	0.376683740474183	0.992624186356313	0.341909306563849	0.618863258352387	-0.312661456898535	-0.157308704292609	0.752657202335513	0.999574321699393	-0.155352752605926
chr1	91366479	91366627	149	+	utr5	Erfe	0.980225075176124	1	0.946812974399802	1	0.945474428831368	0.992624186356313	0.768621206560651	0.915174512593696	0.413851733310518	0.346257040649541	0.311859524460914	0.999574321699393	0.0675946926609768
chr1	91494696	91494845	150	+	utr5	Traf3ip1	0.234830425982012	1	0.241213872301678	1	0.330817558348053	0.992624186356313	0.537768360245204	0.766703930825208	0.230365711776095	0.0635928181445057	0.413264465777266	0.999574321699393	0.166772893631589
chr1	91501037	91501334	298	+	exon	Traf3ip1	0.19182959833957	1	0.134074587070017	1	0.139630345287996	0.992624186356313	0.0745418795294641	0.358735701046144	-0.0433654714927639	0.0635928181445057	0.413264465777266	0.999574321699393	-0.10695828963727
chr1	91527773	91527872	100	+	utr3	Traf3ip1	0.48358190058364	1	0.514862341441299	1	0.616923772458757	0.992624186356313	0.841016839975924	0.954324073494309	-0.115477743257791	0.0635928181445057	0.413264465777266	0.999574321699393	-0.179070561402296
chr1	91540594	91540644	51	+	utr5	Asb1	0.596229141706131	1	0.610512334595121	1	0.714616957480748	0.992624186356313	0.948694724046366	1	0.192625263710729	-0.0328069326501724	0.748509959071213	0.999574321699393	0.225432196360901
chr1	91540743	91541108	366	+	utr5	Asb1	0.596227828224165	1	0.511246658746399	1	0.579705200917841	0.992624186356313	0.0878722731126803	0.376173948230029	-0.0471664895827392	-0.0328069326501724	0.748509959071213	0.999574321699393	-0.0143595569325668
chr1	91546962	91547062	101	+	utr5	Asb1	0.552305095039786	1	0.555302928756832	1	0.57487641499919	0.992624186356313	0.691547120730927	0.867711724429533	0.0669080690948664	-0.0328069326501724	0.748509959071213	0.999574321699393	0.0997150017450388
chr1	91552234	91552284	51	+	utr5	Asb1	0.934038041353483	1	0.885670100584558	1	0.950942336536718	0.992624186356313	0.629253269267154	0.828112067174489	-0.211258915065263	-0.0328069326501724	0.748509959071213	0.999574321699393	-0.17845198241509
chr1	91554853	91555102	250	+	utr3	Asb1	0.838946892627582	1	0.773115273458247	1	0.821510013380924	0.992624186356313	0.142393142624637	0.433510814268926	-0.13734858315945	-0.0328069326501724	0.748509959071213	0.999574321699393	-0.104541650509278
chr1	91801610	91802106	497	+	utr5	Twist2	0.427607759305028	1	0.40265902042129	1	0.43004823293914	0.992624186356313	0.997676691411205	1	0.31681836234676	0.266226196393853	0.716832147859733	0.999574321699393	0.0505921659529066
chr1	92831744	92831992	249	+	utr5	Gpc1	0.366123084370623	1	0.403952677518401	1	0.444026180651006	0.992624186356313	0.128756847296793	0.419984563862866	0.0987298717614421	-0.0106387006742918	0.794409997599509	0.999574321699393	0.109368572435734
chr1	92855081	92855131	51	+	exon	Gpc1	0.70398375980024	1	0.825143130121071	1	0.815982305610649	0.992624186356313	0.165844564284521	0.457411219488319	-0.0321191858060791	-0.0106387006742918	0.794409997599509	0.999574321699393	-0.0214804851317873
chr1	92858448	92858646	199	+	utr3	Gpc1	0.73472335794474	1	0.862043091718469	1	0.824692836901847	0.992624186356313	0.0887655695534493	0.377052433262115	0.0594484913039525	-0.0106387006742918	0.794409997599509	0.999574321699393	0.0700871919782443
chr1	92858746	92858845	100	+	utr3	Gpc1	0.832228398045952	1	0.906653972009636	1	0.917165875069426	0.992624186356313	0.110489186518016	0.400247477225882	-0.0212055744831438	-0.0106387006742918	0.794409997599509	0.999574321699393	-0.010566873808852
chr1	92859341	92859390	50	+	utr3	Gpc1	0.961458262017008	1	0.867531646326086	1	0.877440633713397	0.992624186356313	0.107316006451317	0.397257159511408	-0.172348648297714	-0.0106387006742918	0.794409997599509	0.999574321699393	-0.161709947623422
chr1	92907030	92907078	49	+	utr5	Dusp28	0.328207919905322	1	0.269458943657287	1	0.364011493006981	0.992624186356313	0.1823556989131	0.47399447286766	-0.093793855868241	-0.0686355873484616	0.571308484693409	0.999574321699393	-0.0251582685197794
chr1	92910833	92911280	448	+	utr5	Rnpepl1	0.955365529617842	1	0.901660122996059	1	0.842203830606314	0.992624186356313	0.0532366714778432	0.334183391578912	0.11925689695807	0.0290926101436248	0.625759000638676	0.999574321699393	0.0901642868144453
chr1	92911479	92911628	150	+	exon	Rnpepl1	0.108141315630421	1	0.118420145332027	1	0.152490535025307	0.992624186356313	0.597768710267026	0.80742872854288	0.0556119052567715	0.0290926101436248	0.625759000638676	0.999574321699393	0.0265192951131467
chr1	92919016	92919065	50	+	exon	Rnpepl1	0.603391826427176	1	0.639112819014043	1	0.689385273700151	0.992624186356313	0.817778640240254	0.942430851056587	0.107948489602337	0.0290926101436248	0.625759000638676	0.999574321699393	0.0788558794587118
chr1	92919664	92920660	997	+	utr3	Rnpepl1	0.334652846420479	1	0.306506995086271	1	0.297984892967523	0.992624186356313	0.0316137811379399	0.312625156096042	0.00468630663690654	0.0290926101436248	0.625759000638676	0.999574321699393	-0.0244063035067183
chr1	92934726	92934925	200	+	utr5	Capn10	0.5489139357083	1	0.59000056940122	1	0.687207090165708	0.992624186356313	0.236482046365475	0.527125507032195	0.149424404141108	0.0176064250030928	0.864191538832249	0.999574321699393	0.131817979138015
chr1	92983648	92983698	51	+	utr3	Gpr35	0.1372976636248	1	0.0383789656510146	1	0.34733155290986	0.992624186356313	0.23859227789671	0.528625938854679	-0.641435091070869	-0.710156934631585	0.34857631779195	0.999574321699393	0.0687218435607163
chr1	92984546	92984695	150	+	utr3	Gpr35	0.383001639080392	1	0.332592407062294	1	0.584170146578289	0.992624186356313	0.564847561263844	0.785708770305168	-0.275201587549871	-0.710156934631585	0.34857631779195	0.999574321699393	0.434955347081714
chr1	93229377	93229526	150	+	utr3	Crocc2	0.622198390023488	1	0.557480430584468	1	0.630081082814826	0.992624186356313	0.641549696485394	0.835834626615668	0.221657259923191	0.111816103077639	0.658475237298885	0.999574321699393	0.109841156845552
chr1	93296370	93296869	500	+	utr3	Sned1	0.0118908163568993	1	0.0115063107744594	1	0.0284213302072691	0.992624186356313	0.402577785878018	0.666036003251345	-0.0502969816423868	-0.106158043089259	0.221853124968054	0.999574321699393	0.0558610614468719
chr1	93296969	93297019	51	+	utr3	Sned1	0.00360563172280194	1	0.000839302204672352	1	0.0128579816350552	0.992624186356313	0.136726913397335	0.428818775339672	0.290157210477522	-0.106158043089259	0.221853124968054	0.999574321699393	0.396315253566781
chr1	93297219	93297269	51	+	utr3	Sned1	0.552753570881226	1	0.47034543191278	1	0.574820643950898	0.992624186356313	0.32593861825086	0.60553781126051	-0.0380909394651452	-0.106158043089259	0.221853124968054	0.999574321699393	0.0680671036241135
chr1	93298018	93298068	51	+	utr3	Sned1	0.146231134344234	1	0.142799289048609	1	0.143617364471425	0.992624186356313	0.511232454492058	0.748498818615734	0.253924512082385	-0.106158043089259	0.221853124968054	0.999574321699393	0.360082555171644
chr1	93298218	93298518	301	+	utr3	Sned1	0.560475834486366	1	0.561737389159523	1	0.714666463131706	0.992624186356313	0.975080750567215	1	0.0155183450034879	-0.106158043089259	0.221853124968054	0.999574321699393	0.121676388092747
chr1	93298967	93299067	101	+	utr3	Sned1	0.690092661155787	1	0.709530453275099	1	0.721859656090738	0.992624186356313	0.629453071930862	0.828295015063723	0.130834295399531	-0.106158043089259	0.221853124968054	0.999574321699393	0.23699233848879
chr1	93299317	93299417	101	+	utr3	Sned1	0.954057238361282	1	0.97817035202882	1	0.953141878071144	0.992624186356313	0.791626096626753	0.927897139229491	0.419210894769064	-0.106158043089259	0.221853124968054	0.999574321699393	0.525368937858323
chr1	93343404	93343504	101	+	utr5	Ppp1r7	0.688565204123897	1	0.649854471624531	1	0.791681411270174	0.992624186356313	0.434380030120176	0.690459806807343	-0.506223830849195	0.0179140132893809	0.733565216830221	0.999574321699393	-0.524137844138576
chr1	93343654	93346197	2544	+	utr5	Ppp1r7	0.291209611977435	1	0.18665312840489	1	0.14402021113548	0.992624186356313	0.128842550109474	0.420025918444739	-0.125583438791873	0.0179140132893809	0.733565216830221	0.999574321699393	-0.143497452081254
chr1	93365094	93365244	151	+	utr3	Ppp1r7	0.671518631646322	1	0.751559272124526	1	0.742231551960369	0.992624186356313	0.120920099094853	0.410882239305223	0.147064358070325	0.0179140132893809	0.733565216830221	0.999574321699393	0.129150344780944
chr1	93365344	93365444	101	+	utr3	Ppp1r7	0.0820645223167574	1	0.0545473026912146	1	0.0849409328938621	0.992624186356313	0.0880291467474463	0.376173948230029	-0.195089036064999	0.0179140132893809	0.733565216830221	0.999574321699393	-0.21300304935438
chr1	93365693	93366443	751	+	utr3	Ppp1r7	0.640944572922402	1	0.784404321749348	1	0.797992116461106	0.992624186356313	0.290299442341302	0.573522571085899	-0.0223448016973456	0.0179140132893809	0.733565216830221	0.999574321699393	-0.0402588149867265
chr1	93370940	93370990	51	+	utr3	Ppp1r7	0.653451960157654	1	0.611149391679102	1	0.704986296622874	0.992624186356313	0.395871354019596	0.660860512901985	-0.122847670626692	0.0179140132893809	0.733565216830221	0.999574321699393	-0.140761683916073
chr1	93371390	93371490	101	+	utr3	Ppp1r7	0.443202669394967	1	0.366544876185016	1	0.432061999866379	0.992624186356313	0.0985765741006186	0.385759077145331	-0.131706952807586	0.0179140132893809	0.733565216830221	0.999574321699393	-0.149620966096967
chr1	93372839	93373189	351	+	utr3	Ppp1r7	0.722355636683477	1	0.790659383125354	1	0.84055968460065	0.992624186356313	0.213208938103644	0.504849592093862	0.263731898365173	0.0179140132893809	0.733565216830221	0.999574321699393	0.245817885075792
chr1	93479014	93479114	101	+	utr5	Sept2	0.48377625326095	1	0.425594667983969	1	0.565582655882056	0.992624186356313	0.11609472034025	0.406208280661288	0.0229794523423153	-0.00365934759476948	0.99312140892597	0.999574321699393	0.0266387999370847
chr1	93512129	93512179	51	+	utr5	Farp2	0.945451565764656	1	0.906272314142126	1	0.931015808117801	0.992624186356313	0.836784871881856	0.952394329438804	0.560373633721714	0.0565764116199213	0.74136142759264	0.999574321699393	0.503797222101792
chr1	93580043	93580093	51	+	exon	Farp2	0.219164983853416	1	0.108399364976758	1	0.149364883498575	0.992624186356313	0.330666534711887	0.609507468337183	-0.454286950304705	0.0565764116199213	0.74136142759264	0.999574321699393	-0.510863361924627
chr1	93621328	93621577	250	+	utr3	Farp2	0.439584803790004	1	0.37872978633469	1	0.488637307435815	0.992624186356313	0.383917034036049	0.651122112857218	-0.06672997005087	0.0565764116199213	0.74136142759264	0.999574321699393	-0.123306381670791
chr1	93635339	93635437	99	+	exon	Gm28536	0.981549170080266	1	0.835999951797704	1	0.954078822869377	0.992624186356313	0.0428363429360769	0.322739145929226	-0.0291129030980939	0.44653536930971	0.724375976751709	0.999574321699393	-0.475648272407804
chr1	93635583	93635729	147	+	exon	Gm28536	0.585237184837843	1	0.473516356737406	1	0.499422220782109	0.992624186356313	0.019451092243744	0.304430683247271	-0.0019328257911486	0.44653536930971	0.724375976751709	0.999574321699393	-0.448468195100859
chr1	93685710	93686267	558	+	utr5	Bok	0.279167992911619	1	0.214255495012188	1	0.300311860929592	0.992624186356313	0.0280163339163302	0.309224300755435	0.0184392860383886	0.0967101237810242	0.360310801995971	0.999574321699393	-0.0782708377426355
chr1	93750729	93750876	148	+	exon	Gm10550	0.87207864717037	1	0.935285915298076	1	0.955455669439064	0.992624186356313	0.422919646075034	0.681821967987686	-0.175860461583455	-2.06474742447704	0.428667504583779	0.999574321699393	1.88888696289359
chr1	93754973	93755179	207	+	utr5	Atg4b	0.149437643256035	1	0.101575268013534	1	0.175332378914411	0.992624186356313	0.280349722453948	0.564885389088271	0.0017312034758734	0.071216411628809	0.357781815751252	0.999574321699393	-0.0694852081529356
chr1	93787868	93788017	150	+	utr3	Atg4b	0.50389563988301	1	0.425982669768632	1	0.434568190394582	0.992624186356313	0.112280665671621	0.402461794056383	-0.212360687586345	0.071216411628809	0.357781815751252	0.999574321699393	-0.283577099215154
chr1	93804015	93804370	356	+	utr5	Ing5	0.459006448297988	1	0.403544575253604	1	0.535546690913869	0.992624186356313	0.161622407816343	0.453118149876438	0.00366596599451989	0.117693644879488	0.408702509391268	0.999574321699393	-0.114027678884968
chr1	93818468	93818567	100	+	utr3	Ing5	0.565917234328225	1	0.460877306743949	1	0.513304719459905	0.992624186356313	0.599908158727297	0.809307376456934	0.099173807135245	0.117693644879488	0.408702509391268	0.999574321699393	-0.018519837744243
chr1	93818667	93818767	101	+	utr3	Ing5	0.757753640781766	1	0.692554051148934	1	0.776392754176419	0.992624186356313	0.341675724013156	0.618703033635718	-0.137336247727296	0.117693644879488	0.408702509391268	0.999574321699393	-0.255029892606784
chr1	93818866	93819015	150	+	utr3	Ing5	0.0393547348135076	1	0.0308069068038277	1	0.0614408728952818	0.992624186356313	0.0325015706683555	0.312981952818415	-0.11053343161696	0.117693644879488	0.408702509391268	0.999574321699393	-0.228227076496448
chr1	93825296	93825346	51	+	utr5	D2hgdh	0.538014508778257	1	0.514284208274915	1	0.631440181509773	0.992624186356313	0.930555586616177	0.996604669106333	0.350346701235533	-0.141249657428588	0.451476002837297	0.999574321699393	0.491596358664121
chr1	93850805	93850855	51	+	utr3	D2hgdh	0.19165193140496	1	0.0741602757033494	1	0.527367890316063	0.992624186356313	0.625688417945475	0.825357776663608	1.03339668205585	-0.141249657428588	0.451476002837297	0.999574321699393	1.17464633948444
chr1	93851502	93851651	150	+	utr3	D2hgdh	0.295896187052003	1	0.283207415542807	1	0.356973979058691	0.992624186356313	0.953620264374714	1	-0.348730576964835	-0.141249657428588	0.451476002837297	0.999574321699393	-0.207480919536247
chr1	93851801	93852000	200	+	utr3	D2hgdh	0.438418237481454	1	0.39244717527661	1	0.455328652920292	0.992624186356313	0.903826776181804	0.985550916987199	0.147936339572127	-0.141249657428588	0.451476002837297	0.999574321699393	0.289185997000715
chr1	94020501	94020601	101	+	utr5	Neu4	0.734495196361513	1	0.682502470453171	1	0.783857261840531	0.992624186356313	0.601562665844398	0.810513329148885	-0.353285278670203	0.0173366704468861	0.927161640586026	0.999574321699393	-0.370621949117089
chr1	94024795	94024845	51	+	exon	Neu4	0.664362528410814	1	0.681616068341251	1	0.770353003791944	0.992624186356313	0.943037208120348	1	0.0533745197063746	0.0173366704468861	0.927161640586026	0.999574321699393	0.0360378492594885
chr1	94027586	94027736	151	+	utr3	Neu4	0.941861867249494	1	0.960116059228041	1	0.931146057474925	0.992624186356313	0.849922750325719	0.959398526438856	0.114127393326938	0.0173366704468861	0.927161640586026	0.999574321699393	0.096790722880052
chr1	95313673	95313821	149	+	utr5	Fam174a	0.214694916568885	1	0.224609045868995	1	0.265233249682272	0.992624186356313	0.613589831406006	0.817568446544367	0.226801852805889	0.00219610235986671	0.983493045825458	0.999574321699393	0.224605750446022
chr1	96872258	96872307	50	+	exon	Panct2	0.396320191434507	1	0.387839228413027	1	0.565811245052854	0.992624186356313	0.631075199155564	0.829025253920275	0.0385350583981292	0.197050224578087	0.630107653419108	0.999574321699393	-0.158515166179958
chr1	96877919	96878117	199	+	exon	Panct2	0.804992611915593	1	0.759310046621981	1	0.832719915566935	0.992624186356313	0.95785896529855	1	0.675013786256253	0.197050224578087	0.630107653419108	0.999574321699393	0.477963561678166
chr1	96878316	96878365	50	+	exon	Panct2	0.939486209247204	1	0.962158737620575	1	0.865401257867263	0.992624186356313	0.943318128314332	1	0.14199098749849	0.197050224578087	0.630107653419108	0.999574321699393	-0.0550592370795972
chr1	97770222	97770560	339	+	utr5	Gin1	0.444467101228873	1	0.402277470661926	1	0.559185613625653	0.992624186356313	0.574565138846508	0.791822101601184	0.603708469343825	0.226753881391401	0.441756183941489	0.999574321699393	0.376954587952424
chr1	100484604	100484703	100	+	utr3	Cntnap5b	0.971099019050908	1	0.973908301432149	1	0.916102408529326	0.992624186356313	0.708714747174579	0.878546471559748	-0.0201332147003122	-0.00534893957505108	0.973626589020931	0.999574321699393	-0.0147842751252611
chr1	104768777	104768826	50	+	utr5	Cdh20	0.0539473305265846	1	0.0300709099595993	1	0.0601398169984416	0.992624186356313	0.00626346340949313	0.300247802185222	-0.358201467357429	-0.0569694129035244	0.631739490146223	0.999574321699393	-0.301232054453905
chr1	104934082	104934181	100	+	utr5	Cdh20	0.841270853256313	1	0.774954098151715	1	0.81433513870543	0.992624186356313	0.540533219310388	0.768871392075436	-0.0869618123260465	-0.0569694129035244	0.631739490146223	0.999574321699393	-0.0299923994225222
chr1	104993946	104994540	595	+	utr3	Cdh20	0.528953872806954	1	0.454159926040926	1	0.496441378322672	0.992624186356313	0.0277954948924966	0.308478918691959	-0.0945783359782552	-0.0569694129035244	0.631739490146223	0.999574321699393	-0.0376089230747308
chr1	105356396	105356737	342	+	exon	Gm17634	0.494034609996416	1	0.53022240364568	1	0.658365885927511	0.992624186356313	0.962360584106236	1	0.103300081467332	-0.337359306900094	0.486704160100294	0.999574321699393	0.440659388367426
chr1	105663911	105664111	201	+	utr5	Relch	0.263460111428253	1	0.347299194739963	1	0.410088453631573	0.992624186356313	0.668145531791822	0.852348459871856	0.1053566351505	-0.0200818275473328	0.798816185823633	0.999574321699393	0.125438462697833
chr1	105780768	105780818	51	+	exon	Tnfrsf11a	0.809794812421922	1	0.777786745722386	1	0.895826384817212	0.992624186356313	0.738868944060253	0.896662110112674	0.0509211472148994	0.0284442812415086	0.873327712972471	0.999574321699393	0.0224768659733908
chr1	105827307	105827607	301	+	exon	Tnfrsf11a	0.871849017442491	1	0.796269201430154	1	0.816362707792408	0.992624186356313	0.608683277734181	0.814691334799711	-0.0355789720695948	0.0284442812415086	0.873327712972471	0.999574321699393	-0.0640232533111034
chr1	105844640	105844939	300	+	utr3	Tnfrsf11a	0.419495563038042	1	0.366115719403677	1	0.476377219679988	0.992624186356313	0.0592481900126468	0.340949523647421	-0.0373389497609871	0.0284442812415086	0.873327712972471	0.999574321699393	-0.0657832310024956
chr1	105990456	105991551	1096	+	utr5	Zcchc2	0.457863782928109	1	0.368820950284614	1	0.443645468955007	0.992624186356313	0.0289965216208392	0.309379348389482	-0.0633359464546487	0.0126731743642514	0.860086650335966	0.999574321699393	-0.0760091208189
chr1	106029841	106029940	100	+	exon	Zcchc2	0.791090395082401	1	0.843783025849713	1	0.902666460449417	0.992624186356313	0.764653893221454	0.91298524023018	0.275504412295467	0.0126731743642514	0.860086650335966	0.999574321699393	0.262831237931215
chr1	106030140	106030239	100	+	exon	Zcchc2	0.791094587344748	1	0.715206687591079	1	0.845634942296918	0.992624186356313	0.207042678293445	0.498188044309138	-0.00201674904317244	0.0126731743642514	0.860086650335966	0.999574321699393	-0.0146899234074238
chr1	106030389	106031285	897	+	utr3	Zcchc2	0.0644440181772574	1	0.117737248218307	1	0.157234874366214	0.992624186356313	0.364604937739745	0.63703318371513	0.143705035496144	0.0126731743642514	0.860086650335966	0.999574321699393	0.131031861131892
chr1	106032779	106032879	101	+	utr3	Zcchc2	0.783658984319124	1	0.689762394216941	1	0.667507818792966	0.992624186356313	0.295061838416871	0.577284891190047	0.293009091563633	0.0126731743642514	0.860086650335966	0.999574321699393	0.280335917199381
chr1	106171802	106172199	398	+	utr5	Phlpp1	0.496873150241056	1	0.352293512033393	1	0.378093959500417	0.992624186356313	0.0112781902027765	0.300247802185222	0.146651361211764	0.0916525441278741	0.0362306948861219	0.999574321699393	0.0549988170838898
chr1	106172298	106173440	1143	+	exon	Phlpp1	0.567469689675867	1	0.432604593591825	1	0.516277184281673	0.992624186356313	0.0617348426844836	0.343565627702236	0.00361045660194821	0.0916525441278741	0.0362306948861219	0.999574321699393	-0.0880420875259259
chr1	106392413	106393059	647	+	exon	Phlpp1	0.312072505845418	1	0.270911066608187	1	0.306557368258233	0.992624186356313	0.0287100053894523	0.309379348389482	-0.079701511047901	0.0916525441278741	0.0362306948861219	0.999574321699393	-0.171354055175775
chr1	106393208	106393456	249	+	utr3	Phlpp1	0.546661438588092	1	0.412353131999925	1	0.327913516312414	0.992624186356313	0.0508774752993729	0.331004256524763	0.0535787440487865	0.0916525441278741	0.0362306948861219	0.999574321699393	-0.0380738000790876
chr1	106542041	106542139	99	+	exon	D630008O14Rik	0.452380999855319	1	0.397972154174512	1	0.50727434246168	0.992624186356313	0.114975380394667	0.405464883258412	-0.0152191296262905	-0.695271163618895	0.700576772686918	0.999574321699393	0.680052033992605
chr1	106542652	106558009	15358	+	exon	D630008O14Rik	0.767019220942802	1	0.846662447800526	1	0.899476650563091	0.992624186356313	0.330387936704398	0.609316505390831	-0.00670170507153288	-0.695271163618895	0.700576772686918	0.999574321699393	0.688569458547362
chr1	107590056	107590156	101	+	utr5	Serpinb8	0.589496041053399	1	0.531273283893397	1	0.666235267897176	0.992624186356313	0.254499046852078	0.542056245651448	-0.185760682222849	-0.107543520249002	0.660009433055264	0.999574321699393	-0.0782171619738469
chr1	107607338	107607488	151	+	utr3	Serpinb8	0.955130414758535	1	0.993154607355468	1	0.938176386154199	0.992624186356313	0.764710161773022	0.91298524023018	-0.0658369451892017	-0.107543520249002	0.660009433055264	0.999574321699393	0.0417065750598001
chr1	109982531	109982711	181	+	utr5	Cdh7	0.0337155014253482	1	0.0217756985574632	1	0.0308718380704712	0.992624186356313	0.400991507429667	0.664541191854788	0.353802269685575	-0.0623799428443837	0.706936363369014	0.999574321699393	0.416182212529959
chr1	109982910	109982960	51	+	utr5	Cdh7	0.134366259703729	1	0.127983499554143	1	0.146557640993271	0.992624186356313	0.556651217055026	0.77990623723648	0.468652760151886	-0.0623799428443837	0.706936363369014	0.999574321699393	0.53103270299627
chr1	109983060	109983447	388	+	utr5	Cdh7	0.600424824829205	1	0.555887546179417	1	0.690104403209563	0.992624186356313	0.270955298934516	0.556601226601662	0.109514453458888	-0.0623799428443837	0.706936363369014	0.999574321699393	0.171894396303272
chr1	109994036	109994136	101	+	utr5	Cdh7	0.1868640519001	1	0.140915617526441	1	0.236580157729313	0.992624186356313	0.0450350646969587	0.323931876008767	-0.16715236325593	-0.0623799428443837	0.706936363369014	0.999574321699393	-0.104772420411546
chr1	110137960	110138409	450	+	utr3	Cdh7	0.93007214493232	1	0.962361905861031	1	0.944991674790524	0.992624186356313	0.31372279175345	0.595482376153653	0.0021485898932784	-0.0623799428443837	0.706936363369014	0.999574321699393	0.0645285327376621
chr1	115684806	115684856	51	+	utr5	Cntnap5a	0.22913494640686	1	0.192211300664802	1	0.32449432571106	0.992624186356313	0.057096887631892	0.339041547783245	-0.248147667451357	-0.0904892102717015	0.360823175291238	0.999574321699393	-0.157658457179655
chr1	116580577	116580677	101	+	utr3	Cntnap5a	0.0216064174372754	1	0.0180722839361744	1	0.0356880920530146	0.992624186356313	0.285830894813739	0.569524036943413	-0.057725988772897	-0.0904892102717015	0.360823175291238	0.999574321699393	0.0327632214988045
chr1	118321888	118321937	50	+	utr5	Nifk	0.642603873738546	1	0.662575586811128	1	0.742552864526523	0.992624186356313	0.285035265225802	0.568850366925469	-0.384895504200577	-0.217256923826206	0.203106907547865	0.999574321699393	-0.16763858037437
chr1	118332987	118333036	50	+	utr3	Nifk	0.834288963974934	1	0.836357820368767	1	0.915793283704308	0.992624186356313	0.772706211497574	0.917398963075386	-0.576668097240261	-0.217256923826206	0.203106907547865	0.999574321699393	-0.359411173414054
chr1	118389458	118419576	30119	+	utr5	Clasp1	0.674567356377819	1	0.752064598477803	1	0.763836022759157	0.992624186356313	0.249037453656151	0.537394429439023	0.0237615382326052	-0.027521888214691	0.544667336564464	0.999574321699393	0.0512834264472962
chr1	118419726	118419876	151	+	exon	Clasp1	0.115436999787792	1	0.0816608363939173	1	0.114927370984379	0.992624186356313	0.0185927682865825	0.302716943693564	-0.0576286963189741	-0.027521888214691	0.544667336564464	0.999574321699393	-0.030106808104283
chr1	118608729	118608979	251	+	utr3	Clasp1	0.468481341388306	1	0.593403290038507	1	0.621410613950602	0.992624186356313	0.0966776515511384	0.383855755444552	0.044598143396778	-0.027521888214691	0.544667336564464	0.999574321699393	0.072120031611469
chr1	118609129	118609229	101	+	utr3	Clasp1	0.715953603830324	1	0.775846847142072	1	0.836451184721037	0.992624186356313	0.492643865629566	0.73447719269441	0.107993875393046	-0.027521888214691	0.544667336564464	0.999574321699393	0.135515763607737
chr1	118627995	118628045	51	+	utr5	Tfcp2l1	0.685703558211394	1	0.674600428349315	1	0.773423673444415	0.992624186356313	0.837494809020528	0.952660681805808	0.201127802212923	0.292854091199337	0.185895845780353	0.999574321699393	-0.0917262889864138
chr1	119338152	119338252	101	+	exon	Gm29455	0.0922288811899745	1	0.066422047944142	1	0.188815035917034	0.992624186356313	0.0828058504272609	0.369090500942929	-0.956419394356218	0.0373592960481795	0.969851405518838	0.999574321699393	-0.993778690404398
chr1	119338351	119338401	51	+	exon	Gm29455	0.314895266340154	1	0.247712130228583	1	0.4731513036388	0.992624186356313	0.85371075899769	0.961188927822061	0.375275384658302	0.0373592960481795	0.969851405518838	0.999574321699393	0.337916088610122
chr1	119526210	119527299	1090	+	utr5	Tmem185b	0.177868570985053	1	0.244450621097253	1	0.333358496511275	0.992624186356313	0.514910632147374	0.751440835143952	0.0348120312224683	-0.169980540809788	0.344452687810535	0.999574321699393	0.204792572032256
chr1	119527448	119527794	347	+	utr3	Tmem185b	0.823988235753142	1	0.755149645583672	1	0.813208596741462	0.992624186356313	0.193848905558169	0.48537738052343	-0.140728989624529	-0.169980540809788	0.344452687810535	0.999574321699393	0.0292515511852586
chr1	120340632	120340782	151	+	utr5	C1ql2	0.629029897405177	1	0.713568061742882	1	0.755602422144452	0.992624186356313	0.113046465570224	0.403287628848579	0.0190546263624632	-0.0998782111579684	0.381486439574588	0.999574321699393	0.118932837520432
chr1	120341182	120341532	351	+	exon	C1ql2	0.0275322768145246	1	0.0274324097623298	1	0.0477809032585056	0.992624186356313	0.434728993524063	0.690801792281704	0.0290018189847391	-0.0998782111579684	0.381486439574588	0.999574321699393	0.128880030142708
chr1	120342824	120343024	201	+	utr3	C1ql2	0.110010249286608	1	0.0884380012948414	1	0.107432104400447	0.992624186356313	0.590228514390974	0.802471314570989	0.0231871099015464	-0.0998782111579684	0.381486439574588	0.999574321699393	0.123065321059515
chr1	121087455	121087554	100	+	exon	Celrr	0.397580350718814	1	0.325566670118168	1	0.479461214345159	0.992624186356313	0.545753396743635	0.772020186824882	-0.270733989309713	-0.406931346109361	0.413226319323424	0.999574321699393	0.136197356799648
chr1	121117428	121117527	100	+	exon	Celrr	0.478290629884831	1	0.432358476488296	1	0.590502452027619	0.992624186356313	0.407104750276309	0.669363436269159	-0.280245236632962	-0.406931346109361	0.413226319323424	0.999574321699393	0.126686109476399
chr1	121328191	121328289	99	+	exon	Gm37174	0.633890749014413	1	0.569946694381906	1	0.708667486055886	0.992624186356313	0.643288717050817	0.83712372856906	0.206594354296804	0.579055761077722	0.324386561324283	0.999574321699393	-0.372461406780918
chr1	121431099	121431149	51	+	utr5	Ccdc93	0.393135886702599	1	0.327855072214845	1	0.43101734154379	0.992624186356313	0.20978881212088	0.501400460169247	-0.145459137249018	-0.080780397435449	0.364835249414014	0.999574321699393	-0.0646787398135688
chr1	121501263	121501563	301	+	utr3	Ccdc93	0.344672041067917	1	0.286905044291138	1	0.375735849941491	0.992624186356313	0.0737315908354963	0.357714863527642	-0.446747567112368	-0.080780397435449	0.364835249414014	0.999574321699393	-0.365967169676919
chr1	125560644	125560694	51	+	utr5	Slc35f5	0.574656378439098	1	0.509321744142621	1	0.650836184346074	0.992624186356313	0.271789320997902	0.557467596807649	0.185866020375331	-0.0793393578003294	0.669368152526457	0.999574321699393	0.26520537817566
chr1	125561088	125561138	51	+	utr5	Slc35f5	0.311539483084949	1	0.313871599625753	1	0.385497374929089	0.992624186356313	0.818234735926425	0.942625168335986	-0.381617139367977	-0.0793393578003294	0.669368152526457	0.999574321699393	-0.302277781567648
chr1	125872479	125872973	495	+	utr3	Gpr39	0.0697219486260627	1	0.0557642625701309	1	0.0826228514947612	0.992624186356313	0.00420879964138077	0.300247802185222	-0.107591363292059	-0.520346269373858	0.854810127765205	0.999574321699393	0.412754906081799
chr1	125873071	125873269	199	+	utr3	Gpr39	0.182680885659869	1	0.190854983934703	1	0.230461931934318	0.992624186356313	0.59352988518556	0.804547633591543	0.0893186839679393	-0.520346269373858	0.854810127765205	0.999574321699393	0.609664953341797
chr1	127205065	127205115	51	+	utr5	Mgat5	0.321359902107512	1	0.320113361780022	1	0.383555583074901	0.992624186356313	0.590648748213534	0.802658200548487	0.044828775828947	-0.00838453141335403	0.860967321327541	0.999574321699393	0.053213307242301
chr1	127205265	127205365	101	+	utr5	Mgat5	0.258951657032003	1	0.274658737660036	1	0.368673693782992	0.992624186356313	0.965041337961107	1	0.171503809888621	-0.00838453141335403	0.860967321327541	0.999574321699393	0.179888341301975
chr1	127306720	127306920	201	+	utr5	Mgat5	0.178651262358395	1	0.205537364453472	1	0.261371458502809	0.992624186356313	0.851608673587433	0.960233608092739	0.0838826352434996	-0.00838453141335403	0.860967321327541	0.999574321699393	0.0922671666568537
chr1	127482542	127482891	350	+	utr3	Mgat5	0.302020642714372	1	0.266172770146848	1	0.244852606650666	0.992624186356313	0.0132559063944541	0.300247802185222	-0.0436868371124042	-0.00838453141335403	0.860967321327541	0.999574321699393	-0.0353023056990502
chr1	127774214	127774314	101	+	utr5	Ccnt2	0.90386840932778	1	0.843163730589656	1	0.88040274433527	0.992624186356313	0.254547456228711	0.542056245651448	-0.286076840690802	0.0145853398034997	0.806575745836505	0.999574321699393	-0.300662180494301
chr1	127802364	127802864	501	+	exon	Ccnt2	0.480316608769173	1	0.4085716448848	1	0.395309333234708	0.992624186356313	0.0196998744221465	0.304540475954661	-0.00613093275037406	0.0145853398034997	0.806575745836505	0.999574321699393	-0.0207162725538737
chr1	127803013	127803113	101	+	exon	Ccnt2	0.502989152480429	1	0.398520559514227	1	0.467624065384686	0.992624186356313	0.056661919679453	0.338937831638558	0.0333091802892833	0.0145853398034997	0.806575745836505	0.999574321699393	0.0187238404857836
chr1	127803263	127803813	551	+	utr3	Ccnt2	0.745900811758682	1	0.619075215532986	1	0.639109440288023	0.992624186356313	0.0276240605158827	0.30833837319177	-0.0877371988516597	0.0145853398034997	0.806575745836505	0.999574321699393	-0.102322538655159
chr1	127868823	127868968	146	+	exon	Rab3gap1	0.36153381341394	1	0.344636193069335	1	0.491408877498911	0.992624186356313	0.258626367010085	0.5459420353673	0.0631533088722192	0.0023051356153443	0.975333801278802	0.999574321699393	0.0608481732568749
chr1	127942469	127942619	151	+	utr3	Rab3gap1	0.55280212401032	1	0.479013239427531	1	0.582897641487168	0.992624186356313	0.0478039383914671	0.328903265602979	-0.158670264795891	0.0023051356153443	0.975333801278802	0.999574321699393	-0.160975400411235
chr1	127959566	127959815	250	+	exon	Gm28800	0.205722002684718	1	0.196066351595608	1	0.236759515577417	0.992624186356313	0.890487646247901	0.979704928576064	-0.0499137249563943	0.0327528560251116	0.944170272921593	0.999574321699393	-0.0826665809815059
chr1	127965708	127965758	51	+	exon	Gm28800	0.0598619095462165	1	0.0293302619651112	1	0.0465755722392282	0.992624186356313	0.151455279582409	0.442972233834549	1.22142379222677	0.0327528560251116	0.944170272921593	0.999574321699393	1.18867093620166
chr1	128103351	128103501	151	+	utr5	R3hdm1	0.362902768856463	1	0.374362817236646	1	0.425776801865048	0.992624186356313	0.587293938364046	0.800528896066753	0.22221418023224	-0.00786924908912957	0.824300391995037	0.999574321699393	0.230083429321369
chr1	128142022	128142072	51	+	utr5	R3hdm1	0.478220395698857	1	0.39775973598318	1	0.431908845145481	0.992624186356313	0.142511735584152	0.433638689014765	-0.253119283329635	-0.00786924908912957	0.824300391995037	0.999574321699393	-0.245250034240505
chr1	128236537	128236637	101	+	exon	R3hdm1	0.532825547125829	1	0.426082772500177	1	0.456597173790068	0.992624186356313	0.114178460704034	0.404535871163672	0.00878566013546919	-0.00786924908912957	0.824300391995037	0.999574321699393	0.0166549092245988
chr1	128236736	128236936	201	+	utr3	R3hdm1	0.634378748056192	1	0.528668248487348	1	0.586728515962764	0.992624186356313	0.0316931088653296	0.312981952818415	-0.0927724687850422	-0.00786924908912957	0.824300391995037	0.999574321699393	-0.0849032196959126
chr1	128244203	128244550	348	+	utr5	Ubxn4	0.642078020209625	1	0.537183418534954	1	0.58043888372448	0.992624186356313	0.055040946314888	0.33639265547953	-0.168702573693478	-0.0698093766285661	0.356806145910176	0.999574321699393	-0.098893197064912
chr1	128260859	128262813	1955	+	exon	Ubxn4	0.3247621302133	1	0.336063982206145	1	0.394575711009603	0.992624186356313	0.513359317636109	0.750272724184213	0.283407253532582	-0.0698093766285661	0.356806145910176	0.999574321699393	0.353216630161148
chr1	128274998	128277099	2102	+	utr3	Ubxn4	0.994238585568058	1	0.931129984009337	1	0.943639221966557	0.992624186356313	0.133556219888889	0.424912686631013	-0.182980605146302	-0.0698093766285661	0.356806145910176	0.999574321699393	-0.113171228517736
chr1	129273352	129273551	200	+	utr5	Thsd7b	0.706347974888663	1	0.721150689015968	1	0.8164812596627	0.992624186356313	0.80474459791146	0.934930634685525	-0.0440872007504391	-0.140787110333804	0.366871974387907	0.999574321699393	0.0966999095833647
chr1	129595652	129595852	201	+	exon	Thsd7b	0.666796458203711	1	0.613056914875948	1	0.735000803697415	0.992624186356313	0.360957961241552	0.634802747297605	-0.247747187544845	-0.140787110333804	0.366871974387907	0.999574321699393	-0.106960077211041
chr1	129595952	129596001	50	+	exon	Thsd7b	0.128580549602645	1	0.0877251625517041	1	0.157197195613874	0.992624186356313	0.344121729780685	0.620785173034469	0.486954687060161	-0.140787110333804	0.366871974387907	0.999574321699393	0.627741797393965
chr1	130218480	130218530	51	+	utr3	Thsd7b	0.808351623905506	1	0.795409373662708	1	0.86086991303287	0.992624186356313	0.635796530738516	0.832047860716566	-0.844332003136255	-0.140787110333804	0.366871974387907	0.999574321699393	-0.703544892802451
chr1	130462626	130462676	51	+	exon	Gm16083	0.354709592049882	1	0.292578787058258	1	0.386695806665458	0.992624186356313	0.13582612827577	0.427455171159296	0.0733133106880378	-1.94419357758562	0.193788049978342	0.999574321699393	2.01750688827366
chr1	130717377	130717476	100	+	utr5	Yod1	0.297842388790157	1	0.247882057282183	1	0.343396879373611	0.992624186356313	0.29848602436597	0.580838405597984	-0.674597094879988	-0.120383939768052	0.452793596787724	0.999574321699393	-0.554213155111936
chr1	130717576	130717626	51	+	exon	Yod1	0.595938690809968	1	0.543231804206749	1	0.633570423121461	0.992624186356313	0.237528453618586	0.52783275278625	-0.223983114983001	-0.120383939768052	0.452793596787724	0.999574321699393	-0.103599175214949
chr1	130717775	130718729	955	+	exon	Yod1	0.0911896829022151	1	0.0847441279122945	1	0.0950694531006647	0.992624186356313	0.663465544865501	0.849071764003748	0.455500140842008	-0.120383939768052	0.452793596787724	0.999574321699393	0.57588408061006
chr1	130718879	130719576	698	+	utr3	Yod1	0.596093252461732	1	0.466755655288313	1	0.444822382494999	0.992624186356313	0.314147251074508	0.595908759038701	0.017112722265201	-0.120383939768052	0.452793596787724	0.999574321699393	0.137496662033253
chr1	130719676	130719725	50	+	utr3	Yod1	0.0826738362407034	1	0.0562822880603991	1	0.223153474006208	0.992624186356313	0.45317589558368	0.705543508716533	0.741214036005396	-0.120383939768052	0.452793596787724	0.999574321699393	0.861597975773448
chr1	130742927	130742977	51	+	exon	AA986860	0.0947363709831018	1	0.0858370057354687	1	0.107584614765663	0.992624186356313	0.452063071401782	0.704789162121808	0.534513679515344	-0.187121930037686	0.464985713628752	0.999574321699393	0.72163560955303
chr1	130743376	130743775	400	+	exon	AA986860	0.788281541651479	1	0.72313873990782	1	0.758406274901383	0.992624186356313	0.386059518964707	0.652634267514955	0.157118524880609	-0.187121930037686	0.464985713628752	0.999574321699393	0.344240454918295
chr1	130744074	130744124	51	+	utr3	AA986860	0.899911044849015	1	0.851015348159471	1	0.829737199344158	0.992624186356313	0.630704923983234	0.828918078727599	-1.04888381378177	-0.187121930037686	0.464985713628752	0.999574321699393	-0.861761883744085
chr1	130744273	130744373	101	+	utr3	AA986860	0.939424545865082	1	0.945073133726508	1	0.906472635909616	0.992624186356313	0.949527342240585	1	0.441487135732372	-0.187121930037686	0.464985713628752	0.999574321699393	0.628609065770057
chr1	130744472	130744522	51	+	utr3	AA986860	0.735321624948732	1	0.68258528970502	1	0.771134544883557	0.992624186356313	0.661011398644045	0.847457647936749	0.303787572766027	-0.187121930037686	0.464985713628752	0.999574321699393	0.490909502803712
chr1	131153231	131153281	51	+	utr5	Eif2d	0.965272664092914	1	0.982922236961771	1	0.965156663739491	0.992624186356313	0.73376533207577	0.893540196693572	0.0274307616088834	-0.111362207677384	0.255718363575105	0.999574321699393	0.138792969286268
chr1	131179546	131180094	549	+	utr3	Eif2d	0.277480499301259	1	0.295000928584117	1	0.349951771116287	0.992624186356313	0.951196784199479	1	0.291187356850971	-0.111362207677384	0.255718363575105	0.999574321699393	0.402549564528355
chr1	131527953	131528003	51	+	utr5	Fam72a	0.863488546069267	1	0.875584764543499	1	0.836019077140234	0.992624186356313	0.879133968335947	0.974236427430279	-0.233920333298002	0.693209899874847	0.241735785364	0.999574321699393	-0.927130233172849
chr1	131528749	131528799	51	+	exon	Fam72a	0.776243153929531	1	0.781573681064055	1	0.849462225957204	0.992624186356313	0.952886966874309	1	-0.0457572780367999	0.693209899874847	0.241735785364	0.999574321699393	-0.738967177911647
chr1	131688745	131688794	50	+	utr5	Rab7b	0.854058619753008	1	0.840923424471827	1	0.895291798797862	0.992624186356313	0.99968544126769	1	0.718668545165295	-0.206849439568638	0.558212512433351	0.999574321699393	0.925517984733934
chr1	131696696	131697015	320	+	utr5	Rab7b	0.248641955097236	1	0.213218221714229	1	0.347431996055705	0.992624186356313	0.622320956783968	0.82321973129863	0.938094965907194	-0.206849439568638	0.558212512433351	0.999574321699393	1.14494440547583
chr1	131711910	131712158	249	+	utr3	Rab7b	0.105741696646469	1	0.0919632783349521	1	0.203182656637703	0.992624186356313	0.492582771811072	0.734463174451474	0.416749308829014	-0.206849439568638	0.558212512433351	0.999574321699393	0.623598748397653
chr1	131712258	131712606	349	+	utr3	Rab7b	0.0710813586837489	1	0.0471137921209582	1	0.0987111054769901	0.992624186356313	0.0132396948657597	0.300247802185222	-0.288870486836739	-0.206849439568638	0.558212512433351	0.999574321699393	-0.0820210472681004
chr1	131713202	131713301	100	+	utr3	Rab7b	0.9589733308397	1	0.976800073624905	1	0.902145538944207	0.992624186356313	0.823910267873133	0.945611176046316	-0.201846736011105	-0.206849439568638	0.558212512433351	0.999574321699393	0.00500270355753324
chr1	131828020	131828169	150	+	utr5	Slc41a1	0.438124204333033	1	0.368709823046452	1	0.454295802741777	0.992624186356313	0.125729952973971	0.416196705402538	0.0134952278100478	0.0871020108815646	0.157875075856844	0.999574321699393	-0.0736067830715168
chr1	131830182	131830331	150	+	utr5	Slc41a1	0.111074087531235	1	0.069920449774047	1	0.101096164556626	0.992624186356313	0.0134868868612659	0.300247802185222	-0.245014831503401	0.0871020108815646	0.157875075856844	0.999574321699393	-0.332116842384965
chr1	131830579	131839150	8572	+	utr5	Slc41a1	0.505567524104482	1	0.42928877275646	1	0.490671102508951	0.992624186356313	0.0212860508190669	0.304540475954661	-0.0443079795286812	0.0871020108815646	0.157875075856844	0.999574321699393	-0.131409990410246
chr1	131846633	131846782	150	+	utr3	Slc41a1	0.435438532760434	1	0.473548052226574	1	0.579774631470193	0.992624186356313	0.635390596822346	0.831774946270406	0.0999556288783902	0.0871020108815646	0.157875075856844	0.999574321699393	0.0128536179968256
chr1	131847972	131848022	51	+	utr3	Slc41a1	0.634031462675588	1	0.672554885837115	1	0.753794966511513	0.992624186356313	0.343783289985571	0.620538012523665	0.276551991453479	0.0871020108815646	0.157875075856844	0.999574321699393	0.189449980571915
chr1	131867322	131867371	50	+	utr5	Rab29	0.566201445965841	1	0.536820683471147	1	0.69308112325384	0.992624186356313	0.925930075763387	0.994599586963943	-0.161162580948112	-0.362143254332192	0.398028236928794	0.999574321699393	0.200980673384079
chr1	131910584	131910733	150	+	utr5	Nucks1	0.702854821054203	1	0.841277233669843	1	0.874254296350027	0.992624186356313	0.0716861008378713	0.35563677714612	-0.0125727998615558	-0.0190762891302729	0.787079685448606	0.999574321699393	0.00650348926871709
chr1	131963016	131970622	7607	+	utr5	Slc45a3	0.161425171275546	1	0.137462230656656	1	0.210525729958663	0.992624186356313	0.309421626242067	0.591437744814469	0.974884379638837	0.297447381198205	0.496276732616629	0.999574321699393	0.677436998440632
chr1	131977604	131977851	248	+	exon	Slc45a3	0.797711109804773	1	0.819392806746082	1	0.875350763417898	0.992624186356313	0.780741469255301	0.92188929709849	0.260546084380338	0.297447381198205	0.496276732616629	0.999574321699393	-0.0369012968178671
chr1	132018104	132018452	349	+	exon	Elk4	0.981649101365105	1	0.889425483769352	1	0.814494510813327	0.992624186356313	0.0371201243267401	0.315761807932872	0.0711591373894227	0.0633498572197746	0.448650221783527	0.999574321699393	0.00780928016964816
chr1	132023624	132023723	100	+	utr3	Elk4	0.0992593529479398	1	0.0624272522724552	1	0.0869432569024728	0.992624186356313	0.0389990816512904	0.317792937195164	-0.168427512805076	0.0633498572197746	0.448650221783527	0.999574321699393	-0.231777370024851
chr1	132067846	132067945	100	+	exon	Gm26892	0.267016463103718	1	0.231805563148275	1	0.195228663792156	0.992624186356313	0.5492087813879	0.774379566130506	0.250430466041335	NA	NA	NA	NA
chr1	132191481	132201054	9574	+	utr5	Lemd1	0.878585905595064	1	0.941978679504334	1	0.934542122205057	0.992624186356313	0.44530809176927	0.698924641968062	0.139595215165156	-0.0566132176008292	0.743640417804401	0.999574321699393	0.196208432765986
chr1	132204532	132204782	251	+	exon	Lemd1	0.51016453798559	1	0.505326202058603	1	0.609197617800028	0.992624186356313	0.995302183276126	1	0.103659166390096	-0.0566132176008292	0.743640417804401	0.999574321699393	0.160272383990926
chr1	132205481	132205581	101	+	exon	Lemd1	0.8220021588823	1	0.766827342329549	1	0.829657609244168	0.992624186356313	0.667607673168837	0.852044812015176	-0.0424929363551671	-0.0566132176008292	0.743640417804401	0.999574321699393	0.0141202812456621
chr1	132207329	132207728	400	+	exon	Lemd1	0.353347411840895	1	0.365378273034091	1	0.501606712414525	0.992624186356313	0.997334823577338	1	0.104263915539291	-0.0566132176008292	0.743640417804401	0.999574321699393	0.16087713314012
chr1	132208177	132208227	51	+	exon	Lemd1	0.00353972257327392	1	0.000596156406626902	1	0.0176106921519208	0.992624186356313	0.0230518374870623	0.306109494716514	-0.384976907625291	-0.0566132176008292	0.743640417804401	0.999574321699393	-0.328363690024462
chr1	132257180	132257230	51	+	utr3	Lemd1	0.18727180515106	1	0.124963646575254	1	0.186694482405798	0.992624186356313	0.182776480542829	0.474149754842063	-0.263560762288056	-0.0566132176008292	0.743640417804401	0.999574321699393	-0.206947544687227
chr1	132257379	132257529	151	+	utr3	Lemd1	0.0686836496387184	1	0.02342656621569	1	0.229026187572242	0.992624186356313	0.103028108245631	0.391659336669784	-1.03177319964182	-0.0566132176008292	0.743640417804401	0.999574321699393	-0.975159982040995
chr1	132298676	132299519	844	+	utr5	Klhdc8a	0.139881146146228	1	0.0862670946737419	1	0.135491140801625	0.992624186356313	0.0353970624293767	0.313885589245694	0.0178107440185161	0.0627127282642926	0.553164248495444	0.999574321699393	-0.0449019842457765
chr1	132304677	132304826	150	+	utr3	Klhdc8a	0.289497298181149	1	0.332618302751234	1	0.390963628465593	0.992624186356313	0.895549746844799	0.982107964590121	0.00342585509310132	0.0627127282642926	0.553164248495444	0.999574321699393	-0.0592868731711913
chr1	132304925	132305074	150	+	utr3	Klhdc8a	0.392397558090562	1	0.413861975891323	1	0.499182968566102	0.992624186356313	0.9215575446093	0.992804910569819	0.0408905247314493	0.0627127282642926	0.553164248495444	0.999574321699393	-0.0218222035328433
chr1	132305471	132305521	51	+	utr3	Klhdc8a	0.725172941958545	1	0.730771625893287	1	0.773070401068459	0.992624186356313	0.962657807445662	1	0.786874203526999	0.0627127282642926	0.553164248495444	0.999574321699393	0.724161475262707
chr1	132316176	132316225	50	+	utr5	Nuak2	0.0264103800674073	1	0.0118098349992036	1	0.061050101631897	0.992624186356313	0.0271838556425104	0.30822370634968	-0.78453426397192	0.575538238226008	0.251039194831827	0.999574321699393	-1.36007250219793
chr1	132332545	132332744	200	+	utr3	Nuak2	0.156678147178557	1	0.119383741257771	1	0.210979216490053	0.992624186356313	0.181036212150858	0.47265085039095	0.450469577356928	0.575538238226008	0.251039194831827	0.999574321699393	-0.125068660869081
chr1	132417605	132417805	201	+	utr5	Dstyk	0.617940871592827	1	0.685500360773146	1	0.726687460231623	0.992624186356313	0.127850716576671	0.419211245026826	0.000162988309941637	-0.0896793453622524	0.186695936037639	0.999574321699393	0.089842333672194
chr1	132434122	132449396	15275	+	exon	Dstyk	0.934655615158247	1	0.942778065912978	1	0.964337161899531	0.992624186356313	0.0965612147167585	0.383711624169709	0.0374671783754071	-0.0896793453622524	0.186695936037639	0.999574321699393	0.127146523737659
chr1	132449546	132449696	151	+	exon	Dstyk	0.857267351730854	1	0.95694553714637	1	0.943725555777596	0.992624186356313	0.115820683003338	0.405985898662612	-0.0135990432495639	-0.0896793453622524	0.186695936037639	0.999574321699393	0.0760803021126885
chr1	132463410	132463510	101	+	exon	Dstyk	0.819852356225526	1	0.747387670135311	1	0.867697431579979	0.992624186356313	0.15125702719768	0.442730346860421	0.0404193952539075	-0.0896793453622524	0.186695936037639	0.999574321699393	0.13009874061616
chr1	132477415	132477514	100	+	utr5	Rbbp5	0.873886208950826	1	0.920172610841755	1	0.930405816557163	0.992624186356313	0.398042884798744	0.662470328902796	-0.160507325989913	-0.132479802799037	0.146492340679906	0.999574321699393	-0.0280275231908763
chr1	132504068	132504266	199	+	utr3	Rbbp5	0.588168073703931	1	0.639728097472653	1	0.754092387117701	0.992624186356313	0.489443619743985	0.732829567107685	0.328812904971598	-0.132479802799037	0.146492340679906	0.999574321699393	0.461292707770635
chr1	132504615	132504664	50	+	utr3	Rbbp5	0.569247333964298	1	0.594741394163154	1	0.634647692532639	0.992624186356313	0.661806531150374	0.847788585929852	-0.147946905659439	-0.132479802799037	0.146492340679906	0.999574321699393	-0.0154671028604021
chr1	132507262	132507360	99	+	utr5	Tmem81	0.454109592290862	1	0.404293168820923	1	0.561686919616723	0.992624186356313	0.322191783990984	0.60245422489214	-0.0920957829650578	0.0509257057315639	0.879643756031187	0.999574321699393	-0.143021488696622
chr1	132507852	132507950	99	+	exon	Tmem81	0.49801924989807	1	0.490133249125529	1	0.646881344641737	0.992624186356313	0.991077826939005	1	0.250755620881935	0.0509257057315639	0.879643756031187	0.999574321699393	0.199829915150371
chr1	132508098	132508147	50	+	exon	Tmem81	0.0907039023333097	1	0.0773098085970747	1	0.170589110125817	0.992624186356313	0.629418405951558	0.828278246853887	-0.00529153896598412	0.0509257057315639	0.879643756031187	0.999574321699393	-0.056217244697548
chr1	132880373	132880523	151	+	utr5	Lrrn2	0.438551013030647	1	0.334135267464558	1	0.353136756688808	0.992624186356313	0.0363070246821516	0.314147530229407	0.0740978125789552	0.0798078630013204	0.0697470643833584	0.999574321699393	-0.00571005042236519
chr1	132880622	132880722	101	+	utr5	Lrrn2	0.777547296834763	1	0.657694991376317	1	0.749607030153225	0.992624186356313	0.00964914835995079	0.300247802185222	-0.0715242038810516	0.0798078630013204	0.0697470643833584	0.999574321699393	-0.151332066882372
chr1	132937010	132937160	151	+	utr5	Lrrn2	0.984012819659595	1	0.827196653100451	1	0.860609839244425	0.992624186356313	0.0270275140606414	0.30822370634968	0.00973937273361675	0.0798078630013204	0.0697470643833584	0.999574321699393	-0.0700684902677036
chr1	132937260	132937509	250	+	exon	Lrrn2	0.757387418678522	1	0.630090132349135	1	0.607440169104267	0.992624186356313	0.00806910703765973	0.300247802185222	0.0179845491381189	0.0798078630013204	0.0697470643833584	0.999574321699393	-0.0618233138632015
chr1	132937659	132938308	650	+	exon	Lrrn2	0.891307558220809	1	0.897572650682553	1	0.936838169116155	0.992624186356313	0.0282751253384571	0.309379348389482	0.0209243907079855	0.0798078630013204	0.0697470643833584	0.999574321699393	-0.0588834722933349
chr1	132938607	132939057	451	+	exon	Lrrn2	0.680190181772616	1	0.497430632084157	1	0.300360237217623	0.992624186356313	0.0380891776128908	0.316508503924558	0.0557407513220829	0.0798078630013204	0.0697470643833584	0.999574321699393	-0.0240671116792374
chr1	132939356	132939456	101	+	utr3	Lrrn2	0.0708327341419715	1	0.0481601467560658	1	0.0987489383758481	0.992624186356313	0.0012247581438789	0.300247802185222	-0.188709932999427	0.0798078630013204	0.0697470643833584	0.999574321699393	-0.268517796000748
chr1	132939556	132939656	101	+	utr3	Lrrn2	0.386629128469645	1	0.318454981382852	1	0.334040804435282	0.992624186356313	0.0210184833033078	0.304540475954661	0.0083938829510616	0.0798078630013204	0.0697470643833584	0.999574321699393	-0.0714139800502588
chr1	133046061	133046110	50	+	utr5	Pik3c2b	0.365666594378714	1	0.317506672730424	1	0.424900048579071	0.992624186356313	0.168125544331821	0.459775168669086	0.0788578539236672	0.0973452421279627	0.168321540159477	0.999574321699393	-0.0184873882042954
chr1	133046210	133046360	151	+	utr5	Pik3c2b	0.545544990696288	1	0.52649455483568	1	0.54061912850969	0.992624186356313	0.661330514078487	0.847563960782449	0.225265190386774	0.0973452421279627	0.168321540159477	0.999574321699393	0.127919948258811
chr1	133066398	133067197	800	+	exon	Pik3c2b	0.659715434842506	1	0.556731992217439	1	0.549791790700021	0.992624186356313	0.235537802808346	0.525931607255556	0.0237503481316915	0.0973452421279627	0.168321540159477	0.999574321699393	-0.0735948939962711
chr1	133106790	133106890	101	+	utr3	Pik3c2b	0.618146599830463	1	0.583510742226306	1	0.565804324918726	0.992624186356313	0.968377374037255	1	0.299159632074556	0.0973452421279627	0.168321540159477	0.999574321699393	0.201814389946593
chr1	133131293	133131692	400	+	utr5	Ppp1r15b	0.374060701384426	1	0.283254507385036	1	0.366673211097871	0.992624186356313	0.0120344982643653	0.300247802185222	0.120249582214123	-0.114871548769918	0.185983944199272	0.999574321699393	0.23512113098404
chr1	133131892	133131942	51	+	exon	Ppp1r15b	0.673855203025759	1	0.700761268890859	1	0.809432114128204	0.992624186356313	0.587186926528095	0.800482086260507	0.175698799590191	-0.114871548769918	0.185983944199272	0.999574321699393	0.290570348360109
chr1	133132142	133132491	350	+	exon	Ppp1r15b	0.248234649153493	1	0.195895370557092	1	0.267765507333097	0.992624186356313	0.0433794116073193	0.322739145929226	-0.0149115541188975	-0.114871548769918	0.185983944199272	0.999574321699393	0.09995999465102
chr1	133132691	133132741	51	+	exon	Ppp1r15b	0.250858293718008	1	0.259196295763561	1	0.296627928661456	0.992624186356313	0.96048925504397	1	-0.132456151887904	-0.114871548769918	0.185983944199272	0.999574321699393	-0.017584603117986
chr1	133132941	133133390	450	+	exon	Ppp1r15b	0.155048714757241	1	0.222735856942147	1	0.300376213513386	0.992624186356313	0.404543878562592	0.667806032360353	-0.0137924400708708	-0.114871548769918	0.185983944199272	0.999574321699393	0.101079108699047
chr1	133136787	133136937	151	+	utr3	Ppp1r15b	0.260672439894447	1	0.21492023240984	1	0.284096412317801	0.992624186356313	0.0665202190569414	0.349460677271362	-0.311963915417901	-0.114871548769918	0.185983944199272	0.999574321699393	-0.197092366647984
chr1	133181354	133181554	201	+	utr5	Plekha6	0.670908066349208	1	0.762627611533392	1	0.775171582811471	0.992624186356313	0.113424855246864	0.4035058247199	0.0556938023686465	0.0150923179394668	0.672419483893877	0.999574321699393	0.0406014844291798
chr1	133272274	133272624	351	+	exon	Plekha6	0.997455721143005	1	0.876004426659024	1	0.934402836262171	0.992624186356313	0.0600920283860609	0.341931938479185	-0.0889878313541733	0.0150923179394668	0.672419483893877	0.999574321699393	-0.10408014929364
chr1	133299891	133300190	300	+	utr3	Plekha6	0.929973323985611	1	0.944075261822038	1	0.92248666968904	0.992624186356313	0.130439246397358	0.421934708922428	0.0161633489776015	0.0150923179394668	0.672419483893877	0.999574321699393	0.00107103103813471
chr1	133300290	133300440	151	+	utr3	Plekha6	0.93579825238484	1	0.826283326601607	1	0.846030838247428	0.992624186356313	0.0937457191793177	0.380226637787844	-0.0634641282594482	0.0150923179394668	0.672419483893877	0.999574321699393	-0.078556446198915
chr1	133300789	133300839	51	+	utr3	Plekha6	0.420585940886962	1	0.372863854365107	1	0.418593088986039	0.992624186356313	0.0385987938978851	0.316764451828678	-0.277643240251421	0.0150923179394668	0.672419483893877	0.999574321699393	-0.292735558190888
chr1	133300989	133301488	500	+	utr3	Plekha6	0.408801166731088	1	0.512808803466148	1	0.570179889393905	0.992624186356313	0.109997487847065	0.399918438553683	0.0548638872715427	0.0150923179394668	0.672419483893877	0.999574321699393	0.0397715693320759
chr1	133329706	133329803	98	+	utr3	Gm28040	0.842616803772073	1	0.885224794354982	1	0.870516813466583	0.992624186356313	0.77067423280671	0.916161351647779	0.73883813788244	-0.117568934953419	0.956097615210073	0.999574321699393	0.856407072835859
chr1	133363622	133363820	199	+	utr5	Etnk2	0.17072306829675	1	0.127775885076404	1	0.163622019194124	0.992624186356313	0.90764471904679	0.987118982374486	0.239169130156064	-0.0457933226167739	0.783760984966281	0.999574321699393	0.284962452772838
chr1	133365332	133365381	50	+	utr5	Etnk2	0.804983601151645	1	0.341128687431853	1	0.680095399063311	0.992624186356313	0.731779067879996	0.892455580550201	-1.18972003511065	-0.0457933226167739	0.783760984966281	0.999574321699393	-1.14392671249387
chr1	133365530	133365679	150	+	utr5	Etnk2	0.680992597750618	1	0.634219776120485	1	0.721011203261069	0.992624186356313	0.258224062331145	0.545552085692278	-0.13723584763424	-0.0457933226167739	0.783760984966281	0.999574321699393	-0.091442525017466
chr1	133379989	133380038	50	+	utr3	Etnk2	0.25053286869849	1	0.176507851416365	1	0.253754894459393	0.992624186356313	0.79553470035252	0.929792496428026	-0.0653085736010589	-0.0457933226167739	0.783760984966281	0.999574321699393	-0.019515250984285
chr1	133380138	133380187	50	+	utr3	Etnk2	0.298329859155367	1	0.186058859371271	1	0.180207340160455	0.992624186356313	0.367590124388583	0.639382936282178	0.059309132526768	-0.0457933226167739	0.783760984966281	0.999574321699393	0.105102455143542
chr1	133914539	133914680	142	+	exon	Gm15851	0.187123056548002	1	0.219231444752676	1	0.284597375125237	0.992624186356313	0.909494005678203	0.987829649477629	0.097573839509746	-0.637192738973401	0.867418971289078	0.999574321699393	0.734766578483147
chr1	134040392	134040540	149	+	exon	Fmod	0.6726383442294	1	0.585205115813439	1	0.613896351570813	0.992624186356313	0.069606838869315	0.35282409939857	0.177442610542103	-0.00690910278351056	0.948656431261055	0.999574321699393	0.184351713325614
chr1	134040688	134040786	99	+	exon	Fmod	0.731923497541199	1	0.754132719156108	1	0.731865760658732	0.992624186356313	0.6305042991705	0.828862798965049	-0.174455226571955	-0.00690910278351056	0.948656431261055	0.999574321699393	-0.167546123788445
chr1	134415428	134415577	150	+	utr5	Adipor1	0.735106339918567	1	0.810045738882746	1	0.800775084691059	0.992624186356313	0.22147637391848	0.512142386880129	-0.156694504043638	-0.00471219675308467	0.942357955941347	0.999574321699393	-0.151982307290553
chr1	134415776	134415826	51	+	utr5	Adipor1	0.902876197886422	1	0.839716537163975	1	0.891580323187355	0.992624186356313	0.412095772712644	0.673520721842969	0.0279829902910594	-0.00471219675308467	0.942357955941347	0.999574321699393	0.0326951870441441
chr1	134433202	134433301	100	+	utr3	Adipor1	0.993416381834565	1	0.966361163506922	1	0.942511719024022	0.992624186356313	0.884237687270833	0.976444077643336	-0.228766418069331	-0.00471219675308467	0.942357955941347	0.999574321699393	-0.224054221316247
chr1	134455581	134455631	51	+	utr5	Klhl12	0.965961900521221	1	0.938391176629524	1	0.975887006694427	0.992624186356313	0.632655809796035	0.829950652397925	0.0252149529699028	0.0439615693769508	0.675824611523635	0.999574321699393	-0.018746616407048
chr1	134494697	134506654	11958	+	utr3	Rabif	0.457484294889598	1	0.368907669134833	1	0.405854288736271	0.992624186356313	0.0403081338385397	0.318625229473372	-0.0261348813573281	0.0560095442773363	0.676511522679754	0.999574321699393	-0.0821444256346644
chr1	134507443	134507492	50	+	utr3	Rabif	0.445343335578327	1	0.367372045718306	1	0.45965697127718	0.992624186356313	0.281391947107149	0.565843473599771	-0.331907930237493	0.0560095442773363	0.676511522679754	0.999574321699393	-0.387917474514829
chr1	134560221	134560370	150	+	utr5	Kdm5b	0.337959493118036	1	0.265638565435262	1	0.336826867345706	0.992624186356313	0.0627551847209808	0.345624789266445	-0.0275546222920464	-0.0400386889016194	0.523181067118297	0.999574321699393	0.0124840666095729
chr1	134625091	134625141	51	+	exon	Kdm5b	0.783328801683604	1	0.722627506043273	1	0.728770905166217	0.992624186356313	0.367417216746046	0.639293386989964	0.0361060019139084	-0.0400386889016194	0.523181067118297	0.999574321699393	0.0761446908155278
chr1	134630498	134631196	699	+	utr3	Kdm5b	0.994243669582239	1	0.884318718264333	1	0.870702339509024	0.992624186356313	0.0388111352831517	0.317536171320465	0.0493322513614701	-0.0400386889016194	0.523181067118297	0.999574321699393	0.0893709402630895
chr1	134631296	134631496	201	+	utr3	Kdm5b	0.379310423826537	1	0.4139824235713	1	0.475384288206993	0.992624186356313	0.700834139366727	0.873987186584538	0.077748749338289	-0.0400386889016194	0.523181067118297	0.999574321699393	0.117787438239908
chr1	134646727	134663831	17105	+	utr5	Syt2	0.741552442285504	1	0.826942208764257	1	0.891202030209095	0.992624186356313	0.264044705161796	0.550752084665625	0.22852855494553	0.050735989266134	0.475980325305648	0.999574321699393	0.177792565679396
chr1	134709331	134740891	31561	+	utr5	Syt2	0.871292507140583	1	0.770330418076683	1	0.840717104588636	0.992624186356313	0.178054916898643	0.469983831055889	0.116761874451639	0.050735989266134	0.475980325305648	0.999574321699393	0.0660258851855045
chr1	134747650	134747750	101	+	utr3	Syt2	0.690289933952238	1	0.74136918546091	1	0.776143996570506	0.992624186356313	0.488603100025285	0.732089740738295	-0.0463947328733181	0.050735989266134	0.475980325305648	0.999574321699393	-0.0971307221394521
chr1	134747850	134748548	699	+	utr3	Syt2	0.322872764541082	1	0.262091931181117	1	0.278155553333009	0.992624186356313	0.107885063305352	0.397844734807786	-0.0739102758585197	0.050735989266134	0.475980325305648	0.999574321699393	-0.124646265124654
chr1	134748748	134748948	201	+	utr3	Syt2	0.350431963584059	1	0.291379501189322	1	0.363406402714434	0.992624186356313	0.119680123795754	0.409323714992811	-0.0732618830337097	0.050735989266134	0.475980325305648	0.999574321699393	-0.123997872299844
chr1	134962615	134962814	200	+	utr5	Ube2t	0.630483678383826	1	0.575224904583684	1	0.724688743824372	0.992624186356313	0.389113838978438	0.655245871420622	-0.378233477642379	-0.12260850322312	0.829601262578497	0.999574321699393	-0.255624974419259
chr1	135146874	135146974	101	+	utr5	Arl8a	0.664474410018806	1	0.819217503618007	1	0.872919315624469	0.992624186356313	0.169374568425164	0.460762486359517	0.0725155127317786	-0.00239942198416709	0.955488512290765	0.999574321699393	0.0749149347159457
chr1	135324857	135324907	51	+	utr5	Lmod1	0.61503911680212	1	0.558877242634778	1	0.699135636481061	0.992624186356313	0.825262693770367	0.946048649583975	0.541936691640806	0.303814154181441	0.288843705219051	0.999574321699393	0.238122537459365
chr1	135363905	135363955	51	+	exon	Lmod1	0.742845922816704	1	0.689896098748222	1	0.760144487561355	0.992624186356313	0.39742458509861	0.66203663818124	-0.497892568235494	0.303814154181441	0.288843705219051	0.999574321699393	-0.801706722416935
chr1	135364105	135364205	101	+	exon	Lmod1	0.807423104174154	1	0.807154534627942	1	0.879746198663892	0.992624186356313	0.908958073512909	0.987668481010509	-0.101990041304501	0.303814154181441	0.288843705219051	0.999574321699393	-0.405804195485942
chr1	135364805	135364855	51	+	exon	Lmod1	0.157328916478785	1	0.0857710226081564	1	0.232044016467765	0.992624186356313	0.0842965643036911	0.371124557484716	-0.865070263356978	0.303814154181441	0.288843705219051	0.999574321699393	-1.16888441753842
chr1	135366166	135366266	101	+	utr3	Lmod1	0.562836637004773	1	0.445398591395258	1	0.587015446350146	0.992624186356313	0.42481540486497	0.683456555869946	-0.0384731307575627	0.303814154181441	0.288843705219051	0.999574321699393	-0.342287284939004
chr1	135366516	135366716	201	+	utr3	Lmod1	0.371557730564668	1	0.304595069008552	1	0.426155347740205	0.992624186356313	0.258431498368961	0.545719857796262	-0.339679791793737	0.303814154181441	0.288843705219051	0.999574321699393	-0.643493945975178
chr1	135367016	135367166	151	+	utr3	Lmod1	0.0636933559337278	1	0.0346185919412858	1	0.115025189019279	0.992624186356313	0.0415672641114724	0.320754199858005	-0.44682659701056	0.303814154181441	0.288843705219051	0.999574321699393	-0.750640751192
chr1	135584872	135592473	7602	+	exon	Gm4793	0.144034262266516	1	0.216581010326654	1	0.273408315220031	0.992624186356313	0.0822864416030703	0.368984963604547	0.0360770268000657	-0.235288750172113	0.657826733767721	0.999574321699393	0.271365776972179
chr1	135729258	135745276	16019	+	utr5	Csrp1	0.530304673741176	1	0.433253136719982	1	0.538608486302032	0.992624186356313	0.0531334778256135	0.334183391578912	-0.0265070367342433	0.0290786637839428	0.556846181397658	0.999574321699393	-0.0555857005181861
chr1	135751157	135751254	98	+	utr3	Csrp1	0.642683828063388	1	0.812298636379546	1	0.820558534156873	0.992624186356313	0.0146089427594313	0.300247802185222	0.00101707126419225	0.0290786637839428	0.556846181397658	0.999574321699393	-0.0280615925197505
chr1	135766168	135766362	195	+	utr5	Phlda3	0.975744215475384	1	0.907204079159752	1	0.902910325473748	0.992624186356313	0.053325034510195	0.334183391578912	0.0689256981810832	0.124329902661134	0.198315355776952	0.999574321699393	-0.0554042044800503
chr1	135766752	135766849	98	+	utr3	Phlda3	0.187352190727864	1	0.151458189744911	1	0.195358688973204	0.992624186356313	0.0269787073536963	0.30822370634968	-0.279356620239307	0.124329902661134	0.198315355776952	0.999574321699393	-0.40368652290044
chr1	135768552	135768941	390	+	utr3	Phlda3	0.526545446220202	1	0.443131626330769	1	0.459001953956203	0.992624186356313	0.13020366189885	0.421780156658759	-0.00603333853561218	0.124329902661134	0.198315355776952	0.999574321699393	-0.130363241196746
chr1	135783019	135783324	306	+	utr5	Tnni1	0.264936735540545	1	0.225769539220165	1	0.342826926013959	0.992624186356313	0.123944613340303	0.414526648256126	0.0994448815308656	-0.253729044581258	0.379543229115104	0.999574321699393	0.353173926112123
chr1	135818848	135818948	101	+	utr5	Lad1	0.599287591221128	1	0.548725889906505	1	0.737619719323798	0.992624186356313	0.46549509404298	0.714932890998375	-0.0163065464567359	0.0335219678496124	0.889726667066136	0.999574321699393	-0.0498285143063483
chr1	135827457	135827657	201	+	exon	Lad1	0.462015874671654	1	0.416121519221238	1	0.569193330181182	0.992624186356313	0.201939850002435	0.492945925404497	-0.312832194299399	0.0335219678496124	0.889726667066136	0.999574321699393	-0.346354162149011
chr1	136018048	136018147	100	+	utr5	Tmem9	0.976373992574895	1	0.960144211915485	1	0.96874053005204	0.992624186356313	0.536165214834267	0.765715126839855	-0.0208822011774413	-0.00608751786195567	0.937010499151816	0.999574321699393	-0.0147946833154856
chr1	136050851	136050898	48	+	exon	Ascl5	0.520875906941645	1	0.477453751202846	1	0.596668818992554	0.992624186356313	0.481299087906893	0.726687975386767	0.285797546423621	0.291914062890838	0.599491695165637	0.999574321699393	-0.00611651646721639
chr1	136131489	136131639	151	+	utr5	Kif21b	0.925529008393083	1	0.986186566669539	1	0.970202045426852	0.992624186356313	0.370590095710117	0.641720880078732	0.109734717598675	-0.0120636895131385	0.730545092644094	0.999574321699393	0.121798407111813
chr1	136175302	136175452	151	+	utr3	Kif21b	0.689551657360269	1	0.752160327319343	1	0.736749167147045	0.992624186356313	0.216587868470889	0.508216817772132	0.0598295477255398	-0.0120636895131385	0.730545092644094	0.999574321699393	0.0718932372386782
chr1	136175601	136175801	201	+	utr3	Kif21b	0.832785459092283	1	0.753013427522929	1	0.806754949017393	0.992624186356313	0.135260650123991	0.427011245327843	-0.171463357697518	-0.0120636895131385	0.730545092644094	0.999574321699393	-0.159399668184379
chr1	136175901	136176101	201	+	utr3	Kif21b	0.109550055742032	1	0.0645509193611858	1	0.0802065657478415	0.992624186356313	0.0124895557715108	0.300247802185222	-0.235811242584882	-0.0120636895131385	0.730545092644094	0.999574321699393	-0.223747553071744
chr1	136176600	136176650	51	+	utr3	Kif21b	0.580473920708161	1	0.650036695283189	1	0.696463607818353	0.992624186356313	0.416136709590619	0.676482789832186	0.302479754340583	-0.0120636895131385	0.730545092644094	0.999574321699393	0.314543443853721
chr1	136176900	136177099	200	+	utr3	Kif21b	0.482785290792917	1	0.533066128305097	1	0.625870779713157	0.992624186356313	0.471208766568366	0.719100675835301	0.12487558103319	-0.0120636895131385	0.730545092644094	0.999574321699393	0.136939270546328
chr1	136259456	136260096	641	+	exon	Gm26781	0.488255180953857	1	0.564068064553382	1	0.618456672560997	0.992624186356313	0.279288127056588	0.563998221096474	0.0219067165600525	0.000611898830560665	0.998475224848597	0.999667688980044	0.0212948177294918
chr1	136415320	136415419	100	+	utr5	Ddx59	0.0756689988022195	1	0.0505671419563141	1	0.0936629927034632	0.992624186356313	0.242094856320197	0.531485815855603	0.218864319318525	0.0817879673937606	0.708706373828236	0.999574321699393	0.137076351924764
chr1	136416823	136416872	50	+	exon	Ddx59	0.0655239797427592	1	0.0456386621671476	1	0.0950051745535629	0.992624186356313	0.0429340812879915	0.322739145929226	-1.33344460762016	0.0817879673937606	0.708706373828236	0.999574321699393	-1.41523257501392
chr1	136417118	136417364	247	+	exon	Ddx59	0.53181326107791	1	0.466399735740784	1	0.527635081714214	0.992624186356313	0.194077587259919	0.485575584583042	-0.172019340629167	0.0817879673937606	0.708706373828236	0.999574321699393	-0.253807308022928
chr1	136527528	136527577	50	+	utr3	Kif14	0.962090550900692	1	0.999454528178564	1	NA	NA	0.870048592243968	0.969813073216622	-0.0899341345900419	-0.421275281841005	0.611794106028597	0.999574321699393	0.331341147250963
chr1	136625001	136625965	965	+	utr5	Zfp281	0.661509592924642	1	0.510809573187034	1	0.546141741219413	0.992624186356313	0.119019329986527	0.408995640775103	0.0546414193728594	0.0434785613467286	0.608193947710019	0.999574321699393	0.0111628580261308
chr1	136626164	136626663	500	+	exon	Zfp281	0.405318528994674	1	0.501028194693194	1	0.577546256436862	0.992624186356313	0.749720999196	0.903293120544071	0.0314892388130172	0.0434785613467286	0.608193947710019	0.999574321699393	-0.0119893225337114
chr1	136626962	136627012	51	+	exon	Zfp281	0.270458540988961	1	0.258523071428209	1	0.316830917342074	0.992624186356313	0.897697955197373	0.983430301676772	-0.0532614619106371	0.0434785613467286	0.608193947710019	0.999574321699393	-0.0967400232573657
chr1	136627161	136627460	300	+	exon	Zfp281	0.959527222180176	1	0.897854655717953	1	0.977665777489626	0.992624186356313	0.219451179266488	0.510157584346972	-0.048999313220513	0.0434785613467286	0.608193947710019	0.999574321699393	-0.0924778745672415
chr1	136627560	136627909	350	+	exon	Zfp281	0.46650991435607	1	0.3888209599806	1	0.4256509857915	0.992624186356313	0.323229938359702	0.603266314309762	-0.108308741298537	0.0434785613467286	0.608193947710019	0.999574321699393	-0.151787302645265
chr1	138963485	138963635	151	+	utr5	Dennd1b	0.178788916929964	1	0.142663582139632	1	0.232573306369541	0.992624186356313	0.671058862226844	0.854122277135905	0.12044005983508	-0.142250531341607	0.376453915792147	0.999574321699393	0.262690591176686
chr1	138963784	138963834	51	+	utr5	Dennd1b	0.435705597983236	1	0.415642507985003	1	0.482638582918629	0.992624186356313	0.902059164715835	0.984771005543901	0.401802162997079	-0.142250531341607	0.376453915792147	0.999574321699393	0.544052694338686
chr1	139169980	139170030	51	+	utr3	Dennd1b	0.320714959798016	1	0.288041042150915	1	0.482744247584114	0.992624186356313	0.816102490469878	0.941433659126976	0.488944644660851	-0.142250531341607	0.376453915792147	0.999574321699393	0.631195176002458
chr1	139170628	139170728	101	+	utr3	Dennd1b	0.0960608733884374	1	0.0926796260110772	1	0.185634742999514	0.992624186356313	0.555805159390002	0.77938518074078	-0.0754357867080877	-0.142250531341607	0.376453915792147	0.999574321699393	0.0668147446335191
chr1	139423203	139423303	101	+	exon	Zbtb41	0.85939427406702	1	0.884571668470459	1	0.889287699272402	0.992624186356313	0.35689619728433	0.631249545340415	0.105630239330781	0.124083939355916	0.446336024609532	0.999574321699393	-0.0184537000251356
chr1	139423603	139423753	151	+	exon	Zbtb41	0.108307240801666	1	0.0772540156203056	1	0.165272483023099	0.992624186356313	0.0425522707298954	0.322559660726552	-0.413490206240259	0.124083939355916	0.446336024609532	0.999574321699393	-0.537574145596176
chr1	139446956	139447406	451	+	utr3	Zbtb41	0.689039139356264	1	0.756189582662942	1	0.85975484022945	0.992624186356313	0.592802932202253	0.804099213621424	0.108303043845338	0.124083939355916	0.446336024609532	0.999574321699393	-0.0157808955105787
chr1	139451805	139451855	51	+	utr3	Zbtb41	0.877732241554518	1	0.852577188497442	1	0.84195201053611	0.992624186356313	0.961178257703141	1	1.50341796095485	0.124083939355916	0.446336024609532	0.999574321699393	1.37933402159894
chr1	140246308	140351214	104907	+	exon	Gm37777	0.315123037225667	1	0.36448117268411	1	0.598469225371664	0.992624186356313	0.900411462312151	0.98448004392648	-0.0342895014482351	-0.493865572651759	0.487166699521865	0.999574321699393	0.459576071203524
chr1	143640764	143641014	251	+	utr5	B3galt2	0.838388330345776	1	0.762642944837403	1	0.88562483888101	0.992624186356313	0.13310054595671	0.4241267752075	0.113795458299665	-0.0767249160647222	0.62506975374308	0.999574321699393	0.190520374364387
chr1	143641113	143641263	151	+	utr5	B3galt2	0.00420814492244776	1	0.00108567097116393	1	0.00186922919111222	0.992624186356313	0.0604730158896626	0.341931938479185	-0.20012640949993	-0.0767249160647222	0.62506975374308	0.999574321699393	-0.123401493435207
chr1	143646226	143647075	850	+	exon	B3galt2	0.393535930672681	1	0.465134961416522	1	0.456630267387037	0.992624186356313	0.261631781539832	0.548133113138547	0.0108946851566281	-0.0767249160647222	0.62506975374308	0.999574321699393	0.0876196012213503
chr1	143647274	143647424	151	+	utr3	B3galt2	0.272422549706829	1	0.292785625868309	1	0.371629002448718	0.992624186356313	0.659674229185183	0.846507125451491	0.053968969556547	-0.0767249160647222	0.62506975374308	0.999574321699393	0.130693885621269
chr1	143739591	143739741	151	+	utr5	Glrx2	0.501926765356796	1	0.403963368810084	1	0.558137066652644	0.992624186356313	0.167482635981563	0.459077541080966	-0.0286173241472818	-0.0321851468450381	0.754789769689334	0.999574321699393	0.00356782269775629
chr1	143743419	143743468	50	+	exon	Glrx2	0.847375358370152	1	0.81844826145941	1	0.895797188008014	0.992624186356313	0.533664766846103	0.764227452515688	-1.1281511601051	-0.0321851468450381	0.754789769689334	0.999574321699393	-1.09596601326006
chr1	143746636	143746736	101	+	utr3	Glrx2	0.496907817788753	1	0.52094143726121	1	0.560567494821951	0.992624186356313	0.900699906331269	0.984562587776795	-0.0846168586238064	-0.0321851468450381	0.754789769689334	0.999574321699393	-0.0524317117787683
chr1	143777321	143777371	51	+	utr5	Uchl5	0.753978319319657	1	0.786067671701235	1	0.72820140765585	0.992624186356313	0.349865869242714	0.625194204005196	0.00875759496048617	0.0863656672941546	0.554315919526856	0.999574321699393	-0.0776080723336684
chr1	143777692	143777791	100	+	exon	Gm29170	0.91844202710899	1	0.957351346201268	1	0.963832334821876	0.992624186356313	0.495755016037286	0.737130365341333	0.0979549040081017	0.053871877963873	0.824893176871753	0.999574321699393	0.0440830260442287
chr1	143777939	143778038	100	+	exon	Gm29170	0.311417146338231	1	0.261743592270989	1	0.416589128506339	0.992624186356313	0.126741041733724	0.417468792592668	0.000355038556270834	0.053871877963873	0.824893176871753	0.999574321699393	-0.0535168394076022
chr1	146495058	146495108	51	+	utr5	Brinp3	0.309258216430404	1	0.224159239260544	1	0.364017814627007	0.992624186356313	0.369639837472655	0.640993763968487	-0.0250271436763821	-0.0619972603458406	0.592601833189117	0.999574321699393	0.0369701166694585
chr1	146495207	146495257	51	+	utr5	Brinp3	0.970028820883738	1	0.959791324939129	1	0.86768647591385	0.992624186356313	0.770461336033044	0.916066328569971	-0.523843289230814	-0.0619972603458406	0.592601833189117	0.999574321699393	-0.461846028884973
chr1	146495654	146495753	100	+	utr5	Brinp3	0.058812209498086	1	0.0226696797419528	1	0.179422345081585	0.992624186356313	0.815228804390263	0.940967858541547	-0.377719294663296	-0.0619972603458406	0.592601833189117	0.999574321699393	-0.315722034317455
chr1	146495853	146495952	100	+	utr5	Brinp3	0.162705490189813	1	0.134363579248324	1	0.278739992161238	0.992624186356313	0.176323942412698	0.468203618532467	-0.158877928684187	-0.0619972603458406	0.592601833189117	0.999574321699393	-0.0968806683383465
chr1	146497686	146497786	101	+	utr5	Brinp3	0.507378389038551	1	0.454027500075976	1	0.591901256741478	0.992624186356313	0.442165314488676	0.696289534428886	0.0200762220637428	-0.0619972603458406	0.592601833189117	0.999574321699393	0.0820734824095834
chr1	146901131	146901330	200	+	utr3	Brinp3	0.793699415151739	1	0.697050581994957	1	0.751552101102984	0.992624186356313	0.122562340748434	0.412992939576404	0.161383696660031	-0.0619972603458406	0.592601833189117	0.999574321699393	0.223380957005871
chr1	146901479	146902124	646	+	utr3	Brinp3	0.751462798685433	1	0.857005019366012	1	0.951419720684334	0.992624186356313	0.0920532305790035	0.379282742434528	-0.00765279381085278	-0.0619972603458406	0.592601833189117	0.999574321699393	0.0543444665349878
chr1	150100131	150100180	50	+	utr5	Ptgs2	0.317882586493037	1	0.309281833935542	1	0.411041469000317	0.992624186356313	0.977559366812537	1	0.519442371901176	-0.0265293191608671	0.899709309485537	0.999574321699393	0.545971691062043
chr1	150105689	150105738	50	+	exon	Ptgs2	0.987316784321647	1	0.968916337228318	1	0.956537985871833	0.992624186356313	0.527354668438372	0.759824189347942	-0.196570080925836	-0.0265293191608671	0.899709309485537	0.999574321699393	-0.170040761764968
chr1	150392888	150393274	387	+	utr5	Tpr	0.319460330389179	1	0.314122016003797	1	0.375991160063029	0.992624186356313	0.702812409348357	0.875174016560517	0.0808416597272284	-0.0685665291062016	0.212564316744636	0.999574321699393	0.14940818883343
chr1	150393374	150393474	101	+	utr5	Tpr	0.226335259354313	1	0.237289806474156	1	0.349082540078913	0.992624186356313	0.871699315522679	0.970664969265144	0.231900146179329	-0.0685665291062016	0.212564316744636	0.999574321699393	0.30046667528553
chr1	150440099	150440199	101	+	exon	Tpr	0.358048593291902	1	0.271598467198048	1	0.288148886220143	0.992624186356313	0.0274399937210367	0.30822370634968	-0.480465995199657	-0.0685665291062016	0.212564316744636	0.999574321699393	-0.411899466093456
chr1	151344527	151349496	4970	+	utr5	Ivns1abp	0.714989701049168	1	0.80661332739188	1	0.793300757777299	0.992624186356313	0.076793352482871	0.361261830144008	0.101377127012286	0.0347436706058195	0.641793893068738	0.999574321699393	0.0666334564064663
chr1	151428592	151428841	250	+	utr5	Trmt1l	0.89269164924583	1	0.824801641565145	1	0.868798491426493	0.992624186356313	0.14653521793162	0.437398790282737	-0.105273661227999	0.0180331536388866	0.862561133778665	0.999574321699393	-0.123306814866886
chr1	151428990	151429089	100	+	exon	Trmt1l	0.457418392603293	1	0.512214870199599	1	0.587730196150258	0.992624186356313	0.775902579498625	0.918867399881234	0.0775008886943902	0.0180331536388866	0.862561133778665	0.999574321699393	0.0594677350555036
chr1	151571492	151571542	51	+	utr5	Fam129a	0.0749808137360669	1	0.0411494621313928	1	0.123996347230738	0.992624186356313	0.222851348970559	0.513789523481982	-0.771902646704999	-0.223741864256693	0.433421773722411	0.999574321699393	-0.548160782448307
chr1	151755421	151755670	250	+	utr5	Edem3	0.600630677211067	1	0.65004930986402	1	0.722664655339006	0.992624186356313	0.190508246168748	0.482178599798091	0.274268704184304	-0.037871445427653	0.659302991103174	0.999574321699393	0.312140149611957
chr1	151818412	151819210	799	+	utr3	Edem3	0.214735434103374	1	0.291963523805975	1	0.38237524254388	0.992624186356313	0.573056797361322	0.791021846424756	0.0122176501209805	-0.037871445427653	0.659302991103174	0.999574321699393	0.0500890955486335
chr1	152399880	152400180	301	+	utr5	Colgalt2	0.0465450667309259	1	0.0438411590002368	1	0.0899444951565881	0.992624186356313	0.475951049594054	0.722812079236004	0.508800782316941	-0.174836677078467	0.31630977557072	0.999574321699393	0.683637459395408
chr1	152508548	152508798	251	+	utr3	Colgalt2	0.528977961728319	1	0.45152802915623	1	0.511010203847186	0.992624186356313	0.199065284109424	0.490143068417763	0.00818859189444935	-0.174836677078467	0.31630977557072	0.999574321699393	0.183025268972916
chr1	152766591	152768519	1929	+	utr5	Arpc5	0.803277795035565	1	0.639598645704245	1	0.738036782420698	0.992624186356313	0.24281186879253	0.532201068680156	0.076446263506535	0.111452539048356	0.166895329767001	0.999574321699393	-0.0350062755418215
chr1	152807934	152807984	51	+	utr5	Ncf2	0.560163963189453	1	0.571467481123135	1	0.701389521891112	0.992624186356313	0.960776547326032	1	0.127780656940975	-0.00354032058851418	0.990177523398907	0.999574321699393	0.131320977529489
chr1	152955043	152955142	100	+	utr5	Nmnat2	0.605190027617808	1	0.480623448250406	1	0.576070999236256	0.992624186356313	0.0330938833041955	0.312981952818415	0.00911301987311083	0.00642742070044324	0.877553964051706	0.999574321699393	0.00268559917266759
chr1	153115723	153115823	101	+	utr3	Nmnat2	0.316896286601062	1	0.41058617356455	1	0.450231811783059	0.992624186356313	0.121543741100725	0.411669973024624	0.0920953629708432	0.00642742070044324	0.877553964051706	0.999574321699393	0.0856679422704
chr1	153425211	153425310	100	+	utr5	Shcbp1l	0.0883463159826447	1	0.0650762398035722	1	0.157817579810595	0.992624186356313	0.0502854207576316	0.330804407308377	-0.577897672913457	-0.152974684823585	0.696779843195674	0.999574321699393	-0.424922988089872
chr1	153653075	153661100	8026	+	utr5	Rgs8	0.0551883296585564	1	0.0823065962902608	1	0.141647559802293	0.992624186356313	0.656706231259832	0.844681949718817	0.109135187970508	-0.00821649795098816	0.883445258188434	0.999574321699393	0.117351685921496
chr1	153665320	153665370	51	+	utr5	Rgs8	0.0291415160384824	1	0.0122014659254622	1	0.123338913038242	0.992624186356313	0.637736455874162	0.83317376129454	-0.0733696825809333	-0.00821649795098816	0.883445258188434	0.999574321699393	-0.0651531846299451
chr1	153692782	153693131	350	+	utr3	Rgs8	0.4836920350319	1	0.410980883185343	1	0.426198423370119	0.992624186356313	0.0222738454654183	0.305680919771063	-0.145938416288876	-0.00821649795098816	0.883445258188434	0.999574321699393	-0.137721918337887
chr1	153693930	153694080	151	+	utr3	Rgs8	0.216721468670543	1	0.181934689042894	1	0.244922154837533	0.992624186356313	0.0527399440205518	0.333831299243289	-0.367009051542131	-0.00821649795098816	0.883445258188434	0.999574321699393	-0.358792553591143
chr1	153694679	153694779	101	+	utr3	Rgs8	0.188564637120385	1	0.199386102872691	1	0.214403683763705	0.992624186356313	0.939418214218735	1	-0.444986607916369	-0.00821649795098816	0.883445258188434	0.999574321699393	-0.436770109965381
chr1	153695578	153695778	201	+	utr3	Rgs8	0.214001568438789	1	0.170219089970146	1	0.229345300391296	0.992624186356313	0.108043808367005	0.39798439124196	-0.0235479675017707	-0.00821649795098816	0.883445258188434	0.999574321699393	-0.0153314695507825
chr1	153695978	153696078	101	+	utr3	Rgs8	0.0386844096615871	1	0.025052363970761	1	0.0349473991942272	0.992624186356313	0.00339350014288875	0.300247802185222	-0.404309294308986	-0.00821649795098816	0.883445258188434	0.999574321699393	-0.396092796357998
chr1	153696178	153696328	151	+	utr3	Rgs8	0.956825927499379	1	0.878505461705788	1	0.923811593182982	0.992624186356313	0.088876903388323	0.377255677779232	0.069804232970564	-0.00821649795098816	0.883445258188434	0.999574321699393	0.0780207309215521
chr1	153696427	153696527	101	+	utr3	Rgs8	0.861175900695553	1	0.931977859915952	1	0.912044370643162	0.992624186356313	0.382480339027463	0.650275419553365	-0.0263036491649713	-0.00821649795098816	0.883445258188434	0.999574321699393	-0.0180871512139831
chr1	153697326	153697376	51	+	utr3	Rgs8	0.214758041376809	1	0.176727851626855	1	0.258660267107257	0.992624186356313	0.0773161244882876	0.361969792798277	-0.325844180421469	-0.00821649795098816	0.883445258188434	0.999574321699393	-0.317627682470481
chr1	153740399	153740448	50	+	utr5	Rgs16	0.331072355366985	1	0.272885556502664	1	0.340081191698041	0.992624186356313	0.0758284351933486	0.360117630449946	-0.265936553878934	-0.0396024830142387	0.794176084880674	0.999574321699393	-0.226334070864695
chr1	153743677	153744224	548	+	utr3	Rgs16	0.279604422845603	1	0.336582294235105	1	0.450901811324224	0.992624186356313	0.701046022380383	0.874123552038443	-0.045230451125467	-0.0396024830142387	0.794176084880674	0.999574321699393	-0.00562796811122834
chr1	153744971	153745070	100	+	utr3	Rgs16	0.551258788850511	1	0.573404082278987	1	0.656175113929165	0.992624186356313	0.923974278432781	0.993834216833005	-0.147262686573663	-0.0396024830142387	0.794176084880674	0.999574321699393	-0.107660203559425
chr1	153745219	153745319	101	+	utr3	Rgs16	0.357227825462735	1	0.360566366248123	1	0.451893405024373	0.992624186356313	0.924048103625632	0.993879076419957	0.133992104910909	-0.0396024830142387	0.794176084880674	0.999574321699393	0.173594587925147
chr1	153751300	153751499	200	+	exon	Gm28512	0.142977651454766	1	0.121185373137367	1	0.191773868021206	0.992624186356313	0.418740797650155	0.678506361368664	0.403439087800559	-0.571494548816156	0.308093579889787	0.999574321699393	0.974933636616716
chr1	153752026	153752076	51	+	utr5	Rnasel	0.467548683363204	1	0.438335877491084	1	0.55055264448128	0.992624186356313	0.162882032350654	0.454116831693855	0.0398632400761629	0.151663832435363	0.389147352452976	0.999574321699393	-0.1118005923592
chr1	153753934	153753984	51	+	exon	Rnasel	0.900034319402611	1	0.877956827711489	1	0.930298743839235	0.992624186356313	0.905252016713011	0.986180547546739	0.819580628710047	0.151663832435363	0.389147352452976	0.999574321699393	0.667916796274684
chr1	153754682	153754832	151	+	exon	Rnasel	0.874599136625216	1	0.824191782423989	1	0.862402944529362	0.992624186356313	0.46529995718196	0.71486307352093	0.203546929891828	0.151663832435363	0.389147352452976	0.999574321699393	0.0518830974564645
chr1	153754932	153755032	101	+	exon	Rnasel	0.112476555343384	1	0.0873108649207483	1	0.184780560227961	0.992624186356313	0.0395577995065818	0.31842918008602	-0.0977629571928002	0.151663832435363	0.389147352452976	0.999574321699393	-0.249426789628164
chr1	153763073	153763223	151	+	utr3	Rnasel	0.777473133006356	1	0.709348247436454	1	0.772543409144521	0.992624186356313	0.33851532723219	0.615884345836328	0.153839512333437	0.151663832435363	0.389147352452976	0.999574321699393	0.00217567989807399
chr1	153899994	153900043	50	+	utr5	Glul	0.979216841205572	1	0.789153817301095	1	0.569232625264556	0.992624186356313	0.0860975378296923	0.373916826034484	0.152603856551775	-0.0110425560032347	0.71197647650253	0.999574321699393	0.16364641255501
chr1	153907988	153908236	249	+	utr3	Glul	0.797406546112794	1	0.998048614686583	1	0.901532351847171	0.992624186356313	0.0404010826232271	0.31873709937029	0.0100675181274954	-0.0110425560032347	0.71197647650253	0.999574321699393	0.0211100741307301
chr1	154204694	154204843	150	+	exon	Zfp648	0.967731920529757	1	0.996275711567904	1	0.941039606697293	0.992624186356313	0.733572164742022	0.893486428409329	0.0803566240851201	0.161019487231102	0.633269046561123	0.999574321699393	-0.0806628631459817
chr1	155158765	155158915	151	+	utr5	Stx6	0.182793715248125	1	0.193424359287965	1	0.259413085630872	0.992624186356313	0.627515148718224	0.826812627673476	0.154038855050684	-0.0546714042396471	0.334587557482809	0.999574321699393	0.208710259290331
chr1	155202100	155202450	351	+	utr3	Stx6	0.880625703608904	1	0.706766729085798	1	0.603690777768176	0.992624186356313	0.0944889265065697	0.381049910626418	0.00532403121842037	-0.0546714042396471	0.334587557482809	0.999574321699393	0.0599954354580675
chr1	155202649	155202749	101	+	utr3	Stx6	0.786093186157452	1	0.681691036188818	1	0.674511046734213	0.992624186356313	0.584231865760757	0.798450919010635	-0.145298660164155	-0.0546714042396471	0.334587557482809	0.999574321699393	-0.0906272559245075
chr1	155204447	155204547	101	+	utr3	Stx6	0.408009196968878	1	0.394418796941238	1	0.45667422664039	0.992624186356313	0.684512132986514	0.862823988036001	-0.873862131375057	-0.0546714042396471	0.334587557482809	0.999574321699393	-0.819190727135409
chr1	155558170	155558517	348	+	utr5	Acbd6	0.223804301124721	1	0.2691413041711	1	0.32004927977209	0.992624186356313	0.658491761298084	0.84557523172442	0.130331659458468	-0.031949498405963	0.681480794702337	0.999574321699393	0.162281157864431
chr1	155687062	155687161	100	+	utr3	Acbd6	0.16795241478527	1	0.109618871672739	1	0.132959022865346	0.992624186356313	0.0896469460339434	0.377943247552959	-0.47919383959318	-0.031949498405963	0.681480794702337	0.999574321699393	-0.447244341187217
chr1	156035652	156035702	51	+	utr5	Tor1aip2	0.0105862116763364	1	0.00530227063833175	1	0.0313929184327614	0.992624186356313	0.0421383680215266	0.321782528714725	0.20231589108115	-0.156338476579802	0.127613597207811	0.999574321699393	0.358654367660952
chr1	156035802	156036001	200	+	utr5	Tor1aip2	0.075775745594612	1	0.0561368340257839	1	0.0922873686197483	0.992624186356313	0.0101834922900161	0.300247802185222	-0.124052444248227	-0.156338476579802	0.127613597207811	0.999574321699393	0.0322860323315747
chr1	156036274	156051864	15591	+	utr5	Tor1aip2	0.747247834491452	1	0.941909072296788	1	0.913467807165275	0.992624186356313	0.149322436080996	0.440232545093449	-0.00894317719797237	-0.156338476579802	0.127613597207811	0.999574321699393	0.14739529938183
chr1	156061780	156061880	101	+	exon	Tor1aip2	0.976544834778077	1	0.934129190196816	1	0.956441829213803	0.992624186356313	0.663730648729714	0.849334533119773	0.44971750876279	-0.156338476579802	0.127613597207811	0.999574321699393	0.606055985342592
chr1	156064925	156065473	549	+	utr3	Tor1aip2	0.771289353198371	1	0.695151075717284	1	0.746022667378035	0.992624186356313	0.144382679676388	0.43543626035699	-0.101655692660591	-0.156338476579802	0.127613597207811	0.999574321699393	0.054682783919211
chr1	156065722	156065822	101	+	utr3	Tor1aip2	0.351283914897883	1	0.310724071249742	1	0.387769432792319	0.992624186356313	0.99584791182224	1	0.00411673032209691	-0.156338476579802	0.127613597207811	0.999574321699393	0.160455206901899
chr1	156066220	156066270	51	+	utr3	Tor1aip2	0.940962110118558	1	0.985951255606638	1	0.949432265716917	0.992624186356313	0.723204541369716	0.886945859505394	0.198859310418355	-0.156338476579802	0.127613597207811	0.999574321699393	0.355197786998157
chr1	156558836	156559186	351	+	utr5	Abl2	0.372438945795288	1	0.474988893053058	1	0.505287296935572	0.992624186356313	0.398552508118683	0.662612596637939	-0.128650941165106	-0.0320740063832151	0.567423558532613	0.999574321699393	-0.0965769347818907
chr1	156641119	156641269	151	+	exon	Abl2	0.84881443940457	1	0.907229434879856	1	0.959124599222304	0.992624186356313	0.379029254712049	0.648048654741319	0.0360508177594846	-0.0320740063832151	0.567423558532613	0.999574321699393	0.0681248241426997
chr1	156641419	156641869	451	+	exon	Abl2	0.381772261396335	1	0.310127786712228	1	0.34524531187483	0.992624186356313	0.111864085469307	0.401904065366008	-0.0609862965568895	-0.0320740063832151	0.567423558532613	0.999574321699393	-0.0289122901736744
chr1	156641969	156642719	751	+	utr3	Abl2	0.682134746290781	1	0.828786335770069	1	0.902559440917209	0.992624186356313	0.414622383920547	0.675367562268227	0.0678968249804168	-0.0320740063832151	0.567423558532613	0.999574321699393	0.0999708313636319
chr1	156845299	156845399	101	+	exon	Angptl1	0.812083671409162	1	0.741062859055811	1	0.806974972362652	0.992624186356313	0.4172854431236	0.677504734462809	0.0725647273801322	0.688135841432934	0.224811838946723	0.999574321699393	-0.615571114052802
chr1	157412401	157412838	438	+	exon	2810025M15Rik	0.37551321172936	1	0.266636731551563	1	0.393660301018593	0.992624186356313	0.271646043769475	0.557411896299868	-0.0165451797616737	0.108181542934401	0.667559775407654	0.999574321699393	-0.124726722696075
chr1	157567581	157567631	51	+	utr3	Sec16b	0.446068797669395	1	0.178113419604989	1	0.744263970118462	0.992624186356313	0.687294071786783	0.864920793102959	-0.180321912638412	0.232897481154747	0.618966823215921	0.999574321699393	-0.413219393793159
chr1	158362323	158362523	201	+	utr5	Astn1	0.712735410998627	1	0.634833831699414	1	0.69608384414621	0.992624186356313	0.242750710393983	0.532168884038979	0.136837998244736	-0.0297881305510546	0.413621444618319	0.999574321699393	0.16662612879579
chr1	158362623	158362673	51	+	exon	Astn1	0.103295521304123	1	0.156488624164308	1	0.220697858965957	0.992624186356313	0.637161505146607	0.832760358078717	0.0637977543253329	-0.0297881305510546	0.413621444618319	0.999574321699393	0.0935858848763875
chr1	158688535	158688835	301	+	utr3	Astn1	0.0636969994189031	1	0.0506002093213701	1	0.0525202184600464	0.992624186356313	0.00677534678390945	0.300247802185222	-0.128946238119757	-0.0297881305510546	0.413621444618319	0.999574321699393	-0.0991581075687029
chr1	158689234	158689434	201	+	utr3	Astn1	0.644292489758107	1	0.735390527799713	1	0.803528323081011	0.992624186356313	0.104215462308296	0.39316281330723	0.0910241771896496	-0.0297881305510546	0.413621444618319	0.999574321699393	0.120812307740704
chr1	158689684	158689733	50	+	utr3	Astn1	0.498175889632621	1	0.46666636388221	1	0.596108949579338	0.992624186356313	0.26125148152514	0.547955796461674	-0.110009556600071	-0.0297881305510546	0.413621444618319	0.999574321699393	-0.0802214260490167
chr1	158689933	158690083	151	+	utr3	Astn1	0.453824207895507	1	0.568822476669351	1	0.645182310007552	0.992624186356313	0.307655296707992	0.589862543407869	-0.0138216705096166	-0.0297881305510546	0.413621444618319	0.999574321699393	0.015966460041438
chr1	159523819	159523968	150	+	utr5	Tnr	0.908881473650029	1	0.988954272824949	1	0.974712730581471	0.992624186356313	0.305321021823119	0.587721841758	0.111675187619313	-0.0214657439659608	0.636535414635521	0.999574321699393	0.133140931585273
chr1	159524118	159737512	213395	+	utr5	Tnr	0.351032367382248	1	0.413599312980289	1	0.577030482725742	0.992624186356313	0.252268926480506	0.540354487763105	0.0980579856134797	-0.0214657439659608	0.636535414635521	0.999574321699393	0.119523729579441
chr1	159850169	159850219	51	+	exon	Tnr	0.367961284845359	1	0.310999705159129	1	0.350263730419413	0.992624186356313	0.297481474674513	0.580050904946311	-0.194163650168991	-0.0214657439659608	0.636535414635521	0.999574321699393	-0.17269790620303
chr1	159850319	159852378	2060	+	exon	Tnr	0.820033871750484	1	0.66644534396133	1	0.684423507969594	0.992624186356313	0.0144980019375833	0.300247802185222	-0.037991959930653	-0.0214657439659608	0.636535414635521	0.999574321699393	-0.0165262159646921
chr1	159926194	159926293	100	+	utr3	Tnr	0.684667187417513	1	0.788929709339489	1	0.824993564574664	0.992624186356313	0.429924855829452	0.687555866925907	0.0840495785069657	-0.0214657439659608	0.636535414635521	0.999574321699393	0.105515322472927
chr1	159926892	159927191	300	+	utr3	Tnr	0.635306902231532	1	0.718723778909718	1	0.696570127742064	0.992624186356313	0.227427196896698	0.5182950101052	0.0110292369789728	-0.0214657439659608	0.636535414635521	0.999574321699393	0.0324949809449336
chr1	159927540	159927590	51	+	utr3	Tnr	0.618859711651884	1	0.695484745425136	1	0.712559984545376	0.992624186356313	0.296129895376872	0.57851543106956	-0.125900013387057	-0.0214657439659608	0.636535414635521	0.999574321699393	-0.104434269421096
chr1	160044582	160044682	101	+	utr5	4930523C07Rik	0.957417388648512	1	0.985472145045768	1	0.931667574232249	0.992624186356313	0.781404989335015	0.922175371801671	0.28697991517324	0.111710059378064	0.785120460831066	0.999574321699393	0.175269855795175
chr1	160075461	160075661	201	+	utr3	4930523C07Rik	0.832836366214236	1	0.855562579836563	1	0.904681184717414	0.992624186356313	0.649013950153048	0.840673047259749	-0.0626242658307641	0.111710059378064	0.785120460831066	0.999574321699393	-0.174334325208828
chr1	160195264	160195363	100	+	utr5	Mrps14	0.603193919469918	1	0.644166705300382	1	0.714865356748582	0.992624186356313	0.596377456674938	0.806503228515819	-0.0736936271219999	0.0570630587944985	0.785207689385148	0.999574321699393	-0.130756685916498
chr1	160906468	160929981	23514	+	utr5	Rc3h1	0.404001174426111	1	0.298330091169645	1	0.381977756348732	0.992624186356313	0.157028652143223	0.448626228301408	-0.0477297760903012	0.022006347676584	0.801051227418453	0.999574321699393	-0.0697361237668851
chr1	160954809	160954959	151	+	exon	Rc3h1	0.365548896667842	1	0.404798144685023	1	0.456963668939449	0.992624186356313	0.805029074151922	0.935094675717356	-0.138843089079789	0.022006347676584	0.801051227418453	0.999574321699393	-0.160849436756373
chr1	161142741	161151014	8274	+	utr5	Ankrd45	0.422448372491173	1	0.458518149800192	1	0.544982442358292	0.992624186356313	0.741690528571112	0.898340592472145	-0.0579225188796766	-0.0455493739579206	0.633558672437724	0.999574321699393	-0.012373144921756
chr1	161151164	161151313	150	+	exon	Ankrd45	0.884349299539767	1	0.942311137452813	1	0.940977714587636	0.992624186356313	0.339114792864138	0.616244649106387	0.0721250336744472	-0.0455493739579206	0.633558672437724	0.999574321699393	0.117674407632368
chr1	161167909	161168009	101	+	utr3	Ankrd45	0.852079150251069	1	0.877338240192061	1	0.882095731720841	0.992624186356313	0.541836510923836	0.769451128751662	0.231127941961556	-0.0455493739579206	0.633558672437724	0.999574321699393	0.276677315919477
chr1	161969236	161969386	151	+	utr5	Pigc	0.330956714832765	1	0.281017486282443	1	0.440664241171258	0.992624186356313	0.29425320429506	0.576549624742875	-0.162624843550598	-0.0190503109568191	0.9353687551942	0.999574321699393	-0.143574532593779
chr1	161970436	161970536	101	+	utr5	Pigc	0.926763802454442	1	0.966342616439165	1	0.956581482281994	0.992624186356313	0.649519029736576	0.840896885320428	0.0507236884859293	-0.0190503109568191	0.9353687551942	0.999574321699393	0.0697739994427483
chr1	161970736	161970886	151	+	exon	Pigc	0.821365272934704	1	0.756378390350938	1	0.826181070075884	0.992624186356313	0.408147348435566	0.670176010817813	-0.088080971052877	-0.0190503109568191	0.9353687551942	0.999574321699393	-0.069030660096058
chr1	161970986	161971136	151	+	exon	Pigc	0.10273271711556	1	0.0802860852963669	1	0.0741506200034239	0.992624186356313	0.403528347053716	0.666788633342564	0.339736679184733	-0.0190503109568191	0.9353687551942	0.999574321699393	0.358786990141553
chr1	161971335	161971435	101	+	utr3	Pigc	0.553085481837573	1	0.47870887334306	1	0.558441307552467	0.992624186356313	0.209114368240898	0.500685786700922	-0.035189671607731	-0.0190503109568191	0.9353687551942	0.999574321699393	-0.016139360650912
chr1	162477828	162477975	148	+	exon	Gm10176	0.942402683660824	1	0.941724210017157	1	0.909386804731383	0.992624186356313	0.0897847910290531	0.377943247552959	-0.135627068246289	NA	NA	NA	NA
chr1	162570614	162570713	100	+	utr5	Vamp4	0.853506450920791	1	0.781331196390416	1	0.833979048121586	0.992624186356313	0.194849031456186	0.486470381934552	0.0848260170292944	0.057210077427671	0.600626439170234	0.999574321699393	0.0276159396016234
chr1	162570860	162570909	50	+	utr5	Vamp4	0.732826697852134	1	0.672807540295019	1	0.793117728458918	0.992624186356313	0.905776666637129	0.986409557439758	0.985036665820304	0.057210077427671	0.600626439170234	0.999574321699393	0.927826588392633
chr1	162639204	162639352	149	+	utr5	Myoc	0.371745799591658	1	0.409370182617891	1	0.496498675246664	0.992624186356313	0.626396581201657	0.825890681079725	0.158161918609905	-0.0260952034824691	0.837336567720789	0.999574321699393	0.184257122092375
chr1	162639550	162639649	100	+	exon	Myoc	0.714890842091547	1	0.613509847464315	1	0.640314529668641	0.992624186356313	0.568084762501015	0.787588014257733	-0.0388227622409824	-0.0260952034824691	0.837336567720789	0.999574321699393	-0.0127275587585133
chr1	162648459	162648508	50	+	exon	Myoc	0.655003613740084	1	0.569075635170028	1	0.599690121431062	0.992624186356313	0.079844007367441	0.365604498799201	0.0679485280377786	-0.0260952034824691	0.837336567720789	0.999574321699393	0.0940437315202478
chr1	162648706	162649101	396	+	exon	Myoc	0.564675325629608	1	0.62325969257304	1	0.725065529375966	0.992624186356313	0.198331830097203	0.489478193041531	-0.0994759243918001	-0.0260952034824691	0.837336567720789	0.999574321699393	-0.073380720909331
chr1	162649298	162649347	50	+	utr3	Myoc	0.985262934481153	1	0.96439292620505	1	0.960101443729634	0.992624186356313	0.483306860030327	0.728198365783396	-0.285751813061589	-0.0260952034824691	0.837336567720789	0.999574321699393	-0.259656609579119
chr1	163779682	163779880	199	+	utr5	Kifap3	0.962948265647312	1	0.819652026042605	1	0.917608834337362	0.992624186356313	0.0321097500897359	0.312981952818415	0.0798458369501732	-0.00446028024062104	0.92259520841513	0.999574321699393	0.0843061171907942
chr1	163930026	163930175	150	+	utr5	Scyl3	0.779753644138785	1	0.828222328353533	1	0.834939628206664	0.992624186356313	0.619861309426993	0.821611622738114	-0.0156279048596333	0.02411531845588	0.830514032975843	0.999574321699393	-0.0397432233155133
chr1	163952179	163952576	398	+	utr3	Scyl3	0.783669776981432	1	0.707119176059734	1	0.735684249473984	0.992624186356313	0.0887061366058395	0.377021845278509	0.0082459272784955	0.02411531845588	0.830514032975843	0.999574321699393	-0.0158693911773845
chr1	163953589	163953639	51	+	utr3	Scyl3	0.343579854393616	1	0.335869141753492	1	0.460717790140888	0.992624186356313	0.524956816755722	0.758014145734443	-0.0845503168980268	0.02411531845588	0.830514032975843	0.999574321699393	-0.108665635353907
chr1	163994938	163995035	98	+	utr5	Mettl18	0.00368518780983186	1	0.00136955845810618	1	0.00246437378497701	0.992624186356313	0.0263849151905132	0.307853376111248	1.06013324894247	-0.608661925911365	0.124393368062749	0.999574321699393	1.66879517485383
chr1	163996170	163996219	50	+	exon	Mettl18	0.441451278458595	1	0.426150999682708	1	0.628919662739085	0.992624186356313	0.981851215261418	1	0.216163844081104	-0.608661925911365	0.124393368062749	0.999574321699393	0.824825769992469
chr1	163996316	163996365	50	+	exon	Mettl18	0.852291421641309	1	0.805766090998423	1	0.868849084377412	0.992624186356313	0.644954108345815	0.838005007960744	-0.274167163334	-0.608661925911365	0.124393368062749	0.999574321699393	0.334494762577365
chr1	163996609	163996658	50	+	exon	Mettl18	0.016834261018009	1	0.00792451755119143	1	0.0217337787980167	0.992624186356313	0.125249878825249	0.415737528017835	0.368252413199036	-0.608661925911365	0.124393368062749	0.999574321699393	0.976914339110401
chr1	163996804	163996853	50	+	exon	Mettl18	0.15145086091785	1	0.124275373845817	1	0.191930317022475	0.992624186356313	0.843125204772261	0.95580051005618	-0.434881774424675	-0.608661925911365	0.124393368062749	0.999574321699393	0.17378015148669
chr1	163997145	163997243	99	+	utr3	Mettl18	0.493535062186809	1	0.482527154804111	1	0.664234755635251	0.992624186356313	0.997178073328102	1	-0.161019900395834	-0.608661925911365	0.124393368062749	0.999574321699393	0.447642025515531
chr1	164151888	164151938	51	+	utr5	F5	0.710738357568026	1	0.715188384444316	1	0.884764642110428	0.992624186356313	0.931270586867286	0.996857088140273	0.302432317548526	-0.0144766478594115	0.933125870216565	0.999574321699393	0.316908965407938
chr1	164193473	164193523	51	+	exon	F5	0.806739848603245	1	0.72832878566769	1	0.834502817395603	0.992624186356313	0.525952064903766	0.758919221373275	0.919225130849183	-0.0144766478594115	0.933125870216565	0.999574321699393	0.933701778708595
chr1	164193971	164194021	51	+	exon	F5	0.916173582090155	1	0.916217744927894	1	0.928586559792493	0.992624186356313	0.905530656953005	0.98626484312781	0.263412005033466	-0.0144766478594115	0.933125870216565	0.999574321699393	0.277888652892877
chr1	164194221	164194320	100	+	exon	F5	0.457856681887427	1	0.393673228593417	1	0.422824257048919	0.992624186356313	0.914398611366206	0.989528826317545	0.52831140157061	-0.0144766478594115	0.933125870216565	0.999574321699393	0.542788049430022
chr1	164249096	164249395	300	+	utr5	Slc19a2	0.815582185649922	1	0.735692164222137	1	0.778488258704053	0.992624186356313	0.111302334687462	0.401369636981292	0.211398411232467	-0.081019714308014	0.62735358506951	0.999574321699393	0.292418125540481
chr1	164256834	164256984	151	+	exon	Slc19a2	0.387189678621337	1	0.328696483786499	1	0.428343940534967	0.992624186356313	0.0835072924865317	0.37001890327764	-0.0214816288886791	-0.081019714308014	0.62735358506951	0.999574321699393	0.0595380854193348
chr1	164263691	164263890	200	+	utr3	Slc19a2	0.0885270204285202	1	0.0792740171438365	1	0.131921354371492	0.992624186356313	0.432439695075571	0.689217983764942	0.174513142116389	-0.081019714308014	0.62735358506951	0.999574321699393	0.255532856424403
chr1	164275634	164275732	99	+	utr5	Ccdc181	0.24065745888567	1	0.235912763442472	1	0.362913470943293	0.992624186356313	0.38221790514282	0.650275419553365	0.0837077222514149	0.0437402203538968	0.719851396877683	0.999574321699393	0.0399675018975181
chr1	164280332	164280479	148	+	exon	Ccdc181	0.590739397223402	1	0.522044306492704	1	0.592786663950411	0.992624186356313	0.396400464934556	0.661225883161164	0.111883555668814	0.0437402203538968	0.719851396877683	0.999574321699393	0.0681433353149172
chr1	164307754	164308108	355	+	utr5	Nme7	0.901636933825751	1	0.94525230494043	1	0.935358952642789	0.992624186356313	0.57973190225131	0.79566025720269	0.0415291689355272	0.0403243045014245	0.835362645671354	0.999574321699393	0.00120486443410278
chr1	164870806	164870906	101	+	exon	Gm20743	0.892676662735732	1	0.89146602369028	1	0.857619005536747	0.992624186356313	0.958086797528321	1	-0.0561303110030003	-0.0113169692933831	0.989325694314085	0.999574321699393	-0.0448133417096172
chr1	164871054	164871104	51	+	exon	Gm20743	0.678204200551841	1	0.999500368380725	1	NA	NA	0.5152113245596	0.751690783155719	-1.22253569446449	-0.0113169692933831	0.989325694314085	0.999574321699393	-1.2112187251711
chr1	165310561	165310611	51	+	exon	Gpr161	0.977610300611905	1	0.954502967095295	1	0.937918220928369	0.992624186356313	0.553378614457246	0.777235388970133	-0.172269689045544	0.000773811482550679	0.993128313146015	0.999574321699393	-0.173043500528095
chr1	165310711	165310959	249	+	exon	Gpr161	0.698977956007356	1	0.759214964641863	1	0.829167402288661	0.992624186356313	0.366515639999264	0.638667961352654	0.0946620158041224	0.000773811482550679	0.993128313146015	0.999574321699393	0.0938882043215718
chr1	165318858	165321972	3115	+	utr3	Gpr161	0.0106407060883597	1	0.00861406378927565	1	0.0143502384356685	0.992624186356313	0.059821962188135	0.341597748346927	-0.0356521794938741	0.000773811482550679	0.993128313146015	0.999574321699393	-0.0364259909764248
chr1	165322519	165322668	150	+	utr3	Gpr161	0.805224730345206	1	0.746855074137665	1	0.813724438526641	0.992624186356313	0.425890167095698	0.68420435919878	-0.254992533008101	0.000773811482550679	0.993128313146015	0.999574321699393	-0.255766344490652
chr1	165461087	165461486	400	+	utr5	Mpc2	0.752031848160991	1	0.618598855719716	1	0.602794531425683	0.992624186356313	0.0222521812945111	0.305505838151704	0.0665674692980279	0.10723810699665	0.148742314459329	0.999574321699393	-0.0406706376986223
chr1	165494261	165494458	198	+	exon	Gm18186	0.128736060629075	1	0.105378747662932	1	0.240536108059515	0.992624186356313	0.707782970481724	0.878003518414352	0.018632085917249	0.0482415630270792	0.982447357731104	0.999574321699393	-0.0296094771098302
chr1	165763795	165763943	149	+	exon	Creg1	0.432575174209232	1	0.467815493036424	1	0.551291106108513	0.992624186356313	0.723294289277341	0.886971874992403	0.13329550886065	-0.11252805406272	0.395613049174748	0.999574321699393	0.24582356292337
chr1	166254189	166254387	199	+	utr5	Ildr2	0.669884049586251	1	0.573931672368262	1	0.653902761254141	0.992624186356313	0.199656879910232	0.49074776599498	0.120543231133612	-0.00629732530963514	0.906896935593837	0.999574321699393	0.126840556443247
chr1	166308898	166309295	398	+	exon	Ildr2	0.946801055744382	1	0.809236457259794	1	0.789613403268146	0.992624186356313	0.240279795106923	0.529858590079032	-0.00577304403552599	-0.00629732530963514	0.906896935593837	0.999574321699393	0.000524281274109152
chr1	166310809	166310859	51	+	utr3	Ildr2	0.513330654370198	1	0.43936138676418	1	0.519347743800266	0.992624186356313	0.0455255110575012	0.324972325788491	-0.0400652648837267	-0.00629732530963514	0.906896935593837	0.999574321699393	-0.0337679395740915
chr1	166311008	166311555	548	+	utr3	Ildr2	0.926200478114786	1	0.947020161438287	1	0.949958102428054	0.992624186356313	0.0739901860713349	0.358032202460747	0.0187801000729941	-0.00629732530963514	0.906896935593837	0.999574321699393	0.0250774253826292
chr1	166311654	166311704	51	+	utr3	Ildr2	0.611797232236349	1	0.618270021474588	1	0.716578536278995	0.992624186356313	0.928138850431839	0.995725860089329	-0.000377079671988438	-0.00629732530963514	0.906896935593837	0.999574321699393	0.0059202456376467
chr1	166311853	166312450	598	+	utr3	Ildr2	0.737122271633627	1	0.615362905630311	1	0.667847544798352	0.992624186356313	0.116781799959304	0.406943282063192	-0.0589935955422542	-0.00629732530963514	0.906896935593837	0.999574321699393	-0.052696270232619
chr1	166379345	166380798	1454	+	utr5	Tada1	0.944568582634436	1	0.85156921509381	1	0.819852832545823	0.992624186356313	0.498389831573249	0.739073805474661	-0.0387610036759803	0.0118568314824638	0.942815952449352	0.999574321699393	-0.0506178351584441
chr1	167001467	167001517	51	+	utr5	Fam78b	0.909059010527009	1	0.928013879499505	1	0.874987035851069	0.992624186356313	0.318168155388004	0.599364999536687	0.0642314419340704	0.117170897084461	0.134872658175419	0.999574321699393	-0.0529394551503909
chr1	167001815	167079420	77606	+	utr3	Fam78b	0.200083005021027	1	0.191341240791484	1	0.205876571130258	0.992624186356313	0.002252208956803	0.300247802185222	-0.050862006595977	0.117170897084461	0.134872658175419	0.999574321699393	-0.168032903680438
chr1	167088065	167088414	350	+	utr3	Fam78b	0.121103123065981	1	0.126523373631446	1	0.201508192549677	0.992624186356313	0.519187987398912	0.754111396424371	0.0982890838015394	0.117170897084461	0.134872658175419	0.999574321699393	-0.0188818132829219
chr1	167088513	167088563	51	+	utr3	Fam78b	0.879162851096178	1	0.805879102117285	1	0.820210114401503	0.992624186356313	0.269833662132914	0.555922967411946	-0.0259482873225333	0.117170897084461	0.134872658175419	0.999574321699393	-0.143119184406995
chr1	167285116	167285440	325	+	exon	Gm2453	0.849369111016618	1	0.859758460049458	1	0.899238401234184	0.992624186356313	0.956793663297285	1	0.25329857940416	0.655571739645521	0.531548321405109	0.999574321699393	-0.402273160241361
chr1	167308527	167308576	50	+	utr5	Tmco1	0.973885122429463	1	0.956728601664378	1	0.922986587732545	0.992624186356313	0.866852721261998	0.968328941966873	0.481267660065435	0.0423661962754457	0.819224538669205	0.999574321699393	0.438901463789989
chr1	167308775	167308825	51	+	utr5	Tmco1	0.426849521092532	1	0.461007523826709	1	0.523613927887116	0.992624186356313	0.439460872177775	0.694517902265941	-0.0938610654894444	0.0423661962754457	0.819224538669205	0.999574321699393	-0.13622726176489
chr1	167350041	167350289	249	+	utr5	Aldh9a1	0.877472976497435	1	0.796566283266408	1	0.826618402208481	0.992624186356313	0.143373023660859	0.434465969362031	-0.0441176773166361	-0.164759611427031	0.103015381637015	0.999574321699393	0.120641934110395
chr1	167598434	167598584	151	+	utr5	Rxrg	0.305029350463093	1	0.359887043950012	1	0.434334639932749	0.992624186356313	0.519008953109343	0.754041571284995	-0.238375206810252	-0.050842566014999	0.652811827405565	0.999574321699393	-0.187532640795253
chr1	169655551	169655601	51	+	utr5	Rgs5	0.515546261275883	1	0.407250995672801	1	0.409077369974476	0.992624186356313	0.0432716708505585	0.322739145929226	0.0448238244108149	-0.0614659282812949	0.457663484084359	0.999574321699393	0.10628975269211
chr1	169933960	169934207	248	+	utr3	Ccdc190	0.259872803392745	1	0.214388551683688	1	0.351240192610935	0.992624186356313	0.0430681938122369	0.322739145929226	-0.0116615815836133	0.142106436302925	0.66642636326911	0.999574321699393	-0.153768017886538
chr1	170215251	170215407	157	+	exon	4930500M09Rik	0.193528417662036	1	0.124916093598437	1	0.211477307368468	0.992624186356313	0.00845768941521774	0.300247802185222	-0.04583523567693	0.527765223024614	0.780702961364322	0.999574321699393	-0.573600458701544
chr1	170644582	170644632	51	+	utr5	Olfml2b	0.950991965205671	1	0.860452783921886	1	0.833569875408286	0.992624186356313	0.398063447993884	0.662470328902796	0.131015597167462	-0.0655040632765286	0.631392841690335	0.999574321699393	0.196519660443991
chr1	170668909	170669209	301	+	exon	Olfml2b	0.887569438167035	1	0.959868030731198	1	0.976722615892577	0.992624186356313	0.516820662201196	0.752724828202009	-0.0346227404806331	-0.0655040632765286	0.631392841690335	0.999574321699393	0.0308813227958955
chr1	170681991	170682340	350	+	utr3	Olfml2b	0.791059288767353	1	0.857103491781283	1	0.880495985757099	0.992624186356313	0.428129650331971	0.685840045303357	0.0849298895824199	-0.0655040632765286	0.631392841690335	0.999574321699393	0.150433952858949
chr1	170885257	170885401	145	+	exon	Gm26620	0.294118157096717	1	0.192751054255436	1	0.220606969990361	0.992624186356313	0.191538599931425	0.482996373303411	-0.271495644778711	1.1569249627246	0.698941457736018	0.999574321699393	-1.42842060750331
chr1	171217230	171217329	100	+	utr3	Nr1i3	0.183237107272997	1	0.172670392603234	1	0.261236323401215	0.992624186356313	0.839904007768073	0.954077234780063	-0.437350202905454	0.997246673842556	0.359152324929501	0.999574321699393	-1.43459687674801
chr1	171217924	171218222	299	+	exon	Nr1i3	0.233120718913136	1	0.192729387792293	1	0.283008640210489	0.992624186356313	0.105682054493362	0.394884485951788	-0.102564206046878	0.997246673842556	0.359152324929501	0.999574321699393	-1.09981087988943
chr1	171218817	171218966	150	+	utr3	Nr1i3	0.269852812733839	1	0.211888197708063	1	0.29667342688311	0.992624186356313	0.0233236989718855	0.306109494716514	0.090918920384019	0.997246673842556	0.359152324929501	0.999574321699393	-0.906327753458537
chr1	171219313	171219511	199	+	utr3	Nr1i3	0.874469885546977	1	0.948646563145438	1	0.978578588066957	0.992624186356313	0.375006255141391	0.644987432627007	0.167161236896777	0.997246673842556	0.359152324929501	0.999574321699393	-0.830085436945779
chr1	171250471	171250570	100	+	utr5	Adamts4	0.511418404839236	1	0.412515487663123	1	0.555483448843351	0.992624186356313	0.0596905618752066	0.341388687842823	0.0996747724106789	0.0202564847390934	0.837862340657955	0.999574321699393	0.0794182876715855
chr1	171258902	171259298	397	+	utr3	Adamts4	0.867845134383861	1	0.968170408179375	1	0.977912073710429	0.992624186356313	0.048506242166023	0.329231418234117	-0.0740520590071734	0.0202564847390934	0.837862340657955	0.999574321699393	-0.0943085437462668
chr1	171260538	171260587	50	+	utr3	Adamts4	0.217075453569805	1	0.186361038190741	1	0.266954741718093	0.992624186356313	0.0343071897898257	0.313860945419656	-0.613578398987297	0.0202564847390934	0.837862340657955	0.999574321699393	-0.63383488372639
chr1	171270378	171270527	150	+	utr5	B4galt3	0.672214277747499	1	0.606427642137352	1	0.668085535672641	0.992624186356313	0.43989792924587	0.694819325306054	-0.040247526799076	0.0875602260360044	0.351592206512295	0.999574321699393	-0.12780775283508
chr1	171276349	171276449	101	+	utr3	B4galt3	0.711940030569719	1	0.792867057111463	1	0.794510848648052	0.992624186356313	0.490423092953012	0.733387111506917	0.00317226586576732	0.0875602260360044	0.351592206512295	0.999574321699393	-0.084387960170237
chr1	171329195	171330379	1185	+	utr5	Dedd	0.0654052585214689	1	0.0419314423411911	1	0.0803757812140846	0.992624186356313	0.0221558917310585	0.305364053128571	-0.183724092850139	0.172600473004426	0.264434385108991	0.999574321699393	-0.356324565854564
chr1	171340891	171341288	398	+	utr3	Dedd	0.344473516165959	1	0.25759537753161	1	0.301096401110645	0.992624186356313	0.119259950371881	0.40927213726204	-0.112007955600346	0.172600473004426	0.264434385108991	0.999574321699393	-0.284608428604772
chr1	171341785	171341934	150	+	utr3	Dedd	0.425781171144853	1	0.347279939354651	1	0.41887051059929	0.992624186356313	0.327714389439738	0.607195299316806	-0.198084863633359	0.172600473004426	0.264434385108991	0.999574321699393	-0.370685336637784
chr1	171342182	171342331	150	+	utr3	Dedd	0.881538948935596	1	0.832938266839147	1	0.889780941260335	0.992624186356313	0.464299920140783	0.714073040695663	0.0788661716235121	0.172600473004426	0.264434385108991	0.999574321699393	-0.0937343013809135
chr1	171345720	171356422	10703	+	exon	Gm37154	0.38004341310831	1	0.282165717007151	1	0.307736420126093	0.992624186356313	0.00542199838742874	0.300247802185222	-0.0102072997008703	0.152799244506456	0.806916716878991	0.999574321699393	-0.163006544207326
chr1	171358807	171358857	51	+	utr3	Pfdn2	0.0334171549600611	1	0.0428241997627318	1	0.0749738453359943	0.992624186356313	0.551803419771749	0.775974781065202	0.509141914242613	-0.000510483473470173	0.994793697188029	0.999574321699393	0.509652397716083
chr1	171380215	171380265	51	+	exon	Nectin4	0.678382088829197	1	0.684390001751937	1	0.796797917730177	0.992624186356313	0.847655316890552	0.95831969009877	-0.22212968961863	0.100331438692787	0.692781850227671	0.999574321699393	-0.322461128311417
chr1	171386651	171386800	150	+	exon	Nectin4	0.522777703033909	1	0.516234282055534	1	0.610790095604945	0.992624186356313	0.947668187482014	1	-0.0551813867530544	0.100331438692787	0.692781850227671	0.999574321699393	-0.155512825445841
chr1	171386900	171386950	51	+	utr3	Nectin4	0.54475389016476	1	0.47647506881633	1	0.635266576814223	0.992624186356313	0.933769098504968	0.998040209444918	0.526483565109608	0.100331438692787	0.692781850227671	0.999574321699393	0.426152126416821
chr1	171389154	171389254	101	+	utr5	Arhgap30	0.327834424264236	1	0.314631051184059	1	0.569407736189502	0.992624186356313	0.804792946431693	0.934930634685525	-0.569434964744446	0.30595774724893	0.208427966932713	0.999574321699393	-0.875392711993376
chr1	171408001	171408151	151	+	exon	Arhgap30	0.0005586940021382	0.831027540475655	0.000133979588542572	1	0.00149807851869187	0.992624186356313	0.00417091374972356	0.300247802185222	-0.819743445211172	0.30595774724893	0.208427966932713	0.999574321699393	-1.1257011924601
chr1	171408250	171408350	101	+	exon	Arhgap30	0.13194968328645	1	0.0865140130785414	1	0.128810613841459	0.992624186356313	0.362871655542738	0.636245616764622	-0.226078722506779	0.30595774724893	0.208427966932713	0.999574321699393	-0.532036469755709
chr1	171411362	171411701	340	+	utr5	Usf1	0.937569391041504	1	0.824380025103318	1	0.883150537338309	0.992624186356313	0.0723644082824301	0.355984450945974	-0.0866822841199107	-0.00445019952732873	0.951624182709247	0.999574321699393	-0.082232084592582
chr1	171417863	171417912	50	+	utr3	Usf1	0.597422693666158	1	0.638903293031396	1	0.661520088924426	0.992624186356313	0.605484834309132	0.813065056792736	-0.00683496120257917	-0.00445019952732873	0.951624182709247	0.999574321699393	-0.00238476167525045
chr1	171418059	171418601	543	+	utr3	Usf1	0.565591472519742	1	0.456572356946623	1	0.517998351362539	0.992624186356313	0.0631994459079676	0.346297170843559	-0.0126286160414971	-0.00445019952732873	0.951624182709247	0.999574321699393	-0.00817841651416838
chr1	171463617	171463765	149	+	utr3	F11r	0.56182509694928	1	0.579037274147964	1	0.68544161541126	0.992624186356313	0.984126730888892	1	0.324768418717911	0.161759775317009	0.498435955755481	0.999574321699393	0.163008643400901
chr1	171503918	171504016	99	+	exon	Alyref2	0.747673034133074	1	0.688586795515545	1	0.762415305752705	0.992624186356313	0.483319964335349	0.728198365783396	-0.0722760563414619	-0.241707447723902	0.591990025972038	0.999574321699393	0.16943139138244
chr1	171504261	171504310	50	+	exon	Alyref2	0.793423057136627	1	0.834573889902091	1	0.932777210219844	0.992624186356313	0.701916386858667	0.874664526734528	0.134156159016414	-0.241707447723902	0.591990025972038	0.999574321699393	0.375863606740315
chr1	172082579	172082928	350	+	utr5	Copa	0.111560930711608	1	0.141531424652873	1	0.20082267299319	0.992624186356313	0.894168735227391	0.981481086362537	0.115631938682861	0.0314966266895227	0.451394213862132	0.999574321699393	0.0841353119933379
chr1	172126805	172128735	1931	+	exon	Pex19	0.258787799542308	1	0.334984075359063	1	0.437583927414864	0.992624186356313	0.30776855038646	0.589904951994156	0.17196758037965	0.033963512012177	0.684465141605459	0.999574321699393	0.138004068367473
chr1	172134363	172134413	51	+	utr3	Pex19	0.33853741043011	1	0.281982154406065	1	0.375845503561731	0.992624186356313	0.0349636064291687	0.313860945419656	0.0277806320830431	0.033963512012177	0.684465141605459	0.999574321699393	-0.00618287992913384
chr1	172148134	172148384	251	+	utr5	Dcaf8	0.551299348386846	1	0.450957216714605	1	0.496763470902125	0.992624186356313	0.0460998473707602	0.326508810480509	0.0587837528193623	-0.00890727267614033	0.84377765319332	0.999574321699393	0.0676910254955026
chr1	172172419	172172719	301	+	exon	Dcaf8	0.433277211336387	1	0.299773200233149	1	0.319389490796862	0.992624186356313	0.0357961609927799	0.313885589245694	-0.172255961399451	-0.00890727267614033	0.84377765319332	0.999574321699393	-0.163348688723311
chr1	172172919	172172969	51	+	exon	Dcaf8	0.540254593197941	1	0.453784797909453	1	0.496746054815407	0.992624186356313	0.140976482872896	0.432639607542062	-0.247525467097856	-0.00890727267614033	0.84377765319332	0.999574321699393	-0.238618194421715
chr1	172194763	172194913	151	+	utr3	Dcaf8	0.214157253173999	1	0.155448357298424	1	0.203628449418758	0.992624186356313	0.0860771085710184	0.373915348238013	-0.0146092865686149	-0.00890727267614033	0.84377765319332	0.999574321699393	-0.00570201389247457
chr1	172312390	172312539	150	+	utr5	Igsf8	0.762558615099755	1	0.598086263738242	1	0.606886642373585	0.992624186356313	0.0742998626465315	0.358343106989671	0.0844807131462298	0.00144081187483352	0.971915786742278	0.999574321699393	0.0830399012713963
chr1	172317567	172317667	101	+	exon	Igsf8	0.329754509249479	1	0.23056549035999	1	0.256503757831254	0.992624186356313	0.00442618089880797	0.300247802185222	-0.117188408164504	0.00144081187483352	0.971915786742278	0.999574321699393	-0.118629220039337
chr1	172318085	172318284	200	+	exon	Igsf8	0.722943916150665	1	0.573274793682336	1	0.577437125434945	0.992624186356313	0.0147444023965921	0.300247802185222	-0.0632421806007496	0.00144081187483352	0.971915786742278	0.999574321699393	-0.0646829924755831
chr1	172323042	172323089	48	+	exon	Gm36937	0.544199760388843	1	0.443938567356384	1	0.416739588725123	0.992624186356313	0.0346542533445499	0.313860945419656	-0.130449063312842	0.0528090357751242	0.802122955670905	0.999574321699393	-0.183258099087966
chr1	172341260	172369274	28015	+	utr5	Kcnj10	0.720230349355195	1	0.898472897197001	1	0.910810888458757	0.992624186356313	0.0551188745058527	0.33648845978787	0.0385303839246827	0.0413196982188712	0.414796605921933	0.999574321699393	-0.00278931429418854
chr1	172369522	172369820	299	+	exon	Kcnj10	0.37832506275693	1	0.469682275865908	1	0.519786260405708	0.992624186356313	0.331135104154811	0.60990212806045	0.101763380012963	0.0413196982188712	0.414796605921933	0.999574321699393	0.0604436817940921
chr1	172370167	172370415	249	+	utr3	Kcnj10	0.309817707160325	1	0.24119886396779	1	0.236801800543953	0.992624186356313	0.00976200430544327	0.300247802185222	0.0873975334569269	0.0413196982188712	0.414796605921933	0.999574321699393	0.0460778352380557
chr1	172370564	172370762	199	+	utr3	Kcnj10	0.177314624112608	1	0.13074035170772	1	0.218467344378672	0.992624186356313	0.0233314187282285	0.306109494716514	0.00554841861577055	0.0413196982188712	0.414796605921933	0.999574321699393	-0.0357712796031007
chr1	172371754	172372002	249	+	utr3	Kcnj10	0.194608565873748	1	0.145326001426517	1	0.164687891449146	0.992624186356313	0.0258971231437222	0.307853376111248	-0.0159794062306455	0.0413196982188712	0.414796605921933	0.999574321699393	-0.0572991044495168
chr1	172376596	172376993	398	+	utr5	Pigm	0.44871415732584	1	0.482352573474104	1	0.521090814325336	0.992624186356313	0.39222998587309	0.657744025249866	0.176134717181653	-0.0654017015348631	0.657405368511419	0.999574321699393	0.241536418716516
chr1	172377093	172377192	100	+	exon	Pigm	0.618669102177871	1	0.566027075336021	1	0.666791594639483	0.992624186356313	0.191018726878622	0.482645755211855	-0.289472215656339	-0.0654017015348631	0.657405368511419	0.999574321699393	-0.224070514121476
chr1	172377540	172377689	150	+	exon	Pigm	0.138775325543061	1	0.141298741808018	1	0.247529752923764	0.992624186356313	0.873821227125838	0.971718347392939	0.234349125798941	-0.0654017015348631	0.657405368511419	0.999574321699393	0.299750827333804
chr1	172377838	172377888	51	+	exon	Pigm	0.582423828020129	1	0.529084982086484	1	0.677301022555647	0.992624186356313	0.988864303009387	1	0.272625936794159	-0.0654017015348631	0.657405368511419	0.999574321699393	0.338027638329022
chr1	172482320	172482370	51	+	utr5	Igsf9	0.789827562101098	1	0.76180758807604	1	0.840983078859998	0.992624186356313	0.976512241296447	1	0.636906963817579	0.0657979223175337	0.646045614559237	0.999574321699393	0.571109041500045
chr1	172497122	172497519	398	+	utr3	Igsf9	0.528264183870514	1	0.560297826507791	1	0.661033769998	0.992624186356313	0.784964481390681	0.924013383476325	0.148432690893892	0.0657979223175337	0.646045614559237	0.999574321699393	0.082634768576358
chr1	172500295	172501263	969	+	utr5	Tagln2	0.795813160637421	1	0.735794072287197	1	0.784367019140599	0.992624186356313	0.615048530766017	0.818306563639392	0.142103471037988	-0.00279882444896013	0.992211005461039	0.999574321699393	0.144902295486948
chr1	172521149	172521199	51	+	utr5	Cfap45	0.0998636525645003	1	0.0871450819632022	1	0.166174042030155	0.992624186356313	0.577490471122675	0.794128698478541	0.38844629984558	-0.0174245581483885	0.942236558806913	0.999574321699393	0.405870857993969
chr1	172523485	172523783	299	+	exon	Cfap45	0.138528374047494	1	0.126826813518169	1	0.24274291072776	0.992624186356313	0.785095403788951	0.924013383476325	-0.162765782661173	-0.0174245581483885	0.942236558806913	0.999574321699393	-0.145341224512785
chr1	172523932	172524131	200	+	exon	Cfap45	0.449265284843765	1	0.41486545772887	1	0.541263293593414	0.992624186356313	0.297576280804992	0.580050904946311	-0.0347165369139047	-0.0174245581483885	0.942236558806913	0.999574321699393	-0.0172919787655162
chr1	174501875	174502422	548	+	utr5	Fmn2	0.641327297092201	1	0.549264056542059	1	0.572764342482846	0.992624186356313	0.0487386528986038	0.329305032208976	0.000556516000149882	0.025104196906022	0.582048134697816	0.999574321699393	-0.0245476809058721
chr1	174502521	174503069	549	+	exon	Fmn2	0.602612617637848	1	0.733707712979973	1	0.839654383456973	0.992624186356313	0.165359704218925	0.456842488303579	0.0584524636854928	0.025104196906022	0.582048134697816	0.999574321699393	0.0333482667794708
chr1	174503168	174503566	399	+	exon	Fmn2	0.215979101454702	1	0.353977362239062	1	0.419436979074319	0.992624186356313	0.0925771164307583	0.379337241031275	0.0614002928100002	0.025104196906022	0.582048134697816	0.999574321699393	0.0362960959039782
chr1	174608471	174608969	499	+	exon	Fmn2	0.921962010368206	1	0.781929063235461	1	0.772348820430937	0.992624186356313	0.011756898599899	0.300247802185222	0.0205445788227047	0.025104196906022	0.582048134697816	0.999574321699393	-0.00455961808331729
chr1	174609118	174609168	51	+	exon	Fmn2	0.679985384751457	1	0.792600574651385	1	0.760302904781623	0.992624186356313	0.0328084342295233	0.312981952818415	0.140043087254585	0.025104196906022	0.582048134697816	0.999574321699393	0.114938890348563
chr1	175908805	175908855	51	+	utr3	Exo1	0.64887556961687	1	0.288428715964094	1	0.664075676627296	0.992624186356313	0.992524689844875	1	0.0901609120971715	-0.650021446108592	0.345843665279813	0.999574321699393	0.740182358205763
chr1	176814909	176814958	50	+	utr5	Sdccag8	0.96571515192235	1	0.990134654575096	1	0.963480367434272	0.992624186356313	0.509912490985538	0.74771892515293	0.173241678666346	0.00040981603220116	0.99670602500752	0.999574321699393	0.172831862634145
chr1	177020288	177020338	51	+	utr3	Sdccag8	0.870154407020625	1	0.977492990621014	1	0.939772402815993	0.992624186356313	0.359438763693059	0.633405132133628	-0.00284125159959202	0.00040981603220116	0.99670602500752	0.999574321699393	-0.00325106763179318
chr1	177442401	177443220	820	+	utr5	Zbtb18	0.730045855088024	1	0.589368847790503	1	0.622004041009862	0.992624186356313	0.10843563219899	0.398638602756602	-0.0502787547311229	-0.0155021010722516	0.703055443919669	0.999574321699393	-0.0347766536588713
chr1	177444714	177444814	101	+	utr5	Zbtb18	0.552015589028447	1	0.543260781004156	1	0.551938775652212	0.992624186356313	0.87426731455861	0.971841256881738	0.174469801652412	-0.0155021010722516	0.703055443919669	0.999574321699393	0.189971902724664
chr1	177447172	177447471	300	+	exon	Zbtb18	0.835549630882579	1	0.968786431076203	1	0.898278021967041	0.992624186356313	0.0146807706589752	0.300247802185222	-0.063267271171838	-0.0155021010722516	0.703055443919669	0.999574321699393	-0.0477651700995864
chr1	177447571	177448668	1098	+	utr3	Zbtb18	0.732402781877884	1	0.621194060932809	1	0.451388868682806	0.992624186356313	0.0443004336247994	0.3238951248801	-0.0524737769555679	-0.0155021010722516	0.703055443919669	0.999574321699393	-0.0369716758833163
chr1	177449217	177449267	51	+	utr3	Zbtb18	0.316270763717667	1	0.2689077329308	1	0.294074089162681	0.992624186356313	0.164485696345966	0.456069457062037	-0.501414742907472	-0.0155021010722516	0.703055443919669	0.999574321699393	-0.485912641835221
chr1	177449916	177450115	200	+	utr3	Zbtb18	0.537522478250248	1	0.448681742309533	1	0.498556564381663	0.992624186356313	0.064769171061176	0.347759373942519	-0.110301913140937	-0.0155021010722516	0.703055443919669	0.999574321699393	-0.0947998120686857
chr1	177983572	177983671	100	+	exon	Catspere2	0.471012638935068	1	0.379188042498819	1	0.406614513447953	0.992624186356313	0.186527413235992	0.478538520409112	-0.162056789843342	-0.0846341621768778	0.785611440384588	0.999574321699393	-0.0774226276664645
chr1	178103754	178103952	199	+	exon	Catspere2	0.36955463172007	1	0.336018076688406	1	0.460021445836331	0.992624186356313	0.775770789598486	0.918759882124502	0.0397833784050267	-0.0846341621768778	0.785611440384588	0.999574321699393	0.124417540581904
chr1	178143785	178143933	149	+	exon	Gm8010	0.0894883430428331	1	0.0723860784851854	1	0.192464343012495	0.992624186356313	0.520184475451754	0.754547019037696	0.575960795152289	-0.476403606502953	0.504300150854409	0.999574321699393	1.05236440165524
chr1	178187566	178187616	51	+	utr5	Desi2	0.868873816418623	1	0.886242395325816	1	0.841986163666317	0.992624186356313	0.762106204103516	0.911312005389415	-0.619510724402745	0.126737054414257	0.437324428779633	0.999574321699393	-0.746247778817002
chr1	178249340	178249489	150	+	utr3	Desi2	0.295417180811126	1	0.230054100689229	1	0.311795537896462	0.992624186356313	0.0806027582490364	0.366567156853623	-0.372935548623415	0.126737054414257	0.437324428779633	0.999574321699393	-0.499672603037671
chr1	178340683	178341027	345	+	exon	Gm38300	0.576494348614619	1	0.5885471920675	1	0.749944741075236	0.992624186356313	0.83681159641408	0.952394329438804	-0.106757280193295	-0.132922078255097	0.80416164988845	0.999574321699393	0.026164798061802
chr1	178341175	178341273	99	+	exon	Gm38300	0.162753302696157	1	0.109302427307096	1	0.194266260730005	0.992624186356313	0.0835808726266722	0.370150084730699	-0.497464406632442	-0.132922078255097	0.80416164988845	0.999574321699393	-0.364542328377345
chr1	178529175	178529575	401	+	utr5	Kif26b	0.807712047940525	1	0.823176955171869	1	0.829838545493952	0.992624186356313	0.633997226243604	0.830963992294118	0.173829310459627	-0.0555754007338555	0.553778766663252	0.999574321699393	0.229404711193482
chr1	178914955	178915155	201	+	exon	Kif26b	0.930740711544649	1	0.989574360175918	1	0.963768044524822	0.992624186356313	0.58279050906312	0.79728625463407	-0.0548731358398405	-0.0555754007338555	0.553778766663252	0.999574321699393	0.000702264894014967
chr1	178915504	178915654	151	+	exon	Kif26b	0.0539227424133417	1	0.0310076794855458	1	0.0546321632379014	0.992624186356313	0.00637862135468903	0.300247802185222	-0.260465164572106	-0.0555754007338555	0.553778766663252	0.999574321699393	-0.204889763838251
chr1	178915804	178915904	101	+	exon	Kif26b	0.973567621333838	1	0.965768954665358	1	0.96077709890228	0.992624186356313	0.387384888898935	0.653839250988463	0.0660351572134456	-0.0555754007338555	0.553778766663252	0.999574321699393	0.121610557947301
chr1	178916004	178916054	51	+	exon	Kif26b	0.853273755483884	1	0.810981505765565	1	0.894531268007471	0.992624186356313	0.489644773216468	0.732927670158744	-0.200322958019929	-0.0555754007338555	0.553778766663252	0.999574321699393	-0.144747557286073
chr1	178916804	178916904	101	+	exon	Kif26b	0.876744355461671	1	0.830538088010328	1	0.876747075058599	0.992624186356313	0.503787244261665	0.743060037159091	-0.140769897787862	-0.0555754007338555	0.553778766663252	0.999574321699393	-0.0851944970540069
chr1	178917954	178918104	151	+	exon	Kif26b	0.812314754033428	1	0.766477308817443	1	0.82787022088706	0.992624186356313	0.37895635764845	0.648022765981219	0.335157097079436	-0.0555754007338555	0.553778766663252	0.999574321699393	0.390732497813291
chr1	178932202	178932652	451	+	utr3	Kif26b	0.758151747376303	1	0.824712585533008	1	0.855521629240294	0.992624186356313	0.598214657027866	0.807780113218796	-0.107353666303447	-0.0555754007338555	0.553778766663252	0.999574321699393	-0.0517782655695915
chr1	179546420	179579340	32921	+	utr5	Cnst	0.444066960276404	1	0.536958090790591	1	0.572224161496958	0.992624186356313	0.269662981761656	0.5558209839879	0.0220089856009381	0.00135991981342834	0.982098244242675	0.999574321699393	0.0206490657875098
chr1	179579638	179579688	51	+	exon	Cnst	0.051562155272231	1	0.0586540786021188	1	0.0714972156117074	0.992624186356313	0.695267984751696	0.870321389349035	0.270628697939483	0.00135991981342834	0.982098244242675	0.999574321699393	0.269268778126054
chr1	179609799	179610495	697	+	exon	Cnst	0.524273951519806	1	0.401521692553153	1	0.360428651897758	0.992624186356313	0.0231390860805637	0.306109494716514	-0.124635766183834	0.00135991981342834	0.982098244242675	0.999574321699393	-0.125995685997262
chr1	179622894	179625438	2545	+	utr3	Cnst	0.922343635446833	1	0.777218069452928	1	0.763158606204684	0.992624186356313	0.031122023125672	0.311980256278685	-0.012191835482278	0.00135991981342834	0.982098244242675	0.999574321699393	-0.0135517552957064
chr1	179625786	179625935	150	+	utr3	Cnst	0.0437529696813312	1	0.0309118050236162	1	0.064157115226498	0.992624186356313	0.0162911898802238	0.300864380737346	-0.30899033023114	0.00135991981342834	0.982098244242675	0.999574321699393	-0.310350250044568
chr1	179627179	179627229	51	+	utr3	Cnst	0.799749729607152	1	0.813726156525332	1	0.912452276665157	0.992624186356313	0.666597130163473	0.851385249420866	-0.292502740009943	0.00135991981342834	0.982098244242675	0.999574321699393	-0.293862659823372
chr1	179668260	179668409	150	+	utr5	Sccpdh	0.294891058556166	1	0.341744623332214	1	0.400082094334627	0.992624186356313	0.739596534933605	0.89702779621795	0.112473729080447	-0.123278622686059	0.313091806422252	0.999574321699393	0.235752351766506
chr1	179803520	179803665	146	+	exon	Gm10518	0.45909759152191	1	0.358138357493552	1	0.404081399777506	0.992624186356313	0.16353753559485	0.454815097035693	0.0674456051225919	0.324594399255239	0.919991158672137	0.999574321699393	-0.257148794132647
chr1	179960522	179960622	101	+	utr5	Cdc42bpa	0.930618992326467	1	0.966865620589905	1	0.966892533551854	0.992624186356313	0.101038126134467	0.388754378113012	-0.0426755735717238	-0.0172061231324824	0.64495802328906	0.999574321699393	-0.0254694504392414
chr1	179960921	179960971	51	+	utr5	Cdc42bpa	0.296630715805883	1	0.224474246422174	1	0.337993693983258	0.992624186356313	0.179801011032905	0.471410868267229	-0.0854330211798048	-0.0172061231324824	0.64495802328906	0.999574321699393	-0.0682268980473224
chr1	180144546	180144646	101	+	exon	Cdc42bpa	0.465931963737722	1	0.553038524120191	1	0.637577255616693	0.992624186356313	0.267555965887058	0.553368731166903	-0.0300200601286667	-0.0172061231324824	0.64495802328906	0.999574321699393	-0.0128139369961843
chr1	180144846	180144896	51	+	exon	Cdc42bpa	0.816816473292952	1	0.735339034234304	1	0.821416422128811	0.992624186356313	0.080037612073926	0.365604498799201	0.0244380158987677	-0.0172061231324824	0.64495802328906	0.999574321699393	0.0416441390312501
chr1	180162058	180162357	300	+	utr3	Cdc42bpa	0.787825117534835	1	0.994958408494355	1	0.892912734141649	0.992624186356313	0.157721020688171	0.449112796784384	0.0962869075210805	-0.0172061231324824	0.64495802328906	0.999574321699393	0.113493030653563
chr1	180163156	180163256	101	+	utr3	Cdc42bpa	0.652172160442434	1	0.703752593800546	1	0.681390869192622	0.992624186356313	0.149601212577869	0.440535787943417	-0.142267763644599	-0.0172061231324824	0.64495802328906	0.999574321699393	-0.125061640512117
chr1	180330535	180332465	1931	+	utr5	Itpkb	0.826956347293111	1	0.950194086666015	1	0.962729819709336	0.992624186356313	0.170450356803101	0.462370858628344	0.038842933737782	0.00207941834904516	0.977253925752183	0.999574321699393	0.0367635153887368
chr1	180332913	180333959	1047	+	exon	Itpkb	0.964832117859729	1	0.831770429849881	1	0.767755756222262	0.992624186356313	0.0744236574953949	0.35839570442323	-0.0493702696390575	0.00207941834904516	0.977253925752183	0.999574321699393	-0.0514496879881026
chr1	180421912	180421962	51	+	utr3	Itpkb	0.691094686838155	1	0.735191320280877	1	0.743085814267899	0.992624186356313	0.351791198650212	0.626917068597825	0.0176156392940006	0.00207941834904516	0.977253925752183	0.999574321699393	0.0155362209449554
chr1	180568974	180569074	101	+	utr5	Parp1	0.67703704398633	1	0.733084992182035	1	0.770364146188694	0.992624186356313	0.377010802107328	0.646481945043572	-0.0650682169053017	0.00447712540328497	0.939924623562425	0.999574321699393	-0.0695453423085866
chr1	180689345	180689445	101	+	utr3	Lin9	0.698676485622099	1	0.630494949725893	1	0.689121880351495	0.992624186356313	0.528059921960809	0.760186858286765	0.221194510445003	0.447969673267221	0.211312627399598	0.999574321699393	-0.226775162822218
chr1	180689695	180689745	51	+	utr3	Lin9	0.263164534532666	1	0.142931525386954	1	0.312053851008396	0.992624186356313	0.257446825383358	0.544723388537867	-1.08864331054475	0.447969673267221	0.211312627399598	0.999574321699393	-1.53661298381197
chr1	180726093	180726342	250	+	utr5	Acbd3	0.463792331218596	1	0.544611234109838	1	0.632929921312833	0.992624186356313	0.290862493724073	0.574067928112672	0.0329181310085516	-0.102672320265481	0.22024491176447	0.999574321699393	0.135590451274032
chr1	180736702	180736801	100	+	exon	Acbd3	0.476800384050626	1	0.545496824366173	1	0.7373939212759	0.992624186356313	0.240051944688959	0.529641851210856	0.239960874821195	-0.102672320265481	0.22024491176447	0.999574321699393	0.342633195086676
chr1	180746831	180752310	5480	+	exon	Acbd3	0.892504023289961	1	0.975620796473662	1	0.952548981175006	0.992624186356313	0.109590644745991	0.399681863240601	-0.147644797974135	-0.102672320265481	0.22024491176447	0.999574321699393	-0.0449724777086539
chr1	180752459	180752559	101	+	utr3	Acbd3	0.507228561564949	1	0.515021996066911	1	0.634904367649296	0.992624186356313	0.900373521293607	0.98448004392648	0.164246517599144	-0.102672320265481	0.22024491176447	0.999574321699393	0.266918837864625
chr1	180752758	180752808	51	+	utr3	Acbd3	0.294441113909258	1	0.24870338742211	1	0.320381998253091	0.992624186356313	0.0672707037057221	0.350358978715803	-0.489647189303443	-0.102672320265481	0.22024491176447	0.999574321699393	-0.386974869037962
chr1	180813976	180814025	50	+	exon	H3f3aos	0.134489056730905	1	0.0833348643698119	1	0.169641400466061	0.992624186356313	0.151009882760861	0.442462693329975	-0.294290919162665	0.353166063394311	0.443944356925759	0.999574321699393	-0.647456982556975
chr1	180814225	180814325	101	+	exon	H3f3aos	0.0171840549042361	1	0.00963012781562211	1	0.0676367090916896	0.992624186356313	0.120847893941607	0.410882239305223	0.988177231227756	0.353166063394311	0.443944356925759	0.999574321699393	0.635011167833446
chr1	180814574	180814674	101	+	exon	H3f3aos	0.986977387010795	1	0.937740997435305	1	0.898607089001901	0.992624186356313	0.761385242411327	0.910956843084637	-0.0413047495021844	0.353166063394311	0.443944356925759	0.999574321699393	-0.394470812896495
chr1	180814774	180814824	51	+	exon	H3f3aos	0.246684107344185	1	0.0711548363442886	1	0.411061953472672	0.992624186356313	0.616951020547544	0.819537978804563	-0.224102445630759	0.353166063394311	0.443944356925759	0.999574321699393	-0.57726850902507
chr1	180851177	180851226	50	+	exon	Sde2	0.808569717416303	1	0.752314406195042	1	0.847372297584425	0.992624186356313	0.258377849430317	0.545687668325654	0.213569118621612	-0.0396840777558417	0.734964344333957	0.999574321699393	0.253253196377453
chr1	180862454	180866279	3826	+	exon	Sde2	0.198552125929638	1	0.279142291867718	1	0.310388444544716	0.992624186356313	0.118978024152323	0.408995640775103	-0.0604066221178824	-0.0396840777558417	0.734964344333957	0.999574321699393	-0.0207225443620407
chr1	180904342	180904392	51	+	utr5	Pycr2	0.62422901625721	1	0.563241699749626	1	0.617329297486096	0.992624186356313	0.280014998308853	0.564706239737565	0.192957441714484	0.0331786047706404	0.739816415686657	0.999574321699393	0.159778836943844
chr1	180942394	180942444	51	+	utr5	Tmem63a	0.71010290379887	1	0.740849906689563	1	0.866185810723604	0.992624186356313	0.656616435775702	0.844641179406953	-0.0362093094835214	0.0395880429350726	0.658797524203591	0.999574321699393	-0.075797352418594
chr1	180942544	180942607	64	+	utr5	Tmem63a	0.849395484438398	1	0.875432573331865	1	0.939233607965916	0.992624186356313	0.821911791498191	0.944607107411095	-0.0839974512199506	0.0395880429350726	0.658797524203591	0.999574321699393	-0.123585494155023
chr1	180945961	180946011	51	+	utr5	Tmem63a	0.722399198527282	1	0.651833508989568	1	0.832124340166961	0.992624186356313	0.818170411686585	0.942579618650339	0.396369719541544	0.0395880429350726	0.658797524203591	0.999574321699393	0.356781676606471
chr1	180974314	180974413	100	+	utr3	Tmem63a	0.0512366930689358	1	0.0427586419302119	1	0.051464934410592	0.992624186356313	0.250635888000952	0.53877163848831	0.568056744934398	0.0395880429350726	0.658797524203591	0.999574321699393	0.528468701999325
chr1	181091178	181091376	199	+	exon	Fgfr3-ps	0.637124517215697	1	0.660044509943916	1	0.669287964861319	0.992624186356313	0.537961044431208	0.766824755214175	-0.0263775654643386	NA	NA	NA	NA
chr1	181091524	181091574	51	+	exon	Fgfr3-ps	0.971562478033951	1	0.966588098724722	1	0.96885693759397	0.992624186356313	0.645227202470721	0.838060050353981	-0.0856820673625594	NA	NA	NA	NA
chr1	181352677	181352775	99	+	utr5	Cnih3	0.038598199993776	1	0.0415320819275422	1	0.076196403690239	0.992624186356313	0.232026969955435	0.52249889700039	0.275389495368391	0.048669412248292	0.479216986347017	0.999574321699393	0.226720083120099
chr1	181352874	181352972	99	+	utr5	Cnih3	0.0557397169580632	1	0.049132144362963	1	0.0662330304877704	0.992624186356313	0.831433917071076	0.949669126961379	0.184249018615459	0.048669412248292	0.479216986347017	0.999574321699393	0.135579606367167
chr1	181459315	181459364	50	+	utr3	Cnih3	0.94840521216201	1	0.839343921667448	1	0.823885475130728	0.992624186356313	0.34481174244054	0.621149009715829	0.0367953452649908	0.048669412248292	0.479216986347017	0.999574321699393	-0.0118740669833012
chr1	181459462	181460101	640	+	utr3	Cnih3	0.674243556786213	1	0.553386616263592	1	0.651128153128602	0.992624186356313	0.101899870742981	0.390399414910147	0.0367272040208578	0.048669412248292	0.479216986347017	0.999574321699393	-0.0119422082274342
chr1	182124787	182124887	101	+	utr5	Srp9	0.612400775832924	1	0.525229876083027	1	0.563228113586719	0.992624186356313	0.29535211288117	0.577640704917309	0.147868314046111	-0.0276056862126763	0.82221227317291	0.999574321699393	0.175474000258787
chr1	182131459	182131559	101	+	utr3	Srp9	0.178257547298901	1	0.152929302302492	1	0.185822173979065	0.992624186356313	0.762916885731533	0.911739061703676	-0.0138339655055158	-0.0276056862126763	0.82221227317291	0.999574321699393	0.0137717207071605
chr1	182132058	182132157	100	+	utr3	Srp9	0.254154803386041	1	0.180869910965168	1	0.219608175972952	0.992624186356313	0.021923450404732	0.305352792835497	-0.0411899344357102	-0.0276056862126763	0.82221227317291	0.999574321699393	-0.0135842482230339
chr1	182288040	182288190	151	+	exon	1700047M11Rik	0.159320181992935	1	0.129432785881326	1	0.197479743218673	0.992624186356313	0.623216511467387	0.823830150028184	0.204565988707982	-0.0392285004525011	0.860067546868736	0.999574321699393	0.243794489160483
chr1	182409222	182409371	150	+	utr5	Trp53bp2	0.370930961608302	1	0.358444372413565	1	0.458700548986982	0.992624186356313	0.91270815544532	0.98896065563415	0.183934267919286	0.0699902400257037	0.344902734092749	0.999574321699393	0.113944027893582
chr1	182448529	182448827	299	+	exon	Trp53bp2	0.149516322014477	1	0.0940123832444714	1	0.10252434464853	0.992624186356313	0.136406576419591	0.428290124223738	-0.129211211471721	0.0699902400257037	0.344902734092749	0.999574321699393	-0.199201451497424
chr1	182448926	182448976	51	+	exon	Trp53bp2	0.505328526248448	1	0.45562485447315	1	0.547688976943221	0.992624186356313	0.10006439646328	0.387785565732994	0.00624856468091912	0.0699902400257037	0.344902734092749	0.999574321699393	-0.0637416753447845
chr1	182461836	182462085	250	+	utr3	Trp53bp2	0.705922570530172	1	0.630007195995595	1	0.739057863717182	0.992624186356313	0.235785081032949	0.526103959184746	-0.162146118217745	0.0699902400257037	0.344902734092749	0.999574321699393	-0.232136358243449
chr1	182484229	182488598	4370	+	exon	Gm37885	0.708034576324523	1	0.598124734299439	1	0.730953558101095	0.992624186356313	0.0195402418562505	0.304430683247271	-0.104791124858408	-0.767766063252026	0.155400114376743	0.999574321699393	0.662974938393618
chr1	182489883	182490395	513	+	exon	Gm37885	0.770552404388014	1	0.642059941540771	1	0.762727627849603	0.992624186356313	0.0487353014587538	0.329305032208976	0.0477764755671602	-0.767766063252026	0.155400114376743	0.999574321699393	0.815542538819186
chr1	182490593	182491580	988	+	exon	Gm37885	0.369747599288873	1	0.374669820203945	1	0.30919574287709	0.992624186356313	0.133089097156781	0.4241267752075	0.0351173684902798	-0.767766063252026	0.155400114376743	0.999574321699393	0.802883431742306
chr1	182492126	182492275	150	+	exon	Gm37885	0.423073544660794	1	0.333820307283897	1	0.360276769073066	0.992624186356313	0.250987789811281	0.539162703648424	-0.2915727845863	-0.767766063252026	0.155400114376743	0.999574321699393	0.476193278665726
chr1	182494505	182494655	151	+	exon	Gm37069	0.122427068334595	1	0.0925101850159293	1	0.0920438266808112	0.992624186356313	0.702516962936483	0.874985041553604	0.560685874298028	0.0485728743899336	0.860914602120676	0.999574321699393	0.512112999908094
chr1	182764008	182764453	446	+	utr5	Susd4	0.881141745956108	1	0.997387778573354	1	0.938348453958905	0.992624186356313	0.0595742620020148	0.341089656426848	-0.0455561291152283	0.00101026321919997	0.983734117766298	0.999574321699393	-0.0465663923344283
chr1	182765058	182765108	51	+	exon	Susd4	0.0610941605479669	1	0.0437121278321679	1	0.0540439582533488	0.992624186356313	0.00340611735790086	0.300247802185222	-0.231276564224133	0.00101026321919997	0.983734117766298	0.999574321699393	-0.232286827443333
chr1	182895206	182895849	644	+	utr3	Susd4	0.69023364474815	1	0.576952026139423	1	0.641807050038781	0.992624186356313	0.00701429298315026	0.300247802185222	-0.0345126266133693	0.00101026321919997	0.983734117766298	0.999574321699393	-0.0355228898325693
chr1	182895948	182895998	51	+	utr3	Susd4	0.457858820032121	1	0.392724436254178	1	0.449298722380243	0.992624186356313	0.0190181776919252	0.303680601538066	-0.0944031525231993	0.00101026321919997	0.983734117766298	0.999574321699393	-0.0954134157423993
chr1	183296690	183296789	100	+	exon	Aida	0.243526739249747	1	0.200390012959051	1	0.317776928548809	0.992624186356313	0.663285834149669	0.848943729475853	0.547002607785672	-0.0849747511193233	0.448767870759317	0.999574321699393	0.631977358904996
chr1	183296939	183296988	50	+	exon	Aida	0.906735249644253	1	0.867445716187098	1	0.936438841692904	0.992624186356313	0.377903918797292	0.647162928072532	-0.0608959125057756	-0.0849747511193233	0.448767870759317	0.999574321699393	0.0240788386135477
chr1	183297088	183297287	200	+	utr5	Aida	0.615013706472636	1	0.556885143577889	1	0.683015514519198	0.992624186356313	0.147574005834413	0.438582026583929	0.16272954574531	-0.0849747511193233	0.448767870759317	0.999574321699393	0.247704296864634
chr1	183322588	183322738	151	+	utr3	Aida	0.564662536023877	1	0.644862563198464	1	0.672621447358744	0.992624186356313	0.303859816988415	0.586335286843433	-0.0554751301005595	-0.0849747511193233	0.448767870759317	0.999574321699393	0.0294996210187638
chr1	183323036	183323186	151	+	utr3	Aida	0.479042506594687	1	0.514099109736077	1	0.543751547996555	0.992624186356313	0.67432005661747	0.855998294570305	-0.0178010856027797	-0.0849747511193233	0.448767870759317	0.999574321699393	0.0671736655165436
chr1	184034480	184034530	51	+	utr5	Dusp10	0.84448353516831	1	0.871559019328948	1	0.906046076108148	0.992624186356313	0.529557455708615	0.761342699884552	-0.0996553398064582	0.172891257084452	0.364089190696052	0.999574321699393	-0.27254659689091
chr1	184037110	184037309	200	+	exon	Dusp10	0.166977028054337	1	0.137336230864024	1	0.225776905213748	0.992624186356313	0.0151383256575308	0.300718823179285	-0.344811701556171	0.172891257084452	0.364089190696052	0.999574321699393	-0.517702958640623
chr1	184069007	184069057	51	+	exon	Dusp10	0.540543426600629	1	0.492637091475986	1	0.557106528019104	0.992624186356313	0.16257655978228	0.454048806296882	0.0197368090589592	0.172891257084452	0.364089190696052	0.999574321699393	-0.153154448025493
chr1	184074489	184074539	51	+	utr3	Dusp10	0.742374689354336	1	0.67084471303851	1	0.781531219417101	0.992624186356313	0.718066880161172	0.883816090140625	-0.490779661417405	0.172891257084452	0.364089190696052	0.999574321699393	-0.663670918501857
chr1	184074988	184075088	101	+	utr3	Dusp10	0.800445542880761	1	0.780977879360005	1	0.881745988036284	0.992624186356313	0.840128806370193	0.954081196341278	0.23694430513278	0.172891257084452	0.364089190696052	0.999574321699393	0.064053048048328
chr1	185204167	185204267	101	+	utr5	Rab3gap2	0.510085807712952	1	0.451364481202565	1	0.524183855351209	0.992624186356313	0.0355692368172883	0.313885589245694	0.116833846817256	-0.0362168083062439	0.58546276170789	0.999574321699393	0.1530506551235
chr1	185276165	185276215	51	+	exon	Rab3gap2	0.446338204487588	1	0.355871413368492	1	0.39421281202533	0.992624186356313	0.0852745920351299	0.372506124214946	-0.447133348711218	-0.0362168083062439	0.58546276170789	0.999574321699393	-0.410916540404974
chr1	185332198	185332296	99	+	utr5	Bpnt1	0.881934424534945	1	0.795863916699345	1	0.842605780932065	0.992624186356313	0.0905488685795273	0.378318404079366	0.0833297201307026	0.0516154845892067	0.608828086646098	0.999574321699393	0.0317142355414959
chr1	185363094	185363194	101	+	utr5	Eprs	0.594571369237587	1	0.663136321857926	1	0.735375246599851	0.992624186356313	0.305332430575961	0.587721841758	0.00639958011283815	-0.0672579004545991	0.343606232692477	0.999574321699393	0.0736574805674373
chr1	185401449	185401599	151	+	exon	Eprs	0.190596387025975	1	0.204304428436719	1	0.270623809300781	0.992624186356313	0.793127591369156	0.928661551364928	-0.034411823201048	-0.0672579004545991	0.343606232692477	0.999574321699393	0.0328460772535511
chr1	185407014	185407064	51	+	exon	Eprs	0.828016954493702	1	0.883350498755185	1	0.935260715864703	0.992624186356313	0.249989937641736	0.538107008261586	0.167605422627682	-0.0672579004545991	0.343606232692477	0.999574321699393	0.234863323082281
chr1	185407610	185407759	150	+	exon	Eprs	0.222656368756952	1	0.131989396353963	1	0.169476873471346	0.992624186356313	0.00235358615401715	0.300247802185222	-0.194200074173965	-0.0672579004545991	0.343606232692477	0.999574321699393	-0.126942173719366
chr1	185454898	185455297	400	+	utr5	Slc30a10	0.311957115587139	1	0.267267346076481	1	0.346026146128021	0.992624186356313	0.084906979696888	0.371885782639984	0.0230132753228579	-0.0276791929874763	0.875466403347667	0.999574321699393	0.0506924683103342
chr1	185464224	185464573	350	+	utr3	Slc30a10	0.682416697875684	1	0.614560142007608	1	0.680735126537831	0.992624186356313	0.106803003550318	0.396532081642351	-0.0692398788974834	-0.0276791929874763	0.875466403347667	0.999574321699393	-0.0415606859100071
chr1	185464722	185464972	251	+	utr3	Slc30a10	0.871476675373049	1	0.82088315009949	1	0.912378385056608	0.992624186356313	0.348676783515636	0.624195395996295	-0.178347519707381	-0.0276791929874763	0.875466403347667	0.999574321699393	-0.150668326719904
chr1	187215558	187215608	51	+	utr5	Gpatch2	0.836103538207991	1	0.88774155737222	1	0.966478485306266	0.992624186356313	0.664833022887354	0.850331459864467	-0.181438263910546	-0.0337861867495445	0.738855644451297	0.999574321699393	-0.147652077161002
chr1	187225769	187225819	51	+	exon	Gpatch2	0.987457954010669	1	0.925727597899144	1	0.872956529717186	0.992624186356313	0.362484011159929	0.635984501325505	0.134431061029746	-0.0337861867495445	0.738855644451297	0.999574321699393	0.168217247779291
chr1	187225918	187226168	251	+	exon	Gpatch2	0.492033990078922	1	0.546402741448955	1	0.676154421178772	0.992624186356313	0.138105247326636	0.430106982724133	-0.025129484124969	-0.0337861867495445	0.738855644451297	0.999574321699393	0.00865670262457546
chr1	187348411	187348761	351	+	utr3	Gpatch2	0.820377999996482	1	0.899733126630311	1	0.874144611567802	0.992624186356313	0.160696310717117	0.452313849750914	-0.0811558694770234	-0.0337861867495445	0.738855644451297	0.999574321699393	-0.0473696827274789
chr1	187348860	187348910	51	+	utr3	Gpatch2	0.895857465318318	1	0.90478226328684	1	0.944550081321529	0.992624186356313	0.816671628389245	0.941766173350286	-0.212438689482428	-0.0337861867495445	0.738855644451297	0.999574321699393	-0.178652502732884
chr1	187349908	187350407	500	+	utr3	Gpatch2	0.417599931601961	1	0.456793300154973	1	0.519385297189169	0.992624186356313	0.603080987923334	0.811567449310098	0.304732758089231	-0.0337861867495445	0.738855644451297	0.999574321699393	0.338518944838776
chr1	187351155	187351205	51	+	utr3	Gpatch2	0.959214725959481	1	0.967544314632678	1	0.907183445815775	0.992624186356313	0.810842672629808	0.938519922569795	0.4793331877884	-0.0337861867495445	0.738855644451297	0.999574321699393	0.513119374537945
chr1	188043434	188043732	299	+	exon	Esrrg	0.275868113164011	1	0.32528769797382	1	0.425740238218359	0.992624186356313	0.741557428153814	0.898268905014494	0.205171028232674	0.00766862038303687	0.948661563590454	0.999574321699393	0.197502407849637
chr1	188211061	188211310	250	+	utr3	Esrrg	0.367759144792934	1	0.28730549368721	1	0.34047403247662	0.992624186356313	0.216606774535731	0.508216817772132	0.106600324794391	0.00766862038303687	0.948661563590454	0.999574321699393	0.0989317044113545
chr1	188211459	188211558	100	+	utr3	Esrrg	0.767902520411081	1	0.726219546653593	1	0.773387153489758	0.992624186356313	0.372100728744781	0.642486355884412	0.040059530335636	0.00766862038303687	0.948661563590454	0.999574321699393	0.0323909099525991
chr1	188211707	188211906	200	+	utr3	Esrrg	0.548033529303302	1	0.577505701416823	1	0.708043296010068	0.992624186356313	0.450623227438468	0.703470635150784	-0.119728851866958	0.00766862038303687	0.948661563590454	0.999574321699393	-0.127397472249995
chr1	188212402	188212601	200	+	utr3	Esrrg	0.943795501363942	1	0.866096464164698	1	0.866447277470713	0.992624186356313	0.160473998842561	0.452046304167525	0.0850869419614882	0.00766862038303687	0.948661563590454	0.999574321699393	0.0774183215784513
chr1	188212799	188212899	101	+	utr3	Esrrg	0.768482638781518	1	0.810496855594307	1	0.965066798342392	0.992624186356313	0.713383745529221	0.881090327199378	0.503779682271039	0.00766862038303687	0.948661563590454	0.999574321699393	0.496111061888002
chr1	189343480	189344017	538	+	exon	A430027H14Rik	0.831640019098045	1	0.936935489523364	1	0.949013263046789	0.992624186356313	0.164944443947931	0.456316320594788	0.0861541299471117	-0.258268003781734	0.436331753348505	0.999574321699393	0.344422133728845
chr1	189344031	189344731	701	+	exon	A430027H14Rik	0.724756254245869	1	0.7800674161012	1	0.855656398865657	0.992624186356313	0.726370627379004	0.889158416020258	0.0841487529454513	-0.258268003781734	0.436331753348505	0.999574321699393	0.342416756727185
chr1	189850357	189850706	350	+	exon	Ptpn14	0.53081205010803	1	0.622724476586536	1	0.687554839008894	0.992624186356313	0.241758155822348	0.531234416851456	0.117251114716645	-0.0671952708654636	0.495357309015676	0.999574321699393	0.184446385582109
chr1	189850905	189850955	51	+	exon	Ptpn14	0.390930079605541	1	0.308002569762585	1	0.350094630990089	0.992624186356313	0.290019398319091	0.573207533395909	-0.470875256421943	-0.0671952708654636	0.495357309015676	0.999574321699393	-0.403679985556479
chr1	189851154	189851354	201	+	exon	Ptpn14	0.52901111900445	1	0.494488900727725	1	0.458639433377022	0.992624186356313	0.381770532878584	0.649914873502783	-0.0937151819055646	-0.0671952708654636	0.495357309015676	0.999574321699393	-0.0265199110401009
chr1	189880729	189880829	101	+	exon	Gm37422	0.39459557667449	1	0.503624112498005	1	0.606160563764607	0.992624186356313	0.302291767817918	0.584747181657586	0.052129223731362	-0.269866183529222	0.207176994487233	0.999574321699393	0.321995407260584
chr1	190170345	190216644	46300	+	exon	Prox1os	0.443218634192459	1	0.489730901860996	1	0.55764649104268	0.992624186356313	0.577438769339843	0.794125019579937	0.00354544657255595	1.06473060951347	0.0972059226119192	0.999574321699393	-1.06118516294092
chr1	190928576	190928724	149	+	utr5	Angel2	0.17062937865806	1	0.195228296764605	1	0.30035784690294	0.992624186356313	0.336971292149269	0.614491478038706	0.123668560234349	0.0325168264032657	0.704179830714433	0.999574321699393	0.0911517338310829
chr1	190928887	190929085	199	+	utr5	Angel2	0.522919291270685	1	0.525973007348186	1	0.622447049926384	0.992624186356313	0.0645279118825232	0.347615936676885	0.0864490510462867	0.0325168264032657	0.704179830714433	0.999574321699393	0.0539322246430209
chr1	190932951	190933001	51	+	exon	Angel2	0.964831680622634	1	0.995724811899896	1	0.963429104877004	0.992624186356313	0.488058429869914	0.731774515155125	0.25217362644819	0.0325168264032657	0.704179830714433	0.999574321699393	0.219656800044925
chr1	190941001	190941101	101	+	exon	Angel2	0.970607620516605	1	0.96026950561056	1	0.984092316200414	0.992624186356313	0.117287063994471	0.407455451493752	-0.085403847356347	0.0325168264032657	0.704179830714433	0.999574321699393	-0.117920673759613
chr1	190944977	190945076	100	+	utr3	Angel2	0.497508978375225	1	0.521885808308389	1	0.585638181832345	0.992624186356313	0.944802822229349	1	0.147958119719471	0.0325168264032657	0.704179830714433	0.999574321699393	0.115441293316206
chr1	191025651	191026200	550	+	exon	A230020J21Rik	0.126150822941486	1	0.0845296598477763	1	0.145168943130323	0.992624186356313	0.0204002891119144	0.304540475954661	0.0515738480670184	-1.9772392721229	0.29567936935871	0.999574321699393	2.02881312018992
chr1	191063062	191063111	50	+	exon	Nsl1	0.652144387685676	1	0.621034603763128	1	0.779403832861526	0.992624186356313	0.82484274700723	0.945917324022873	0.329899081638561	0.995127137995237	0.100141674920544	0.999574321699393	-0.665228056356676
chr1	191097897	191097947	51	+	exon	Batf3	0.0506288117807143	1	0.0187104472905378	1	0.176097370527464	0.992624186356313	0.565954834196708	0.786412133736059	0.319955239554631	-0.851595270476096	0.181628112168749	0.999574321699393	1.17155051003073
chr1	191098433	191099261	829	+	utr5	Batf3	0.373713153118719	1	0.301708466230761	1	0.392988580744115	0.992624186356313	0.131425166791725	0.422445125610635	-0.417768800844391	-0.851595270476096	0.181628112168749	0.999574321699393	0.433826469631705
chr1	191108546	191108646	101	+	utr3	Batf3	0.104647624888149	1	0.0777315342968212	1	0.146736169020187	0.992624186356313	0.654115726388545	0.843385872747674	-0.179315006801662	-0.851595270476096	0.181628112168749	0.999574321699393	0.672280263674434
chr1	191224502	191225263	762	+	exon	D730003I15Rik	0.845833762481862	1	0.796239976170376	1	0.879954974206916	0.992624186356313	0.735893241513804	0.894900554381329	0.645327756264063	0.565844939505879	0.173877146653251	0.999574321699393	0.0794828167581839
chr1	191325962	191326012	51	+	utr5	Tmem206	0.247223607379667	1	0.23781070762836	1	0.322467788242179	0.992624186356313	0.963414892045221	1	-0.0996808067977999	0.00162126259980126	0.993744534554909	0.999574321699393	-0.101302069397601
chr1	191349916	191349966	51	+	utr3	Tmem206	0.255439705940951	1	0.244203522968862	1	0.276660558036233	0.992624186356313	0.899591465130748	0.984073778241184	-0.276149884235718	0.00162126259980126	0.993744534554909	0.999574321699393	-0.277771146835519
chr1	191575785	191575835	51	+	utr5	Ints7	0.687155869573062	1	0.704105496120588	1	0.799020927755358	0.992624186356313	0.875158446230961	0.972172220018706	0.100484792573093	-0.024068146384094	0.727935675353101	0.999574321699393	0.124552938957187
chr1	191621249	191621448	200	+	utr3	Ints7	0.39193663195852	1	0.466601873882701	1	0.511423371395675	0.992624186356313	0.477535564850362	0.723671465703624	-0.109428562506238	-0.024068146384094	0.727935675353101	0.999574321699393	-0.0853604161221444
chr1	191717983	191719370	1388	+	utr5	Lpgat1	0.751083987686359	1	0.909422981108946	1	0.97154135920874	0.992624186356313	0.303464518443732	0.58609048525339	0.105570710848581	-0.0403774369237725	0.394869072769075	0.999574321699393	0.145948147772354
chr1	191719469	191719618	150	+	exon	Lpgat1	0.782959588397355	1	0.686720993923271	1	0.790688457104043	0.992624186356313	0.111957943944617	0.401997729218444	-0.19086987500869	-0.0403774369237725	0.394869072769075	0.999574321699393	-0.150492438084917
chr1	191778784	191778834	51	+	utr3	Lpgat1	0.741585225310751	1	0.59880567892111	1	0.559128863261649	0.992624186356313	0.0868578875400615	0.374852051943502	-0.0717491111681243	-0.0403774369237725	0.394869072769075	0.999574321699393	-0.0313716742443518
chr1	191781520	191781619	100	+	utr3	Lpgat1	0.261357963980722	1	0.282402629933114	1	0.331205858500429	0.992624186356313	1	1	-0.00827113830601729	-0.0403774369237725	0.394869072769075	0.999574321699393	0.0321062986177552
chr1	191906817	191907017	201	+	utr5	Slc30a1	0.352748136139246	1	0.436122864458213	1	0.530615578935036	0.992624186356313	0.244837036417845	0.534023615327589	0.0646841257486407	0.0173520283871459	0.85263203769539	0.999574321699393	0.0473320973614948
chr1	191907516	191907566	51	+	exon	Slc30a1	0.617632114361633	1	0.542635656271325	1	0.581784538375682	0.992624186356313	0.0645970956233132	0.347666136116079	0.00299424156218139	0.0173520283871459	0.85263203769539	0.999574321699393	-0.0143577868249645
chr1	191909003	191909951	949	+	utr3	Slc30a1	0.796856413879522	1	0.675949896799129	1	0.675035136541214	0.992624186356313	0.0240509910312496	0.306970323807631	0.0431616594892201	0.0173520283871459	0.85263203769539	0.999574321699393	0.0258096311020742
chr1	191985652	191985850	199	+	utr3	Rd3	0.220717164080519	1	0.19703757695583	1	0.343651360467593	0.992624186356313	0.824694136236988	0.945867831238621	0.118512391804568	-0.481897552095975	0.306465734879533	0.999574321699393	0.600409943900543
chr1	192092404	192092551	148	+	exon	Gm26879	0.0848063015840757	1	0.0499036354114128	1	0.108625739708876	0.992624186356313	0.0995215610378436	0.386963286853782	-0.310445814038117	-1.71495509267405	0.578490912550193	0.999574321699393	1.40450927863593
chr1	192190824	192191023	200	+	utr5	Kcnh1	0.966106133610975	1	0.946145695090003	1	0.95663241910859	0.992624186356313	0.113179768183009	0.403362549425814	-0.00649465970709513	-0.0246619995132452	0.607266731718779	0.999574321699393	0.0181673398061501
chr1	192276903	192277003	101	+	exon	Kcnh1	0.632479968339429	1	0.682386240576063	1	0.721549869610974	0.992624186356313	0.558388272697846	0.781154524884039	0.0614440740412428	-0.0246619995132452	0.607266731718779	0.999574321699393	0.086106073554488
chr1	192337580	192337730	151	+	exon	Kcnh1	0.957079490038793	1	0.953849565873863	1	0.984514833789904	0.992624186356313	0.12164210901461	0.411753915749313	-0.00461932249628805	-0.0246619995132452	0.607266731718779	0.999574321699393	0.0200426770169572
chr1	192505322	192505572	251	+	utr3	Kcnh1	0.896749788878805	1	0.950991298014412	1	0.811721200182503	0.992624186356313	0.117283939455638	0.407455451493752	-0.0325851226279611	-0.0246619995132452	0.607266731718779	0.999574321699393	-0.00792312311471586
chr1	192505721	192505921	201	+	utr3	Kcnh1	0.75226197675496	1	0.857689405775635	1	0.912753051821552	0.992624186356313	0.496195084168539	0.737321747813154	-0.13489576518644	-0.0246619995132452	0.607266731718779	0.999574321699393	-0.110233765673194
chr1	192506020	192506918	899	+	utr3	Kcnh1	0.900517286415757	1	0.758794906922544	1	0.729687558349092	0.992624186356313	0.126490414271162	0.416997710651398	-0.0699592257311296	-0.0246619995132452	0.607266731718779	0.999574321699393	-0.0452972262178844
chr1	192509561	192509860	300	+	utr3	Kcnh1	0.404948161723686	1	0.44748232511537	1	0.542236185754815	0.992624186356313	0.547229917990349	0.77280090393111	0.180534988408907	-0.0246619995132452	0.607266731718779	0.999574321699393	0.205196987922152
chr1	193167670	193167720	51	+	exon	Irf6	0.534201791113321	1	0.536224107972329	1	0.796577784367335	0.992624186356313	0.22275690704251	0.513666379424115	-1.71904848025353	-0.353824673255554	0.525655512950985	0.999574321699393	-1.36522380699797
chr1	193173629	193173827	199	+	utr5	A130010J15Rik	0.621086795799459	1	0.53562319624588	1	0.659262288690886	0.992624186356313	0.297035928997352	0.579498078147335	-0.409714861863962	0.262202603432922	0.502377873468938	0.999574321699393	-0.671917465296885
chr1	193174271	193174419	149	+	utr5	A130010J15Rik	0.619764116004357	1	0.561521048536243	1	0.653732494071347	0.992624186356313	0.593017859849287	0.804306716977906	0.0438703725528061	0.262202603432922	0.502377873468938	0.999574321699393	-0.218332230880116
chr1	193174518	193175013	496	+	exon	A130010J15Rik	0.270595559299173	1	0.225890223680539	1	0.314844782847494	0.992624186356313	0.0826883513781095	0.369090500942929	0.0895695744266657	0.262202603432922	0.502377873468938	0.999574321699393	-0.172633029006256
chr1	193280478	193294356	13879	+	utr5	Lamb3	0.325435253898707	1	0.340015074322116	1	0.427210334568658	0.992624186356313	0.671221743057846	0.854176558979692	0.192905058352725	0.215521813688616	0.434178804885967	0.999574321699393	-0.0226167553358915
chr1	194619815	194620464	650	+	utr5	Plxna2	0.530975311762843	1	0.439046027065612	1	0.42271200674781	0.992624186356313	0.0097942707416816	0.300247802185222	-0.0348412145058682	0.0154969843789965	0.693964457915998	0.999574321699393	-0.0503381988848647
chr1	194620814	194620864	51	+	exon	Plxna2	0.734765173921417	1	0.72641040860012	1	0.887683279772161	0.992624186356313	0.993246004210134	1	0.225087720064387	0.0154969843789965	0.693964457915998	0.999574321699393	0.209590735685391
chr1	194643782	194644281	500	+	exon	Plxna2	0.689289433966266	1	0.562306004674452	1	0.598716087088904	0.992624186356313	0.0607543399111219	0.342313053634005	-0.161852819093558	0.0154969843789965	0.693964457915998	0.999574321699393	-0.177349803472555
chr1	194644431	194644580	150	+	exon	Plxna2	0.903163973991286	1	0.982810338079365	1	0.975577774086964	0.992624186356313	0.135156833185921	0.426881681341364	0.162753338126236	0.0154969843789965	0.693964457915998	0.999574321699393	0.147256353747239
chr1	194812176	194812576	401	+	utr3	Plxna2	0.20060099576334	1	0.145656175113824	1	0.206494309481219	0.992624186356313	0.0870994269851484	0.375046692977471	-0.0528483508296092	0.0154969843789965	0.693964457915998	0.999574321699393	-0.0683453352086057
chr1	194812726	194812775	50	+	utr3	Plxna2	0.712134843528083	1	0.639982192232054	1	0.696890716381708	0.992624186356313	0.293914012125415	0.576229357044335	-0.0255326381334623	0.0154969843789965	0.693964457915998	0.999574321699393	-0.0410296225124588
chr1	194813025	194813175	151	+	utr3	Plxna2	0.201932139912184	1	0.220267382725547	1	0.25801416556235	0.992624186356313	0.858744540978423	0.963974802023341	-0.030980574052318	0.0154969843789965	0.693964457915998	0.999574321699393	-0.0464775584313145
chr1	194813624	194813874	251	+	utr3	Plxna2	0.185751478930492	1	0.139064963868106	1	0.219306360954953	0.992624186356313	0.10446377149285	0.393432825910428	-0.100450157325291	0.0154969843789965	0.693964457915998	0.999574321699393	-0.115947141704287
chr1	194814223	194814373	151	+	utr3	Plxna2	0.0873972957051184	1	0.0778920610350485	1	0.141028552586746	0.992624186356313	0.459581763725923	0.71093754320503	0.432141299096836	0.0154969843789965	0.693964457915998	0.999574321699393	0.41664431471784
chr1	194938869	194939069	201	+	utr5	Cd34	0.855832157374904	1	0.938859005355933	1	0.980867915251894	0.992624186356313	0.179651245825874	0.471185508673639	0.0112731181018359	0.0196971908941841	0.826283012253451	0.999574321699393	-0.00842407279234819
chr1	194959981	194960281	301	+	utr3	Cd34	0.602028259937342	1	0.525665815018226	1	0.617134868007868	0.992624186356313	0.0401937233191146	0.318625229473372	-0.160588607003694	0.0196971908941841	0.826283012253451	0.999574321699393	-0.180285797897878
chr1	194976425	194976524	100	+	exon	A330023F24Rik	0.390747346419628	1	0.340280708793626	1	0.46995925809388	0.992624186356313	0.0328428074430622	0.312981952818415	0.177973653676588	0.0626507666697041	0.550649107175735	0.999574321699393	0.115322887006884
chr1	194976674	194976723	50	+	exon	A330023F24Rik	0.926263831315462	1	0.855534894769988	1	0.80229952513288	0.992624186356313	0.491995528717721	0.734161964637836	0.159581786845229	0.0626507666697041	0.550649107175735	0.999574321699393	0.0969310201755247
chr1	195034770	195034820	51	+	exon	A330023F24Rik	0.0879809426582182	1	0.0614809100781831	1	0.121314999203408	0.992624186356313	0.0575217690774857	0.339275193731249	-0.23894131426839	0.0626507666697041	0.550649107175735	0.999574321699393	-0.301592080938094
chr1	195035118	195035168	51	+	exon	A330023F24Rik	0.332815938640151	1	0.281634279681921	1	0.379948815889237	0.992624186356313	0.19517835288254	0.486587464614058	-0.241844599456029	0.0626507666697041	0.550649107175735	0.999574321699393	-0.304495366125733
chr1	195036212	195036262	51	+	exon	A330023F24Rik	0.0835533696166388	1	0.0582418172356017	1	0.0692382018404256	0.992624186356313	0.0450935411560451	0.323938903177329	-0.231122491859328	0.0626507666697041	0.550649107175735	0.999574321699393	-0.293773258529032
chr1	195037307	195037556	250	+	exon	A330023F24Rik	0.247617663479295	1	0.213586375747476	1	0.286027821818576	0.992624186356313	0.0260530113613879	0.307853376111248	-0.0886017321840801	0.0626507666697041	0.550649107175735	0.999574321699393	-0.151252498853784
chr1	3207143	3213661	6519	-	exon	Xkr4	0.905484739402665	1	0.970167380092189	1	0.9764771139651	0.992624186356313	0.336700271361682	0.614222051509702	-0.0450361434872206	0.0494502463797915	0.498322194737801	0.999574321699393	-0.094486389867012
chr1	3213810	3213910	101	-	exon	Xkr4	0.972036282783907	1	0.934748933100552	1	0.944852461838117	0.992624186356313	0.541646517431362	0.769451128751662	0.0889280362426913	0.0494502463797915	0.498322194737801	0.999574321699393	0.0394777898628998
chr1	3214605	3214953	349	-	utr3	Xkr4	0.11857229966438	1	0.129642110400302	1	0.184929280924389	0.992624186356313	1	1	0.225479741247544	0.0494502463797915	0.498322194737801	0.999574321699393	0.176029494867753
chr1	3215328	3215649	322	-	utr3	Xkr4	0.249960412000991	1	0.199287334937049	1	0.310987899761642	0.992624186356313	0.0732802939412032	0.357050279603221	-0.155829436828182	0.0494502463797915	0.498322194737801	0.999574321699393	-0.205279683207973
chr1	3215748	3215947	200	-	utr3	Xkr4	0.0794316240376601	1	0.0674955307866122	1	0.110365942160024	0.992624186356313	0.652775162847441	0.842855665693364	0.219121996942675	0.0494502463797915	0.498322194737801	0.999574321699393	0.169671750562883
chr1	3216046	3216195	150	-	exon	Xkr4	0.552284951042189	1	0.529962337585088	1	0.554322331751761	0.992624186356313	0.726815321161661	0.889472879901151	-0.000267729731943126	0.0494502463797915	0.498322194737801	0.999574321699393	-0.0497179761117346
chr1	3216672	3216722	51	-	exon	Xkr4	0.272393325767261	1	0.273355620214106	1	0.400263071875121	0.992624186356313	0.978394115322038	1	-0.127189471063304	0.0494502463797915	0.498322194737801	0.999574321699393	-0.176639717443095
chr1	3670751	3671498	748	-	utr5	Xkr4	0.892106942171149	1	0.736370139648886	1	0.741821553269474	0.992624186356313	0.161310704327367	0.452966408607269	-0.00597301881133119	0.0494502463797915	0.498322194737801	0.999574321699393	-0.0554232651911227
chr1	4491776	4492422	647	-	exon	Sox17	0.821800109818152	1	0.694482582975048	1	0.715128985318932	0.992624186356313	0.025157377463373	0.307853376111248	0.0682939100287294	0.0215101847102	0.872996878791147	0.999574321699393	0.0467837253185294
chr1	4492521	4492621	101	-	utr5	Sox17	0.837444564922402	1	0.889377295573181	1	0.914158053692548	0.992624186356313	0.372857224176205	0.643237746957762	-0.115874495034019	0.0215101847102	0.872996878791147	0.999574321699393	-0.13738467974422
chr1	4496360	4496410	51	-	utr5	Sox17	0.478158313730882	1	0.464968371583032	1	0.601055728725063	0.992624186356313	0.83442085226975	0.951245573770436	0.0726410177758275	0.0215101847102	0.872996878791147	0.999574321699393	0.0511308330656275
chr1	4776401	4776501	101	-	utr3	Mrpl15	0.110837559502436	1	0.102934378991902	1	0.162976124887915	0.992624186356313	0.645091215959171	0.838005007960744	0.131787201250194	-0.0541912729973592	0.713728879757358	0.999574321699393	0.185978474247553
chr1	4781438	4781538	101	-	utr3	Mrpl15	0.846249994491985	1	0.86597338540141	1	0.91604479689864	0.992624186356313	0.725491630413689	0.888398747213097	0.177642472728474	-0.0541912729973592	0.713728879757358	0.999574321699393	0.231833745725833
chr1	4781688	4781738	51	-	utr3	Mrpl15	0.937448532991064	1	0.921196536755228	1	0.910037793848623	0.992624186356313	0.929074640548468	0.996305443140956	-0.169696327524147	-0.0541912729973592	0.713728879757358	0.999574321699393	-0.115505054526788
chr1	4781988	4782037	50	-	utr3	Mrpl15	0.988263978476515	1	0.993078914223366	1	0.891649131533138	0.992624186356313	0.912211841518845	0.988910019241666	0.261160436314597	-0.0541912729973592	0.713728879757358	0.999574321699393	0.315351709311957
chr1	4785639	4785739	101	-	utr5	Mrpl15	0.506849861309906	1	0.412848432629349	1	0.484958851711833	0.992624186356313	0.239649820883791	0.52939134283482	-0.189488898925519	-0.0541912729973592	0.713728879757358	0.999574321699393	-0.135297625928159
chr1	4910374	4910473	100	-	utr3	Rgs20	0.679038816653808	1	0.69817653689667	1	0.746534886830607	0.992624186356313	0.727291426522915	0.889733613104312	-0.0160941119081417	0.0680275994760001	0.55295020362871	0.999574321699393	-0.0841217113841418
chr1	4923914	5020822	96909	-	utr5	Rgs20	0.992723405865199	1	0.858947186550731	1	0.991555310285603	0.994220215992574	0.0323080325612003	0.312981952818415	0.11997830354039	0.0680275994760001	0.55295020362871	0.999574321699393	0.0519507040643896
chr1	5020921	5062812	41892	-	exon	Rgs20	0.677366098039159	1	0.620764687917004	1	0.682267119453727	0.992624186356313	0.234476621817762	0.524716530953586	-0.270278036273792	0.0680275994760001	0.55295020362871	0.999574321699393	-0.338305635749792
chr1	5916051	5916251	201	-	utr3	Npbwr1	0.907603667790143	1	0.872605644803243	1	0.932048749613274	0.992624186356313	0.662884344293616	0.848684689729672	0.00582982910802494	0.14076549014987	0.743255125948926	0.999574321699393	-0.134935661041845
chr1	5916351	5916400	50	-	exon	Npbwr1	0.634744818154996	1	0.609226924153707	1	0.854446066508668	0.992624186356313	0.712403834801296	0.880345552560641	-0.220013137693127	0.14076549014987	0.743255125948926	0.999574321699393	-0.360778627842997
chr1	5916949	5917049	101	-	exon	Npbwr1	0.536925181673548	1	0.446294731168988	1	0.598031444019229	0.992624186356313	0.906939434109254	0.986909024771292	0.781293304076681	0.14076549014987	0.743255125948926	0.999574321699393	0.640527813926811
chr1	6214148	6214247	100	-	exon	4732440D04Rik	0.34376688074219	1	0.269201059491112	1	0.319683897122771	0.992624186356313	0.146304187925698	0.437190274829356	0.110420067052061	0.207513119740443	0.516042096020146	0.999574321699393	-0.0970930526883825
chr1	6214361	6214546	186	-	exon	4732440D04Rik	0.819651821864713	1	0.782885196991391	1	0.850548437321998	0.992624186356313	0.518459310312407	0.753566561918256	-0.393744200468483	0.207513119740443	0.516042096020146	0.999574321699393	-0.601257320208927
chr1	6214646	6214903	258	-	exon	4732440D04Rik	0.299661650061924	1	0.335107626750256	1	0.372169836160293	0.992624186356313	0.819699765217252	0.943520675887365	0.125356287602811	0.207513119740443	0.516042096020146	0.999574321699393	-0.0821568321376328
chr1	6215044	6215094	51	-	exon	4732440D04Rik	0.52944315969794	1	0.446010001316974	1	0.688095973976553	0.992624186356313	0.339487297894064	0.616678835763758	-1.22627274807403	0.207513119740443	0.516042096020146	0.999574321699393	-1.43378586781448
chr1	6439255	6439305	51	-	exon	Gm19026	0.500710631208737	1	0.445477175489265	1	0.669937106074095	0.992624186356313	0.844465640621897	0.956394344207551	-0.488384193823087	-0.0428550111791365	0.899453733211742	0.999574321699393	-0.44552918264395
chr1	8363318	8363517	200	-	utr3	Sntg1	0.629939176777731	1	0.53695372318184	1	0.588940441392053	0.992624186356313	0.193336922974985	0.484832314315315	-0.187032181225054	-0.0370450451475056	0.767302797573895	0.999574321699393	-0.149987136077549
chr1	9298284	9298583	300	-	utr5	Sntg1	0.598640798548666	1	0.654071075804706	1	0.719423182137317	0.992624186356313	0.613414779256639	0.817539626745358	-0.0220748864379716	-0.0370450451475056	0.767302797573895	0.999574321699393	0.014970158709534
chr1	9298782	9298832	51	-	utr5	Sntg1	0.584880232977157	1	0.575360238350165	1	0.666741267423421	0.992624186356313	1	1	0.015071798981539	-0.0370450451475056	0.767302797573895	0.999574321699393	0.0521168441290446
chr1	9298932	9298982	51	-	utr5	Sntg1	0.197299704971619	1	0.175697448551811	1	0.195145697731294	0.992624186356313	0.716114619818278	0.882534456585345	0.450674662165346	-0.0370450451475056	0.767302797573895	0.999574321699393	0.487719707312852
chr1	9299330	9299878	549	-	utr5	Sntg1	0.763320534095423	1	0.686152496595029	1	0.714450206190634	0.992624186356313	0.446513991097254	0.699900911396321	0.356072554130182	-0.0370450451475056	0.767302797573895	0.999574321699393	0.393117599277688
chr1	9601231	9601578	348	-	exon	2610203C22Rik	0.888473436289227	1	0.748323483393916	1	0.8495433835705	0.992624186356313	0.00333083388755384	0.300247802185222	0.00492515293946469	0.877392615604299	0.0464863914480364	0.999574321699393	-0.872467462664834
chr1	9724521	9724821	301	-	exon	Vcpip1	0.97571489395844	1	0.858716340364527	1	0.849431540527747	0.992624186356313	0.471883035985771	0.719655038954927	0.0261858755674201	0.0654121379266276	0.458167976655278	0.999574321699393	-0.0392262623592075
chr1	9725021	9725121	101	-	exon	Vcpip1	0.762346305786175	1	0.695572355730679	1	0.691368788190021	0.992624186356313	0.16654028770817	0.457929051480464	0.291070056697246	0.0654121379266276	0.458167976655278	0.999574321699393	0.225657918770618
chr1	9725221	9725321	101	-	exon	Vcpip1	0.908957424396116	1	0.954775740117996	1	0.962377798377392	0.992624186356313	0.585099804968105	0.798992116872384	0.239209935519472	0.0654121379266276	0.458167976655278	0.999574321699393	0.173797797592844
chr1	9745883	9746232	350	-	exon	Vcpip1	0.0573913231950232	1	0.0399490795714523	1	0.0605323519612954	0.992624186356313	0.0170381572974578	0.300864380737346	-0.0917813859883127	0.0654121379266276	0.458167976655278	0.999574321699393	-0.15719352391494
chr1	9746482	9747082	601	-	exon	Vcpip1	0.805544148310536	1	0.699697255808519	1	0.705052818562835	0.992624186356313	0.0859695266456599	0.373726431338456	-0.0870151700212532	0.0654121379266276	0.458167976655278	0.999574321699393	-0.152427307947881
chr1	9747282	9747482	201	-	exon	Vcpip1	0.800940051433896	1	0.90693148734122	1	0.957849427892926	0.992624186356313	0.299795133829331	0.582084239588106	0.0804996250168704	0.0654121379266276	0.458167976655278	0.999574321699393	0.0150874870902428
chr1	9747582	9747882	301	-	exon	Vcpip1	0.0704192125332477	1	0.0325797076639085	1	0.0417411333282882	0.992624186356313	0.0428297732066633	0.322739145929226	-0.0497160076628161	0.0654121379266276	0.458167976655278	0.999574321699393	-0.115128145589444
chr1	9748032	9748382	351	-	utr5	Vcpip1	0.7104695075985	1	0.791297378760181	1	0.813594158451807	0.992624186356313	0.082896008538771	0.369090500942929	0.0388304392378006	0.0654121379266276	0.458167976655278	0.999574321699393	-0.026581698688827
chr1	9944068	9944118	51	-	exon	Snhg6	0.72478478365388	1	0.672904785766549	1	0.765046231330382	0.992624186356313	0.155246477363822	0.44694963826221	0.103675102912327	0.0823458683547441	0.814621088564317	0.999574321699393	0.0213292345575827
chr1	10037821	10038118	298	-	utr5	Cops5	0.343041007505096	1	0.287770886532082	1	0.366344406740716	0.992624186356313	0.0386692860858645	0.316841900267374	0.0326409008844481	-0.000540262453051441	0.995856125915666	0.999574321699393	0.0331811633374996
chr1	10209576	10209626	51	-	exon	Arfgef1	0.00366242075296886	1	0.00315859539722454	1	0.0042855952330581	0.992624186356313	0.134323663735968	0.425806138893181	0.262515532657089	-0.00299242080708383	0.960927637376877	0.999574321699393	0.265507953464172
chr1	10232471	10232620	150	-	utr5	Arfgef1	0.369370417869108	1	0.34353919018568	1	0.362743004324234	0.992624186356313	0.0649514611122847	0.347759373942519	0.344253682064136	-0.00299242080708383	0.960927637376877	0.999574321699393	0.347246102871219
chr1	12871694	12872143	450	-	utr3	Slco5a1	0.733606607975739	1	0.69290452912502	1	0.795529168335543	0.992624186356313	0.517744486006323	0.753109796135545	0.00758906647514626	0.209470221008451	0.484624170651111	0.999574321699393	-0.201881154533305
chr1	12989852	12989901	50	-	exon	Slco5a1	0.686681813956696	1	0.664458314580655	1	0.813231819193508	0.992624186356313	0.996326564249348	1	0.191483384109473	0.209470221008451	0.484624170651111	0.999574321699393	-0.0179868368989777
chr1	12990051	12990301	251	-	exon	Slco5a1	0.094363122725105	1	0.0721310338508363	1	0.142858530145877	0.992624186356313	0.0439666013199757	0.323551114061875	-0.00138032933268913	0.209470221008451	0.484624170651111	0.999574321699393	-0.21085055034114
chr1	12990751	12990850	100	-	utr5	Slco5a1	0.697489622329627	1	0.658145116763913	1	0.767498296277734	0.992624186356313	0.989137354975267	1	0.0319516347366987	0.209470221008451	0.484624170651111	0.999574321699393	-0.177518586271752
chr1	13142253	13142303	51	-	utr3	Ncoa2	0.730224529950628	1	0.686210460354668	1	0.769300075491062	0.992624186356313	0.250345109504496	0.53844234006836	-0.192689304895394	-0.0177112518243919	0.694705405720797	0.999574321699393	-0.174978053071003
chr1	13142653	13142703	51	-	utr3	Ncoa2	0.326522492792779	1	0.270789032630587	1	0.367591372656089	0.992624186356313	0.0664140014110975	0.349460677271362	-0.123772332066819	-0.0177112518243919	0.694705405720797	0.999574321699393	-0.106061080242427
chr1	13174083	13174833	751	-	exon	Ncoa2	0.65197364795564	1	0.528603168481165	1	0.429593528249159	0.992624186356313	0.00466258258599428	0.300247802185222	-0.00668505996818683	-0.0177112518243919	0.694705405720797	0.999574321699393	0.0110261918562051
chr1	13175032	13175282	251	-	exon	Ncoa2	0.108456904412419	1	0.179470852970353	1	0.27131017790199	0.992624186356313	0.292127365634513	0.574633527960646	0.156385105463281	-0.0177112518243919	0.694705405720797	0.999574321699393	0.174096357287673
chr1	13285988	13372235	86248	-	utr5	Ncoa2	0.0312068765346552	1	0.0329014526799945	1	0.0649502825400419	0.992624186356313	0.466770889617355	0.715601206331081	0.113751598280834	-0.0177112518243919	0.694705405720797	0.999574321699393	0.131462850105226
chr1	13372385	13374083	1699	-	utr5	Ncoa2	0.106284118278573	1	0.0516097629037263	1	0.108519147296039	0.992624186356313	0.0292782742905061	0.309838778329656	-0.0540406118041395	-0.0177112518243919	0.694705405720797	0.999574321699393	-0.0363293599797476
chr1	13589663	13589861	199	-	utr5	Tram1	0.843299438502186	1	0.93456813027748	1	0.982654023015499	0.992624186356313	0.534519534094869	0.764754008123387	0.0538996776972055	0.0778049562007634	0.5746851840884	0.999574321699393	-0.023905278503558
chr1	13660447	13660496	50	-	utr5	Lactb2	0.834879900387357	1	0.849190028692715	1	0.921341691075757	0.992624186356313	0.412724332284955	0.673846613604201	-0.0806560468860507	-0.0742447096401581	0.734835948666285	0.999574321699393	-0.00641133724589268
chr1	14170297	14170844	548	-	utr3	Eya1	0.776503975897519	1	0.715186944816615	1	0.768684929131551	0.992624186356313	0.255513275252921	0.542918739717339	0.0400046851966454	0.0260283792113983	0.864019481018525	0.999574321699393	0.0139763059852471
chr1	14304572	14304621	50	-	utr5	Eya1	0.364581806519598	1	0.253241232837412	1	0.493676543586145	0.992624186356313	0.674746291662737	0.856280935938461	0.206885437253715	0.0260283792113983	0.864019481018525	0.999574321699393	0.180857058042316
chr1	14309787	14309837	51	-	utr5	Eya1	0.168422913861064	1	0.105730394288774	1	0.124288627314471	0.992624186356313	0.300189414197585	0.582610479879173	-0.179687237025713	0.0260283792113983	0.864019481018525	0.999574321699393	-0.205715616237111
chr1	14754138	14754287	150	-	utr3	Msc	0.376417112720089	1	0.343430513599672	1	0.485029590589248	0.992624186356313	0.350948700287199	0.626079321103296	0.133109580614012	0.266994050865029	0.563089623506917	0.999574321699393	-0.133884470251017
chr1	14755257	14755649	393	-	exon	Msc	0.821365720547544	1	0.78859863377469	1	0.95479022217989	0.992624186356313	0.596300598230416	0.806456923033496	0.0940218341494033	0.266994050865029	0.563089623506917	0.999574321699393	-0.172972216715625
chr1	14755693	14755992	300	-	utr5	Msc	0.109661789032642	1	0.0699255871425917	1	0.133229386004899	0.992624186356313	0.0775183139008843	0.362450799862824	-0.103211110112649	0.266994050865029	0.563089623506917	0.999574321699393	-0.370205160977678
chr1	16093030	16093080	51	-	utr5	4930444P10Rik	0.495707747242947	1	0.361897705699099	1	0.414838292583569	0.992624186356313	0.773084059564106	0.917545048058985	0.602641980836932	0.645938670331754	0.391994209792068	0.999574321699393	-0.0432966894948227
chr1	16229573	16229823	251	-	utr3	Stau2	0.510676031783044	1	0.550346669258495	1	0.621473490846359	0.992624186356313	0.324067785982395	0.603719830657994	-0.0813849463412901	-0.0327269316598229	0.577371219050538	0.999574321699393	-0.0486580146814672
chr1	16344673	16344823	151	-	utr3	Stau2	0.171439007070729	1	0.103010362229119	1	0.119614453849746	0.992624186356313	0.0303296008458589	0.310921619862006	-0.0260503503971333	-0.0327269316598229	0.577371219050538	0.999574321699393	0.00667658126268961
chr1	16344923	16345023	101	-	utr3	Stau2	0.955779529724267	1	0.911497285680458	1	0.961426677641192	0.992624186356313	0.61352871768304	0.817539626745358	-0.0812731383394667	-0.0327269316598229	0.577371219050538	0.999574321699393	-0.0485462066796438
chr1	16345373	16345473	101	-	utr3	Stau2	0.735811557960081	1	0.767677995261857	1	0.759765922953972	0.992624186356313	0.578600313173729	0.794876142495274	0.180502354187528	-0.0327269316598229	0.577371219050538	0.999574321699393	0.213229285847351
chr1	16509387	16511958	2572	-	utr5	Stau2	0.32256147496621	1	0.337679095832342	1	0.399604140809074	0.992624186356313	0.93135254387431	0.996857088140273	-0.219119871732043	-0.0327269316598229	0.577371219050538	0.999574321699393	-0.18639294007222
chr1	16519219	16520062	844	-	utr5	Stau2	0.822121256057519	1	0.914262418731679	1	0.946335762489314	0.992624186356313	0.0816088048452949	0.368033952109134	-0.0265660720958999	-0.0327269316598229	0.577371219050538	0.999574321699393	0.00616085956392303
chr1	16570677	16570726	50	-	utr3	Ube2w	0.905836803455095	1	0.873418272009009	1	0.907063104710201	0.992624186356313	0.75017479755622	0.903593923670157	-0.267262961135104	-0.222349160725179	0.181452641984316	0.999574321699393	-0.0449138004099253
chr1	16602307	16619290	16984	-	exon	Ube2w	0.956198182269504	1	0.879519112463639	1	0.849887085509454	0.992624186356313	0.204430170493566	0.495812388202544	-0.142476037553733	-0.222349160725179	0.181452641984316	0.999574321699393	0.0798731231714461
chr1	16647995	16656301	8307	-	utr5	Eloc	0.0128235415271309	1	0.00966793417279933	1	0.0241694313364197	0.992624186356313	0.247692444092169	0.536325552354637	0.221940628247942	0.00339644299112487	0.976432617615837	0.999574321699393	0.218544185256818
chr1	16656449	16656499	51	-	utr5	Eloc	0.687195522086348	1	0.632702317385145	1	0.737847027790866	0.992624186356313	0.431289685130649	0.688616519859072	0.0433224737653098	0.00339644299112487	0.976432617615837	0.999574321699393	0.039926030774185
chr1	16656844	16656893	50	-	utr5	Eloc	0.942913084853302	1	0.851263703115323	1	0.82101240115923	0.992624186356313	0.227497293648672	0.5182950101052	-0.114964554311632	0.00339644299112487	0.976432617615837	0.999574321699393	-0.118360997302757
chr1	16996848	16997297	450	-	utr3	Jph1	0.260557042713255	1	0.267450765187703	1	0.349206815868549	0.992624186356313	0.990305001075731	1	0.0432703327110827	-0.0354545890114238	0.659494309130759	0.999574321699393	0.0787249217225065
chr1	17003928	17003978	51	-	exon	Jph1	0.64591428271533	1	0.602748122088854	1	0.712765341176305	0.992624186356313	0.314363431579596	0.595992475868974	-0.0624652767333422	-0.0354545890114238	0.659494309130759	0.999574321699393	-0.0270106877219184
chr1	17004128	17004378	251	-	exon	Jph1	0.874482643836795	1	0.769068820294425	1	0.85012551272803	0.992624186356313	0.0509536260871161	0.331203565441377	-0.103738378730134	-0.0354545890114238	0.659494309130759	0.999574321699393	-0.0682837897187099
chr1	17091372	17091572	201	-	exon	Jph1	0.373170222793952	1	0.319214534622394	1	0.425974140441134	0.992624186356313	0.0253005664528874	0.307853376111248	-0.154099769100617	-0.0354545890114238	0.659494309130759	0.999574321699393	-0.118645180089193
chr1	17091822	17091872	51	-	exon	Jph1	0.411080038428856	1	0.355659543924989	1	0.426720157009874	0.992624186356313	0.118411172580564	0.408828336499201	-0.728833122542296	-0.0354545890114238	0.659494309130759	0.999574321699393	-0.693378533530873
chr1	17097289	17097889	601	-	utr5	Jph1	0.315063450146947	1	0.380054064539106	1	0.472386983816009	0.992624186356313	0.559019460697153	0.781629716318207	0.0727108386003183	-0.0354545890114238	0.659494309130759	0.999574321699393	0.108165427611742
chr1	17727396	17727496	101	-	exon	Gm16070	0.541583515993463	1	0.498242545695626	1	0.624592337451985	0.992624186356313	0.556524576596362	0.779822940300965	0.319416127999971	0.307751642399124	0.715666516892462	0.999574321699393	0.0116644856008478
chr1	17994610	17995005	396	-	exon	Gm28756	0.0615833697713451	1	0.0378981095109553	1	0.0816515692599207	0.992624186356313	0.0488779936350442	0.329444842881067	-0.365232383235595	0.624648552583169	0.152043227957506	0.999574321699393	-0.989880935818764
chr1	18058562	18058908	347	-	exon	Gm28756	0.503389419187878	1	0.424091696240057	1	0.495816835127219	0.992624186356313	0.437460075838732	0.693007346929688	-0.0191053671614173	0.624648552583169	0.152043227957506	0.999574321699393	-0.643753919744586
chr1	20890424	20890473	50	-	exon	6720483E21Rik	0.876927060222184	1	0.842322186819641	1	0.887903079707228	0.992624186356313	0.711396994916294	0.879772783605139	-0.155305544693766	0.20347445351568	0.827368041013657	0.999574321699393	-0.358779998209446
chr1	21000474	21000623	150	-	utr3	Tram2	0.947547597231072	1	0.924292744268504	1	0.919923308724396	0.992624186356313	0.757403628685587	0.908470094952448	-0.259996378790671	0.337184325349428	0.361978092899754	0.999574321699393	-0.5971807041401
chr1	21000772	21000921	150	-	utr3	Tram2	0.0754759538070635	1	0.0414274507843166	1	0.132832686163756	0.992624186356313	0.0919790091990151	0.379282742434528	-0.17601864854228	0.337184325349428	0.361978092899754	0.999574321699393	-0.513202973891708
chr1	21271496	21271593	98	-	exon	Gm28836	0.319875205799618	1	0.242819512792385	1	0.454487309314261	0.992624186356313	0.233210044823369	0.52346075709216	-0.512212234015281	0.118264071361414	0.938240652534681	0.999574321699393	-0.630476305376696
chr1	21399501	21399801	301	-	utr3	Kcnq5	0.207684109312453	1	0.246749907347139	1	0.302407469253706	0.992624186356313	0.229362969213538	0.520431487580979	-0.0324698917502305	0.0385781064045023	0.494478214452733	0.999574321699393	-0.0710479981547329
chr1	21400200	21400250	51	-	utr3	Kcnq5	0.00473176471674727	1	0.00482070223797731	1	0.00367592608062646	0.992624186356313	0.0480237065827452	0.329006115332329	0.5835521786501	0.0385781064045023	0.494478214452733	0.999574321699393	0.544974072245597
chr1	21401748	21401848	101	-	utr3	Kcnq5	0.382734189387703	1	0.370131249565726	1	0.396628037137959	0.992624186356313	0.999856005546419	1	-0.777370567762588	0.0385781064045023	0.494478214452733	0.999574321699393	-0.81594867416709
chr1	21402147	21402547	401	-	utr3	Kcnq5	0.569318852126618	1	0.489613685518047	1	0.534328623392654	0.992624186356313	0.155405838461742	0.447152408587057	-0.0750855629589817	0.0385781064045023	0.494478214452733	0.999574321699393	-0.113663669363484
chr1	21402646	21403046	401	-	utr3	Kcnq5	0.531264027132935	1	0.391304351473464	1	0.36587848124146	0.992624186356313	0.175070132838495	0.467174381708431	0.0355828635960719	0.0385781064045023	0.494478214452733	0.999574321699393	-0.00299524280843039
chr1	21961293	21961942	650	-	utr5	Kcnq5	0.569532841081497	1	0.478995142500945	1	0.543045919792681	0.992624186356313	0.0221549941878808	0.305364053128571	-0.0145790985759588	0.0385781064045023	0.494478214452733	0.999574321699393	-0.0531572049804611
chr1	22533633	22533733	101	-	exon	Rims1	0.843302681042228	1	0.716706031385753	1	0.634301898418432	0.992624186356313	0.0432891033385412	0.322739145929226	0.134447352559372	-0.0227965114344474	0.483715155092615	0.999574321699393	0.15724386399382
chr1	22533932	22534131	200	-	exon	Rims1	0.963449798378153	1	0.890709766264021	1	0.891437326567933	0.992624186356313	0.0969375188680861	0.38417366017105	-0.107028667472132	-0.0227965114344474	0.483715155092615	0.999574321699393	-0.0842321560376844
chr1	22805646	22805994	349	-	utr5	Rims1	0.14903057494266	1	0.243869206400531	1	0.292462303327394	0.992624186356313	0.153142739101533	0.444872807247028	0.101358064904506	-0.0227965114344474	0.483715155092615	0.999574321699393	0.124154576338953
chr1	23369608	23370354	747	-	utr3	Ogfrl1	0.990915863222133	1	0.811032298509577	1	0.753439240007933	0.992624186356313	0.0951247465853764	0.381580618347961	-0.0141873532119669	-0.0227197095903289	0.666422953331104	0.999574321699393	0.00853235637836196
chr1	23383006	23391778	8773	-	utr5	Ogfrl1	0.895250186988319	1	0.994929548003047	1	0.893546571771442	0.992624186356313	0.139174440963264	0.431041336410277	0.0528322362856207	-0.0227197095903289	0.666422953331104	0.999574321699393	0.0755519458759496
chr1	23848392	23848442	51	-	exon	Smap1	0.337643878023425	1	0.280807194201312	1	0.361109995202235	0.992624186356313	0.00391908893314141	0.300247802185222	-0.109178226122297	0.0333448128684909	0.625844366293621	0.999574321699393	-0.142523038990788
chr1	23922168	23922317	150	-	utr5	Smap1	0.858623177737059	1	0.689011152321542	1	0.730828197770036	0.992624186356313	0.0218230639790021	0.304793553462957	0.107317356555045	0.0333448128684909	0.625844366293621	0.999574321699393	0.0739725436865539
chr1	24028403	24028453	51	-	utr3	Fam135a	0.121016967298011	1	0.101647936989748	1	0.173460369076176	0.992624186356313	0.385607035620438	0.652214119757585	1.17829424681955	0.088717943281452	0.492497121418104	0.999574321699393	1.0895763035381
chr1	24029051	24029300	250	-	utr3	Fam135a	0.739144523732639	1	0.768225231401374	1	0.857109955454389	0.992624186356313	0.699156595881763	0.872763319063344	0.0320422883719507	0.088717943281452	0.492497121418104	0.999574321699393	-0.0566756549095014
chr1	24029699	24029798	100	-	utr3	Fam135a	0.658078374019415	1	0.648058633852597	1	0.764489329332299	0.992624186356313	0.973252833328774	1	-0.22134893284705	0.088717943281452	0.492497121418104	0.999574321699393	-0.310066876128502
chr1	24100092	24100341	250	-	utr5	Fam135a	0.703828343502113	1	0.626394148667449	1	0.704035823649226	0.992624186356313	0.18952341800225	0.481239031225409	0.110550287099963	0.088717943281452	0.492497121418104	0.999574321699393	0.0218323438185113
chr1	24263088	24263836	749	-	exon	Col19a1	0.115277360760219	1	0.0848648177852468	1	0.125846210515607	0.992624186356313	0.0184523061695272	0.302716943693564	-0.0356038547423453	0.0374981101517549	0.708298742227691	0.999574321699393	-0.0731019648941001
chr1	24575432	24587472	12041	-	utr5	Col19a1	0.0701677513657119	1	0.0548931582382461	1	0.11204265352973	0.992624186356313	0.0161808526618985	0.300864380737346	-0.133401524164859	0.0374981101517549	0.708298742227691	0.999574321699393	-0.170899634316614
chr1	25068025	25068274	250	-	utr3	Adgrb3	0.224514748673991	1	0.180351210100817	1	0.275281445846538	0.992624186356313	0.0124959466414042	0.300247802185222	-0.0453776482357326	0.0281447820572365	0.625073050231723	0.999574321699393	-0.0735224302929691
chr1	25093824	25094273	450	-	exon	Adgrb3	0.336025406359111	1	0.232057472031912	1	0.143730811297086	0.992624186356313	0.0266158471937175	0.30809388245524	-0.127803698819978	0.0281447820572365	0.625073050231723	0.999574321699393	-0.155948480877215
chr1	25228751	25228851	101	-	utr5	Adgrb3	0.120247747616201	1	0.101706648995534	1	0.134058049105941	0.992624186356313	0.591633288168737	0.803378958219293	0.233803303224233	0.0281447820572365	0.625073050231723	0.999574321699393	0.205658521166996
chr1	25228951	25229051	101	-	exon	Adgrb3	0.657567021991714	1	0.620468773407848	1	0.733291924266224	0.992624186356313	0.989534268002484	1	0.397218354857839	0.0281447820572365	0.625073050231723	0.999574321699393	0.369073572800603
chr1	25826153	25826253	101	-	exon	Adgrb3	0.0915157885721735	1	0.0750884023190695	1	0.122126230206849	0.992624186356313	0.0105770360786912	0.300247802185222	-0.0860330438582232	0.0281447820572365	0.625073050231723	0.999574321699393	-0.11417782591546
chr1	25826503	25826752	250	-	exon	Adgrb3	0.777083937805834	1	0.7084951341502	1	0.765368380157928	0.992624186356313	0.167647310791443	0.459381220737725	0.0589792907201433	0.0281447820572365	0.625073050231723	0.999574321699393	0.0308345086629069
chr1	30803338	30803388	51	-	utr3	Phf3	0.837802462105377	1	0.820893616950699	1	0.827635748522119	0.992624186356313	0.929576097150875	0.996381782265973	0.196391632617364	0.025001807598663	0.635849195398261	0.999574321699393	0.171389825018701
chr1	30803688	30804287	600	-	utr3	Phf3	0.0967185950052523	1	0.114796264920198	1	0.132933783570502	0.992624186356313	0.00520737286057016	0.300247802185222	-0.0130590980902252	0.025001807598663	0.635849195398261	0.999574321699393	-0.0380609056888882
chr1	30804387	30804537	151	-	utr3	Phf3	0.507365079797236	1	0.586697763624109	1	0.672332418825402	0.992624186356313	0.107866712287317	0.397844734807786	0.0555301163808291	0.025001807598663	0.635849195398261	0.999574321699393	0.0305283087821661
chr1	30804887	30805437	551	-	utr3	Phf3	0.733600206649684	1	0.595598630850373	1	0.556739441822991	0.992624186356313	0.0122893923473895	0.300247802185222	-0.149240311946666	0.025001807598663	0.635849195398261	0.999574321699393	-0.174242119545329
chr1	30805636	30805836	201	-	utr3	Phf3	0.235637281012047	1	0.287400628865056	1	0.336428156873098	0.992624186356313	0.530968134749031	0.762260801286952	-0.0148996730397734	0.025001807598663	0.635849195398261	0.999574321699393	-0.0399014806384364
chr1	30830011	30830261	251	-	exon	Phf3	0.443781548481263	1	0.355346442584059	1	0.416772596308269	0.992624186356313	0.112299224692891	0.40249398276195	0.104601301192484	0.025001807598663	0.635849195398261	0.999574321699393	0.0795994935938209
chr1	30830461	30830561	101	-	exon	Phf3	0.599044202172922	1	0.594698858426753	1	0.620677907957655	0.992624186356313	0.748220052027114	0.902530645132938	0.00385144951675268	0.025001807598663	0.635849195398261	0.999574321699393	-0.0211503580819103
chr1	30830761	30831211	451	-	exon	Phf3	0.304151822293193	1	0.207069732498157	1	0.227209363463378	0.992624186356313	0.0486718139719609	0.329231418234117	-0.171929909233863	0.025001807598663	0.635849195398261	0.999574321699393	-0.196931716832526
chr1	30873621	30873671	51	-	utr5	Phf3	0.988209397384529	1	0.905672294037613	1	0.930653985139066	0.992624186356313	0.298929340025756	0.581326999443782	-0.110801422936162	0.025001807598663	0.635849195398261	0.999574321699393	-0.135803230534825
chr1	30873771	30873921	151	-	utr5	Phf3	0.94490231125958	1	0.882775236535545	1	0.951957125358784	0.992624186356313	0.194874209021693	0.486470381934552	-0.192569340975531	0.025001807598663	0.635849195398261	0.999574321699393	-0.217571148574194
chr1	30946553	30949570	3018	-	utr5	Ptp4a1	0.118141883121033	1	0.0944271799726704	1	0.141609878250939	0.992624186356313	0.0259580472895672	0.307853376111248	-0.33261497581358	-1.03974163894449	0.0831143091954	0.999574321699393	0.707126663130907
chr1	30949670	30949720	51	-	utr5	Ptp4a1	0.61459294418068	1	0.581058057817875	1	0.725182631426793	0.992624186356313	0.481025947584673	0.726507176478201	0.288003656245489	-1.03974163894449	0.0831143091954	0.999574321699393	1.32774529518998
chr1	33669695	33669745	51	-	utr5	Prim2	0.935200167876986	1	0.957758904817581	1	0.904317823280964	0.992624186356313	0.77408174126131	0.91807799899892	-0.166989820933038	0.0950100020088878	0.743457501799669	0.999574321699393	-0.261999822941926
chr1	33746322	33746421	100	-	utr3	Bag2	0.166497825466832	1	0.145973712312508	1	0.184867173423325	0.992624186356313	0.786610952081348	0.925069757860717	-0.243476416260834	-0.221088466150844	0.286318265497588	0.999574321699393	-0.0223879501099907
chr1	33757647	33757746	100	-	utr5	Bag2	0.656041753436642	1	0.666100058693889	1	0.81186059174933	0.992624186356313	0.874000632999482	0.971755203250976	0.140257878623462	-0.221088466150844	0.286318265497588	0.999574321699393	0.361346344774306
chr1	33776678	33777028	351	-	utr3	Zfp451	0.938873599647658	1	0.962384226785948	1	0.962227073431381	0.992624186356313	0.181828677134304	0.473553871550924	-0.0928574473673042	0.0282729288795355	0.735534630996957	0.999574321699393	-0.12113037624684
chr1	33777277	33777327	51	-	utr3	Zfp451	0.587376059852837	1	0.533157889490361	1	0.596536864503685	0.992624186356313	0.375044773262633	0.644987432627007	0.179340923225855	0.0282729288795355	0.735534630996957	0.999574321699393	0.151067994346319
chr1	33777677	33777727	51	-	utr3	Zfp451	0.806498336651737	1	0.760486095865832	1	0.842780824247335	0.992624186356313	0.466800922142465	0.715621510780245	-0.594207297530864	0.0282729288795355	0.735534630996957	0.999574321699393	-0.622480226410399
chr1	33800823	33800873	51	-	utr3	Zfp451	0.730360264954894	1	0.701411830888555	1	0.797488754676248	0.992624186356313	0.929370026298176	0.996307136848924	-0.0620175788504893	0.0282729288795355	0.735534630996957	0.999574321699393	-0.0902905077300248
chr1	33801022	33801122	101	-	utr3	Zfp451	0.852670608964514	1	0.856164255922517	1	0.889938824486635	0.992624186356313	0.99051897825784	1	0.42947145916324	0.0282729288795355	0.735534630996957	0.999574321699393	0.401198530283705
chr1	33801322	33801422	101	-	utr3	Zfp451	0.632491232263997	1	0.647008264666262	1	0.773546478490458	0.992624186356313	0.958903305562404	1	0.0473230284600572	0.0282729288795355	0.735534630996957	0.999574321699393	0.0190500995805217
chr1	33801522	33802322	801	-	utr3	Zfp451	0.578582478571225	1	0.507564238985175	1	0.554153891069684	0.992624186356313	0.0492544625440203	0.329586163380552	-0.157031079531923	0.0282729288795355	0.735534630996957	0.999574321699393	-0.185304008411458
chr1	33802421	33802971	551	-	exon	Zfp451	0.80787050672278	1	0.909645726610914	1	0.901523474284695	0.992624186356313	0.258932075087398	0.546123547077629	0.0530711373834642	0.0282729288795355	0.735534630996957	0.999574321699393	0.0247982085039288
chr1	33803071	33803121	51	-	exon	Zfp451	0.102568767548638	1	0.0674127895266062	1	0.0713781574096701	0.992624186356313	0.023114403204588	0.306109494716514	0.124415299321325	0.0282729288795355	0.735534630996957	0.999574321699393	0.09614237044179
chr1	33803271	33803321	51	-	exon	Zfp451	0.977398770053369	1	0.919520546316063	1	0.924733664357413	0.992624186356313	0.614171967230267	0.817801133563457	-0.387358786244451	0.0282729288795355	0.735534630996957	0.999574321699393	-0.415631715123986
chr1	33813802	33814545	744	-	utr5	Zfp451	0.837004333869897	1	0.74708994454311	1	0.793152190258257	0.992624186356313	0.205037227153043	0.496169440216949	-0.0906823547261149	0.0282729288795355	0.735534630996957	0.999574321699393	-0.11895528360565
chr1	33853192	33853291	100	-	utr3	Bend6	0.286607746688591	1	0.18513940940951	1	0.187488688492813	0.992624186356313	0.0849494380360547	0.371885782639984	-0.0541300617183562	-0.0351179271398384	0.606994704817143	0.999574321699393	-0.0190121345785178
chr1	33907717	33907816	100	-	utr5	Bend6	0.53248667164679	1	0.464888815173762	1	0.55195253064226	0.992624186356313	0.0540739777123108	0.335636374789441	0.255925772737818	-0.0351179271398384	0.606994704817143	0.999574321699393	0.291043699877656
chr1	34417294	34417344	51	-	exon	Gm3052	0.790628682413329	1	0.741476392167412	1	0.860253176207035	0.992624186356313	0.832534028204474	0.950455002949822	0.0503799850616825	0.0808098639385006	0.939309246270604	0.999574321699393	-0.0304298788768181
chr1	34427052	34427151	100	-	exon	Gm37233	0.518416254630074	1	0.487176695622944	1	0.655927852274784	0.992624186356313	0.432368538564571	0.689186111783106	-0.415647764565663	-0.284842523497167	0.143877185123178	0.999574321699393	-0.130805241068496
chr1	34427350	34427400	51	-	exon	Gm37233	0.198329657241535	1	0.165788343257094	1	0.281176684202889	0.992624186356313	0.73894843434198	0.896675471483183	0.112176427603123	-0.284842523497167	0.143877185123178	0.999574321699393	0.39701895110029
chr1	34428046	34428145	100	-	exon	Gm37233	0.348310087897768	1	0.327514927471265	1	0.444756640110456	0.992624186356313	0.977540137904886	1	-0.316219436584516	-0.284842523497167	0.143877185123178	0.999574321699393	-0.0313769130873492
chr1	34429288	34429388	101	-	exon	Gm37233	0.688727022904767	1	0.701908485625075	1	0.821443026765855	0.992624186356313	0.728910281053797	0.890834613228946	-0.220994333608478	-0.284842523497167	0.143877185123178	0.999574321699393	0.0638481898886891
chr1	34430680	34430779	100	-	exon	Gm37233	0.70041225502593	1	0.6056548464931	1	0.66742860356714	0.992624186356313	0.204986957170663	0.496169440216949	-0.547666854885977	-0.284842523497167	0.143877185123178	0.999574321699393	-0.26282433138881
chr1	34431276	34431375	100	-	exon	Gm37233	0.530190000689452	1	0.492022630695304	1	0.594079077445736	0.992624186356313	0.495340007236975	0.736765062818019	0.0568597680270514	-0.284842523497167	0.143877185123178	0.999574321699393	0.341702291524218
chr1	34432767	34432817	51	-	exon	Gm37233	0.881823523289289	1	0.861743445558804	1	0.813529717674472	0.992624186356313	0.922601114353955	0.993217012152462	0.24360114486659	-0.284842523497167	0.143877185123178	0.999574321699393	0.528443668363757
chr1	34439273	34439323	51	-	exon	Ccdc115	0.0371493989648076	1	0.0250713916847196	1	0.0669663844805122	0.992624186356313	0.00912003872323786	0.300247802185222	-0.264916976800385	0.187812297021403	0.258844558986939	0.999574321699393	-0.452729273821788
chr1	34810159	34810259	101	-	exon	Gm38336	0.135158559179033	1	0.108292626066832	1	0.201923808849922	0.992624186356313	0.0363838029291973	0.314147530229407	-0.37662927971275	0.248493291951347	0.397192432884447	0.999574321699393	-0.625122571664098
chr1	34811758	34811908	151	-	exon	Gm38336	0.945926894731525	1	0.870110766383566	1	0.899717705627243	0.992624186356313	0.0476997383003063	0.328845066276703	-0.00638515236681554	0.248493291951347	0.397192432884447	0.999574321699393	-0.254878444318163
chr1	34816847	34816946	100	-	utr3	Fam168b	0.691455763889168	1	0.580491342556819	1	0.666582202201546	0.992624186356313	0.0948476066540409	0.381285096667931	-0.0656089424426012	-0.0183123296274069	0.571667216281366	0.999574321699393	-0.0472966128151944
chr1	34817195	34817344	150	-	utr3	Fam168b	0.963097517896233	1	0.895910044792785	1	0.793267937715922	0.992624186356313	0.0562721975166333	0.338906430268339	-0.0615968940033269	-0.0183123296274069	0.571667216281366	0.999574321699393	-0.0432845643759201
chr1	34836803	34843065	6263	-	utr5	Fam168b	0.547436022553105	1	0.426755777504725	1	0.502078251816595	0.992624186356313	0.0263687262828572	0.307853376111248	0.0520445452206541	-0.0183123296274069	0.571667216281366	0.999574321699393	0.070356874848061
chr1	36106099	36106248	150	-	exon	Gm37335	0.340032605099058	1	0.284152925268985	1	0.396649289991687	0.992624186356313	0.0107647067933293	0.300247802185222	-0.0161860384543833	NA	NA	NA	NA
chr1	36141023	36141123	101	-	utr3	Uggt1	0.0849516221615171	1	0.0558910934952842	1	0.0862397773815301	0.992624186356313	0.0588041990059569	0.340522726100791	-0.592345824768621	-0.0195064177015096	0.774160074143616	0.999574321699393	-0.572839407067111
chr1	36143963	36146041	2079	-	utr3	Uggt1	0.769524420355948	1	0.856572759562763	1	0.909709679519979	0.992624186356313	0.168594455081912	0.460142303477361	-0.0576431227996189	-0.0195064177015096	0.774160074143616	0.999574321699393	-0.0381367050981093
chr1	36244106	36244305	200	-	utr5	Uggt1	0.286929858759711	1	0.229041065359381	1	0.318611263324561	0.992624186356313	0.0282885033089827	0.309379348389482	0.0168304710225201	-0.0195064177015096	0.774160074143616	0.999574321699393	0.0363368887240298
chr1	36266230	36266378	149	-	utr3	Neurl3	0.321446311795728	1	0.29600769087973	1	0.501171423160304	0.992624186356313	0.398669601024819	0.66265121517972	-0.266292091119149	-0.679089924104266	0.319690367190927	0.999574321699393	0.412797832985117
chr1	36335930	36336179	250	-	utr3	Kansl3	0.806129832249845	1	0.720209266407509	1	0.754904296905324	0.992624186356313	0.0693260288710477	0.352446149107636	0.0455867303821367	-0.0363218755456708	0.475011904330708	0.999574321699393	0.0819086059278075
chr1	36367817	36367866	50	-	utr5	Kansl3	0.522268975602107	1	0.435403769800235	1	0.46951395968117	0.992624186356313	0.0457888205939601	0.325568507139175	-0.0520067570681818	-0.0363218755456708	0.475011904330708	0.999574321699393	-0.015684881522511
chr1	36367966	36369131	1166	-	utr5	Kansl3	0.616591037662915	1	0.721515222071735	1	0.768318217442933	0.992624186356313	0.148367391643611	0.439329600330269	-0.0271597764141624	-0.0363218755456708	0.475011904330708	0.999574321699393	0.00916209913150845
chr1	36422397	36422497	101	-	utr3	Lman2l	0.797150782992922	1	0.807299874726069	1	0.834608662081312	0.992624186356313	0.33041690569392	0.609316505390831	0.083812907251053	0.0858379841712787	0.361111409400442	0.999574321699393	-0.00202507692022572
chr1	36423441	36423541	101	-	utr3	Lman2l	0.870712890667196	1	0.916106215908914	1	0.917072478182641	0.992624186356313	0.56332895755266	0.784797860726205	0.0945016291673951	0.0858379841712787	0.361111409400442	0.999574321699393	0.0086636449961164
chr1	36423889	36424237	349	-	utr3	Lman2l	0.48832803900959	1	0.570121597415494	1	0.636758393099661	0.992624186356313	0.368325240492094	0.639969050727984	-0.00635444578735351	0.0858379841712787	0.361111409400442	0.999574321699393	-0.0921924299586322
chr1	36445172	36445271	100	-	utr5	Lman2l	0.341220268462668	1	0.270537786884334	1	0.329595887868466	0.992624186356313	0.250836058920544	0.538945402870463	-0.433020916918398	0.0858379841712787	0.361111409400442	0.999574321699393	-0.518858901089677
chr1	36539330	36539380	51	-	utr3	Gm42417	0.863698592176975	1	0.885821781525806	1	0.891558437824225	0.992624186356313	0	0	0.280543680376576	NA	NA	NA	NA
chr1	36546999	36547197	199	-	utr5	Ankrd39	0.309627952959835	1	0.322637727508224	1	0.407474349500478	0.992624186356313	0.997465989780228	1	-0.461189858636061	-0.114370819319768	0.516529178479687	0.999574321699393	-0.346819039316293
chr1	36549288	36549687	400	-	utr3	Sema4c	0.0569877889749134	1	0.0475243863668266	1	0.0743580102387726	0.992624186356313	0.115074557278705	0.405468504656273	-0.050604794392074	0.0844507036948198	0.432295882089548	0.999574321699393	-0.135055498086894
chr1	36549837	36550236	400	-	exon	Sema4c	0.80880774739527	1	0.734211631751918	1	0.811900651497159	0.992624186356313	0.349660568759247	0.624958338040658	0.0319492706848667	0.0844507036948198	0.432295882089548	0.999574321699393	-0.0525014330099531
chr1	36558050	36558249	200	-	utr5	Sema4c	0.327777986245796	1	0.218792132160569	1	0.264930318815593	0.992624186356313	0.0177158491682038	0.301192432515576	-0.0373068302997366	0.0844507036948198	0.432295882089548	0.999574321699393	-0.121757533994556
chr1	36699853	36699952	100	-	utr3	Actr1b	0.616678509648778	1	0.714064519276911	1	0.712004189849828	0.992624186356313	0.187165189964704	0.479245153915657	0.0481918326118725	-0.00846451543131811	0.823920628667767	0.999574321699393	0.0566563480431906
chr1	36709844	36709943	100	-	utr5	Actr1b	0.819109602268434	1	0.682696355052058	1	0.72256933048398	0.992624186356313	0.068787072301522	0.352139227187904	0.0163308773270702	-0.00846451543131811	0.823920628667767	0.999574321699393	0.0247953927583883
chr1	36740334	36744545	4212	-	exon	Gm33533	0.00021339180926413	0.831027540475655	0.000147731583841617	1	0.000166633719491866	0.885887340463567	0.0517070336245008	0.333040800132664	0.334288973850028	-0.364199256968174	0.501013972068751	0.999574321699393	0.698488230818203
chr1	36744644	36744743	100	-	exon	Gm33533	0.142282895385307	1	0.128573018936514	1	0.306431852585239	0.992624186356313	0.638579099220853	0.833795034104886	0.456767513581804	-0.364199256968174	0.501013972068751	0.999574321699393	0.820966770549978
chr1	36792689	36792789	101	-	utr3	Tmem131	0.640633434494686	1	0.699318648804801	1	0.776626994582813	0.992624186356313	0.515492343379706	0.751868945006275	0.0411357318531569	-0.00784773654451069	0.867316375441656	0.999574321699393	0.0489834683976676
chr1	36807917	36808017	101	-	exon	Tmem131	0.727727809898531	1	0.601147845644047	1	0.679786117167159	0.992624186356313	0.143727756752424	0.434660472460364	-0.118913803387654	-0.00784773654451069	0.867316375441656	0.999574321699393	-0.111066066843144
chr1	36808166	36808366	201	-	exon	Tmem131	0.206853821047622	1	0.377601331796162	1	0.428016170053118	0.992624186356313	0.357789717070898	0.632066132267511	0.0900277232285795	-0.00784773654451069	0.867316375441656	0.999574321699393	0.0978754597730901
chr1	36939291	36943417	4127	-	utr5	Tmem131	0.888274545514076	1	0.783860503672261	1	0.886631904140728	0.992624186356313	0.0603946357970722	0.341931938479185	0.017406930559546	-0.00784773654451069	0.867316375441656	0.999574321699393	0.0252546671040566
chr1	37420315	37420414	100	-	utr3	Coa5	0.435098235705539	1	0.342832830035558	1	0.34217391555015	0.992624186356313	0.581090397275311	0.796307064339608	-0.388726330812818	-0.13844056915562	0.0765916041347154	0.999574321699393	-0.250285761657199
chr1	37420514	37420563	50	-	utr3	Coa5	0.230071784070113	1	0.213004500758743	1	0.210592539565723	0.992624186356313	0.931329034441983	0.996857088140273	0.153987091616565	-0.13844056915562	0.0765916041347154	0.999574321699393	0.292427660772184
chr1	37429854	37430053	200	-	utr5	Coa5	0.795687127383472	1	0.894915464812941	1	0.913008671602729	0.992624186356313	0.314542851606763	0.596031625835013	0.0198517163686413	-0.13844056915562	0.0765916041347154	0.999574321699393	0.158292285524261
chr1	37444482	37444632	151	-	utr3	Mgat4a	0.638443706363345	1	0.680209296082656	1	0.82272585755952	0.992624186356313	0.491034515538575	0.733694519747172	0.149226948450329	-0.0563451172874486	0.546514410113817	0.999574321699393	0.205572065737777
chr1	37536156	37536206	51	-	utr5	Mgat4a	0.961549823843299	1	0.995206635049856	1	0.948677393419341	0.992624186356313	0.641523516642325	0.835834626615668	-0.416829687985771	-0.0563451172874486	0.546514410113817	0.999574321699393	-0.360484570698323
chr1	37536306	37541016	4711	-	utr5	Mgat4a	0.362279726874035	1	0.277477370045136	1	0.329206633168606	0.992624186356313	0.213011675695202	0.504603517182599	-0.0094651327823738	-0.0563451172874486	0.546514410113817	0.999574321699393	0.0468799845050748
chr1	37612075	37612224	150	-	utr3	2010300C02Rik	0.716722551936314	1	0.600650281805671	1	0.610109476402049	0.992624186356313	0.00760120154508348	0.300247802185222	-0.300319818525085	-0.00467972206032975	0.889888611740468	0.999574321699393	-0.295640096464755
chr1	37623849	37624396	548	-	exon	2010300C02Rik	0.755849248109704	1	0.989643813734321	1	0.927292978781486	0.992624186356313	0.117136431164993	0.407292972359012	0.0384252583830979	-0.00467972206032975	0.889888611740468	0.999574321699393	0.0431049804434277
chr1	37624645	37624894	250	-	exon	2010300C02Rik	0.282119701748888	1	0.371921652228461	1	0.427106964177913	0.992624186356313	0.0275898694640556	0.30833837319177	-0.0141087896921636	-0.00467972206032975	0.889888611740468	0.999574321699393	-0.00942906763183383
chr1	37624993	37625093	101	-	exon	2010300C02Rik	0.647058982793753	1	0.757678452560708	1	0.731026068945684	0.992624186356313	0.0550967834819576	0.336486213240988	-0.0921354570632097	-0.00467972206032975	0.889888611740468	0.999574321699393	-0.08745573500288
chr1	37625292	37625341	50	-	exon	2010300C02Rik	0.173193090037447	1	0.231562777585849	1	0.269383971938217	0.992624186356313	0.472213685991205	0.720035077054591	0.0653661251557688	-0.00467972206032975	0.889888611740468	0.999574321699393	0.0700458472160985
chr1	37625441	37625640	200	-	exon	2010300C02Rik	0.920411568102395	1	0.764068441620993	1	0.854571599046646	0.992624186356313	0.037891594525301	0.316508503924558	-0.0238070276168103	-0.00467972206032975	0.889888611740468	0.999574321699393	-0.0191273055564805
chr1	37625938	37625988	51	-	exon	2010300C02Rik	0.417419649987881	1	0.33093332216717	1	0.406320225112757	0.992624186356313	0.04510458860749	0.323938903177329	-0.282680581212061	-0.00467972206032975	0.889888611740468	0.999574321699393	-0.278000859151731
chr1	37719588	37719886	299	-	utr5	2010300C02Rik	0.884878907637809	1	0.956537745625845	1	0.996197223860778	0.997510632796298	0.197828679227576	0.489015864012487	0.135459117387746	-0.00467972206032975	0.889888611740468	0.999574321699393	0.140138839448076
chr1	37855371	37864822	9452	-	utr5	Tsga10	0.483831784446487	1	0.518173734600393	1	0.636309947138394	0.992624186356313	0.873965719542787	0.971741731518659	0.107458776833305	0.0532815253888754	0.789501874283903	0.999574321699393	0.0541772514444295
chr1	37874949	37875048	100	-	utr3	Mitd1	0.506123509750169	1	0.437186844806305	1	0.624177182359459	0.992624186356313	0.263897925140913	0.550599774232689	-1.14540935307755	-0.159518705088252	0.66696190630544	0.999574321699393	-0.985890647989294
chr1	37879008	37879057	50	-	utr3	Mitd1	0.0999394051866164	1	0.0691544813092039	1	0.0847234046405681	0.992624186356313	0.402672858315523	0.6660678225444	0.270391400564738	-0.159518705088252	0.66696190630544	0.999574321699393	0.42991010565299
chr1	37890263	37890362	100	-	utr5	Mitd1	0.398051750628273	1	0.351762580635829	1	0.468078552641778	0.992624186356313	0.270477283422079	0.556252808547785	-0.776739446581767	-0.159518705088252	0.66696190630544	0.999574321699393	-0.617220741493514
chr1	37986780	37986880	101	-	utr3	Txndc9	0.950312441770796	1	0.976669372465757	1	0.901351243565133	0.992624186356313	0.762426676834328	0.911516226138443	-0.430267928847292	0.0124888461721148	0.935953503130625	0.999574321699393	-0.442756775019406
chr1	37987178	37987228	51	-	utr3	Txndc9	0.596401646177653	1	0.605866540444053	1	0.71946124078761	0.992624186356313	0.986939400729993	1	0.313765735668637	0.0124888461721148	0.935953503130625	0.999574321699393	0.301276889496522
chr1	37990311	37990361	51	-	exon	Txndc9	0.140973918273933	1	0.116150589923537	1	0.165483150360722	0.992624186356313	0.0336249515146309	0.312981952818415	-0.438408496239719	0.0124888461721148	0.935953503130625	0.999574321699393	-0.450897342411833
chr1	37995835	37995953	119	-	utr5	Txndc9	0.362621438948189	1	0.325601113407925	1	0.386031444014127	0.992624186356313	0.963314390927382	1	-0.277295626342265	0.0124888461721148	0.935953503130625	0.999574321699393	-0.28978447251438
chr1	37997147	37997246	100	-	utr5	Txndc9	0.380165260474852	1	0.356799852652435	1	0.417528547623943	0.992624186356313	0.989966333268372	1	-0.246761691017746	0.0124888461721148	0.935953503130625	0.999574321699393	-0.259250537189861
chr1	38088029	38092063	4035	-	exon	Rev1	0.848879633310974	1	0.954364603558906	1	0.958230626899902	0.992624186356313	0.0964219537525777	0.38359747077203	0.00440679186009087	0.117372562608555	0.323002376672479	0.999574321699393	-0.112965770748464
chr1	38108453	38121167	12715	-	utr5	Rev1	0.290241965445812	1	0.212136492525465	1	0.226851140076267	0.992624186356313	0.212957702396836	0.504595485774816	-0.157711052454687	0.117372562608555	0.323002376672479	0.999574321699393	-0.275083615063243
chr1	38129503	38129751	249	-	utr5	Rev1	0.446156383383185	1	0.371599144527641	1	0.458267633401256	0.992624186356313	0.0415929821407542	0.320788956582457	0.00870393213861922	0.117372562608555	0.323002376672479	0.999574321699393	-0.108668630469936
chr1	38179411	38179511	101	-	utr3	Aff3	0.791784750892869	1	0.830429331103579	1	0.802425824359699	0.992624186356313	0.347456649073609	0.623555368954683	-0.102032715004296	0.00201354317163986	0.969818207330632	0.999574321699393	-0.104046258175936
chr1	38209565	38210310	746	-	exon	Aff3	0.913203077000011	1	0.933414246430267	1	0.91262280611496	0.992624186356313	0.164274488892602	0.455989710541949	-0.0744305190221631	0.00201354317163986	0.969818207330632	0.999574321699393	-0.076444062193803
chr1	38535111	38535160	50	-	utr3	Aff3	0.271612250533971	1	0.212772457374503	1	0.297760067545805	0.992624186356313	0.067246736834834	0.350358978715803	-0.0369251862028244	0.00201354317163986	0.969818207330632	0.999574321699393	-0.0389387293744643
chr1	38627143	38664905	37763	-	utr5	Aff3	0.470248408333931	1	0.442385888587343	1	0.377958383875685	0.992624186356313	0.602623472213956	0.811199018713828	0.125957683609824	0.00201354317163986	0.969818207330632	0.999574321699393	0.123944140438184
chr1	38794241	38794291	51	-	utr3	Lonrf2	0.272275742936291	1	0.299523088037732	1	0.37896888775962	0.992624186356313	0.712629092447298	0.880555633668392	0.120246700525408	0.0248737633310659	0.587193822267553	0.999574321699393	0.0953729371943422
chr1	38794540	38794589	50	-	utr3	Lonrf2	0.643380111856587	1	0.628891634875047	1	0.596524723992319	0.992624186356313	0.538779252447558	0.767380806933722	0.297305838296736	0.0248737633310659	0.587193822267553	0.999574321699393	0.27243207496567
chr1	38796876	38796925	50	-	utr3	Lonrf2	0.75165710325663	1	0.779086260726268	1	0.77903289077682	0.992624186356313	0.490691968474017	0.733480560027309	-0.128589217372288	0.0248737633310659	0.587193822267553	0.999574321699393	-0.153462980703353
chr1	38797522	38798019	498	-	utr3	Lonrf2	0.781242228897749	1	0.603555401863516	1	0.432848979714655	0.992624186356313	0.3374772448271	0.614940689283432	0.0437218453258716	0.0248737633310659	0.587193822267553	0.999574321699393	0.0188480819948057
chr1	38836413	38836711	299	-	utr5	Lonrf2	0.650144280498987	1	0.50366807631764	1	0.619781002902381	0.992624186356313	0.274545701691525	0.559969383963289	-0.0792626948116846	0.0248737633310659	0.587193822267553	0.999574321699393	-0.10413645814275
chr1	38864017	38864216	200	-	utr3	Chst10	0.62175650305328	1	0.550167031341374	1	0.610609183795198	0.992624186356313	0.0959550917716946	0.383083426230238	-0.202709167418667	-0.105863475730476	0.175249913220281	0.999574321699393	-0.0968456916881903
chr1	38864515	38865961	1447	-	utr3	Chst10	0.36644416562394	1	0.525999068296622	1	0.620767528180555	0.992624186356313	0.199218840923476	0.490351213373604	-0.085594294632934	-0.105863475730476	0.175249913220281	0.999574321699393	0.0202691810975423
chr1	38896029	38898161	2133	-	utr5	Chst10	0.648392514217395	1	0.747457706430955	1	0.809198439884686	0.992624186356313	0.522143363622746	0.756090414168113	0.0853404575187585	-0.105863475730476	0.175249913220281	0.999574321699393	0.191203933249235
chr1	39372141	39372639	499	-	utr3	Tbc1d8	0.508044298437275	1	0.585499773343067	1	0.644416563551037	0.992624186356313	0.191168284239006	0.482716621288542	0.029953859690154	-0.0549028428460311	0.479947067593377	0.999574321699393	0.0848567025361851
chr1	39478655	39478755	101	-	utr5	Tbc1d8	0.726192034668789	1	0.672027301942393	1	0.786238146891417	0.992624186356313	0.282797456870985	0.567107359662325	0.0225161445462648	-0.0549028428460311	0.479947067593377	0.999574321699393	0.0774189873922959
chr1	39577206	39577405	200	-	utr5	Rnf149	0.934872081116988	1	0.992220965005492	1	0.973693016521066	0.992624186356313	0.326025432093787	0.605672698558718	0.37762792414041	-0.123070528812469	0.357515479386027	0.999574321699393	0.50069845295288
chr1	39618556	39618606	51	-	utr3	Creg2	0.922915524625646	1	0.944450486295153	1	0.920696322488798	0.992624186356313	0.345209548298653	0.62159756647002	-0.0358705577967487	-0.0816353869632556	0.220315676166034	0.999574321699393	0.045764829166507
chr1	39618706	39619005	300	-	utr3	Creg2	0.707109859592217	1	0.735940423276212	1	0.830422764506407	0.992624186356313	0.237015756682784	0.527518465139952	-0.173452997906516	-0.0816353869632556	0.220315676166034	0.999574321699393	-0.09181761094326
chr1	39621900	39622000	101	-	utr3	Creg2	0.293525041744649	1	0.297394657414674	1	0.34725197755233	0.992624186356313	0.794970650224802	0.929515551253084	0.161314411062989	-0.0816353869632556	0.220315676166034	0.999574321699393	0.242949798026245
chr1	39622799	39623098	300	-	utr3	Creg2	0.350324161410591	1	0.480267819556558	1	0.581862709105621	0.992624186356313	0.195307419537756	0.486766886816136	-0.0234291960561115	-0.0816353869632556	0.220315676166034	0.999574321699393	0.0582061909071441
chr1	39650675	39651374	700	-	utr5	Creg2	0.119411023913685	1	0.103817320890669	1	0.130824874337797	0.992624186356313	0.0104941210001429	0.300247802185222	-0.0767998991859296	-0.0816353869632556	0.220315676166034	0.999574321699393	0.00483548777732609
chr1	40076327	40076376	50	-	exon	Gm16894	0.797102178666238	1	0.775847821671249	1	0.85373696439365	0.992624186356313	0.602753639547302	0.81125966589151	0.0417676834353035	-0.395762296242954	0.436490130466435	0.999574321699393	0.437529979678257
chr1	40085752	40085802	51	-	exon	Gm16894	0.582955645293648	1	0.582599262980587	1	0.71269535966004	0.992624186356313	0.979833875837101	1	-0.00635519557080281	-0.395762296242954	0.436490130466435	0.999574321699393	0.389407100672151
chr1	40772486	40772635	150	-	utr3	Mfsd9	0.254207316417424	1	0.220730849769811	1	0.470176522685095	0.992624186356313	0.629974071527478	0.828523488103739	0.771695836469213	-0.313895228625684	0.499104571278388	0.999574321699393	1.0855910650949
chr1	40772983	40773132	150	-	utr3	Mfsd9	0.691033943677068	1	0.641943762232386	1	0.736535709919332	0.992624186356313	0.774399120491302	0.918257953434468	0.769796841934071	-0.313895228625684	0.499104571278388	0.999574321699393	1.08369207055976
chr1	40773680	40774028	349	-	utr3	Mfsd9	0.472594751485053	1	0.394611490579196	1	0.525212207967689	0.992624186356313	0.332202692594723	0.610444605043892	0.0803022697610147	-0.313895228625684	0.499104571278388	0.999574321699393	0.394197498386699
chr1	40774227	40774426	200	-	utr3	Mfsd9	0.150302637181195	1	0.128951425411162	1	0.20580942471208	0.992624186356313	0.733016149075823	0.893342473996628	-0.0751333725355205	-0.313895228625684	0.499104571278388	0.999574321699393	0.238761856090164
chr1	40790538	40790637	100	-	utr5	Mfsd9	0.999000498152626	1	0.97722692743094	1	0.89737463104903	0.992624186356313	0.953288048673426	1	0.466886516352396	-0.313895228625684	0.499104571278388	0.999574321699393	0.78078174497808
chr1	42590832	42591030	199	-	exon	Pantr1	0.556286306348017	1	0.557194323614669	1	0.650282715708576	0.992624186356313	0.958832464444133	1	-0.263907704791146	-0.0256079848101234	0.8665546278345	0.999574321699393	-0.238299719981022
chr1	42591327	42591376	50	-	exon	Pantr1	0.00723735473789778	1	0.00248444748625147	1	0.0410513890687478	0.992624186356313	0.288728434007229	0.571902334014504	0.0289703321600933	-0.0256079848101234	0.8665546278345	0.999574321699393	0.0545783169702167
chr1	42666953	42667634	682	-	exon	Pantr1	0.634153787946125	1	0.68144479078023	1	0.71869066962443	0.992624186356313	0.521040147162462	0.755052092909982	0.110861299905145	-0.0256079848101234	0.8665546278345	0.999574321699393	0.136469284715269
chr1	42694091	42694338	248	-	exon	Pantr1	0.551433027789833	1	0.553989170133087	1	0.603271496169177	0.992624186356313	0.842788247971429	0.955656171246272	0.0898066017412098	-0.0256079848101234	0.8665546278345	0.999574321699393	0.115414586551333
chr1	42694487	42694842	356	-	exon	Pantr1	0.211822804100205	1	0.160815545497368	1	0.204634790101629	0.992624186356313	0.00468792642117055	0.300247802185222	-0.225743622044476	-0.0256079848101234	0.8665546278345	0.999574321699393	-0.200135637234353
chr1	43049444	43049743	300	-	utr3	Tgfbrap1	0.963722693124684	1	0.923197012960476	1	0.836260400443715	0.992624186356313	0.0831850337220421	0.369523927501576	-0.000326536064208328	0.0453256946686134	0.439638920732765	0.999574321699393	-0.0456522307328217
chr1	43051615	43051914	300	-	exon	Tgfbrap1	0.38592442459423	1	0.304611962233516	1	0.339349495034655	0.992624186356313	0.0214345477841625	0.304609170177985	-0.0546432634548536	0.0453256946686134	0.439638920732765	0.999574321699393	-0.099968958123467
chr1	43075300	43075499	200	-	exon	Tgfbrap1	0.506115627114997	1	0.434399693627952	1	0.535526033856461	0.992624186356313	0.052809347613908	0.333884789586242	-0.100295639319361	0.0453256946686134	0.439638920732765	0.999574321699393	-0.145621333987974
chr1	43075599	43092725	17127	-	utr5	Tgfbrap1	0.887688664314349	1	0.761560473480922	1	0.775047288578947	0.992624186356313	0.31263257595983	0.594445364567031	-0.0466117628347961	0.0453256946686134	0.439638920732765	0.999574321699393	-0.0919374575034095
chr1	43098487	43098637	151	-	utr5	Tgfbrap1	0.0235055083973627	1	0.0167396647462936	1	0.0481874028522731	0.992624186356313	0.201797033312557	0.492855116139405	0.27803211669602	0.0453256946686134	0.439638920732765	0.999574321699393	0.232706422027407
chr1	43153249	43163946	10698	-	utr5	Fhl2	0.679743432528948	1	0.813133894382751	1	0.880189399804033	0.992624186356313	0.132692141487108	0.423915589118893	0.050925805239464	0.033220418370537	0.725321254264898	0.999574321699393	0.017705386868927
chr1	43827650	43827800	151	-	utr5	Uxs1	0.687328714886271	1	0.597963464699214	1	0.617747146314679	0.992624186356313	0.199861746549636	0.49085658034252	0.0439385703638061	-0.0880714579757822	0.396027118035314	0.999574321699393	0.132010028339588
chr1	44118608	44118708	101	-	utr5	Kdelc1	0.522847503086864	1	0.470088443226584	1	0.588036920387339	0.992624186356313	0.134827094831105	0.426348570839121	-0.00986554885862909	0.192525088502199	0.491491504101224	0.999574321699393	-0.202390637360828
chr1	45375969	45376069	101	-	utr3	Col5a2	0.062615111885767	1	0.0457870382007494	1	0.0799932838244151	0.992624186356313	0.037085894195055	0.315644852209408	0.0822473319149493	-0.0666006568468373	0.72050676191796	0.999574321699393	0.148847988761787
chr1	45502982	45503032	51	-	utr5	Col5a2	0.703308852074811	1	0.707035132706384	1	0.808650564227808	0.992624186356313	0.598909686233235	0.80829294216622	0.27082962402276	-0.0666006568468373	0.72050676191796	0.999574321699393	0.337430280869597
chr1	45908466	45908515	50	-	utr3	Slc40a1	0.409997115678311	1	0.166764590343784	1	0.633932470421897	0.992624186356313	0.899953190182462	0.98429153125426	-1.13918862427127	-0.210365310425276	0.393128830788467	0.999574321699393	-0.92882331384599
chr1	45911129	45911328	200	-	exon	Slc40a1	0.726204996927603	1	0.74450510389149	1	0.847306613064234	0.992624186356313	0.83405398359624	0.951114796608264	0.000669960567055971	-0.210365310425276	0.393128830788467	0.999574321699393	0.211035270992332
chr1	45911427	45911477	51	-	exon	Slc40a1	0.47693870367771	1	0.46928608009844	1	0.51484109303249	0.992624186356313	0.594464886266811	0.805074360726447	-0.0506797505005728	-0.210365310425276	0.393128830788467	0.999574321699393	0.159685559924703
chr1	46809842	46809942	101	-	utr3	Slc39a10	0.883228026565678	1	0.822694029209694	1	0.886856320455053	0.992624186356313	0.239359928496658	0.529281335897626	0.0101105436021081	-0.0190213649984025	0.688283518886973	0.999574321699393	0.0291319086005106
chr1	46819211	46819360	150	-	exon	Slc39a10	0.820296584904601	1	0.967767418375423	1	0.968764052077447	0.992624186356313	0.0544173629412542	0.335881047311599	-0.00935502134983489	-0.0190213649984025	0.688283518886973	0.999574321699393	0.00966634364856763
chr1	46832652	46832702	51	-	exon	Slc39a10	0.0126290173282241	1	0.00874147226608219	1	0.0214392082458073	0.992624186356313	0.00352473489273597	0.300247802185222	-0.59627419421517	-0.0190213649984025	0.688283518886973	0.999574321699393	-0.577252829216767
chr1	46835165	46835414	250	-	exon	Slc39a10	0.661189305995582	1	0.835900142294296	1	0.798604027346665	0.992624186356313	0.226083907500941	0.517012773247516	0.0356843447386188	-0.0190213649984025	0.688283518886973	0.999574321699393	0.0547057097370213
chr1	46835514	46835614	101	-	exon	Slc39a10	0.378219165505763	1	0.520822219460716	1	0.60907501299934	0.992624186356313	0.274852075420997	0.560218264567275	0.0601655018740693	-0.0190213649984025	0.688283518886973	0.999574321699393	0.0791868668724719
chr1	46835764	46835964	201	-	exon	Slc39a10	0.176243552292882	1	0.206960019991975	1	0.253531920357561	0.992624186356313	0.759228834047284	0.909580896011792	-0.0237105822661209	-0.0190213649984025	0.688283518886973	0.999574321699393	-0.00468921726771841
chr1	46836064	46854032	17969	-	utr5	Slc39a10	0.713794929950231	1	0.539008778812843	1	0.635152076692598	0.992624186356313	0.040054273749659	0.318625229473372	0.10197858551851	-0.0190213649984025	0.688283518886973	0.999574321699393	0.120999950516913
chr1	51477525	51477675	151	-	utr5	Nabp1	0.796316328393732	1	0.73704823417054	1	0.819645737644336	0.992624186356313	0.288409260867341	0.571588857807851	0.00383647401936797	-0.228157175558715	0.370406887119211	0.999574321699393	0.231993649578083
chr1	51478325	51478375	51	-	utr5	Nabp1	0.516821664325951	1	0.456831060214417	1	0.552223974320043	0.992624186356313	0.154318291000191	0.446109052223392	-0.00610201641601993	-0.228157175558715	0.370406887119211	0.999574321699393	0.222055159142695
chr1	51915821	51915971	151	-	utr5	Myo1b	0.941191698856877	1	0.835256348086201	1	0.840869529420328	0.992624186356313	0.323048624010779	0.6030863507679	-0.0948604651817029	-0.0308871113273565	0.742608802549668	0.999574321699393	-0.0639733538543464
chr1	52187706	52187805	100	-	utr3	Gls	0.359232516507982	1	0.348103451378365	1	0.443468484251775	0.992624186356313	0.838579021804098	0.953291311451343	0.0982619385515425	0.0637923963787401	0.165006810592785	0.999574321699393	0.0344695421728024
chr1	52219984	52233232	13249	-	utr5	Gls	0.938520384072912	1	0.746677776387809	1	0.597695653677991	0.992624186356313	0.111656270411508	0.401740333455534	0.03869711498335	0.0637923963787401	0.165006810592785	0.999574321699393	-0.0250952813953901
chr1	52458994	52459144	151	-	utr3	Nab1	0.178064118396056	1	0.139704350160585	1	0.226555417618036	0.992624186356313	0.0309910615514629	0.311826372916887	-0.279193245160007	0.100867171193328	0.378421258542518	0.999574321699393	-0.380060416353334
chr1	52490023	52490323	301	-	exon	Nab1	0.235250035257659	1	0.186147351953594	1	0.236727705676736	0.992624186356313	0.0603545721292732	0.341931938479185	-0.297610592875112	0.100867171193328	0.378421258542518	0.999574321699393	-0.39847776406844
chr1	52490423	52490573	151	-	exon	Nab1	0.284622208013069	1	0.263636772238868	1	0.328499311428498	0.992624186356313	0.457540177391593	0.709152338066106	0.20552968306982	0.100867171193328	0.378421258542518	0.999574321699393	0.104662511876492
chr1	52490723	52499867	9145	-	utr5	Nab1	0.406936440629908	1	0.429684611307553	1	0.480102568700574	0.992624186356313	0.738234100390689	0.896370043959822	0.27588944666749	0.100867171193328	0.378421258542518	0.999574321699393	0.175022275474162
chr1	52500279	52500679	401	-	utr5	Nab1	0.84432390504264	1	0.925019070239853	1	0.900338584024059	0.992624186356313	0.154006453098077	0.44596534427676	0.186637688327743	0.100867171193328	0.378421258542518	0.999574321699393	0.0857705171344152
chr1	52657982	52658032	51	-	utr3	Mfsd6	0.731347364084484	1	0.78227044360038	1	0.931883808180454	0.992624186356313	0.30842433170201	0.590472354233026	-0.174565957237521	-0.052782261026987	0.342195056626544	0.999574321699393	-0.121783696210534
chr1	52658281	52658431	151	-	utr3	Mfsd6	0.998626250654805	1	0.882188715754022	1	0.936694819114635	0.992624186356313	0.0125860661641093	0.300247802185222	-0.0238001112632766	-0.052782261026987	0.342195056626544	0.999574321699393	0.0289821497637104
chr1	52708399	52708449	51	-	exon	Mfsd6	0.710088399262342	1	0.602578439353297	1	0.663499470815979	0.992624186356313	0.62079705139071	0.82205949402238	-0.159177848917226	-0.052782261026987	0.342195056626544	0.999574321699393	-0.106395587890239
chr1	52708898	52709247	350	-	exon	Mfsd6	0.175153432343958	1	0.247592022847336	1	0.30512604206869	0.992624186356313	0.112312494790491	0.40249398276195	0.0468384186896399	-0.052782261026987	0.342195056626544	0.999574321699393	0.0996206797166269
chr1	52709347	52709497	151	-	exon	Mfsd6	0.791353583724208	1	0.823756372488953	1	0.868941895898723	0.992624186356313	0.861717985388931	0.965756713603317	0.251350120092847	-0.052782261026987	0.342195056626544	0.999574321699393	0.304132381119834
chr1	52709596	52709646	51	-	exon	Mfsd6	0.832841762219331	1	0.77003282673516	1	0.843366682371103	0.992624186356313	0.157410172280563	0.449054076002628	-0.113028224959705	-0.052782261026987	0.342195056626544	0.999574321699393	-0.0602459639327184
chr1	52709746	52727412	17667	-	utr5	Mfsd6	0.504848969724355	1	0.581542641298819	1	0.566955945275984	0.992624186356313	0.341939737580179	0.618865627296736	0.00616711332166757	-0.052782261026987	0.342195056626544	0.999574321699393	0.0589493743486545
chr1	52789650	52790197	548	-	utr3	Inpp1	0.963606384236014	1	0.904959964229256	1	0.959588676535364	0.992624186356313	0.235217491372156	0.525491655515174	-0.107017564858807	-0.0932943598866015	0.413579835392415	0.999574321699393	-0.0137232049722059
chr1	52817440	52817688	249	-	utr5	Inpp1	0.566455259416542	1	0.586976507347614	1	0.591774839752487	0.992624186356313	0.477655317493523	0.723775747875258	0.0170928384903264	-0.0932943598866015	0.413579835392415	0.999574321699393	0.110387198376928
chr1	52925409	52952637	27229	-	utr5	1700019D03Rik	0.206814217485027	1	0.156298428490553	1	0.241417194709748	0.992624186356313	0.0213832461732467	0.304609170177985	-0.222549748649704	0.139918420912053	0.58811519833755	0.999574321699393	-0.362468169561757
chr1	52952737	52953338	602	-	utr5	1700019D03Rik	0.252603088511222	1	0.200017508932822	1	0.317970627551604	0.992624186356313	0.171004646167095	0.462829085259733	0.265378509977537	0.139918420912053	0.58811519833755	0.999574321699393	0.125460089065484
chr1	53197168	53197218	51	-	exon	Pms1	0.870906850262956	1	0.835968237103434	1	0.860678483773832	0.992624186356313	0.965584556405322	1	0.692340937988951	-0.329874362609907	0.263745484569744	0.999574321699393	1.02221530059886
chr1	53206776	53206876	101	-	exon	Pms1	0.798675502631476	1	0.800633100836149	1	0.932471985638941	0.992624186356313	0.907288887138645	0.987012125237268	0.329065964252576	-0.329874362609907	0.263745484569744	0.999574321699393	0.658940326862483
chr1	53265256	53265306	51	-	exon	Pms1	0.0466931397566108	1	0.031958783449653	1	0.044440055648291	0.992624186356313	0.483628257228408	0.72834716268436	-0.425302748410684	-0.329874362609907	0.263745484569744	0.999574321699393	-0.0954283858007764
chr1	53296818	53297018	201	-	utr5	Pms1	0.510085771884504	1	0.477875403817208	1	0.571816136453518	0.992624186356313	0.520231147575666	0.754547019037696	-0.41581967679905	-0.329874362609907	0.263745484569744	0.999574321699393	-0.0859453141891428
chr1	53347081	53347280	200	-	exon	Gm28551	0.386604048617863	1	0.376894531198871	1	0.499600436159656	0.992624186356313	0.852628060866781	0.960577156219701	0.193615763291595	NA	NA	NA	NA
chr1	53352553	53352702	150	-	utr5	Gm28551	0.80057487065352	1	0.718577964543737	1	0.773421689152916	0.992624186356313	0.220532271181522	0.511172914349969	0.281275532937873	NA	NA	NA	NA
chr1	53706734	53706784	51	-	utr5	Dnah7a	0.855058845365467	1	0.809167235481717	1	0.881383136356166	0.992624186356313	0.421049499143513	0.680433311585493	-0.0136419749578742	0.0798819555598386	0.873781241752856	0.999574321699393	-0.0935239305177128
chr1	53785074	53785174	101	-	utr5	Stk17b	0.932749447344377	1	0.892214435371619	1	0.929252969694067	0.992624186356313	0.62490757981698	0.825013202497016	0.293913055497358	0.203089490978001	0.546913333618517	0.999574321699393	0.0908235645193565
chr1	53812824	53813274	451	-	utr3	Hecw2	0.713783520686888	1	0.636547220838033	1	0.72031454633376	0.992624186356313	0.141407834558661	0.432806974346737	-0.0383899980569971	-0.0194429521852947	0.734189390172219	0.999574321699393	-0.0189470458717024
chr1	53925706	53925856	151	-	exon	Hecw2	0.62379735043125	1	0.723378028211189	1	0.730354587642084	0.992624186356313	0.115036084673793	0.405468504656273	-0.130968893957497	-0.0194429521852947	0.734189390172219	0.999574321699393	-0.111525941772202
chr1	53926206	53926606	401	-	exon	Hecw2	0.968453760013106	1	0.860890060903922	1	0.856541299676811	0.992624186356313	0.39960910212248	0.663241228269085	0.0528726369060501	-0.0194429521852947	0.734189390172219	0.999574321699393	0.0723155890913448
chr1	54040515	54195168	154654	-	utr5	Hecw2	0.291895560389116	1	0.41013924971667	1	0.511025178448747	0.992624186356313	0.133144859052842	0.424208298843491	0.127599734377134	-0.0194429521852947	0.734189390172219	0.999574321699393	0.147042686562429
chr1	54438872	54438971	100	-	utr5	Gtf3c3	0.594440421501642	1	0.531083677859665	1	0.629279467372323	0.992624186356313	0.141488652735893	0.432864086092023	-0.0683855605289987	0.0505932951251623	0.701861944579089	0.999574321699393	-0.118978855654161
chr1	54480426	54480476	51	-	utr3	Pgap1	0.518349849066154	1	0.492991171147268	1	0.549847329850542	0.992624186356313	0.993178405826534	1	0.0236827783111145	0.0589352726821577	0.664220369235131	0.999574321699393	-0.0352524943710432
chr1	54557584	54557684	101	-	utr5	Pgap1	0.863293219455077	1	0.884137104820889	1	0.927984501593444	0.992624186356313	0.80114606355436	0.933148257458504	0.259977959698553	0.0589352726821577	0.664220369235131	0.999574321699393	0.201042687016396
chr1	54926237	54926387	151	-	utr5	Ankrd44	0.084252096958922	1	0.0597332360024461	1	0.141718141427379	0.992624186356313	0.0495361357895588	0.329977703417055	-0.261129492964223	-0.000442023249765703	0.998090620103947	0.99961998580869	-0.260687469714457
chr1	55019344	55027481	8138	-	utr5	Sf3b1	0.77208920259288	1	0.655989335005843	1	0.676999301746609	0.992624186356313	0.029655246287667	0.310051109893826	0.0570394601469831	0.0162444579878492	0.748025854865332	0.999574321699393	0.0407950021591339
chr1	55052913	55052963	51	-	exon	E330011M16Rik	0.927590534823538	1	0.862788299169701	1	0.87009362532393	0.992624186356313	0.2555596435004	0.542927320345834	0.163155590072502	-1.82950391929306	0.39103610004843	0.999574321699393	1.99265950936556
chr1	55078283	55078333	51	-	utr3	Hspd1	0.540366949144225	1	0.573157109230401	1	0.623886146190109	0.992624186356313	0.660010519370493	0.846811197022744	-0.477812583712444	-0.05384144324	0.481740890340364	0.999574321699393	-0.423971140472444
chr1	55086908	55088243	1336	-	utr5	Hspd1	0.85984126406813	1	0.996757326988655	1	0.940225319933376	0.992624186356313	0.0647276218814561	0.347759373942519	0.0669617121796194	-0.05384144324	0.481740890340364	0.999574321699393	0.120803155419619
chr1	55170308	55170358	51	-	utr3	Rftn2	0.678825538588887	1	0.62635732891081	1	0.711072014275509	0.992624186356313	0.498782301829207	0.73929942242355	0.0285999636211328	-0.0890025639228586	0.469696141802891	0.999574321699393	0.117602527543991
chr1	55171801	55171900	100	-	utr3	Rftn2	0.521255938575824	1	0.541849367308207	1	0.645399464311599	0.992624186356313	0.826849816578236	0.946977159004102	-0.137210346697075	-0.0890025639228586	0.469696141802891	0.999574321699393	-0.0482077827742166
chr1	55226185	55226583	399	-	utr5	Rftn2	0.139261033397111	1	0.0767073705838068	1	0.0927673622497781	0.992624186356313	0.0123041462333399	0.300247802185222	-0.223963352210418	-0.0890025639228586	0.469696141802891	0.999574321699393	-0.13496078828756
chr1	55226683	55226732	50	-	utr5	Rftn2	0.202201117784855	1	0.147233759467363	1	0.251872735724292	0.992624186356313	0.460319815233875	0.711388973406063	-0.173339297979532	-0.0890025639228586	0.469696141802891	0.999574321699393	-0.0843367340566737
chr1	56795428	56795478	51	-	utr3	Satb2	0.989699557316859	1	0.94831279326526	1	0.967952813067031	0.992624186356313	0.447830193724065	0.701267765243083	-0.0658118538823938	-0.0136647403039802	0.819938874032765	0.999574321699393	-0.0521471135784136
chr1	56795877	56796077	201	-	utr3	Satb2	0.251540044193947	1	0.275408038360003	1	0.355822480417119	0.992624186356313	0.718042794536136	0.883816090140625	0.173537540365515	-0.0136647403039802	0.819938874032765	0.999574321699393	0.187202280669495
chr1	56796277	56796626	350	-	utr3	Satb2	0.472891502967897	1	0.41056287286097	1	0.477407433646414	0.992624186356313	0.0665937857228071	0.349584570224184	-0.157146791984063	-0.0136647403039802	0.819938874032765	0.999574321699393	-0.143482051680083
chr1	56796776	56796975	200	-	utr3	Satb2	0.0195789072755724	1	0.0148947435757903	1	0.037630211788616	0.992624186356313	0.00183390877369327	0.300247802185222	-0.207329144105891	-0.0136647403039802	0.819938874032765	0.999574321699393	-0.193664403801911
chr1	56871623	56871723	101	-	exon	Satb2	0.72859104974594	1	0.830243810621864	1	0.789220791757348	0.992624186356313	0.29197477354096	0.574532536726152	-0.0913479566799517	-0.0136647403039802	0.819938874032765	0.999574321699393	-0.0776832163759716
chr1	56971168	56971268	101	-	utr5	Satb2	0.0433951899499924	1	0.020163772490242	1	0.0529604098481083	0.992624186356313	0.0253631651787133	0.307853376111248	-0.115147094929105	-0.0136647403039802	0.819938874032765	0.999574321699393	-0.101482354625125
chr1	56971468	56971817	350	-	utr5	Satb2	0.0907145098777023	1	0.0659807796043602	1	0.127439645488203	0.992624186356313	0.0280513241227133	0.309323532768415	-0.0678161895134765	-0.0136647403039802	0.819938874032765	0.999574321699393	-0.0541514492094963
chr1	56972017	56974301	2285	-	utr5	Satb2	0.538723919867532	1	0.395281990900053	1	0.469178595291569	0.992624186356313	0.0545086964416498	0.335958313262256	0.0611144024728624	-0.0136647403039802	0.819938874032765	0.999574321699393	0.0747791427768425
chr1	57388582	57388631	50	-	utr3	Tyw5	0.107620173022559	1	0.0946929401479317	1	0.0850565442019365	0.992624186356313	0.703235240546317	0.875291423001352	-0.266763328664833	-0.675384886669969	0.0783488815252675	0.999574321699393	0.408621558005136
chr1	57401502	57406461	4960	-	exon	Tyw5	0.504768368804654	1	0.460353975841957	1	0.532953326965309	0.992624186356313	0.514574114687057	0.751198240940346	-0.372413554283127	-0.675384886669969	0.0783488815252675	0.999574321699393	0.302971332386843
chr1	57406609	57406904	296	-	utr5	Tyw5	0.674703937011117	1	0.593974264008431	1	0.668872547417	0.992624186356313	0.129770200134034	0.421048686040986	0.071900430315998	-0.675384886669969	0.0783488815252675	0.999574321699393	0.747285316985967
chr1	57956648	57956797	150	-	utr3	Kctd18	0.554059200415923	1	0.486695614548417	1	0.559125603662671	0.992624186356313	0.246494416779094	0.535587089464218	0.156417182907994	-0.00267115443901931	0.98831759805912	0.999574321699393	0.159088337347013
chr1	57967715	57969448	1734	-	utr5	Kctd18	0.205193439344482	1	0.150514942991757	1	0.237558447872414	0.992624186356313	0.528589893279484	0.760639821447954	0.943506585673063	-0.00267115443901931	0.98831759805912	0.999574321699393	0.946177740112082
chr1	58017359	58017409	51	-	utr5	Kctd18	0.627036521409108	1	0.551652040612099	1	0.747724431959598	0.992624186356313	0.779997019548838	0.921446205961903	0.183057989096719	-0.00267115443901931	0.98831759805912	0.999574321699393	0.185729143535738
chr1	58384897	58384996	100	-	exon	Gm37607	0.233355965155945	1	0.217649253999974	1	0.446754563863406	0.992624186356313	0.468316852919751	0.716862648492021	0.373116235707772	0.108058577879356	0.83460766727953	0.999574321699393	0.265057657828416
chr1	58385194	58385293	100	-	exon	Gm37607	0.229740654815647	1	0.208913357851535	1	0.406699810253705	0.992624186356313	0.942707120005665	1	-0.193400010092119	0.108058577879356	0.83460766727953	0.999574321699393	-0.301458587971475
chr1	58385590	58385639	50	-	exon	Gm37607	0.817252250317123	1	0.761718306332965	1	0.869681464795106	0.992624186356313	0.555885900746745	0.779447118593118	-0.225945199771767	0.108058577879356	0.83460766727953	0.999574321699393	-0.334003777651123
chr1	58423966	58424016	51	-	utr5	Clk1	0.584066599268727	1	0.623037557194852	1	0.739426062758613	0.992624186356313	0.82006247858507	0.943842870230192	0.137372065048005	0.0138721983628759	0.89291195649776	0.999574321699393	0.123499866685129
chr1	58431144	58431194	51	-	utr3	Ppil3	0.858069339357018	1	0.896217414265989	1	0.95388429851674	0.992624186356313	0.580388474642572	0.795994127853335	-0.0906855313694241	0.0503863212658539	0.840640497893945	0.999574321699393	-0.141071852635278
chr1	58445286	58445486	201	-	utr5	Ppil3	0.0477756386174426	1	0.0504459392995917	1	0.100587245153765	0.992624186356313	0.651204085871101	0.841915316844373	0.404379561771526	0.0503863212658539	0.840640497893945	0.999574321699393	0.353993240505672
chr1	58463661	58463859	199	-	utr3	Orc2	0.753934312162475	1	0.690743083547641	1	0.77716964937601	0.992624186356313	0.372202727308806	0.642588637272789	-0.109385368180401	0.100589151806236	0.596672176346225	0.999574321699393	-0.209974519986637
chr1	58464056	58464106	51	-	utr3	Orc2	0.531318468998494	1	0.461008939349744	1	0.584381357944612	0.992624186356313	0.399537533505543	0.663202452485367	-0.166818481638297	0.100589151806236	0.596672176346225	0.999574321699393	-0.267407633444532
chr1	58504911	58504961	51	-	utr5	Orc2	0.72820061878933	1	0.654608996269062	1	0.814850566119086	0.992624186356313	0.47384631194528	0.721127943584155	-0.476173317682874	0.100589151806236	0.596672176346225	0.999574321699393	-0.57676246948911
chr1	58529800	58530200	401	-	utr3	Fam126b	0.882983610717654	1	0.979220386534057	1	0.951739615706425	0.992624186356313	0.087880726453162	0.376173948230029	-0.130304516984157	0.0314186114443097	0.76276743683971	0.999574321699393	-0.161723128428467
chr1	58565905	58586273	20369	-	utr5	Fam126b	0.344797875724111	1	0.357210904179216	1	0.37088287319472	0.992624186356313	0.224221454129552	0.514821637690615	0.0718058667437738	0.0314186114443097	0.76276743683971	0.999574321699393	0.0403872552994641
chr1	58901547	58901597	51	-	utr3	Trak2	0.745994151623843	1	0.654856545313457	1	0.673017295745277	0.992624186356313	0.354665802635519	0.629391528024214	-0.365356070815512	0.0548570496296926	0.154829659014368	0.999574321699393	-0.420213120445205
chr1	58902944	58903543	600	-	utr3	Trak2	0.172899508409669	1	0.138294406775537	1	0.103079068868648	0.992624186356313	0.00929297676788621	0.300247802185222	-0.187366954228141	0.0548570496296926	0.154829659014368	0.999574321699393	-0.242224003857834
chr1	58903643	58904142	500	-	utr3	Trak2	0.452145676033879	1	0.395212746428483	1	0.46298288142607	0.992624186356313	0.0344465481443103	0.313860945419656	-0.0160286228857868	0.0548570496296926	0.154829659014368	0.999574321699393	-0.0708856725154794
chr1	58946529	58973430	26902	-	utr5	Trak2	0.659674603766972	1	0.554095270777548	1	0.564385030061908	0.992624186356313	0.211856376926944	0.503680263645217	-0.0126253273193721	0.0548570496296926	0.154829659014368	0.999574321699393	-0.0674823769490647
chr1	59119710	59119759	50	-	utr5	Tmem237	0.577160572339747	1	0.525247988160709	1	0.65807259609954	0.992624186356313	0.254944176855505	0.542437537951281	-0.364611629885817	0.106536089019872	0.499329060021347	0.999574321699393	-0.471147718905689
chr1	59120004	59120358	355	-	utr5	Tmem237	0.929789058203585	1	0.984030179061655	1	0.972182872407219	0.992624186356313	0.685747238201461	0.863713671234094	0.0565270495981695	0.106536089019872	0.499329060021347	0.999574321699393	-0.0500090394217026
chr1	59162892	59163140	249	-	utr3	Als2	0.807569345030311	1	0.830998483054979	1	0.868776614371294	0.992624186356313	0.636083243934933	0.832244217316997	0.107193377462278	-0.139254314158512	0.0931550051145918	0.999574321699393	0.24644769162079
chr1	59163226	59163389	164	-	utr3	Als2	0.0415425711621277	1	0.0292350060826169	1	0.0631465037960892	0.992624186356313	0.0158337129567602	0.300864380737346	-0.383607345974245	-0.139254314158512	0.0931550051145918	0.999574321699393	-0.244353031815733
[truncated: 41,010 more rows]
