# Supplementary material for: Limits in the detection of m6A changes using MeRIP/m6A-seq
Source: Sci Rep. 2020 Apr 20;10:6590. doi: 10.1038/s41598-020-63355-3 (PMC7170965; doi:10.1038/s41598-020-63355-3)
Supplement: Supplementary file 3 — Supplementary information 3. [file 41598_2020_63355_MOESM3_ESM.zip › additional_file4_v2/metdiff_deq_results/lichinchi_hiv_2016_deq_results.txt]

seqnames	start	end	width	strand	annot	main.gene	deseq2.p	deseq2.padj	edger.p	edger.padj	qnb.p	qnb.padj	peak.l2fc	gene.l2fc	gene.p	gene.padj	diff.l2fc
chr1	632318	632417	100	+	exon	MTCO1P12	0.0801078132891212	NA	0.0621738079551708	1	0.0670677277131825	0.349854299072974	0.0110744166159251	-0.457605758771953	0.0382278134165349	0.106996459581943	0.468680175387878
chr1	856605	856705	101	+	exon	LINC01128	0.368903590317688	NA	0.155244225420406	1	0.205827400857512	0.580612153871971	1.68731599443261	0.720241659743083	8.13983359822911e-05	0.000462999709257069	0.967074334689523
chr1	961478	961578	101	+	exon	KLHL17	0.223640837888089	NA	0.169084352095595	1	0.172926772143246	0.539219418474619	-0.436557229064988	-0.128956312307703	0.333318259290711	0.547581666031375	-0.307600916757284
chr1	961678	961853	176	+	exon	KLHL17	0.258131239961261	NA	0.0646588976322766	1	0.12931326299902	0.474013739990305	0.63283176345317	-0.128956312307703	0.333318259290711	0.547581666031375	0.761788075760873
chr1	1022249	1022348	100	+	utr5	AGRN	0.192786074074647	0.728859871891069	0.0384189862829284	1	0.016493404912099	0.165293479455015	-0.136212367584731	-0.119265691152192	0.369139467146944	0.585678616442837	-0.0169466764325395
chr1	1034589	1034689	101	+	exon	AGRN	0.831529669246547	NA	0.957654512463936	1	0.956363637660812	0.99015694879989	0.280587291003832	-0.119265691152192	0.369139467146944	0.585678616442837	0.399852982156024
chr1	1040739	1040839	101	+	exon	AGRN	0.306100435402958	NA	0.132730160972852	1	0.0899849236347967	0.405009953120534	0.272381627356777	-0.119265691152192	0.369139467146944	0.585678616442837	0.391647318508969
chr1	1041280	1041380	101	+	exon	AGRN	0.111261762783084	NA	0.0513269952617363	1	0.0265227444678691	0.216648652248525	1.08046511850706	-0.119265691152192	0.369139467146944	0.585678616442837	1.19973080965925
chr1	1044365	1045186	822	+	exon	AGRN	0.0376451348845746	0.442461411268698	0.0025792153227962	1	0.000456145680416882	0.017392956034282	0.306690304458356	-0.119265691152192	0.369139467146944	0.585678616442837	0.425955995610548
chr1	1046281	1046477	197	+	exon	AGRN	0.0400056408092327	0.451951275487437	0.0770355954512066	1	0.000848473624302994	0.0269338639519597	-0.460855573692574	-0.119265691152192	0.369139467146944	0.585678616442837	-0.341589882540382
chr1	1046577	1046726	150	+	exon	AGRN	0.72067490723392	NA	0.391564146862474	1	0.424035178664847	0.769410126900928	0.197732344166243	-0.119265691152192	0.369139467146944	0.585678616442837	0.316998035318435
chr1	1047452	1047621	170	+	exon	AGRN	0.0337980683909438	0.424437349927344	0.00683452910518616	1	0.000568000903406739	0.0201441688588412	0.457678048950974	-0.119265691152192	0.369139467146944	0.585678616442837	0.576943740103166
chr1	1048074	1048174	101	+	exon	AGRN	0.0589513177821572	0.510532597654852	0.0979434881011809	1	0.053956615022123	0.316089427387666	-0.43384002245112	-0.119265691152192	0.369139467146944	0.585678616442837	-0.314574331298928
chr1	1048785	1048885	101	+	exon	AGRN	0.0530492191453144	NA	0.00941640090516948	1	0.00329206066661554	0.064124679837904	0.359215920632993	-0.119265691152192	0.369139467146944	0.585678616442837	0.478481611785185
chr1	1051588	1051990	403	+	exon	AGRN	0.988401109654299	0.997980014880669	0.609789253860743	1	0.571621690168975	0.855514762034359	0.0740702575177128	-0.119265691152192	0.369139467146944	0.585678616442837	0.193335948669905
chr1	1053484	1053683	200	+	exon	AGRN	0.17016567384205	NA	0.0423349549269185	1	0.0421253713543492	0.278070181661972	0.317995813560514	-0.119265691152192	0.369139467146944	0.585678616442837	0.437261504712706
chr1	1055471	1055570	100	+	utr3	AGRN	0.621291543310059	0.929036692503811	0.307090427720495	1	0.162330507415734	0.523633019407453	0.074464220926973	-0.119265691152192	0.369139467146944	0.585678616442837	0.193729912079165
chr1	1060315	1063099	2785	+	exon	RP11-465B22.3	0.31456447527679	0.818043552562585	0.126770587490899	1	0.0118168876506481	0.137332684107008	0.0564266510391789	-0.295494973547516	1.28934003477419e-05	8.49641018967504e-05	0.351921624586695
chr1	1064218	1065363	1146	+	exon	RP11-465B22.3	0.946895402074257	0.989722160652701	0.492709125758703	1	0.337377822376404	0.706891176532691	-0.0870533999094395	-0.295494973547516	1.28934003477419e-05	8.49641018967504e-05	0.208441573638076
chr1	1170244	1170343	100	+	exon	RP11-465B22.8	0.949280050958117	NA	0.781055821986911	1	0.783631560153463	0.948006019091928	0.420808365760147	0.224554680748851	0.244112194948337	0.444173296572547	0.196253685011295
chr1	1279131	1279224	94	+	exon	RP5-902P8.10	0.343121605437163	NA	0.330193944722252	1	0.429416114449942	0.772488042882602	0.386295592581527	0.60038945869991	0.030567686591813	0.088560587322075	-0.214093866118383
chr1	1280684	1280833	150	+	utr5	SCNN1D	0.547208612259517	NA	0.624550184142144	1	0.728815701454294	0.926774436192246	0.458813399972423	0.334520482118324	0.00956949052364415	0.0329197755807036	0.124292917854099
chr1	1283996	1285576	1581	+	utr5	SCNN1D	0.453196561984368	NA	0.226988991256321	1	0.154000635157086	0.512555427954811	0.808468031075319	0.334520482118324	0.00956949052364415	0.0329197755807036	0.473947548956994
chr1	1309145	1309245	101	+	utr5	PUSL1	0.222236119327336	NA	0.0571996508084904	1	0.119214295975094	0.458066805282685	0.299051302252551	-0.214622123849784	0.356925189466827	0.572910393029998	0.513673426102335
chr1	1310772	1310872	101	+	exon	PUSL1	0.380060606584451	NA	0.147721319396464	1	0.259390972888784	0.641251252882068	0.63814973338399	-0.214622123849784	0.356925189466827	0.572910393029998	0.852771857233774
chr1	1327914	1328013	100	+	utr3	CPTP	0.501508259984273	NA	0.232656508946409	1	0.320899368495641	0.693515637061568	0.199234152584731	-0.206479999812432	0.237090595198466	0.436486460999975	0.405714152397163
chr1	1328651	1328750	100	+	utr3	CPTP	0.703111046535595	NA	0.451496334142047	1	0.480732309552602	0.804675902172898	0.113675834965903	-0.206479999812432	0.237090595198466	0.436486460999975	0.320155834778335
chr1	1400215	1400413	199	+	exon	RP4-758J18.2	0.813162616414073	NA	0.499859769586551	1	0.572578412092844	0.856126784535299	0.0656270840104391	-0.138291388313524	0.2730106992625	0.479276124423286	0.203918472323963
chr1	1400710	1400908	199	+	exon	RP4-758J18.2	0.319169922860636	NA	0.411332654465646	1	0.364781737734227	0.729345546633075	-0.620169639652811	-0.138291388313524	0.2730106992625	0.479276124423286	-0.481878251339288
chr1	1409096	1409194	99	+	exon	RP4-758J18.13	0.884149453124671	NA	0.745709266482146	1	0.852639509934257	0.974427328124778	-0.224938361740993	-0.343873641969277	0.250252575468833	0.451561690310468	0.118935280228285
chr1	1409489	1409636	148	+	exon	RP4-758J18.13	0.592040595567752	NA	0.320702099114562	1	0.426571712752248	0.770980216708691	0.347902605661206	-0.343873641969277	0.250252575468833	0.451561690310468	0.691776247630484
chr1	1483649	1483848	200	+	exon	ATAD3B	0.124825140843115	NA	0.107473770845003	1	0.114967360935894	0.451599658726559	-0.594251801669968	0.0281825950364934	0.787968991963709	0.897204697534499	-0.622434396706461
chr1	1489943	1490042	100	+	exon	ATAD3B	0.967305767250819	NA	0.816165712425555	1	0.887529979439408	0.985083850302128	0.134720613408075	0.0281825950364934	0.787968991963709	0.897204697534499	0.106538018371582
chr1	1490242	1490392	151	+	exon	ATAD3B	0.186217653582014	NA	0.0431181989227969	1	0.0578484541188774	0.32733864779325	0.446010264059707	0.0281825950364934	0.787968991963709	0.897204697534499	0.417827669023213
chr1	1490641	1495554	4914	+	exon	ATAD3B	0.770187511150283	NA	0.50009310214483	1	0.421348268893569	0.76776804965418	0.228378209547271	0.0281825950364934	0.787968991963709	0.897204697534499	0.200195614510778
chr1	1495953	1496052	100	+	utr3	ATAD3B	0.847215090839539	NA	0.64113993761287	1	0.607288956283787	0.872551878494958	0.299123193979202	0.0281825950364934	0.787968991963709	0.897204697534499	0.270940598942708
chr1	1527238	1527842	605	+	exon	ATAD3A	0.820234520436769	NA	0.510738955195718	1	0.501036537330305	0.816363499976911	0.0127484250002393	-0.0337190569923524	0.778214569159505	0.891489676927464	0.0464674819925917
chr1	1615909	1616009	101	+	utr5	MIB2	0.756712653581168	NA	0.606963831337248	1	0.775873498549167	0.945062572168218	1.67028960808919	0.366649826127648	0.00455809767375747	0.0172990260196928	1.30363978196154
chr1	1616680	1616779	100	+	exon	MIB2	0.907226094321374	NA	0.944013324897691	1	0.940661903101586	0.99015694879989	0.737490850128402	0.366649826127648	0.00455809767375747	0.0172990260196928	0.370841024000754
chr1	1625296	1625446	151	+	utr3	MIB2	0.400806144754074	NA	0.404974532445149	1	0.350198299226726	0.716284095395904	-0.320066314795156	0.366649826127648	0.00455809767375747	0.0172990260196928	-0.686716140922804
chr1	1630361	1630510	150	+	utr3	MIB2	0.831014716866012	NA	0.582567308767364	1	0.666559288311745	0.898513760255287	0.344797744689501	0.366649826127648	0.00455809767375747	0.0172990260196928	-0.0218520814381469
chr1	2050570	2050670	101	+	utr5	PRKCZ	0.422002309087737	NA	0.241257085985219	1	0.285096029194881	0.6640029944801	0.297325860132249	-0.014167199850607	0.913174516830575	0.960667924678698	0.311493059982856
chr1	2056509	2059576	3068	+	exon	PRKCZ	0.162261003731009	NA	0.120844167481327	1	0.149367957399418	0.505396188536555	-0.333813284136999	-0.014167199850607	0.913174516830575	0.960667924678698	-0.319646084286392
chr1	2169487	2169587	101	+	exon	PRKCZ	0.734110976759258	NA	0.796253296210068	1	0.877529478981015	0.982361690834245	0.0217840127840826	-0.014167199850607	0.913174516830575	0.960667924678698	0.0359512126346897
chr1	2171634	2172303	670	+	exon	PRKCZ	0.467634019890937	NA	0.635499869668281	1	0.550626921637019	0.845538600759731	-0.075441946495083	-0.014167199850607	0.913174516830575	0.960667924678698	-0.0612747466444759
chr1	2173911	2174798	888	+	exon	PRKCZ	0.792894465170496	NA	0.942635228091079	1	0.98074911077677	0.99015694879989	-0.367760702579627	-0.014167199850607	0.913174516830575	0.960667924678698	-0.35359350272902
chr1	2181905	2184673	2769	+	utr3	PRKCZ	0.747073439622636	0.949787209051232	0.857043260268057	1	0.766228415818116	0.940192050569462	-0.241977045125135	-0.014167199850607	0.913174516830575	0.960667924678698	-0.227809845274528
chr1	2303840	2304089	250	+	exon	SKI	0.12655255746762	NA	0.0415079501675812	1	0.00566648757130953	0.0894533721920946	0.122381781572451	-0.313289370926074	0.000616136907041321	0.00290151277838469	0.435671152498524
chr1	2304423	2306631	2209	+	exon	SKI	0.378676530672134	0.842731400626743	0.581631599376448	1	0.436434184806352	0.775957678561118	-0.348473266373957	-0.313289370926074	0.000616136907041321	0.00290151277838469	-0.0351838954478829
chr1	2306781	2306930	150	+	utr3	SKI	0.915269544426188	NA	0.823274887226914	1	0.857563969110394	0.976345952888071	-0.053858109016667	-0.313289370926074	0.000616136907041321	0.00290151277838469	0.259431261909407
chr1	2307229	2307528	300	+	utr3	SKI	0.273707628884378	NA	0.127148171044676	1	0.0867193862725727	0.397007252505003	0.260296554596219	-0.313289370926074	0.000616136907041321	0.00290151277838469	0.573585925522293
chr1	2308724	2308873	150	+	utr3	SKI	0.0512161572079483	NA	0.00858863016867954	1	0.00471832080687015	0.0798176989607958	0.406095852111363	-0.313289370926074	0.000616136907041321	0.00290151277838469	0.719385223037436
chr1	2395260	2395360	101	+	utr5	RER1	0.241324335974119	NA	0.073321166713898	1	0.0898505564333274	0.404802701665761	0.916167239823268	0.21208603575207	0.0251593051222736	0.0753135016469435	0.704081204071199
chr1	2399450	2400892	1443	+	exon	RER1	0.386224630843209	0.84634828143698	0.14929172036435	1	0.119990081976863	0.459350129770821	0.31107992555976	0.21208603575207	0.0251593051222736	0.0753135016469435	0.0989938898076907
chr1	2403348	2403448	101	+	utr3	RER1	0.341421554218237	NA	0.146771926452697	1	0.122103484568247	0.46180720401208	0.50790541656842	0.21208603575207	0.0251593051222736	0.0753135016469435	0.29581938081635
chr1	2556413	2556562	150	+	utr5	TNFRSF14	0.98116457225448	NA	0.688825856464665	1	0.68811912707775	0.909673114675166	-0.174955647102881	0.109033785317055	0.183228045163419	0.362513546685466	-0.283989432419936
chr1	2558411	2558560	150	+	exon	TNFRSF14	0.622291984630196	0.929144030129906	0.311643034173786	1	0.244710143538027	0.624603715777613	0.481668883810509	0.109033785317055	0.183228045163419	0.362513546685466	0.372635098493454
chr1	2559903	2560577	675	+	exon	TNFRSF14	0.708094037463027	NA	0.366335066789267	1	0.345302289591326	0.712659390208439	0.321915642734024	0.109033785317055	0.183228045163419	0.362513546685466	0.212881857416969
chr1	2563015	2563114	100	+	exon	TNFRSF14	0.379356655811503	NA	0.474954814525681	1	0.530937903298918	0.835269120586486	0.0700378015073066	0.109033785317055	0.183228045163419	0.362513546685466	-0.0389959838097485
chr1	2589487	2589586	100	+	utr3	FAM213B	0.248859818297289	NA	0.28757727753295	1	0.256006932067542	0.638097073895766	-0.683226246826119	-0.440863383299407	0.00253209857305661	0.0103008991115138	-0.242362863526712
chr1	2589784	2589883	100	+	utr3	FAM213B	0.130113818732939	NA	0.0246848047595455	1	0.0423151043631706	0.279086697611486	0.263715450023815	-0.440863383299407	0.00253209857305661	0.0103008991115138	0.704578833323222
chr1	2590081	2590180	100	+	utr3	FAM213B	0.466420997663609	NA	0.244550835867385	1	0.234922178565292	0.613519902286393	-0.511169486053636	-0.440863383299407	0.00253209857305661	0.0103008991115138	-0.0703061027542293
chr1	2590478	2590577	100	+	utr3	FAM213B	0.711552048107295	NA	0.816663473406505	1	0.828688620713419	0.965581661764978	-0.655906941227453	-0.440863383299407	0.00253209857305661	0.0103008991115138	-0.215043557928047
chr1	2591073	2591172	100	+	utr3	FAM213B	0.0661681573813834	NA	0.0465767312469547	1	0.0315681759859416	0.238057955843813	-0.877110220740075	-0.440863383299407	0.00253209857305661	0.0103008991115138	-0.436246837440668
chr1	3698128	3707774	9647	+	utr5	TP73	0.336838997963947	0.822463330191051	0.559795750424473	1	0.346109013444363	0.713188134975636	-0.602768851454042	-0.463815802492486	5.89947659506659e-11	8.30211686854377e-10	-0.138953048961556
chr1	3708520	3722105	13586	+	exon	TP73	0.303955313492547	0.812167121320516	0.550843762865385	1	0.443351331563735	0.78137423696488	-0.222526691342919	-0.463815802492486	5.89947659506659e-11	8.30211686854377e-10	0.241289111149567
chr1	3723400	3727145	3746	+	exon	TP73	0.549275377060285	0.905031567687083	0.819835296341497	1	0.807447811344994	0.958601321460456	-0.552196073701817	-0.463815802492486	5.89947659506659e-11	8.30211686854377e-10	-0.0883802712093314
chr1	3727646	3727746	101	+	exon	TP73	0.369490938152963	NA	0.151879073674885	1	0.127595213218567	0.471106865259474	-0.476592613689304	-0.463815802492486	5.89947659506659e-11	8.30211686854377e-10	-0.0127768111968182
chr1	3729411	3729511	101	+	exon	TP73	0.118504993067813	NA	0.0435333029478153	1	0.013237677944369	0.146767194132859	0.482421423107279	-0.463815802492486	5.89947659506659e-11	8.30211686854377e-10	0.946237225599765
chr1	3730935	3731481	547	+	exon	TP73	0.398916959509677	0.851600024336592	0.612192661095543	1	0.332141706448726	0.702327263920417	-0.725994077143125	-0.463815802492486	5.89947659506659e-11	8.30211686854377e-10	-0.262178274650639
chr1	3732770	3733069	300	+	utr3	TP73	0.132318340892546	0.670248786790031	0.227807413166315	1	0.02826570763498	0.223912089169537	-0.870161084731624	-0.463815802492486	5.89947659506659e-11	8.30211686854377e-10	-0.406345282239138
chr1	3734312	3734461	150	+	utr3	TP73	0.396147469732099	NA	0.542214191175609	1	0.528052703896731	0.832987050985706	-0.467104966309522	-0.463815802492486	5.89947659506659e-11	8.30211686854377e-10	-0.0032891638170357
chr1	3734560	3734709	150	+	utr3	TP73	0.372129447140142	0.842470741239627	0.568044257487548	1	0.51405327361016	0.825688002378802	-0.398092123542965	-0.463815802492486	5.89947659506659e-11	8.30211686854377e-10	0.0657236789495205
chr1	3735057	3735207	151	+	utr3	TP73	0.141754332918575	NA	0.0473337599237177	1	0.0103141865601893	0.128117947266996	-0.0769925577346357	-0.463815802492486	5.89947659506659e-11	8.30211686854377e-10	0.38682324475785
chr1	6036043	6040611	4569	+	utr5	KCNAB2	0.978606794063509	0.995955467330192	0.730910059549973	1	0.590171341014461	0.86520300412677	-0.435953921907724	-0.749042060627347	2.84827252953886e-47	4.06628380861798e-45	0.313088138719623
chr1	6082204	6085233	3030	+	exon	KCNAB2	0.755582339856239	0.951633521259128	0.8427956840704	1	0.760767027796706	0.938910016626282	-0.569781744597934	-0.749042060627347	2.84827252953886e-47	4.06628380861798e-45	0.179260316029413
chr1	6090408	6091294	887	+	exon	KCNAB2	0.429789691963693	0.867306799329813	0.191817655848516	1	0.0547112832575799	0.318123909872257	-0.652776171947452	-0.749042060627347	2.84827252953886e-47	4.06628380861798e-45	0.0962658886798947
chr1	6096339	6096439	101	+	exon	KCNAB2	0.435580841660579	NA	0.165798845997136	1	0.194582634775805	0.56725826093738	-0.0404332662569594	-0.749042060627347	2.84827252953886e-47	4.06628380861798e-45	0.708608794370387
chr1	6097500	6097649	150	+	utr3	KCNAB2	0.626345176958179	NA	0.779160427192255	1	0.814775672513314	0.960816354303157	-0.857486640685229	-0.749042060627347	2.84827252953886e-47	4.06628380861798e-45	-0.108444580057882
chr1	6097749	6097849	101	+	utr3	KCNAB2	0.468370431312783	NA	0.655863233585263	1	0.645124182699525	0.89053871728653	-0.915230667295971	-0.749042060627347	2.84827252953886e-47	4.06628380861798e-45	-0.166188606668624
chr1	6098648	6098747	100	+	utr3	KCNAB2	0.609196261520284	0.925978653025086	0.240024807512698	1	0.0893243822120652	0.40366556753126	-0.578802578802389	-0.749042060627347	2.84827252953886e-47	4.06628380861798e-45	0.170239481824957
chr1	6099097	6099197	101	+	utr3	KCNAB2	0.0423395729621249	0.460626203828005	0.0210058457963153	1	7.33523523473222e-05	0.00500998705084757	-0.247765272442627	-0.749042060627347	2.84827252953886e-47	4.06628380861798e-45	0.50127678818472
chr1	6099646	6099945	300	+	utr3	KCNAB2	0.149097358039151	0.690653439091005	0.0620036209863975	1	0.000866353535003445	0.0273531863403311	-0.435876140825235	-0.749042060627347	2.84827252953886e-47	4.06628380861798e-45	0.313165919802112
chr1	6209401	6209501	101	+	exon	RNF207	0.444851035434152	NA	0.229014089856452	1	0.376667405329971	0.739416288927218	0.986041559496825	0.433191663164942	0.00194724214349517	0.00817156343334854	0.552849896331882
chr1	6211059	6211906	848	+	exon	RNF207	0.381856432343055	NA	0.125251384100316	1	0.208655787501852	0.583328271581033	0.788153971719473	0.433191663164942	0.00194724214349517	0.00817156343334854	0.35496230855453
chr1	6212734	6213083	350	+	exon	RNF207	0.183698244720072	NA	0.193295209299893	1	0.216684372806174	0.592482757445584	0.0710026290526029	0.433191663164942	0.00194724214349517	0.00817156343334854	-0.362189034112339
chr1	6580900	6580999	100	+	exon	ZBTB48	0.741443358383718	NA	0.524327988649099	1	0.504201522385954	0.818351163548228	0.0530662589545576	0.221772142200505	0.104724433186673	0.238109828180094	-0.168705883245948
chr1	6581246	6582103	858	+	utr5	ZBTB48	0.361487758238362	NA	0.127972915620024	1	0.17341278636301	0.539459493591891	0.667722286832306	0.221772142200505	0.104724433186673	0.238109828180094	0.445950144631801
chr1	6587567	6588142	576	+	exon	ZBTB48	0.145186311390206	NA	0.153431102184222	1	0.110762639876476	0.446134101245767	-0.426996068138276	0.221772142200505	0.104724433186673	0.238109828180094	-0.648768210338782
chr1	6613884	6613983	100	+	utr5	PHF13	0.547945318944162	NA	0.41247046230798	1	0.307735187060554	0.683813245336744	0.128026182591619	-0.375597981267469	0.00449435792918905	0.017098100817567	0.503624163859088
chr1	6619877	6620026	150	+	exon	PHF13	0.627934815984438	NA	0.340910371312433	1	0.386140946967142	0.744966150424049	0.0988751330121912	-0.375597981267469	0.00449435792918905	0.017098100817567	0.47447311427966
chr1	7772787	7772935	149	+	utr5	VAMP3	0.791301164506219	NA	0.663031313864564	1	0.540519556286302	0.840826335409494	-0.231162057201998	-0.578330640090194	0.00171897865022284	0.00730549093416289	0.347168582888196
chr1	7962790	7969097	6308	+	exon	PARK7	0.247189135311724	0.777556085048412	0.446701547875297	1	0.309091693244206	0.685103741912088	-0.177239236318314	-0.023460010037451	0.746003955778429	0.874947888898061	-0.153779226280863
chr1	9244956	9245056	101	+	exon	H6PD	0.7501883433053	NA	0.548381627138305	1	0.6169631735787	0.877139518726211	-0.0655244243718227	-0.218521086248194	0.00862688238096408	0.0300921632642534	0.152996661876371
chr1	9245156	9245255	100	+	exon	H6PD	0.151293040145142	NA	0.130069632685407	1	0.146153662353114	0.501056965330624	-0.839758918694127	-0.218521086248194	0.00862688238096408	0.0300921632642534	-0.621237832445933
chr1	9264160	9264260	101	+	exon	H6PD	0.60335259599557	NA	0.661596080287654	1	0.677908249645852	0.905135012119261	-0.0735106890036734	-0.218521086248194	0.00862688238096408	0.0300921632642534	0.14501039724452
chr1	9264559	9264658	100	+	exon	H6PD	0.683558392555539	NA	0.384265790577392	1	0.484257255483058	0.80680612179855	0.050025896257487	-0.218521086248194	0.00862688238096408	0.0300921632642534	0.268546982505681
chr1	9265057	9265207	151	+	utr3	H6PD	0.283573537849723	NA	0.379893439728638	1	0.286839377876737	0.66539180058324	-0.508079718051395	-0.218521086248194	0.00862688238096408	0.0300921632642534	-0.289558631803201
chr1	9266353	9266453	101	+	utr3	H6PD	0.201984877279091	NA	0.216423936635404	1	0.236314013302996	0.614749208948369	-0.19506820390292	-0.218521086248194	0.00862688238096408	0.0300921632642534	0.0234528823452734
chr1	9266652	9266752	101	+	utr3	H6PD	0.566551568848106	NA	0.654696738973837	1	0.65242871750419	0.892496929875956	-0.170408902893872	-0.218521086248194	0.00862688238096408	0.0300921632642534	0.0481121833543222
chr1	9267101	9267200	100	+	utr3	H6PD	0.43028137211487	NA	0.223187269754894	1	0.184052943689843	0.555066938245539	0.159426070155564	-0.218521086248194	0.00862688238096408	0.0300921632642534	0.377947156403758
chr1	9267400	9267499	100	+	utr3	H6PD	0.437284010890117	NA	0.188297808305919	1	0.258788919881898	0.640605887370773	-0.0203901697454057	-0.218521086248194	0.00862688238096408	0.0300921632642534	0.198130916502788
chr1	9368792	9368891	100	+	utr3	SPSB1	0.952819256069714	NA	0.9493898269914	1	0.9274506592475	0.99015694879989	-0.143860442808295	-0.135581844209094	0.550898388990132	0.740445651352485	-0.0082785985992011
chr1	9369285	9369384	100	+	utr3	SPSB1	0.329772314648476	NA	0.115992516641642	1	0.239298842094152	0.618097131232442	0.701734074244481	-0.135581844209094	0.550898388990132	0.740445651352485	0.837315918453575
chr1	9613828	9613928	101	+	utr3	TMEM201	0.29662361473184	NA	0.0965761574864445	1	0.165473138811821	0.528549700372609	0.340205474805043	0.167451216225682	0.196978858398814	0.382145511398487	0.172754258579361
chr1	9721818	9722081	264	+	exon	PIK3CD	0.050859967625936	0.489032973911717	0.00660759043064801	1	0.00025194450834586	0.0115883855317178	-0.454389400014208	-0.85516029105092	1.30277288037078e-46	1.80064786649974e-44	0.400770891036712
chr1	9723985	9724367	383	+	exon	PIK3CD	0.297257753904575	0.80921531617852	0.518038487178731	1	0.378675945233663	0.740677763646742	-0.972480055814746	-0.85516029105092	1.30277288037078e-46	1.80064786649974e-44	-0.117319764763826
chr1	9726970	9727070	101	+	utr3	PIK3CD	0.513059829414823	0.894649524005291	0.841890250020177	1	0.745395244015596	0.933816811847773	-0.909910904211048	-0.85516029105092	1.30277288037078e-46	1.80064786649974e-44	-0.0547506131601279
chr1	9728316	9728516	201	+	utr3	PIK3CD	0.741059081872957	0.949578360915111	0.358901326867816	1	0.233184230149928	0.611346795859337	-0.763932853626666	-0.85516029105092	1.30277288037078e-46	1.80064786649974e-44	0.0912274374242534
chr1	10033231	10033381	151	+	utr5	UBE4B	0.27345852840161	NA	0.318969996179018	1	0.266499780577883	0.647308487257445	-0.677142705014216	-0.342337032821537	8.97511547042187e-05	0.000505738783973395	-0.334805672192679
chr1	10106387	10106487	101	+	exon	UBE4B	0.57437078250058	NA	0.520413758693692	1	0.665079505363416	0.898136500692258	-0.505800802540511	-0.342337032821537	8.97511547042187e-05	0.000505738783973395	-0.163463769718974
chr1	10179560	10180092	533	+	utr3	UBE4B	0.923036150334413	NA	0.566740365009355	1	0.552965446872814	0.846743267016099	-0.410388662417175	-0.342337032821537	8.97511547042187e-05	0.000505738783973395	-0.0680516295956378
chr1	10323914	10324014	101	+	exon	KIF1B	0.729323040859484	NA	0.773340395248751	1	0.842465927326573	0.971281952730296	-0.0986403361832034	-0.148177661097008	0.129712556958528	0.280522472194545	0.0495373249138048
chr1	10342073	10343236	1164	+	exon	KIF1B	0.471688386255068	NA	0.470079044183886	1	0.559336838681867	0.850243067799485	-0.821988469754837	-0.148177661097008	0.129712556958528	0.280522472194545	-0.673810808657829
chr1	10371143	10374346	3204	+	exon	KIF1B	0.753573027109211	NA	0.500037570545622	1	0.587286687697161	0.864050392109423	-0.127116799949601	-0.148177661097008	0.129712556958528	0.280522472194545	0.0210608611474069
chr1	10377161	10377261	101	+	utr3	KIF1B	0.753047050441678	NA	0.576575460299836	1	0.595021926117702	0.867714492402202	-0.288928576443613	-0.148177661097008	0.129712556958528	0.280522472194545	-0.140750915346605
chr1	10400562	10411498	10937	+	utr3	PGD	0.112224808894486	0.635346769539708	0.24333111007673	1	0.108776771462551	0.442752446708639	-0.216364410471735	-0.0509494355974362	0.425276153114692	0.639255587595471	-0.165414974874299
chr1	10417055	10417412	358	+	exon	PGD	0.278362375845683	0.798195758449919	0.0674419108396537	1	0.0466340652073095	0.292796980105136	0.0816472352405438	-0.0509494355974362	0.425276153114692	0.639255587595471	0.13259667083798
chr1	10451460	10451558	99	+	utr3	APITD1-CORT	0.640699958558807	NA	0.615520833212474	1	0.711922556168313	0.919984822931609	-0.934843139987075	1.60402800896709	0.499550564977722	NA	-2.53887114895416
chr1	10629710	10629960	251	+	exon	PEX14	0.658675468496586	NA	0.84207680068971	1	0.850455304769467	0.973483955458505	-0.438273655966425	-0.266520863746647	0.0758608142529467	0.185234915064883	-0.171752792219778
chr1	10630409	10630509	101	+	utr3	PEX14	0.454525889328592	NA	0.518695355492323	1	0.399265218345589	0.753535142600268	-0.64151952044891	-0.266520863746647	0.0758608142529467	0.185234915064883	-0.374998656702263
chr1	10647956	10648055	100	+	exon	RP4-734G22.3	0.347228468486736	NA	0.130643997017491	1	0.251401849095236	0.63311519073736	0.751210135614923	0.559501237673321	0.392776644464374	0.60872485568956	0.191708897941602
chr1	11022290	11022440	151	+	utr3	TARDBP	0.702199229717146	0.947379584265867	0.911372921156969	1	0.823669940811161	0.964108408474531	-0.485204664545138	-0.487261232933199	4.07944054782878e-07	3.41527237221777e-06	0.00205656838806129
chr1	11071459	11071558	100	+	exon	RP4-635E18.7	0.780189804075075	NA	0.523150012808871	1	0.606014896801306	0.87227273208185	0.658287522006542	0.489013838540364	0.559138494067836	0.746481193630616	0.169273683466178
chr1	11274053	11285885	11833	+	exon	UBIAD1	0.930107702564624	NA	0.765457319380439	1	0.735423535427628	0.92967662229997	-0.101846237465267	-0.427145472179347	0.0169037937758389	0.0536746158817242	0.32529923471408
chr1	11750305	11750404	100	+	utr3	AGTRAP	0.652498866032478	NA	0.39197956121391	1	0.413304984944418	0.76287939616988	-0.384620965115301	-0.857156382234213	9.42569021359952e-05	0.000528520614044211	0.472535417118912
chr1	11834238	11834576	339	+	exon	CLCN6	0.600252313839684	NA	0.328962057646187	1	0.396527396700236	0.751449674320456	0.225313940189473	-0.113315663769475	0.33602337479786	0.550649994948917	0.338629603958948
chr1	11837382	11837482	101	+	exon	CLCN6	0.672700755672175	NA	0.403492351603052	1	0.480831187656215	0.804675902172898	0.224987513905625	-0.113315663769475	0.33602337479786	0.550649994948917	0.3383031776751
chr1	11842296	11842395	100	+	utr3	CLCN6	0.696573314053894	NA	0.388024774157134	1	0.481308831983184	0.804797072726074	-0.123906799201028	-0.113315663769475	0.33602337479786	0.550649994948917	-0.0105911354315525
chr1	11948001	11949856	1856	+	exon	PLOD1	0.937118614075281	0.988682676327064	0.574228362688064	1	0.534499342844847	0.837292952512619	0.322959623306295	0.147721109519294	0.028532436207591	0.083612946077613	0.175238513787001
chr1	11950504	11952706	2203	+	exon	PLOD1	0.382855908054606	NA	0.121786797869155	1	0.128800085971912	0.473191362093022	0.26727743003103	0.147721109519294	0.028532436207591	0.083612946077613	0.119556320511737
chr1	11958533	11958633	101	+	exon	PLOD1	0.079011973235867	0.563636552947998	0.0989579233196358	1	0.103189554009596	0.431287885246544	-0.0112133937105727	0.147721109519294	0.028532436207591	0.083612946077613	-0.158934503229866
chr1	11964673	11965517	845	+	exon	PLOD1	0.806574583333867	0.964704716590477	0.809244683863019	1	0.798552374121809	0.954265206765961	0.178443874566726	0.147721109519294	0.028532436207591	0.083612946077613	0.0307227650474322
chr1	11966994	11970721	3728	+	exon	PLOD1	0.569854626518823	0.912870765602192	0.282517291424661	1	0.154808892812962	0.513479814799554	0.373562870132322	0.147721109519294	0.028532436207591	0.083612946077613	0.225841760613028
chr1	11972839	11974693	1855	+	exon	PLOD1	0.329088936901809	0.822463330191051	0.0873407934605962	1	0.0332321651532206	0.243366656156455	0.334217354316191	0.147721109519294	0.028532436207591	0.083612946077613	0.186496244796898
chr1	12001476	12001984	509	+	exon	MFN2	0.397358023906231	NA	0.135891322449141	1	0.143235702133673	0.496207278867387	-0.00860156325956081	-0.274644963730247	0.00113760160559729	0.00508150573105416	0.266043400470686
chr1	12004560	12004871	312	+	exon	MFN2	0.795433268113995	NA	0.514601032118962	1	0.571755993899653	0.855514762034359	-0.351705886162701	-0.274644963730247	0.00113760160559729	0.00508150573105416	-0.0770609224324543
chr1	12012172	12012520	349	+	utr3	MFN2	0.191990402296115	NA	0.24912350080638	1	0.224468700615332	0.600558459154238	-0.4259784914542	-0.274644963730247	0.00113760160559729	0.00508150573105416	-0.151333527723953
chr1	12022158	12022257	100	+	exon	MIIP	0.631794865389378	NA	0.33924483612525	1	0.412976726626243	0.762733409415188	1.04507535700414	0.913055263229735	6.37398040652151e-09	6.9715410696329e-08	0.132020093774404
chr1	12031265	12031364	100	+	exon	MIIP	0.712428746870431	NA	0.896174568349085	1	0.890871107934192	0.986292810928791	0.544221618788292	0.913055263229735	6.37398040652151e-09	6.9715410696329e-08	-0.368833644441442
chr1	12115608	12123362	7755	+	utr3	TNFRSF8	0.927583727982011	0.98823117972098	0.52144020634516	1	0.434866401576527	0.774813504961704	-0.146384095543919	-0.258698677177835	0.00023135490131065	0.0011987586815762	0.112314581633916
chr1	12138314	12142413	4100	+	utr3	TNFRSF8	0.337288109763124	0.822463330191051	0.53572081195392	1	0.392290843828721	0.748413597653307	-0.4323495788453	-0.258698677177835	0.00023135490131065	0.0011987586815762	-0.173650901667465
chr1	12142912	12143011	100	+	utr3	TNFRSF8	0.484279040624576	NA	0.223403495512113	1	0.166628327256786	0.529732911201617	-0.0890216777945381	-0.258698677177835	0.00023135490131065	0.0011987586815762	0.169676999383297
chr1	12143161	12143310	150	+	utr3	TNFRSF8	0.279437037516254	NA	0.38226882491678	1	0.244861080193862	0.624603715777613	-0.504538162613709	-0.258698677177835	0.00023135490131065	0.0011987586815762	-0.245839485435874
chr1	12143958	12144058	101	+	utr3	TNFRSF8	0.999893699865728	NA	0.719618636065668	1	0.610221468846644	0.874004402082183	-0.172991377985151	-0.258698677177835	0.00023135490131065	0.0011987586815762	0.0857072991926839
chr1	12192446	12192982	537	+	exon	TNFRSF1B	0.212853077172449	0.751340081537449	0.302014107129952	1	0.260810209393445	0.642214834225033	0.183076772260076	0.124743485844748	0.149895329891275	0.313153813289753	0.0583332864153282
chr1	12208039	12208138	100	+	utr3	TNFRSF1B	0.0331434059494633	NA	0.0365847042409493	1	0.0117246010028525	0.136704510004305	-0.36577925594128	0.124743485844748	0.149895329891275	0.313153813289753	-0.490522741786028
chr1	12208534	12208683	150	+	utr3	TNFRSF1B	0.383230511522629	NA	0.148793181808329	1	0.13587990892909	0.483924996424719	0.28557106826676	0.124743485844748	0.149895329891275	0.313153813289753	0.160827582422012
chr1	12249595	12253813	4219	+	exon	VPS13D	0.549335178010921	NA	0.250877110369886	1	0.38437283047246	0.743711864188193	0.577213112139051	0.342349964107136	1.53453087833925e-05	9.95793063994072e-05	0.234863148031915
chr1	12345002	12345465	464	+	exon	VPS13D	0.116787580823122	NA	0.108478714533567	1	0.126827752450143	0.470256118455561	-0.0913874877820059	0.342349964107136	1.53453087833925e-05	9.95793063994072e-05	-0.433737451889142
chr1	12386301	12400246	13946	+	exon	VPS13D	0.968267798852913	NA	0.764034141433666	1	0.849005534273859	0.972662309389862	0.662173044920745	0.342349964107136	1.53453087833925e-05	9.95793063994072e-05	0.319823080813609
chr1	12416674	12416824	151	+	exon	VPS13D	0.764384360861328	NA	0.515892523011383	1	0.64471955511169	0.890504393467458	0.692326794242934	0.342349964107136	1.53453087833925e-05	9.95793063994072e-05	0.349976830135798
chr1	12508951	12509051	101	+	utr3	VPS13D	0.309342029231522	NA	0.308914817264349	1	0.366989371983379	0.731325282192466	0.00613601116468028	0.342349964107136	1.53453087833925e-05	9.95793063994072e-05	-0.336213952942456
chr1	12511148	12511248	101	+	utr3	VPS13D	0.465072552016107	NA	0.237229235801735	1	0.359242329046362	0.724505618274358	0.960757098839079	0.342349964107136	1.53453087833925e-05	9.95793063994072e-05	0.618407134731943
chr1	13779279	13779379	101	+	exon	PRDM2	0.298430420018983	NA	0.120575708446344	1	0.121052849870184	0.46040652674379	0.106257829824113	-0.03709427345739	0.68702996323146	0.839602164334689	0.143352103281503
chr1	13780576	13780776	201	+	exon	PRDM2	0.89346785236883	NA	0.574089257707634	1	0.604571880591462	0.871680652964693	-0.00164528324194247	-0.03709427345739	0.68702996323146	0.839602164334689	0.0354489902154475
chr1	13781374	13781474	101	+	exon	PRDM2	0.444812717070855	NA	0.452943524938413	1	0.466904067986319	0.796478300241455	-0.0634508876553487	-0.03709427345739	0.68702996323146	0.839602164334689	-0.0263566141979587
chr1	14598806	14598906	101	+	utr5	KAZN	0.0465960735495447	NA	0.00646201390743736	1	0.00449917477185411	0.0786583338658405	1.72563062011101	-0.0991022243941146	0.209508597208494	0.399087325936358	1.82473284450512
chr1	14599006	14599206	201	+	exon	KAZN	0.422354536717092	NA	0.240030129549445	1	0.208596752268711	0.583328271581033	1.04271899784492	-0.0991022243941146	0.209508597208494	0.399087325936358	1.14182122223903
chr1	14960872	15044148	83277	+	exon	KAZN	0.975960753538328	0.995622718394499	0.624906875996465	1	0.412210461246392	0.762242834921401	0.229257704307102	-0.0991022243941146	0.209508597208494	0.399087325936358	0.328359928701216
chr1	15114795	15114895	101	+	utr3	KAZN	0.308782889636701	NA	0.0912101854851047	1	0.176464109889782	0.543735986109158	0.718235812292292	-0.0991022243941146	0.209508597208494	0.399087325936358	0.817338036686407
chr1	15115595	15115695	101	+	utr3	KAZN	0.868755087378541	NA	0.699669476578796	1	0.789472660271881	0.950531023637573	-0.178826653457162	-0.0991022243941146	0.209508597208494	0.399087325936358	-0.0797244290630476
chr1	15219584	15219783	200	+	utr3	TMEM51	0.49046040634812	NA	0.646032768288052	1	0.651477847980147	0.892386032910738	0.0503223043441288	0.200481097761363	0.210220674103418	0.400051620454632	-0.150158793417234
chr1	15341809	15345097	3289	+	exon	FHAD1	0.655228838958512	NA	0.611566339291828	1	0.738336428146375	0.930847460025031	0.0111305981864184	0.474458462776156	0.0701615493718971	0.173941005526124	-0.463327864589737
chr1	15409945	15425883	15939	+	utr5	EFHD2	0.454352866279585	0.872008690667408	0.223126798282416	1	0.0643789025054217	0.34324181815988	0.169897511552967	-0.191004501050658	0.00145397312575925	0.00631150566692851	0.360902012603625
chr1	15427974	15428706	733	+	exon	EFHD2	0.412795484809356	0.862229060379844	0.755250577080736	1	0.636462484074603	0.887291000494467	-0.213146218383022	-0.191004501050658	0.00145397312575925	0.00631150566692851	-0.0221417173323641
chr1	15428805	15429103	299	+	utr3	EFHD2	0.556842550006859	0.908435561753306	0.946104229769101	1	0.844685651610777	0.971757568305164	-0.251649651406138	-0.191004501050658	0.00145397312575925	0.00631150566692851	-0.0606451503554798
chr1	15661381	15661553	173	+	utr3	DDI2	0.404010167038897	NA	0.475360095497931	1	0.496875383577626	0.814153697548752	-0.717193036793702	-0.241586010642492	0.0139839086648886	0.0457486534039022	-0.47560702615121
chr1	15667546	15667646	101	+	utr3	DDI2	0.477373047650698	NA	0.199778931322015	1	0.211781071429589	0.586938975556723	0.309147667198157	-0.241586010642492	0.0139839086648886	0.0457486534039022	0.550733677840649
chr1	15667845	15667945	101	+	utr3	DDI2	0.758734864863473	NA	0.857441569017149	1	0.909982972717332	0.99015694879989	-0.250854986110294	-0.241586010642492	0.0139839086648886	0.0457486534039022	-0.00926897546780159
chr1	15725321	15725421	101	+	exon	PLEKHM2	0.260398289169857	0.787352619958591	0.369515441266256	1	0.340121413891332	0.709214451556052	0.0627955098022377	0.110261855546078	0.119486370449555	0.263233932868562	-0.0474663457438402
chr1	15725520	15727187	1668	+	exon	PLEKHM2	0.642906713406946	0.935590576727231	0.945582088546913	1	0.969123941629532	0.99015694879989	0.0821742336647293	0.110261855546078	0.119486370449555	0.263233932868562	-0.0280876218813487
chr1	15727782	15728345	564	+	exon	PLEKHM2	0.810190562655069	NA	0.473140314304057	1	0.405463159307834	0.757786525213156	0.086948403917986	0.110261855546078	0.119486370449555	0.263233932868562	-0.0233134516280919
chr1	15872979	15873079	101	+	exon	SPEN	0.802163280049945	NA	0.978761827772924	1	0.974243616294007	0.99015694879989	0.190752255972685	0.256644327252453	1.21323137418586e-06	9.41599457075577e-06	-0.0658920712797688
chr1	15931357	15931507	151	+	exon	SPEN	0.804720088821108	NA	0.880239353700006	1	0.950959570268031	0.99015694879989	0.258628965098489	0.256644327252453	1.21323137418586e-06	9.41599457075577e-06	0.00198463784603542
chr1	15931806	15931906	101	+	exon	SPEN	0.744752163618995	NA	0.968078597742837	1	0.949685734674537	0.99015694879989	0.177924607389091	0.256644327252453	1.21323137418586e-06	9.41599457075577e-06	-0.0787197198633625
chr1	15932056	15932156	101	+	exon	SPEN	0.629635050862109	NA	0.270657140311235	1	0.308269266477744	0.684468212091186	0.332746636976811	0.256644327252453	1.21323137418586e-06	9.41599457075577e-06	0.076102309724358
chr1	15932306	15932406	101	+	exon	SPEN	0.0894406775769057	NA	0.0929574706705153	1	0.110510452956741	0.44559564861337	-0.0534070660031916	0.256644327252453	1.21323137418586e-06	9.41599457075577e-06	-0.310051393255645
chr1	15932606	15932706	101	+	exon	SPEN	0.416381376131302	NA	0.136299802995342	1	0.151898547262105	0.509890710232029	0.479525776846405	0.256644327252453	1.21323137418586e-06	9.41599457075577e-06	0.222881449593951
chr1	15933056	15933206	151	+	exon	SPEN	0.172923323005655	NA	0.240220909639471	1	0.233461903993187	0.611643035657392	-0.0829491193007843	0.256644327252453	1.21323137418586e-06	9.41599457075577e-06	-0.339593446553238
chr1	15933456	15933606	151	+	exon	SPEN	0.340458639431238	NA	0.5036384131911	1	0.406501318058581	0.758148744380096	-0.0702064058648798	0.256644327252453	1.21323137418586e-06	9.41599457075577e-06	-0.326850733117333
chr1	15933755	15933905	151	+	exon	SPEN	0.622189816460838	NA	0.301250422654417	1	0.300541267914867	0.677707811352325	0.256305434111012	0.256644327252453	1.21323137418586e-06	9.41599457075577e-06	-0.000338893141440866
chr1	15934905	15935604	700	+	exon	SPEN	0.164885130980956	0.700995627113387	0.312323367517389	1	0.171970576808163	0.537692914192328	0.0897483503772044	0.256644327252453	1.21323137418586e-06	9.41599457075577e-06	-0.166895976875249
chr1	15936104	15937200	1097	+	exon	SPEN	0.708163234992097	NA	0.962894942206837	1	0.96499163084547	0.99015694879989	0.442552509077507	0.256644327252453	1.21323137418586e-06	9.41599457075577e-06	0.185908181825054
chr1	15937450	15937550	101	+	exon	SPEN	0.0822686913859008	NA	0.0914650048960714	1	0.0624484318748379	0.338645903366128	-0.0529725510444514	0.256644327252453	1.21323137418586e-06	9.41599457075577e-06	-0.309616878296905
chr1	15939760	15939960	201	+	utr3	SPEN	0.414746086042726	NA	0.5589039032916	1	0.617172129349343	0.877139518726211	0.0972438755917217	0.256644327252453	1.21323137418586e-06	9.41599457075577e-06	-0.159400451660732
chr1	16367221	16367722	502	+	utr5	SZRD1	0.0981370020931829	NA	0.0813890552764841	1	0.0876075110774389	0.399593305898186	-0.601902501821012	-0.377456550129035	3.37857920091338e-09	3.85666326458813e-08	-0.224445951691977
chr1	16390592	16395098	4507	+	utr3	SZRD1	0.125864050800311	0.658912360238106	0.292016252575772	1	0.144570398329983	0.498574465332492	-0.591538649609169	-0.377456550129035	3.37857920091338e-09	3.85666326458813e-08	-0.214082099480134
chr1	16395747	16395847	101	+	utr3	SZRD1	0.422327813503136	0.864634738323699	0.617666555625623	1	0.497694758295799	0.814153697548752	-0.470272461897973	-0.377456550129035	3.37857920091338e-09	3.85666326458813e-08	-0.0928159117689382
chr1	16395997	16396097	101	+	utr3	SZRD1	0.381442321557868	0.845323464187723	0.134077047166459	1	0.048808804596876	0.299493758796163	-0.0430225725594758	-0.377456550129035	3.37857920091338e-09	3.85666326458813e-08	0.334433977569559
chr1	16396796	16396996	201	+	utr3	SZRD1	0.297129030648626	0.80921531617852	0.0739941290304744	1	0.0179984432312838	0.173375628938851	-0.182240266522339	-0.377456550129035	3.37857920091338e-09	3.85666326458813e-08	0.195216283606696
chr1	16397546	16397795	250	+	utr3	SZRD1	0.828937240539732	0.970165824112757	0.481654045806853	1	0.364270183517516	0.728882609264165	-0.295622999367321	-0.377456550129035	3.37857920091338e-09	3.85666326458813e-08	0.0818335507617136
chr1	16397895	16397995	101	+	utr3	SZRD1	0.994664905968142	NA	0.844554962013726	1	0.697676895543519	0.914120616996533	-0.212642924034211	-0.377456550129035	3.37857920091338e-09	3.85666326458813e-08	0.164813626094824
chr1	16447927	16448111	185	+	exon	NECAP2	0.911282996427686	NA	0.655965500874774	1	0.6263439097983	0.8814854132662	-0.0174001307895894	-0.144621950898261	0.207387764220506	0.396119574296715	0.127221820108672
chr1	16459036	16459234	199	+	utr3	NECAP2	0.494141163805238	NA	0.728646493974555	1	0.727344011301559	0.925908175447569	-0.294609736826613	-0.144621950898261	0.207387764220506	0.396119574296715	-0.149987785928352
chr1	16948398	16948498	101	+	exon	CROCC	0.475095147080305	NA	0.354749526909874	1	0.474939819991481	0.800576713407714	0.238207270077051	0.525797289252118	9.71524505033663e-06	6.53707961526527e-05	-0.287590019175067
chr1	16948922	16951047	2126	+	exon	CROCC	0.582817120015852	NA	0.64603403215369	1	0.701454227744956	0.915460032402232	0.437645008956351	0.525797289252118	9.71524505033663e-06	6.53707961526527e-05	-0.0881522802957678
chr1	16953343	16953443	101	+	exon	CROCC	0.475851789081556	NA	0.446125302236098	1	0.428208313469448	0.771620484511702	0.471174290779859	0.525797289252118	9.71524505033663e-06	6.53707961526527e-05	-0.0546229984722591
chr1	16954190	16954761	572	+	exon	CROCC	0.808928424439495	NA	0.562402288330243	1	0.600101721706924	0.869802547053552	0.536636904712302	0.525797289252118	9.71524505033663e-06	6.53707961526527e-05	0.0108396154601841
chr1	16961070	16966017	4948	+	exon	CROCC	0.163925598773079	NA	0.0269208180815566	1	0.0498476672785474	0.303529581334303	1.09771448685069	0.525797289252118	9.71524505033663e-06	6.53707961526527e-05	0.57191719759857
chr1	16968335	16969132	798	+	exon	CROCC	0.771641962731054	NA	0.52558506056276	1	0.529051429526685	0.83411318658871	0.307847665123782	0.525797289252118	9.71524505033663e-06	6.53707961526527e-05	-0.217949624128337
chr1	16972381	16972481	101	+	utr3	CROCC	0.275337386245241	NA	0.0793743148147758	1	0.148624117608465	0.504349898944289	1.17731906273811	0.525797289252118	9.71524505033663e-06	6.53707961526527e-05	0.651521773485991
chr1	19210547	19240336	29790	+	exon	RP1-43E13.2	0.641568155810316	0.935178334467379	0.274761315717279	1	0.130224226184859	0.475791399074465	0.0953510779927851	-0.29083972468796	0.777072982307492	0.890828026629646	0.386190802680745
chr1	19258940	19259089	150	+	utr3	MRTO4	0.509354130613531	NA	0.275484451244862	1	0.151929159604819	0.50992040430689	-0.270530167257265	-0.601370646207139	2.53318107037479e-12	4.02710836828813e-11	0.330840478949875
chr1	19882712	19890462	7751	+	exon	OTUD3	0.912208844276943	NA	0.619178733452185	1	0.698818520510037	0.914542287022437	0.217486938679174	-0.175162144246861	0.257341549956977	0.45994907399219	0.392649082926034
chr1	21440178	21440327	150	+	utr5	NBPF3	0.962445491734285	NA	0.819978670915453	1	0.925424574454447	0.99015694879989	0.676576671580025	-0.139749164160607	0.464167779201225	0.672482361374454	0.816325835740631
chr1	21471589	21472847	1259	+	utr3	NBPF3	0.811407016271044	NA	0.991356056727626	1	0.961872555438645	0.99015694879989	-0.362176564216126	-0.139749164160607	0.464167779201225	0.672482361374454	-0.222427400055519
chr1	21822777	21822877	101	+	utr3	LDLRAD2	0.0625852393403798	NA	0.00953722626496733	1	0.128768562327241	0.473191362093022	-0.766574680307922	-3.12511331033099	0.280893247580614	NA	2.35853863002307
chr1	22092446	22092596	151	+	utr3	CDC42	0.521076526368736	NA	0.761998216151732	1	0.748659198785697	0.934968353756432	-0.659947499635923	-0.592428367041132	6.53284355007664e-11	9.13419491215613e-10	-0.0675191325947914
chr1	22490437	22490537	101	+	exon	ZBTB40	0.488279015321545	NA	0.236696530935745	1	0.270462665597565	0.651262089315877	0.196386285329562	-0.0136263817953156	0.875128073838885	0.942726330535336	0.210012667124878
chr1	22508620	22509138	519	+	exon	ZBTB40	0.849115207211038	NA	0.928625010207534	1	0.970872024762264	0.99015694879989	0.156752738531279	-0.0136263817953156	0.875128073838885	0.942726330535336	0.170379120326595
chr1	22511332	22511810	479	+	exon	ZBTB40	0.353752762171151	NA	0.167188146204848	1	0.123388676216261	0.464173923049921	0.232434894678936	-0.0136263817953156	0.875128073838885	0.942726330535336	0.246061276474251
chr1	22512949	22513099	151	+	exon	ZBTB40	0.924642478294819	NA	0.693753627972762	1	0.713871419397448	0.920548793436931	0.0291749464349413	-0.0136263817953156	0.875128073838885	0.942726330535336	0.0428013282302569
chr1	22520214	22521533	1320	+	exon	ZBTB40	0.491914281394403	NA	0.61841961607057	1	0.652876738964529	0.892522563261454	0.242576817046839	-0.0136263817953156	0.875128073838885	0.942726330535336	0.256203198842155
chr1	22522451	22526262	3812	+	exon	ZBTB40	0.891969786543461	NA	0.596488264469862	1	0.641310132775988	0.889097673129546	0.484846930189817	-0.0136263817953156	0.875128073838885	0.942726330535336	0.498473311985133
chr1	22526811	22526911	101	+	utr3	ZBTB40	0.206762523533	NA	0.178564882696756	1	0.19149362153161	0.56358304919862	-0.247067901481864	-0.0136263817953156	0.875128073838885	0.942726330535336	-0.233441519686549
chr1	22528759	22528859	101	+	utr3	ZBTB40	0.0992673898626021	NA	0.0110874724006273	1	0.0253736100964314	0.211766143116886	0.995243343195073	-0.0136263817953156	0.875128073838885	0.942726330535336	1.00886972499039
chr1	22529808	22529908	101	+	utr3	ZBTB40	0.18340803808447	NA	0.0636366644349911	1	0.0545265405033484	0.317949341358858	0.43624453923552	-0.0136263817953156	0.875128073838885	0.942726330535336	0.449870921030835
chr1	22530008	22530158	151	+	utr3	ZBTB40	0.959019897009643	NA	0.784911948252804	1	0.855251206884715	0.975634734399326	0.195475472637714	-0.0136263817953156	0.875128073838885	0.942726330535336	0.20910185443303
chr1	23019498	23019598	101	+	utr5	KDM1A	0.84985931083017	NA	0.605575561638334	1	0.683451854018559	0.907384937953128	-0.0629185111620508	-0.339651239241232	1.20813385563591e-07	1.10431780401429e-06	0.276732728079181
chr1	23073340	23078968	5629	+	exon	KDM1A	0.915019353121734	0.986063104613748	0.500592211862037	1	0.427993741610931	0.7715744043647	-0.279999353913825	-0.339651239241232	1.20813385563591e-07	1.10431780401429e-06	0.0596518853274075
chr1	23083141	23083240	100	+	exon	KDM1A	0.817002797879951	NA	0.458228177604267	1	0.359622475618502	0.724958956506789	-0.400496454120279	-0.339651239241232	1.20813385563591e-07	1.10431780401429e-06	-0.0608452148790464
chr1	23692625	23693870	1246	+	exon	RPL11	0.373258010575208	0.842731400626743	0.217477582473158	1	0.00930784347917065	0.12053888843921	0.193308204475933	-0.028785179886243	0.591437679592168	0.771303780762239	0.222093384362176
chr1	23695311	23695912	602	+	utr3	RPL11	0.0146610307592244	0.329274906605354	0.0404326228822214	1	0.00430872536938778	0.0768192612090164	-0.481886055196903	-0.028785179886243	0.591437679592168	0.771303780762239	-0.45310087531066
chr1	23749923	23750918	996	+	exon	TCEB3	0.252649957741841	NA	0.337432327682477	1	0.279537133477438	0.659868719042525	-0.631205390294952	-0.422396654580803	3.16137335824226e-06	2.28596474088161e-05	-0.208808735714149
chr1	23751218	23751517	300	+	exon	TCEB3	0.358056849438249	0.831263205614685	0.536448600550912	1	0.504047929490527	0.818351163548228	-0.718979442169152	-0.422396654580803	3.16137335824226e-06	2.28596474088161e-05	-0.296582787588348
chr1	23755961	23756978	1018	+	exon	TCEB3	0.245698860052654	NA	0.331706266380151	1	0.285407961781254	0.664175257837434	-0.706014194249177	-0.422396654580803	3.16137335824226e-06	2.28596474088161e-05	-0.283617539668374
chr1	23760712	23760811	100	+	utr3	TCEB3	0.971592315343595	NA	0.758919035649703	1	0.761375941611972	0.938974214789622	-0.622226571848038	-0.422396654580803	3.16137335824226e-06	2.28596474088161e-05	-0.199829917267235
chr1	23778455	23778703	249	+	utr5	PITHD1	0.154105601665309	NA	0.0310032357592749	1	0.0525263458861096	0.312556440201648	0.3699600855271	-0.327124475979591	0.00958679833901506	0.0329740884382037	0.697084561506692
chr1	23785754	23787288	1535	+	exon	PITHD1	0.962403692830678	NA	0.815477816009213	1	0.781619229872039	0.947455183975795	0.0761361446194885	-0.327124475979591	0.00958679833901506	0.0329740884382037	0.40326062059908
chr1	23793873	23794105	233	+	exon	LYPLA2	0.783379389491229	NA	0.534715238901735	1	0.653608559865266	0.893041393442412	0.474428079507087	-0.24731613389588	0.0550841720718866	0.144119427774287	0.721744213402967
chr1	23794741	23794841	101	+	utr3	LYPLA2	0.222240842405763	NA	0.0798613810681347	1	0.063881001827153	0.342182523903118	0.243225361755095	-0.24731613389588	0.0550841720718866	0.144119427774287	0.490541495650976
chr1	24654339	24654999	661	+	exon	SRRM1	0.0187206742406405	0.368260535936516	0.0385190497333841	1	0.00520990193772753	0.0848174931863396	-0.829775088062048	-0.342463267138277	1.17040255325672e-07	1.07163440530257e-06	-0.487311820923772
chr1	24663032	24666675	3644	+	exon	SRRM1	0.509277919484771	NA	0.659776573655804	1	0.651080852004693	0.892386032910738	-0.410192797990974	-0.342463267138277	1.17040255325672e-07	1.07163440530257e-06	-0.0677295308526973
chr1	24666775	24666874	100	+	exon	SRRM1	0.0144474358828904	0.329274906605354	0.0188926333004807	1	0.00301325331229613	0.060749987389984	-0.986371973832465	-0.342463267138277	1.17040255325672e-07	1.07163440530257e-06	-0.643908706694189
chr1	24669370	24669569	200	+	exon	SRRM1	0.0136630430255948	0.324731638085983	0.0232151966541867	1	0.00314271343843479	0.0621302512423728	-0.880618902794814	-0.342463267138277	1.17040255325672e-07	1.07163440530257e-06	-0.538155635656537
chr1	24745407	24745557	151	+	utr5	CLIC4	0.660163333146074	NA	0.392792675884405	1	0.373563424726726	0.736980136853744	-0.569002017905756	-0.840471316103284	2.55595355547568e-12	4.06033617524322e-11	0.271469298197528
chr1	24841128	24841278	151	+	utr3	CLIC4	0.153315495078463	NA	0.166494177433311	1	0.141648004634362	0.493367202582396	-1.00279499533332	-0.840471316103284	2.55595355547568e-12	4.06033617524322e-11	-0.162323679230039
chr1	25361521	25361620	100	+	utr3	TMEM50A	0.615315194493801	NA	0.763296772473315	1	0.760678449352583	0.938910016626282	-0.122903447019393	0.0349462804016685	0.769941963599718	0.887131302225963	-0.157849727421061
chr1	25498270	25498369	100	+	exon	TMEM57	0.852096108059002	NA	0.858312622813593	1	0.829144459562012	0.965581968054177	-0.210272460166074	-0.0741411263667858	0.478119059407459	0.684243460340425	-0.136131333799289
chr1	25543730	25550004	6275	+	exon	LDLRAP1	0.334122192661265	NA	0.494647173675263	1	0.532954304295342	0.836046637654143	0.266939732590533	-0.148881281683209	0.095568528126681	0.221563788498822	0.415821014273742
chr1	25554876	25557256	2381	+	exon	LDLRAP1	0.0335661314627547	0.424093947770855	0.0363843819014044	1	0.0188374387492649	0.178375457963552	-0.541510657353485	-0.148881281683209	0.095568528126681	0.221563788498822	-0.392629375670276
chr1	25566887	25567037	151	+	utr3	LDLRAP1	0.159418900518313	NA	0.0352593861313346	1	0.0130907758164169	0.145967446478438	0.116371402540192	-0.148881281683209	0.095568528126681	0.221563788498822	0.265252684223401
chr1	25567337	25567487	151	+	utr3	LDLRAP1	0.853620225448757	NA	0.841665694848135	1	0.853052985321586	0.974612091795325	0.186513076866238	-0.148881281683209	0.095568528126681	0.221563788498822	0.335394358549446
chr1	25568486	25568586	101	+	utr3	LDLRAP1	0.388700225589842	NA	0.130044376527013	1	0.175951753670656	0.54321135663234	0.137423497557701	-0.148881281683209	0.095568528126681	0.221563788498822	0.28630477924091
chr1	25617618	25617717	100	+	utr5	MAN1C1	0.511265108680864	NA	0.367517615095701	1	0.37060662604494	0.734808663850734	2.35957119864475	1.34675150349514	3.21648624541972e-15	6.89020251980335e-14	1.0128196951496
chr1	25777657	25778203	547	+	exon	MAN1C1	0.753634982332092	NA	0.914902911985687	1	0.958361533776165	0.99015694879989	1.33873651985546	1.34675150349514	3.21648624541972e-15	6.89020251980335e-14	-0.00801498363968256
chr1	25820897	25821615	719	+	utr5	MTFR1L	0.344959859023234	0.824074355180836	0.105882220925142	1	0.0955295782913995	0.416466697665871	0.811280188595984	0.657198326200296	1.86317967698691e-15	4.0798182634325e-14	0.154081862395688
chr1	25823211	25823695	485	+	utr3	RP1-317E23.6	0.890121462451057	0.982410694350624	0.474705649379345	1	0.442164231180328	0.78024867760331	0.446269461961586	NA	NA	NA	NA
chr1	26255423	26255523	101	+	exon	CEP85	0.144459632955287	NA	0.16651088047869	1	0.147519721199174	0.503037393866787	-0.417039935134794	-0.255923612150982	0.00116391576062876	0.00518662003501702	-0.161116322983811
chr1	26272345	26276577	4233	+	exon	CEP85	0.819222647054593	0.967448530185294	0.84740366279687	1	0.772905606723983	0.943624130488049	-0.111457186173138	-0.255923612150982	0.00116391576062876	0.00518662003501702	0.144466425977844
chr1	26280069	26280877	809	+	utr5	SH3BGRL3	0.566605020519598	0.91204772325324	0.225727712223305	1	0.133148660351351	0.480133748297018	-0.0596247305317506	-0.23310173806455	0.00398547147950114	0.0153586807148241	0.173477007532799
chr1	26281076	26281224	149	+	utr3	SH3BGRL3	0.166404597008455	0.702013098982096	0.335096828267736	1	0.118659451887718	0.457062705594696	-0.553429139462675	-0.23310173806455	0.00398547147950114	0.0153586807148241	-0.320327401398125
chr1	26432432	26432532	101	+	utr5	DHDDS	0.278650886124734	NA	0.195863785906334	1	0.270220431538496	0.650879503357223	0.471449925666686	0.0671220451936593	0.522531094521639	0.721259764081138	0.404327880473026
chr1	26467482	26468946	1465	+	utr3	DHDDS	0.387581918095546	NA	0.505986919928611	1	0.446681250120004	0.78397179168953	0.0092577708757488	0.0671220451936593	0.522531094521639	0.721259764081138	-0.0578642743179105
chr1	26469645	26469745	101	+	utr3	DHDDS	0.0703506930410792	NA	0.041338691042008	1	0.0528240534681168	0.313293443189259	-0.449973673742073	0.0671220451936593	0.522531094521639	0.721259764081138	-0.517095718935732
chr1	26470794	26471044	251	+	utr3	DHDDS	0.557062457650943	NA	0.254460364973316	1	0.232079268708002	0.609878286472411	0.207187840775577	0.0671220451936593	0.522531094521639	0.721259764081138	0.140065795581918
chr1	26472450	26473274	825	+	utr5	HMGN2	0.569442821499403	0.912384273900411	0.811143471560726	1	0.488728506998841	0.810316756201191	-0.139307063531241	-0.104274510053139	0.364614834856001	0.581390397264694	-0.0350325534781022
chr1	26554438	26554735	298	+	utr3	RPS6KA1	0.236665429979498	0.771588159457327	0.058708035642046	1	0.0476844028258588	0.296549642952321	1.19883116079204	0.914616406692026	2.48959072386853e-69	7.5033498205482e-67	0.284214754100011
chr1	26556701	26558836	2136	+	utr3	RPS6KA1	0.115925740997839	0.643616663342607	0.23818720162812	1	0.120868398523273	0.460146751559485	0.827866351687965	0.914616406692026	2.48959072386853e-69	7.5033498205482e-67	-0.0867500550040613
chr1	26560823	26561536	714	+	utr3	RPS6KA1	0.895718478100925	0.983870159705877	0.491219684879413	1	0.347206211631943	0.71432334415575	0.999510863239848	0.914616406692026	2.48959072386853e-69	7.5033498205482e-67	0.0848944565478217
chr1	26572186	26572286	101	+	utr3	RPS6KA1	0.453730985651153	0.872008690667408	0.172277478483842	1	0.0792847163725291	0.380392848047795	1.08458488178408	0.914616406692026	2.48959072386853e-69	7.5033498205482e-67	0.16996847509205
chr1	26696399	26696748	350	+	utr5	ARID1A	0.818020294849807	NA	0.636281431952987	1	0.682105192141715	0.906937932988208	0.581863680978074	0.128666250369394	0.0115634322756895	0.0386874006140091	0.45319743060868
chr1	26696898	26697047	150	+	exon	ARID1A	0.211736745467539	NA	0.239916298285713	1	0.351523340104469	0.717380951186802	-0.118355078691216	0.128666250369394	0.0115634322756895	0.0386874006140091	-0.24702132906061
chr1	26697197	26697497	301	+	exon	ARID1A	0.194389018175209	NA	0.0721063778837047	1	0.0544096071965641	0.317634558817328	0.537106877978728	0.128666250369394	0.0115634322756895	0.0386874006140091	0.408440627609334
chr1	26729800	26731537	1738	+	exon	ARID1A	0.000585956864388593	0.0993618940588837	0.00110079992501001	1	1.71741672893067e-08	7.73729263628052e-06	-0.49114291926713	0.128666250369394	0.0115634322756895	0.0386874006140091	-0.619809169636524
chr1	26753216	26761030	7815	+	exon	ARID1A	0.769526027651585	0.954922793802213	0.381435552309354	1	0.404192745383626	0.757092515312639	0.218447187247094	0.128666250369394	0.0115634322756895	0.0386874006140091	0.0897809368777002
chr1	26771197	26771297	101	+	exon	ARID1A	0.739670817579764	NA	0.997356561920806	1	0.979203450833351	0.99015694879989	-0.0950379175756341	0.128666250369394	0.0115634322756895	0.0386874006140091	-0.223704167945028
chr1	26773581	26773865	285	+	exon	ARID1A	0.121729005599305	0.649864163819188	0.199838252871397	1	0.151254475084707	0.509137592887198	-0.0758060165217981	0.128666250369394	0.0115634322756895	0.0386874006140091	-0.204472266891192
chr1	26774406	26774656	251	+	exon	ARID1A	0.184793811706447	0.719315026287226	0.320003644986839	1	0.0833541962888087	0.388991784154964	-0.0671222951107112	0.128666250369394	0.0115634322756895	0.0386874006140091	-0.195788545480105
chr1	26774756	26774955	200	+	utr3	ARID1A	0.107882361241287	0.624858782783269	0.175284870850795	1	0.0691781402378929	0.355402695472175	-0.416721643504135	0.128666250369394	0.0115634322756895	0.0386874006140091	-0.545387893873529
chr1	26779109	26779209	101	+	utr3	ARID1A	0.900716448932487	0.985498004996922	0.560649405460332	1	0.494525128898832	0.813068654639026	0.0679074639499338	0.128666250369394	0.0115634322756895	0.0386874006140091	-0.0607587864194604
chr1	26779409	26779708	300	+	utr3	ARID1A	0.110131987355242	0.630959837943578	0.199974148586657	1	0.0435600792070393	0.282938384913267	-0.381704971334138	0.128666250369394	0.0115634322756895	0.0386874006140091	-0.510371221703532
chr1	26779908	26780008	101	+	utr3	ARID1A	0.188760389380749	0.724864170577564	0.283592527150528	1	0.215650445873293	0.591574121249841	-0.108564679866138	0.128666250369394	0.0115634322756895	0.0386874006140091	-0.237230930235532
chr1	26787770	26788032	263	+	utr5	PIGV	0.118722983337945	NA	0.0140482308250321	1	0.0232132727669711	0.20126474504509	2.03027592945008	1.08380652924886	3.34823608360264e-25	1.54260558416512e-23	0.946469400201217
chr1	26794728	26794827	100	+	exon	PIGV	0.475034025430031	NA	0.622479335434871	1	0.612880980562064	0.875095876803483	0.793859602516105	1.08380652924886	3.34823608360264e-25	1.54260558416512e-23	-0.289946926732756
chr1	26832546	26848646	16101	+	exon	ZDHHC18	0.784948361474659	0.957359704879698	0.403187993957912	1	0.300957100779564	0.677752791180121	0.960437782644521	0.43959827114951	2.45783420168932e-14	4.84423271359293e-13	0.52083951149501
chr1	26924113	26942681	18569	+	utr5	NUDC	0.219016238944028	0.755846065486551	0.458784127344489	1	0.343685405341467	0.711139197220857	-0.548552242788064	-0.374421735138487	9.54916079882613e-07	7.54558686737086e-06	-0.174130507649577
chr1	26942922	26943021	100	+	exon	NUDC	0.665923553923854	0.937748035236727	0.308234931457416	1	0.21623681224919	0.592147141876422	-0.292908017488395	-0.374421735138487	9.54916079882613e-07	7.54558686737086e-06	0.0815137176500913
chr1	27282269	27283420	1152	+	exon	WDTC1	0.915281183129713	NA	0.564550024067771	1	0.562305908546066	0.851418079078897	-0.224861969289744	-0.0759197974063187	0.315590486459247	0.52764570122241	-0.148942171883426
chr1	27292246	27292396	151	+	exon	WDTC1	0.720626404875872	NA	0.401682826601409	1	0.264356588612878	0.645634164136845	0.110595875287821	-0.0759197974063187	0.315590486459247	0.52764570122241	0.186515672694139
chr1	27304605	27304704	100	+	exon	WDTC1	0.524472114592081	NA	0.568830387150254	1	0.628652994010109	0.883029439189717	-0.0286166739174051	-0.0759197974063187	0.315590486459247	0.52764570122241	0.0473031234889136
chr1	27304853	27304953	101	+	exon	WDTC1	0.365260985014236	NA	0.182853116302535	1	0.193839199708593	0.566430202266834	0.648088977075394	-0.0759197974063187	0.315590486459247	0.52764570122241	0.724008774481712
chr1	27305102	27306194	1093	+	exon	WDTC1	0.48293126719477	NA	0.175520375060489	1	0.163947313772941	0.52626966091616	0.00851491881044743	-0.0759197974063187	0.315590486459247	0.52764570122241	0.0844347162167661
chr1	27306791	27306891	101	+	utr3	WDTC1	0.214369783080827	NA	0.110965584033772	1	0.0427414096154196	0.280404377258189	0.374936866517449	-0.0759197974063187	0.315590486459247	0.52764570122241	0.450856663923768
chr1	27307339	27307438	100	+	utr3	WDTC1	0.889146262367518	NA	0.856858075612862	1	0.913008251865752	0.99015694879989	0.0470741353701762	-0.0759197974063187	0.315590486459247	0.52764570122241	0.122993932776495
chr1	27330722	27331100	379	+	utr3	TMEM222	0.770900530644894	NA	0.49898987671656	1	0.527285861984171	0.832987050985706	0.00655461546309855	-0.16501236601619	0.136332721916028	0.291229363121463	0.171566981479288
chr1	27333967	27334162	196	+	utr3	TMEM222	0.866781704758631	NA	0.865318794324692	1	0.878107202359315	0.982538922943673	-0.186688181146263	-0.16501236601619	0.136332721916028	0.291229363121463	-0.0216758151300735
chr1	27336201	27336301	101	+	utr3	TMEM222	0.581668575622316	NA	0.337275562293997	1	0.403360433760437	0.756963265459102	-0.0940059709701558	-0.16501236601619	0.136332721916028	0.291229363121463	0.071006395046034
chr1	27349407	27349606	200	+	exon	SYTL1	0.30557364863478	NA	0.0797830909306774	1	0.0946768025122137	0.414419299373764	0.638889839495727	0.278728350830752	0.000983275481933486	0.00446102403469719	0.360161488664975
chr1	27349806	27349905	100	+	exon	SYTL1	0.420254487340619	NA	0.192265625387336	1	0.24102794368668	0.620228650785134	0.822652967828895	0.278728350830752	0.000983275481933486	0.00446102403469719	0.543924616998143
chr1	27350055	27350154	100	+	exon	SYTL1	0.259023937660485	NA	0.110893903135834	1	0.125753025405276	0.467622805076111	1.07163358539661	0.278728350830752	0.000983275481933486	0.00446102403469719	0.792905234565855
chr1	27350254	27350354	101	+	exon	SYTL1	0.935654444861198	NA	0.734000464700627	1	0.751494508613496	0.935947232050903	0.200427603277271	0.278728350830752	0.000983275481933486	0.00446102403469719	-0.0783007475534811
chr1	27350952	27351151	200	+	exon	SYTL1	0.235430901883697	NA	0.0711987394389727	1	0.0526092733947145	0.312732161334173	0.729301639265709	0.278728350830752	0.000983275481933486	0.00446102403469719	0.450573288434957
chr1	27353115	27353215	101	+	exon	SYTL1	0.927378677583977	NA	0.70803069224559	1	0.810382276546107	0.9591991241226	0.477698314197549	0.278728350830752	0.000983275481933486	0.00446102403469719	0.198969963366796
chr1	27353738	27353837	100	+	exon	SYTL1	0.0302075595507608	NA	0.0045743498169142	1	0.00174873686010468	0.042674644189242	0.962839224575818	0.278728350830752	0.000983275481933486	0.00446102403469719	0.684110873745066
chr1	27394683	27394831	149	+	utr3	GPR3	0.591261655715112	NA	0.313613617401723	1	0.429674863925408	0.772488042882602	1.2516320390312	0.672245072953297	0.0241384262024669	0.0727404316891448	0.579386966077899
chr1	27823903	27824003	101	+	utr3	STX12	0.76376442796326	NA	0.90763511990713	1	0.911153705741328	0.99015694879989	0.0835852667738163	0.241343413900641	0.0438213686783478	0.119582960301829	-0.157758147126825
chr1	27847045	27850193	3149	+	utr5	PPP1R8	0.476586994203237	0.882309616494876	0.719186479214621	1	0.619157030260313	0.877936060264692	-0.815137966562595	-0.515163622198886	4.90965483030709e-07	4.0555580440679e-06	-0.299974344363709
chr1	27876664	27879678	3015	+	exon	THEMIS2	0.281315879024302	NA	0.278929771709275	1	0.356670469368591	0.722313198988414	0.245182805415616	0.145195042013019	0.470284161018915	0.677137264825813	0.0999877634025973
chr1	28236158	28236940	783	+	utr3	ATPIF1	0.441870429790115	0.870771092026939	0.856454662723868	1	0.811907062153554	0.959809595048257	0.197297353331855	0.284160508685782	4.51596721424597e-05	0.000269814120454674	-0.086863155353927
chr1	28237187	28237286	100	+	utr3	ATPIF1	0.647654870017101	NA	0.862272446243154	1	0.966504227846034	0.99015694879989	0.432468538107426	0.284160508685782	4.51596721424597e-05	0.000269814120454674	0.148308029421645
chr1	28272660	28272759	100	+	exon	SESN2	0.163659275786039	NA	0.0472416472361232	1	0.0381645432513951	0.262655920902008	0.745542066944465	0.161410135883263	0.0626217542027565	0.159475656167095	0.584131931061202
chr1	28280716	28280864	149	+	utr3	SESN2	0.734621885785088	NA	0.418032635395984	1	0.348477883779081	0.715279550152717	0.269759154127983	0.161410135883263	0.0626217542027565	0.159475656167095	0.108349018244719
chr1	28281850	28281949	100	+	utr3	SESN2	0.138127906070266	NA	0.0438325953032406	1	0.0213373426870586	0.191594452713577	0.576223852365758	0.161410135883263	0.0626217542027565	0.159475656167095	0.414813716482495
chr1	28282195	28282294	100	+	utr3	SESN2	0.845094379768156	NA	0.515163805584199	1	0.498651191139548	0.814921622241101	0.391784683152208	0.161410135883263	0.0626217542027565	0.159475656167095	0.230374547268945
chr1	28334490	28334638	149	+	exon	MED18	0.620984408126652	NA	0.335467765461393	1	0.288460792071787	0.667381177367796	-0.250078012162125	-0.474240296145827	0.00425395153418864	0.0162862999809269	0.224162283983702
chr1	28335721	28335819	99	+	utr3	MED18	0.709322802690966	NA	0.481035944459857	1	0.604571977786681	0.871680652964693	-0.222348167973921	-0.474240296145827	0.00425395153418864	0.0162862999809269	0.251892128171906
chr1	28466435	28466684	250	+	utr3	PHACTR4	0.558869286533718	NA	0.741177714715472	1	0.753323827118314	0.936686868950732	-0.417360950677474	-0.308843038095841	0.00287418594231655	0.0115073496214519	-0.108517912581633
chr1	28496733	28496933	201	+	utr3	PHACTR4	0.856892503802591	NA	0.61757635388921	1	0.622876182120959	0.879767514359819	0.0446681638662877	-0.308843038095841	0.00287418594231655	0.0115073496214519	0.353511201962129
chr1	28497779	28497879	101	+	utr3	PHACTR4	0.32604319370769	NA	0.126149081804675	1	0.230701893532582	0.607674079130627	0.114209620593578	-0.308843038095841	0.00287418594231655	0.0115073496214519	0.423052658689419
chr1	28498128	28498227	100	+	utr3	PHACTR4	0.350577123996767	NA	0.241458606227234	1	0.147959794269811	0.503816002959136	0.156828789676842	-0.308843038095841	0.00287418594231655	0.0115073496214519	0.465671827772683
chr1	28506495	28506595	101	+	exon	SNHG3	0.303137097510588	NA	0.175571798837444	1	0.0733185321260644	0.365776475297503	0.346628211594393	-0.574359980555388	1.58080991216867e-07	1.41399732456967e-06	0.920988192149781
chr1	28508135	28509048	914	+	utr5	RCC1	0.9721845563829	0.995501453476982	0.691247723281037	1	0.507757830787975	0.821208165287431	-0.491330279242216	-0.296691998437715	7.73934076672394e-05	0.00044347423986773	-0.194638280804501
chr1	28509995	28510144	150	+	utr5	RCC1	0.320003968308585	NA	0.147134001974535	1	0.106880332940693	0.439278168386249	-0.0279431887746762	-0.296691998437715	7.73934076672394e-05	0.00044347423986773	0.268748809663039
chr1	28510344	28510493	150	+	exon	SNHG3	0.251488634678332	NA	0.0902335124245395	1	0.105334975412142	0.435986301939976	-0.244130250731157	-0.574359980555388	1.58080991216867e-07	1.41399732456967e-06	0.33022972982423
chr1	28518928	28530561	11634	+	utr5	RCC1	0.407822347304809	0.858040704206763	0.185355303247927	1	0.0898524799872777	0.404802701665761	-0.131041672233794	-0.296691998437715	7.73934076672394e-05	0.00044347423986773	0.165650326203921
chr1	28531847	28532177	331	+	exon	RCC1	0.998790643267572	0.999524573613183	0.581237629082872	1	0.40932268900721	0.760142896184852	-0.375231932999548	-0.296691998437715	7.73934076672394e-05	0.00044347423986773	-0.0785399345618333
chr1	28536873	28537905	1033	+	exon	RCC1	0.0274899579402349	0.404159852016799	0.051183954041892	1	0.000475845407245663	0.0178934676653999	-0.784611659080395	-0.296691998437715	7.73934076672394e-05	0.00044347423986773	-0.48791966064268
chr1	28538303	28538403	101	+	utr3	RCC1	0.218371792321866	NA	0.107179103986597	1	0.0265739486220878	0.216689138311748	0.0713344209422427	-0.296691998437715	7.73934076672394e-05	0.00044347423986773	0.368026419379958
chr1	28538702	28538901	200	+	utr3	RCC1	0.0991305266705739	NA	0.114846933697892	1	0.0902396492514787	0.405299897050305	-0.736288226750049	-0.296691998437715	7.73934076672394e-05	0.00044347423986773	-0.439596228312334
chr1	28553135	28553234	100	+	exon	TRNAU1AP	0.432103084230713	NA	0.195546008916076	1	0.309099550146201	0.685103741912088	1.29581825512603	0.334797086292649	0.00758367016132813	0.0268898108661471	0.961021168833385
chr1	28565202	28565351	150	+	exon	TRNAU1AP	0.869558334347669	NA	0.622033927503414	1	0.701515834758814	0.915460032402232	0.896057914873996	0.334797086292649	0.00758367016132813	0.0268898108661471	0.561260828581347
chr1	28710608	28714286	3679	+	exon	GMEB1	0.32090335910455	NA	0.40388178373612	1	0.386527510345137	0.745070414186833	-0.768296378463009	-0.358789536150799	0.00248429358378522	0.0101428355161127	-0.409506842312211
chr1	28716670	28716770	101	+	utr3	GMEB1	0.742108684123201	NA	0.789838286009588	1	0.824659059452714	0.96451761287063	0.140952471074058	-0.358789536150799	0.00248429358378522	0.0101428355161127	0.499742007224857
chr1	28736967	28737066	100	+	utr5	YTHDF2	0.40306778277133	NA	0.231869862237406	1	0.206473395758538	0.581269571096792	0.49331482590157	-0.15466201237698	0.0638317829275235	0.161703209143972	0.64797683827855
chr1	28914762	28987673	72912	+	utr5	EPB41	0.228925971266566	NA	0.292840644444655	1	0.293631268041872	0.670654159736465	-0.128326495740742	0.0488017495857033	0.59110337084137	0.771127999714905	-0.177128245326446
chr1	29117799	29117898	100	+	utr3	EPB41	0.678992436108685	NA	0.775274511525312	1	0.845238254010834	0.971769992508898	-0.224817420078677	0.0488017495857033	0.59110337084137	0.771127999714905	-0.273619169664381
chr1	30721597	30721696	100	+	exon	MATN1-AS1	0.545315736519723	NA	0.516221491619761	1	0.584211035567028	0.862716273699818	-0.476680108371357	-0.399945194092623	0.154943093491543	0.320459886462685	-0.0767349142787338
chr1	32031597	32033244	1648	+	exon	KHDRBS1	0.206205820073522	0.746228182639398	0.0893854274257709	1	0.00217888705339973	0.0493186347826042	-0.223053351275846	-0.593077662324205	8.27255552719666e-32	5.35864044597515e-30	0.370024311048359
chr1	32037909	32038008	100	+	exon	KHDRBS1	0.017731844520994	0.360319579475848	0.0377721341007207	1	8.88838041817327e-06	0.000986862976571304	-1.00096160228423	-0.593077662324205	8.27255552719666e-32	5.35864044597515e-30	-0.40788393996002
chr1	32039535	32042687	3153	+	utr3	KHDRBS1	0.761214363573548	0.952455056653564	0.888320296984754	1	0.723390950863188	0.924320098876655	-0.608157177157871	-0.593077662324205	8.27255552719666e-32	5.35864044597515e-30	-0.015079514833666
chr1	32073289	32073872	584	+	exon	TMEM39B	0.799763866155204	NA	0.534934142761006	1	0.65456124575404	0.8933531199697	0.421871607066453	-0.522144271723591	5.41689219140796e-05	0.000319073182827233	0.944015878790044
chr1	32075673	32075771	99	+	exon	TMEM39B	0.506497299726674	NA	0.6470298228476	1	0.643117605460813	0.889922580570261	-0.495829392155897	-0.522144271723591	5.41689219140796e-05	0.000319073182827233	0.0263148795676937
chr1	32154588	32154688	101	+	exon	KPNA6	0.207281149360131	NA	0.226013934027639	1	0.242355157874246	0.621391516200062	-0.550138255641105	-0.464773110145285	3.43077173706005e-10	4.42614427432837e-09	-0.0853651454958199
chr1	32170834	32170934	101	+	utr3	KPNA6	0.937049554726327	NA	0.790519719169565	1	0.82272134321822	0.963725716755974	-0.360413550664633	-0.464773110145285	3.43077173706005e-10	4.42614427432837e-09	0.104359559480652
chr1	32174075	32174175	101	+	utr3	KPNA6	0.523454326660732	NA	0.240445502196312	1	0.217982043082768	0.593741586497842	-0.198003298178517	-0.464773110145285	3.43077173706005e-10	4.42614427432837e-09	0.266769811966768
chr1	32174623	32174723	101	+	utr3	KPNA6	0.124093670559139	NA	0.0494166896182254	1	0.0199490799407359	0.184139911651544	0.256797472429511	-0.464773110145285	3.43077173706005e-10	4.42614427432837e-09	0.721570582574796
chr1	32175122	32175222	101	+	utr3	KPNA6	0.72150017523053	NA	0.947181639928549	1	0.950464316829742	0.99015694879989	-0.47976531541274	-0.464773110145285	3.43077173706005e-10	4.42614427432837e-09	-0.0149922052674552
chr1	32180271	32180420	150	+	utr5	TXLNA	0.0994067970523813	0.610104698418215	0.135606182821605	1	0.119289407365541	0.458280247024031	-0.447236535838158	-0.094132206050954	0.0999715361418796	0.229808820443219	-0.353104329787204
chr1	32181246	32181494	249	+	exon	TXLNA	0.157209248110135	0.695204074894911	0.272675347974518	1	0.159259800656304	0.520185569531399	-0.340614752626335	-0.094132206050954	0.0999715361418796	0.229808820443219	-0.246482546575381
chr1	32188124	32192313	4190	+	exon	TXLNA	0.750426327248532	0.949787209051232	0.848228477552997	1	0.893587463329432	0.986340106815859	0.00936698777745231	-0.094132206050954	0.0999715361418796	0.229808820443219	0.103499193828406
chr1	32195016	32195115	100	+	exon	TXLNA	0.202060871670593	0.740801549325664	0.318197962076891	1	0.138070517465407	0.487057682034524	-0.616688242195439	-0.094132206050954	0.0999715361418796	0.229808820443219	-0.522556036144485
chr1	32195313	32195412	100	+	utr3	TXLNA	0.315284608781846	NA	0.432243190112342	1	0.420809816316488	0.767332228748142	-0.272232621877728	-0.094132206050954	0.0999715361418796	0.229808820443219	-0.178100415826774
chr1	32196205	32196304	100	+	utr3	TXLNA	0.429098279904817	NA	0.620836551540807	1	0.428802483322265	0.772021082280151	-0.334698867792149	-0.094132206050954	0.0999715361418796	0.229808820443219	-0.240566661741195
chr1	32196403	32196551	149	+	utr3	TXLNA	0.424256316680282	0.865833952732807	0.620313938883037	1	0.395690433516004	0.750707525054709	-0.237341549088733	-0.094132206050954	0.0999715361418796	0.229808820443219	-0.143209343037779
chr1	32200633	32201767	1135	+	utr5	CCDC28B	0.378304803568057	NA	0.471856777521333	1	0.466735152749548	0.796478300241455	-0.401685501667061	-0.203449806225619	0.0883860418978052	0.208521103411869	-0.198235695441443
chr1	32204230	32204646	417	+	utr3	CCDC28B	0.981994964393702	0.99686436105283	0.60764120408846	1	0.609223715194546	0.873408139694292	-0.121848074884818	-0.203449806225619	0.0883860418978052	0.208521103411869	0.0816017313408002
chr1	32206644	32206743	100	+	exon	IQCC	0.0977179788445515	NA	0.0667521537513925	1	0.0798357811190401	0.381825279872351	-0.631222783772814	0.106183390808056	0.529831822349762	0.726255482596794	-0.73740617458087
chr1	32207300	32207449	150	+	exon	IQCC	0.574115618790969	NA	0.729516092608935	1	0.790172326509377	0.950861264286787	-0.0773486041847769	0.106183390808056	0.529831822349762	0.726255482596794	-0.183531994992833
chr1	32222549	32224050	1502	+	exon	EIF3I	0.837189970196706	0.972343264311864	0.436569968590049	1	0.350880567646394	0.716954888343631	-0.0503601000760979	-0.164465761885443	0.0109087027882592	0.0367804304700474	0.114105661809345
chr1	32226208	32226307	100	+	exon	EIF3I	0.499114787509104	0.891469905785904	0.170911252842602	1	0.116543986758222	0.45453253725269	0.0649200591649411	-0.164465761885443	0.0109087027882592	0.0367804304700474	0.229385821050384
chr1	32327540	32327639	100	+	exon	HDAC1	0.72378639650298	NA	0.457553001543722	1	0.370210631891964	0.734309074027012	0.193145470439933	-0.122076160369721	0.106874611184072	0.241858281645047	0.315221630809654
chr1	32332217	32333041	825	+	exon	HDAC1	0.683532632491887	0.943744720734533	0.517317539523838	1	0.209934711363483	0.584796728075186	0.034305950910152	-0.122076160369721	0.106874611184072	0.241858281645047	0.156382111279873
chr1	32362618	32362718	101	+	utr5	TSSK3	0.937632676994986	NA	0.708753853080879	1	0.817197996380343	0.962035048301623	1.02521031779821	0.107167350407049	0.934216898063049	NA	0.918042967391164
chr1	32651192	32651292	101	+	utr5	RBBP4	0.159291955455616	NA	0.188248371793285	1	0.11986119021952	0.459350129770821	-1.19637564927709	-0.534573214017392	3.05083691380062e-14	5.95888038069068e-13	-0.661802435259694
chr1	32681576	32681676	101	+	utr3	RBBP4	0.602172459652886	NA	0.413677139902458	1	0.323819691866907	0.695719361827406	-0.0197188113666579	-0.534573214017392	3.05083691380062e-14	5.95888038069068e-13	0.514854402650734
chr1	32682274	32682374	101	+	utr3	RBBP4	0.975023236300241	NA	0.7725712188038	1	0.791014946876705	0.951144777447934	-0.0452693550665	-0.534573214017392	3.05083691380062e-14	5.95888038069068e-13	0.489303858950892
chr1	32685513	32685613	101	+	utr3	RBBP4	0.799926355889058	NA	0.598858353410315	1	0.557263189559878	0.84971839858351	-0.349341302426777	-0.534573214017392	3.05083691380062e-14	5.95888038069068e-13	0.185231911590615
chr1	33276560	33280337	3778	+	exon	ZNF362	0.825430933124862	NA	0.911294416036826	1	0.882607040980876	0.983786477411262	-0.539221657451671	-0.678100043986477	2.05105812833794e-08	2.09745341116556e-07	0.138878386534807
chr1	33281914	33295206	13293	+	exon	ZNF362	0.148841000551184	NA	0.173277959006902	1	0.133389125683914	0.480459263129928	-0.778507677966246	-0.678100043986477	2.05105812833794e-08	2.09745341116556e-07	-0.100407633979769
chr1	33299029	33299129	101	+	utr3	ZNF362	0.36995445735098	NA	0.147960921034919	1	0.132215281085216	0.478475802410128	-0.603427970082196	-0.678100043986477	2.05105812833794e-08	2.09745341116556e-07	0.0746720739042818
chr1	33299427	33299526	100	+	utr3	ZNF362	0.467649529772727	NA	0.209281131433389	1	0.257008409552181	0.638758329151171	-0.925690684817708	-0.678100043986477	2.05105812833794e-08	2.09745341116556e-07	-0.24759064083123
chr1	33299973	33300073	101	+	utr3	ZNF362	0.550669600816365	NA	0.744339436080372	1	0.783392054084517	0.947902972562523	-0.657649752528408	-0.678100043986477	2.05105812833794e-08	2.09745341116556e-07	0.0204502914580698
chr1	33491288	33491387	100	+	exon	ZSCAN20	0.550191533778793	NA	0.523832518139846	1	0.635174083656823	0.886413490071388	0.263566403288797	0.204727536862591	0.259302116170615	0.462278665864472	0.0588388664262054
chr1	35388978	35389078	101	+	exon	ZMYM4	0.303095450453171	NA	0.131180657554368	1	0.135502736435538	0.48361100037711	0.0991190531127523	-0.427770482429346	5.60357525282472e-06	3.90863333289285e-05	0.526889535542098
chr1	35405024	35405402	379	+	exon	ZMYM4	0.64584280993378	NA	0.863906460150096	1	0.864282858474037	0.978253936056176	-0.468719657429842	-0.427770482429346	5.60357525282472e-06	3.90863333289285e-05	-0.0409491750004958
chr1	35561128	35561228	101	+	exon	NCDN	0.782157779701386	NA	0.540222083141077	1	0.543813847133425	0.842253536744331	0.342830417560877	0.178845802228112	0.0780055455830367	0.189215329661513	0.163984615332765
chr1	35565642	35565791	150	+	utr3	NCDN	0.868423689075501	NA	0.994379176687639	1	0.957452912458268	0.99015694879989	0.180533578028103	0.178845802228112	0.0780055455830367	0.189215329661513	0.00168777579999035
chr1	35566486	35566635	150	+	utr3	NCDN	0.889613883941462	NA	0.878060469607162	1	0.925507065506742	0.99015694879989	0.0558123734737142	0.178845802228112	0.0780055455830367	0.189215329661513	-0.123033428754398
chr1	35855103	35855203	101	+	utr3	AGO4	0.664881969024126	NA	0.424372740663627	1	0.511725442600787	0.824270623199164	0.449736338035311	0.0946699980644946	0.617626938401754	0.791374146871652	0.355066339970817
chr1	35895257	35901561	6305	+	utr3	AGO1	0.577560464494753	NA	0.791575135168258	1	0.808027739654444	0.95893800973578	-0.482092163773708	-0.303396503626024	2.25577255258943e-05	0.000142214597301541	-0.178695660147684
chr1	35919096	35919196	101	+	utr3	AGO1	0.194292500323953	NA	0.192875055514504	1	0.206947359473217	0.581522824802572	-0.522335423316961	-0.303396503626024	2.25577255258943e-05	0.000142214597301541	-0.218938919690937
chr1	35919590	35919790	201	+	utr3	AGO1	0.662769935901725	NA	0.917346325621343	1	0.925687256297928	0.99015694879989	-0.688169411140838	-0.303396503626024	2.25577255258943e-05	0.000142214597301541	-0.384772907514814
chr1	35919939	35920039	101	+	utr3	AGO1	0.942898532173103	NA	0.821303574898342	1	0.88381669791916	0.983997388519485	-0.283893569011254	-0.303396503626024	2.25577255258943e-05	0.000142214597301541	0.0195029346147706
chr1	35922936	35923036	101	+	utr3	AGO1	0.14904635425642	NA	0.0424428664943186	1	0.0401275599930829	0.270835018138275	0.149631549647948	-0.303396503626024	2.25577255258943e-05	0.000142214597301541	0.453028053273972
chr1	36008942	36009042	101	+	utr3	AGO3	0.434891831524944	NA	0.202214260896326	1	0.253724790774637	0.635372291252401	1.50970813552164	0.0665966658985185	0.293071402737492	0.50281858312805	1.44311146962312
chr1	36013918	36027183	13266	+	utr3	AGO3	0.733440592644447	0.949578360915111	0.386975911528711	1	0.255492999221545	0.637681774303236	0.239516767903034	0.0665966658985185	0.293071402737492	0.50281858312805	0.172920102004516
chr1	36055785	36055885	101	+	utr3	AGO3	0.0539509618729361	0.495772688716621	0.0755475230003267	1	0.0257381119890878	0.213817996300837	-0.0549346861252695	0.0665966658985185	0.293071402737492	0.50281858312805	-0.121531352023788
chr1	36156208	36171581	15374	+	utr5	MAP7D1	0.654879626523471	0.937376232406488	0.32642309939982	1	0.233505543684146	0.611668682660496	-0.219453820272879	-0.420960087652523	2.29197523123323e-07	2.00547832732908e-06	0.201506267379644
chr1	36172471	36172571	101	+	exon	MAP7D1	0.95980813535946	NA	0.771128163259894	1	0.714531757223281	0.920812743590549	-0.647776254295998	-0.420960087652523	2.29197523123323e-07	2.00547832732908e-06	-0.226816166643474
chr1	36176561	36176825	265	+	exon	MAP7D1	0.750386057438887	NA	0.992451762611965	1	0.980682600351216	0.99015694879989	-0.156231063384851	-0.420960087652523	2.29197523123323e-07	2.00547832732908e-06	0.264729024267673
chr1	36177551	36179052	1502	+	exon	MAP7D1	0.658875771194846	0.937376232406488	0.931139464261993	1	0.908558402551275	0.99015694879989	-0.441013951806249	-0.420960087652523	2.29197523123323e-07	2.00547832732908e-06	-0.0200538641537253
chr1	36180352	36180451	100	+	utr3	MAP7D1	0.998550497614463	NA	0.714355028165325	1	0.782760703545657	0.947742230732349	-0.347507465398188	-0.420960087652523	2.29197523123323e-07	2.00547832732908e-06	0.0734526222543354
chr1	36282654	36286571	3918	+	exon	THRAP3	0.552683480287226	0.906177557828619	0.941168421450027	1	0.994033412635779	0.99416072224293	-0.305979996529961	-0.243104030756701	6.44865824463896e-06	4.45230301968392e-05	-0.0628759657732596
chr1	36286920	36287019	100	+	exon	THRAP3	0.0972766081380086	0.609441199759952	0.0141346000839326	1	0.00257407325352387	0.0553216325475748	-0.0483620738952183	-0.243104030756701	6.44865824463896e-06	4.45230301968392e-05	0.194741956861483
chr1	36289456	36289606	151	+	exon	THRAP3	0.733983235594008	0.949578360915111	0.955087777701826	1	0.846287412580495	0.971769992508898	-0.349350299979154	-0.243104030756701	6.44865824463896e-06	4.45230301968392e-05	-0.106246269222453
chr1	36300946	36304111	3166	+	utr3	THRAP3	0.987436420320935	0.997868565503146	0.545592608807436	1	0.293890519271944	0.67093760598256	-0.194622854611733	-0.243104030756701	6.44865824463896e-06	4.45230301968392e-05	0.0484811761449683
chr1	36309539	36319773	10235	+	utr3	SH3D21	0.190046234713997	0.726839638117775	0.363687653375413	1	0.307904419952583	0.683917402695474	0.821602252226568	1.06937690347141	1.9132306189628e-38	1.74441615258373e-36	-0.247774651244846
chr1	36320170	36320419	250	+	utr3	SH3D21	0.288514988174938	0.805573949159341	0.43634606636565	1	0.470366001256733	0.799055008858751	0.83670319551289	1.06937690347141	1.9132306189628e-38	1.74441615258373e-36	-0.232673707958525
chr1	36322638	36323842	1205	+	utr3	SH3D21	0.0424780762020055	NA	0.00811372609028855	1	0.00188531572513709	0.0446521450575871	1.60566971125651	1.06937690347141	1.9132306189628e-38	1.74441615258373e-36	0.536292807785094
chr1	36328725	36328824	100	+	exon	RP11-268J15.5	0.542446388798524	NA	0.598998365954007	1	0.578477795659847	0.8598438753203	0.731467709256095	0.930781545852339	3.99624270072281e-08	3.90096565927508e-07	-0.199313836596244
chr1	37475678	37475777	100	+	exon	ZC3H12A	0.700187284863957	0.947045235478816	0.381894067506844	1	0.264549016356667	0.645679341953441	-0.0845553361294499	-0.176096771911373	0.0118023216112826	0.0393955359121416	0.0915414357819227
chr1	37482747	37482895	149	+	exon	ZC3H12A	0.911021801228947	0.986036830171146	0.696921463662223	1	0.655052620859531	0.893465321090609	-0.269774424015162	-0.176096771911373	0.0118023216112826	0.0393955359121416	-0.0936776521037894
chr1	37483192	37483390	199	+	exon	ZC3H12A	0.881326553832325	0.981720536931229	0.553738104725811	1	0.474642455741957	0.800190616772224	-0.0498893785809217	-0.176096771911373	0.0118023216112826	0.0393955359121416	0.126207393330451
chr1	37483489	37483588	100	+	exon	ZC3H12A	0.470951238928479	NA	0.165835073000456	1	0.177714505234552	0.545651076556992	0.0700883092300997	-0.176096771911373	0.0118023216112826	0.0393955359121416	0.246185081141472
chr1	37692566	37692665	100	+	utr5	CDCA8	0.148208946688062	NA	0.037156909432766	1	0.0374234406359368	0.259845567213424	0.521837285067973	0.00620585897249893	0.924917601071389	0.964866632683289	0.515631426095474
chr1	37705522	37708386	2865	+	utr3	CDCA8	0.0374118077299499	0.442461411268698	0.0647531029954117	1	0.00659312970079284	0.0977577528484011	-0.356468028374639	0.00620585897249893	0.924917601071389	0.964866632683289	-0.362673887347138
chr1	37794494	37794593	100	+	exon	MANEAL	0.467023829950366	NA	0.242454857681064	1	0.228703621449637	0.605693821626894	0.225233838496641	-0.294796103486881	0.080839337961624	0.194545151798519	0.520029941983522
chr1	37799950	37800148	199	+	utr3	MANEAL	0.695944150272723	NA	0.386025958253306	1	0.276023046065815	0.657096731714539	-0.31455740981111	-0.294796103486881	0.080839337961624	0.194545151798519	-0.0197613063242293
chr1	37808515	37808614	100	+	utr5	C1orf122	0.561094537297129	NA	0.406312607893152	1	0.425603500383707	0.770550726112807	0.632878471125832	-0.045995410525044	0.84280200137497	0.925345328012239	0.678873881650876
chr1	37861033	37861532	500	+	exon	RP11-109P14.10	0.136825649875011	NA	0.0629590054819053	1	0.0137902639311951	0.149983525123542	0.314957028656574	NA	NA	NA	NA
chr1	38991372	38991572	201	+	utr5	AKIRIN1	0.406943894749498	NA	0.19016346012799	1	0.0316878282751708	0.238458969206675	0.734246993957914	-0.0135654988690156	0.878975734330532	0.944573537115463	0.74781249282693
chr1	39293468	39295094	1627	+	exon	MACF1	0.930432599058541	NA	0.612379098004696	1	0.6468608036205	0.890793608153435	0.716894213863298	0.719686874318736	1.58708561841553e-49	2.4956346318563e-47	-0.00279266045543791
chr1	39297716	39300274	2559	+	exon	MACF1	0.680279592288189	NA	0.884294954149937	1	0.924578655836178	0.99015694879989	0.260241504959436	0.719686874318736	1.58708561841553e-49	2.4956346318563e-47	-0.459445369359301
chr1	39302935	39303035	101	+	exon	MACF1	0.778254192807178	NA	0.58473685225449	1	0.479268745201431	0.803933943360153	0.577827149210583	0.719686874318736	1.58708561841553e-49	2.4956346318563e-47	-0.141859725108154
chr1	39310374	39310926	553	+	utr3	MACF1	0.933356628763328	NA	0.74628257259707	1	0.750958681543102	0.935833489814486	0.4580480282724	0.719686874318736	1.58708561841553e-49	2.4956346318563e-47	-0.261638846046336
chr1	39357433	39357533	101	+	exon	MACF1	0.577876616643747	NA	0.277251205948057	1	0.283505255383574	0.662445403737381	0.728052867272504	0.719686874318736	1.58708561841553e-49	2.4956346318563e-47	0.00836599295376794
chr1	39385487	39385587	101	+	exon	MACF1	0.607372988257243	NA	0.814027275011829	1	0.807181214184987	0.958527691844672	0.66116351217687	0.719686874318736	1.58708561841553e-49	2.4956346318563e-47	-0.0585233621418662
chr1	39388392	39388542	151	+	exon	MACF1	0.219635213886028	NA	0.317058660536089	1	0.318149498058674	0.692439626075241	0.710458929786777	0.719686874318736	1.58708561841553e-49	2.4956346318563e-47	-0.00922794453195896
chr1	39409555	39409805	251	+	utr5	MACF1	0.468706487633564	NA	0.506729268219256	1	0.581143229674976	0.86105424030381	0.569898735306538	0.719686874318736	1.58708561841553e-49	2.4956346318563e-47	-0.149788139012198
chr1	39412052	39412152	101	+	exon	MACF1	0.464399581648632	NA	0.209480746394421	1	0.315035427413205	0.690111660317395	1.09382642587102	0.719686874318736	1.58708561841553e-49	2.4956346318563e-47	0.374139551552282
chr1	39413651	39413850	200	+	exon	MACF1	0.697786329641773	NA	0.73090501736198	1	0.804627047816966	0.957335426618989	0.766901044379039	0.719686874318736	1.58708561841553e-49	2.4956346318563e-47	0.0472141700603024
chr1	39413950	39414150	201	+	exon	MACF1	0.70088665091221	NA	0.824562989358873	1	0.895544528367194	0.987044660459836	1.00350932679807	0.719686874318736	1.58708561841553e-49	2.4956346318563e-47	0.28382245247933
chr1	39429968	39430068	101	+	exon	MACF1	0.835949581268605	NA	0.939959319472851	1	0.970020291751389	0.99015694879989	0.783767914966385	0.719686874318736	1.58708561841553e-49	2.4956346318563e-47	0.0640810406476486
chr1	39434527	39434627	101	+	exon	MACF1	0.425391473939938	NA	0.290590809522783	1	0.122984184557862	0.463505001904325	1.00781879876747	0.719686874318736	1.58708561841553e-49	2.4956346318563e-47	0.288131924448736
chr1	39442831	39443465	635	+	exon	MACF1	0.328439270420515	NA	0.102138328808285	1	0.116767083917647	0.454842057623505	0.996436554659989	0.719686874318736	1.58708561841553e-49	2.4956346318563e-47	0.276749680341253
chr1	39443565	39444752	1188	+	exon	MACF1	0.972145851096898	NA	0.657560612627969	1	0.666932439115455	0.898750735889563	0.733137371851917	0.719686874318736	1.58708561841553e-49	2.4956346318563e-47	0.0134504975331806
chr1	39447752	39448135	384	+	exon	MACF1	0.192558370129061	0.728859871891069	0.286045684843238	1	0.275267842718032	0.656289410884931	0.399413863664739	0.719686874318736	1.58708561841553e-49	2.4956346318563e-47	-0.320273010653998
chr1	39479907	39480007	101	+	exon	MACF1	0.0882563526895472	NA	0.111423932746078	1	0.080110459475564	0.382385438902616	0.61129926301903	0.719686874318736	1.58708561841553e-49	2.4956346318563e-47	-0.108387611299706
chr1	39480960	39484680	3721	+	exon	MACF1	0.118706216590236	0.646464735618827	0.168696670074016	1	0.132979327411878	0.479868561811161	0.672724437307213	0.719686874318736	1.58708561841553e-49	2.4956346318563e-47	-0.046962437011523
chr1	39485529	39485729	201	+	exon	MACF1	0.200924382327096	0.740801549325664	0.308655210854004	1	0.302259608686463	0.679366387095631	0.567203552751382	0.719686874318736	1.58708561841553e-49	2.4956346318563e-47	-0.152483321567354
chr1	39743835	39745385	1551	+	utr3	PPIE	0.852289319057135	NA	0.831928153863942	1	0.854195256348955	0.975158728643194	-0.628812177487857	-0.649796132434296	3.1194345683929e-07	2.66397993444021e-06	0.0209839549464387
chr1	39955211	39955359	149	+	utr5	MFSD2A	0.422271610855702	NA	0.189651559230147	1	0.161165053663526	0.523057257517505	0.750100364976929	0.428940273290425	3.20849276400321e-07	2.73143558175244e-06	0.321160091686504
chr1	39965328	39965870	543	+	exon	MFSD2A	0.682040812104655	NA	0.346521083746005	1	0.412761027553269	0.762658931500153	0.678738618066708	0.428940273290425	3.20849276400321e-07	2.73143558175244e-06	0.249798344776283
chr1	40057471	40064291	6821	+	utr5	CAP1	0.403285091928388	0.854932419664622	0.784890211641691	1	0.645848440573044	0.890540989835474	-0.367809975427063	-0.305609785663875	8.87663635380106e-09	9.51694707892702e-08	-0.0622001897631878
chr1	40069718	40069817	100	+	exon	CAP1	0.000283207994691615	0.0663886740889595	0.000431517162540786	1	5.02279819634484e-07	0.000116504052817595	-0.986095911039515	-0.305609785663875	8.87663635380106e-09	9.51694707892702e-08	-0.68048612537564
chr1	40374096	40374195	100	+	utr5	SMAP2	0.0539892286918562	0.495772688716621	0.00841462630056868	1	0.000384254928924308	0.0156012828767933	0.127352891157036	-0.255422795814747	9.35530587694228e-07	7.40102579400829e-06	0.382775686971783
chr1	40406743	40406843	101	+	utr5	SMAP2	0.524126117016283	0.897746403284745	0.902031327696001	1	0.903327120834943	0.989722404817145	-0.271064279073718	-0.255422795814747	9.35530587694228e-07	7.40102579400829e-06	-0.0156414832589703
chr1	40422083	40422282	200	+	utr3	SMAP2	0.456642213709492	0.872336065119434	0.752312959781269	1	0.531453497035073	0.835356823393943	-0.502236261941744	-0.255422795814747	9.35530587694228e-07	7.40102579400829e-06	-0.246813466126997
chr1	40450880	40450979	100	+	utr5	ZFP69B	0.390564111398847	NA	0.19201749814478	1	0.240750458494938	0.619855038043842	0.74841196319046	-0.286993750740698	0.271376496441866	0.477295345500769	1.03540571393116
chr1	40691698	40692038	341	+	utr5	NFYC	0.303505796831301	NA	0.147564618068769	1	0.13051783685023	0.476177814815074	0.0376283155633702	-0.312203608667476	5.54839168379681e-05	0.000326375981399812	0.349831924230846
chr1	40758131	40758231	101	+	exon	NFYC	0.337932668088377	0.822463330191051	0.503661879347116	1	0.414487532625726	0.763680647017136	-0.728218388135138	-0.312203608667476	5.54839168379681e-05	0.000326375981399812	-0.416014779467662
chr1	40766135	40766649	515	+	exon	NFYC	0.300510182195713	0.810819691131291	0.450002377528685	1	0.244428044696615	0.624178744616045	-0.502985908075203	-0.312203608667476	5.54839168379681e-05	0.000326375981399812	-0.190782299407728
chr1	40769398	40770505	1108	+	exon	NFYC	0.999721743868667	NA	0.64241818436145	1	0.656406683790101	0.894291459869767	-0.321388557270586	-0.312203608667476	5.54839168379681e-05	0.000326375981399812	-0.00918494860310975
chr1	40770804	40770904	101	+	utr3	NFYC	0.510355228164499	0.89335983623319	0.757324425809082	1	0.690410573628365	0.910917352353667	-0.508750544185066	-0.312203608667476	5.54839168379681e-05	0.000326375981399812	-0.19654693551759
chr1	41004231	41007534	3304	+	exon	CTPS1	0.782683385605135	NA	0.920108740425472	1	0.980789726344457	0.99015694879989	-0.557147909652104	-0.553903177130364	2.02870104934126e-10	2.69747627271479e-09	-0.00324473252174073
chr1	41381842	41382042	201	+	exon	FOXO6	0.961389464493691	NA	0.792169944533244	1	0.821452542371082	0.963405244597185	-0.169314684533746	-0.415165683657908	0.0182744713407721	0.0574053312239077	0.245850999124162
chr1	41383091	41383290	200	+	utr3	FOXO6	0.0818872772508649	NA	0.088046912695583	1	0.0359098231270191	0.25415692640383	-0.919257215263763	-0.415165683657908	0.0182744713407721	0.0574053312239077	-0.504091531605855
chr1	42396486	42399489	3004	+	utr5	RIMKLA	0.316098900752736	NA	0.125445596564497	1	0.124581123812412	0.466679912863771	0.76758036616306	0.227681533298994	0.00257038783281049	0.0104393441834152	0.539898832864065
chr1	42417090	42417190	101	+	utr3	RIMKLA	0.342865979424947	NA	0.14509960152444	1	0.17256733004118	0.538743981992901	1.01280746833459	0.227681533298994	0.00257038783281049	0.0104393441834152	0.785125935035601
chr1	42419884	42419984	101	+	utr3	RIMKLA	0.468265705653051	NA	0.230956122344539	1	0.309251108304671	0.685219494396437	0.853479411545125	0.227681533298994	0.00257038783281049	0.0104393441834152	0.625797878246131
chr1	42420582	42420682	101	+	utr3	RIMKLA	0.960670938614864	NA	0.709672042681097	1	0.791557303711742	0.9512086665327	0.696796029191879	0.227681533298994	0.00257038783281049	0.0104393441834152	0.469114495892885
chr1	42421281	42421480	200	+	utr3	RIMKLA	0.283887602765466	NA	0.209947610668111	1	0.29056075156305	0.669082614483502	0.246060741946746	0.227681533298994	0.00257038783281049	0.0104393441834152	0.0183792086477521
chr1	42421929	42422079	151	+	utr3	RIMKLA	0.0929068816035703	NA	0.0131037111608951	1	0.0237007129392226	0.203265425801966	1.17156742460975	0.227681533298994	0.00257038783281049	0.0104393441834152	0.943885891310751
chr1	42456704	42456803	100	+	exon	PPCS	0.67946129737301	NA	0.466936260183788	1	0.40810315480316	0.759564042867532	0.0654945045996655	-0.282519180825667	0.0210580263009831	0.0647893337205918	0.348013685425332
chr1	42457401	42457550	150	+	utr3	PPCS	0.544004354108912	NA	0.381409459586399	1	0.255273706271815	0.637354483302762	0.407809282666429	-0.282519180825667	0.0210580263009831	0.0647893337205918	0.690328463492096
chr1	42682427	42682575	149	+	utr5	YBX1	0.902252221912806	0.985568139524752	0.652327136467661	1	0.621402712259046	0.878869919107261	-0.312510199930959	-0.348589335627371	6.07533403084205e-09	6.67855868638665e-08	0.0360791356964122
chr1	42767318	42767583	266	+	exon	RP5-994D16.12	0.478760064266574	NA	0.210434522589221	1	0.277866922537527	0.658845094723348	0.280091014162234	-2.10149350281689	0.582689338882908	NA	2.38158451697912
chr1	42843097	42843247	151	+	utr3	ERMAP	0.884981809673412	NA	0.953066895343712	1	0.959101790402401	0.99015694879989	-0.759690483245071	-0.120857470206476	0.453936359994399	0.663946781728635	-0.638833013038595
chr1	42850938	42851187	250	+	utr5	ZNF691	0.358971659259645	NA	0.478128774674905	1	0.414848205374959	0.763984663730773	-0.442615141216397	-0.0679618486168095	0.601809614051362	0.779146150284264	-0.374653292599588
chr1	42851584	42851782	199	+	exon	ZNF691	0.327703237094616	NA	0.443035301873444	1	0.374914888130342	0.737768255710165	-0.328292173670334	-0.0679618486168095	0.601809614051362	0.779146150284264	-0.260330325053524
chr1	42975178	42975327	150	+	exon	SLC2A1-AS1	0.440401546587234	NA	0.282209643066888	1	0.435362956179077	0.774959955505452	0.513103244818901	0.806274487038365	0.0949748638646773	0.220422946081657	-0.293171242219464
chr1	43210578	43210677	100	+	utr3	CFAP57	0.279966123323672	NA	0.08310570838345	1	0.146533892171034	0.501585255974695	1.0189043481708	0.564398097597269	1.41536636293222e-08	1.47731842595619e-07	0.454506250573527
chr1	43234327	43234507	181	+	exon	CFAP57	0.4773828749823	NA	0.216512841070658	1	0.192099689518553	0.564305964429942	0.791644759460944	0.564398097597269	1.41536636293222e-08	1.47731842595619e-07	0.227246661863675
chr1	43243294	43254060	10767	+	exon	CFAP57	0.484271822776805	NA	0.68960456174386	1	0.684508524340014	0.907606362551346	0.314122817638609	0.564398097597269	1.41536636293222e-08	1.47731842595619e-07	-0.25027527995866
chr1	43359160	43359309	150	+	utr5	CDC20	0.921270661659403	NA	0.744994356492423	1	0.669158709656956	0.899786493858838	-0.231112855040177	-0.390449956243591	3.16111165203139e-07	2.69532899210535e-06	0.159337101203414
chr1	43359551	43359736	186	+	exon	CDC20	0.0557786843395099	0.501068115680352	0.0762088005270058	1	0.0272976124579962	0.219672587870284	-0.666194058833026	-0.390449956243591	3.16111165203139e-07	2.69532899210535e-06	-0.275744102589436
chr1	43420916	43421255	340	+	exon	SZT2	0.879807584711677	NA	0.59923379372846	1	0.595610310325	0.868064012417168	0.101727539770602	0.102607893761023	0.133413674340825	0.286354984643528	-0.000880353990420302
chr1	43432373	43432550	178	+	exon	SZT2	0.0205860735204094	NA	0.000645362450225649	1	0.00289386161385692	0.0591575008968814	1.27398672814354	0.102607893761023	0.133413674340825	0.286354984643528	1.17137883438251
chr1	43437442	43437626	185	+	exon	SZT2	0.796361290450298	NA	0.977084566798371	1	0.968627246602417	0.99015694879989	0.214992508756907	0.102607893761023	0.133413674340825	0.286354984643528	0.112384614995885
chr1	43439755	43440520	766	+	exon	SZT2	0.439685963911803	NA	0.612882402835429	1	0.604015048466444	0.871643497623715	0.0127384719467758	0.102607893761023	0.133413674340825	0.286354984643528	-0.0898694218142468
chr1	43450506	43450706	201	+	utr3	SZT2	0.383308664118244	NA	0.526560970488912	1	0.524811799589528	0.831819380383086	-0.087332526332197	0.102607893761023	0.133413674340825	0.286354984643528	-0.18994042009322
chr1	43451005	43451104	100	+	utr3	SZT2	0.977706138259469	NA	0.733527069599563	1	0.817149368737562	0.962026145103516	0.0628668914552869	0.102607893761023	0.133413674340825	0.286354984643528	-0.0397410023057357
chr1	43453927	43456599	2673	+	exon	HYI-AS1	0.132084821611655	NA	0.141818463921245	1	0.156684757964566	0.515902701342122	-0.0686571148668817	0.348156096034348	0.425390547843949	0.639255587595471	-0.416813210901229
chr1	43531009	43538215	7207	+	utr5	PTPRF	0.564978000656906	NA	0.298533890554879	1	0.363859711188585	0.728314178133364	0.025547488163275	-0.315803155416659	4.75642445307671e-06	3.34243557745352e-05	0.341350643579934
chr1	43591275	43591375	101	+	exon	PTPRF	0.434680905967623	NA	0.500548661001616	1	0.446874148493153	0.78397179168953	-0.39586037811925	-0.315803155416659	4.75642445307671e-06	3.34243557745352e-05	-0.0800572227025914
chr1	43603951	43604101	151	+	exon	PTPRF	0.581880912543206	NA	0.796332629611027	1	0.739339453377099	0.931124212149665	-0.473512154903114	-0.315803155416659	4.75642445307671e-06	3.34243557745352e-05	-0.157708999486455
chr1	43613576	43613676	101	+	exon	PTPRF	0.702473109708965	NA	0.843149340650464	1	0.878466573479095	0.982558006725747	-0.323128014371275	-0.315803155416659	4.75642445307671e-06	3.34243557745352e-05	-0.00732485895461632
chr1	43621972	43622171	200	+	utr3	PTPRF	0.643806282175627	NA	0.307174615484854	1	0.289140137703807	0.667687137110606	-0.0078285697737881	-0.315803155416659	4.75642445307671e-06	3.34243557745352e-05	0.307974585642871
chr1	43623317	43623417	101	+	utr3	PTPRF	0.391975762054692	NA	0.196673044240663	1	0.243715613566523	0.623106589438277	-0.0889034805527554	-0.315803155416659	4.75642445307671e-06	3.34243557745352e-05	0.226899674863904
chr1	43667921	43669100	1180	+	exon	KDM4A	0.430256242955233	0.867306799329813	0.657342546987161	1	0.497636219230712	0.814153697548752	-0.416543269180466	-0.12058675005626	0.0801599138710109	0.193288233639048	-0.295956519124206
chr1	43690810	43690959	150	+	exon	KDM4A	0.698320367826989	NA	0.37024811132849	1	0.333948545576619	0.704175172099236	-0.126418123222448	-0.12058675005626	0.0801599138710109	0.193288233639048	-0.0058313731661874
chr1	43694824	43697921	3098	+	exon	KDM4A	0.803272436610464	NA	0.86414772835691	1	0.853880016723451	0.974996803811879	-0.0325771269385916	-0.12058675005626	0.0801599138710109	0.193288233639048	0.0880096231176686
chr1	43704968	43705217	250	+	utr3	KDM4A	0.339652926711884	NA	0.146151075420195	1	0.0812388222884848	0.383322750512939	0.107366040974472	-0.12058675005626	0.0801599138710109	0.193288233639048	0.227952791030732
chr1	43831743	43858189	26447	+	utr3	ST3GAL3	0.828579090955121	NA	0.448640175845822	1	0.415183617333806	0.76436137738963	-0.347034344583264	-0.683488138402215	1.35061189085558e-06	1.04262817614963e-05	0.336453793818951
chr1	43899529	43899629	101	+	utr3	ST3GAL3	0.790827836034272	NA	0.522090825258962	1	0.59758279189055	0.869015907961726	-0.581574014106697	-0.683488138402215	1.35061189085558e-06	1.04262817614963e-05	0.101914124295519
chr1	43946989	43947238	250	+	utr5	IPO13	0.190375374645042	NA	0.0646489901664418	1	0.0826766170873033	0.386908731223383	0.886872925043946	0.427564282254203	0.000567325548949634	0.00269977289741383	0.459308642789743
chr1	43947387	43947587	201	+	utr5	IPO13	0.808329571944288	NA	0.554260178747437	1	0.57956305018639	0.860293948251331	0.653248633173509	0.427564282254203	0.000567325548949634	0.00269977289741383	0.225684350919306
chr1	43956567	43956667	101	+	exon	IPO13	0.901459351144944	NA	0.907426121383429	1	0.880454084881802	0.983208702646279	0.38469663515911	0.427564282254203	0.000567325548949634	0.00269977289741383	-0.0428676470950932
chr1	43960995	43961247	253	+	exon	IPO13	0.755949796327816	NA	0.51759152808757	1	0.543170403878484	0.842036332163926	0.491243718488879	0.427564282254203	0.000567325548949634	0.00269977289741383	0.0636794362346759
chr1	43981254	43981403	150	+	utr5	B4GALT2	0.655250934242574	NA	0.330528093659492	1	0.252593148426986	0.634312325886911	-0.721658292127359	-0.754033357784579	1.08558170055007e-17	2.92635067104801e-16	0.0323750656572204
chr1	43985541	43985640	100	+	exon	B4GALT2	0.147430439868259	0.6888167451811	0.2250499109652	1	0.0389719591402764	0.266646053381792	-1.02907338680873	-0.754033357784579	1.08558170055007e-17	2.92635067104801e-16	-0.275040029024153
chr1	43990823	43991021	199	+	utr3	B4GALT2	0.122848058323897	NA	0.0909711355164933	1	0.0058335973324471	0.0909878060634075	-0.187685717793957	-0.754033357784579	1.08558170055007e-17	2.92635067104801e-16	0.566347639990622
chr1	44213705	44214396	692	+	utr5	DMAP1	0.119320696941623	NA	0.137083376689644	1	0.155678585812258	0.514470620655067	-0.142191871532933	0.225310525642856	0.0198948819149404	0.0617535313337442	-0.367502397175789
chr1	44217245	44217395	151	+	exon	DMAP1	0.879533784442543	NA	0.876555852695036	1	0.919573749571248	0.99015694879989	0.280320607680891	0.225310525642856	0.0198948819149404	0.0617535313337442	0.0550100820380344
chr1	44218662	44219162	501	+	exon	DMAP1	0.0273813475485094	0.404159852016799	0.0331760097988898	1	0.0186563464403245	0.177109939609249	-0.384066563099041	0.225310525642856	0.0198948819149404	0.0617535313337442	-0.609377088741897
chr1	44632070	44632242	173	+	utr5	RNF220	0.579311814304937	NA	0.350867347619565	1	0.389950460327895	0.747086149337717	-0.0500806441411158	-0.522076873042733	8.17300082815601e-11	1.13180675156979e-09	0.471996228901618
chr1	44632342	44632701	360	+	exon	RNF220	0.135380558007172	NA	0.155476226531891	1	0.153507511057178	0.511897220499138	-0.769808474263909	-0.522076873042733	8.17300082815601e-11	1.13180675156979e-09	-0.247731601221176
chr1	44635550	44636162	613	+	utr3	RNF220	0.0591726173287445	0.510532597654852	0.104068839284908	1	0.00884161201925704	0.117023980098946	-0.861833298079944	-0.522076873042733	8.17300082815601e-11	1.13180675156979e-09	-0.33975642503721
chr1	44636312	44636412	101	+	utr3	RNF220	0.455220743969138	NA	0.469830654063878	1	0.501573631847863	0.816734932459852	-0.46398743625583	-0.522076873042733	8.17300082815601e-11	1.13180675156979e-09	0.058089436786903
chr1	44644625	44648316	3692	+	exon	RNF220	0.0510887156335746	0.489032973911717	0.0872188567925548	1	0.0104728272589841	0.129099271117487	-0.836322536793182	-0.522076873042733	8.17300082815601e-11	1.13180675156979e-09	-0.314245663750449
chr1	44648965	44649065	101	+	exon	RNF220	0.650194582950335	NA	0.379681946816798	1	0.537309901184496	0.838946884500745	0.106668900256717	-0.522076873042733	8.17300082815601e-11	1.13180675156979e-09	0.628745773299451
chr1	44649414	44649514	101	+	exon	RNF220	0.883203265929068	NA	0.70306990072663	1	0.792024111991452	0.951643469651143	-0.531479998337038	-0.522076873042733	8.17300082815601e-11	1.13180675156979e-09	-0.00940312529430498
chr1	44650975	44651125	151	+	utr3	RNF220	0.646517067720926	NA	0.329411027061857	1	0.25633240472327	0.638364967093871	-0.372581107732177	-0.522076873042733	8.17300082815601e-11	1.13180675156979e-09	0.149495765310557
chr1	44723843	44723941	99	+	exon	C1orf228	0.760024044096763	NA	0.526521347141175	1	0.546392501624736	0.843514803002484	2.00065087541825	1.61017203935992	1.11278813830516e-16	2.7597145829968e-15	0.39047883605833
chr1	44725393	44725492	100	+	utr3	C1orf228	0.94867892540853	NA	0.739435254062098	1	0.744636267000712	0.933548409830333	1.38136499602047	1.61017203935992	1.11278813830516e-16	2.7597145829968e-15	-0.22880704333945
chr1	44756185	44757914	1730	+	exon	KIF2C	0.642334890667957	0.935382136482268	0.971516899712393	1	0.93985971290032	0.99015694879989	0.369758650738281	0.301826735699451	2.50436028229321e-08	2.52179202439734e-07	0.0679319150388301
chr1	44760336	44760593	258	+	exon	KIF2C	0.343904422690383	0.822463330191051	0.114910928932812	1	0.0670480315106966	0.349854299072974	0.418462437659307	0.301826735699451	2.50436028229321e-08	2.52179202439734e-07	0.116635701959856
chr1	44762361	44767168	4808	+	exon	KIF2C	0.762440844829241	0.952456403015143	0.739930140284655	1	0.637829179595675	0.887851310033805	0.33176339864867	0.301826735699451	2.50436028229321e-08	2.52179202439734e-07	0.0299366629492194
chr1	44775985	44776085	101	+	exon	RPS8	0.418771283973686	0.86384357885023	0.694023324660914	1	0.458406425274704	0.791358737177047	0.0263248043396831	-0.140548525049022	0.0101600567147653	0.0346220525613076	0.166873329388705
chr1	44778080	44778180	101	+	exon	RPS8	0.895847648676379	0.983870159705877	0.702551568239176	1	0.0931889772913468	0.411140223296631	-0.168277529478193	-0.140548525049022	0.0101600567147653	0.0346220525613076	-0.0277290044291706
chr1	44800573	44802762	2190	+	exon	PLK3	0.247037781164026	0.777556085048412	0.0750957331141783	1	0.0205833613494092	0.18711928844882	1.14572462876063	0.867175159101518	4.4936324869861e-42	4.87559124837992e-40	0.278549469659108
chr1	44803010	44803110	101	+	exon	PLK3	0.742076217911646	0.949578360915111	0.389565058372831	1	0.25305312668103	0.634854958102002	1.02047189156118	0.867175159101518	4.4936324869861e-42	4.87559124837992e-40	0.153296732459667
chr1	44804392	44804492	101	+	exon	PLK3	0.636855059117795	0.934356718340589	0.25927443897086	1	0.212735345998287	0.588053209522345	0.935476779367439	0.867175159101518	4.4936324869861e-42	4.87559124837992e-40	0.0683016202659209
chr1	44805287	44805543	257	+	exon	PLK3	0.0720283365616113	0.544885233677533	0.0150458429017522	1	0.00407343195605338	0.074014375831306	1.37563013179207	0.867175159101518	4.4936324869861e-42	4.87559124837992e-40	0.508454972690548
chr1	44813406	44813505	100	+	exon	BTBD19	0.210993263824554	NA	0.295799157671419	1	0.162701902312645	0.524005700505683	0.426414549935529	0.568998158135802	5.76148678231109e-12	8.89219510498937e-11	-0.142583608200273
chr1	44813751	44813850	100	+	utr3	BTBD19	0.527708194342186	0.898167284537713	0.209137356860579	1	0.196906975964082	0.570733326650438	0.704585737694758	0.568998158135802	5.76148678231109e-12	8.89219510498937e-11	0.135587579558956
chr1	44814792	44814891	100	+	exon	BTBD19	0.586703965827682	0.919349394276453	0.414366658206327	1	0.209765926004063	0.584658061198347	0.47200391032773	0.568998158135802	5.76148678231109e-12	8.89219510498937e-11	-0.0969942478080716
chr1	44815040	44815139	100	+	exon	BTBD19	0.588369896588937	0.919362057809568	0.354056474610757	1	0.199680064339958	0.573975869746906	0.566878236742456	0.568998158135802	5.76148678231109e-12	8.89219510498937e-11	-0.00211992139334616
chr1	45012798	45012897	100	+	exon	UROD	0.30153691843678	NA	0.104351341082197	1	0.130614647362832	0.476177814815074	0.431654385440627	0.0105667897394934	0.919327137866663	0.962622992265325	0.421087595701134
chr1	45013604	45013752	149	+	exon	UROD	0.757721312390553	0.951633521259128	0.936240961356834	1	0.987688179915556	0.990716725008222	-0.0373501667377853	0.0105667897394934	0.919327137866663	0.962622992265325	-0.0479169564772787
chr1	45014097	45014195	99	+	exon	UROD	0.856957545245537	NA	0.669164929366097	1	0.803923920772927	0.957085358875259	0.560724856438773	0.0105667897394934	0.919327137866663	0.962622992265325	0.550158066699279
chr1	45327053	45327152	100	+	utr5	HPDL	0.748592030726141	0.949787209051232	0.368637910133016	1	0.305592650733964	0.682210694563042	-0.492852329669833	-0.770355813998716	6.26593862391475e-16	1.45112986274226e-14	0.277503484328883
chr1	45339770	45339869	100	+	utr5	TOE1	0.539019597476228	NA	0.50417423440438	1	0.641950982664477	0.889566936321845	-0.365426859699974	0.212910417446727	0.133184431905835	0.285950546389297	-0.578337277146701
chr1	45342609	45342800	192	+	exon	TOE1	0.383531363404001	NA	0.362727197305645	1	0.366664054926582	0.731131349766843	-0.197888570383757	0.212910417446727	0.133184431905835	0.285950546389297	-0.410798987830484
chr1	45343128	45343377	250	+	exon	TOE1	0.862540098600973	NA	0.855222665423064	1	0.846789203634645	0.971769992508898	0.198942022417586	0.212910417446727	0.133184431905835	0.285950546389297	-0.0139683950291405
chr1	45507495	45508836	1342	+	exon	MMACHC	0.950405177357155	NA	0.786375817732746	1	0.851630267375563	0.974062497287383	-0.223682742565464	-0.485106690082128	0.013177975133602	0.0433999181058072	0.261423947516664
chr1	45508936	45509086	151	+	exon	MMACHC	0.994517806772917	NA	0.82126772139666	1	0.842518871012503	0.971295191733178	-0.843211789579868	-0.485106690082128	0.013177975133602	0.0433999181058072	-0.35810509949774
chr1	45511084	45511284	201	+	utr3	MMACHC	0.553467394514884	0.906406237591908	0.426637609407441	1	0.0201435655442819	0.185060121570938	0.0477547783876535	-0.485106690082128	0.013177975133602	0.0433999181058072	0.532861468469781
chr1	45550939	45551038	100	+	utr5	AKR1A1	0.140122333003043	0.681551797240739	0.0791008581106101	1	0.00191156696329728	0.0450979650041946	0.237151124161723	-0.0204147173439901	0.745099664296118	0.874697406638958	0.257565841505713
chr1	45607519	45607619	101	+	utr3	NASP	0.245001616977287	0.777556085048412	0.392262330790687	1	0.133325720480725	0.480459263129928	-0.909220965533914	-0.595343405496414	1.81585362743897e-24	7.83380193149613e-23	-0.3138775600375
chr1	45616659	45617291	633	+	exon	NASP	0.232463738713385	NA	0.0665442361241605	1	0.0323426354397577	0.240460463486894	-0.401562546743187	-0.595343405496414	1.81585362743897e-24	7.83380193149613e-23	0.193780858753227
chr1	45617441	45618158	718	+	utr3	NASP	0.469999825838721	0.879653542716843	0.778369434326198	1	0.624030624698323	0.88008942536919	-0.643235118308545	-0.595343405496414	1.81585362743897e-24	7.83380193149613e-23	-0.0478917128121312
chr1	45693299	45693448	150	+	exon	TMEM69	0.0904622933212731	0.595141336837947	0.154839999287738	1	0.0477204679450576	0.296616450663005	-0.499242086282628	-0.163635579984824	0.176060423206435	0.351926232827897	-0.335606506297804
chr1	46006288	46006388	101	+	utr5	MAST2	0.646708327568624	NA	0.358683283439003	1	0.4095169422253	0.760214446247691	0.141763095816745	0.0377497729017894	0.599810432735416	0.777299874013648	0.104013322914955
chr1	46006587	46010745	4159	+	exon	MAST2	0.923658387910614	NA	0.747521441560188	1	0.739393812748697	0.931124212149665	0.0609958609004509	0.0377497729017894	0.599810432735416	0.777299874013648	0.0232460879986615
chr1	46019630	46021982	2353	+	exon	MAST2	0.0594558061975879	NA	0.0111743664745586	1	0.00622907595962372	0.0946973150591207	0.77978365207255	0.0377497729017894	0.599810432735416	0.777299874013648	0.74203387917076
chr1	46022958	46023319	362	+	exon	MAST2	0.150851035822671	NA	0.118035299941597	1	0.163133232160005	0.524762422444001	-0.459892374777261	0.0377497729017894	0.599810432735416	0.777299874013648	-0.497642147679051
chr1	46031515	46032206	692	+	exon	MAST2	0.218197574527892	NA	0.267703230116879	1	0.261662345840736	0.64319071116478	-0.211147135732876	0.0377497729017894	0.599810432735416	0.777299874013648	-0.248896908634665
chr1	46032696	46034212	1517	+	utr3	MAST2	0.929410736591419	0.9885597724737	0.546806645124638	1	0.499252452833609	0.815562876545077	0.181751379903857	0.0377497729017894	0.599810432735416	0.777299874013648	0.144001607002068
chr1	46035376	46035526	151	+	utr3	MAST2	0.328650582472915	NA	0.408268898253305	1	0.385242758087965	0.744407162127523	-0.256098260316207	0.0377497729017894	0.599810432735416	0.777299874013648	-0.293848033217996
chr1	46035626	46035725	100	+	utr3	MAST2	0.696506137336413	NA	0.354675341396053	1	0.384020736857735	0.743385705037693	0.107717222693543	0.0377497729017894	0.599810432735416	0.777299874013648	0.0699674497917537
chr1	46247886	46247984	99	+	utr5	RAD54L	0.527406178042148	NA	0.626234321015816	1	0.685481951150612	0.907994214045312	-0.39353913886795	-0.423726293308107	2.72561330876495e-05	0.000169036321235208	0.0301871544401568
chr1	46267569	46270767	3199	+	utr3	RAD54L	0.136112551556029	0.675752668705928	0.0523173692565181	1	0.00525959804571733	0.0853300577680194	-0.0317881276593626	-0.423726293308107	2.72561330876495e-05	0.000169036321235208	0.391938165648745
chr1	46352951	46360775	7825	+	utr3	NSUN4	0.57319859505203	NA	0.808764662903177	1	0.811763978817081	0.959771480878416	-0.158612567720604	-0.145099089409592	0.186552532771004	0.36734085588543	-0.0135134783110128
chr1	46442952	46445211	2260	+	exon	FAAHP1	0.19675601284741	NA	0.0318045627514969	1	0.0864251319004379	0.396529879559647	0.678032461347485	0.280723817225483	0.493840836720807	0.697908637720072	0.397308644122001
chr1	47377292	47377442	151	+	utr3	CMPK1	0.857643033218366	0.974301327989106	0.65388871098739	1	0.452039759710131	0.786746370291722	-0.224619844997604	-0.499853350262453	2.51728422039989e-12	4.00477035063618e-11	0.275233505264849
chr1	50968818	50969016	199	+	utr5	CDKN2C	0.998865129099708	NA	0.851809085992253	1	0.826833899145486	0.965295025446817	1.96234872053502	2.12306020583913	2.02045928799938e-14	4.01869537576412e-13	-0.160711485304111
chr1	50974039	50974187	149	+	exon	CDKN2C	0.930489932846831	NA	0.923282832388571	1	0.944586538953857	0.99015694879989	1.9547479674651	2.12306020583913	2.02045928799938e-14	4.01869537576412e-13	-0.168312238374025
chr1	51236568	51236717	150	+	utr5	RNF11	0.734190286054155	NA	0.486983711904029	1	0.564910341997027	0.852716145745127	0.60006693693228	0.0149712200263646	0.902955455336056	0.955861314723085	0.585095716905916
chr1	51236816	51269953	33138	+	exon	RNF11	0.600779933574513	0.922705236460835	0.307056230309328	1	0.245851591931625	0.626021948056129	0.200634605725726	0.0149712200263646	0.902955455336056	0.955861314723085	0.185663385699361
chr1	51729898	51730047	150	+	utr5	OSBPL9	0.126836802304015	NA	0.072710620259282	1	0.0303309565363788	0.232438115399982	0.183128058342628	-0.153858122887855	0.0131150980905168	0.0432190779900097	0.336986181230483
chr1	52088527	52088626	100	+	utr3	BTF3L4	0.376152556369987	NA	0.122413265112537	1	0.214391305275258	0.590054641527663	0.314363523589879	-0.44301808697174	0.00542447520050418	0.0201560123032433	0.757381610561618
chr1	52404663	52404762	100	+	utr5	PRPF38A	0.887637905483646	NA	0.548632565912499	1	0.603525274415293	0.871473533267201	0.0237954566569635	-0.181343143279807	0.0186384560769153	0.058346003587574	0.205138599936771
chr1	52412538	52413891	1354	+	exon	PRPF38A	0.122016819087834	NA	0.015080033980285	1	0.0084830873749098	0.1144407523221	-0.189321692744964	-0.181343143279807	0.0186384560769153	0.058346003587574	-0.00797854946515664
chr1	52413990	52415360	1371	+	exon	PRPF38A	0.374141241046072	0.842731400626743	0.58071410604615	1	0.483312315126508	0.806105482448291	-0.537403067230365	-0.181343143279807	0.0186384560769153	0.058346003587574	-0.356059923950557
chr1	52995907	53014895	18989	+	utr3	SCP2	0.325306728915485	NA	0.102711947409158	1	0.15508342539883	0.513765434663484	0.685171923486743	-0.438930780660648	2.48013181840189e-05	0.000155052896742498	1.12410270414739
chr1	53196976	53197076	101	+	exon	CPT2	0.213998523113417	NA	0.0899768986194029	1	0.0425347794149673	0.279747972306131	0.000746385880022681	-0.215385098086918	0.0738757525421866	0.181408150974929	0.21613148396694
chr1	53210425	53210524	100	+	utr3	CPT2	0.529506013747694	NA	0.721042109816461	1	0.736850785776222	0.930411597652562	-0.528657528062168	-0.215385098086918	0.0738757525421866	0.181408150974929	-0.31327242997525
chr1	53212804	53213351	548	+	utr3	CPT2	0.9608002898443	NA	0.700098340210314	1	0.772209504148532	0.943543110295085	-0.163286989196774	-0.215385098086918	0.0738757525421866	0.181408150974929	0.0520981088901439
chr1	53328327	53331214	2888	+	exon	RP4-784A16.5	0.623484187439675	0.929301145498644	0.268572559639882	1	0.121589677239528	0.461304960090891	-0.499852491016933	-0.532790857956963	0.00644969129145413	0.0233926627151186	0.0329383669400304
chr1	53952097	53952343	247	+	exon	LRRC42	0.477124854648436	NA	0.659652816214519	1	0.640370499659694	0.888771221751295	-0.868094701126045	-0.625342844012558	6.09553534611707e-08	5.79890911927841e-07	-0.242751857113487
chr1	54101864	54102014	151	+	utr3	TCEANC2	0.204302767382697	NA	0.124855118453931	1	0.200694239679094	0.574916110658124	0.195385992319553	0.135302714062207	0.133166199767485	0.285939692752269	0.0600832782573461
chr1	54102712	54102812	101	+	utr3	TCEANC2	0.965927700072204	NA	0.853033299097885	1	0.94425953105706	0.99015694879989	-0.22103488246085	0.135302714062207	0.133166199767485	0.285939692752269	-0.356337596523057
chr1	54104308	54104408	101	+	utr3	TCEANC2	0.933067407324161	NA	0.751737687140158	1	0.738840751879568	0.931045470884047	0.308660410896735	0.135302714062207	0.133166199767485	0.285939692752269	0.173357696834528
chr1	54200457	54205134	4678	+	exon	MRPL37	0.894828372071374	0.983870159705877	0.613882021575107	1	0.458169753109456	0.791267438709564	-0.355923568908455	-0.415907297463077	2.97678880267017e-11	4.31217069545679e-10	0.0599837285546225
chr1	54715872	54715971	100	+	utr5	TTC4	0.389161083931218	NA	0.136471534067954	1	0.196917946396308	0.570733326650438	-0.269381996839482	-0.212332323251125	0.736675899760396	0.870049697388569	-0.0570496735883563
chr1	54716600	54716700	101	+	utr3	MROH7-TTC4	0.772952120082791	NA	0.977049222102449	1	0.975540246006248	0.99015694879989	-0.519273118146852	NA	NA	NA	NA
chr1	54721232	54722774	1543	+	utr3	MROH7-TTC4	0.451463855994335	NA	0.619242908185783	1	0.461987865958136	0.793692667354268	-0.447587669559206	NA	NA	NA	NA
chr1	54842005	54842104	100	+	utr3	LEXM	0.994227913487016	NA	0.861406361197379	1	0.927094709479805	0.99015694879989	-0.371233607117117	-0.721152196960421	0.0834659594075057	0.199362830945831	0.349918589843304
chr1	61082454	61082704	251	+	utr5	NFIA	0.33206639317242	NA	0.352536709411762	1	0.401371070872526	0.755238831907093	0.1394384515964	0.494032812018477	5.99130741079891e-07	4.87664556692935e-06	-0.354594360422077
chr1	61359253	61404120	44868	+	utr5	NFIA	0.741039389306387	NA	0.992373556118159	1	0.963436533065761	0.99015694879989	0.566109323727657	0.494032812018477	5.99130741079891e-07	4.87664556692935e-06	0.0720765117091798
chr1	61404220	61406698	2479	+	exon	NFIA	0.0167669740735834	NA	0.00641987142426797	1	0.0135988567011441	0.14881914261456	-0.194976492485433	0.494032812018477	5.99130741079891e-07	4.87664556692935e-06	-0.68900930450391
chr1	63545937	63548037	2101	+	exon	EFCAB7	0.926340906403577	NA	0.899191746460051	1	0.957545431527824	0.99015694879989	-0.335416977334567	-0.376230727474622	0.0665687432803631	0.167095630906175	0.0408137501400551
chr1	63593376	63593525	150	+	utr5	PGM1	0.589113730158619	0.919362057809568	0.2405335510762	1	0.212426166495217	0.587503256299744	-0.0759941480111286	-0.365942588469448	9.03957853601351e-08	8.41161467544996e-07	0.289948440458319
chr1	63638783	63648599	9817	+	exon	PGM1	0.533649278340029	0.899154553175087	0.78052480010696	1	0.74874893434176	0.934968353756432	-0.345698770291787	-0.365942588469448	9.03957853601351e-08	8.41161467544996e-07	0.0202438181776607
chr1	63651849	63659597	7749	+	exon	RN7SL130P	0.799593660856026	0.961911181931473	0.366412172539875	1	0.257416060580216	0.639364509246472	-0.216436380786034	-0.124871752937528	0.884305669260591	0.946937545132938	-0.0915646278485059
chr1	64470792	64470892	101	+	utr5	CACHD1	0.719587453885702	NA	0.52159369713141	1	0.680690255129943	0.906735626244675	1.33854878015085	0.668829106486533	1.53469955942332e-06	1.17553760817106e-05	0.669719673664315
chr1	64652194	64652294	101	+	exon	CACHD1	0.348534092699674	NA	0.261104618843218	1	0.394844355927555	0.750088797283693	0.327817660345332	0.668829106486533	1.53469955942332e-06	1.17553760817106e-05	-0.341011446141201
chr1	64691360	64691460	101	+	exon	CACHD1	0.179802582682514	NA	0.107277087488705	1	0.135135007701609	0.483034456122306	0.381148416086343	0.668829106486533	1.53469955942332e-06	1.17553760817106e-05	-0.28768069040019
chr1	65147951	65148050	100	+	utr5	AK4	0.382706859463025	NA	0.240304740505508	1	0.133522230365812	0.480495436371717	0.28886301758114	-0.450710257420737	1.20947082130211e-11	1.8181926780994e-10	0.739573275001877
chr1	65389595	65392547	2953	+	exon	DNAJC6	0.164769672250836	NA	0.0302236511609576	1	0.0420167585829445	0.277744526896908	-0.426743633200123	-0.382550847324634	0.000679195329338316	0.00317846423261623	-0.0441927858754886
chr1	65394927	65395026	100	+	exon	DNAJC6	0.83478609355322	NA	0.620556957092654	1	0.692261212625673	0.912173528379925	-0.525392560869663	-0.382550847324634	0.000679195329338316	0.00317846423261623	-0.142841713545029
chr1	65405972	65406071	100	+	exon	DNAJC6	0.73061909574509	NA	0.916222973007107	1	0.940361142692252	0.99015694879989	-0.566886181551611	-0.382550847324634	0.000679195329338316	0.00317846423261623	-0.184335334226977
chr1	65420652	65425314	4663	+	utr5	LEPROT	0.679988478429181	NA	0.37435484478056	1	0.269476503076517	0.650060084301457	0.24824178157063	-0.418551114825007	7.15036057065601e-06	4.90091043535172e-05	0.666792896395637
chr1	66332259	66332359	101	+	utr5	PDE4B	0.705841114030336	NA	0.785737918843549	1	0.882235501354618	0.983744317738745	0.394596633890245	0.573631661221343	2.68223285257771e-07	2.31521292366493e-06	-0.179035027331098
chr1	66930263	66930362	100	+	utr5	MIER1	0.869123452731113	NA	0.946526288830005	1	0.925203480232021	0.99015694879989	0.500096452804866	0.260508610136293	0.00355697824487472	0.0139275402226238	0.239587842668572
chr1	67395705	67395954	250	+	utr3	IL12RB2	0.842208818717835	NA	0.938371311183996	1	0.975441853674794	0.99015694879989	0.611343423849924	0.79125791540549	6.43934553380923e-11	9.01508374733293e-10	-0.179914491555565
chr1	67685258	67685690	433	+	utr5	GADD45A	0.817905471570384	NA	0.543678579159882	1	0.591965013245427	0.866037949481042	0.862153757480689	0.517638668649539	2.11817641989271e-08	2.16099804004099e-07	0.34451508883115
chr1	67685986	67686084	99	+	exon	GADD45A	0.501710023320698	NA	0.259145949155785	1	0.304641113808359	0.681733414691248	0.787952243359084	0.517638668649539	2.11817641989271e-08	2.16099804004099e-07	0.270313574709545
chr1	70221421	70221670	250	+	utr5	SRSF11	0.29890187079462	0.810819691131291	0.475637062788368	1	0.421323911480771	0.76776804965418	-0.264839970275271	-0.1949144810394	0.000277714976109449	0.00141233067297282	-0.0699254892358712
chr1	70355049	70355147	99	+	exon	HHLA3	0.379677666917203	NA	0.337132128706401	1	0.396997423507082	0.751582381662514	-0.395102739808206	-0.0718500376102701	0.813391497384821	0.910282080379636	-0.323252702197936
chr1	70418031	70421662	3632	+	exon	CTH	0.495738739318025	NA	0.657172614740244	1	0.599900082629475	0.869802547053552	-0.781247139304774	-0.612993493631184	4.06461486147153e-06	2.88714050716636e-05	-0.16825364567359
chr1	75724795	75728466	3672	+	utr5	ACADM	0.410090688608605	NA	0.163728568690212	1	0.190802862327834	0.562571720342428	0.261492396136731	-0.250495060871983	0.0161872620516467	0.0517477293047634	0.511987457008714
chr1	75745858	75749462	3605	+	utr3	ACADM	0.717718896833002	NA	0.982884703577718	1	0.949778327876561	0.99015694879989	-0.394519422596532	-0.250495060871983	0.0161872620516467	0.0517477293047634	-0.144024361724549
chr1	77815219	77843394	28176	+	exon	FAM73A	0.667111615542026	NA	0.716876188787277	1	0.792965241653431	0.952312220354696	-0.101205551123703	-0.538081408426399	0.00187975889439202	0.00791439037801841	0.436875857302696
chr1	84078261	84078361	101	+	utr5	PRKACB	0.231498180848842	NA	0.0579573207934954	1	0.108644783403047	0.4424163637725	0.273505373070777	-0.524872749314258	2.27522000212553e-05	0.00014328869794163	0.798378122385035
chr1	84479308	84479407	100	+	exon	RPF1	0.963991288127534	NA	0.745001231115917	1	0.75385254259236	0.936867268037117	-0.0609136474324288	-0.0290660627438827	0.83795021791832	0.923005793808138	-0.0318475846885461
chr1	86704670	86704769	100	+	utr5	SH3GLB1	0.0218070549520555	NA	0.000553403202114577	1	0.00422003630475587	0.0756989207592004	0.600494465534861	-0.221392376282358	0.0195953721861186	0.0609371705988499	0.821886841817219
chr1	86742358	86743149	792	+	exon	SH3GLB1	0.753965104872777	NA	0.994726619214247	1	0.937006236393793	0.99015694879989	-0.234449892360524	-0.221392376282358	0.0195953721861186	0.0609371705988499	-0.0130575160781655
chr1	86914698	86914847	150	+	utr5	HS2ST1	0.222746773714101	NA	0.0826463700324747	1	0.0836557350764014	0.389855362171246	0.660609492280836	-0.174119038294864	0.136422291823791	0.291374383127586	0.8347285305757
chr1	87328917	87329216	300	+	utr5	LMO4	0.78098491301226	NA	0.504783591992335	1	0.417376337327058	0.765364272522449	-0.0133011511363843	-0.0855340773591297	0.300632225782277	0.510644879520606	0.0722329262227454
chr1	87331705	87332004	300	+	utr5	LMO4	0.0573149959394412	NA	0.0142569575600484	1	0.00986161385051492	0.125218443184831	0.595634865686263	-0.0855340773591297	0.300632225782277	0.510644879520606	0.681168943045392
chr1	89633187	89633280	94	+	utr5	LRRC8C	0.599109373575054	NA	0.367136611793634	1	0.468538551304234	0.797707314055545	0.97458374523109	0.183840729064354	0.18031883471414	0.358424357726191	0.790743016166735
chr1	89933245	89933344	100	+	utr3	RP11-302M6.4	0.0163085223668891	NA	0.0114521202641791	1	0.00296016564904255	0.05998944693782	-1.2801558893617	NA	NA	NA	NA
chr1	89995162	90005046	9885	+	utr5	ZNF326	0.240520675090449	NA	0.0617333446216197	1	0.0791097891158266	0.380321163475574	0.512019242590142	0.109995638287335	0.174065696356183	0.349322631178134	0.402023604302807
chr1	90027493	90027593	101	+	utr3	ZNF326	0.363568602790585	NA	0.437047769295145	1	0.447367158939325	0.784170414693536	-0.0650672066398993	0.109995638287335	0.174065696356183	0.349322631178134	-0.175062844927234
chr1	93115049	93115530	482	+	exon	MTF2	0.536709386829656	0.900865474212459	0.286146001624635	1	0.13481595684459	0.482556672421423	-0.205449438195283	-0.572775821792551	3.92247719279314e-15	8.3612726015335e-14	0.367326383597268
chr1	93180268	93180368	101	+	utr5	CCDC18	0.0856281795715447	NA	0.023597111563545	1	0.00881265735417542	0.116904939884636	0.584070289050714	0.315491817954822	0.00171035161270648	0.00727595177332495	0.268578471095893
chr1	93346238	93346538	301	+	utr5	DR1	0.922461210488287	0.98730619405141	0.774706639551095	1	0.665616306709709	0.898185197701074	-0.261105136626173	-0.264715107897835	0.00039287535864358	0.00193847096011043	0.00360997127166118
chr1	93552362	93552462	101	+	utr3	FNBP1L	0.141469673790868	NA	0.0194253672005941	1	0.0474414444816729	0.295533182169715	1.72529670538222	0.478294153676086	0.0256622274165764	0.0766014203975495	1.24700255170613
chr1	93592345	93592443	99	+	exon	RP5-1033H22.2	0.973509191847381	NA	0.734612931458349	1	0.737142263731302	0.930411597652562	0.887549401472537	1.66512574277757	0.0272129121067782	0.0804633046351121	-0.777576341305035
chr1	94498968	94499528	561	+	exon	ABCD3	0.584893284690851	NA	0.74553751195012	1	0.822619788483775	0.963725716755974	-0.0522513272855453	0.25458893462806	0.0207432416651502	0.0639296043365656	-0.306840261913606
chr1	96447773	96447971	199	+	exon	EEF1A1P11	0.147472763672986	NA	0.0232462123789065	1	9.5150722163893e-08	3.13957178610355e-05	0.170395629288139	-0.677706861485315	0.127813370115538	0.277327280422674	0.848102490773454
chr1	99306696	99306796	101	+	exon	PLPPR4	0.604060944942517	NA	0.670866705588981	1	0.673337113836289	0.902207191264739	-0.566337171338902	-0.21125897400879	0.198586956437946	0.384247610762677	-0.355078197330112
chr1	99876506	99877649	1144	+	utr3	AGL	0.649756301507545	NA	0.454687117020252	1	0.326685166685288	0.697709699569544	0.762274638828415	0.325813583373006	0.0791347221788715	0.19144074373261	0.436461055455408
chr1	99879943	99880043	101	+	utr3	AGL	0.528638594633571	NA	0.589696384020709	1	0.655804912738579	0.893800784846511	0.0498051007224962	0.325813583373006	0.0791347221788715	0.19144074373261	-0.27600848265051
chr1	100038147	100038247	101	+	utr5	MFSD14A	0.449415216557029	NA	0.636447355752152	1	0.683672378726865	0.907444352205907	-0.28573684669974	-0.174445324045188	0.089203446124726	0.209947373200277	-0.111291522654552
chr1	100078541	100080638	2098	+	exon	MFSD14A	0.764411487358356	NA	0.442312888616445	1	0.442780669723133	0.780809852133289	0.0534128576068693	-0.174445324045188	0.089203446124726	0.209947373200277	0.227858181652057
chr1	100268131	100268231	101	+	exon	RTCA	0.819888667467511	NA	0.87937404636652	1	0.853133997799408	0.974612091795325	0.0914037167754383	0.000356688047526485	0.997376190516953	0.999202313476526	0.0910470287279119
chr1	101236938	101237037	100	+	utr5	S1PR1	0.688819733185579	NA	0.400530979883865	1	0.312763956572725	0.688509792391395	1.58987087633337	1.10015247991979	1.04342695015375e-68	3.01898197577819e-66	0.489718396413585
chr1	101238993	101239141	149	+	exon	S1PR1	0.00720499880459903	0.265537461799709	0.0110382876573398	1	0.000559069993964404	0.019965446263116	0.626141980673768	1.10015247991979	1.04342695015375e-68	3.01898197577819e-66	-0.474010499246021
chr1	101239884	101240280	397	+	utr3	S1PR1	0.00727326550689408	0.265537461799709	0.0129301651400284	1	0.00351677638478061	0.0670908146305012	0.65207241071259	1.10015247991979	1.04342695015375e-68	3.01898197577819e-66	-0.448080069207199
chr1	105892826	105893023	198	+	exon	RP11-90H3.1	0.384531675090393	NA	0.137404111183268	1	0.163321554946262	0.524938676880201	-0.449930130458318	-0.566624573852922	0.000405579586836649	0.00199209529976353	0.116694443394604
chr1	108628132	108628281	150	+	exon	FAM102B	0.553172399581171	NA	0.306766671009675	1	0.244311099451493	0.624016149896437	0.318630612318275	-0.0167779558409517	0.782240252996745	0.893588833966592	0.335408568159227
chr1	108692472	108692572	101	+	utr5	PRPF38B	0.594251863753356	NA	0.309911766257543	1	0.300652941873925	0.677707811352325	-0.137220528999899	-0.19847174148312	0.00106784922976862	0.00479957089601887	0.0612512124832213
chr1	108692820	108693642	823	+	utr5	PRPF38B	0.225890368401272	NA	0.273570537119175	1	0.259519039964476	0.641283288238813	-0.481668035538025	-0.19847174148312	0.00106784922976862	0.00479957089601887	-0.283196294054905
chr1	108699168	108699318	151	+	exon	PRPF38B	0.329895870238874	0.822463330191051	0.542300869905663	1	0.244947670275416	0.624620558565602	-0.305191274793923	-0.19847174148312	0.00106784922976862	0.00479957089601887	-0.106719533310802
chr1	108930496	108930596	101	+	utr3	GPSM2	0.014637361651602	NA	0.000124622022720408	1	0.00152961591846799	0.0395086131443767	1.39533243990649	-0.331181644253793	0.0129140820059887	0.0426148995635576	1.72651408416029
chr1	109213968	109214067	100	+	utr5	SARS	0.0242028651647157	0.383204463649224	0.0442893975435022	1	0.00254841398346985	0.0550542659140351	-1.15433607572415	-0.630470045981087	1.82878441730944e-27	9.51669588863664e-26	-0.523866029743063
chr1	109214585	109214734	150	+	exon	SARS	0.570212195060824	NA	0.761027669262373	1	0.779255229570212	0.94646270550847	-1.18814554323767	-0.630470045981087	1.82878441730944e-27	9.51669588863664e-26	-0.557675497256579
chr1	109237870	109237970	101	+	utr3	SARS	0.412796761004426	0.862229060379844	0.706094239901192	1	0.548445732432363	0.844560851022356	-0.67169230725008	-0.630470045981087	1.82878441730944e-27	9.51669588863664e-26	-0.0412222612689931
chr1	109484027	109485378	1352	+	exon	ATXN7L2	0.578943490488273	NA	0.286294453329866	1	0.227425428391548	0.604300151163955	-0.772983775576108	-0.996500741123555	8.72186487356086e-17	2.18046621839021e-15	0.223516965547447
chr1	109486061	109486161	101	+	utr3	ATXN7L2	0.980069424250033	NA	0.864198851323908	1	0.932650324020898	0.99015694879989	-1.36244279431932	-0.996500741123555	8.72186487356086e-17	2.18046621839021e-15	-0.365942053195763
chr1	109488431	109488912	482	+	utr3	ATXN7L2	0.871079572186442	NA	0.926260840280768	1	0.958472097237479	0.99015694879989	-1.16433774908632	-0.996500741123555	8.72186487356086e-17	2.18046621839021e-15	-0.167837007962763
chr1	109489560	109489659	100	+	exon	ATXN7L2	0.719367844068903	NA	0.50563514445183	1	0.503026073146253	0.81766254920191	-0.59005654450896	-0.996500741123555	8.72186487356086e-17	2.18046621839021e-15	0.406444196614596
chr1	109490928	109491028	101	+	utr3	ATXN7L2	0.751286529793352	NA	0.48427078405412	1	0.455527478583492	0.789098323359029	-1.27464076226738	-0.996500741123555	8.72186487356086e-17	2.18046621839021e-15	-0.278140021143828
chr1	109499193	109499293	101	+	utr3	CYB561D1	0.715367971249317	NA	0.474890664505227	1	0.378700923614342	0.740677763646742	-0.276927232806424	-0.473452413357879	0.000104445680041243	0.000579511955227557	0.196525180551456
chr1	109548661	109548761	101	+	utr5	GNAI3	0.728058704070357	NA	0.982835034135635	1	0.982228555353457	0.99015694879989	-0.426742956038627	-0.538773897391234	1.22446525181075e-10	1.65964372044305e-09	0.112030941352607
chr1	109627819	109628148	330	+	exon	AMPD2	0.200541096415651	0.740686732933699	0.319800812940191	1	0.160516616179782	0.521918496494624	-0.99287531438246	-0.748207289617394	8.08551787820527e-24	3.3293308910257e-22	-0.244668024765066
chr1	109628646	109628745	100	+	exon	AMPD2	0.970904733557352	NA	0.685724072371575	1	0.723619272742268	0.924320098876655	-0.669496286336536	-0.748207289617394	8.08551787820527e-24	3.3293308910257e-22	0.0787110032808582
chr1	109656379	109656764	386	+	utr5	GSTM4	0.842068463426991	NA	0.579783142468802	1	0.692297150065952	0.912173528379925	0.337914850748571	-0.338413616327363	0.101259242716415	0.231907711551051	0.676328467075935
chr1	109657608	109657807	200	+	exon	GSTM4	0.261854121127766	NA	0.0619213942929535	1	0.126980414537189	0.470337018265564	0.189698640134284	-0.338413616327363	0.101259242716415	0.231907711551051	0.528112256461647
chr1	109669466	109669565	100	+	utr5	GSTM2	0.452186391810744	NA	0.500309919390638	1	0.495114868723407	0.813323423200743	-0.457863708968255	0.119842743918636	0.605484422628656	0.782084045895348	-0.577706452886891
chr1	109929650	109929750	101	+	utr3	CSF1	0.432214958650646	NA	0.373685631016215	1	0.417556302642815	0.765364272522449	-0.328985996690257	-0.0808612081078659	0.728415403845978	0.86474173989046	-0.248124788582391
chr1	109984835	109985133	299	+	utr5	AHCYL1	0.551094187418221	0.905368053374671	0.802833521994142	1	0.85756907297468	0.976345952888071	-0.00807427870094973	0.147880223526786	0.00917896621464146	0.0317424010928637	-0.155954502227736
chr1	110012949	110015428	2480	+	exon	AHCYL1	0.886761006847308	0.98237905372852	0.680982777243411	1	0.569737462552212	0.854770383298793	0.250596222516271	0.147880223526786	0.00917896621464146	0.0317424010928637	0.102715998989484
chr1	110017969	110018424	456	+	exon	AHCYL1	0.0608756676952951	0.51284300047639	0.131645654127536	1	0.0546559841818702	0.318042640693403	-0.0188222049995075	0.147880223526786	0.00917896621464146	0.0317424010928637	-0.166702428526294
chr1	110034651	110034751	101	+	exon	STRIP1	0.795183012872076	NA	0.550965072389826	1	0.667701284492202	0.898968805218022	0.724591070160727	-0.259403711831688	0.00307413206544395	0.0122356320286379	0.983994781992415
chr1	110043103	110043819	717	+	utr3	STRIP1	0.414306550342974	0.862858038366353	0.157428294316719	1	0.103923326880736	0.433084464797092	-0.042838333735211	-0.259403711831688	0.00307413206544395	0.0122356320286379	0.216565378096477
chr1	110054168	110054267	100	+	utr3	STRIP1	0.471810449329171	NA	0.360908296653713	1	0.21885432325249	0.594471811258446	0.227481383342769	-0.259403711831688	0.00307413206544395	0.0122356320286379	0.486885095174457
chr1	110059530	110059629	100	+	exon	RP4-773N10.4	0.870447395294088	NA	0.649216787996948	1	0.751277254036623	0.935930456278435	0.165416265845886	0.207006748269605	0.285417538618871	0.493707500042208	-0.0415904824237191
chr1	110061563	110061662	100	+	exon	RP4-773N10.4	0.408014662601749	NA	0.17594973892607	1	0.295524561231489	0.672797841482902	1.15912567059982	0.207006748269605	0.285417538618871	0.493707500042208	0.952118922330211
chr1	110232951	110233051	101	+	utr3	KCNC4	0.780773656060547	NA	0.547209051267578	1	0.595664111138814	0.868064012417168	2.34227350930972	2.48133594015828	1.71906990798005e-122	1.38162285196916e-119	-0.139062430848559
chr1	110339499	110339599	101	+	utr5	RBM15	0.768942291715099	NA	0.976456821597893	1	0.975268134912971	0.99015694879989	0.0295077722925648	0.023104928032912	0.799091252836553	0.903258488034811	0.00640284425965281
chr1	110339996	110340145	150	+	exon	RBM15	0.653999987804348	NA	0.338469681024462	1	0.415352425988863	0.76436137738963	0.278668225412329	0.023104928032912	0.799091252836553	0.903258488034811	0.255563297379417
chr1	110340940	110341089	150	+	exon	RBM15	0.273166264524374	NA	0.378403422570897	1	0.237536955272833	0.616516955067953	-0.0210768636475115	0.023104928032912	0.799091252836553	0.903258488034811	-0.0441817916804235
chr1	110341486	110341635	150	+	exon	RBM15	0.549028834339823	0.905031567687083	0.801383992341	1	0.815327712263924	0.961088976311107	-0.289405904290979	0.023104928032912	0.799091252836553	0.903258488034811	-0.312510832323891
chr1	110341884	110342033	150	+	exon	RBM15	0.605733335550238	NA	0.788345740275787	1	0.724075014314952	0.924459390721913	-0.0604636426515091	0.023104928032912	0.799091252836553	0.903258488034811	-0.0835685706844211
chr1	111619784	111619933	150	+	utr5	RAP1A	0.819772784293072	NA	0.644553720363054	1	0.788193789455015	0.9500908621334	0.710424763240271	-0.0660241352303168	0.465109864012823	0.673441497146743	0.776448898470588
chr1	111691337	111697441	6105	+	utr5	RAP1A	0.652017762110295	0.937376232406488	0.959720965906982	1	0.967505673380275	0.99015694879989	0.20329771039881	-0.0660241352303168	0.465109864012823	0.673441497146743	0.269321845629127
chr1	111703378	111704344	967	+	exon	RAP1A	0.519695036491265	0.897364519144185	0.813459869009503	1	0.756737304052486	0.937862635454574	-0.295233411650408	-0.0660241352303168	0.465109864012823	0.673441497146743	-0.229209276420091
chr1	111714150	111714299	150	+	utr3	RAP1A	0.974273487324359	NA	0.879224587047257	1	0.799200053330223	0.954663453465589	0.299580943362935	-0.0660241352303168	0.465109864012823	0.673441497146743	0.365605078593252
chr1	111766474	111766574	101	+	exon	DDX20	0.163291411536832	NA	0.200518742597445	1	0.121108208685377	0.460410015930805	-0.784214910026376	-0.153392517241573	0.222463683797737	0.417203520733808	-0.630822392784803
chr1	112456799	112457197	399	+	exon	CTTNBP2NL	0.0886600258660556	NA	0.0667820616677782	1	0.0746974236075266	0.369029216122633	-0.300268467399082	0.22200796013576	0.1948349822488	0.379196919051746	-0.522276427534842
chr1	112619223	112619422	200	+	utr5	CAPZA1	0.409776723529326	NA	0.192746194536583	1	0.284210210470111	0.662984271946226	0.890547310298196	-0.678165538300443	1.01906226835381e-21	3.66727217633129e-20	1.56871284859864
chr1	112688368	112688517	150	+	utr5	MOV10	0.761493804243069	NA	0.800298114589331	1	0.832774646507522	0.967308569884706	0.0851312571736462	-0.145694607557453	0.0429560758425605	0.117679445042091	0.2308258647311
chr1	112689014	112689113	100	+	exon	MOV10	0.366748247793456	NA	0.15602462837989	1	0.0983628177569039	0.420501045910764	0.238989425897568	-0.145694607557453	0.0429560758425605	0.117679445042091	0.384684033455021
chr1	112689976	112691691	1716	+	exon	MOV10	0.75252925679002	0.950669248222753	0.917268720681477	1	0.924838116580165	0.99015694879989	-0.165590262786752	-0.145694607557453	0.0429560758425605	0.117679445042091	-0.0198956552292984
chr1	112694771	112696161	1391	+	exon	MOV10	0.433723759738513	0.868059482458966	0.152394518647077	1	0.10080854126217	0.425394374434835	0.0963707031318749	-0.145694607557453	0.0429560758425605	0.117679445042091	0.242065310689328
chr1	112700200	112700299	100	+	exon	MOV10	0.497775163666839	NA	0.271325950426478	1	0.23490971437801	0.613519902286393	0.299854329227737	-0.145694607557453	0.0429560758425605	0.117679445042091	0.44554893678519
chr1	112700448	112700597	150	+	utr3	MOV10	0.395934856103986	0.848906059619294	0.13636865358224	1	0.0901885355466385	0.405267500865359	0.0138303236052596	-0.145694607557453	0.0429560758425605	0.117679445042091	0.159524931162713
chr1	112956565	112956814	250	+	exon	SLC16A1-AS1	0.911174237651604	NA	0.651471313014513	1	0.706808730947312	0.917668373969335	0.0170598092440703	-0.183968119057449	0.159544099848672	0.328006344549142	0.201027928301519
chr1	112957414	112957514	101	+	exon	SLC16A1-AS1	0.799790813748418	NA	0.536146337398969	1	0.659518806008524	0.895580052652544	-0.00577295708513652	-0.183968119057449	0.159544099848672	0.328006344549142	0.178195161972312
chr1	112971221	112971321	101	+	exon	SLC16A1-AS1	0.356947946024678	NA	0.305999954896523	1	0.41370214779384	0.763193969317765	-0.470893334754572	-0.183968119057449	0.159544099848672	0.328006344549142	-0.286925215697123
chr1	113114536	113114636	101	+	exon	LRIG2	0.908756169998888	NA	0.859468827540766	1	0.872516478430586	0.98035700432582	-0.292690257491171	-0.216793610226896	0.0325752910116618	0.0934690267147116	-0.075896647264275
chr1	113907159	113908105	947	+	exon	DCLRE1B	0.261811118872909	NA	0.311087016727995	1	0.323792051939228	0.695719361827406	-0.528673591132724	-0.19475417996573	0.107183021616554	0.242489701992191	-0.333919411166993
chr1	113911294	113911443	150	+	exon	DCLRE1B	0.473196243529921	NA	0.575194578313645	1	0.603115476927605	0.871311437961458	-0.415171846774559	-0.19475417996573	0.107183021616554	0.242489701992191	-0.220417666808829
chr1	113911892	113911992	101	+	exon	DCLRE1B	0.822067313100558	NA	0.996117877366822	1	0.967097259401072	0.99015694879989	-0.180879753908493	-0.19475417996573	0.107183021616554	0.242489701992191	0.0138744260572372
chr1	113913189	113913288	100	+	utr3	DCLRE1B	0.964809324887345	NA	0.759392981843592	1	0.740424225991951	0.931510759586473	-0.0652795038629946	-0.19475417996573	0.107183021616554	0.242489701992191	0.129474676102736
chr1	113940939	113941038	100	+	exon	HIPK1	0.281740146030952	NA	0.297888434872404	1	0.321076587505003	0.693642679406096	-0.693563130090801	-0.270325275568293	0.000588943881902599	0.00278980184180013	-0.423237854522507
chr1	116383537	116384804	1268	+	utr5	ATP1A1	0.337139377108242	0.822463330191051	0.569769310000039	1	0.497801883559854	0.814177102017687	0.451516230444889	0.505499422223647	2.04789432026286e-21	7.26132463230457e-20	-0.0539831917787583
chr1	116392884	116392983	100	+	exon	ATP1A1	0.161081173357541	0.700024839881449	0.294220262275532	1	0.288856913393268	0.667493678246606	0.321841606962652	0.505499422223647	2.04789432026286e-21	7.26132463230457e-20	-0.183657815260996
chr1	116396621	116397973	1353	+	exon	ATP1A1	0.148756611446588	0.690653439091005	0.0242606537655271	1	0.0108029924395962	0.131290778581713	0.802226346832139	0.505499422223647	2.04789432026286e-21	7.26132463230457e-20	0.296726924608492
chr1	116400894	116401166	273	+	exon	ATP1A1	0.692124864583202	0.945453839391082	0.922061924714451	1	0.9899130970777	0.991516236487455	0.491868239871686	0.505499422223647	2.04789432026286e-21	7.26132463230457e-20	-0.0136311823519611
chr1	116403906	116404644	739	+	utr3	ATP1A1	0.313053644730854	0.816045236501251	0.589058662343882	1	0.494108009303589	0.813068654639026	0.448784480714525	0.505499422223647	2.04789432026286e-21	7.26132463230457e-20	-0.0567149415091224
chr1	116764581	116768685	4105	+	exon	CD2	0.970709878434677	0.994998258728318	0.617952166938472	1	0.496060545624048	0.813525404433642	-0.159522730932521	-0.320148860592911	0.00249165477852197	0.0101709760522812	0.16062612966039
chr1	116961372	116961520	149	+	exon	PTGFRN	0.67286554972039	NA	0.934058187063498	1	0.982115233508827	0.99015694879989	-0.169158519285803	-0.0778693473086957	0.336458229844456	0.551071295012808	-0.0912891719771068
chr1	116967209	116974243	7035	+	exon	PTGFRN	0.862324595034419	NA	0.549625384877395	1	0.565903200057531	0.852900076357224	0.00301438319068662	-0.0778693473086957	0.336458229844456	0.551071295012808	0.0808837304993823
chr1	116987381	116987579	199	+	utr3	PTGFRN	0.863501716033244	NA	0.500925162083292	1	0.50275010312297	0.817570919468403	0.118446186539301	-0.0778693473086957	0.336458229844456	0.551071295012808	0.196315533847997
chr1	116987679	116987828	150	+	utr3	PTGFRN	0.40450289390935	NA	0.475649818963605	1	0.495244977085802	0.813323423200743	-0.424381645970745	-0.0778693473086957	0.336458229844456	0.551071295012808	-0.346512298662049
chr1	117025647	117025796	150	+	exon	CD101	0.581462820415325	NA	0.534523530961865	1	0.626357082200038	0.8814854132662	-0.416760088665252	-0.374231160549649	0.392781817021439	0.60872485568956	-0.0425289281156033
chr1	117075435	117075635	201	+	exon	TTF2	0.73600939816139	0.949578360915111	0.393165171351227	1	0.321534731982706	0.693910448240801	-0.232439884003634	-0.184995564640241	0.00436231481403904	0.0166600196171502	-0.0474443193633932
chr1	117084168	117086515	2348	+	exon	TTF2	0.263951325030324	0.789888380117342	0.117413584392015	1	0.0662402426796705	0.347939498936466	0.195190661582539	-0.184995564640241	0.00436231481403904	0.0166600196171502	0.38018622622278
chr1	117092777	117092877	101	+	exon	TTF2	0.602968642879934	NA	0.346247648239248	1	0.352152046245758	0.718129003081422	0.0883253615693039	-0.184995564640241	0.00436231481403904	0.0166600196171502	0.273320926209545
chr1	117101814	117102014	201	+	utr3	TTF2	0.3454470605915	NA	0.255227419250831	1	0.115851872787598	0.45298079525387	0.274116242537119	-0.184995564640241	0.00436231481403904	0.0166600196171502	0.45911180717736
chr1	117103012	117103161	150	+	utr3	TTF2	0.96164190369555	NA	0.737867214607902	1	0.849541997101484	0.972975818435418	-0.17303927446032	-0.184995564640241	0.00436231481403904	0.0166600196171502	0.0119562901799206
chr1	117934503	117936788	2286	+	utr3	WDR3	0.710650544465551	NA	0.988899415018815	1	0.98055335076602	0.99015694879989	-0.720167058921394	-0.624291670814419	3.17897152089737e-13	5.58120404558842e-12	-0.0958753881069753
chr1	117958923	117959360	438	+	exon	WDR3	0.986063426855328	NA	0.826376638066884	1	0.749744167945759	0.935186822953269	-0.528094979174711	-0.624291670814419	3.17897152089737e-13	5.58120404558842e-12	0.0961966916397079
chr1	120451251	120452185	935	+	exon	NBPF8	0.403249572720789	NA	0.304740732334704	1	0.114191706810367	0.450516860129078	0.0243238090132675	-0.0528363472771813	0.674847275142079	0.831158741732397	0.0771601562904488
chr1	120464526	120465340	815	+	exon	NBPF8	0.438343600998037	NA	0.405381231436015	1	0.513538226612776	0.825272857793816	-0.0470837800585544	-0.0528363472771813	0.674847275142079	0.831158741732397	0.00575256721862691
chr1	120723973	120724122	150	+	utr5	NBPF26	0.366372426604562	NA	0.16499330307094	1	0.185659700458479	0.557089139875729	1.39764340288511	0.709767666180241	1.23453256260662e-05	8.15753855315582e-05	0.68787573670487
chr1	145826997	145833361	6365	+	exon	POLR3C	0.357961634065987	NA	0.516956505769362	1	0.515394984110245	0.826821198114131	0.175141190952702	0.268181712327771	0.0362755537425004	0.102191291212808	-0.093040521375069
chr1	145846157	145846536	380	+	exon	NUDT17	0.275095907014688	NA	0.0714899282873842	1	0.0997676167501137	0.423119878830734	0.574004757881332	-0.312803258280657	0.209582672111114	0.399087325936358	0.886808016161989
chr1	145919213	145919313	101	+	exon	GNRHR2	0.902059410104756	NA	0.714645893210011	1	0.821104235024646	0.963329151915593	-0.589547087712631	-0.109440580838438	0.82222636771303	0.915037293162355	-0.480106506874194
chr1	145936475	145936575	101	+	exon	RP11-315I20.1	0.805582399855333	NA	0.921187860851843	1	0.967657032794293	0.99015694879989	-0.362807426591203	0.629213460126716	0.320817033396777	0.533588535656477	-0.99202088671792
chr1	145959088	145974949	15862	+	utr5	POLR3GL	0.944746979144895	0.989722160652701	0.53705565800695	1	0.441751372639765	0.779974993968105	-0.103278877777882	0.110474297636206	0.463710891511218	0.672089657079444	-0.213753175414088
chr1	147242740	147252632	9893	+	utr5	CHD1L	0.525207152564021	NA	0.314432217296221	1	0.153682184286608	0.512144240165694	-0.209358652069689	-0.539790848218768	7.69129154591871e-16	1.76801934900886e-14	0.330432196149079
chr1	147271113	147272269	1157	+	utr3	CHD1L	0.846179668848113	0.973175880080517	0.540537677582622	1	0.415598314670575	0.76436137738963	-0.309998735334551	-0.539790848218768	7.69129154591871e-16	1.76801934900886e-14	0.229792112884217
chr1	147276130	147280097	3968	+	utr3	CHD1L	0.88266390077779	0.98237905372852	0.510496746286783	1	0.375392477105369	0.73822826979281	-0.423730931179125	-0.539790848218768	7.69129154591871e-16	1.76801934900886e-14	0.116059917039643
chr1	147611602	147611701	100	+	utr5	BCL9	0.613555613489264	NA	0.693555966748174	1	0.682571132115218	0.907101515153618	-0.695328362978164	-0.561399790966456	1.51930126136166e-09	1.80552230950428e-08	-0.133928572011709
chr1	147613142	147614469	1328	+	exon	BCL9	0.914772631463572	NA	0.786933152658232	1	0.710955475597282	0.919789812614178	-0.583346589070112	-0.561399790966456	1.51930126136166e-09	1.80552230950428e-08	-0.0219467981036562
chr1	147618817	147618966	150	+	exon	BCL9	0.162927925102991	NA	0.178638906331641	1	0.163410119909636	0.525059508863398	-0.859929982987555	-0.561399790966456	1.51930126136166e-09	1.80552230950428e-08	-0.2985301920211
chr1	147619215	147619314	100	+	exon	BCL9	0.63662460810048	NA	0.766517873756244	1	0.818631817413464	0.96246550168349	-0.555465210241994	-0.561399790966456	1.51930126136166e-09	1.80552230950428e-08	0.00593458072446129
chr1	147619613	147619862	250	+	exon	BCL9	0.398757801192805	NA	0.44544388388019	1	0.476033194559491	0.801367593172173	-0.638140096392865	-0.561399790966456	1.51930126136166e-09	1.80552230950428e-08	-0.0767403054264094
chr1	147620508	147620658	151	+	exon	BCL9	0.382286835768654	NA	0.48680160430345	1	0.431557636417504	0.773572696711369	-0.787278540908947	-0.561399790966456	1.51930126136166e-09	1.80552230950428e-08	-0.225878749942491
chr1	147624375	147624474	100	+	exon	BCL9	0.651411307413121	NA	0.398021460988743	1	0.447097567448188	0.784052302762834	-0.416019276367468	-0.561399790966456	1.51930126136166e-09	1.80552230950428e-08	0.145380514598987
chr1	147928443	147928543	101	+	utr5	GPR89B	0.0987194779978859	NA	0.00874179086141437	1	0.0187723018702013	0.17790401129175	1.47993455999179	0.66334681630014	0.0258431553464134	0.0770748310908702	0.816587743691646
chr1	149554662	149554812	151	+	utr3	NBPF19	0.220973950155816	NA	0.281079462007959	1	0.207946061055738	0.582930761320183	0.748727741013063	0.858423957304569	6.82366834608409e-07	5.49846279651039e-06	-0.109696216291505
chr1	150150022	150150122	101	+	utr5	PLEKHO1	0.961176860330278	NA	0.927710120898329	1	0.892076443022948	0.986292810928791	-0.11964591526076	0.027889452538895	0.693129873547077	0.843095267768985	-0.147535367799655
chr1	150150888	150150988	101	+	utr5	PLEKHO1	0.214245563475895	0.751340081537449	0.0669107839355581	1	0.0287165665688755	0.225980183073244	0.372639313252787	0.027889452538895	0.693129873547077	0.843095267768985	0.344749860713892
chr1	150153746	150153845	100	+	exon	PLEKHO1	0.431211320243517	NA	0.200350857435926	1	0.23552654689667	0.613847858094578	0.347076857808254	0.027889452538895	0.693129873547077	0.843095267768985	0.319187405269359
chr1	150155436	150155536	101	+	exon	PLEKHO1	0.892186179466811	NA	0.961710992148398	1	0.948907969131963	0.99015694879989	0.182351477448835	0.027889452538895	0.693129873547077	0.843095267768985	0.15446202490994
chr1	150159014	150159412	399	+	exon	PLEKHO1	0.566759840129803	0.91204772325324	0.9388432564242	1	0.913999587165556	0.99015694879989	-0.0203125818326836	0.027889452538895	0.693129873547077	0.843095267768985	-0.0482020343715786
chr1	150268489	150268730	242	+	utr5	C1orf54	0.0292854683399043	NA	0.00139402437195819	1	0.00309289542696286	0.0614044586164906	0.617888671728977	2.45055102062786	1.23622292706186e-25	5.83174728635705e-24	-1.83266234889889
chr1	150293869	150293989	121	+	utr5	MRPS21	0.736321667352012	NA	0.812202053465144	1	0.845113855967005	0.971769992508898	0.213478271958194	-0.121875305892175	0.228590223681162	0.425347955229053	0.335353577850369
chr1	150294288	150308134	13847	+	utr5	MRPS21	0.562473259071216	0.911718026337283	0.958336106678726	1	0.953947484288261	0.99015694879989	-0.155688530937998	-0.121875305892175	0.228590223681162	0.425347955229053	-0.0338132250458231
chr1	150324927	150327564	2638	+	utr5	PRPF3	0.715452150075192	0.94925615360713	0.927178615874315	1	0.884941157343362	0.984355752010015	0.493607812222992	0.588801327716848	5.09267936252749e-15	1.07210106904827e-13	-0.0951935154938555
chr1	150335091	150335241	151	+	exon	PRPF3	0.692417971257874	NA	0.364505711236036	1	0.317234105283674	0.691913544779874	0.765981317454351	0.588801327716848	5.09267936252749e-15	1.07210106904827e-13	0.177179989737503
chr1	150471723	150471823	101	+	exon	RPRD2	0.103400899190325	NA	0.0977563214510584	1	0.12295688775753	0.463477234029873	-0.257035271189942	0.13831028477152	0.0610500553543651	0.156501618569371	-0.395345555961462
chr1	150472372	150472522	151	+	exon	RPRD2	0.585789874969176	NA	0.724774377006391	1	0.746536610519594	0.934188432268183	-0.0644669458325393	0.13831028477152	0.0610500553543651	0.156501618569371	-0.202777230604059
chr1	150472921	150473021	101	+	exon	RPRD2	0.975796745792895	NA	0.713617956661956	1	0.741999995646074	0.931755676350802	0.389722527749058	0.13831028477152	0.0610500553543651	0.156501618569371	0.251412242977538
chr1	150475418	150475518	101	+	utr3	RPRD2	0.365545417912939	NA	0.179108815465138	1	0.144338027898633	0.498340117030383	0.798135117751653	0.13831028477152	0.0610500553543651	0.156501618569371	0.659824832980133
chr1	150487904	150488152	249	+	utr5	TARS2	0.0615369464830296	0.513601015431982	0.0913507730190375	1	0.0113763990342175	0.1346828099464	-0.990726791740742	-0.497513410731989	1.54308439201727e-09	1.83077809222387e-08	-0.493213381008753
chr1	150492481	150496623	4143	+	utr3	TARS2	0.664119556299388	NA	0.347583020321164	1	0.312758479608322	0.688509792391395	0.0512566757640277	-0.497513410731989	1.54308439201727e-09	1.83077809222387e-08	0.548770086496017
chr1	150497574	150497723	150	+	utr3	TARS2	0.121307500847439	0.649864163819188	0.180508957720211	1	0.0812093312881716	0.383322750512939	-0.635126013183049	-0.497513410731989	1.54308439201727e-09	1.83077809222387e-08	-0.13761260245106
chr1	150927802	150927902	101	+	exon	SETDB1	0.635988503806658	NA	0.928557641546707	1	0.969174006986436	0.99015694879989	-0.328205191437109	-0.31290392685231	0.000113490348426148	0.000625219741266162	-0.0153012645847986
chr1	150941425	150942659	1235	+	exon	SETDB1	0.680886373096624	NA	0.329254664023081	1	0.302529120034432	0.679700819825105	-0.228540362956261	-0.31290392685231	0.000113490348426148	0.000625219741266162	0.0843635638960487
chr1	150943938	150944962	1025	+	utr3	SETDB1	0.689050863249647	NA	0.894981181700771	1	0.907421449731034	0.99015694879989	-0.203454588462734	-0.31290392685231	0.000113490348426148	0.000625219741266162	0.109449338389577
chr1	150960788	150960988	201	+	exon	SETDB1	0.907955981511414	NA	0.625083371896817	1	0.487882280991116	0.809519543348052	-0.352099507684522	-0.31290392685231	0.000113490348426148	0.000625219741266162	-0.0391955808322114
chr1	150961088	150961188	101	+	exon	SETDB1	0.0265437536571462	NA	0.013424627487639	1	0.00954039488090989	0.122202409523671	-1.23691534109222	-0.31290392685231	0.000113490348426148	0.000625219741266162	-0.924011414239905
chr1	150964032	150964295	264	+	exon	SETDB1	0.316778920191474	NA	0.115185902257096	1	0.0905877311369506	0.406007036033163	0.0220190722242987	-0.31290392685231	0.000113490348426148	0.000625219741266162	0.334922999076609
chr1	150983428	150984067	640	+	exon	ANXA9	0.814255082076991	NA	0.524625045050343	1	0.633423128228152	0.88560537270237	-0.0991139965820264	0.0142677942964745	0.946024705695361	0.974820082320592	-0.113381790878501
chr1	150986610	150987918	1309	+	exon	ANXA9	0.760341585599758	NA	0.905612379072157	1	0.943532022691422	0.99015694879989	0.0270438274656919	0.0142677942964745	0.946024705695361	0.974820082320592	0.0127760331692174
chr1	151025523	151025622	100	+	utr5	PRUNE1	0.733909406733852	NA	0.443345072418795	1	0.552889891482846	0.846743267016099	0.124042004511767	0.0505725183828905	0.769315744348738	0.886807524694162	0.0734694861288769
chr1	151028886	151033836	4951	+	exon	PRUNE1	0.327046167239818	NA	0.345464520303368	1	0.313831597411526	0.689153659607316	-0.446879075999317	0.0505725183828905	0.769315744348738	0.886807524694162	-0.497451594382208
chr1	151048632	151048731	100	+	exon	C1orf56	0.169711214226885	NA	0.0913905020997789	1	0.147537880789631	0.503037393866787	-0.465563754542154	-0.00700481052699801	0.977832701886681	0.990614828708729	-0.458558944015156
chr1	151058404	151058503	100	+	utr5	MLLT11	0.780461077376551	NA	0.890096393059378	1	0.946949815730757	0.99015694879989	0.304445241033657	0.0481247599371553	0.732944123299721	0.867522230093158	0.256320481096502
chr1	151060441	151067305	6865	+	utr5	MLLT11	0.737108355830849	0.949578360915111	0.904484470031058	1	0.942744298992665	0.99015694879989	0.0178423985762348	0.0481247599371553	0.732944123299721	0.867522230093158	-0.0302823613609205
chr1	151159504	151159651	148	+	utr3	TNFAIP8L2	0.894638287733476	NA	0.646723632352265	1	0.699980754068716	0.915172831458283	-0.597313013945608	-0.784637707309633	0.0115257893514805	0.0385793041689227	0.187324693364025
chr1	151198729	151199175	447	+	utr3	PIP5K1A	0.396569871752147	NA	0.123584408820378	1	0.115182724155398	0.451878008372655	0.0459626109977173	-0.0300751209912012	0.695770017070565	0.844437610314671	0.0760377319889185
chr1	151232307	151232641	335	+	exon	PIP5K1A	0.0541429512631115	0.496643875771085	0.0849785110335716	1	0.0614683895393044	0.337569321092783	-0.263077808715086	-0.0300751209912012	0.695770017070565	0.844437610314671	-0.233002687723884
chr1	151234496	151236705	2210	+	exon	PIP5K1A	0.12226585611728	NA	0.18842044325151	1	0.097176496395125	0.418782115096915	-0.294419848347808	-0.0300751209912012	0.695770017070565	0.844437610314671	-0.264344727356607
chr1	151248544	151248644	101	+	utr3	PIP5K1A	0.307069402477434	NA	0.193997717527163	1	0.0796108681135423	0.38120431283921	0.250370886992741	-0.0300751209912012	0.695770017070565	0.844437610314671	0.280446007983942
chr1	151248842	151248991	150	+	utr3	PIP5K1A	0.388178326572637	NA	0.16451488228882	1	0.00282915062695188	0.0581900893218629	0.546468592390443	-0.0300751209912012	0.695770017070565	0.844437610314671	0.576543713381645
chr1	151249090	151249189	100	+	utr3	PIP5K1A	0.772818969355793	NA	0.973232983761275	1	0.977026493142249	0.99015694879989	-0.163506598583918	-0.0300751209912012	0.695770017070565	0.844437610314671	-0.133431477592717
chr1	151265149	151265307	159	+	exon	PSMD4	0.760676950418198	NA	0.420626651002895	1	0.434566614738409	0.774686420902891	-0.05203322954088	-0.0276748690959522	0.732593835441814	0.867424359092452	-0.0243583604449278
chr1	151267231	151267330	100	+	utr3	PSMD4	0.694778255401006	0.94596622068224	0.393187938145521	1	0.155906503637758	0.514933266702632	0.0761844451373291	-0.0276748690959522	0.732593835441814	0.867424359092452	0.103859314233281
chr1	151286564	151286664	101	+	exon	ZNF687	0.199925651268076	NA	0.036999231784236	1	0.0548915683545502	0.318381968765053	0.144773564478421	-0.189354830357371	0.0143614428039399	0.0468143771737264	0.334128394835791
chr1	151286964	151287064	101	+	exon	ZNF687	0.90680251405784	NA	0.584477314627747	1	0.606583984390035	0.872376434415398	-0.0459501407056627	-0.189354830357371	0.0143614428039399	0.0468143771737264	0.143404689651708
chr1	151288314	151288585	272	+	exon	ZNF687	0.939486143209337	NA	0.602064683913048	1	0.647236944937623	0.890793608153435	-0.0442225482986249	-0.189354830357371	0.0143614428039399	0.0468143771737264	0.145132282058746
chr1	151289123	151289223	101	+	exon	ZNF687	0.641851867498145	NA	0.907342430988389	1	0.950740501020337	0.99015694879989	-0.13540592593419	-0.189354830357371	0.0143614428039399	0.0468143771737264	0.0539489044231807
chr1	151347014	151347157	144	+	exon	RP11-126K1.6	0.727838076573361	NA	0.784344635320795	1	0.877795347166651	0.982447156219712	-0.0712064505437859	0.33325614540097	0.403977044250942	0.619331015360035	-0.404462595944755
chr1	151401503	151401601	99	+	exon	PSMB4	0.123384160498652	0.653854647034312	0.249260426138009	1	0.0960386166916451	0.417188331769918	-0.222212629978052	-0.0421479284971914	0.526679980865869	0.723993132192408	-0.18006470148086
chr1	151519095	151519194	100	+	exon	CGN	0.115832446573008	NA	0.062936011426662	1	0.0674423169116728	0.350637185594709	-0.510422230164427	0.380869250131284	0.0275401221540078	0.0812211677268009	-0.89129148029571
chr1	151524329	151524793	465	+	exon	CGN	0.470210848683454	NA	0.430288053914958	1	0.468133223065154	0.797306572000579	-0.195901680207912	0.380869250131284	0.0275401221540078	0.0812211677268009	-0.576770930339196
chr1	151529473	151529922	450	+	exon	CGN	0.731271123530562	NA	0.487399821880011	1	0.624329546020573	0.880402206155206	0.173602670208864	0.380869250131284	0.0275401221540078	0.0812211677268009	-0.20726657992242
chr1	151530494	151530643	150	+	exon	CGN	0.374164243650608	NA	0.126438894157593	1	0.21542051633112	0.591371183564237	0.620817129466755	0.380869250131284	0.0275401221540078	0.0812211677268009	0.239947879335472
chr1	151574288	151574388	101	+	exon	TUFT1	0.994262529731293	NA	0.842847323823062	1	0.936994998936912	0.99015694879989	0.485392170900952	0.299724706589723	0.308402409816972	0.51947002196913	0.185667464311229
chr1	151612115	151612214	100	+	utr5	SNX27	0.743299072737037	NA	0.769170493608676	1	0.880502622195664	0.983208702646279	0.667703046647707	-0.121090479144713	0.187879731480843	0.369091994670858	0.78879352579242
chr1	151612314	151639005	26692	+	utr3	SNX27	0.807672019471213	NA	0.874790413379501	1	0.844303221112833	0.971678697239651	0.30829396152186	-0.121090479144713	0.187879731480843	0.369091994670858	0.429384440666573
chr1	151695706	151695806	101	+	utr3	SNX27	0.754762864402631	NA	0.468681923555754	1	0.502728099686221	0.817570919468403	0.137814193315502	-0.121090479144713	0.187879731480843	0.369091994670858	0.258904672460215
chr1	151697946	151698096	151	+	utr3	SNX27	0.888049025670251	NA	0.747575796963096	1	0.681694053921888	0.906870269674059	-0.285028484657318	-0.121090479144713	0.187879731480843	0.369091994670858	-0.163938005512605
chr1	151698494	151698593	100	+	utr3	SNX27	0.0617406939092256	NA	0.00617017492227542	1	0.00865287434208668	0.115601967771633	0.425528697661429	-0.121090479144713	0.187879731480843	0.369091994670858	0.546619176806142
chr1	151790903	151791101	199	+	exon	RP11-98D18.9	0.275620973883436	NA	0.235311270883089	1	0.290774193914336	0.669199302505863	-0.241447783367148	-0.212829215356756	0.756681127571932	0.879894101737601	-0.0286185680103922
chr1	153259700	153261040	1341	+	utr5	LOR	0.325515686978061	0.822463330191051	0.176947676002474	1	0.043164531905671	0.28167562366411	0.72611572145854	0.249519538063754	0.0181978262839714	0.057209641940306	0.476596183394786
chr1	153629154	153629253	100	+	exon	S100A1	0.0689870491489343	NA	0.0123161733736067	1	0.175992444299125	0.54321135663234	0.360648414378518	-0.343455580472325	0.448326556641154	0.659384338172021	0.704103994850843
chr1	153629502	153629700	199	+	exon	S100A1	0.911841037243202	NA	0.722044477876786	1	0.827275431700961	0.965581661764978	0.29138852799289	-0.343455580472325	0.448326556641154	0.659384338172021	0.634844108465214
chr1	153634082	153634181	100	+	utr5	CHTOP	0.511322998506994	0.8942088817392	0.806741623309452	1	0.653429031229491	0.89285750687982	-0.394920392770768	-0.573823626683929	2.74842768430614e-12	4.35334895981338e-11	0.178903233913162
chr1	153638251	153642343	4093	+	utr5	CHTOP	0.711329702701877	0.94925615360713	0.357849215550696	1	0.177398267363445	0.5452402466983	-0.457089663811454	-0.573823626683929	2.74842768430614e-12	4.35334895981338e-11	0.116733962872475
chr1	153643239	153643339	101	+	utr3	CHTOP	0.0779264164071835	NA	0.0071570193824597	1	0.0020791375557145	0.047706126853794	-0.240727727619441	-0.573823626683929	2.74842768430614e-12	4.35334895981338e-11	0.333095899064488
chr1	153644384	153645211	828	+	utr3	CHTOP	0.0867606722966825	0.586621734188077	0.13609449453495	1	0.0230347800731509	0.200533553613418	-0.969275328420093	-0.573823626683929	2.74842768430614e-12	4.35334895981338e-11	-0.395451701736164
chr1	153728317	153728717	401	+	utr5	INTS3	0.0182647653830947	0.362673776630439	0.00683989813601991	1	5.65703297803562e-05	0.00415446117794484	0.790144633206728	0.167562201151873	0.01694638818965	0.0537469488037716	0.622582432054855
chr1	153740683	153741333	651	+	exon	INTS3	0.240548907920918	NA	0.332936133650092	1	0.304867123340503	0.681782575171512	0.0714415728738275	0.167562201151873	0.01694638818965	0.0537469488037716	-0.0961206282780458
chr1	153748471	153748621	151	+	exon	INTS3	0.72061458843593	NA	0.928810490548892	1	0.976332335521936	0.99015694879989	0.289867680100288	0.167562201151873	0.01694638818965	0.0537469488037716	0.122305478948415
chr1	153760275	153760375	101	+	exon	INTS3	0.222948750662575	NA	0.313249820827054	1	0.292724991373027	0.670152288956894	-0.0501586756552747	0.167562201151873	0.01694638818965	0.0537469488037716	-0.217720876807148
chr1	153761624	153762825	1202	+	utr3	INTS3	0.611310183693915	NA	0.258906225160284	1	0.256870171342777	0.638758329151171	0.34933169076149	0.167562201151873	0.01694638818965	0.0537469488037716	0.181769489609617
chr1	153763310	153763879	570	+	utr3	INTS3	0.232247361697901	NA	0.0611833768555226	1	0.0571908381780775	0.324989022590768	0.248818205801169	0.167562201151873	0.01694638818965	0.0537469488037716	0.0812560046492953
chr1	153769820	153770696	877	+	utr3	INTS3	0.756928360637139	0.951633521259128	0.411607259254231	1	0.357548223372651	0.722903446012868	0.35078436179987	0.167562201151873	0.01694638818965	0.0537469488037716	0.183222160647997
chr1	153772584	153773208	625	+	utr3	INTS3	0.587083328708717	0.919349394276453	0.969351499989521	1	0.911062388725654	0.99015694879989	0.0713181421895465	0.167562201151873	0.01694638818965	0.0537469488037716	-0.0962440589623268
chr1	153773508	153773608	101	+	utr3	INTS3	0.105370091009189	NA	0.0414118001628618	1	0.00841921966679112	0.113986885622859	0.313555547185869	0.167562201151873	0.01694638818965	0.0537469488037716	0.145993346033996
chr1	153775846	153775945	100	+	exon	SLC27A3	0.286045979604315	NA	0.0945040127509976	1	0.174437976752393	0.54069310417813	0.722787988775808	0.00500229878220307	0.972174519494266	0.987717007195238	0.717785689993605
chr1	153777423	153777522	100	+	exon	SLC27A3	0.938797380971131	NA	0.938673616149106	1	0.945537250974066	0.99015694879989	0.139775015377639	0.00500229878220307	0.972174519494266	0.987717007195238	0.134772716595436
chr1	153777969	153778119	151	+	exon	SLC27A3	0.888977354318244	NA	0.725158979938322	1	0.800847227792984	0.955664819716039	1.01482317022015	0.00500229878220307	0.972174519494266	0.987717007195238	1.00982087143795
chr1	153779312	153779461	150	+	exon	SLC27A3	0.61995023720216	NA	0.35006031294018	1	0.44843711182365	0.784522158068303	0.0312980143004927	0.00500229878220307	0.972174519494266	0.987717007195238	0.0262957155182897
chr1	153967878	153967984	107	+	utr5	CREB3L4	0.94251697468114	NA	0.890245225267309	1	0.946415295032294	0.99015694879989	-0.125044407897519	-0.248276650915563	0.113384665701357	0.253106392934825	0.123232243018045
chr1	153972888	153972987	100	+	utr3	CREB3L4	0.75611124163824	NA	0.508976772896879	1	0.488624744546908	0.810293189672289	-0.0659554908531874	-0.248276650915563	0.113384665701357	0.253106392934825	0.182321160062376
chr1	153973667	153973969	303	+	exon	CREB3L4	0.52750454056354	NA	0.249034525830525	1	0.266880869750665	0.647831119640331	-0.224088351374429	-0.248276650915563	0.113384665701357	0.253106392934825	0.0241882995411347
chr1	153977841	153977987	147	+	exon	RP11-422P24.11	0.473813399248615	NA	0.488936717711968	1	0.548380676386707	0.844560851022356	0.928831907214078	0.347600410416159	0.309667492918622	0.520846471367937	0.581231496797919
chr1	153990858	153990958	101	+	exon	RPS27	0.926975520680814	NA	0.816125349191986	1	0.797901720571497	0.953844151931582	-0.336127408531446	-0.350285152918701	0.177635133681927	0.354420963672104	0.0141577443872559
chr1	154221368	154225152	3785	+	utr5	UBAP2L	0.0208862032895479	0.375174062308442	0.0317889866059847	1	0.0132931980016634	0.147034820389504	-0.0107948906489575	-0.0524712520882235	0.333103935743703	0.54739870079861	0.041676361439266
chr1	154228674	154237122	8449	+	exon	UBAP2L	0.134034540372763	0.675294021615373	0.314123839244578	1	0.181680788036377	0.551559373182586	-0.407662561255239	-0.0524712520882235	0.333103935743703	0.54739870079861	-0.355191309167015
chr1	154251530	154254074	2545	+	exon	UBAP2L	0.141862902405781	0.685356670552273	0.319521353187121	1	0.131959468241853	0.478278707021274	-0.318920299565381	-0.0524712520882235	0.333103935743703	0.54739870079861	-0.266449047477158
chr1	154254830	154255240	411	+	exon	UBAP2L	0.000202765190671908	0.0570378481360077	0.000241991401886925	1	5.61097812867201e-07	0.000126392677519615	-0.866391897950833	-0.0524712520882235	0.333103935743703	0.54739870079861	-0.813920645862609
chr1	154259918	154261029	1112	+	exon	UBAP2L	0.0112123600645902	0.310047099108714	0.0203295561542459	1	8.80259868952614e-05	0.00576029272345052	-0.581471596866883	-0.0524712520882235	0.333103935743703	0.54739870079861	-0.529000344778659
chr1	154266555	154268942	2388	+	exon	UBAP2L	0.413238179678403	0.862229060379844	0.645633433469004	1	0.612847883948067	0.875095876803483	-0.0297512713977825	-0.0524712520882235	0.333103935743703	0.54739870079861	0.022719980690441
chr1	154273434	154273532	99	+	exon	HAX1	0.644368050627578	0.936425345143126	0.438495821840637	1	0.177543321686637	0.545397835238765	-0.194957231096705	-0.368055353639083	6.94608649053502e-06	4.7714490928968e-05	0.173098122542378
chr1	154273777	154274961	1185	+	utr5	HAX1	0.857675636013074	0.974301327989106	0.765077043812603	1	0.733700084536409	0.928901420256942	-0.383557661576242	-0.368055353639083	6.94608649053502e-06	4.7714490928968e-05	-0.0155023079371595
chr1	154275157	154275303	147	+	utr3	HAX1	0.573854025492323	NA	0.776708739957456	1	0.657990787493611	0.89484221303287	-0.609359850430572	-0.368055353639083	6.94608649053502e-06	4.7714490928968e-05	-0.241304496791489
chr1	154275679	154275777	99	+	utr3	HAX1	0.515761265147063	0.895482683525423	0.821451605732312	1	0.831153420958319	0.96656846655793	-0.524486462411336	-0.368055353639083	6.94608649053502e-06	4.7714490928968e-05	-0.156431108772254
chr1	154344016	154344200	185	+	exon	ATP8B2	0.406651676973993	0.857170224277668	0.593206837477536	1	0.566087716531936	0.852900076357224	0.281187021954954	0.3524904569929	3.93420144294098e-08	3.84906092478897e-07	-0.0713034350379456
chr1	154345530	154345883	354	+	exon	ATP8B2	0.22414772745707	NA	0.0754883443088769	1	0.0766212271662005	0.374583783143276	0.903022825973758	0.3524904569929	3.93420144294098e-08	3.84906092478897e-07	0.550532368980858
chr1	154349763	154349962	200	+	utr3	ATP8B2	0.599732682045056	NA	0.295334961930652	1	0.283450582021887	0.662408326486317	0.497143573561789	0.3524904569929	3.93420144294098e-08	3.84906092478897e-07	0.144653116568889
chr1	154350261	154350410	150	+	utr3	ATP8B2	0.105361413678713	NA	0.0282763720761014	1	0.0195700751846871	0.18240048855832	0.86844759488766	0.3524904569929	3.93420144294098e-08	3.84906092478897e-07	0.51595713789476
chr1	154430506	154430605	100	+	exon	IL6R	0.224979459634051	NA	0.125297007874125	1	0.0346937685043383	0.249255348505595	0.145925617674547	-0.188250236793046	0.00692677883094633	0.0248818243058327	0.334175854467593
chr1	154454582	154465281	10700	+	utr3	IL6R	0.253436491238531	0.780720882308631	0.474865262195074	1	0.380983462503391	0.742448498103735	0.0524850553753445	-0.188250236793046	0.00692677883094633	0.0248818243058327	0.240735292168391
chr1	154466025	154466174	150	+	utr3	IL6R	0.275339444110223	NA	0.104220855732264	1	0.0631386756016772	0.340739404128195	0.0354496353257442	-0.188250236793046	0.00692677883094633	0.0248818243058327	0.223699872118791
chr1	154502662	154502760	99	+	utr5	TDRD10	0.233514690017939	NA	0.0856007064420531	1	0.135705753509448	0.483893255322046	0.000225588550310387	-0.370969577155635	0.168091958555748	0.340747949690349	0.371195165705946
chr1	154974703	154974802	100	+	utr5	CKS1B	0.0726606528968388	NA	0.0597564541738116	1	0.0823301115258043	0.385981093198923	-0.40769001727628	-0.0180808948997837	0.910078267091755	0.958995703128422	-0.389609122376497
chr1	154983437	154983536	100	+	utr5	FLAD1	0.961382531490107	NA	0.715194872781304	1	0.733673749191312	0.928901420256942	-0.129494480765485	-0.40978784709057	0.000335638893082385	0.00167549205886537	0.280293366325085
chr1	154992863	154992962	100	+	utr3	FLAD1	0.445133530808445	NA	0.18152793474215	1	0.162405166595054	0.523633019407453	-0.37417956160723	-0.40978784709057	0.000335638893082385	0.00167549205886537	0.0356082854833403
chr1	155014656	155015002	347	+	utr5	ZBTB7B	0.932526866483104	0.988580233129239	0.716648685677581	1	0.704040122019822	0.916809401116287	-0.428243354802585	-0.383163058582868	1.52047081297507e-06	1.16546155568912e-05	-0.0450802962197162
chr1	155015101	155015348	248	+	exon	ZBTB7B	0.868632450743101	NA	0.77912116467557	1	0.768940908505051	0.941874704526499	-0.405605867777896	-0.383163058582868	1.52047081297507e-06	1.16546155568912e-05	-0.0224428091950278
chr1	155015694	155016495	802	+	exon	ZBTB7B	0.0866527062886441	0.586621734188077	0.16152872462253	1	0.00364113505185989	0.0688821545559532	-0.779954187338415	-0.383163058582868	1.52047081297507e-06	1.16546155568912e-05	-0.396791128755547
chr1	155016594	155016692	99	+	utr3	ZBTB7B	0.2124939147357	NA	0.280647012321936	1	0.195234173671737	0.567956163741187	-0.823180785640455	-0.383163058582868	1.52047081297507e-06	1.16546155568912e-05	-0.440017727057587
chr1	155017137	155017236	100	+	utr3	ZBTB7B	0.251325893621891	NA	0.138912808661662	1	0.0676647815847376	0.350975572964351	-0.173506120055232	-0.383163058582868	1.52047081297507e-06	1.16546155568912e-05	0.209656938527637
chr1	155055729	155056007	279	+	exon	ADAM15	0.633443232712263	NA	0.890685676729241	1	0.878393252481896	0.982549069656386	0.170005005553344	0.326792109105279	4.79612073462476e-06	3.36597089072954e-05	-0.156787103551935
chr1	155058018	155058118	101	+	exon	ADAM15	0.094507221363471	NA	0.0223532084076779	1	0.0107783594359725	0.131290778581713	0.892210812020237	0.326792109105279	4.79612073462476e-06	3.36597089072954e-05	0.565418702914959
chr1	155062186	155062336	151	+	utr3	ADAM15	0.773475770746414	NA	0.437310185412776	1	0.477284287850696	0.80245005106059	0.46030401296355	0.326792109105279	4.79612073462476e-06	3.36597089072954e-05	0.133511903858271
chr1	155068971	155069213	243	+	utr3	EFNA4	0.442488799122384	NA	0.59663097956378	1	0.59146257656455	0.865721270326225	-0.192348059792337	-0.103382411896245	0.544205019870006	0.735893967425057	-0.088965647896092
chr1	155085591	155086413	823	+	exon	RP11-540D14.8	0.815991019789	NA	0.475834671318967	1	0.458291885906571	0.791303361669608	-0.17638803707507	NA	NA	NA	NA
chr1	155087049	155087342	294	+	utr3	EFNA3	0.879601672409965	NA	0.803324105724435	1	0.853326826610939	0.974712515212143	-0.268923472537703	-0.197078724975933	0.364948334888748	0.581751183948126	-0.0718447475617704
chr1	155135543	155135643	101	+	utr5	SLC50A1	0.379921304855946	NA	0.310361775515383	1	0.433542241210779	0.774520047301652	0.962396783775439	-0.465013622688691	9.29216346448881e-06	6.26016600991639e-05	1.42741040646413
chr1	155177075	155178004	930	+	exon	TRIM46	0.591598802916048	NA	0.289062237983872	1	0.379627425245347	0.741474518885619	0.324849864960055	-0.00614656767678827	0.966666882167994	0.985299325235341	0.330996432636843
chr1	155178589	155179668	1080	+	exon	TRIM46	0.625457971824968	NA	0.315944786144675	1	0.39774215535586	0.752293353263502	0.160782877692357	-0.00614656767678827	0.966666882167994	0.985299325235341	0.166929445369145
chr1	155200216	155200463	248	+	exon	MIR92B	0.703209329545328	NA	0.446101167962583	1	0.422284803209059	0.768116820326673	-0.505284560174749	-0.608601350919671	0.125748685526251	0.273778115372694	0.103316790744922
chr1	155209295	155210767	1473	+	exon	MTX1	0.700323120400247	NA	0.359805201371304	1	0.334867826266047	0.704668296439896	-0.591025614896146	-0.549332171622786	0.00380400172381093	0.0147615946721561	-0.0416934432733592
chr1	155288309	155288408	100	+	exon	HCN3	0.722675766599301	NA	0.51843396578199	1	0.650860551129769	0.892386032910738	0.630483345536503	0.153313589999394	0.524913181158207	0.723199364499494	0.477169755537108
chr1	155308897	155309244	348	+	utr5	FDPS	0.0433659626246706	0.462694928228693	0.0791987462852832	1	0.0372705532967003	0.259378011209661	0.150851805067966	0.157965773559577	0.0170819395996342	0.0541214906281301	-0.00711396849161158
chr1	155312562	155312761	200	+	exon	FDPS	0.986121784281418	NA	0.681604899759487	1	0.604316112780315	0.871680652964693	0.472255380027874	0.157965773559577	0.0170819395996342	0.0541214906281301	0.314289606468296
chr1	155318661	155318761	101	+	exon	FDPS	0.0596245904908683	NA	0.0203412982282343	1	0.00212282542768264	0.0484711805987535	0.607060774303589	0.157965773559577	0.0170819395996342	0.0541214906281301	0.449095000744012
chr1	155319740	155319889	150	+	exon	FDPS	0.0331709033007471	0.424093947770855	0.0648170727859936	1	0.0282330968465798	0.223829698756286	-0.374972498343268	0.157965773559577	0.0170819395996342	0.0541214906281301	-0.532938271902845
chr1	155562139	155562235	97	+	exon	ASH1L-AS1	0.241670446768035	NA	0.0719461031076057	1	0.097627680836439	0.419460290419103	0.457963771015938	-0.000906142012719431	0.998128909874459	0.999420216242708	0.458869913028657
chr1	155613146	155613436	291	+	utr3	MSTO1	0.456666491747385	NA	0.407412848533477	1	0.474134657095775	0.799996864714721	-0.138710905305968	-0.100983960677615	0.717510872344608	0.858370689116159	-0.0377269446283533
chr1	155688060	155688855	796	+	utr5	DAP3	0.212123504493168	NA	0.0491690813270194	1	0.0649235325482017	0.344656910918939	0.267413629445815	-0.217019419012246	0.00146459734255906	0.00635000246424206	0.484433048458062
chr1	155981663	155981810	148	+	exon	RP11-336K24.12	0.683295146283328	NA	0.399837483667711	1	0.51006040261192	0.822889956062906	0.627709376867415	0.284393146198679	0.163884532031695	0.334269606644214	0.343316230668736
chr1	156114682	156114932	251	+	utr5	LMNA	0.499123272945278	0.891469905785904	0.283909809646008	1	0.0738224522784355	0.366603093680924	0.0192542438945994	-0.308798027343753	1.5860357433436e-09	1.87763096729712e-08	0.328052271238352
chr1	156134429	156134855	427	+	utr3	LMNA	0.929974861183818	0.988580233129239	0.555458315364743	1	0.193507500958504	0.565884437018459	-0.322667628108665	-0.308798027343753	1.5860357433436e-09	1.87763096729712e-08	-0.0138696007649125
chr1	156135864	156135964	101	+	exon	LMNA	0.767986743442979	0.954187022863887	0.786734064802169	1	0.651347794822279	0.892386032910738	-0.357990629244106	-0.308798027343753	1.5860357433436e-09	1.87763096729712e-08	-0.0491926019003536
chr1	156136256	156136455	200	+	exon	LMNA	0.866889468486212	0.977475331354394	0.46444639931805	1	0.189953447389566	0.562299647712328	-0.181684429279374	-0.308798027343753	1.5860357433436e-09	1.87763096729712e-08	0.127113598064379
chr1	156137622	156137772	151	+	utr3	LMNA	0.504699935250997	0.892633891810768	0.220564256279776	1	0.0686403721906598	0.353428737802075	-0.0153964992976791	-0.308798027343753	1.5860357433436e-09	1.87763096729712e-08	0.293401528046074
chr1	156139840	156139939	100	+	utr3	LMNA	0.846073987538538	NA	0.860507877841491	1	0.85120053627214	0.973851369948066	-0.313373693330635	-0.308798027343753	1.5860357433436e-09	1.87763096729712e-08	-0.00457566598688258
chr1	156161316	156161416	101	+	exon	SEMA4A	0.837108197983823	NA	0.651988065479626	1	0.646292259951327	0.890650479397746	-0.562939921887689	-0.809439102718875	1.6455092399315e-08	1.70523163832443e-07	0.246499180831186
chr1	156199485	156199585	101	+	exon	SLC25A44	0.00967232765516677	NA	0.00121765659509883	1	0.0065055417484874	0.0966425659745176	-0.00940755744025498	0.620209821026499	3.68185393272596e-08	3.62341180680968e-07	-0.629617378466754
chr1	156199785	156199885	101	+	utr5	SLC25A44	0.365261252949846	NA	0.412391852828009	1	0.428460247731812	0.771880823101596	0.229175840319306	0.620209821026499	3.68185393272596e-08	3.62341180680968e-07	-0.391033980707193
chr1	156200184	156200284	101	+	exon	SLC25A44	0.983562856884829	NA	0.842760903864654	1	0.892126534816509	0.986292810928791	0.787892310709678	0.620209821026499	3.68185393272596e-08	3.62341180680968e-07	0.167682489683179
chr1	156210249	156210349	101	+	exon	SLC25A44	0.780866220417978	NA	0.901349733154849	1	0.930922939899726	0.99015694879989	0.756169381004422	0.620209821026499	3.68185393272596e-08	3.62341180680968e-07	0.135959559977923
chr1	156210548	156210648	101	+	utr3	SLC25A44	0.980973795243444	NA	0.780852867516953	1	0.810121273109721	0.959150506147543	0.632559828304247	0.620209821026499	3.68185393272596e-08	3.62341180680968e-07	0.0123500072777484
chr1	156211348	156211447	100	+	utr3	SLC25A44	0.400529878803982	NA	0.507128789858116	1	0.460969907520309	0.793427188506456	0.291168336804203	0.620209821026499	3.68185393272596e-08	3.62341180680968e-07	-0.329041484222296
chr1	156232346	156233646	1301	+	utr3	PMF1	0.142109365655416	NA	0.0645405385771548	1	0.00679901878895356	0.0993224568893652	-0.0239200295467622	-0.382324883807625	0.0155997279698699	0.0501874124456897	0.358404854260863
chr1	156236304	156236461	158	+	utr3	PMF1	0.233882277342839	0.77043075568349	0.37175875078676	1	0.255936307955889	0.637988921736818	-0.559790812391893	-0.382324883807625	0.0155997279698699	0.0501874124456897	-0.177465928584268
chr1	156591812	156591960	149	+	exon	NAXE	0.0298032552518457	NA	0.00613880988297867	1	0.00162928916798816	0.0408228420732179	1.0240599548619	-0.223831384280067	0.0214364731972373	0.0658230463251804	1.24789133914197
chr1	156593848	156594051	204	+	utr3	NAXE	0.30437706542296	0.812167121320516	0.12553292068474	1	0.0403734063622343	0.271361244634359	0.0412640359699512	-0.223831384280067	0.0214364731972373	0.0658230463251804	0.265095420250018
chr1	156646827	156646927	101	+	exon	BCAN	0.0900517204025064	NA	0.030218655128276	1	0.00650084194860762	0.0966425659745176	0.647173244428987	0.0984043701781125	0.114898452486384	0.255617840778608	0.548768874250875
chr1	156652264	156652413	150	+	utr3	BCAN	0.158607832079108	0.696393388423426	0.0820516194853647	1	0.00549467173433905	0.0878360941587653	0.432909516733926	0.0984043701781125	0.114898452486384	0.255617840778608	0.334505146555813
chr1	156733445	156733594	150	+	exon	RRNAD1	0.94998139965491	NA	0.775499710190677	1	0.777091978722785	0.945690849219116	0.0848862348056178	-0.159008162882541	0.146739529416462	0.307924551623366	0.243894397688158
chr1	156786836	156786985	150	+	exon	PRCC	0.248267182920216	0.777701097499518	0.455317308660908	1	0.321125970891974	0.693685396042995	-0.280218473370929	-0.196998169415	0.00614397497143249	0.0224112047201353	-0.0832203039559289
chr1	156913655	156913755	101	+	exon	PEAR1	0.598612405107427	NA	0.414008760425623	1	0.604423943286167	0.871680652964693	-0.31918167596601	-1.42906968698813	2.00769148696039e-13	3.59166572687884e-12	1.10988801102212
chr1	156913995	156914790	796	+	exon	PEAR1	0.855192352569659	NA	0.598778217340002	1	0.45668147095525	0.789781407533424	-1.58348545121589	-1.42906968698813	2.00769148696039e-13	3.59166572687884e-12	-0.15441576422776
chr1	156915936	156916036	101	+	utr3	PEAR1	0.596634328172624	NA	0.607707389935281	1	0.729052468958801	0.926953825084393	-1.98819229010567	-1.42906968698813	2.00769148696039e-13	3.59166572687884e-12	-0.55912260311754
chr1	159016572	159018300	1729	+	utr5	IFI16	0.731311455883961	0.949578360915111	0.452343061969992	1	0.276413298662167	0.657347918765465	-0.155912804341867	-0.0806955159757471	0.371051231691569	0.587466199307388	-0.07521728836612
chr1	160177587	160181805	4219	+	utr3	ATP1A4	0.528319090745898	NA	0.242058734640655	1	0.223540756093517	0.599735374828542	-0.10322333948031	-0.289673102093165	0.0417840912778343	0.115079931555909	0.186449762612856
chr1	160186678	160186778	101	+	utr3	ATP1A4	0.800118597325579	NA	0.542418787397853	1	0.472809987975342	0.79959309796623	-0.292238159111324	-0.289673102093165	0.0417840912778343	0.115079931555909	-0.00256505701815835
chr1	160190556	160190655	100	+	utr5	CASQ1	0.833016037790138	NA	0.978869120523326	1	0.969598947063566	0.99015694879989	-0.0991400861394958	-0.35832815033994	0.000934476064454961	0.00426818156149709	0.259188064200444
chr1	160213153	160213555	403	+	utr3	PEA15	0.468151017168308	0.878401614492872	0.172599177822062	1	0.0842371169774651	0.391164110888221	0.605420213658994	0.498922388457938	6.10389921058349e-11	8.56203056688182e-10	0.106497825201057
chr1	160213801	160213900	100	+	utr3	PEA15	0.619175730288374	NA	0.897413710970293	1	0.908951970408691	0.99015694879989	0.373900340038944	0.498922388457938	6.10389921058349e-11	8.56203056688182e-10	-0.125022048418994
chr1	160214441	160214539	99	+	utr3	PEA15	0.606550241677928	0.923949005328526	0.847340291494323	1	0.742415041147447	0.93203275641239	0.414709506282735	0.498922388457938	6.10389921058349e-11	8.56203056688182e-10	-0.0842128821752021
chr1	160345140	160349066	3927	+	exon	NCSTN	0.987583377057296	NA	0.668141327720863	1	0.634566275347527	0.886243304845222	0.109705355754073	-0.098639244178743	0.24660912122465	0.447069167132406	0.208344599932816
chr1	160358455	160358604	150	+	utr3	NCSTN	0.881364126595894	NA	0.902294117894718	1	0.966236326516728	0.99015694879989	-0.307261963532862	-0.098639244178743	0.24660912122465	0.447069167132406	-0.208622719354119
chr1	160750726	160750826	101	+	exon	SLAMF7	0.609902927893876	NA	0.614271900639131	1	0.704588363584008	0.917034307799078	-1.53316811153841	-1.30242240064772	7.3322873430265e-27	3.7262443874397e-25	-0.230745710890693
chr1	160753725	160753875	151	+	utr3	SLAMF7	0.730527883017161	NA	0.44120964923488	1	0.478227058680631	0.803055358304862	-1.11073942426435	-1.30242240064772	7.3322873430265e-27	3.7262443874397e-25	0.19168297638337
chr1	161118385	161118535	151	+	utr5	NIT1	0.571302431176462	NA	0.275468212390851	1	0.366547833231801	0.731131349766843	0.721215562187548	0.0930598187252103	0.43729799034746	0.650001122716617	0.628155743462338
chr1	161119609	161119915	307	+	exon	NIT1	0.425192527142698	NA	0.207239646968572	1	0.162066894895734	0.52347496002083	0.306902714402832	0.0930598187252103	0.43729799034746	0.650001122716617	0.213842895677622
chr1	161120534	161120634	101	+	exon	NIT1	0.0803814276612096	NA	0.0070317168742993	1	0.00947304608258537	0.121669435623206	0.546138813991144	0.0930598187252103	0.43729799034746	0.650001122716617	0.453078995265933
chr1	161153976	161154074	99	+	utr5	UFC1	0.194766428674159	0.732830691216501	0.293822201700942	1	0.154282988657209	0.5130429489386	-0.383016518130476	-0.38214376445804	0.000315608958018409	0.00158477308085172	-0.000872753672435722
chr1	161158245	161158658	414	+	utr3	UFC1	0.218920917858938	0.755846065486551	0.416536774332258	1	0.280519234495655	0.660673982761607	-0.524887784676999	-0.38214376445804	0.000315608958018409	0.00158477308085172	-0.142744020218959
chr1	161160447	161160659	213	+	utr5	USP21	0.922239089955514	NA	0.630133733370866	1	0.636987488387591	0.887538597637407	-0.124413167749416	-0.12777155880865	0.261351613348533	0.464901222203718	0.00335839105923344
chr1	161163052	161163939	888	+	exon	USP21	0.836176381905452	NA	0.902131069473821	1	0.978732424893303	0.99015694879989	-0.0070602467497784	-0.12777155880865	0.261351613348533	0.464901222203718	0.120711312058871
chr1	161164186	161164285	100	+	exon	USP21	0.994386140295951	NA	0.749749000150311	1	0.767393503738617	0.941028961249361	0.0493780785397035	-0.12777155880865	0.261351613348533	0.464901222203718	0.177149637348353
chr1	161167174	161167273	100	+	exon	PPOX	0.716186305395688	NA	0.420649419465998	1	0.539288453732717	0.839744697539773	0.878885043909983	0.395142435657848	0.000742101249635545	0.00344093955493404	0.483742608252134
chr1	161170614	161170949	336	+	utr3	PPOX	0.403693433606826	NA	0.162389329905412	1	0.191960852286053	0.564178507904322	0.69612546653814	0.395142435657848	0.000742101249635545	0.00344093955493404	0.300983030880292
chr1	161171048	161171196	149	+	utr3	PPOX	0.361309150089989	NA	0.209760958752272	1	0.129000423242857	0.473459645199815	0.829882489895206	0.395142435657848	0.000742101249635545	0.00344093955493404	0.434740054237358
chr1	161177270	161177369	100	+	exon	PPOX	0.353600067965722	NA	0.268469234501448	1	0.348593313426508	0.715355251720638	0.201207943507186	0.395142435657848	0.000742101249635545	0.00344093955493404	-0.193934492150662
chr1	161364023	161364122	100	+	utr3	SDHC	0.928247353633833	NA	0.968401845302612	1	0.910781055007095	0.99015694879989	-0.5114817457108	-0.328900313000357	0.00626154386226287	0.0227916022884176	-0.182581432710443
chr1	161366216	161366316	101	+	utr3	SDHC	0.584092578024919	NA	0.692995029832239	1	0.695357145278202	0.912997699181368	-0.313193253816641	-0.328900313000357	0.00626154386226287	0.0227916022884176	0.0157070591837158
chr1	161606686	161606834	149	+	exon	HSPA7	0.479849720375186	0.882770660530831	0.760314375551312	1	0.592206731465366	0.866037949481042	0.174570688447426	0.339137672942419	5.24579189057969e-08	5.03021140192573e-07	-0.164566984494994
chr1	161671760	161671859	100	+	exon	FCGR2B	0.00125736149303182	0.142171973867216	0.00118723885545033	1	3.08415446550769e-05	0.00266614341931545	-0.554940570492566	0.183363649325717	0.000705117907140626	0.00328630983353771	-0.738304219818283
chr1	161672752	161672851	100	+	exon	FCGR2B	0.391828523877441	0.847525242428888	0.223410548884992	1	0.0800238295474098	0.382135429969187	0.5149297706642	0.183363649325717	0.000705117907140626	0.00328630983353771	0.331566121338483
chr1	161675616	161675815	200	+	exon	FCGR2B	0.316005941893835	0.81842459047902	0.153916452489144	1	0.145780718572113	0.500784446657157	0.871945869829329	0.183363649325717	0.000705117907140626	0.00328630983353771	0.688582220503612
chr1	161676112	161676261	150	+	exon	FCGR2B	0.191408155194998	0.728265744675648	0.329944439014991	1	0.223877728747553	0.600205310091999	0.4724650554122	0.183363649325717	0.000705117907140626	0.00328630983353771	0.289101406086483
chr1	161676559	161676658	100	+	exon	FCGR2B	0.250570529315414	0.77970674664188	0.469243634000762	1	0.349482513743472	0.715832143793298	0.492884415670573	0.183363649325717	0.000705117907140626	0.00328630983353771	0.309520766344856
chr1	161677353	161677562	210	+	utr3	FCGR2B	0.0675023074868053	0.534382713772186	0.0175487819108467	1	0.000332688044514925	0.0141965078667598	0.0836201180587967	0.183363649325717	0.000705117907140626	0.00328630983353771	-0.09974353126692
chr1	161678108	161678207	100	+	utr3	FCGR2B	0.908384099919734	NA	0.85621285173438	1	0.897026940252462	0.987437746889128	0.0314426487174493	0.183363649325717	0.000705117907140626	0.00328630983353771	-0.151921000608267
chr1	161712147	161713161	1015	+	exon	FCRLA	0.409147134056053	NA	0.180890002965317	1	0.154442232778738	0.513105907712639	2.36118781888791	2.08388142806081	7.47844099432388e-14	1.40019128193985e-12	0.277306390827107
chr1	161752417	161753125	709	+	utr3	DUSP12	0.507103424183751	NA	0.683335218560806	1	0.639515325847266	0.888543509927158	-0.319608781538074	-0.127792585658865	0.359286082278188	0.575534054718356	-0.191816195879209
chr1	162497909	162498009	101	+	utr5	UHMK1	0.0269092187177186	NA	0.00168704127932337	1	0.00328957802963861	0.064124679837904	0.483137785346306	-0.70878670307481	1.55973002326832e-25	7.31018175052322e-24	1.19192448842112
chr1	162561655	162561755	101	+	utr5	UAP1	0.0421261766604934	NA	0.0305910875268358	1	0.0332141187296927	0.243366656156455	-0.211841303021909	0.0976757566287739	0.155317466795156	0.321020004710438	-0.309517059650683
chr1	162566266	162576843	10578	+	exon	UAP1	0.884971760078506	0.98237905372852	0.59005270207167	1	0.301258375055279	0.677896451101721	0.174733055909591	0.0976757566287739	0.155317466795156	0.321020004710438	0.0770572992808172
chr1	162576943	162579488	2546	+	exon	UAP1	0.372733646925723	0.842619674901199	0.181968907068432	1	0.0913861213906254	0.40717053362841	0.676753053691242	0.0976757566287739	0.155317466795156	0.321020004710438	0.579077297062468
chr1	162587535	162587634	100	+	exon	UAP1	0.342741450722192	0.822463330191051	0.564516481238678	1	0.442664304032642	0.780809852133289	-0.147470754485984	0.0976757566287739	0.155317466795156	0.321020004710438	-0.245146511114758
chr1	162755701	162759826	4126	+	exon	DDR2	0.480839218411486	NA	0.201061754887236	1	0.183248485332613	0.553573470778481	0.242734623048091	-0.0424725696992537	0.56560150148979	0.751641409904369	0.285207192747344
chr1	162761407	162767267	5861	+	exon	DDR2	0.094103677002813	0.605750202055824	0.140147162771556	1	0.0843385606747239	0.391324908086108	-0.440812966372638	-0.0424725696992537	0.56560150148979	0.751641409904369	-0.398340396673384
chr1	162780264	162780364	101	+	utr3	DDR2	0.238503406902134	NA	0.249923119285427	1	0.265908514205094	0.647079958687311	-0.432754067723383	-0.0424725696992537	0.56560150148979	0.751641409904369	-0.390281498024129
chr1	165630911	165631010	100	+	utr5	MGST3	0.985561502078743	NA	0.795641267754767	1	0.877815506637257	0.982447156219712	0.502746455964742	0.241237346377178	0.1348431913766	0.288740601230729	0.261509109587564
chr1	165649881	165649980	100	+	exon	MGST3	0.720148056994028	NA	0.8997078925596	1	0.903136697398568	0.989652622197308	0.15829202936109	0.241237346377178	0.1348431913766	0.288740601230729	-0.0829453170160878
chr1	165827630	165890299	62670	+	utr5	UCK2	0.425035450968826	0.866604051878696	0.190526235336872	1	0.0406057354156975	0.271788575772994	-0.167106742483184	-0.524206724596654	9.35450191066345e-13	1.55908365177724e-11	0.357099982113469
chr1	165905930	165907793	1864	+	exon	UCK2	0.415474675794734	0.863021099440022	0.673064723309172	1	0.489657404419489	0.811006953337107	-0.723393167971405	-0.524206724596654	9.35450191066345e-13	1.55908365177724e-11	-0.199186443374752
chr1	166849197	166849346	150	+	exon	POGK	0.432557456748659	NA	0.602568659903087	1	0.537133430526985	0.838839069192432	-0.661249436923885	-0.571292675289872	1.19678076163268e-14	2.45001344598387e-13	-0.0899567616340131
chr1	166849646	166849896	251	+	exon	POGK	0.910599007439107	0.986036830171146	0.708575296972265	1	0.574983910570468	0.857670262797103	-0.616208880164718	-0.571292675289872	1.19678076163268e-14	2.45001344598387e-13	-0.0449162048748459
chr1	166850246	166850396	151	+	exon	POGK	0.719640906794866	0.949578360915111	0.355472557041902	1	0.23391641076084	0.612170147838022	-0.447692755908175	-0.571292675289872	1.19678076163268e-14	2.45001344598387e-13	0.123599919381697
chr1	166854295	166854395	101	+	utr3	POGK	0.617874510788982	NA	0.819268206308798	1	0.76263489290205	0.939052431496276	-0.815606807162423	-0.571292675289872	1.19678076163268e-14	2.45001344598387e-13	-0.244314131872551
chr1	167383833	167387212	3380	+	utr3	POU2F1	0.0598416398099981	NA	0.0289556319930715	1	0.0448770062290548	0.287485267959548	-1.02242439422569	-0.212537698740227	0.00939007984280605	0.0324053327908542	-0.809886695485466
chr1	167399190	167399290	101	+	utr3	POU2F1	0.090871471546273	NA	0.0932850772600402	1	0.0522812588649483	0.311962949964479	-0.786702062003854	-0.212537698740227	0.00939007984280605	0.0324053327908542	-0.574164363263627
chr1	167401525	167412076	10552	+	utr3	POU2F1	0.207457725619969	NA	0.260985202990455	1	0.177983556788755	0.545833326991773	-0.41005571843023	-0.212537698740227	0.00939007984280605	0.0324053327908542	-0.197518019690003
chr1	167415631	167415730	100	+	utr3	POU2F1	0.899595972612706	NA	0.942631128588502	1	0.963696496717032	0.99015694879989	-0.160113843162956	-0.212537698740227	0.00939007984280605	0.0324053327908542	0.0524238555772706
chr1	167630342	167633660	3319	+	utr5	RCSD1	0.698182003949635	0.946499266077264	0.341495707833773	1	0.199421720927828	0.57365577801771	-0.635562090871034	-1.36744888352318	6.44384688599514e-116	4.82177508365843e-113	0.731886792652147
chr1	167683913	167690069	6157	+	exon	RCSD1	0.707590559186694	0.948603613192121	0.873894783825533	1	0.797938920201746	0.953844151931582	-1.27157542944858	-1.36744888352318	6.44384688599514e-116	4.82177508365843e-113	0.0958734540746033
chr1	167694146	167694246	101	+	exon	RCSD1	0.302770256291772	0.810878512486914	0.0920021988550469	1	0.0376154125122716	0.260560694537252	-0.937170294834081	-1.36744888352318	6.44384688599514e-116	4.82177508365843e-113	0.430278588689099
chr1	167697141	167697489	349	+	exon	RCSD1	0.554356833843198	0.906807001512454	0.199489961449389	1	0.0240295108517242	0.204556450117494	-1.25961827713639	-1.36744888352318	6.44384688599514e-116	4.82177508365843e-113	0.107830606386794
chr1	167697589	167697787	199	+	exon	RCSD1	0.677810093877855	0.942560937104382	0.299030961696559	1	0.0786426486227272	0.379477101809399	-1.23008900047229	-1.36744888352318	6.44384688599514e-116	4.82177508365843e-113	0.137359883050888
chr1	167789930	167790079	150	+	utr3	MPZL1	0.844675523722973	NA	0.535587527222944	1	0.509019488156578	0.822088217820806	-0.092933659391428	-0.158427996338214	0.0685684182933137	0.170850232743703	0.0654943369467859
chr1	167790179	167790328	150	+	utr3	MPZL1	0.390475559676413	NA	0.1450121704919	1	0.122698879431018	0.463175418696497	-0.130166361939181	-0.158427996338214	0.0685684182933137	0.170850232743703	0.0282616343990325
chr1	167935882	167936031	150	+	exon	DCAF6	0.63386440645428	NA	0.38963875503689	1	0.334280688854501	0.70442230708774	0.299559156747091	0.228357020884012	0.0169109569126242	0.0536816508197697	0.0712021358630781
chr1	168242802	168242902	101	+	utr3	SFT2D2	0.309753242726269	NA	0.258503677693005	1	0.356891233955385	0.722572892392431	0.385709067371095	0.525368223885105	4.30582945408155e-06	3.04651122117932e-05	-0.13965915651401
chr1	169106747	169106846	100	+	utr5	ATP1B1	0.46204309301734	NA	0.313974271640774	1	0.223029900597612	0.598941309226219	0.608822347864778	0.0828725303638961	0.465576771776516	0.673686201162678	0.525949817500882
chr1	169368168	169368317	150	+	utr5	BLZF1	0.327248142766305	NA	0.108485210606677	1	0.174075833335755	0.54028544615219	0.964546975603826	0.349124400066732	0.0110092001319356	0.0370844456495496	0.615422575537094
chr1	171512019	171512119	101	+	utr5	PRRC2C	0.295496433598874	0.808452355233791	0.498430766303697	1	0.354775312320375	0.720330528491661	-0.459763158267467	-0.264793646053959	2.39566887632578e-09	2.78000078161869e-08	-0.194969512213509
chr1	171527796	171532443	4648	+	exon	PRRC2C	0.657625379912168	0.937376232406488	0.978928102696758	1	0.992491530477315	0.993084999124079	-0.252949370015012	-0.264793646053959	2.39566887632578e-09	2.78000078161869e-08	0.0118442760389462
chr1	171541017	171541216	200	+	exon	PRRC2C	0.807577039927861	0.964800878152764	0.835990185101187	1	0.613730869258864	0.875333628427954	-0.50102747367256	-0.264793646053959	2.39566887632578e-09	2.78000078161869e-08	-0.236233827618601
chr1	171541416	171541565	150	+	exon	PRRC2C	0.585633061459593	0.919134835665722	0.303467241791148	1	0.110966858244142	0.446402375249341	-0.335090766515427	-0.264793646053959	2.39566887632578e-09	2.78000078161869e-08	-0.0702971204614686
chr1	171542164	171545563	3400	+	exon	PRRC2C	0.00854707089738047	0.285093799616576	0.0111157102609209	1	0.00016305798260639	0.00888479911743851	-0.943949918004016	-0.264793646053959	2.39566887632578e-09	2.78000078161869e-08	-0.679156271950057
chr1	171557359	171558007	649	+	exon	PRRC2C	0.150671396827353	0.692546796201544	0.355488281038285	1	0.164995919050911	0.527982433493471	-0.661829339570924	-0.264793646053959	2.39566887632578e-09	2.78000078161869e-08	-0.397035693516965
chr1	171579897	171584038	4142	+	exon	PRRC2C	0.0246487848428081	0.385205732015663	0.0536382090348684	1	0.00716041207862001	0.102723192753111	-0.60063885955532	-0.264793646053959	2.39566887632578e-09	2.78000078161869e-08	-0.335845213501361
chr1	171584469	171587094	2626	+	exon	PRRC2C	0.198521215554012	0.737376997385697	0.375587957853467	1	0.211385350785194	0.586536137965739	-0.459923343825163	-0.264793646053959	2.39566887632578e-09	2.78000078161869e-08	-0.195129697771204
chr1	171587194	171588397	1204	+	exon	PRRC2C	0.0931650114434274	0.602929088628132	0.174468214120013	1	0.0736818009290641	0.366288938752199	-0.574906338092219	-0.264793646053959	2.39566887632578e-09	2.78000078161869e-08	-0.310112692038261
chr1	171781664	171781813	150	+	utr5	METTL13	0.821259005266051	NA	0.948004196489017	1	0.9741665132152	0.99015694879989	-0.0173245963584691	-0.327643832750615	0.000210806823256754	0.00110122967372931	0.310319236392146
chr1	171782012	171782111	100	+	exon	METTL13	0.44893778395869	NA	0.545732970154275	1	0.547270104596627	0.844087732910155	-0.592110085137234	-0.327643832750615	0.000210806823256754	0.00110122967372931	-0.264466252386619
chr1	171794421	171794521	101	+	exon	METTL13	0.04131770465096	NA	0.00393718669345026	1	0.00556456068610233	0.0886809273423941	0.687173722188781	-0.327643832750615	0.000210806823256754	0.00110122967372931	1.0148175549394
chr1	173477365	173477463	99	+	utr5	PRDX6	0.658241143295523	0.937376232406488	0.346286217973671	1	0.208854460873168	0.583613094432798	0.352109426039881	-0.0464924078360976	0.402082708939731	0.617800381221565	0.398601833875979
chr1	173716008	173733802	17795	+	utr5	KLHL20	0.956965120397777	NA	0.60828938176189	1	0.652823440907423	0.892522563261454	0.399417181151619	0.195825627174503	0.139381949678825	0.295976935906693	0.203591553977116
chr1	173753232	173755946	2715	+	exon	KLHL20	0.0347760924175344	NA	0.0154250164228719	1	0.0267390062734171	0.217529048286831	-0.457261390323689	0.195825627174503	0.139381949678825	0.295976935906693	-0.653087017498192
chr1	173757031	173766166	9136	+	exon	KLHL20	0.364264934897874	NA	0.43335858078415	1	0.424040403066202	0.769410126900928	-0.0437921149793755	0.195825627174503	0.139381949678825	0.295976935906693	-0.239617742153878
chr1	173774379	173775722	1344	+	exon	KLHL20	0.854181445438229	NA	0.930565669268558	1	0.975362708591579	0.99015694879989	0.204929415680472	0.195825627174503	0.139381949678825	0.295976935906693	0.00910378850596885
chr1	173824952	173825101	150	+	utr5	DARS2	0.51544094148209	NA	0.682536938189357	1	0.692737341197875	0.912315608183177	-0.616025831483088	-0.312617140399755	0.00145756932015113	0.00632458593226946	-0.303408691083333
chr1	173825201	173826780	1580	+	utr5	DARS2	0.981347391799814	NA	0.702206906340097	1	0.739788330714852	0.931124548630357	-0.352462594984897	-0.312617140399755	0.00145756932015113	0.00632458593226946	-0.0398454545851419
chr1	173853437	173853814	378	+	exon	DARS2	0.985990193223525	NA	0.715452740626057	1	0.762667076933745	0.939052431496276	-0.286873974677447	-0.312617140399755	0.00145756932015113	0.00632458593226946	0.0257431657223073
chr1	173870824	173870974	151	+	exon	ZBTB37	0.279354103502879	NA	0.0722064452450824	1	0.126327304285941	0.46931014232584	1.02308165041243	0.790546723830746	1.55746854643062e-19	4.76159898394485e-18	0.232534926581687
chr1	173890673	173890773	101	+	utr3	ZBTB37	0.0821349097886421	NA	0.0834950125054662	1	0.0694411112418947	0.356090280783459	0.182177686938654	0.790546723830746	1.55746854643062e-19	4.76159898394485e-18	-0.608369036892092
chr1	173891572	173891672	101	+	utr3	ZBTB37	0.628325941272855	NA	0.410983945273004	1	0.338224706184419	0.707779382919372	0.734219768579339	0.790546723830746	1.55746854643062e-19	4.76159898394485e-18	-0.0563269552514069
chr1	173894516	173894616	101	+	utr3	ZBTB37	0.504054140098493	NA	0.596460289541641	1	0.646712962976011	0.890789309950553	0.830880203829563	0.790546723830746	1.55746854643062e-19	4.76159898394485e-18	0.0403334799988174
chr1	174278757	174305113	26357	+	exon	RABGAP1L	0.888185984677809	0.98237905372852	0.503283564154	1	0.23033334568451	0.607253910680563	-0.0375856467837644	-0.291531136736072	3.04284292511326e-08	3.02749617033277e-07	0.253945489952307
chr1	174982874	174988708	5835	+	utr3	RABGAP1L	0.612285114331901	0.926915901195501	0.400727537440948	1	0.171978187819316	0.537692914192328	0.526248579880665	-0.291531136736072	3.04284292511326e-08	3.02749617033277e-07	0.817779716616737
chr1	174989918	174990018	101	+	utr3	RABGAP1L	0.378759926128977	NA	0.512889109316107	1	0.568569524454803	0.854045002682994	0.0230934865244723	-0.291531136736072	3.04284292511326e-08	3.02749617033277e-07	0.314624623260544
chr1	174990766	174990866	101	+	utr3	RABGAP1L	0.738721559298906	NA	0.983146311471884	1	0.982652687106225	0.990196648018047	0.215705151183103	-0.291531136736072	3.04284292511326e-08	3.02749617033277e-07	0.507236287919175
chr1	179026041	179043756	17716	+	utr5	FAM20B	0.249193531057874	NA	0.0778842712608489	1	0.0728022443443987	0.364431234670135	0.3116056631639	-0.730803032293634	8.34058799365583e-17	2.09966078262566e-15	1.04240869545753
chr1	179044156	179050309	6154	+	exon	FAM20B	0.43148145055254	NA	0.183888013554871	1	0.184115395294831	0.555066938245539	-0.283332550329801	-0.730803032293634	8.34058799365583e-17	2.09966078262566e-15	0.447470481963832
chr1	179082170	179082319	150	+	exon	TOR3A	0.167231005015026	NA	0.0371215581772334	1	0.0529332622587537	0.313610562418332	0.35594174603776	-0.201230406839926	0.0352648795701385	0.0998106021484291	0.557172152877685
chr1	179095349	179095448	100	+	utr3	TOR3A	0.993056510542246	NA	0.722899828968118	1	0.711711445993832	0.919984822931609	-0.113330296708475	-0.201230406839926	0.0352648795701385	0.0998106021484291	0.0879001101314504
chr1	179095696	179095895	200	+	utr3	TOR3A	0.656748031937098	NA	0.913763502211652	1	0.983659721253837	0.990196648018047	-0.0645505664480283	-0.201230406839926	0.0352648795701385	0.0998106021484291	0.136679840391897
chr1	179353713	179353812	100	+	utr3	SOAT1	0.249381645366568	NA	0.184189195783973	1	0.242228528562389	0.621309866677827	-1.0666503135144	-0.281749506585901	0.0329095701504528	0.0943004981202728	-0.784900806928499
chr1	179357836	179357935	100	+	utr3	SOAT1	0.607577206753916	NA	0.363594272023946	1	0.473176910145642	0.799618803576568	1.06515305588346	-0.281749506585901	0.0329095701504528	0.0943004981202728	1.34690256246936
chr1	179882241	179882391	151	+	utr5	TOR1AIP1	0.336388147011087	NA	0.131169254501149	1	0.154049251237331	0.512556711935371	2.01679928335134	0.0259351678191711	0.756177730826855	0.879606366065009	1.99086411553217
chr1	179882640	179882839	200	+	utr5	TOR1AIP1	0.421834881733728	NA	0.256922820030272	1	0.246710130346695	0.627339435974386	1.07952633694471	0.0259351678191711	0.756177730826855	0.879606366065009	1.05359116912554
chr1	180880078	180880227	150	+	exon	XPR1	0.891817039343679	NA	0.816854732693356	1	0.844747770872823	0.971757568305164	-0.0710323821371786	0.024855695431289	0.804407291424202	0.906072386989633	-0.0958880775684676
chr1	181049608	181050021	414	+	exon	MR1	0.42114095674968	NA	0.457518559513593	1	0.506930764769556	0.820893552654758	-0.0795013786722718	0.181397177561282	0.057515818923189	0.14927559749231	-0.260898556233554
chr1	181055240	181055340	101	+	utr3	MR1	0.288704932905256	NA	0.353278863605552	1	0.375667031925962	0.738503948722792	-0.0212509870886501	0.181397177561282	0.057515818923189	0.14927559749231	-0.202648164649932
chr1	181056890	181056990	101	+	utr3	MR1	0.521678389585126	NA	0.322323495761703	1	0.299647736785091	0.67700333008625	0.372150400914264	0.181397177561282	0.057515818923189	0.14927559749231	0.190753223352982
chr1	181089111	181089460	350	+	exon	IER5	0.0330500175655453	0.424093947770855	0.0100159874796179	1	0.000337166773845417	0.0143614654743211	0.85918061237949	0.227596384153241	0.000285822752776287	0.00144898720596585	0.631584228226249
chr1	181089559	181089858	300	+	exon	IER5	0.374725341637204	0.842731400626743	0.12260274207325	1	0.0357766041499875	0.25390442454461	0.477890035516811	0.227596384153241	0.000285822752776287	0.00144898720596585	0.25029365136357
chr1	181090307	181090407	101	+	utr3	IER5	0.0971660795437585	0.609441199759952	0.0479372441239499	1	0.000413017378567508	0.0163166241613845	0.613514783521823	0.227596384153241	0.000285822752776287	0.00144898720596585	0.385918399368582
chr1	182839896	182842655	2760	+	utr5	DHX9	0.626513577932263	0.930080556559857	0.927009614665215	1	0.892108142840367	0.986292810928791	-0.417658802468868	-0.450502801668684	1.25820960857857e-14	2.56849938910208e-13	0.0328439991998156
chr1	182887301	182887401	101	+	exon	DHX9	0.627116381296899	0.930748354161894	0.285812873209024	1	0.242801284128002	0.621990780018229	-0.108359002935853	-0.450502801668684	1.25820960857857e-14	2.56849938910208e-13	0.342143798732831
chr1	183023858	183024007	150	+	exon	LAMC1	0.383660958664107	NA	0.555140434234154	1	0.325745120039939	0.697298147585494	-0.227409476229193	0.0532466784385458	0.392710207740906	0.608704759545846	-0.280656154667739
chr1	183096615	183103471	6857	+	utr5	LAMC1	0.585482374368872	NA	0.812787638634224	1	0.917187013959774	0.99015694879989	-0.17920347191855	0.0532466784385458	0.392710207740906	0.608704759545846	-0.232450150357096
chr1	183124747	183124847	101	+	exon	LAMC1	0.982545352855533	NA	0.673849226846166	1	0.741208564887558	0.931634211342459	0.0187648378753309	0.0532466784385458	0.392710207740906	0.608704759545846	-0.034481840563215
chr1	183130396	183130496	101	+	exon	LAMC1	0.0314669877178205	0.422229068534309	0.0339345877945088	1	0.0199851375128493	0.184327486816347	-0.368063842944024	0.0532466784385458	0.392710207740906	0.608704759545846	-0.42131052138257
chr1	183135121	183136450	1330	+	exon	LAMC1	0.212133157585539	0.751340081537449	0.304334093236973	1	0.261262128690739	0.642636400697506	-0.203046622525695	0.0532466784385458	0.392710207740906	0.608704759545846	-0.256293300964241
chr1	183143105	183143205	101	+	utr3	LAMC1	0.744637298515657	NA	0.864669414544034	1	0.837577396923096	0.968997248322726	0.194046283498497	0.0532466784385458	0.392710207740906	0.608704759545846	0.140799605059951
chr1	183544992	183545241	250	+	exon	SMG7	0.0553657667374806	0.500784250265379	0.100762003291226	1	0.0411423476212497	0.273491017517794	-0.357985915034261	-0.155916176202839	0.00634722118688905	0.0230634125511541	-0.202069738831422
chr1	183549768	183549917	150	+	exon	SMG7	0.554753202898329	NA	0.755282322821049	1	0.686882943121198	0.909145206367761	-0.496202875238073	-0.155916176202839	0.00634722118688905	0.0230634125511541	-0.340286699035235
chr1	183550066	183550828	763	+	exon	SMG7	0.251417076044269	0.780249238291123	0.356976820347081	1	0.323136686412973	0.695016815332053	-0.528485797976741	-0.155916176202839	0.00634722118688905	0.0230634125511541	-0.372569621773903
chr1	183551827	183551976	150	+	utr3	SMG7	0.361098213265937	NA	0.108554336080552	1	0.111621581392511	0.446742039100967	-0.00591391773241187	-0.155916176202839	0.00634722118688905	0.0230634125511541	0.150002258470427
chr1	183552923	183553072	150	+	utr3	SMG7	0.0197019163890481	0.369337839071823	0.0211088706252759	1	0.006314934633894	0.0955067615676144	-0.537469275106147	-0.155916176202839	0.00634722118688905	0.0230634125511541	-0.381553098903308
chr1	183553470	183553570	101	+	utr3	SMG7	0.0936366870904825	NA	0.065416199775356	1	0.00131631892959369	0.0359829679855209	0.3852396993709	-0.155916176202839	0.00634722118688905	0.0230634125511541	0.541155875573738
chr1	183742155	183742254	100	+	utr5	RGL1	0.34087982761167	NA	0.334260571561455	1	0.41975948296526	0.766798485448791	0.648419816273186	0.748114310072727	2.33338163532482e-11	3.40284821818203e-10	-0.099694493799541
chr1	183916467	183916566	100	+	exon	RGL1	0.0102797276800297	NA	0.0017639460698988	1	0.0081191892732369	0.111363142332623	0.0807366056147676	0.748114310072727	2.33338163532482e-11	3.40284821818203e-10	-0.66737770445796
chr1	183926895	183926994	100	+	utr3	RGL1	0.283066033170977	NA	0.1136305063161	1	0.104861601615674	0.434718234126774	1.14360871884454	0.748114310072727	2.33338163532482e-11	3.40284821818203e-10	0.395494408771809
chr1	184387208	184387357	150	+	utr5	C1orf21	0.575378354877383	NA	0.324772671007611	1	0.387739343226128	0.745957183219981	-0.0283629402829336	-0.103838329858686	0.147761436039056	0.309859215505172	0.0754753895757526
chr1	184620892	184620992	101	+	utr3	C1orf21	0.923568977351104	NA	0.656759874411491	1	0.751423675271652	0.935947232050903	0.307101192695657	-0.103838329858686	0.147761436039056	0.309859215505172	0.410939522554344
chr1	184627225	184627325	101	+	utr3	C1orf21	0.82964602786523	NA	0.963943414647013	1	0.95761334218249	0.99015694879989	0.584101175052565	-0.103838329858686	0.147761436039056	0.309859215505172	0.687939504911251
chr1	185989614	185990391	778	+	exon	HMCN1	0.417548974119248	NA	0.163959032044032	1	0.231023675710158	0.608316471941314	0.383612153362091	0.32937889456177	1.175052893707e-05	7.80969304546463e-05	0.0542332588003209
chr1	185994905	185995005	101	+	exon	HMCN1	0.761365574021079	NA	0.891753638019966	1	0.946982611186672	0.99015694879989	0.138747929474227	0.32937889456177	1.175052893707e-05	7.80969304546463e-05	-0.190630965087542
chr1	186016192	186018226	2035	+	exon	HMCN1	0.696399582807814	NA	0.392401655134795	1	0.474121536094742	0.799996864714721	0.194158147644528	0.32937889456177	1.175052893707e-05	7.80969304546463e-05	-0.135220746917242
chr1	186076577	186078161	1585	+	exon	HMCN1	0.676622002946239	NA	0.403847235115975	1	0.430963926345842	0.773280517848419	0.233726655255008	0.32937889456177	1.175052893707e-05	7.80969304546463e-05	-0.095652239306762
chr1	186093135	186093511	377	+	exon	HMCN1	0.957722007977003	NA	0.776426257173284	1	0.843969154676345	0.971678697239651	0.24725569902151	0.32937889456177	1.175052893707e-05	7.80969304546463e-05	-0.0821231955402599
chr1	186106950	186108545	1596	+	exon	HMCN1	0.748913421092345	NA	0.89075446148576	1	0.941057737010367	0.99015694879989	0.069403385108615	0.32937889456177	1.175052893707e-05	7.80969304546463e-05	-0.259975509453155
chr1	186123107	186123207	101	+	exon	HMCN1	0.318165602407705	NA	0.277142042571779	1	0.340551783316377	0.709513063279309	0.0352025273233915	0.32937889456177	1.175052893707e-05	7.80969304546463e-05	-0.294176367238378
chr1	186137932	186144232	6301	+	exon	HMCN1	0.819051017719281	NA	0.997119462421156	1	0.939468887837565	0.99015694879989	0.459144027964747	0.32937889456177	1.175052893707e-05	7.80969304546463e-05	0.129765133402977
chr1	186174630	186178503	3874	+	exon	HMCN1	0.432450939601936	NA	0.469959622813845	1	0.577321985815052	0.859052474700789	0.703390546668329	0.32937889456177	1.175052893707e-05	7.80969304546463e-05	0.374011652106559
chr1	186379878	186383115	3238	+	exon	C1orf27	0.373623292322887	NA	0.414459766918963	1	0.438248810720181	0.777517666020271	-0.439359274966702	0.349051417273967	0.014224122467978	0.0464155575270861	-0.788410692240669
chr1	193122067	193122265	199	+	utr5	CDC73	0.497170521191104	NA	0.656961408033509	1	0.68220686622778	0.906937932988208	-0.142943917566301	-0.262435258575255	0.00866855988439855	0.030222967463279	0.119491341008953
chr1	200739658	200739857	200	+	utr5	CAMSAP2	0.345692174069968	NA	0.383795236540254	1	0.433857476438171	0.774537161115567	-0.031310749986896	0.199625329543603	0.00271677570899048	0.0109437595851297	-0.230936079530499
chr1	201025779	201025878	100	+	exon	RP11-168O16.1	0.870510964768598	NA	0.599759826589968	1	0.676528518691394	0.904414003196933	-0.257799553544604	-0.480431455619785	1.7791332225383e-06	1.34336869481351e-05	0.222631902075181
chr1	201026075	201026223	149	+	exon	RP11-168O16.1	0.35956845225248	NA	0.427709815577893	1	0.385331533413887	0.744407162127523	-0.673380302768378	-0.480431455619785	1.7791332225383e-06	1.34336869481351e-05	-0.192948847148593
chr1	201520288	201520387	100	+	exon	RP11-134G8.6	0.242109337773642	NA	0.0495781115893295	1	0.0935457567374733	0.412322943196385	0.279925775853371	NA	NA	NA	NA
chr1	201817233	201819884	2652	+	exon	NAV1	0.279906173664307	NA	0.213507817674467	1	0.281139904434583	0.661205154220357	-0.117780941303521	-0.281300492136899	0.162252433230301	0.331720162153526	0.163519550833378
chr1	201829191	201829291	101	+	utr5	IPO9	0.451978672203048	NA	0.216063629957755	1	0.166431464287709	0.529732911201617	-0.0689137648441526	-0.505754472398819	1.25523003043848e-16	3.09880451200399e-15	0.436840707554666
chr1	201863525	201866899	3375	+	exon	IPO9	0.927291690676906	0.98823117972098	0.678426522454072	1	0.539592458065393	0.839949866478318	-0.573783176221052	-0.505754472398819	1.25523003043848e-16	3.09880451200399e-15	-0.0680287038222329
chr1	201874281	201876019	1739	+	exon	IPO9	0.753345606291231	0.950669248222753	0.365594411103958	1	0.242541576247333	0.621529370678876	-0.537845853908319	-0.505754472398819	1.25523003043848e-16	3.09880451200399e-15	-0.0320913815094995
chr1	201876169	201876268	100	+	utr3	IPO9	0.0526211811477439	0.491517840553933	0.06378142352594	1	0.01030101337346	0.128056649166556	-1.01017544489503	-0.505754472398819	1.25523003043848e-16	3.09880451200399e-15	-0.504420972496214
chr1	201877415	201877614	200	+	utr3	IPO9	0.329684939870535	NA	0.328670741291727	1	0.414752895491144	0.763929246219909	-0.346775038461947	-0.505754472398819	1.25523003043848e-16	3.09880451200399e-15	0.158979433936872
chr1	201880555	201880655	101	+	utr3	IPO9	0.76640518975667	NA	0.496637728444076	1	0.630139462022568	0.88377800500044	0.0212571440637599	-0.505754472398819	1.25523003043848e-16	3.09880451200399e-15	0.527011616462579
chr1	201890514	201891427	914	+	exon	SHISA4	0.260068674832155	NA	0.157965818328817	1	0.258601745397519	0.640408360404617	-0.596105092231545	0.125913055213756	0.790682918265474	0.899080503165108	-0.722018147445301
chr1	201957318	201957547	230	+	exon	TIMM17A	0.550218445556355	NA	0.28797840428205	1	0.263818348721417	0.645023218814658	-0.0558727086313083	-0.252277164277612	0.0611773682138062	0.156753913123107	0.196404455646303
chr1	201982707	201982806	100	+	exon	RNPEP	0.186387488015238	NA	0.0512045504587811	1	0.0696844377141798	0.3565183058157	0.632215093554344	-0.102559347621029	0.208053303696359	0.396874984336695	0.734774441175373
chr1	201997444	201997543	100	+	utr3	RNPEP	0.0786039596521919	NA	0.0107921507720677	1	0.0132230235763349	0.14672392358991	0.50584322889106	-0.102559347621029	0.208053303696359	0.396874984336695	0.608402576512089
chr1	201999989	202001383	1395	+	utr3	RNPEP	0.522753602417582	0.897746403284745	0.84190681095556	1	0.832181433268754	0.966991440761227	-0.0539980732111451	-0.102559347621029	0.208053303696359	0.396874984336695	0.0485612744098841
chr1	202004490	202005650	1161	+	exon	RNPEP	0.0938615168160916	0.604654458329005	0.0136579452730588	1	0.00571702762848452	0.0898275025167719	0.353321517159585	-0.102559347621029	0.208053303696359	0.396874984336695	0.455880864780614
chr1	202005849	202006048	200	+	utr3	RNPEP	0.284081720179336	NA	0.165035879583233	1	0.0487964945080133	0.299493758796163	0.197678297741189	-0.102559347621029	0.208053303696359	0.396874984336695	0.300237645362219
chr1	202168051	202168151	101	+	exon	PTPRVP	0.710626581457778	NA	0.516250323163899	1	0.63487610852827	0.886243304845222	0.927620970615024	0.166894617091582	0.124854217895886	0.27248682775226	0.760726353523442
chr1	202348799	202348899	101	+	utr5	PPP1R12B	0.914105104755955	NA	0.954206276521262	1	0.921229525161523	0.99015694879989	0.563028256611545	0.16455300656425	0.104944212245553	0.238538347264037	0.398475250047294
chr1	202431604	202437990	6387	+	utr3	PPP1R12B	0.534860277601278	NA	0.231574074540814	1	0.323720061171359	0.695696713426422	0.567927217409807	0.16455300656425	0.104944212245553	0.238538347264037	0.403374210845557
chr1	202585267	202585367	101	+	utr3	PPP1R12B	0.592354389038972	NA	0.641399133072766	1	0.685880327774637	0.908237514851406	-0.168026578089197	0.16455300656425	0.104944212245553	0.238538347264037	-0.332579584653447
chr1	202587764	202587863	100	+	utr3	PPP1R12B	0.627818567198778	NA	0.68355080633435	1	0.730262868730511	0.927508809635527	0.127484628909863	0.16455300656425	0.104944212245553	0.238538347264037	-0.037068377654387
chr1	202811102	202811250	149	+	exon	PCAT6	0.450164912152274	NA	0.436000158461931	1	0.490651987164184	0.811738399378974	0.602627317313014	0.845021148150199	0.0168625914767866	0.053559460633236	-0.242393830837185
chr1	203007784	203014889	7106	+	exon	TMEM183A	0.285874936403374	NA	0.368811398831974	1	0.324501763810623	0.696045382072596	-0.341313655979028	0.0120608840145288	0.940176580209947	0.971979801482353	-0.353374539993557
chr1	203016100	203017815	1716	+	exon	TMEM183A	0.434404578513937	NA	0.513143208036867	1	0.538565431897267	0.839349976743817	0.166451305131682	0.0120608840145288	0.940176580209947	0.971979801482353	0.154390421117154
chr1	203045389	203045488	100	+	utr5	PPFIA4	0.903847395395453	NA	0.627140260364208	1	0.647149342898551	0.890793608153435	0.326687576612524	0.163701955550513	0.0510684751763124	0.135326355607782	0.162985621062012
chr1	203045919	203046328	410	+	utr5	PPFIA4	0.828841460514332	NA	0.937750626197088	1	0.974328073480138	0.99015694879989	0.0184744166381299	0.163701955550513	0.0510684751763124	0.135326355607782	-0.145227538912383
chr1	203046428	203048296	1869	+	utr5	PPFIA4	0.12085117348672	0.649594301308552	0.178040568674225	1	0.120721440410568	0.45983978316714	-0.116592647815001	0.163701955550513	0.0510684751763124	0.135326355607782	-0.280294603365514
chr1	203055442	203055541	100	+	exon	PPFIA4	0.0747595815737111	NA	0.00605187104244978	1	0.0176189408687011	0.171290199160354	0.786950837685346	0.163701955550513	0.0510684751763124	0.135326355607782	0.623248882134833
chr1	203063629	203063728	100	+	exon	PPFIA4	0.9826140647797	NA	0.891854559563016	1	0.937278981577602	0.99015694879989	0.231014880898714	0.163701955550513	0.0510684751763124	0.135326355607782	0.0673129253482015
chr1	203067717	203068626	910	+	exon	PPFIA4	0.515928739254265	NA	0.693854408289364	1	0.771493346946348	0.943110761788358	0.110845970470399	0.163701955550513	0.0510684751763124	0.135326355607782	-0.0528559850801135
chr1	203077844	203077944	101	+	utr3	PPFIA4	0.309871455185713	NA	0.101770727712286	1	0.132956538218523	0.479868561811161	0.714683404735851	0.163701955550513	0.0510684751763124	0.135326355607782	0.550981449185338
chr1	203307387	203307535	149	+	utr3	BTG2	0.21250245616719	0.751340081537449	0.123237016355183	1	6.00852006525211e-05	0.00434449381384757	0.104683514718295	0.572746264217871	2.90808574593223e-28	1.55815952312912e-26	-0.468062749499577
chr1	203307633	203307830	198	+	utr3	BTG2	0.195816111232926	0.73346301051694	0.454615612437879	1	0.263457204495903	0.644617630574808	0.37568642786005	0.572746264217871	2.90808574593223e-28	1.55815952312912e-26	-0.197059836357821
chr1	203308076	203308175	100	+	utr3	BTG2	0.962354252601412	0.993175275471684	0.68128734176069	1	0.548554607508416	0.844560851022356	0.853680832092951	0.572746264217871	2.90808574593223e-28	1.55815952312912e-26	0.28093456787508
chr1	203308864	203308962	99	+	utr3	BTG2	0.179584547425223	0.713183056810096	0.13534880988117	1	0.000323359018028637	0.0139202006749711	0.821656392586657	0.572746264217871	2.90808574593223e-28	1.55815952312912e-26	0.248910128368786
chr1	203682831	203682930	100	+	utr5	ATP2B4	0.0552042590161554	0.500784250265379	0.0857135038463298	1	0.0177718040146185	0.172351722135645	-0.882339124854071	-0.535858346238752	4.55150873148864e-24	1.91040115035403e-22	-0.346480778615319
chr1	203683080	203683180	101	+	utr5	ATP2B4	0.358916854327763	0.831800478449974	0.572143325819402	1	0.466431512423664	0.796478300241455	-0.61791692259862	-0.535858346238752	4.55150873148864e-24	1.91040115035403e-22	-0.0820585763598679
chr1	203700844	203702064	1221	+	exon	ATP2B4	0.921584617699933	0.98730619405141	0.799847069908937	1	0.568313197202301	0.854045002682994	-0.504412974079153	-0.535858346238752	4.55150873148864e-24	1.91040115035403e-22	0.0314453721595983
chr1	203709412	203709512	101	+	exon	ATP2B4	0.728719252127921	0.949578360915111	0.968207535118876	1	0.970926867843562	0.99015694879989	-0.627615427129078	-0.535858346238752	4.55150873148864e-24	1.91040115035403e-22	-0.0917570808903267
chr1	203711996	203713171	1176	+	exon	ATP2B4	0.664495030379802	0.937748035236727	0.988663390428563	1	0.98756174087468	0.990716725008222	-0.535991546824482	-0.535858346238752	4.55150873148864e-24	1.91040115035403e-22	-0.000133200585730298
chr1	203714188	203720559	6372	+	exon	ATP2B4	0.867483171284292	0.977687700156016	0.792442459934737	1	0.703869533851054	0.916697329860387	-0.458666692566103	-0.535858346238752	4.55150873148864e-24	1.91040115035403e-22	0.0771916536726491
chr1	203741439	203741539	101	+	utr3	ATP2B4	0.518019988220226	0.896732447300612	0.352478773089107	1	0.142435473173673	0.494785858546802	-0.356988674415457	-0.535858346238752	4.55150873148864e-24	1.91040115035403e-22	0.178869671823295
chr1	203742536	203742635	100	+	utr3	ATP2B4	0.048996273227946	0.484168091066319	0.0994884914262919	1	0.0110497330520319	0.132645232722634	-0.844324583606026	-0.535858346238752	4.55150873148864e-24	1.91040115035403e-22	-0.308466237367274
chr1	203797909	203798009	101	+	exon	ZBED6	0.71004142566519	NA	0.403723871457154	1	0.339853376977979	0.709124419217297	-0.0597878703098923	0.0842167728013598	0.466779252694938	0.674599386179165	-0.144004643111252
chr1	203850483	203850633	151	+	utr3	ZC3H11A	0.211507037463052	0.751340081537449	0.363075276714545	1	0.31880174621536	0.692624363218699	-0.453706107898066	-0.239534258761868	7.94836549232903e-05	0.000453893503114579	-0.214171849136198
chr1	203861848	203861947	100	+	exon	SNRPE	0.784578323096274	NA	0.5275804045451	1	0.63316552101838	0.885440786384873	0.121102450792172	-0.380439745586316	0.0380301628202261	0.106498197599549	0.501542196378488
chr1	205228474	205228672	199	+	utr5	TMCC2	0.677239883963044	NA	0.454942489769082	1	0.531003900549859	0.835269120586486	1.58579571666172	1.02367558558401	1.06018788754681e-10	1.45057233037615e-09	0.56212013107771
chr1	205269119	205269218	100	+	exon	TMCC2	0.276191858580852	NA	0.266106665357829	1	0.321833874051296	0.694135895198193	0.636446131418177	1.02367558558401	1.06018788754681e-10	1.45057233037615e-09	-0.387229454165829
chr1	205271148	205271247	100	+	exon	TMCC2	0.40357041003854	NA	0.30614760879516	1	0.38750005079752	0.745684548220265	0.72827253000628	1.02367558558401	1.06018788754681e-10	1.45057233037615e-09	-0.295403055577726
chr1	205529313	205529413	101	+	utr3	CDK18	0.830556349789455	NA	0.597481203124599	1	0.681807575010424	0.906870269674059	-1.22573824324107	-1.29417872378972	1.84137556763798e-28	9.96455107674416e-27	0.0684404805486498
chr1	205531846	205531945	100	+	utr3	CDK18	0.339216363824609	NA	0.411430497552475	1	0.381621630591704	0.742804847821712	-1.5647301162484	-1.29417872378972	1.84137556763798e-28	9.96455107674416e-27	-0.27055139245868
chr1	206437973	206438072	100	+	exon	SRGAP2	0.178476311751542	NA	0.0418938438807214	1	0.0530256969580105	0.313610562418332	0.697069115437084	0.435956612548401	1.76799408431012e-08	1.82345397478753e-07	0.261112502888683
chr1	206440049	206446192	6144	+	exon	SRGAP2	0.470594449587594	0.879653542716843	0.174065832705874	1	0.157990603431775	0.518215691685028	0.799600607424785	0.435956612548401	1.76799408431012e-08	1.82345397478753e-07	0.363643994876383
chr1	206454289	206454389	101	+	utr3	SRGAP2	0.71767503811277	NA	0.448091927280605	1	0.525886984107313	0.832211900914524	0.234982587334297	0.435956612548401	1.76799408431012e-08	1.82345397478753e-07	-0.200974025214104
chr1	206455687	206455787	101	+	utr3	SRGAP2	0.65435811246765	NA	0.47633031502063	1	0.41664100503787	0.764832462251792	0.418385546867149	0.435956612548401	1.76799408431012e-08	1.82345397478753e-07	-0.0175710656812526
chr1	206458710	206461049	2340	+	exon	SRGAP2	0.655440698348729	NA	0.905295655402634	1	0.908858036053658	0.99015694879989	0.803147901711205	0.435956612548401	1.76799408431012e-08	1.82345397478753e-07	0.367191289162804
chr1	206463994	206464094	101	+	utr3	SRGAP2	0.245987613776427	NA	0.079888028301717	1	0.0913524536810348	0.40709795175682	1.27039505023113	0.435956612548401	1.76799408431012e-08	1.82345397478753e-07	0.834438437682727
chr1	206478247	206479050	804	+	exon	IKBKE	0.315817362221724	NA	0.423802298353676	1	0.377739950695326	0.740175030733402	-0.327943626990401	-0.0157521015789516	0.884732120754064	0.946971380528539	-0.31219152541145
chr1	206493281	206496191	2911	+	utr3	IKBKE	0.642816209022575	NA	0.905022410044743	1	0.888195414349927	0.985448921239675	-0.117600564959247	-0.0157521015789516	0.884732120754064	0.946971380528539	-0.101848463380296
chr1	206557253	206557552	300	+	utr5	RASSF5	0.734788048102792	0.949578360915111	0.384740812454749	1	0.257547499029049	0.639398711815482	-0.769328359436717	-0.64852302992203	8.50482662696395e-24	3.49535488267269e-22	-0.120805329514687
chr1	206586807	206586907	101	+	utr3	RASSF5	0.594163293389585	NA	0.289957859752684	1	0.170694510422324	0.535790517741209	-0.634068904777901	-0.64852302992203	8.50482662696395e-24	3.49535488267269e-22	0.014454125144129
chr1	206587007	206587106	100	+	utr3	RASSF5	0.317258487199957	NA	0.153815553979097	1	0.0722285507597762	0.362944979936442	-0.206047958825637	-0.64852302992203	8.50482662696395e-24	3.49535488267269e-22	0.442475071096393
chr1	206588202	206588302	101	+	utr3	RASSF5	0.742001298549765	0.949578360915111	0.971367340653791	1	0.984260082304928	0.990196648018047	-0.719867599018199	-0.64852302992203	8.50482662696395e-24	3.49535488267269e-22	-0.0713445690961685
chr1	206635635	206635734	100	+	utr5	DYRK3	0.998778448190643	NA	0.802381244571741	1	0.902192850638294	0.98903471744985	0.171045672561134	0.0257001700163042	0.819621296777344	0.913356038621084	0.14534550254483
chr1	206648428	206648527	100	+	exon	DYRK3	0.49924661299315	NA	0.601881057572982	1	0.596141076946637	0.868411703123297	-0.106996133325018	0.0257001700163042	0.819621296777344	0.913356038621084	-0.132696303341322
chr1	206733384	206733584	201	+	utr3	MAPKAPK2	0.0121918007158112	NA	0.00222524595855984	1	0.000147936936844497	0.00825171099870485	0.813119093557197	0.22665972496182	0.000941417777282309	0.00429627040316007	0.586459368595376
chr1	206733884	206733983	100	+	utr3	MAPKAPK2	0.512510208933981	NA	0.376160859171738	1	0.215124239403268	0.591168980234645	0.616983070141253	0.22665972496182	0.000941417777282309	0.00429627040316007	0.390323345179432
chr1	207053309	207054743	1435	+	utr5	PFKFB2	0.903238621229307	NA	0.822145334501515	1	0.790522306854108	0.950989323337332	-0.275703007326169	-0.714599304060175	0.182129048164336	0.360997473983019	0.438896296734006
chr1	207471911	207472860	950	+	exon	CR2	0.554952115348548	NA	0.637872282284095	1	0.650214394971435	0.892146346490852	-0.704853749570379	-0.701295774649869	2.20216941287361e-07	1.92923198463291e-06	-0.00355797492051046
chr1	207768392	207768491	100	+	exon	CD46	0.575367230229694	NA	0.75525210780911	1	0.69735171879109	0.913941072784493	-0.0887791359408548	-0.457427909939619	9.28917177582796e-13	1.54938530004202e-11	0.368648773998764
chr1	209429219	209429318	100	+	exon	MIR205HG	0.41743127969103	NA	0.243240207819243	1	0.10525913704137	0.435749390964513	-0.58635378224127	-1.04367684101931	2.11342436654585e-43	2.43943131670452e-41	0.457323058778044
chr1	209430465	209430863	399	+	exon	MIR205HG	0.708360822743908	0.948603613192121	0.945482226272448	1	0.874601903410466	0.981119865045367	-1.01275769621766	-1.04367684101931	2.11342436654585e-43	2.43943131670452e-41	0.030919144801657
chr1	209430963	209431063	101	+	exon	MIR205HG	0.293096318608793	0.807145169144996	0.141039265119387	1	0.0156140371755768	0.159970072650807	-0.699515139319241	-1.04367684101931	2.11342436654585e-43	2.43943131670452e-41	0.344161701700072
chr1	209759996	209760246	251	+	utr5	TRAF3IP3	0.985889397536248	0.997750830855806	0.579554353736248	1	0.494324858922232	0.813068654639026	0.124200973922155	0.436009578584837	2.69923709585267e-11	3.92057864658654e-10	-0.311808604662683
chr1	209760346	209762626	2281	+	exon	TRAF3IP3	0.0936932470962912	0.604493357985934	0.140368247444362	1	0.0793357858693612	0.380392848047795	-0.118650104199914	0.436009578584837	2.69923709585267e-11	3.92057864658654e-10	-0.554659682784751
chr1	209768542	209768642	101	+	utr5	TRAF3IP3	0.957207228996581	NA	0.776845665434118	1	0.86588413461854	0.978609006520923	0.633948448824602	0.436009578584837	2.69923709585267e-11	3.92057864658654e-10	0.197938870239764
chr1	209775599	209775699	101	+	exon	TRAF3IP3	0.121734740684854	0.649864163819188	0.0158308640512772	1	0.00897115129194111	0.117970225653226	0.511132592692587	0.436009578584837	2.69923709585267e-11	3.92057864658654e-10	0.0751230141077492
chr1	209777349	209777448	100	+	exon	TRAF3IP3	0.637274055433537	0.934442353726484	0.984303931475684	1	0.982026207721848	0.99015694879989	0.457256521521368	0.436009578584837	2.69923709585267e-11	3.92057864658654e-10	0.0212469429365303
chr1	209780291	209780391	101	+	exon	TRAF3IP3	0.953449604993569	NA	0.899843678429254	1	0.931131123184838	0.99015694879989	0.749040627245393	0.436009578584837	2.69923709585267e-11	3.92057864658654e-10	0.313031048660556
chr1	209836841	209836941	101	+	exon	DIEXF	0.206811849637505	NA	0.238133474990945	1	0.195070923299187	0.567904376802542	-0.605839794612696	-0.0689318631688272	0.517294569331727	0.716817939824805	-0.536907931443868
chr1	209839033	209840857	1825	+	exon	DIEXF	0.276066812201948	NA	0.0941024244222394	1	0.0998507782964146	0.423158853208589	0.185781922380459	-0.0689318631688272	0.517294569331727	0.716817939824805	0.254713785549286
chr1	209851230	209851330	101	+	exon	DIEXF	0.518470422020808	NA	0.654687627070011	1	0.66404402498954	0.897686214791612	-0.411051474999108	-0.0689318631688272	0.517294569331727	0.716817939824805	-0.34211961183028
chr1	210349016	210362901	13886	+	utr5	HHAT	0.82200204697258	NA	0.565110872428088	1	0.635621292479002	0.886667858693913	-0.279328354056987	-0.435338983710269	0.013694642414328	0.0449310160857148	0.156010629653282
chr1	210674848	210674948	101	+	utr3	HHAT	0.260815070149955	NA	0.0885551081975974	1	0.136926601659363	0.485161833245202	0.104136430823834	-0.435338983710269	0.013694642414328	0.0449310160857148	0.539475414534104
chr1	210675697	210675897	201	+	utr3	HHAT	0.759600675390932	NA	0.900337355861199	1	0.905872983149288	0.99015694879989	-0.334009283764353	-0.435338983710269	0.013694642414328	0.0449310160857148	0.101329699945916
chr1	211259630	211259949	320	+	utr5	RCOR3	0.681027036181835	NA	0.435418969694296	1	0.463780410288715	0.794979415514284	0.268222534048338	-0.0783885563067682	0.402235148925142	0.617859611501068	0.346611090355106
chr1	211271546	211271645	100	+	utr3	RCOR3	0.894647560329298	NA	0.674766484137965	1	0.754719372226698	0.937086632299167	-0.198457535702426	-0.0783885563067682	0.402235148925142	0.617859611501068	-0.120068979395658
chr1	211312763	211312863	101	+	utr3	RCOR3	0.184669276473836	NA	0.107974903904066	1	0.0203016895200088	0.185530724610705	0.329263384842138	-0.0783885563067682	0.402235148925142	0.617859611501068	0.407651941148906
chr1	211313538	211313638	101	+	exon	RCOR3	0.830601497014018	NA	0.876012796215624	1	0.911138680148099	0.99015694879989	0.0130205174249491	-0.0783885563067682	0.402235148925142	0.617859611501068	0.0914090737317174
chr1	212080617	212100267	19651	+	exon	DTL	0.14768728199398	0.6888167451811	0.0497457770829364	1	0.00299605581369739	0.060568243738508	-0.178729463869581	-0.56862176818218	1.55432445755099e-15	3.43821006410363e-14	0.389892304312599
chr1	212100416	212100515	100	+	exon	DTL	0.149433472217651	0.69074594566792	0.215438576447452	1	0.172901292200392	0.539219418474619	-0.588110261607795	-0.56862176818218	1.55432445755099e-15	3.43821006410363e-14	-0.0194884934256143
chr1	212285537	212285835	299	+	utr5	PPP2R5A	0.291705654836236	NA	0.14197448589906	1	0.110814629920567	0.446134101245767	0.35698317140458	-0.324628765066212	0.000558270022301789	0.00266076421786708	0.681611936470792
chr1	212286083	212286183	101	+	utr5	PPP2R5A	0.592316063213577	NA	0.333299673293127	1	0.369710358425773	0.734062595714941	0.287347968700539	-0.324628765066212	0.000558270022301789	0.00266076421786708	0.611976733766751
chr1	212615020	212615120	101	+	utr5	ATF3	0.31470154771257	NA	0.0938038732800414	1	0.131972457220171	0.478278707021274	0.99337035437226	0.829964182519295	2.29232761914721e-17	6.05152181697013e-16	0.163406171852964
chr1	212619431	212619630	200	+	utr3	ATF3	0.500892224297746	NA	0.174690127460471	1	0.203740956134931	0.578247184027276	0.755972212798776	0.829964182519295	2.29232761914721e-17	6.05152181697013e-16	-0.0739919697205196
chr1	212620079	212620179	101	+	utr3	ATF3	0.967796379321444	NA	0.786223658584861	1	0.827589061983553	0.965581661764978	0.718030005795257	0.829964182519295	2.29232761914721e-17	6.05152181697013e-16	-0.111934176724039
chr1	212889229	212895219	5991	+	exon	FLVCR1	0.774581223519177	NA	0.465961444770033	1	0.443701518974374	0.781560738487463	0.24203623619742	-0.051005080018472	0.622027582698774	0.794062823367753	0.293041316215892
chr1	212897216	212897316	101	+	utr3	FLVCR1	0.136495696171456	NA	0.096732211631181	1	0.118457946302547	0.456746454361986	-0.856547855241982	-0.051005080018472	0.622027582698774	0.794062823367753	-0.80554277522351
chr1	212897715	212897815	101	+	utr3	FLVCR1	0.705128501511453	NA	0.971639762299615	1	0.977029735549591	0.99015694879989	-0.0195346450277071	-0.051005080018472	0.622027582698774	0.794062823367753	0.0314704349907649
chr1	212950570	212950720	151	+	utr5	VASH2	0.313510003558247	NA	0.0985833870781243	1	0.170637899452516	0.535718851577873	-0.0123423780661751	-0.0969131008879887	0.108530640855895	0.244687263020564	0.0845707228218136
chr1	212951310	212951510	201	+	utr5	VASH2	0.126590619286711	NA	0.0444440821522164	1	0.0273907231819582	0.219829555321594	0.340893155545368	-0.0969131008879887	0.108530640855895	0.244687263020564	0.437806256433356
chr1	212951610	212951760	151	+	utr5	VASH2	0.208754266210516	NA	0.0446480729060616	1	0.0432311362764055	0.281796279785017	0.228645165909936	-0.0969131008879887	0.108530640855895	0.244687263020564	0.325558266797925
chr1	212966980	212967147	168	+	utr3	VASH2	0.528463545575744	NA	0.251539560858596	1	0.328774503008425	0.698802420792812	0.684987406051177	-0.0969131008879887	0.108530640855895	0.244687263020564	0.781900506939165
chr1	212972873	212973434	562	+	exon	VASH2	0.353392950855667	NA	0.108984350738592	1	0.0991030497372597	0.421762239783051	0.0431162429448501	-0.0969131008879887	0.108530640855895	0.244687263020564	0.140029343832839
chr1	212973934	212974033	100	+	exon	VASH2	0.676386202386277	0.94168236951607	0.974485726521102	1	0.962183013947416	0.99015694879989	-0.126032654384421	-0.0969131008879887	0.108530640855895	0.244687263020564	-0.0291195534964327
chr1	212989441	212989541	101	+	utr3	VASH2	0.986635273750611	NA	0.731322884234109	1	0.58330490312051	0.862222238480567	-0.175671922011787	-0.0969131008879887	0.108530640855895	0.244687263020564	-0.0787588211237981
chr1	214327637	214330950	3314	+	exon	SMYD2	0.719870077742499	0.949578360915111	0.454467538637983	1	0.273354956503409	0.654515733770126	0.293024221631421	0.248912827055465	0.0107585752251235	0.036342011579262	0.044111394575956
chr1	214332447	214332546	100	+	exon	SMYD2	0.102697030824383	NA	0.0102930676441559	1	0.032689865680092	0.241356912476368	0.896762205549125	0.248912827055465	0.0107585752251235	0.036342011579262	0.64784937849366
chr1	214645870	214645970	101	+	exon	CENPF	0.0621469497150956	0.515065649146319	0.115862486774242	1	0.0403723067878402	0.271361244634359	-0.686665893752803	-0.393568695137592	2.3450433021098e-13	4.18826663833601e-12	-0.293097198615212
chr1	214657388	214663689	6302	+	exon	CENPF	0.559970400275976	0.909887122272321	0.910341618453976	1	0.849368191954568	0.972871883485047	-0.51313205576516	-0.393568695137592	2.3450433021098e-13	4.18826663833601e-12	-0.119563360627569
chr1	220094201	220094399	199	+	utr5	IARS2	0.375839866175213	NA	0.16544105630822	1	0.109398828651655	0.443370258678462	-0.0945395048559434	-0.578067153091205	8.33434578418609e-20	2.5947676257796e-18	0.483527648235262
chr1	220528630	220528730	101	+	utr5	MARK1	0.304892373134205	NA	0.0866383525500966	1	0.162474427714721	0.523633019407453	1.00715538367388	0.129072471640934	0.383212887481521	0.59907208834731	0.878082912032948
chr1	222629838	222629938	101	+	exon	MIA3	0.113545183087555	NA	0.0537876645646006	1	0.0812934142845677	0.383458272477459	-1.50066090490107	-0.335935435210899	0.000970012188064098	0.00441007007772699	-1.16472546969017
chr1	222644440	222644540	101	+	utr5	MIA3	0.831857141987855	NA	0.9698632583534	1	0.952094271977693	0.99015694879989	-0.0649044816159557	-0.335935435210899	0.000970012188064098	0.00441007007772699	0.271030953594944
chr1	222665183	222665569	387	+	utr3	MIA3	0.0171973244852359	NA	0.00993831435772953	1	0.0106782910733544	0.130619581107314	-0.752650215574574	-0.335935435210899	0.000970012188064098	0.00441007007772699	-0.416714780363674
chr1	222815119	222823900	8782	+	exon	RP11-455P21.3	0.969211331340788	NA	0.854922464278046	1	0.865989811507459	0.978609006520923	0.390706704958644	NA	NA	NA	NA
chr1	223712642	223712842	201	+	exon	CAPN2	0.332780082841645	NA	0.163103457717514	1	0.0815143061406953	0.383851970768313	-0.0815781392813672	-0.531454994009495	2.62238531759997e-20	8.51882655567657e-19	0.449876854728128
chr1	223750923	223755541	4619	+	exon	CAPN2	0.849819891907281	0.973175880080517	0.408443967162504	1	0.250744749615352	0.632560031972121	-0.465594446609723	-0.531454994009495	2.62238531759997e-20	8.51882655567657e-19	0.0658605473997717
chr1	223761733	223766385	4653	+	exon	CAPN2	0.274294209306033	0.795903996913213	0.135215599286561	1	0.0173325595748196	0.169469896978005	-0.182794101272947	-0.531454994009495	2.62238531759997e-20	8.51882655567657e-19	0.348660892736548
chr1	224434710	224434810	101	+	exon	CNIH3	0.1603861843976	NA	0.0884483803328767	1	0.15907789035895	0.520143455158874	-0.309968638442927	-0.702160063325422	0.00642964495910955	0.023327753822551	0.392191424882495
chr1	225828747	225828846	100	+	exon	EPHX1	0.631715520458987	NA	0.718616076233426	1	0.79343366489102	0.952466721255924	0.419304202721795	0.289691057049519	0.0335244722225292	0.0957211904248532	0.129613145672277
chr1	225839225	225839323	99	+	exon	EPHX1	0.67300839359245	NA	0.76772521257201	1	0.834568367586262	0.96770110609005	0.619032023335128	0.289691057049519	0.0335244722225292	0.0957211904248532	0.32934096628561
chr1	225845219	225845317	99	+	exon	EPHX1	0.576721068334061	NA	0.286168269683951	1	0.362799039485508	0.727137173478455	0.311559024582531	0.289691057049519	0.0335244722225292	0.0957211904248532	0.0218679675330121
chr1	226881924	226883778	1855	+	exon	PSEN2	0.981388727337924	NA	0.729549347916294	1	0.80403954433179	0.957139280048723	0.14989769770814	0.637532201820476	0.000453670080486678	0.00220435305565627	-0.487634504112337
chr1	226982161	226982311	151	+	exon	ADCK3	0.458010337045018	NA	0.178147412393943	1	0.258218257180283	0.640135355657405	1.4179874499731	0.398535254021548	7.64050742777335e-09	8.24870702401401e-08	1.01945219595156
chr1	226982710	226982940	231	+	exon	ADCK3	0.716061513162865	0.94925615360713	0.944532990811776	1	0.988207562429206	0.990716725008222	0.348137668675722	0.398535254021548	7.64050742777335e-09	8.24870702401401e-08	-0.0503975853458261
chr1	226983190	226983340	151	+	exon	ADCK3	0.559430668087845	NA	0.563597822476556	1	0.598759061331499	0.869727785405416	1.31013606842856	0.398535254021548	7.64050742777335e-09	8.24870702401401e-08	0.911600814407015
chr1	226983540	226983840	301	+	exon	ADCK3	0.142285884548265	0.6854851251394	0.0243192199211492	1	0.0214026989207505	0.191878770954215	0.676816560670397	0.398535254021548	7.64050742777335e-09	8.24870702401401e-08	0.278281306648849
chr1	226984552	226984922	371	+	exon	ADCK3	0.89280939152405	0.983092178375712	0.790003817668967	1	0.785231955514427	0.948899072639149	0.655785001485717	0.398535254021548	7.64050742777335e-09	8.24870702401401e-08	0.257249747464169
chr1	226986496	226986695	200	+	exon	ADCK3	0.406627244407434	0.857170224277668	0.130364752152468	1	0.100179347213832	0.42408774253315	0.535599391640111	0.398535254021548	7.64050742777335e-09	8.24870702401401e-08	0.137064137618564
chr1	227728689	227731686	2998	+	utr5	SNAP47	0.379116741042602	NA	0.130259373995188	1	0.13722302600189	0.485387865037941	0.173087740339026	-0.517432175291485	4.34977648911289e-09	4.88309104054577e-08	0.690519915630511
chr1	227780533	227780683	151	+	utr3	SNAP47	0.889728285382343	0.982410694350624	0.765311845478784	1	0.636450375100986	0.887291000494467	-0.494702681121402	-0.517432175291485	4.34977648911289e-09	4.88309104054577e-08	0.0227294941700835
chr1	228096478	228097150	673	+	utr5	ARF1	0.263220688923026	0.789545137266942	0.126371305763619	1	0.0226812015261015	0.198710736032902	0.0477579002393976	-0.422538856614174	1.44368044461038e-16	3.54788965436525e-15	0.470296756853572
chr1	228097349	228097870	522	+	exon	ARF1	0.741954356299445	0.949578360915111	0.836601006368601	1	0.726165205165226	0.925192230216454	-0.471797720584524	-0.422538856614174	1.44368044461038e-16	3.54788965436525e-15	-0.0492588639703501
chr1	228141336	228141435	100	+	utr5	GUK1	0.635262545478964	NA	0.327242552162013	1	0.390350675812511	0.747465377847851	0.877733844984487	0.281357867089179	1.62226591849389e-06	1.23563251777176e-05	0.596375977895308
chr1	228145516	228145714	199	+	exon	GUK1	0.448245712936118	0.871630048984327	0.712619965542682	1	0.497486614762857	0.814153697548752	0.104184943953242	0.281357867089179	1.62226591849389e-06	1.23563251777176e-05	-0.177172923135938
chr1	228146361	228146560	200	+	exon	GUK1	0.37988053832669	NA	0.555153143043715	1	0.559412121869698	0.850243067799485	0.210703160558897	0.281357867089179	1.62226591849389e-06	1.23563251777176e-05	-0.070654706530282
chr1	228146808	228146908	101	+	exon	GUK1	0.954073918731266	0.991189191206839	0.623589728121578	1	0.575976580290311	0.858340293531915	0.160003640985767	0.281357867089179	1.62226591849389e-06	1.23563251777176e-05	-0.121354226103413
chr1	228176375	228176475	101	+	utr3	IBA57	0.92140127249886	NA	0.966524018602374	1	0.89200849208863	0.986292810928791	-0.0194734289231417	0.186273265534638	0.271798198513528	0.477727272618141	-0.20574669445778
chr1	228244357	228244507	151	+	exon	OBSCN	0.440171854944038	NA	0.610354143897663	1	0.454920466601646	0.788645991005427	0.0187162503469129	0.469739445726532	6.81405788961338e-13	1.15339357413893e-11	-0.451023195379619
chr1	228256707	228256807	101	+	exon	OBSCN	0.366952245296959	NA	0.426874488285168	1	0.414439943990121	0.763680647017136	-0.113767414747979	0.469739445726532	6.81405788961338e-13	1.15339357413893e-11	-0.583506860474511
chr1	228264120	228264270	151	+	exon	OBSCN	0.934169812608855	NA	0.866584310038658	1	0.923127481560303	0.99015694879989	0.00159196189431377	0.469739445726532	6.81405788961338e-13	1.15339357413893e-11	-0.468147483832218
chr1	228264370	228268708	4339	+	exon	OBSCN	0.414811343144558	NA	0.195492553965855	1	0.192005369995509	0.564238560321723	0.131975683134826	0.469739445726532	6.81405788961338e-13	1.15339357413893e-11	-0.337763762591706
chr1	228273327	228273477	151	+	exon	OBSCN	0.498890651181766	NA	0.622465860653141	1	0.495311822488384	0.813323423200743	-0.0521176647484702	0.469739445726532	6.81405788961338e-13	1.15339357413893e-11	-0.521857110475002
chr1	228275873	228275972	100	+	exon	OBSCN	0.318842938014218	NA	0.333012007941276	1	0.327997977906373	0.698346822405568	0.0450525830321333	0.469739445726532	6.81405788961338e-13	1.15339357413893e-11	-0.424686862694398
chr1	228277275	228277566	292	+	exon	OBSCN	0.809160451593897	NA	0.509293923027242	1	0.54938615843348	0.845035188183822	0.178990226301802	0.469739445726532	6.81405788961338e-13	1.15339357413893e-11	-0.29074921942473
chr1	228282189	228283151	963	+	exon	OBSCN	0.90832426352744	NA	0.828489702008667	1	0.891986509137477	0.986292810928791	0.198391435084002	0.469739445726532	6.81405788961338e-13	1.15339357413893e-11	-0.27134801064253
chr1	228288280	228288780	501	+	exon	OBSCN	0.55540899643684	NA	0.762672499714948	1	0.684166933617061	0.907606362551346	0.27485073995803	0.469739445726532	6.81405788961338e-13	1.15339357413893e-11	-0.194888705768502
chr1	228288880	228291989	3110	+	exon	OBSCN	0.498410475656287	0.891469905785904	0.171290372026948	1	0.17287670781641	0.539219418474619	0.291839994798907	0.469739445726532	6.81405788961338e-13	1.15339357413893e-11	-0.177899450927625
chr1	228292139	228292599	461	+	exon	OBSCN	0.976676119225613	NA	0.680502464790979	1	0.737156685193546	0.930411597652562	0.293709812250284	0.469739445726532	6.81405788961338e-13	1.15339357413893e-11	-0.176029633476248
chr1	228293365	228294300	936	+	exon	OBSCN	0.695468210252009	0.94596622068224	0.352741753596914	1	0.268128312947207	0.648914335168225	0.61686269763879	0.469739445726532	6.81405788961338e-13	1.15339357413893e-11	0.147123251912259
chr1	228294400	228294864	465	+	exon	OBSCN	0.289965292736694	NA	0.0737650986579652	1	0.100572338396226	0.425060106730722	0.86540146030028	0.469739445726532	6.81405788961338e-13	1.15339357413893e-11	0.395662014573748
chr1	228300310	228300410	101	+	exon	OBSCN	0.614217383048387	NA	0.626222541165476	1	0.736743109836126	0.93039085947555	0.718984860743712	0.469739445726532	6.81405788961338e-13	1.15339357413893e-11	0.249245415017181
chr1	228301109	228301209	101	+	exon	OBSCN	0.565928894790642	NA	0.60517793840089	1	0.705523007935441	0.917515545996093	0.640177949242532	0.469739445726532	6.81405788961338e-13	1.15339357413893e-11	0.170438503516
chr1	228319029	228319129	101	+	exon	OBSCN	0.93461340544373	NA	0.937259810417339	1	0.945481691238686	0.99015694879989	1.04062688218126	0.469739445726532	6.81405788961338e-13	1.15339357413893e-11	0.570887436454725
chr1	228321368	228321468	101	+	exon	OBSCN	0.31779459275549	NA	0.124690545909052	1	0.130287700130024	0.475830043808243	1.8500776972935	0.469739445726532	6.81405788961338e-13	1.15339357413893e-11	1.38033825156697
chr1	228360277	228360377	101	+	utr3	OBSCN	0.252761061673898	NA	0.0732197709858636	1	0.0749307403778858	0.369636229697353	2.08631164489308	0.469739445726532	6.81405788961338e-13	1.15339357413893e-11	1.61657219916655
chr1	228488973	228493118	4146	+	exon	RNF187	0.498210165719042	0.891469905785904	0.175187623831706	1	0.0402256630962571	0.271262696993672	-0.252555291141096	-0.49540786622602	1.76214466165972e-15	3.86638414135651e-14	0.242852575084924
chr1	228494074	228494174	101	+	utr3	RNF187	0.137120941931222	0.676308374609926	0.0238800414461599	1	0.000765569129466509	0.0249097055500165	-0.220649415241767	-0.49540786622602	1.76214466165972e-15	3.86638414135651e-14	0.274758450984252
chr1	228737689	228743341	5653	+	exon	RHOU	0.649013071191375	NA	0.335393080022913	1	0.399438430427812	0.753588295943885	0.840093576916291	0.505773818895025	0.000545906353563472	0.00260641757366938	0.334319758021265
chr1	229635668	229635767	100	+	exon	URB2	0.237721227571019	NA	0.308544047300048	1	0.182458730068675	0.552612885496942	-0.462283198872435	-0.112812084285875	0.32095718828237	0.533780731585486	-0.34947111458656
chr1	229637156	229637304	149	+	exon	URB2	0.0816628482201669	NA	0.0050349077201205	1	0.0183166329378435	0.175215908466664	0.998954210236159	-0.112812084285875	0.32095718828237	0.533780731585486	1.11176629452203
chr1	230178285	230203260	24976	+	exon	GALNT2	0.531791308915653	0.899154553175087	0.191682115543099	1	0.2189433901748	0.594505111997556	0.525837743431264	0.238112128960299	0.00158721439112707	0.00681356128337435	0.287725614470965
chr1	230264944	230279327	14384	+	exon	GALNT2	0.252191211972676	0.780433310538104	0.453838632818113	1	0.372585319954955	0.736550562083645	0.108953463078069	0.238112128960299	0.00158721439112707	0.00681356128337435	-0.12915866588223
chr1	230279577	230279726	150	+	utr3	GALNT2	0.0513760948034618	0.489032973911717	0.0634453099861943	1	0.024074712388033	0.204718071547894	-0.22188008546283	0.238112128960299	0.00158721439112707	0.00681356128337435	-0.459992214423129
chr1	230281475	230281575	101	+	utr3	GALNT2	0.753212347737058	NA	0.978046020455428	1	0.940339436139692	0.99015694879989	0.266912415480303	0.238112128960299	0.00158721439112707	0.00681356128337435	0.0288002865200038
chr1	230979130	230979279	150	+	utr5	ARV1	0.809228678942085	NA	0.951146881027534	1	0.966805374581491	0.99015694879989	0.233603275376408	0.131574436948992	0.453808450011414	0.663856233332054	0.102028838427417
chr1	230995791	230995891	101	+	exon	ARV1	0.398755580619591	NA	0.2203619052208	1	0.19156051592975	0.563709107735995	0.557710367929484	0.131574436948992	0.453808450011414	0.663856233332054	0.426135930980492
chr1	231241257	231241356	100	+	utr5	GNPAT	0.789189879770865	NA	0.974287332992188	1	0.963474966653294	0.99015694879989	-0.456279789019393	-0.459055700612321	1.17259886387364e-08	1.24063361024174e-07	0.00277591159292706
chr1	231563479	231563579	101	+	exon	TSNAX	0.561084644937175	NA	0.335158962889261	1	0.405767614008024	0.757786871541748	0.120170358308103	-0.182631017526452	0.269256829496791	0.474914508662958	0.302801375834555
chr1	232977415	232978199	785	+	utr3	NTPCR	0.717625269691725	NA	0.502185310247275	1	0.383644542192521	0.743264577319579	0.368320378835734	0.499926417304496	2.81637030881237e-07	2.42204622921485e-06	-0.131606038468762
chr1	233379219	233379318	100	+	exon	RP5-862P8.2	0.204429356156885	NA	0.121367724553683	1	0.176291101247744	0.543533517957092	-0.926417779079376	-0.252146624335145	0.111383212122794	0.249511273156253	-0.674271154744232
chr1	233379617	233382360	2744	+	exon	RP5-862P8.2	0.127702465712312	NA	0.0722694291282873	1	0.13222573717519	0.478475802410128	-0.369056387580157	-0.252146624335145	0.111383212122794	0.249511273156253	-0.116909763245012
chr1	235329362	235329851	490	+	exon	GGPS1	0.854383333759547	NA	0.508935122998107	1	0.495384235205447	0.813323423200743	0.66555896040878	0.146825285206636	0.250828300746068	0.452111813787663	0.518733675202145
chr1	235380073	235401525	21453	+	exon	TBCE	0.879488706209172	NA	0.869953158522391	1	0.90609882195322	0.99015694879989	0.138567026462545	0.0379780371767052	0.761088211496918	0.882432901767638	0.100588989285839
chr1	235438795	235438894	100	+	exon	TBCE	0.241821430190674	NA	0.22305701639988	1	0.242270270717631	0.621309866677827	-0.376676550313906	0.0379780371767052	0.761088211496918	0.882432901767638	-0.414654587490611
chr1	236142603	236142701	99	+	utr5	GPR137B	0.359460373813122	NA	0.139595901481967	1	0.242684182793483	0.621826791020772	1.03573904981633	0.680634985168274	0.00134718778418581	0.00590514718190095	0.355104064648059
chr1	236482378	236482477	100	+	exon	EDARADD	0.750514565830089	NA	0.456709331545033	1	0.546790523079939	0.8435733674148	-0.382530979370786	-0.100928901027574	0.472358067249055	0.679134039574935	-0.281602078343211
chr1	236542401	236542501	101	+	exon	LGALS8	0.0890696537877411	NA	0.00718718083182701	1	0.0256681303983745	0.21346371701907	1.44912945615995	0.278738245048056	0.171265464290418	0.345395964228818	1.17039121111189
chr1	236795680	236803520	7841	+	utr5	MTR	0.653691852553508	0.937376232406488	0.424809192144281	1	0.13437110710878	0.481774093394151	-0.0930731310439824	-0.276099710966201	2.07954734258354e-06	1.55393172637957e-05	0.183026579922219
chr1	236838458	236838557	100	+	exon	MTR	0.631500018246407	NA	0.882529064434883	1	0.955976442550425	0.99015694879989	-0.27794201429579	-0.276099710966201	2.07954734258354e-06	1.55393172637957e-05	-0.00184230332958929
chr1	236861253	236863470	2218	+	exon	MTR	0.990812081071719	NA	0.652281194824107	1	0.597061929706087	0.868834699498385	-0.218192260361615	-0.276099710966201	2.07954734258354e-06	1.55393172637957e-05	0.0579074506045863
chr1	236889249	236891195	1947	+	exon	MTR	0.691065118354184	NA	0.997211407361507	1	0.984465924773504	0.990196648018047	-0.197171450042583	-0.276099710966201	2.07954734258354e-06	1.55393172637957e-05	0.0789282609236178
chr1	236898743	236898843	101	+	utr3	MTR	0.063256824474409	NA	0.00741374876496348	1	0.00475995678642563	0.080339702907488	0.368927893097924	-0.276099710966201	2.07954734258354e-06	1.55393172637957e-05	0.645027604064125
chr1	236899242	236899392	151	+	utr3	MTR	0.752436160058118	NA	0.450007080166086	1	0.382795690734755	0.743073116384327	-0.406836158695066	-0.276099710966201	2.07954734258354e-06	1.55393172637957e-05	-0.130736447728865
chr1	236900988	236901138	151	+	utr3	MTR	0.153617241357004	NA	0.0411389566075363	1	0.029203427561379	0.228263022870648	0.374395885331533	-0.276099710966201	2.07954734258354e-06	1.55393172637957e-05	0.650495596297734
chr1	236902185	236902285	101	+	utr3	MTR	0.0882290242138997	NA	0.0752257276258397	1	0.0367906654698113	0.257811639710688	-0.88807124889061	-0.276099710966201	2.07954734258354e-06	1.55393172637957e-05	-0.611971537924409
chr1	241852369	241853415	1047	+	exon	EXO1	0.10835064233134	NA	0.120503837339232	1	0.0968005427789258	0.418677312309102	-0.236726439566363	0.106817024860936	0.239270439785991	0.438684147149715	-0.343543464427298
chr1	241879059	241879159	101	+	exon	EXO1	0.201086737023193	NA	0.0423544697791937	1	0.0686732238218742	0.353428737802075	0.221131289928968	0.106817024860936	0.239270439785991	0.438684147149715	0.114314265068032
chr1	244053868	244053966	99	+	exon	ZBTB18	0.898351878536989	NA	0.635164357530081	1	0.753215956750492	0.936602453226846	0.73397530540168	0.782766857936376	4.84921218919551e-10	6.13931764909817e-09	-0.0487915525346956
chr1	244054658	244055004	347	+	exon	ZBTB18	0.272224334244148	NA	0.374116452315936	1	0.42797489701743	0.7715744043647	0.637631648550298	0.782766857936376	4.84921218919551e-10	6.13931764909817e-09	-0.145135209386078
chr1	244706159	244706308	150	+	utr3	DESI2	0.513390064511418	NA	0.260429528581442	1	0.200421581103474	0.574556581070863	-0.328300428293632	-0.371612616518061	0.000592687199041539	0.00280375982946738	0.0433121882244284
chr1	244708339	244708488	150	+	utr3	DESI2	0.960502020789721	NA	0.714996357306865	1	0.749790424950661	0.935186822953269	-0.147252533983055	-0.371612616518061	0.000592687199041539	0.00280375982946738	0.224360082535006
chr1	244844561	244844660	100	+	utr3	COX20	0.240457757032612	NA	0.0799923153387293	1	0.0892241261232179	0.403333580621225	0.533348992831297	0.399163130567933	0.161405383307209	0.330673793218129	0.134185862263364
chr1	245646211	245684362	38152	+	exon	KIF26B	0.728866349991763	0.949578360915111	0.371605450315067	1	0.387814877110799	0.745957183219981	1.56376117917313	1.53238843892181	1.92294914492524e-62	4.85209260986951e-60	0.031372740251318
chr1	245685969	245686069	101	+	exon	KIF26B	0.917994859240765	NA	0.873671138847329	1	0.862855792703493	0.9777539295414	1.70720037550468	1.53238843892181	1.92294914492524e-62	4.85209260986951e-60	0.174811936582867
chr1	245686168	245686368	201	+	exon	KIF26B	0.740345640666379	NA	0.443274883724208	1	0.509742019299973	0.822687986690789	1.68631043362343	1.53238843892181	1.92294914492524e-62	4.85209260986951e-60	0.153921994701614
chr1	245686617	245686716	100	+	exon	KIF26B	0.848582837445884	NA	0.596402455313846	1	0.687478764707895	0.909559215045567	1.81734512290315	1.53238843892181	1.92294914492524e-62	4.85209260986951e-60	0.284956683981338
chr1	245686916	245687265	350	+	exon	KIF26B	0.607779247516304	NA	0.859257758177595	1	0.910533885062102	0.99015694879989	1.36494529463073	1.53238843892181	1.92294914492524e-62	4.85209260986951e-60	-0.167443144291081
chr1	245688112	245688211	100	+	exon	KIF26B	0.732839333194738	NA	0.553328214784437	1	0.675364089788953	0.903542188266361	1.66473864473118	1.53238843892181	1.92294914492524e-62	4.85209260986951e-60	0.132350205809365
chr1	246665847	246666096	250	+	utr3	CNST	0.277980783875588	NA	0.298146231045278	1	0.341858733261651	0.71011921831182	-0.341653973026623	-0.132486567186102	0.254972591259497	0.457227107704412	-0.209167405840521
chr1	246724439	246724538	100	+	exon	SCCPDH	0.0929146014548971	NA	0.0395804932560123	1	0.0048064196319832	0.0806649759974876	0.326956844368099	-0.395292129556983	3.84645903562905e-05	0.000232437095720274	0.722248973925082
chr1	248844606	248847074	2469	+	utr5	ZNF672	0.94603771643143	0.989722160652701	0.649705855086792	1	0.632102078691092	0.885026021844144	-0.334967033932277	-0.624635724818336	8.84014257863128e-13	1.47789748810708e-11	0.289668690886059
chr1	248847472	248847572	101	+	exon	ZNF672	0.877359724868258	NA	0.609860668715891	1	0.582755654840998	0.862137152399437	-0.52609357229048	-0.624635724818336	8.84014257863128e-13	1.47789748810708e-11	0.0985421525278563
chr1	248847672	248847871	200	+	exon	ZNF672	0.045745538700556	NA	0.018417913885641	1	0.00272077828121765	0.0570632701827089	0.0226834239588991	-0.624635724818336	8.84014257863128e-13	1.47789748810708e-11	0.647319148777235
chr1	248848121	248848220	100	+	exon	ZNF672	0.449192069491075	NA	0.272409819227601	1	0.148435255282257	0.504220046470806	-0.430420127303332	-0.624635724818336	8.84014257863128e-13	1.47789748810708e-11	0.194215597515004
chr1	248849218	248849417	200	+	utr3	ZNF672	0.41775718044893	0.863643776131622	0.138811610837113	1	0.0810439341817693	0.383322750512939	-0.464901684132153	-0.624635724818336	8.84014257863128e-13	1.47789748810708e-11	0.159734040686183
chr1	944753	945365	613	-	exon	NOC2L	0.341205474978435	0.822463330191051	0.115115914537349	1	0.0513020412938182	0.308800853389075	-0.149248490802519	-0.278879515064624	9.58319813815496e-05	0.000536105696308231	0.129631024262105
chr1	945560	946179	620	-	exon	NOC2L	0.188439884468604	0.724864170577564	0.327939485022422	1	0.185796763741987	0.557089139875729	-0.652322470032842	-0.278879515064624	9.58319813815496e-05	0.000536105696308231	-0.373442954968218
chr1	956908	957180	273	-	exon	NOC2L	0.3469177421221	0.825687779684958	0.526915044015529	1	0.465780259074553	0.796424742350106	-0.477795033026078	-0.278879515064624	9.58319813815496e-05	0.000536105696308231	-0.198915517961454
chr1	957530	957629	100	-	exon	NOC2L	0.15045664248664	NA	0.15058980105177	1	0.110989587959013	0.446402375249341	-0.0217531599388457	-0.278879515064624	9.58319813815496e-05	0.000536105696308231	0.257126355125778
chr1	957879	957979	101	-	exon	NOC2L	0.462061646139684	NA	0.222580857043946	1	0.207206954198245	0.581809448090305	0.563466789338151	-0.278879515064624	9.58319813815496e-05	0.000536105696308231	0.842346304402775
chr1	958577	958677	101	-	exon	NOC2L	0.378874348704978	NA	0.231239188303119	1	0.230203572418078	0.607174825798899	0.573979057291709	-0.278879515064624	9.58319813815496e-05	0.000536105696308231	0.852858572356333
chr1	997207	997306	100	-	exon	RP11-54O7.17	0.435150300850396	NA	0.163891887990651	1	0.223771286017669	0.600010291580168	-0.0577381838383478	-0.41895978210011	0.0317918937863009	0.0915208404301843	0.361221598261762
chr1	997505	997604	100	-	exon	RP11-54O7.17	0.381508029769127	NA	0.163074247145051	1	0.182047823936903	0.551810967392459	0.0704843863903169	-0.41895978210011	0.0317918937863009	0.0915208404301843	0.489444168490427
chr1	999205	999302	98	-	exon	HES4	0.0306616141551746	NA	0.0114820795127818	1	0.00221831061592741	0.0499882466532026	1.442746685859	-0.0686606966007415	0.662744912739461	0.822892561839323	1.51140738245974
chr1	999735	999832	98	-	exon	HES4	0.936311070327022	NA	0.774092781517807	1	0.777280958895346	0.945690849219116	-0.0243383747057897	-0.0686606966007415	0.662744912739461	0.822892561839323	0.0443223218949518
chr1	999929	1000026	98	-	utr5	HES4	0.463118013839786	NA	0.295626276160529	1	0.337637761805693	0.707093758179301	0.284668394184644	-0.0686606966007415	0.662744912739461	0.822892561839323	0.353329090785386
chr1	1062257	1062549	293	-	exon	RP11-54O7.18	0.588927906145176	0.919362057809568	0.389618204358667	1	0.165061914513008	0.528073680154189	0.325459084330033	-0.0124473729471386	0.915276396518965	0.961071218642288	0.337906457277171
chr1	1062695	1063093	399	-	exon	RP11-54O7.18	0.0194347355636767	0.36859319724911	0.00444298403261061	1	2.853649993679e-05	0.00249932033513833	0.377091511589459	-0.0124473729471386	0.915276396518965	0.961071218642288	0.389538884536597
chr1	1082017	1082266	250	-	utr3	C1orf159	0.625597667338859	NA	0.314090029927151	1	0.307083544020046	0.683674858751662	0.110470396875903	0.180057521593464	0.0600377468030016	0.154582238446267	-0.0695871247175613
chr1	1082664	1082764	101	-	utr3	C1orf159	0.917468775434472	NA	0.756357157029291	1	0.792337710206648	0.951853522230201	0.489087689797418	0.180057521593464	0.0600377468030016	0.154582238446267	0.309030168203954
chr1	1084008	1084207	200	-	utr3	C1orf159	0.602342942769916	NA	0.371728302483487	1	0.393328576990278	0.749070382860895	0.522164146964454	0.180057521593464	0.0600377468030016	0.154582238446267	0.342106625370989
chr1	1085299	1085966	668	-	utr3	C1orf159	0.859379582930922	NA	0.517337541266328	1	0.601025577529432	0.870082963906807	0.210900334534265	0.180057521593464	0.0600377468030016	0.154582238446267	0.0308428129408013
chr1	1091898	1091998	101	-	utr5	C1orf159	0.773065348226141	NA	0.77569139999346	1	0.828451965872211	0.965581661764978	0.217452618683227	0.180057521593464	0.0600377468030016	0.154582238446267	0.0373950970897627
chr1	1212025	1213007	983	-	exon	TNFRSF4	0.0104708204163851	0.305981133457382	0.00133578037904716	1	2.93258130874488e-06	0.000434820141265609	0.0786491242199	-0.457527348783544	6.0729424314932e-10	7.58244250652488e-09	0.536176473003444
chr1	1213106	1213204	99	-	exon	TNFRSF4	0.263074553815413	0.789545137266942	0.0821208304769975	1	0.00635394348545469	0.0958492170210863	-0.358079146323779	-0.457527348783544	6.0729424314932e-10	7.58244250652488e-09	0.0994482024597646
chr1	1217304	1218602	1299	-	utr3	SDF4	0.522267550589352	0.897746403284745	0.834657174177216	1	0.619187882637264	0.877936060264692	0.0105098788469963	0.207187720953747	0.000739730788658222	0.00343141473148427	-0.196677842106751
chr1	1223269	1223941	673	-	exon	SDF4	0.463305949802132	0.87664549560094	0.755818316967869	1	0.581708246749076	0.861366481043588	-0.0434939128123921	0.207187720953747	0.000739730788658222	0.00343141473148427	-0.250681633766139
chr1	1267963	1271579	3617	-	utr5	UBE2J2	0.964664248324641	0.993750194288531	0.567414109035937	1	0.492039032429069	0.812396672437741	0.481287386627034	-0.261133573923671	0.00480439873748001	0.0181030478561063	0.742420960550705
chr1	1293933	1294540	608	-	exon	ACAP3	0.133667797621585	NA	0.0418940722746501	1	0.0398970465843335	0.270018067666546	0.454880721356444	0.210921388546638	0.0210959881836015	0.0648877311954859	0.243959332809805
chr1	1295895	1296070	176	-	exon	ACAP3	0.887894807531218	NA	0.554976893847937	1	0.620901342616671	0.87863630963758	0.371186661930105	0.210921388546638	0.0210959881836015	0.0648877311954859	0.160265273383467
chr1	1299772	1299872	101	-	exon	ACAP3	0.645837363261046	NA	0.45770239947867	1	0.525042531941962	0.831819380383086	0.39815254742441	0.210921388546638	0.0210959881836015	0.0648877311954859	0.187231158877771
chr1	1303643	1303742	100	-	exon	ACAP3	0.119106692393411	NA	0.0293235536771942	1	0.0545773779563363	0.317976680771721	0.815568737151219	0.210921388546638	0.0210959881836015	0.0648877311954859	0.604647348604581
chr1	1304140	1304289	150	-	exon	ACAP3	0.820447105144632	NA	0.542918153566947	1	0.654071660297279	0.893338436301649	0.63262003668025	0.210921388546638	0.0210959881836015	0.0648877311954859	0.421698648133612
chr1	1312126	1312354	229	-	utr3	CPSF3L	0.219619005841372	0.756784316167961	0.0434522038979262	1	0.016434083919841	0.164953420732698	0.172468887398817	0.0217179742120038	0.708665686919015	0.853046588424218	0.150750913186813
chr1	1312653	1312802	150	-	utr3	CPSF3L	0.455665888506684	NA	0.158120230819393	1	0.145679541000757	0.500784446657157	0.134092368818638	0.0217179742120038	0.708665686919015	0.853046588424218	0.112374394606634
chr1	1314535	1314784	250	-	exon	CPSF3L	0.398017239028911	NA	0.432521469903221	1	0.399669115759843	0.753826463478409	0.182813109345675	0.0217179742120038	0.708665686919015	0.853046588424218	0.161095135133671
chr1	1315083	1315183	101	-	exon	CPSF3L	0.883472680844635	NA	0.642070389780482	1	0.694569261405485	0.91260617345979	0.554157367905493	0.0217179742120038	0.708665686919015	0.853046588424218	0.53243939369349
chr1	1316439	1316538	100	-	exon	CPSF3L	0.394663043332819	NA	0.200822270561317	1	0.214093072365959	0.589900963164658	0.455219286258603	0.0217179742120038	0.708665686919015	0.853046588424218	0.433501312046599
chr1	1318912	1319012	101	-	exon	CPSF3L	0.895430614884622	NA	0.797562407849406	1	0.755932093882409	0.9378354594132	0.446313546888432	0.0217179742120038	0.708665686919015	0.853046588424218	0.424595572676428
chr1	1319261	1319410	150	-	utr3	CPSF3L	0.963911439354927	0.993677255999832	0.627186493424676	1	0.499639240954805	0.815739668119606	0.0244667964955189	0.0217179742120038	0.708665686919015	0.853046588424218	0.00274882228351506
chr1	1320556	1320655	100	-	utr3	CPSF3L	0.111133088215051	0.634112326874115	0.170730239085058	1	0.127267993733273	0.470819514395941	-0.208356877469609	0.0217179742120038	0.708665686919015	0.853046588424218	-0.230074851681613
chr1	1336464	1338135	1672	-	utr3	DVL1	0.787327504844676	0.957471045014906	0.378475025895098	1	0.344465251905293	0.711765334833092	0.0924209146969344	-0.0416873878504032	0.570518504290319	0.755498921147667	0.134108302547338
chr1	1341763	1341961	199	-	exon	DVL1	0.573953902414832	NA	0.322979012833185	1	0.185360649666873	0.556766819388119	0.0510784866109825	-0.0416873878504032	0.570518504290319	0.755498921147667	0.0927658744613858
chr1	1352689	1352788	100	-	utr3	MXRA8	0.420238779396974	NA	0.195975704254998	1	0.209321344510587	0.584060402316521	0.276407858016634	0.365840944231895	0.0477005485222719	0.128027446250254	-0.0894330862152606
chr1	1352887	1352987	101	-	utr3	MXRA8	0.77185780727191	NA	0.899779543761996	1	0.945216631378049	0.99015694879989	0.18941223876579	0.365840944231895	0.0477005485222719	0.128027446250254	-0.176428705466105
chr1	1353433	1353532	100	-	utr3	MXRA8	0.204475152929846	NA	0.0384282647191507	1	0.0781798024718279	0.378491058588037	1.05295552183047	0.365840944231895	0.0477005485222719	0.128027446250254	0.68711457759858
chr1	1354346	1354445	100	-	exon	MXRA8	0.854595637448904	NA	0.635904498597863	1	0.670523280318031	0.900450751922496	0.449366077150364	0.365840944231895	0.0477005485222719	0.128027446250254	0.0835251329184685
chr1	1373877	1374219	343	-	exon	AURKAIP1	0.845815094239094	0.973175880080517	0.709397794239576	1	0.614311786422008	0.875500804265019	-0.326824683752268	-0.370711385159405	1.2867973203409e-05	8.48223021002357e-05	0.0438867014071366
chr1	1386911	1387061	151	-	utr3	CCNL2	0.954891535266671	0.991337110288368	0.55366275968445	1	0.56898306644778	0.854307461927681	0.415392489836988	0.247700116576145	2.41147089431997e-06	1.78171325865657e-05	0.167692373260843
chr1	1387855	1388139	285	-	utr3	CCNL2	0.645463177843267	0.937209868860862	0.257570848332658	1	0.15217962329381	0.510394636614025	0.258647014052433	0.247700116576145	2.41147089431997e-06	1.78171325865657e-05	0.0109468974762885
chr1	1399178	1399278	101	-	exon	CCNL2	0.0832657431134025	NA	0.0445679933060048	1	0.00457273073788256	0.0791176979293757	1.15188910370132	0.247700116576145	2.41147089431997e-06	1.78171325865657e-05	0.904188987125176
chr1	1406903	1407003	101	-	exon	MRPL20	0.715990616331011	0.94925615360713	0.906142864545264	1	0.9297830510715	0.99015694879989	-0.163209596371464	-0.161027873249711	0.108334160456371	0.24432471113344	-0.0021817231217538
chr1	1543922	1544672	751	-	exon	SSU72	0.565984635085946	0.91204772325324	0.88108350139388	1	0.87683668028998	0.982183128201591	-0.918650813234103	-0.454115807724852	6.21583070137141e-11	8.70778090508455e-10	-0.46453500550925
chr1	1564112	1564262	151	-	utr3	SSU72	0.554362142307569	NA	0.309893513287789	1	0.276706645173999	0.657378214835338	0.698469760724924	-0.454115807724852	6.21583070137141e-11	8.70778090508455e-10	1.15258556844978
chr1	1712336	1716410	4075	-	exon	RP1-283E3.8	0.974360867908174	NA	0.714602830392605	1	0.822367597895209	0.963665752095391	0.712801060258337	0.409816723715496	0.365502159945832	0.582344147519998	0.302984336542841
chr1	1752972	1753578	607	-	utr3	NADK	0.189802034695947	NA	0.303949069407241	1	0.0410374213748838	0.273353332541769	-0.488043104916294	0.0260864084329172	0.786216834504958	0.896289287064773	-0.514129513349211
chr1	1756237	1756694	458	-	utr3	NADK	0.126792384725389	NA	0.0180129034756529	1	0.0192236774177128	0.180631600100034	0.383784496094749	0.0260864084329172	0.786216834504958	0.896289287064773	0.357698087661832
chr1	1786379	1786479	101	-	utr3	GNB1	0.566160079931617	0.91204772325324	0.329876474177561	1	0.0772439398735009	0.376214922955615	-0.391263143781628	-0.291225453431468	1.17355048029891e-09	1.41164331610235e-08	-0.10003769035016
chr1	1789136	1789235	100	-	exon	GNB1	0.664788890088729	0.937748035236727	0.879535941918045	1	0.854806196154863	0.97542838564637	-0.312280397924724	-0.291225453431468	1.17355048029891e-09	1.41164331610235e-08	-0.0210549444932562
chr1	1815782	1817705	1924	-	exon	GNB1	0.940593890754355	0.989117986800748	0.620174510978559	1	0.476897298248669	0.802144029325069	-0.320688715525735	-0.291225453431468	1.17355048029891e-09	1.41164331610235e-08	-0.0294632620942669
chr1	1890918	1891067	150	-	utr5	GNB1	0.353243550189922	NA	0.274412117742261	1	0.229161279951864	0.606470936253569	0.65272563906732	-0.291225453431468	1.17355048029891e-09	1.41164331610235e-08	0.943951092498788
chr1	2185458	2186047	590	-	utr3	FAAP20	0.607794608053671	NA	0.727201663282687	1	0.714018864422539	0.920550323968236	-0.0805542970010366	-0.131636785293205	0.161309066123248	0.330507670179821	0.051082488292168
chr1	2190866	2191116	251	-	exon	FAAP20	0.516912195532463	NA	0.236081572909908	1	0.328812898289258	0.698820626709829	0.0116440995490356	-0.131636785293205	0.161309066123248	0.330507670179821	0.14328088484224
chr1	2192312	2192411	100	-	utr3	FAAP20	0.258736650084137	NA	0.260842243580759	1	0.257979338438938	0.639746158739178	0.02430918524773	-0.131636785293205	0.161309066123248	0.330507670179821	0.155945970540935
chr1	2192910	2193010	101	-	exon	FAAP20	0.151688067077562	NA	0.117198700997756	1	0.13547750956815	0.48359463913653	-0.433970437112223	-0.131636785293205	0.161309066123248	0.330507670179821	-0.302333651819018
chr1	2510135	2510369	235	-	utr3	PANK4	0.295067961497049	NA	0.0737853432047929	1	0.138511232147547	0.48744218649851	0.208706710253307	-0.307866911196276	0.0164752855560234	0.0525214773858832	0.516573621449583
chr1	2515897	2518572	2676	-	exon	PANK4	0.822014122346786	NA	0.88664398991221	1	0.894827621586274	0.986949664034433	0.339364167299338	-0.307866911196276	0.0164752855560234	0.0525214773858832	0.647231078495614
chr1	2551585	2551685	101	-	exon	RP3-395M20.8	0.601479022209592	NA	0.782426187929306	1	0.752725191080173	0.936305351270548	-0.523480519192932	-0.411867396723252	0.00014644499648986	0.000790905033307604	-0.111613122469679
chr1	2553131	2553281	151	-	exon	RP3-395M20.8	0.74708755400774	NA	0.806490186456889	1	0.884326135554296	0.984045427142474	-0.555636856063843	-0.411867396723252	0.00014644499648986	0.000790905033307604	-0.143769459340591
chr1	2554279	2554955	677	-	exon	RP3-395M20.8	0.399127887036578	0.851600212706003	0.597442447813198	1	0.49983250435337	0.815807080445496	-0.541479575562763	-0.411867396723252	0.00014644499648986	0.000790905033307604	-0.129612178839511
chr1	2555604	2555703	100	-	exon	RP3-395M20.8	0.838477417018292	NA	0.574761291711196	1	0.608664344660204	0.873082268084411	-0.385571136481238	-0.411867396723252	0.00014644499648986	0.000790905033307604	0.0262962602420145
chr1	2556302	2556551	250	-	exon	RP3-395M20.8	0.808497620223365	NA	0.431837322541924	1	0.433723644183895	0.774537161115567	-0.0430227671939786	-0.411867396723252	0.00014644499648986	0.000790905033307604	0.368844629529274
chr1	3636362	3636511	150	-	exon	WRAP73	0.758084315955403	NA	0.848933115195165	1	0.92273573543022	0.99015694879989	-0.122750273755545	-0.124616837479897	0.275934489210725	0.482479386126416	0.00186656372435251
chr1	3780295	3780443	149	-	utr3	LRRC47	0.499073056972083	NA	0.662028061588509	1	0.632277385026339	0.885057984580394	-0.352724389981649	-0.158218535090766	0.150303811649096	0.313705190453065	-0.194505854890883
chr1	3781088	3781188	101	-	exon	LRRC47	0.0365882680590536	NA	0.00253411787707024	1	0.00172568748464101	0.0424214907688194	0.489090759338589	-0.158218535090766	0.150303811649096	0.313705190453065	0.647309294429355
chr1	3787010	3787209	200	-	exon	LRRC47	0.489144839291505	NA	0.228197520836614	1	0.18420556254113	0.55506936955868	-0.060927283352485	-0.158218535090766	0.150303811649096	0.313705190453065	0.0972912517382813
chr1	3814922	3815022	101	-	utr3	CEP104	0.886430066316306	NA	0.650616025268816	1	0.678301678914845	0.905438693013316	0.496050218220232	0.276367320886409	0.00580498296832988	0.0213722650853	0.219682897333824
chr1	3836586	3836685	100	-	exon	CEP104	0.662678843514833	NA	0.385762968711572	1	0.440581887088589	0.779393783041937	0.555255810415307	0.276367320886409	0.00580498296832988	0.0213722650853	0.278888489528898
chr1	3890022	3890816	795	-	exon	C1orf174	0.33655240520761	0.822463330191051	0.526206997261902	1	0.399306930105722	0.753535142600268	-0.33922039729286	-0.190619169576904	0.111037993898293	0.248943534207351	-0.148601227715956
chr1	5865105	5865205	101	-	utr3	NPHP4	0.28534531284738	NA	0.0761650755225709	1	0.156986565910477	0.516316759733926	0.501282781008032	-0.160836585221413	0.129753958993114	0.280528136908496	0.662119366229445
chr1	5877238	5877338	101	-	utr3	NPHP4	0.0391917423951542	NA	0.00211623672696115	1	0.00872675293156111	0.116069835869287	1.04889872387333	-0.160836585221413	0.129753958993114	0.280528136908496	1.20973530909474
chr1	5882441	5882541	101	-	exon	NPHP4	0.308805722335728	NA	0.179571374629003	1	0.284967313454047	0.6640029944801	-0.73298811350467	-0.160836585221413	0.129753958993114	0.280528136908496	-0.572151528283257
chr1	5904733	5905320	588	-	utr3	NPHP4	0.139936936882771	NA	0.156327698302645	1	0.0746153445250139	0.368934925324504	-0.543469319271778	-0.160836585221413	0.129753958993114	0.280528136908496	-0.382632734050365
chr1	5907148	5909177	2030	-	exon	NPHP4	0.246120070828064	NA	0.0517915473608351	1	0.117978811701187	0.455936922092329	0.589420445131675	-0.160836585221413	0.129753958993114	0.280528136908496	0.750257030353088
chr1	5967335	5969208	1874	-	exon	NPHP4	0.868458186018009	NA	0.909785633826775	1	0.92657483418829	0.99015694879989	-0.105099556611203	-0.160836585221413	0.129753958993114	0.280528136908496	0.0557370286102102
chr1	6224763	6224962	200	-	utr3	ICMT	0.92402324893564	NA	0.761715967754895	1	0.746043416905627	0.934040050523195	-0.3900099063152	-0.301575418363682	0.00644845207411507	0.0233920779017548	-0.0884344879515179
chr1	6225110	6225209	100	-	utr3	ICMT	0.313916459632829	NA	0.0874444292473774	1	0.121645211392003	0.461304960090891	0.0764578856510081	-0.301575418363682	0.00644845207411507	0.0233920779017548	0.37803330401469
chr1	6248491	6248640	150	-	utr3	GPR153	0.0935973813241453	NA	0.114746704243494	1	0.0315723766938459	0.238057955843813	-1.29339091382116	-0.989756579374722	2.17852729933174e-18	6.13152300849529e-17	-0.303634334446441
chr1	6248789	6248939	151	-	utr3	GPR153	0.298358092275146	NA	0.324044454794074	1	0.315116500652664	0.690111660317395	-1.40958938014202	-0.989756579374722	2.17852729933174e-18	6.13152300849529e-17	-0.419832800767303
chr1	6281122	6282758	1637	-	utr3	ACOT7	0.549467815424207	0.905031567687083	0.20248503234014	1	0.170405212638371	0.535347045256687	-0.160021413053743	-0.151423224465976	0.0541941106613385	0.142236599099062	-0.00859818858776745
chr1	6327334	6333496	6163	-	exon	ACOT7	0.0610295499567397	0.51284300047639	0.076331754667712	1	0.0363200300380588	0.255900554496722	-0.303687267296221	-0.151423224465976	0.0541941106613385	0.142236599099062	-0.152264042830245
chr1	6599127	6599227	101	-	exon	KLHL21	0.91711085337918	NA	0.659773404073866	1	0.741450805616045	0.931656625507106	0.224209058939914	0.160929844410902	0.223991664880589	0.419308411151552	0.0632792145290112
chr1	6639918	6645083	5166	-	exon	DNAJC11	0.258529585453619	NA	0.369873579444425	1	0.322242820253931	0.69465903764788	-0.570243530221429	-0.386587072456347	0.000125681841599175	0.000687495831283613	-0.183656457765081
chr1	6667750	6668163	414	-	exon	DNAJC11	0.43792250338719	NA	0.543342501402304	1	0.497873871909265	0.814177102017687	-0.639571626423759	-0.386587072456347	0.000125681841599175	0.000687495831283613	-0.252984553967412
chr1	6678444	6701775	23332	-	exon	DNAJC11	0.844214992536045	NA	0.874221825725116	1	0.872762316840529	0.980445132666302	-0.403603920293947	-0.386587072456347	0.000125681841599175	0.000687495831283613	-0.0170168478376002
chr1	8356133	8358331	2199	-	exon	RERE	0.0140196418129043	0.326030932142257	0.0177559956625987	1	0.00281221410570583	0.0581480492977675	-0.0422224573598861	0.371809849147738	1.96421696782216e-08	2.01434348779493e-07	-0.414032306507624
chr1	8358530	8358629	100	-	exon	RERE	0.0222277612259957	NA	0.0153748586999024	1	0.0142446262688922	0.152330523820605	-0.187503500774321	0.371809849147738	1.96421696782216e-08	2.01434348779493e-07	-0.559313349922059
chr1	8358729	8359974	1246	-	exon	RERE	0.0525191092827241	0.491517840553933	0.079456490782647	1	0.0297110081490801	0.230171887535879	0.0170711903008658	0.371809849147738	1.96421696782216e-08	2.01434348779493e-07	-0.354738658846872
chr1	8360199	8360299	101	-	exon	RERE	0.116437639761969	NA	0.0344060655543197	1	0.0271606331291105	0.2193354540902	1.0071274964958	0.371809849147738	1.96421696782216e-08	2.01434348779493e-07	0.635317647348064
chr1	8360498	8360846	349	-	exon	RERE	0.0177730473948209	NA	0.0130607560014703	1	0.0102308647888969	0.127687681177549	-0.295498356590333	0.371809849147738	1.96421696782216e-08	2.01434348779493e-07	-0.667308205738071
chr1	8361095	8361195	101	-	exon	RERE	0.0847190378140846	NA	0.120016696844025	1	0.0286798292526943	0.225956113299228	-0.221075673257867	0.371809849147738	1.96421696782216e-08	2.01434348779493e-07	-0.592885522405604
chr1	8361294	8361815	522	-	exon	RERE	0.576046036932871	0.91480119988501	0.873586596205571	1	0.900522246708419	0.988505452004827	0.147303901777392	0.371809849147738	1.96421696782216e-08	2.01434348779493e-07	-0.224505947370346
chr1	8365846	8422747	56902	-	utr5	RERE	0.687514743552923	0.944417357248093	0.340983255873664	1	0.189219141848122	0.561331750801057	0.612650187117821	0.371809849147738	1.96421696782216e-08	2.01434348779493e-07	0.240840337970084
chr1	8861299	8862904	1606	-	utr3	ENO1	0.0538191262290748	0.495547056122829	0.0194810582592673	1	0.000264575062425302	0.0119887814070359	-0.175275095128854	-0.503552740822669	1.89483992123224e-35	1.50065789382262e-33	0.328277645693815
chr1	8866322	8866470	149	-	exon	ENO1	0.395277471793748	0.84867225041442	0.141695523334398	1	0.0146996515374568	0.154633469496184	-0.274674598399731	-0.503552740822669	1.89483992123224e-35	1.50065789382262e-33	0.228878142422937
chr1	9148607	9148905	299	-	exon	MIR34A	0.518973877368955	NA	0.252958478086409	1	0.210928799804381	0.586005105525354	0.765016746748001	0.556910972461874	7.79394256896415e-11	1.0820764795043e-09	0.208105774286127
chr1	9149352	9149452	101	-	exon	MIR34A	0.00592453528754772	NA	2.90887327040643e-05	0.680763611473217	0.000411357182197133	0.0162899475604654	1.3500816958625	0.556910972461874	7.79394256896415e-11	1.0820764795043e-09	0.793170723400631
chr1	9150048	9150246	199	-	exon	MIR34A	0.698740061363726	NA	0.395565681094239	1	0.392270671804375	0.748413597653307	0.742276853790032	0.556910972461874	7.79394256896415e-11	1.0820764795043e-09	0.185365881328158
chr1	9150395	9150594	200	-	exon	MIR34A	0.781883026581028	NA	0.902406926130395	1	0.943105663293869	0.99015694879989	0.521170652373266	0.556910972461874	7.79394256896415e-11	1.0820764795043e-09	-0.0357403200886083
chr1	9151488	9151637	150	-	exon	MIR34A	0.212370614197549	NA	0.315280673535027	1	0.164573808562645	0.527512649660775	0.407143981041071	0.556910972461874	7.79394256896415e-11	1.0820764795043e-09	-0.149766991420803
chr1	9182385	9183723	1339	-	exon	MIR34A	0.561878264043058	NA	0.277344085565759	1	0.340331020922034	0.709398952499377	0.835402477443318	0.556910972461874	7.79394256896415e-11	1.0820764795043e-09	0.278491504981444
chr1	9652807	9652905	99	-	exon	PIK3CD-AS1	0.553829364979503	NA	0.290771204945144	1	0.398588679058123	0.753215073742963	0.604008707682275	0.063845019527735	0.783905760721018	0.894643684003686	0.54016368815454
chr1	9653546	9653693	148	-	exon	PIK3CD-AS1	0.880368585136583	NA	0.699601809785697	1	0.677107174053036	0.904699143087472	0.24144586981213	0.063845019527735	0.783905760721018	0.894643684003686	0.177600850284395
chr1	9653841	9653940	100	-	exon	PIK3CD-AS1	0.279440017389168	NA	0.200986064158311	1	0.282268670597082	0.662091418826486	-0.160264241053326	0.063845019527735	0.783905760721018	0.894643684003686	-0.224109260581061
chr1	9680961	9687358	6398	-	exon	PIK3CD-AS2	0.869409643958145	NA	0.89811081393555	1	0.960394906523249	0.99015694879989	0.34237099422845	0.182143144687871	0.630927922280989	0.800736092650482	0.160227849540579
chr1	9729919	9730019	101	-	utr3	CLSTN1	0.564212542201194	NA	0.645178099917485	1	0.709161883414858	0.919142683429818	0.27677326245839	0.486205477430045	2.12411181133113e-11	3.10183218747547e-10	-0.209432214971654
chr1	9730267	9731179	913	-	utr3	CLSTN1	0.305098359220996	0.81272886788699	0.5310148131532	1	0.443708448451926	0.781560738487463	0.244786485411259	0.486205477430045	2.12411181133113e-11	3.10183218747547e-10	-0.241418992018786
chr1	9731847	9733499	1653	-	exon	CLSTN1	0.509829130923519	0.89335983623319	0.782229854311482	1	0.769803790723343	0.942373068154662	0.374362752835749	0.486205477430045	2.12411181133113e-11	3.10183218747547e-10	-0.111842724594296
chr1	9735027	9735518	492	-	exon	CLSTN1	0.272092393930274	NA	0.400665560480485	1	0.381162788599047	0.742481075805457	0.194570315875893	0.486205477430045	2.12411181133113e-11	3.10183218747547e-10	-0.291635161554152
chr1	9744442	9744541	100	-	exon	CLSTN1	0.615148125258092	NA	0.301177379860743	1	0.341441989372201	0.710012896811564	0.686200141826385	0.486205477430045	2.12411181133113e-11	3.10183218747547e-10	0.19999466439634
chr1	9751574	9755155	3582	-	exon	CLSTN1	0.280299461430945	NA	0.402540532865352	1	0.451259797385453	0.786289570349498	0.35463427569511	0.486205477430045	2.12411181133113e-11	3.10183218747547e-10	-0.131571201734934
chr1	9849522	9849621	100	-	utr3	CTNNBIP1	0.973555763910257	NA	0.800033610856786	1	0.877722934986621	0.982447156219712	1.37396396811891	1.03953655394486	8.5567867907029e-07	6.81903317511028e-06	0.334427414174052
chr1	10457916	10458015	100	-	utr3	DFFA	0.508091564498333	NA	0.576018787982293	1	0.608447683136486	0.873038315742199	-0.832597187976331	-0.440936930625499	2.5309848365951e-07	2.19426172409563e-06	-0.391660257350832
chr1	10461301	10461401	101	-	utr3	DFFA	0.0697682865944908	NA	0.0652388204331575	1	0.0342669040624834	0.247845248987897	-0.872628820417861	-0.440936930625499	2.5309848365951e-07	2.19426172409563e-06	-0.431691889792362
chr1	10467300	10469243	1944	-	exon	DFFA	0.0127960433672367	0.319031524404108	0.0141067264301882	1	0.0027930026274832	0.0579041350035831	-1.0205260845876	-0.440936930625499	2.5309848365951e-07	2.19426172409563e-06	-0.5795891539621
chr1	10659808	10660008	201	-	exon	CASZ1	0.387725489329743	NA	0.317907695159495	1	0.407707543662228	0.759109497846146	-0.0888923818328427	0.190837509990196	0.365006600159512	0.581758591513874	-0.279729891823038
chr1	11071430	11071827	398	-	exon	EXOSC10	0.481550368309166	NA	0.52459794166828	1	0.527978532429945	0.832987050985706	0.108069531307109	-0.380897087952442	1.4738955656133e-06	1.13216048756845e-05	0.488966619259551
chr1	11099732	11099831	100	-	exon	EXOSC10	0.648403648282774	NA	0.565454611283155	1	0.685116955106392	0.907870066591857	-0.275075608195986	-0.380897087952442	1.4738955656133e-06	1.13216048756845e-05	0.105821479756457
chr1	11127142	11127721	580	-	exon	MTOR	0.84432142999845	NA	0.592474219692686	1	0.651396320827588	0.892386032910738	-0.329049244688068	-0.0826746104010923	0.317355131035181	0.529581818625146	-0.246374634286976
chr1	11128117	11128946	830	-	exon	MTOR	0.83851560421329	NA	0.947403017811994	1	0.971611495203334	0.99015694879989	-0.2831239385129	-0.0826746104010923	0.317355131035181	0.529581818625146	-0.200449328111807
chr1	11130621	11130721	101	-	exon	MTOR	0.105738294850447	NA	0.0977946301216922	1	0.0977818241747475	0.419718981779461	-0.590690823681891	-0.0826746104010923	0.317355131035181	0.529581818625146	-0.508016213280798
chr1	11133150	11138989	5840	-	exon	MTOR	0.686075202199309	NA	0.8487680747216	1	0.86575247726721	0.978609006520923	0.116846593964987	-0.0826746104010923	0.317355131035181	0.529581818625146	0.199521204366079
chr1	11212458	11212879	422	-	exon	MTOR	0.26189286224522	NA	0.226058557042569	1	0.324135122022449	0.695915277309896	-0.27784968664812	-0.0826746104010923	0.317355131035181	0.529581818625146	-0.195175076247027
chr1	11256025	11256125	101	-	exon	MTOR	0.43136590357685	NA	0.162371068004065	1	0.225486879324424	0.601956221449979	0.477994079635292	-0.0826746104010923	0.317355131035181	0.529581818625146	0.560668690036384
chr1	15114865	15114965	101	-	exon	TMEM51-AS1	0.19180351099579	NA	0.030171838610105	1	0.0813009450375866	0.383458272477459	0.718235812292292	0.538671586490684	0.01567338969101	0.0503572040709085	0.179564225801608
chr1	15115215	15115414	200	-	exon	TMEM51-AS1	0.704190818949456	NA	0.41498228097271	1	0.538944444923201	0.839540628447092	0.195944769078431	0.538671586490684	0.01567338969101	0.0503572040709085	-0.342726817412253
chr1	15115564	15115664	101	-	exon	TMEM51-AS1	0.899796571804686	NA	0.748053499973857	1	0.833085943625565	0.96732277960528	-0.338767450736319	0.538671586490684	0.01567338969101	0.0503572040709085	-0.877439037227003
chr1	15117414	15117564	151	-	exon	TMEM51-AS1	0.447732141326193	NA	0.400189433273161	1	0.491884395541814	0.812306198671794	-0.2370545936686	0.538671586490684	0.01567338969101	0.0503572040709085	-0.775726180159284
chr1	15124347	15152414	28068	-	exon	TMEM51-AS1	0.741626053904179	NA	0.408481274745622	1	0.382961707238832	0.743130417016416	1.12783869978936	0.538671586490684	0.01567338969101	0.0503572040709085	0.589167113298671
chr1	15807516	15807664	149	-	utr5	UQCRHL	0.863875906466171	0.976852308008578	0.820091646863005	1	0.751577667476729	0.935947232050903	-0.369245044443436	-0.341339178622691	0.0164894062857441	0.0525510524894474	-0.0279058658207451
chr1	15835265	15835364	100	-	exon	FLJ37453	0.565103486089042	NA	0.328892751513903	1	0.384772937318749	0.743888011772668	1.29381333928119	0.388443522620457	0.0513155231755628	0.135848097219679	0.905369816660731
chr1	15835661	15835809	149	-	exon	FLJ37453	0.394279744909228	NA	0.334455258884279	1	0.442815541701579	0.780809852133289	0.355980930973815	0.388443522620457	0.0513155231755628	0.135848097219679	-0.0324625916466418
chr1	15944399	15944549	151	-	exon	ZBTB17	0.414762247956646	0.862858038366353	0.60600671217515	1	0.522410431940029	0.830574088161456	-0.288931441439335	-0.0243548029168958	0.761086202942228	0.882432901767638	-0.264576638522439
chr1	15945041	15945802	762	-	exon	ZBTB17	0.828647096083995	0.970165824112757	0.768160182954028	1	0.709491509007306	0.919245598845529	-0.0301790416634022	-0.0243548029168958	0.761086202942228	0.882432901767638	-0.0058242387465064
chr1	15946201	15946969	769	-	exon	ZBTB17	0.199076585434638	NA	0.277668811916333	1	0.144545625288626	0.498574465332492	-0.323355068217361	-0.0243548029168958	0.761086202942228	0.882432901767638	-0.299000265300465
chr1	16015067	16015216	150	-	utr3	HSPB7	0.587434444111997	NA	0.37241467030068	1	0.44352389897283	0.781529475835764	-1.80856492868975	-2.24849033733196	1.06548677357759e-26	5.33973741030803e-25	0.439925408642218
chr1	16018360	16018509	150	-	utr5	HSPB7	0.418684071445309	NA	0.202329127017546	1	0.271455328018773	0.652725893647366	-1.73111771332529	-2.24849033733196	1.06548677357759e-26	5.33973741030803e-25	0.517372624006672
chr1	16206024	16206220	197	-	exon	ARHGEF19	0.727584044279081	NA	0.736100167085947	1	0.734721405762985	0.929304540316096	-0.56462669102786	-0.341958834196048	0.237795715839617	0.437302290993193	-0.222667856831812
chr1	16236963	16237062	100	-	utr5	RSG1	0.190691665378994	NA	0.035920380873956	1	0.111629812084862	0.446742039100967	0.503263319184809	-0.272288992770895	0.506374231169654	0.708685983269933	0.775552311955705
chr1	16250931	16251031	101	-	exon	FBXO42	0.852042418228269	NA	0.575287143862727	1	0.602768172571248	0.871078278874013	0.24439215276698	0.107519999879903	0.304043046674551	0.514359630395079	0.136872152887077
chr1	16352304	16352404	101	-	utr5	FBXO42	0.440151300454835	NA	0.192950515761485	1	0.286053543061755	0.664489474795017	0.363740079023419	0.107519999879903	0.304043046674551	0.514359630395079	0.256220079143516
chr1	16395744	16395843	100	-	exon	SPATA21	0.518316118306643	0.896920853091234	0.735235442997496	1	0.66257951594308	0.896825186041053	-0.479465546267963	1.16425902023126	0.347675684866584	NA	-1.64372456649922
chr1	16478369	16483317	4949	-	exon	CROCCP3	0.992648529482725	NA	0.857055095898822	1	0.926187598054692	0.99015694879989	0.201900632521613	0.177436199635336	0.54309651103222	0.734966902987164	0.0244644328862767
chr1	16607590	16608605	1016	-	utr5	NBPF1	0.842233015849309	NA	0.537214094754015	1	0.616408533025948	0.876835430396435	0.734400472734273	0.638592067756135	7.90950748359656e-06	5.38213585431312e-05	0.0958084049781376
chr1	16628583	16629702	1120	-	exon	CROCCP2	0.369417149579735	NA	0.123872117984459	1	0.15917140180279	0.520143455158874	0.581253577288766	0.0853926938594358	0.482545450930408	0.68842939788846	0.49586088342933
chr1	16632330	16633153	824	-	exon	CROCCP2	0.5598458987702	NA	0.318053455387911	1	0.278781491086589	0.659680205136998	0.144282783917942	0.0853926938594358	0.482545450930408	0.68842939788846	0.0588900900585067
chr1	16990147	16990246	100	-	exon	ATP13A2	0.459067657032295	NA	0.531970425492394	1	0.466788308516421	0.796478300241455	0.0371635390716805	0.18450731695669	0.139808382876569	0.296644913387164	-0.14734377788501
chr1	17022666	17022765	100	-	exon	SDHB	0.721299278845588	NA	0.980625382071324	1	0.983174401184764	0.990196648018047	-0.45219213362108	-0.593072230747389	1.26895903773782e-07	1.15215109284145e-06	0.140880097126309
chr1	17408152	17408350	199	-	utr3	RCC2	0.926231491789357	0.988178516877155	0.708085196831356	1	0.617793914595612	0.877368832527823	-0.700327887540757	-0.568661523851707	1.04914997539969e-15	2.37151609022637e-14	-0.13166636368905
chr1	17429164	17438443	9280	-	exon	RCC2	0.600122138074545	0.922482827543002	0.863458421255266	1	0.882415300265792	0.983786477411262	-0.00435201186521475	-0.568661523851707	1.04914997539969e-15	2.37151609022637e-14	0.564309511986492
chr1	17438542	17439625	1084	-	utr5	RCC2	0.252620433480675	NA	0.112836073392197	1	0.0622844953283089	0.338645903366128	0.114215207997013	-0.568661523851707	1.04914997539969e-15	2.37151609022637e-14	0.68287673184872
chr1	18904431	18904680	250	-	utr3	IFFO2	0.787552750650446	NA	0.978098704632233	1	0.953240282719813	0.99015694879989	-0.556454907653077	-0.437870827998414	2.67555149063665e-06	1.96014406977769e-05	-0.118584079654663
chr1	18905279	18905429	151	-	utr3	IFFO2	0.589956658114683	NA	0.382714444082134	1	0.316822881778507	0.691657635407614	-0.229613647982415	-0.437870827998414	2.67555149063665e-06	1.96014406977769e-05	0.208257180015998
chr1	18908422	18908522	101	-	utr3	IFFO2	0.455403790233021	NA	0.629298553668812	1	0.440706394507776	0.779505900841409	-1.05671720611397	-0.437870827998414	2.67555149063665e-06	1.96014406977769e-05	-0.618846378115558
chr1	18911975	18916962	4988	-	exon	RP13-279N23.2	0.917747576284074	0.986720987589086	0.536255419485395	1	0.49460691786702	0.813068654639026	-0.163729311136684	-0.296678271341192	0.931285308528067	NA	0.132948960204509
chr1	18919735	18955788	36054	-	exon	RP13-279N23.2	0.771721955311085	0.956075814311459	0.818244674138868	1	0.868393730521545	0.979120973205844	0.0332774682701156	-0.296678271341192	0.931285308528067	NA	0.329955739611308
chr1	19084629	19086175	1547	-	exon	UBR4	0.293654476671059	0.808004606660277	0.515921763849211	1	0.416101982814425	0.764490718484317	-0.0836328135958453	-0.0197741257618109	0.665208832074404	0.824574407228417	-0.0638586878340344
chr1	19087876	19092760	4885	-	exon	UBR4	0.479504181136442	0.882770660530831	0.802063391937718	1	0.792731365747939	0.952179947978721	0.016803798668972	-0.0197741257618109	0.665208832074404	0.824574407228417	0.0365779244307829
chr1	19095750	19095850	101	-	exon	UBR4	0.1910597273314	NA	0.0868332560352433	1	0.169101189001663	0.533213410152076	-0.068052774445267	-0.0197741257618109	0.665208832074404	0.824574407228417	-0.0482786486834561
chr1	19100457	19100556	100	-	exon	UBR4	0.834861989591637	0.97124349740334	0.488395868910347	1	0.423779319593943	0.769410126900928	0.168950816308828	-0.0197741257618109	0.665208832074404	0.824574407228417	0.188724942070639
chr1	19128212	19128312	101	-	exon	UBR4	0.570939549586959	NA	0.748716534267584	1	0.788611562620331	0.950309355241676	-0.293127336876932	-0.0197741257618109	0.665208832074404	0.824574407228417	-0.273353211115121
chr1	19138102	19139103	1002	-	exon	UBR4	0.426546535822287	0.866784063166085	0.623362612849374	1	0.553066358951231	0.846743267016099	-0.269520658744564	-0.0197741257618109	0.665208832074404	0.824574407228417	-0.249746532982753
chr1	19140820	19141374	555	-	exon	UBR4	0.335613189945679	NA	0.466233163212351	1	0.335578168873751	0.705391634114433	-0.14297375187422	-0.0197741257618109	0.665208832074404	0.824574407228417	-0.123199626112409
chr1	19157960	19160273	2314	-	exon	UBR4	0.668560153175009	0.937748035236727	0.999980614797667	1	0.989950261298569	0.991516236487455	-0.230227885172884	-0.0197741257618109	0.665208832074404	0.824574407228417	-0.210453759411073
chr1	19164894	19165295	402	-	exon	UBR4	0.0681063975445609	0.537002029946107	0.11097970551087	1	0.0758731140322541	0.372430920909255	-0.215677912185404	-0.0197741257618109	0.665208832074404	0.824574407228417	-0.195903786423593
chr1	19185216	19187175	1960	-	exon	UBR4	0.719001967998097	0.949578360915111	0.954297180545182	1	0.969798169399558	0.99015694879989	-0.136349491880911	-0.0197741257618109	0.665208832074404	0.824574407228417	-0.1165753661191
chr1	19222705	19222805	101	-	exon	EMC1	0.577911906954725	NA	0.757260092235044	1	0.666561286495783	0.898513760255287	-0.319610904459236	-0.0777779459928413	0.33468271741638	0.549365731311304	-0.241832958466394
chr1	19243952	19244618	667	-	utr3	EMC1	0.565828286822637	NA	0.70857828809833	1	0.759365354611014	0.938739041806382	-0.26761608941361	-0.0777779459928413	0.33468271741638	0.549365731311304	-0.189838143420769
chr1	19339274	19339523	250	-	utr3	CAPZB	0.490009051789891	0.887966278057694	0.779874202677878	1	0.523159874714758	0.830930967757286	-0.587891549802462	-0.509254904770374	1.34025898763096e-13	2.44400168332705e-12	-0.0786366450320873
chr1	19682361	19682510	150	-	utr3	TMCO4	0.294256394849756	NA	0.325547464086963	1	0.364687905956517	0.729282421924312	-0.673895822721442	-0.447486000165706	0.00132974142662844	0.00584235451667082	-0.226409822555736
chr1	19682905	19683004	100	-	utr3	TMCO4	0.846434575965697	NA	0.996732774223299	1	0.953787974326204	0.99015694879989	-0.630538318393981	-0.447486000165706	0.00132974142662844	0.00584235451667082	-0.183052318228275
chr1	20163951	20164100	150	-	utr3	PLA2G2C	0.865856731500378	NA	0.648941390338695	1	0.642072567487093	0.889566936321845	-0.114860009849871	-0.106067304549059	0.577370990097299	0.760805834655781	-0.00879270530081196
chr1	20500642	20500741	100	-	utr3	MUL1	0.935453327844241	NA	0.860513248164288	1	0.886532814178968	0.984803114039274	-0.0318884014533816	-0.0771370984586013	0.707651421300654	0.852219930521676	0.0452486970052197
chr1	20652311	20652410	100	-	utr3	DDOST	0.865560158868948	0.977434620865111	0.46118553468937	1	0.379215308200958	0.741122843015902	-0.325575402622121	-0.366769269245798	1.35852898245872e-08	1.42484673365656e-07	0.0411938666236768
chr1	20653760	20654648	889	-	exon	DDOST	0.242398110960423	0.776907580096851	0.48767993488427	1	0.341018544876039	0.709778733319778	-0.523239316811804	-0.366769269245798	1.35852898245872e-08	1.42484673365656e-07	-0.156470047566006
chr1	20656139	20660498	4360	-	exon	DDOST	0.420897764358778	0.864634738323699	0.254799043925434	1	0.0756838663790788	0.37178568623667	0.162041567247582	-0.366769269245798	1.35852898245872e-08	1.42484673365656e-07	0.52881083649338
chr1	20743560	20743660	101	-	utr3	HP1BP3	0.241741949756427	NA	0.152288797708488	1	0.0732635173678362	0.365724359977903	0.463998878161333	-0.0520672650815525	0.348350971425112	0.56407850756846	0.516066143242885
chr1	20744958	20745609	652	-	exon	HP1BP3	0.3916704697015	0.847525242428888	0.695906897238807	1	0.627191969798599	0.88183493387245	-0.241421662582381	-0.0520672650815525	0.348350971425112	0.56407850756846	-0.189354397500829
chr1	20780474	20786218	5745	-	utr5	HP1BP3	0.245919094490071	0.777556085048412	0.0645745562370747	1	0.0406748942101045	0.271788575772994	0.485940624170291	-0.0520672650815525	0.348350971425112	0.56407850756846	0.538007889251844
chr1	20886280	20892727	6448	-	exon	EIF4G3	0.53867961244483	NA	0.716470577693875	1	0.697813829443602	0.914158066619899	-0.250498715816092	-0.255563609201037	0.00111966469673227	0.00500802573989794	0.00506489338494537
chr1	20973064	20980398	7335	-	exon	EIF4G3	0.265881226646637	NA	0.287853724097466	1	0.33036493618563	0.70017550072892	-0.0620720377392295	-0.255563609201037	0.00111966469673227	0.00500802573989794	0.193491571461808
chr1	21218143	21218242	100	-	utr3	ECE1	0.501386789957993	NA	0.196942021169333	1	0.273177784818966	0.654503575879926	0.535457936934091	0.328154911497288	4.84205705904583e-07	4.00581922155145e-06	0.207303025436803
chr1	21225314	21227181	1868	-	exon	ECE1	0.430699040483166	0.867306799329813	0.645238524324121	1	0.619744649569756	0.878083644501004	0.072738574265198	0.328154911497288	4.84205705904583e-07	4.00581922155145e-06	-0.25541633723209
chr1	21227984	21233147	5164	-	exon	ECE1	0.517127062222972	NA	0.723667638453162	1	0.745545536882992	0.933893675084509	0.392301041114118	0.328154911497288	4.84205705904583e-07	4.00581922155145e-06	0.0641461296168299
chr1	21260361	21272766	12406	-	exon	ECE1	0.289610407204833	0.805985443617557	0.458555406451987	1	0.357132744374142	0.722638544376306	0.172464805402495	0.328154911497288	4.84205705904583e-07	4.00581922155145e-06	-0.155690106094793
chr1	21290122	21290222	101	-	utr5	ECE1	0.597120724983336	NA	0.333587896537944	1	0.352374154143297	0.718431449116277	0.30989872267446	0.328154911497288	4.84205705904583e-07	4.00581922155145e-06	-0.0182561888228281
chr1	21294240	21294340	101	-	utr5	ECE1	0.357396383481438	NA	0.26228704207488	1	0.361693325674325	0.726642494223762	0.155327410060342	0.328154911497288	4.84205705904583e-07	4.00581922155145e-06	-0.172827501436946
chr1	21782906	21783056	151	-	utr5	USP48	0.530330608751696	NA	0.312730017330491	1	0.309838236485166	0.685775978918536	-0.146400113197154	-0.397097409799744	4.27127227270468e-08	4.1433441357931e-07	0.250697296602589
chr1	23084421	23084521	101	-	utr3	LUZP1	0.821666438192076	NA	0.68510596839864	1	0.804463885024858	0.957290365951001	-0.0859933903509408	-0.0888115364784117	0.394917839547862	0.611118670626015	0.00281814612747089
chr1	23087756	23087906	151	-	utr3	LUZP1	0.49075043328984	NA	0.498328415173565	1	0.595538954978118	0.868064012417168	0.176002031175872	-0.0888115364784117	0.394917839547862	0.611118670626015	0.264813567654284
chr1	23088652	23088752	101	-	utr3	LUZP1	0.960842489409684	NA	0.816423541814023	1	0.891095743187909	0.986292810928791	0.0406156530178917	-0.0888115364784117	0.394917839547862	0.611118670626015	0.129427189496303
chr1	23092805	23092905	101	-	exon	LUZP1	0.97274393990241	NA	0.755226689880407	1	0.849539984897604	0.972975818435418	0.327532750595095	-0.0888115364784117	0.394917839547862	0.611118670626015	0.416344287073507
chr1	23310630	23310930	301	-	exon	HNRNPR	0.453686259540851	0.872008690667408	0.825624951639174	1	0.830180448326419	0.966103887682829	-0.68995311238524	-0.636288343432819	6.27939530456255e-28	3.33977642424037e-26	-0.0536647689524211
chr1	23318641	23321571	2931	-	exon	HNRNPR	0.691439310331976	0.945407702509971	0.95032648862915	1	0.918002844404959	0.99015694879989	-0.701256119275749	-0.636288343432819	6.27939530456255e-28	3.33977642424037e-26	-0.0649677758429299
chr1	23428912	23429062	151	-	utr3	ASAP3	0.306060586828262	NA	0.110088410271955	1	0.166627092002863	0.529732911201617	0.986242464086949	0.594279378496273	0.000312555962303893	0.0015721985122843	0.391963085590676
chr1	23433529	23434281	753	-	utr3	ASAP3	0.750691634243265	NA	0.829361746333424	1	0.871223627086674	0.97993834798154	0.536516162946665	0.594279378496273	0.000312555962303893	0.0015721985122843	-0.0577632155496079
chr1	23516386	23516485	100	-	exon	E2F2	0.323266184925557	NA	0.281527733942571	1	0.364948716963453	0.729434409890579	-0.126992149378508	-0.0455421509867791	0.739447410741869	0.871595429579128	-0.0814499983917285
chr1	23520985	23521899	915	-	exon	E2F2	0.856796599478331	NA	0.935759672938256	1	0.971217890912955	0.99015694879989	0.00406402092387908	-0.0455421509867791	0.739447410741869	0.871595429579128	0.0496061719106582
chr1	23796643	23796742	100	-	exon	GALE	0.164472106421389	NA	0.0287542515469046	1	0.0637986682360024	0.342040374488954	0.470940289958546	0.21457497513092	0.176558702663076	0.352694821668853	0.256365314827626
chr1	24157190	24157289	100	-	utr3	IFNLR1	0.411549119049108	NA	0.394321029381352	1	0.455921125927966	0.789362516969512	-0.308802136116368	0.192227496420725	0.354939001737201	0.570785262909238	-0.501029632537093
chr1	24161625	24169457	7833	-	exon	IFNLR1	0.935911960550733	NA	0.654065106539303	1	0.738915188789719	0.931053057118592	0.441189830907249	0.192227496420725	0.354939001737201	0.570785262909238	0.248962334486524
chr1	24369778	24373740	3963	-	exon	STPG1	0.745624282994334	NA	0.541688793470044	1	0.677394786737412	0.904699143087472	-0.189202411461629	-0.921119057678175	0.00522564238234822	0.0195107432376043	0.731916646216546
chr1	24900604	24900753	150	-	utr3	RUNX3	0.070998611452736	NA	0.00697042767671067	1	0.00600231714541436	0.0924297131007589	0.398842701289636	-0.115964785447967	0.0570938396151657	0.148393378805737	0.514807486737603
chr1	24901399	24901548	150	-	utr3	RUNX3	0.650343444725753	0.937376232406488	0.26534517505925	1	0.193001918981251	0.565224177918348	-0.0619432779336037	-0.115964785447967	0.0570938396151657	0.148393378805737	0.0540215075143633
chr1	24901648	24901797	150	-	utr3	RUNX3	0.214450486381027	0.751340081537449	0.369530516858561	1	0.188356356884518	0.560431968896366	-0.400578423200744	-0.115964785447967	0.0570938396151657	0.148393378805737	-0.284613637752777
chr1	24902592	24927632	25041	-	exon	MIR6731	0.991339236177932	0.998402064329276	0.517449041177796	1	0.310247956928824	0.686324729647928	0.264016800479835	-2.43297905675237	0.483448747695627	NA	2.6969958572322
chr1	24929830	24964565	34736	-	utr5	RUNX3	0.588883485166511	0.919362057809568	0.325271852131202	1	0.106041423699044	0.437585699611904	0.42618719260853	-0.115964785447967	0.0570938396151657	0.148393378805737	0.542151978056497
chr1	25246581	25246680	100	-	exon	RSRP1	0.0764153351116344	NA	0.0782991395844572	1	0.0845981543928127	0.392043755304735	0.262149731336349	0.47915108174258	2.11123668619308e-08	2.1549311425395e-07	-0.217001350406231
chr1	25862658	25862858	201	-	utr3	PAQR7	0.225411877273219	NA	0.0645495329182526	1	0.0579028618215712	0.327417413442903	0.486105530414881	-0.686976169630063	4.63749177572046e-05	0.000276238187024798	1.17308170004494
chr1	25902829	25902929	101	-	exon	STMN1	0.298357745807019	NA	0.371352334475853	1	0.293379480707575	0.670654159736465	-0.578995707496977	-0.65208706137967	7.77997271727118e-30	4.49003744587193e-28	0.0730913538826928
chr1	26170007	26170155	149	-	utr3	RP11-96L14.7	0.124666107386187	NA	0.021769811525868	1	0.0187338897429024	0.177611831245234	0.256582608683106	-1.73860771718107	0.229637118534011	NA	1.99519032586418
chr1	26282917	26284220	1304	-	exon	UBXN11	0.344401004887495	NA	0.110908192727567	1	0.127186763818061	0.470785956069793	0.0198134650082336	-0.271864995080629	0.0323673969887946	0.0929556001398681	0.291678460088863
chr1	26297436	26300977	3542	-	utr5	UBXN11	0.780563352471483	NA	0.494892606072189	1	0.565240571603543	0.85279552248014	-0.429681378444101	-0.271864995080629	0.0323673969887946	0.0929556001398681	-0.157816383363472
chr1	26889849	26889998	150	-	exon	GPN2	0.526767877396178	NA	0.265211642823633	1	0.26558603836049	0.6466634843774	0.355586903662597	0.140425459991669	0.151659957059302	0.315392742597766	0.215161443670929
chr1	26897310	26897409	100	-	exon	GPATCH3	0.711396287798835	NA	0.794882057486704	1	0.873038006326324	0.980571628177905	-0.651651075853819	-0.455431191051312	0.0240023276992771	0.0724308873695333	-0.196219884802507
chr1	27102052	27102405	354	-	exon	SLC9A1	0.783288714158025	NA	0.956232561411486	1	0.965974451611257	0.99015694879989	-0.0631682441222005	0.193508121298775	0.101021424993514	0.231558563680073	-0.256676365420975
chr1	27154774	27154873	100	-	utr5	SLC9A1	0.983317411158966	NA	0.791538603052681	1	0.803698402043768	0.957011409203992	0.309550460894915	0.193508121298775	0.101021424993514	0.231558563680073	0.11604233959614
chr1	27357869	27358470	602	-	exon	MAP3K6	0.37404553954121	NA	0.340143196504669	1	0.425071579854285	0.770158693058495	0.128783336690506	0.402718583587002	0.00457525056044811	0.0173510900317588	-0.273935246896496
chr1	27362117	27362216	100	-	exon	MAP3K6	0.843679144417161	NA	0.634489212967022	1	0.732086939876057	0.928177417388749	0.557695769663039	0.402718583587002	0.00457525056044811	0.0173510900317588	0.154977186076038
chr1	27404375	27404475	101	-	utr3	WASF2	0.664222784445068	NA	0.327102409524373	1	0.292564577543987	0.670045504883385	-0.335138837584385	-0.452828139240189	2.05725431310043e-15	4.4821705415943e-14	0.117689301655804
chr1	27407063	27407163	101	-	utr3	WASF2	0.114716207858829	NA	0.0536593571896586	1	0.00291995568619123	0.0595124767212342	-0.168745324884623	-0.452828139240189	2.05725431310043e-15	4.4821705415943e-14	0.284082814355567
chr1	27407810	27407910	101	-	utr3	WASF2	0.382659756672202	0.845835647118601	0.288154536880163	1	0.0399091786933939	0.270018067666546	-0.210804997781122	-0.452828139240189	2.05725431310043e-15	4.4821705415943e-14	0.242023141459067
chr1	27408159	27408258	100	-	utr3	WASF2	0.455671222986308	0.872336065119434	0.691199971933561	1	0.559795075931592	0.850412702197046	-0.624940667956268	-0.452828139240189	2.05725431310043e-15	4.4821705415943e-14	-0.172112528716079
chr1	27409802	27410151	350	-	exon	WASF2	0.0135542052279984	0.324457861041543	0.0204885459358783	1	0.00140372945240211	0.0373695112288912	-0.800291503846436	-0.452828139240189	2.05725431310043e-15	4.4821705415943e-14	-0.347463364606247
chr1	27428907	27490108	61202	-	utr5	WASF2	0.849287753900129	0.973175880080517	0.824332626685693	1	0.749407666080338	0.935186822953269	-0.0451422658028226	-0.452828139240189	2.05725431310043e-15	4.4821705415943e-14	0.407685873437367
chr1	27534880	27547373	12494	-	utr3	AHDC1	0.622104975062158	0.929144030129906	0.925102479039392	1	0.931110825874376	0.99015694879989	-0.749483088753516	-0.760135421838306	1.11725182005661e-16	2.76762151772014e-15	0.0106523330847901
chr1	27549112	27549212	101	-	exon	AHDC1	0.454592854020743	NA	0.519478287978387	1	0.528537702098792	0.833471509630345	-0.887762112284752	-0.760135421838306	1.11725182005661e-16	2.76762151772014e-15	-0.127626690446446
chr1	27549311	27549410	100	-	exon	AHDC1	0.169381872998036	NA	0.183986180547853	1	0.101108714767182	0.426250469830985	-0.992326509229569	-0.760135421838306	1.11725182005661e-16	2.76762151772014e-15	-0.232191087391263
chr1	27549808	27550056	249	-	exon	AHDC1	0.516474907030264	NA	0.25455743065354	1	0.230422278874917	0.607253910680563	-0.464144495904963	-0.760135421838306	1.11725182005661e-16	2.76762151772014e-15	0.295990925933342
chr1	27550802	27550901	100	-	exon	AHDC1	0.744782418980173	NA	0.510170545456194	1	0.454039376534978	0.787968032749458	-0.871795488612571	-0.760135421838306	1.11725182005661e-16	2.76762151772014e-15	-0.111660066774265
chr1	27603457	27603556	100	-	utr5	AHDC1	0.0950126403379186	NA	0.00822426258875625	1	0.0322170469723477	0.239983707288136	-0.0152916673083476	-0.760135421838306	1.11725182005661e-16	2.76762151772014e-15	0.744843754529958
chr1	27972687	27972837	151	-	utr3	EYA3	0.487171434365548	NA	0.656965963746006	1	0.580771336569231	0.860686367776275	-0.0935317738956458	-0.162208596215748	0.040411559036732	0.112110819623764	0.0686768223201019
chr1	28232925	28233025	101	-	utr5	DNAJC8	0.120321498917864	NA	0.0891571889488101	1	0.0665172449676652	0.348768911785473	-0.783215491087288	-0.502305283246558	4.97380369422922e-09	5.52927972155605e-08	-0.280910207840729
chr1	28580582	28580681	100	-	exon	SNHG12	0.538565092186281	NA	0.264463418355387	1	0.192761264122983	0.565010581007812	-0.0211273057645294	-0.0432243967077003	0.747627110959398	0.875875375568081	0.0220970909431709
chr1	28622085	28623964	1880	-	utr5	TAF12	0.108063506739761	NA	0.0860407423858373	1	0.12992774500063	0.475660045995468	0.0190683753191835	0.263798437038625	0.0459307901620696	0.124261082971813	-0.244730061719441
chr1	29148792	29148992	201	-	exon	SRSF4	0.388979287204513	0.847525242428888	0.791718295885116	1	0.691793756965721	0.911715365911113	-0.373893301562807	-0.319773054238563	2.65138000938286e-10	3.47433250021788e-09	-0.0541202473242433
chr1	29149142	29150168	1027	-	exon	SRSF4	0.775892408355121	0.956552264161217	0.377081888225148	1	0.146271471494858	0.501126318033057	-0.429914241410839	-0.319773054238563	2.65138000938286e-10	3.47433250021788e-09	-0.110141187172276
chr1	29170789	29170939	151	-	exon	SRSF4	0.53129900507495	NA	0.357023231329729	1	0.280332055483885	0.660432327415626	0.17108414462818	-0.319773054238563	2.65138000938286e-10	3.47433250021788e-09	0.490857198866743
chr1	30721584	30721732	149	-	exon	MATN1	0.920971504320013	NA	0.957429064279621	1	0.94890745962463	0.99015694879989	-0.428229043899534	0.785506906576778	0.148138714882421	0.31053034321373	-1.21373595047631
chr1	30870412	30870512	101	-	utr3	SDC3	0.502388992367948	NA	0.261442885249084	1	0.356453860375781	0.722180825139754	1.37102746553132	0.664736241290579	4.04066011838609e-06	2.87106498261225e-05	0.706291224240743
chr1	30872154	30872353	200	-	utr3	SDC3	0.334396839524078	NA	0.360586607894369	1	0.434531709302197	0.774686420902891	0.179858561926914	0.664736241290579	4.04066011838609e-06	2.87106498261225e-05	-0.484877679363665
chr1	30872453	30872552	100	-	utr3	SDC3	0.0210293364609974	NA	0.00387184639443539	1	0.0172570593859503	0.16894322199526	0.00417394481153491	0.664736241290579	4.04066011838609e-06	2.87106498261225e-05	-0.660562296479044
chr1	30933198	30936697	3500	-	utr3	PUM1	0.720375375207436	0.949578360915111	0.850140228761316	1	0.844840244224149	0.971757568305164	-0.130083742056247	-0.189130030762601	0.0041331574566509	0.0158630203058586	0.0590462887063537
chr1	30942060	30945431	3372	-	utr3	PUM1	0.436116193402605	0.868219994367678	0.667328666789929	1	0.639766027826812	0.888543509927158	0.00603140571906356	-0.189130030762601	0.0041331574566509	0.0158630203058586	0.195161436481665
chr1	30966105	30966254	150	-	exon	PUM1	0.902490209991896	0.985568139524752	0.737728685739768	1	0.791518823533847	0.9512086665327	-0.244729946667411	-0.189130030762601	0.0041331574566509	0.0158630203058586	-0.0555999159048095
chr1	30974662	30974761	100	-	exon	PUM1	0.526664897699873	NA	0.709343466405062	1	0.690458997878738	0.910929939928208	-0.364957594991776	-0.189130030762601	0.0041331574566509	0.0158630203058586	-0.175827564229175
chr1	31059257	31059407	151	-	exon	PUM1	0.281790123991426	NA	0.381692768417514	1	0.370781781719613	0.734881962804178	-0.365220896339484	-0.189130030762601	0.0041331574566509	0.0158630203058586	-0.176090865576883
chr1	31261648	31261747	100	-	exon	SNRNP40	0.796779065421056	NA	0.978281429298444	1	0.968732894171226	0.99015694879989	-0.500233548649707	-0.413097731199726	3.80037315408033e-06	2.71276636327445e-05	-0.087135817449981
chr1	31653880	31654029	150	-	exon	COL16A1	0.86693575194242	NA	0.809051065507682	1	0.760339673388428	0.938844518421593	1.26730945955782	1.30868361117522	1.79023210789291e-66	4.85600459265951e-64	-0.041374151617402
chr1	31656278	31656378	101	-	exon	COL16A1	0.746477458538372	NA	0.898213844444202	1	0.969167786648607	0.99015694879989	0.661112399832819	1.30868361117522	1.79023210789291e-66	4.85600459265951e-64	-0.647571211342406
chr1	31672738	31673070	333	-	exon	COL16A1	0.578989751903353	NA	0.313703066922921	1	0.37188948922096	0.735645956597098	1.43522133307225	1.30868361117522	1.79023210789291e-66	4.85600459265951e-64	0.126537721897026
chr1	31684851	31685732	882	-	exon	COL16A1	0.395234625764965	NA	0.210523915417985	1	0.119719256968587	0.459315253362511	1.8555809075057	1.30868361117522	1.79023210789291e-66	4.85600459265951e-64	0.546897296330476
chr1	31692490	31696998	4509	-	exon	COL16A1	0.151512079476389	0.69343323138132	0.0321331232467379	1	0.0146146904171634	0.154253703059003	1.58690976270247	1.30868361117522	1.79023210789291e-66	4.85600459265951e-64	0.27822615152725
chr1	31699897	31702162	2266	-	exon	COL16A1	0.558713944854903	NA	0.284497875584001	1	0.252287768825249	0.633885195224057	1.59345528629138	1.30868361117522	1.79023210789291e-66	4.85600459265951e-64	0.284771675116152
chr1	31730843	31730943	101	-	exon	ADGRB2	0.859806551959841	NA	0.60391644136789	1	0.562056525827833	0.851260552790836	-0.042468541748133	-0.164690565328863	0.0653986553256371	0.164730217128999	0.12222202358073
chr1	31790821	31790921	101	-	exon	SPOCD1	0.572014005611178	NA	0.383044232263599	1	0.490187521718896	0.811334115536851	0.105816124176107	-0.0836640484983132	0.807511627606	0.90731643551236	0.18948017267442
chr1	31938038	31938322	285	-	exon	PTP4A2	0.482930756164771	0.885773798203835	0.362053345418855	1	0.269008295854904	0.650060084301457	0.287853095580425	-0.593512993061437	1.59175345906141e-28	8.67865579438003e-27	0.881366088641863
chr1	32206669	32206766	98	-	exon	RP4-622L5.7	0.0992897425953723	NA	0.0648147522947158	1	0.0838570836732714	0.39032781625546	-0.624983126624901	0.608309111785585	0.526435417357468	0.723794497665656	-1.23329223841049
chr1	32214621	32214720	100	-	utr3	TMEM234	0.563814075205955	NA	0.575729819692252	1	0.564413448782184	0.852594891445419	-0.336994570597758	0.035344657602089	0.871861257991364	0.94076062347963	-0.372339228199847
chr1	32334731	32334881	151	-	exon	MARCKSL1	0.962889604421756	0.993175275471684	0.541916652239485	1	0.48917075606008	0.810637606546643	-0.0734556764271153	-0.236308426995135	0.00445794358658846	0.0169713750064246	0.162852750568019
chr1	32334981	32336129	1149	-	utr5	MARCKSL1	0.483450669371833	0.885879415387488	0.172263462638545	1	0.0902982993937147	0.405365582915819	0.0977936828897937	-0.236308426995135	0.00445794358658846	0.0169713750064246	0.334102109884928
chr1	32363230	32363330	101	-	exon	FAM229A	0.324274888336877	NA	0.100194191415481	1	0.120028744388463	0.459350129770821	0.982767064914262	0.605103282777105	0.00736876720780451	0.0262337700497409	0.377663782137156
chr1	32365949	32366148	200	-	utr3	BSDC1	0.242332329501491	NA	0.119526070540899	1	0.0550472727292083	0.318793573350347	0.753765841134104	0.467800753679927	1.17586480779378e-09	1.41364356394044e-08	0.285965087454177
chr1	32366546	32366695	150	-	utr3	BSDC1	0.00187832933383159	NA	2.42548885432551e-05	0.567661411466342	2.46621771338202e-05	0.00223073677109655	1.2909469362563	0.467800753679927	1.17586480779378e-09	1.41364356394044e-08	0.823146182576377
chr1	32368487	32369265	779	-	utr3	BSDC1	0.492763628673078	NA	0.207687589611391	1	0.169736971008673	0.533963746450944	0.641396368828657	0.467800753679927	1.17586480779378e-09	1.41364356394044e-08	0.17359561514873
chr1	32376596	32378239	1644	-	utr3	BSDC1	0.676431237985593	0.94168236951607	0.987498423149546	1	0.944368221854325	0.99015694879989	0.398280486584672	0.467800753679927	1.17586480779378e-09	1.41364356394044e-08	-0.0695202670952547
chr1	32386832	32393636	6805	-	exon	BSDC1	0.869748846523659	NA	0.663395020480398	1	0.433011916802393	0.774473933531804	0.732727890048573	0.467800753679927	1.17586480779378e-09	1.41364356394044e-08	0.264927136368646
chr1	32775834	32775983	150	-	utr3	YARS	0.0698626797660307	0.541096587473664	0.0133597832181506	1	8.40616267489954e-05	0.00557878677010968	-0.77270619471617	-1.07022112243131	1.59133869406301e-87	7.50696731764506e-85	0.297514927715139
chr1	32780119	32780219	101	-	exon	YARS	0.787181313986866	0.957471045014906	0.420988942867942	1	0.135649653946515	0.483766850815194	-1.10005199956368	-1.07022112243131	1.59133869406301e-87	7.50696731764506e-85	-0.0298308771323716
chr1	32780667	32781152	486	-	exon	YARS	0.756123476435676	0.951633521259128	0.363345486137091	1	0.181476692045334	0.551492342008827	-0.954456104760951	-1.07022112243131	1.59133869406301e-87	7.50696731764506e-85	0.115765017670357
chr1	32783293	32783393	101	-	exon	YARS	0.963705295183813	NA	0.798061284059219	1	0.846876606795623	0.971769992508898	-0.282596819977057	-1.07022112243131	1.59133869406301e-87	7.50696731764506e-85	0.787624302454252
chr1	32811021	32811120	100	-	exon	YARS	0.104531222025599	0.619102702531926	0.234648654712689	1	0.0681443969702383	0.351711563741303	-1.20782692467854	-1.07022112243131	1.59133869406301e-87	7.50696731764506e-85	-0.13760580224723
chr1	32817257	32817357	101	-	utr5	YARS	0.262879520559597	NA	0.365019824638342	1	0.314335223559606	0.689524630139326	-1.19000120325118	-1.07022112243131	1.59133869406301e-87	7.50696731764506e-85	-0.119780080819876
chr1	32894692	32894838	147	-	utr3	TMEM54	0.483960461915015	NA	0.207716387727793	1	0.213956242523295	0.589757959006147	0.268691460098823	0.113808062466434	0.453095054075595	0.663364904384927	0.154883397632389
chr1	32937085	32937233	149	-	utr3	RNF19B	0.792812029636225	0.960412825862448	0.394727707508627	1	0.390604964479168	0.747465377847851	1.01960523838591	0.961311387345545	1.66650298605126e-24	7.20380772854827e-23	0.0582938510403624
chr1	32949621	32949720	100	-	exon	RNF19B	0.449732699281962	NA	0.638569046355876	1	0.669879582175164	0.900209062286476	0.936387610546029	0.961311387345545	1.66650298605126e-24	7.20380772854827e-23	-0.0249237767995153
chr1	32964193	32964291	99	-	exon	RNF19B	0.222502598002783	NA	0.0478185108987585	1	0.0649532702312338	0.344656910918939	1.41402902020982	0.961311387345545	1.66650298605126e-24	7.20380772854827e-23	0.452717632864279
chr1	33010181	33010330	150	-	utr3	AK2	0.434217931197129	0.868059482458966	0.712959401295534	1	0.564370532065957	0.852594891445419	-0.478871361760391	-0.313147072315792	1.6546088290393e-06	1.25938307927579e-05	-0.165724289444599
chr1	33010679	33010828	150	-	utr3	AK2	0.41986754731249	NA	0.145498605395269	1	0.081879123934785	0.384559389819609	-0.331227567602437	-0.313147072315792	1.6546088290393e-06	1.25938307927579e-05	-0.0180804952866446
chr1	33013387	33014449	1063	-	utr3	AK2	0.0121778192202973	0.314472096531445	0.0236942604493762	1	0.000200693704904139	0.0101733503620144	-0.72969000442845	-0.313147072315792	1.6546088290393e-06	1.25938307927579e-05	-0.416542932112658
chr1	33014548	33019736	5189	-	utr3	AK2	0.58583883000893	0.919134835665722	0.911690922576834	1	0.926341368678406	0.99015694879989	-0.114743668505704	-0.313147072315792	1.6546088290393e-06	1.25938307927579e-05	0.198403403810088
chr1	33146800	33147000	201	-	utr3	TRIM62	0.701970610731151	NA	0.83313260426111	1	0.883854709864882	0.983997388519485	0.0252912693284695	0.268449370354513	0.124842051766526	0.27248682775226	-0.243158101026043
chr1	33147150	33147249	100	-	utr3	TRIM62	0.314047954191242	NA	0.113438606442151	1	0.172246909999822	0.538173961131747	0.332669419705465	0.268449370354513	0.124842051766526	0.27248682775226	0.0642200493509523
chr1	33159793	33159892	100	-	exon	TRIM62	0.845526163944278	NA	0.642784139932566	1	0.679766504368696	0.906368235506286	0.477823085711711	0.268449370354513	0.124842051766526	0.27248682775226	0.209373715357198
chr1	33324119	33324219	101	-	utr3	PHC2	0.490770729416684	NA	0.214247013362148	1	0.204032728267039	0.578303604410675	0.18058362421949	-0.0525262411397623	0.539123266684112	0.731992521533212	0.233109865359253
chr1	33324715	33324864	150	-	utr3	PHC2	0.277607699525117	NA	0.374631089415505	1	0.391182989867269	0.747991525313016	-0.17916457439359	-0.0525262411397623	0.539123266684112	0.731992521533212	-0.126638333253828
chr1	33329093	33331350	2258	-	exon	PHC2	0.491954155082461	0.889250203480877	0.772321491137999	1	0.712430744938	0.920173947605167	-0.0964446971508982	-0.0525262411397623	0.539123266684112	0.731992521533212	-0.043918456011136
chr1	33334191	33335213	1023	-	utr5	PHC2	0.552651091590652	NA	0.214641075325822	1	0.226566092496243	0.60322353095914	0.0944061572218977	-0.0525262411397623	0.539123266684112	0.731992521533212	0.14693239836166
chr1	34854417	34854517	101	-	utr3	SMIM12	0.987770724321621	NA	0.790898115597767	1	0.88909674539324	0.985994807117329	-0.282324220843283	-0.182401907763975	0.163076385285814	0.332953433818136	-0.0999223130793081
chr1	34855516	34855915	400	-	utr3	SMIM12	0.45668392351248	0.872336065119434	0.706451116682391	1	0.621765836013824	0.879012023432252	-0.376974774271987	-0.182401907763975	0.163076385285814	0.332953433818136	-0.194572866508012
chr1	35010984	35011940	957	-	exon	RP11-244H3.4	0.620300982784186	NA	0.346551691981581	1	0.334579627648549	0.704557028037982	0.128736535717759	NA	NA	NA	NA
chr1	35184535	35187092	2558	-	exon	SFPQ	0.956621188477724	0.991925302804382	0.555114728076736	1	0.365441887388936	0.730166916491309	-0.431260967456333	-0.360467805654433	3.12579019175363e-13	5.51012568327e-12	-0.0707931618018997
chr1	35191459	35192351	893	-	exon	SFPQ	0.705244854183131	0.948230121466431	0.906042235903032	1	0.850343588151623	0.97346556096697	-0.298296770363581	-0.360467805654433	3.12579019175363e-13	5.51012568327e-12	0.0621710352908526
chr1	35192550	35192899	350	-	exon	SFPQ	0.651273574837205	0.937376232406488	0.410821358347121	1	0.320384488667702	0.693337680502646	-0.0872585532919852	-0.360467805654433	3.12579019175363e-13	5.51012568327e-12	0.273209252362448
chr1	35439150	35439250	101	-	exon	KIAA0319L	0.949583288582888	NA	0.829973849928217	1	0.82903942629084	0.965581968054177	0.529454362377645	-0.0717219286286909	0.38820861110853	0.604399975681957	0.601176291006336
chr1	35440048	35440148	101	-	exon	KIAA0319L	0.865889846327461	NA	0.687431379053547	1	0.799081542633462	0.954617628952758	-0.255147510183941	-0.0717219286286909	0.38820861110853	0.604399975681957	-0.18342558155525
chr1	35714670	35714819	150	-	utr3	C1orf216	0.993400653645897	NA	0.787329588747763	1	0.870986820477148	0.979868103825433	-0.0466127715170985	-0.212139683357235	0.122598198960143	0.268589693834942	0.165526911840137
chr1	35715664	35715813	150	-	exon	C1orf216	0.532130156810357	NA	0.578808173053839	1	0.640033914816117	0.888621643226042	-0.636455225487808	-0.212139683357235	0.122598198960143	0.268589693834942	-0.424315542130573
chr1	35716310	35716584	275	-	utr5	C1orf216	0.75482312912003	NA	0.504812084333905	1	0.521740495483523	0.830241447336809	-0.130702236141943	-0.212139683357235	0.122598198960143	0.268589693834942	0.0814374472152919
chr1	35753825	35753924	100	-	exon	CLSPN	0.855175297539145	NA	0.9972616707427	1	0.955960805829608	0.99015694879989	0.236429524733875	-0.212870945346591	0.0852772779229055	0.202840834257048	0.449300470080465
chr1	35769868	35769967	100	-	utr5	CLSPN	0.268448359826157	NA	0.217416793094624	1	0.282730759805336	0.662146668162451	-0.993948746567482	-0.212870945346591	0.0852772779229055	0.202840834257048	-0.781077801220892
chr1	36149288	36149437	150	-	utr5	TRAPPC3	0.393990586939169	NA	0.424849970584203	1	0.429907847665228	0.772587538144622	-0.367756120805547	-0.247171610746437	0.0384044190538375	0.107338471595605	-0.12058451005911
chr1	36322128	36322225	98	-	utr3	EVA1B	0.122786547849883	NA	0.0324967070131199	1	0.0178645259307443	0.172560189754125	1.70419564449487	0.797903013466124	0.00632001462760422	0.0229760960661772	0.906292631028749
chr1	36324009	36324106	98	-	utr5	EVA1B	0.742194469380452	NA	0.489000588436388	1	0.586706560896578	0.863941833225562	0.87804198121968	0.797903013466124	0.00632001462760422	0.0229760960661772	0.0801389677535559
chr1	36358746	36361279	2534	-	exon	STK40	0.128747513488879	NA	0.0208172776230485	1	0.0229199097727445	0.200174662025167	0.2464691244356	-0.482191072916314	1.17602042673145e-08	1.24364733236221e-07	0.728660197351914
chr1	36394079	36397643	3565	-	utr5	LSM10	0.743454970591748	0.949578360915111	0.940046250935085	1	0.923364993205412	0.99015694879989	-0.521074638204333	-0.479468390796737	0.000419750728781568	0.00205704399606143	-0.0416062474075954
chr1	36432494	36438759	6266	-	utr3	OSCP1	0.591587916720401	NA	0.361272528956684	1	0.327155686492609	0.697738097719895	0.134558599484664	-0.179354086860327	0.487243079589725	0.692777802850022	0.313912686344991
chr1	36455817	36455916	100	-	exon	MRPS15	0.796999232671639	0.961776280595272	0.835579738567764	1	0.75617029469488	0.937862635454574	-0.525486375771897	-0.549143564946077	3.87369627000332e-09	4.40100570989906e-08	0.0236571891741791
chr1	36464190	36464338	149	-	utr5	MRPS15	0.150663386263416	NA	0.118873181394158	1	0.00588864946132304	0.0914810284684449	0.322602314845312	-0.549143564946077	3.87369627000332e-09	4.40100570989906e-08	0.871745879791388
chr1	37501890	37501990	101	-	exon	MEAF6	0.290596981698209	0.805985443617557	0.495152927418996	1	0.365091449321521	0.729653419489444	-0.776014734590461	-0.607747104509159	1.90774751675737e-12	3.08480783261065e-11	-0.168267630081302
chr1	37537092	37537242	151	-	utr3	SNIP1	0.295791404391559	NA	0.095257266088433	1	0.103466678639525	0.431916229595179	0.632662897411927	0.132754565348675	0.27606056655395	0.482609639071725	0.499908332063252
chr1	37540682	37548947	8266	-	exon	SNIP1	0.0838153675773052	0.579293928734544	0.131862592022396	1	0.12891499181011	0.473294391652631	0.283008443666119	0.132754565348675	0.27606056655395	0.482609639071725	0.150253878317444
chr1	37554053	37554252	200	-	utr5	SNIP1	0.26654299259322	NA	0.240637245066431	1	0.253583020397199	0.635297642894111	-0.343754496127411	0.132754565348675	0.27606056655395	0.482609639071725	-0.476509061476086
chr1	37593770	37593919	150	-	exon	GNL2	0.935912837581611	NA	0.628450722138491	1	0.518531697668986	0.828439592236526	-0.327269095595832	-0.282463193562651	0.000939112508830754	0.00428665154430529	-0.0448059020331805
chr1	37594069	37595885	1817	-	utr5	GNL2	0.239854460683293	NA	0.300798279526281	1	0.27220619078981	0.653445479212305	-0.57358122123484	-0.282463193562651	0.000939112508830754	0.00428665154430529	-0.291118027672188
chr1	37799970	37800119	150	-	exon	RP11-109P14.9	0.913812568343097	NA	0.603264839894985	1	0.552844835455134	0.846743267016099	-0.384597126518182	NA	NA	NA	NA
chr1	37811959	37812108	150	-	utr3	MTF1	0.823091319690273	NA	0.626471997724829	1	0.706301559397019	0.91760590578318	0.0983639364064361	-0.222369246762384	0.0857210231728921	0.20358391188046	0.32073318316882
chr1	37838699	37839962	1264	-	exon	MTF1	0.679847949561616	NA	0.753045704882498	1	0.797624595513984	0.953802837992247	-0.697837956209981	-0.222369246762384	0.0857210231728921	0.20358391188046	-0.475468709447597
chr1	37860946	37861096	151	-	utr3	INPP5B	0.784774733440378	NA	0.633596399761422	1	0.60622258375863	0.872376434415398	0.306905010878758	-0.125709458473092	0.209257987106659	0.398738580506293	0.432614469351851
chr1	37885719	37886981	1263	-	exon	INPP5B	0.464232358061042	NA	0.223831636221751	1	0.162922416716964	0.524355468667169	0.111506697589901	-0.125709458473092	0.209257987106659	0.398738580506293	0.237216156062993
chr1	37957125	37957274	150	-	utr3	SF3A3	0.672038451237019	NA	0.921535355587384	1	0.97848790194597	0.99015694879989	-0.687834037872909	-0.432639071235256	1.3056210928844e-08	1.3726733389337e-07	-0.255194966637653
chr1	37976899	37978814	1916	-	exon	SF3A3	0.885140376676606	NA	0.797598843237246	1	0.777275380479454	0.945690849219116	-0.417538386314031	-0.432639071235256	1.3056210928844e-08	1.3726733389337e-07	0.0151006849212246
chr1	37987589	37989923	2335	-	exon	SF3A3	0.856196633304082	0.974301327989106	0.541475117843104	1	0.352912312224013	0.719107513207573	-0.393686378362799	-0.432639071235256	1.3056210928844e-08	1.3726733389337e-07	0.0389526928724564
chr1	37997210	37997356	147	-	utr3	FHL3	0.906234390074772	NA	0.615411790380888	1	0.545980657445266	0.843212397782995	0.2054694324944	0.185000140598609	0.162025346436746	0.331474499639615	0.0204692918957914
chr1	37999291	37999389	99	-	exon	FHL3	0.941061085683745	NA	0.640174968715211	1	0.710655403462201	0.919625700716208	0.192464056804252	0.185000140598609	0.162025346436746	0.331474499639615	0.00746391620564266
chr1	38856886	38856985	100	-	exon	RP5-864K19.7	0.822838849325015	NA	0.981861128403079	1	0.967665323060793	0.99015694879989	0.187690956004017	NA	NA	NA	NA
chr1	39523632	39523840	209	-	exon	RP11-69E11.4	0.69394467123874	NA	0.383753899933539	1	0.393404761449873	0.749070382860895	0.243084087641488	0.275412136075379	0.0990769483682937	0.228137710058571	-0.0323280484338904
chr1	39525171	39525319	149	-	exon	RP11-69E11.4	0.0618625902965304	NA	0.00284583904114421	1	0.0138773103307116	0.150329829613488	1.08748610608866	0.275412136075379	0.0990769483682937	0.228137710058571	0.812073970013281
chr1	39529044	39529142	99	-	exon	RP11-69E11.4	0.297942570891867	NA	0.086608202454959	1	0.129432473855831	0.474302293918436	0.580183766258348	0.275412136075379	0.0990769483682937	0.228137710058571	0.304771630182969
chr1	39576192	39576291	100	-	utr5	PABPC4	0.427503638564377	0.867306799329813	0.183641680509888	1	0.071151642695297	0.359859571118895	-0.379517058945197	-0.580372822110586	3.96693216755453e-31	2.47363298953831e-29	0.20085576316539
chr1	40073396	40073544	149	-	utr3	PPT1	0.781878891295643	0.957359704879698	0.562233555764748	1	0.284254348307678	0.662984271946226	-0.907548269831188	-1.08227135524655	2.90453943393164e-43	3.32089836508099e-41	0.174723085415364
chr1	40300981	40301129	149	-	utr3	COL9A2	0.400617187465538	0.852662911733084	0.723407907702131	1	0.709312256672684	0.919237607848148	-0.0624532824018953	0.0115680779353214	0.837148807145569	0.922845585826269	-0.0740213603372167
chr1	40301376	40302735	1360	-	exon	COL9A2	0.915474463341296	0.986081834652481	0.64729209806545	1	0.571299969988391	0.855252373756665	0.231839595931387	0.0115680779353214	0.837148807145569	0.922845585826269	0.220271517996065
chr1	40304374	40304948	575	-	exon	COL9A2	0.802870948878851	0.962855802790276	0.383692419252491	1	0.235777902455197	0.614139306295074	0.104290346272194	0.0115680779353214	0.837148807145569	0.922845585826269	0.0927222683368721
chr1	40307494	40308231	738	-	exon	COL9A2	0.402305562146264	0.853919729747322	0.66141100392644	1	0.53791164022259	0.839257411652609	-0.0917047226859304	0.0115680779353214	0.837148807145569	0.922845585826269	-0.103272800621252
chr1	40310141	40311504	1364	-	exon	COL9A2	0.458784741534128	0.873372294275279	0.159815116834764	1	0.0766681044146938	0.374734755293768	0.18610739742939	0.0115680779353214	0.837148807145569	0.922845585826269	0.174539319494068
chr1	40691719	40691818	100	-	exon	NFYC-AS1	0.137067190756856	NA	0.0599982672272303	1	0.0379712122343379	0.261863876659945	0.21111415905382	-0.393527495795245	0.117065144734522	0.259168208184598	0.604641654849065
chr1	40691917	40692066	150	-	exon	NFYC-AS1	0.786576789701466	NA	0.84708826604415	1	0.919992953305864	0.99015694879989	-0.121349913895061	-0.393527495795245	0.117065144734522	0.259168208184598	0.272177581900184
chr1	41037482	41041351	3870	-	exon	SCMH1	0.629504786172681	NA	0.326771732351028	1	0.412649090378445	0.762619215671673	-0.351082742174323	-0.63742027867696	0.00315335170765167	0.0125233770234336	0.286337536502637
chr1	41048887	41075238	26352	-	exon	SCMH1	0.680074215998188	NA	0.807851814021777	1	0.873589426764352	0.980571628177905	-0.767818513440127	-0.63742027867696	0.00315335170765167	0.0125233770234336	-0.130398234763167
chr1	41507163	41507313	151	-	utr3	HIVEP3	0.958686688867507	NA	0.855415532291978	1	0.911395683630265	0.99015694879989	-0.506419433940227	0.119667214768941	0.16549297119368	0.336727376924787	-0.626086648709167
chr1	41507413	41507812	400	-	utr3	HIVEP3	0.641321703449757	NA	0.771981024357089	1	0.785135720829995	0.948857327801082	-0.403000747415393	0.119667214768941	0.16549297119368	0.336727376924787	-0.522667962184333
chr1	41508909	41509009	101	-	utr3	HIVEP3	0.273327022383814	NA	0.123690154567932	1	0.125428881913043	0.467287438112328	-0.309080681005634	0.119667214768941	0.16549297119368	0.336727376924787	-0.428747895774574
chr1	41509558	41509707	150	-	utr3	HIVEP3	0.623415148875279	NA	0.674947864670476	1	0.785965283999359	0.949161641161083	-0.102153814839697	0.119667214768941	0.16549297119368	0.336727376924787	-0.221821029608638
chr1	41510655	41510904	250	-	exon	HIVEP3	0.63263600873235	NA	0.741009913023468	1	0.644610721326762	0.890459070023117	0.00260045550203785	0.119667214768941	0.16549297119368	0.336727376924787	-0.117066759266903
chr1	41511154	41512853	1700	-	exon	HIVEP3	0.641489034619791	NA	0.334694288834272	1	0.342133555526862	0.710312194729511	-0.294216331890125	0.119667214768941	0.16549297119368	0.336727376924787	-0.413883546659065
chr1	41513002	41513152	151	-	exon	HIVEP3	0.47180813857419	NA	0.216582645024149	1	0.259599642517822	0.641283288238813	0.00391266242685945	0.119667214768941	0.16549297119368	0.336727376924787	-0.115754552342081
chr1	41513252	41513401	150	-	exon	HIVEP3	0.140800541586905	NA	0.112162960412137	1	0.141998072645352	0.493925589883097	-0.46541107814092	0.119667214768941	0.16549297119368	0.336727376924787	-0.585078292909861
chr1	41513601	41513701	101	-	exon	HIVEP3	0.308754020696839	NA	0.100583972645447	1	0.121650229798539	0.461304960090891	-0.166082128757893	0.119667214768941	0.16549297119368	0.336727376924787	-0.285749343526834
chr1	41575580	41575680	101	-	exon	HIVEP3	0.231665450898999	NA	0.0657968418455726	1	0.081067195191531	0.383322750512939	0.885376869629888	0.119667214768941	0.16549297119368	0.336727376924787	0.765709654860947
chr1	41580275	41580375	101	-	exon	HIVEP3	0.70029307281618	NA	0.410603763575979	1	0.544192691418866	0.842453758895513	0.481428048021489	0.119667214768941	0.16549297119368	0.336727376924787	0.361760833252549
chr1	41581173	41581472	300	-	exon	HIVEP3	0.133228198888093	NA	0.171789754111358	1	0.104978173294564	0.434893663266445	-0.356501896502424	0.119667214768941	0.16549297119368	0.336727376924787	-0.476169111271365
chr1	41581872	41582021	150	-	exon	HIVEP3	0.119530899865734	NA	0.121517627598263	1	0.10212120887123	0.428464789079592	-0.13903275733896	0.119667214768941	0.16549297119368	0.336727376924787	-0.258699972107901
chr1	41583218	41583318	101	-	exon	HIVEP3	0.378194775907125	NA	0.420835676790976	1	0.49271396866627	0.812809816420438	-0.298870537710176	0.119667214768941	0.16549297119368	0.336727376924787	-0.418537752479117
chr1	41583667	41583967	301	-	exon	HIVEP3	0.0753263384146812	NA	0.0719059232989249	1	0.0616145972405249	0.337973744870204	-0.373110943308507	0.119667214768941	0.16549297119368	0.336727376924787	-0.492778158077448
chr1	41584715	41584815	101	-	utr5	HIVEP3	0.531752196936947	NA	0.610682136483558	1	0.559826896029489	0.850412702197046	-0.153182323957198	0.119667214768941	0.16549297119368	0.336727376924787	-0.272849538726139
chr1	41848978	41849078	101	-	exon	HIVEP3	0.758472340215268	NA	0.558619240658624	1	0.604521320053353	0.871680652964693	0.248307386289943	0.119667214768941	0.16549297119368	0.336727376924787	0.128640171521003
chr1	42191330	42191579	250	-	exon	FOXJ3	0.000181539715814642	0.0567412467318431	0.000343105450175684	1	4.31688124282161e-11	5.05657884377909e-08	-0.919745867363122	0.0158352444566264	0.840280106811187	0.924043332375094	-0.935581111819749
chr1	42191679	42194949	3271	-	exon	FOXJ3	0.328640771621294	NA	0.466503446756048	1	0.400358395701395	0.754254643058822	-0.285072344911019	0.0158352444566264	0.840280106811187	0.924043332375094	-0.300907589367646
chr1	42834828	42834926	99	-	exon	RP11-342M1.3	0.589588066641911	NA	0.303677784362992	1	0.439818179998921	0.778997476868833	0.68041905066213	0.15213587711224	0.65791044522089	0.81979615625815	0.528283173549889
chr1	42835024	42836967	1944	-	exon	RP11-342M1.3	0.688609948661123	NA	0.376281295178671	1	0.458423044761934	0.791358737177047	0.603425086100482	0.15213587711224	0.65791044522089	0.81979615625815	0.451289208988241
chr1	42929654	42929945	292	-	utr3	SLC2A1	0.502924145412947	0.891633794777281	0.184166328491017	1	0.0928480246847065	0.410289701778613	0.315437113148369	0.120725694963879	0.0652384260501804	0.164422049394764	0.19471141818449
chr1	42958675	42958874	200	-	utr5	SLC2A1	0.784807962585901	0.957359704879698	0.928235764858662	1	0.991789137598188	0.992721389724963	0.0985228082344348	0.120725694963879	0.0652384260501804	0.164422049394764	-0.0222028867294442
chr1	43164720	43166838	2119	-	exon	EBNA1BP2	0.728071394316117	0.949578360915111	0.361783063405376	1	0.162435664333915	0.523633019407453	0.0205168648326681	-0.00687165362954578	0.930111709162362	0.967287649229525	0.0273885184622138
chr1	43170855	43170953	99	-	exon	EBNA1BP2	0.00375401475971864	0.215511092226297	0.00644766393994408	1	0.000247604099089479	0.0115320501577917	-0.611281483004036	-0.00687165362954578	0.930111709162362	0.967287649229525	-0.60440982937449
chr1	43172174	43172273	100	-	utr5	EBNA1BP2	0.0876230463713978	NA	0.0131470277048662	1	0.00826071953418082	0.112579334803522	0.334052510418529	-0.00687165362954578	0.930111709162362	0.967287649229525	0.340924164048075
chr1	43386645	43386980	336	-	exon	MED8	0.747246112158736	NA	0.944535989442386	1	0.869303330400926	0.979529158820104	0.0677519556043584	0.0924911483213324	0.477401163081464	0.683712066979129	-0.024739192716974
chr1	43451053	43451152	100	-	utr3	HYI	0.938820195229813	NA	0.675765784537282	1	0.771208275891186	0.943042150705936	0.0835022098005017	0.316318147404694	0.131754153099564	0.283609277081693	-0.232815937604192
chr1	43452744	43452943	200	-	exon	HYI	0.463822986285094	NA	0.608893368182008	1	0.643527515116291	0.890012078904608	-0.00203041713522087	0.316318147404694	0.131754153099564	0.283609277081693	-0.318348564539915
chr1	44635985	44636134	150	-	utr3	TMEM53	0.056456294630494	0.502169871292662	0.104197184359881	1	0.00134606356155416	0.0364136617280938	-0.967799505572355	-0.440030868007581	0.0580089792544636	0.150321811538316	-0.527768637564774
chr1	44636333	44653266	16934	-	utr3	TMEM53	0.693629587444028	0.945852600414063	0.819920127441519	1	0.751008560563185	0.93584455044222	-0.480590629763239	-0.440030868007581	0.0580089792544636	0.150321811538316	-0.0405597617556579
chr1	44805961	44806104	144	-	utr3	TCTEX1D4	0.385366767603829	NA	0.17661506208782	1	0.104475170961688	0.434218794271105	1.83286684829856	1.01618345802798	0.0161719313561389	0.0517063371781661	0.816683390270583
chr1	45002839	45002938	100	-	utr3	HECTD3	0.317446787632954	NA	0.383207311525059	1	0.352809942475373	0.719033597957362	-0.335564136244099	-0.06258942070493	0.532368425545169	0.727801602364403	-0.272974715539169
chr1	45004063	45004276	214	-	exon	HECTD3	0.215589645944191	NA	0.0410968472702181	1	0.0755413694615632	0.37124138082149	0.321679800727756	-0.06258942070493	0.532368425545169	0.727801602364403	0.384269221432686
chr1	45331229	45331328	100	-	utr3	MUTYH	0.821922440713908	NA	0.921472483620606	1	0.953883157377869	0.99015694879989	0.217077727599871	-0.168679263451987	0.120492972928483	0.264833132031609	0.385756991051857
chr1	45333268	45333504	237	-	utr3	MUTYH	0.141725956970633	NA	0.163416181958164	1	0.113193177964228	0.448742776325829	-0.621810059799839	-0.168679263451987	0.120492972928483	0.264833132031609	-0.453130796347852
chr1	45334446	45338219	3774	-	utr5	MUTYH	0.379858734351601	NA	0.119157302449772	1	0.14120319587395	0.492696942171438	0.0973115655834281	-0.168679263451987	0.120492972928483	0.264833132031609	0.265990829035415
chr1	45345420	45345985	566	-	exon	TESK2	0.59623538935553	0.922047135361939	0.925303171611575	1	0.94026552981845	0.99015694879989	1.07489822141031	1.07884761643536	4.73494790374615e-29	2.64134625993037e-27	-0.0039493950250491
chr1	45511134	45511281	148	-	utr3	PRDX1	0.595522075000841	0.922047135361939	0.459165124706899	1	0.030716065712456	0.234239997215399	0.0373039974365958	-0.191330349408122	0.00557125194902349	0.0206237064643142	0.228634346844718
chr1	45655268	45655368	101	-	exon	GPBP1L1	0.734788293840431	0.949578360915111	0.931632245733407	1	0.986518113798799	0.990441794507014	-0.288172914750703	-0.333406551846428	2.82188987741646e-07	2.42514892435395e-06	0.0452336370957252
chr1	45659110	45660301	1192	-	utr5	GPBP1L1	0.215349932419596	0.751340081537449	0.360551580837277	1	0.263198865940156	0.644570335812255	-0.433235429726432	-0.333406551846428	2.82188987741646e-07	2.42514892435395e-06	-0.0998288778800034
chr1	45698960	45699108	149	-	utr3	IPP	0.860080711969221	NA	0.984163212087257	1	0.959893092949686	0.99015694879989	-0.0527582891314145	-0.0904937388852811	0.525768330138958	0.723564990107521	0.0377354497538665
chr1	46041930	46042030	101	-	utr3	PIK3R3	0.995198817560726	NA	0.780672595196958	1	0.823233237587339	0.963818469181527	0.90593429102886	0.987166231370827	7.03160669471199e-09	7.63310981867185e-08	-0.0812319403419667
chr1	46189918	46190145	228	-	utr3	POMGNT1	0.417252601931359	NA	0.502965484623274	1	0.430407231938017	0.772846253416581	-0.475045351776731	-0.352341494868687	0.000400885140679206	0.00197484847962288	-0.122703856908044
chr1	46193921	46194369	449	-	utr3	POMGNT1	0.483051193366077	NA	0.640229870567522	1	0.636294343599626	0.88723692562993	-0.564400020966104	-0.352341494868687	0.000400885140679206	0.00197484847962288	-0.212058526097417
chr1	46196994	46197711	718	-	exon	POMGNT1	0.311270132880798	NA	0.343286745777955	1	0.336796241363857	0.7066267786958	-0.807771303767741	-0.352341494868687	0.000400885140679206	0.00197484847962288	-0.455429808899054
chr1	46279405	46279555	151	-	utr3	LRRC41	0.705396052371071	NA	0.450108194308437	1	0.51261487435724	0.82463959790835	0.0360853036436554	-0.149728902343453	0.0291458209440778	0.0850658123048403	0.185814205987108
chr1	46285747	46285946	200	-	exon	LRRC41	0.489618634124761	0.887966278057694	0.748932607109548	1	0.701251009230501	0.915369224830862	-0.426522040502616	-0.149728902343453	0.0291458209440778	0.0850658123048403	-0.276793138159163
chr1	46303160	46303260	101	-	utr5	LRRC41	0.150530928130908	NA	0.0314140787303614	1	0.0683119488620554	0.35242105835529	0.493836137353244	-0.149728902343453	0.0291458209440778	0.0850658123048403	0.643565039696697
chr1	46576582	46580461	3880	-	utr3	MKNK1	0.729673093451203	NA	0.923545849969668	1	0.939246264733746	0.99015694879989	0.0654152246069901	0.472173089037669	3.02309215495672e-05	0.000185681006970169	-0.406757864430679
chr1	46608013	46608361	349	-	utr3	MOB3C	0.713984341829243	NA	0.948714788180114	1	0.955688344171006	0.99015694879989	-0.312776887183571	0.00355820767751178	0.977011766185276	0.990384235353879	-0.316335094861083
chr1	46613515	46613664	150	-	utr5	MOB3C	0.380434094640513	NA	0.312696335400393	1	0.413654864579745	0.763166838282383	-0.0623675978390503	0.00355820767751178	0.977011766185276	0.990384235353879	-0.0659258055165621
chr1	46615354	46615453	100	-	utr5	MOB3C	0.364510618469243	NA	0.308067330996195	1	0.411444502378956	0.761487624998562	0.172266329628155	0.00355820767751178	0.977011766185276	0.990384235353879	0.168708121950643
chr1	46616099	46616199	101	-	utr5	MOB3C	0.739806406633135	NA	0.774281994638585	1	0.840313817823985	0.970300474818385	0.231958807570977	0.00355820767751178	0.977011766185276	0.990384235353879	0.228400599893465
chr1	46677503	46677653	151	-	utr3	EFCAB14	0.00778336878641664	0.27598255961584	0.0078511407262094	1	0.000952842955432921	0.0290654321834988	-0.704567043051139	-0.325795206078913	2.94729600562841e-05	0.000181436378218827	-0.378771836972226
chr1	46718067	46718216	150	-	utr5	EFCAB14	0.0942842808301662	NA	0.0179041509975725	1	0.0141724612095211	0.151883919833235	0.12757346472088	-0.325795206078913	2.94729600562841e-05	0.000181436378218827	0.453368670799793
chr1	47432231	47432330	100	-	exon	FOXD2-AS1	0.0282822376524035	NA	0.0211172620449324	1	0.0153027438386437	0.158137353289769	-0.728473990790705	-0.107073321715313	0.278563398534601	0.485567173925684	-0.621400669075392
chr1	47432920	47433067	148	-	exon	FOXD2-AS1	0.325012396884707	NA	0.475490149112747	1	0.225434760732141	0.601956221449979	-0.394455055244723	-0.107073321715313	0.278563398534601	0.485567173925684	-0.28738173352941
chr1	48736414	48742683	6270	-	exon	BEND5	0.280294781225873	0.799394274675613	0.0644826807309598	1	0.0420472913504306	0.277867953305088	0.712216478308198	0.220678277588114	0.00603279947123702	0.0220650174491561	0.491538200720085
chr1	48759209	48761089	1881	-	exon	BEND5	0.630491990029151	0.932434541212872	0.265521025890394	1	0.24804188513627	0.629018969808118	0.318136567164382	0.220678277588114	0.00603279947123702	0.0220650174491561	0.0974582895762683
chr1	50491776	50535443	43668	-	exon	FAF1	0.993727968580842	0.998909657797518	0.63180704954576	1	0.538286922634193	0.839308805644783	-0.040538736533642	-0.0346017075903985	0.688882447139468	0.840478415772318	-0.00593702894324347
chr1	50596140	50606870	10731	-	exon	FAF1	0.612235378669084	NA	0.780626324478309	1	0.833049707554	0.96732277960528	-0.252716786774254	-0.0346017075903985	0.688882447139468	0.840478415772318	-0.218115079183855
chr1	51302191	51302291	101	-	exon	TTC39A	0.768584474295915	NA	0.505681001635972	1	0.627300942202774	0.88183493387245	0.677905422768633	-0.279446901069595	0.0701043855283308	0.17383900879497	0.957352323838229
chr1	51302390	51303188	799	-	exon	TTC39A	0.386812125682759	NA	0.400657000960188	1	0.454388997123918	0.788274856864652	-0.18410596891341	-0.279446901069595	0.0701043855283308	0.17383900879497	0.0953409321561857
chr1	51421798	51421898	101	-	exon	EPS15	0.987793749580219	NA	0.762513024501804	1	0.660651010440046	0.895977231029156	-0.532763133450795	-0.552200146131639	3.89793817711382e-17	1.01057656443692e-15	0.0194370126808442
chr1	51827865	51834112	6248	-	exon	NRDC	0.894048830943046	0.983815110748254	0.723697980964519	1	0.754219095647774	0.936884405217244	-0.151959946959848	-0.0985387023335185	0.085650938052319	0.203439728079611	-0.0534212446263298
chr1	51878337	51878437	101	-	exon	NRDC	0.646634101037727	0.937376232406488	0.288866467460044	1	0.167512962193881	0.530942569203306	-0.110819525459332	-0.0985387023335185	0.085650938052319	0.203439728079611	-0.0122808231258139
chr1	52032739	52032837	99	-	exon	KTI12	0.0975238678188028	NA	0.117195288455884	1	0.0462770497885417	0.291590222000045	-0.429701112085687	-0.121057704303789	0.443353908314276	0.655500429952973	-0.308643407781898
chr1	52354376	52354629	254	-	exon	CC2D1B	0.842272083366722	NA	0.964068642213129	1	0.961217721103259	0.99015694879989	-0.220132678467572	0.0539148248051768	0.53963686841392	0.732383880283294	-0.274047503272748
chr1	52356197	52356297	101	-	exon	CC2D1B	0.255261258382756	NA	0.301812636641469	1	0.256978756884376	0.638758329151171	-0.314325463924206	0.0539148248051768	0.53963686841392	0.732383880283294	-0.368240288729383
chr1	52357941	52358041	101	-	exon	CC2D1B	0.556321378863024	NA	0.269401133437411	1	0.308543792059329	0.684623547695955	0.278436535659392	0.0539148248051768	0.53963686841392	0.732383880283294	0.224521710854215
chr1	52358341	52358441	101	-	exon	CC2D1B	0.667851492311029	NA	0.819797086902593	1	0.828736637419627	0.965581661764978	0.0460451594871676	0.0539148248051768	0.53963686841392	0.732383880283294	-0.00786966531800921
chr1	52359132	52359795	664	-	exon	CC2D1B	0.218446654533658	NA	0.0450675181440288	1	0.0477386878787825	0.29665099229078	0.339886338095316	0.0539148248051768	0.53963686841392	0.732383880283294	0.285971513290139
chr1	52360085	52360185	101	-	exon	CC2D1B	0.887524064999041	NA	0.874243157096844	1	0.840763937284106	0.97042249007612	-0.127180529963177	0.0539148248051768	0.53963686841392	0.732383880283294	-0.181095354768354
chr1	52362604	52362704	101	-	exon	CC2D1B	0.175977808011608	NA	0.197872338310532	1	0.140602996451319	0.491365255927066	-0.376462994092206	0.0539148248051768	0.53963686841392	0.732383880283294	-0.430377818897382
chr1	52396196	52396295	100	-	exon	ORC1	0.378876541955471	0.842731400626743	0.128646007619104	1	0.067432881575461	0.350637185594709	-0.208695851690018	-0.363263211435146	9.55194798371786e-07	7.54558686737086e-06	0.154567359745128
chr1	52423975	52424075	101	-	exon	ZCCHC11	0.313022218078703	NA	0.398635445708187	1	0.390316118640989	0.747465377847851	-0.723865131243318	-0.189097010658889	0.00151743210249923	0.00655550002473287	-0.534768120584429
chr1	52431280	52431480	201	-	exon	ZCCHC11	0.5420726710634	0.902483377764236	0.874449246744518	1	0.812244010783613	0.960031980874704	-0.25508303604274	-0.189097010658889	0.00151743210249923	0.00655550002473287	-0.0659860253838508
chr1	52481575	52481843	269	-	utr3	ZCCHC11	0.79625242513822	NA	0.950149720887358	1	0.981503205365686	0.99015694879989	0.0102319134770297	-0.189097010658889	0.00151743210249923	0.00655550002473287	0.199328924135919
chr1	52687376	52687475	100	-	utr3	COA7	0.970348226161711	NA	0.79386488826778	1	0.797375692874592	0.953802837992247	-0.219340909443354	-0.408647173460383	0.00476318955147933	0.0179789899577494	0.189306264017029
chr1	52896558	52896658	101	-	utr3	ECHDC2	0.585756059297953	NA	0.321917205887749	1	0.356945273266702	0.722619851090479	0.121974147849585	-0.000494444345545179	0.996061409357272	0.998638541076178	0.12246859219513
chr1	52898055	52898154	100	-	exon	ECHDC2	0.627126595125473	NA	0.664000371346487	1	0.731052029870456	0.927708641389721	0.0556039486546948	-0.000494444345545179	0.996061409357272	0.998638541076178	0.05609839300024
chr1	52899601	52899850	250	-	exon	ECHDC2	0.826630965312001	NA	0.534793623314352	1	0.66532021238389	0.898147782385466	0.321649227306579	-0.000494444345545179	0.996061409357272	0.998638541076178	0.322143671652124
chr1	53210350	53210544	195	-	exon	RP5-1024G6.2	0.333775846224507	NA	0.456001590223623	1	0.448249525452616	0.784425046069781	-0.537487654282738	-0.5649175137403	0.714620626117768	NA	0.0274298594575614
chr1	53245600	53245700	101	-	utr3	LRP8	0.77024841291625	NA	0.772806794983455	1	0.667731940905741	0.898968805218022	-0.47720169492253	-0.577871150210854	5.11427459721075e-20	1.62251109297476e-18	0.100669455288324
chr1	53257306	53258049	744	-	utr3	LRP8	0.0072788125776627	0.265537461799709	0.00960418564225285	1	0.000214732212156209	0.0104909501598801	-1.0513707038956	-0.577871150210854	5.11427459721075e-20	1.62251109297476e-18	-0.473499553684742
chr1	53264187	53264336	150	-	utr3	LRP8	0.976457771997314	NA	0.619796419815453	1	0.553058252441335	0.846743267016099	-0.784965532941683	-0.577871150210854	5.11427459721075e-20	1.62251109297476e-18	-0.207094382730829
chr1	53289685	53326968	37284	-	utr5	LRP8	0.285611455022762	0.804908105760142	0.0722507190216627	1	0.00709556221922525	0.102231080018321	-0.2762585898315	-0.577871150210854	5.11427459721075e-20	1.62251109297476e-18	0.301612560379354
chr1	53765909	53766008	100	-	utr3	NDC1	0.880837868338484	NA	0.889473112618527	1	0.936668621463561	0.99015694879989	-0.279386600303317	-0.415741859642955	2.1134087431049e-06	1.57652010056296e-05	0.136355259339638
chr1	54043379	54043479	101	-	exon	TMEM59	0.0136437204382677	NA	0.0109050270121	1	0.00691748471622218	0.100593367130315	-0.381368125346015	0.0142870340268556	0.889149688944223	0.948787777836823	-0.39565515937287
chr1	54053154	54053354	201	-	utr5	TMEM59	0.741485209530131	NA	0.520004583864596	1	0.450683214581908	0.786161388944651	0.186044558723705	0.0142870340268556	0.889149688944223	0.948787777836823	0.171757524696849
chr1	54171496	54171596	101	-	utr3	CYB5RL	0.16830739463826	NA	0.131676245143707	1	0.156346402474449	0.515327283635006	-1.08259476969745	-0.364287848335348	0.00261383210153467	0.0105880449138141	-0.718306921362107
chr1	54186048	54186147	100	-	exon	CYB5RL	0.43810489410277	NA	0.180726435198731	1	0.288718638654685	0.66749076297483	0.634266239838662	-0.364287848335348	0.00261383210153467	0.0105880449138141	0.998554088174009
chr1	54196391	54196490	100	-	utr5	CYB5RL	0.654851182655776	NA	0.413372784951344	1	0.589390820745821	0.864748906907702	-0.412372637604733	-0.364287848335348	0.00261383210153467	0.0105880449138141	-0.0480847892693851
chr1	54226228	54226477	250	-	utr3	SSBP3	0.181681676786925	NA	0.0443987923039306	1	0.0500973924252978	0.304602027601207	1.18965760833698	0.772228947700387	1.74333147207996e-10	2.32801802733139e-09	0.417428660636593
chr1	54239182	54241501	2320	-	exon	SSBP3	0.836609134150319	NA	0.995790377079775	1	0.925472379795509	0.99015694879989	0.6997448252579	0.772228947700387	1.74333147207996e-10	2.32801802733139e-09	-0.0724841224424865
chr1	54243246	54251637	8392	-	exon	SSBP3	0.283732201689711	NA	0.0974687358947772	1	0.106828542929496	0.439219423518655	1.67806978351642	0.772228947700387	1.74333147207996e-10	2.32801802733139e-09	0.905840835816034
chr1	54406239	54406339	101	-	utr5	SSBP3	0.787058383753224	NA	0.63158488771836	1	0.779595151451694	0.94659353234471	1.03157887496008	0.772228947700387	1.74333147207996e-10	2.32801802733139e-09	0.259349927259692
chr1	54757996	54758096	101	-	exon	PARS2	0.446919293326742	NA	0.520209116767574	1	0.443094697743085	0.781066928820712	-0.285902309379853	-0.117317207652153	0.404325587584058	0.619654452281304	-0.1685851017277
chr1	55125716	55129534	3819	-	exon	USP24	0.407303313283641	NA	0.517933589446922	1	0.488546571286285	0.810271545496743	-0.421233054063822	-0.490893110631984	4.4641329828282e-15	9.469372993878e-14	0.0696600565681626
chr1	56496243	56496342	100	-	utr3	PLPP3	0.561681155830871	NA	0.298254017838068	1	0.452241428209246	0.786829553557966	0.130891718041951	0.00507830842818318	0.979326301966317	0.991075621476419	0.125813409613768
chr1	58782333	58782682	350	-	exon	JUN	0.738086339232442	NA	0.389688028079046	1	0.386208449554808	0.745015865139674	1.03695339740611	0.839818231383866	4.1480931240089e-25	1.89502359559986e-23	0.197135166022244
chr1	58782782	58783081	300	-	utr5	JUN	0.47455702105085	0.881331259860937	0.763595459999009	1	0.741515219473155	0.931656625507106	0.789924020383877	0.839818231383866	4.1480931240089e-25	1.89502359559986e-23	-0.0498942109999893
chr1	64841487	64844098	2612	-	exon	JAK1	0.820479811652583	0.967448530185294	0.765136502153458	1	0.665095643486573	0.898136500692258	0.144005029764379	-0.0242832134042325	0.656104463088717	0.818472424869401	0.168288243168611
chr1	64847635	64850825	3191	-	exon	JAK1	0.780168214572644	0.957359704879698	0.405258357147163	1	0.229076012046267	0.606391382396372	0.295766736997958	-0.0242832134042325	0.656104463088717	0.818472424869401	0.320049950402191
chr1	67430066	67430265	200	-	exon	SERBP1	0.0974490692673379	0.609616527462613	0.177704931182201	1	0.0422116526679649	0.278561235789412	-0.493295527054031	-0.357996086995956	5.25781471901539e-10	6.625701475182e-09	-0.135299440058075
chr1	70354384	70354534	151	-	utr5	ANKRD13C	0.439413581430589	NA	0.216994057659739	1	0.26803310958333	0.648914335168225	0.383969774696642	-0.122645583327757	0.346381269286121	0.562231546376604	0.506615358024398
chr1	70354634	70354734	101	-	utr5	ANKRD13C	0.118290112300909	NA	0.0145259394586467	1	0.0439887231933396	0.28421651247317	0.946454000179968	-0.122645583327757	0.346381269286121	0.562231546376604	1.06909958350772
chr1	77955436	77956698	1263	-	exon	FUBP1	0.00290588089961145	0.196181831294569	0.00480633394825786	1	0.000101181972603067	0.00638919156919691	-0.686685094531183	-0.381354313484983	6.27521617489779e-12	9.63709773498104e-11	-0.3053307810462
chr1	77969993	77979060	9068	-	utr5	FUBP1	3.50045507936348e-05	0.0164113002304158	2.10763039548443e-05	0.493333046671041	2.49971495815109e-07	6.73112900282823e-05	-0.912029387138785	-0.381354313484983	6.27521617489779e-12	9.63709773498104e-11	-0.530675073653802
chr1	84506275	84506372	98	-	utr5	GNG5	0.814306797976143	NA	0.604615113168958	1	0.716670372526833	0.922040574286678	1.07927241356371	-0.208965685115616	0.0134603505199643	0.044256000952004	1.28823809867933
chr1	84996914	84997063	150	-	utr5	MCOLN2	0.154162220050647	0.69343323138132	0.0869236704923766	1	0.00523613816192464	0.0851263072306791	1.29635056268977	0.785364728751505	1.01714421994381e-30	6.25269959568855e-29	0.510985833938264
chr1	85708133	85708383	251	-	utr5	ZNHIT6	0.469296990699201	NA	0.587486307923239	1	0.631007405184378	0.884127421127657	-0.573767968261914	-0.36989485480413	0.00125168457498499	0.00553757153119679	-0.203873113457783
chr1	88857285	88857384	100	-	exon	GTF2B	0.557857120355649	NA	0.248414427774913	1	0.324596376663142	0.696045382072596	0.130385506825562	0.0968956111968304	0.525039737556086	0.723250320889169	0.033489895628732
chr1	88982747	88982847	101	-	exon	RBMXL1	0.822996389032055	NA	0.523119736049778	1	0.568670678996544	0.854045002682994	0.440401005437689	0.262738225908381	0.0437854368713892	0.119499934613149	0.177662779529308
chr1	88983445	88983595	151	-	exon	RBMXL1	0.259099537342392	NA	0.217832743998338	1	0.313144258233638	0.688831891963486	0.0352490956478134	0.262738225908381	0.0437854368713892	0.119499934613149	-0.227489130260568
chr1	89820273	89820372	100	-	exon	RP5-943J3.2	0.707837128291517	NA	0.743298169539872	1	0.846974010650324	0.971769992508898	-0.516096955995672	-0.217534740402684	0.700397295687077	0.847217251222475	-0.298562215592988
chr1	90938394	90938494	101	-	exon	ZNF644	0.869156470346025	NA	0.896660539213546	1	0.890859492887307	0.986292810928791	-0.568891807442516	-0.518809916522844	3.98399969102219e-09	4.51450617729407e-08	-0.0500818909196721
chr1	91683775	91695506	11732	-	utr3	TGFBR3	0.0289818100733866	0.410400795658923	0.0291305050556267	1	0.030122776317107	0.231500745342114	0.55182772558934	0.462930139208933	8.21784395303938e-09	8.84559592167433e-08	0.0888975863804069
chr1	91886104	91886203	100	-	utr5	TGFBR3	0.922080538802764	NA	0.686924804732446	1	0.801098126428326	0.955664819716039	0.660856275235419	0.462930139208933	8.21784395303938e-09	8.84559592167433e-08	0.197926136026486
chr1	92475698	92475796	99	-	utr3	GFI1	0.868901884299659	NA	0.605271448631775	1	0.615983290424467	0.876724278515264	1.42276259719053	1.07763550537045	8.18219054461476e-09	8.81596498600498e-08	0.345127091820079
chr1	92476092	92478620	2529	-	exon	GFI1	0.292544259801039	NA	0.281904170084689	1	0.313642802169436	0.689153659607316	0.966275965937745	1.07763550537045	8.18219054461476e-09	8.81596498600498e-08	-0.111359539432703
chr1	92482892	92482990	99	-	exon	GFI1	0.764462791185043	NA	0.469316173695067	1	0.54045302870299	0.840826335409494	1.5092817984427	1.07763550537045	8.18219054461476e-09	8.81596498600498e-08	0.431646293072254
chr1	93582475	93582625	151	-	exon	BCAR3	0.718274455774959	NA	0.370486351545785	1	0.449466057595408	0.785480619713279	0.979646295614467	0.986689353978175	1.35745371004402e-25	6.37591894111587e-24	-0.00704305836370833
chr1	93584088	93585038	951	-	utr5	BCAR3	0.384649238126092	NA	0.14353579763729	1	0.180341645616731	0.550327436741327	1.18169704846912	0.986689353978175	1.35745371004402e-25	6.37591894111587e-24	0.195007694490946
chr1	93592327	93613879	21553	-	exon	BCAR3	0.939295980716972	0.989058885216214	0.710812944789414	1	0.605239467091504	0.871906591781618	1.16504657180056	0.986689353978175	1.35745371004402e-25	6.37591894111587e-24	0.178357217822388
chr1	93674711	93674811	101	-	exon	BCAR3	0.658639976499153	NA	0.839717833578073	1	0.846028771017442	0.971769992508898	0.771876860838349	0.986689353978175	1.35745371004402e-25	6.37591894111587e-24	-0.214812493139827
chr1	93909357	93909456	100	-	utr5	GCLM	0.264562560102006	NA	0.147472335290819	1	0.0916919811944033	0.407613344570962	0.539483102769531	-0.327733208622743	0.0698709760980796	0.173319636640184	0.867216311392274
chr1	99969490	99969584	95	-	exon	RP5-884G6.2	0.863798776992729	NA	0.966857463984888	1	0.944628600897073	0.99015694879989	-0.0910783273471767	0.0270497199551152	0.960976211747098	0.982438031889831	-0.118128047302292
chr1	100132806	100132905	100	-	utr5	SASS6	0.829967236243117	NA	0.57830302093407	1	0.699510626040258	0.914797267809618	0.118377748135785	0.218438972717285	0.109523001563669	0.246266335528445	-0.1000612245815
chr1	100190255	100190354	100	-	utr3	DBT	0.284025295593629	NA	0.144629358934762	1	0.246900672852542	0.627551487785233	-0.58460440242743	-0.179567382482319	0.141274273006632	0.299058796629003	-0.405037019945111
chr1	100895151	100895251	101	-	utr5	EXTL2	0.698793573993013	NA	0.685372534569871	1	0.80582340260982	0.95788638385124	0.263917301012814	1.17796601256919	1.30192470627833e-20	4.35312266968256e-19	-0.914048711556373
chr1	100895649	100895749	101	-	utr5	EXTL2	0.692922137986871	NA	0.662751182113406	1	0.820278849994981	0.963074079243054	0.0294637875035177	1.17796601256919	1.30192470627833e-20	4.35312266968256e-19	-1.14850222506567
chr1	108157575	108161236	3662	-	utr3	SLC25A24	0.530991190211967	NA	0.333292138472347	1	0.21455932513169	0.590266752962666	0.310336287744663	0.0271284780183886	0.839461357534068	0.923748045562337	0.283207809726275
chr1	108199966	108200108	143	-	exon	SLC25A24	0.191196300723719	NA	0.0495967710484637	1	0.0530350577179217	0.313610562418332	0.842544628890333	0.0271284780183886	0.839461357534068	0.923748045562337	0.815416150871945
chr1	108930501	108930600	100	-	utr3	CLCC1	0.014637361651602	NA	0.000124622022720408	1	0.00152961591846799	0.0395086131443767	1.39533243990649	-0.144884742672091	0.233519083194552	0.43194909118275	1.54021718257858
chr1	108934807	108934907	101	-	exon	CLCC1	0.649836103373822	NA	0.896162113355392	1	0.893108208893187	0.986340106815859	-0.0747917387371206	-0.144884742672091	0.233519083194552	0.43194909118275	0.0700930039349708
chr1	108937189	108937289	101	-	exon	CLCC1	0.566615784602623	NA	0.690640420787701	1	0.693057112722175	0.912315608183177	-0.378762926057102	-0.144884742672091	0.233519083194552	0.43194909118275	-0.233878183385011
chr1	109279900	109279999	100	-	utr3	PSRC1	0.472826614156879	NA	0.182080320980517	1	0.202572147166152	0.577020911179172	0.0206177083556462	-0.0662353441310843	0.592176768549256	0.77175325539305	0.0868530524867305
chr1	109280146	109280484	339	-	utr3	PSRC1	0.449721446228795	NA	0.587253175171609	1	0.587557156169796	0.864236924567704	-0.213865481627372	-0.0662353441310843	0.592176768549256	0.77175325539305	-0.147630137496288
chr1	109282989	109283137	149	-	utr5	PSRC1	0.286048715463529	NA	0.210327624807665	1	0.356420083960814	0.72218070463155	0.00566952066258102	-0.0662353441310843	0.592176768549256	0.77175325539305	0.0719048647936653
chr1	109342137	109345829	3693	-	exon	SORT1	0.269600590932697	NA	0.0630651545136917	1	0.14762124642957	0.503227335946625	0.803712493061754	0.663150207624268	0.000247774518735354	0.00127349764485011	0.140562285437486
chr1	110407544	110407693	150	-	utr5	LAMTOR5	0.830639828933955	NA	0.994340912347136	1	0.962221909355009	0.99015694879989	-0.522153261375262	-0.439306073439806	0.000487555216059366	0.00235476256142627	-0.0828471879354562
chr1	111441218	111441317	100	-	utr3	WDR77	0.834354617502342	NA	0.545429882506898	1	0.533362596700917	0.836127245243066	-0.205180750783244	-0.147030619695937	0.390660926896042	0.606781340895004	-0.0581501310873076
chr1	111723629	111723729	101	-	utr3	FAM212B	0.821468832199225	NA	0.59220566007941	1	0.695611727181809	0.912997699181368	0.5506378919233	0.588298788166784	4.67896273392433e-07	3.88124966843111e-06	-0.0376608962434842
chr1	111727275	111727475	201	-	exon	FAM212B	0.604336774892044	NA	0.349478305172304	1	0.446530134573685	0.78397179168953	0.368416898130306	0.588298788166784	4.67896273392433e-07	3.88124966843111e-06	-0.219881890036478
chr1	112618871	112618971	101	-	utr5	ST7L	0.276680698741062	NA	0.0988059187670319	1	0.136817765387148	0.485161833245202	0.598045783420762	0.0191002161214086	0.927447021487647	0.965931955603109	0.578945567299354
chr1	112619170	112619418	249	-	utr5	ST7L	0.682594737648123	NA	0.469795449549723	1	0.598697054108623	0.869704101563751	0.769770536274969	0.0191002161214086	0.927447021487647	0.965931955603109	0.75067032015356
chr1	112701703	112702800	1098	-	utr3	RP11-426L16.10	0.89134611649104	0.982410694350624	0.67508916329479	1	0.534895205605743	0.837521052113738	0.199708541809905	NA	NA	NA	NA
chr1	113710346	113710446	101	-	exon	PHTF1	0.791959548564036	NA	0.520951797554295	1	0.586552835613552	0.863844425719411	0.450607145629398	0.0838489093723635	0.583864751985655	0.765874697339583	0.366758236257035
chr1	113738759	113757740	18982	-	exon	PHTF1	0.366426498811377	NA	0.168246445365716	1	0.130444871744451	0.476024007767363	0.109431518171308	0.0838489093723635	0.583864751985655	0.765874697339583	0.0255826087989442
chr1	113764171	113764271	101	-	utr3	RSBN1	0.258642996955687	NA	0.28246508790223	1	0.253801762988858	0.635372291252401	0.00602866838812594	0.129925001652471	0.16126719622385	0.330453083858124	-0.123896333264345
chr1	113811730	113811829	100	-	exon	RSBN1	0.144875855632375	NA	0.15311025316311	1	0.192667952166747	0.565010581007812	0.111577129142765	0.129925001652471	0.16126719622385	0.330453083858124	-0.0183478725097061
chr1	113899196	113899295	100	-	exon	AP4B1	0.592963575606721	NA	0.589256612446607	1	0.670990406631571	0.900715806564166	0.643847351449016	0.157588229464045	0.330938311806627	0.545205926002732	0.486259121984971
chr1	113900393	113901327	935	-	exon	AP4B1	0.611261487373267	NA	0.380176720666787	1	0.429670593018588	0.772488042882602	0.316649247594935	0.157588229464045	0.330938311806627	0.545205926002732	0.15906101813089
chr1	114421635	114424689	3055	-	exon	TRIM33	0.0138263560349723	0.32501565063825	0.0152510013878823	1	0.00354295851671336	0.067425580155194	-0.469762244377938	-0.0867198551342745	0.227943068964116	0.424580652061915	-0.383042389243663
chr1	114510811	114511010	200	-	exon	TRIM33	0.225632962170281	NA	0.103424837673841	1	0.0798492670770729	0.381825279872351	0.622548529925214	-0.0867198551342745	0.227943068964116	0.424580652061915	0.709268385059489
chr1	114705768	114705918	151	-	utr3	NRAS	0.464761622639249	NA	0.619544622952574	1	0.494985065464816	0.813210453597134	-0.857002922801955	-0.813515507576148	3.46123339281934e-24	1.46983883804657e-22	-0.0434874152258076
chr1	114709722	114713943	4222	-	exon	NRAS	0.173200026008806	0.707461063887604	0.273767473461726	1	0.145986088276099	0.500956926174122	-0.869632501323573	-0.813515507576148	3.46123339281934e-24	1.46983883804657e-22	-0.0561169937474252
chr1	114719692	114720265	574	-	exon	CSDE1	0.780458383610212	0.957359704879698	0.497449075708925	1	0.212252606992096	0.587312403571345	-0.426541049700549	-0.626840366790913	2.07250483938538e-37	1.7846569450263e-35	0.200299317090364
chr1	114720613	114720713	101	-	exon	CSDE1	0.318474844712695	0.819393053210499	0.672539021169218	1	0.488750108193403	0.810316756201191	-0.786088218330999	-0.626840366790913	2.07250483938538e-37	1.7846569450263e-35	-0.159247851540086
chr1	114730298	114730532	235	-	exon	CSDE1	0.77724079916959	0.95696991409161	0.407222825119031	1	0.24092587303423	0.620153532529162	-0.491312292570998	-0.626840366790913	2.07250483938538e-37	1.7846569450263e-35	0.135528074219915
chr1	114780485	114780585	101	-	exon	SIKE1	0.991953294838725	NA	0.809450148608226	1	0.903692272845055	0.989740502311832	-0.290643027184954	-0.200404792433886	0.0734177119333021	0.180487634411766	-0.0902382347510683
chr1	116392886	116392984	99	-	exon	ATP1A1-AS1	0.153161619588023	0.69343323138132	0.279654530253163	1	0.274452955812284	0.655681153968426	0.316683516287007	0.728595066001641	0.0340292770140896	0.0969202403472561	-0.411911549714635
chr1	116399301	116400980	1680	-	exon	ATP1A1-AS1	0.72482482249502	0.949578360915111	0.351972336979511	1	0.269002979110484	0.650060084301457	0.75531996405684	0.728595066001641	0.0340292770140896	0.0969202403472561	0.0267248980551983
chr1	116518808	116518907	100	-	utr3	CD58	0.552173850909859	NA	0.756543253574671	1	0.788809605385803	0.950312914075259	-0.161353694322504	-0.0479509430498642	0.63110496298669	0.800736092650482	-0.11340275127264
chr1	116579578	116579728	151	-	exon	IGSF3	0.0322443387041477	NA	0.0236104928013045	1	0.0110553646329224	0.132645232722634	-1.4997786533108	-0.186557630651336	0.150817493430834	0.314203111314237	-1.31322102265946
chr1	117025632	117025781	150	-	exon	RP11-27K13.3	0.714009832820507	NA	0.719769589536967	1	0.797447699435028	0.953802837992247	-0.48648550185228	-0.371596117172663	0.451453375775907	0.661814482945567	-0.114889384679617
chr1	119912999	119913149	151	-	utr3	NOTCH2	0.919330277462591	0.986894013384599	0.642552550953839	1	0.410685706783161	0.760923801599297	0.762926201366889	0.673898736978777	5.34532884710707e-37	4.47851876379241e-35	0.089027464388112
chr1	119914395	119914644	250	-	utr3	NOTCH2	0.463773699423762	0.876937451088057	0.288458654741114	1	0.146165676401993	0.501056965330624	1.0426167053762	0.673898736978777	5.34532884710707e-37	4.47851876379241e-35	0.368717968397426
chr1	119915392	119915691	300	-	exon	NOTCH2	0.143627904502131	0.686075571628824	0.331978710665066	1	0.202730400623238	0.577025793066572	0.566648212066362	0.673898736978777	5.34532884710707e-37	4.47851876379241e-35	-0.107250524912415
chr1	119916639	119918451	1813	-	exon	NOTCH2	0.959953750282291	0.992929672199832	0.614548830704761	1	0.44700424383756	0.784006020841695	0.824310008618165	0.673898736978777	5.34532884710707e-37	4.47851876379241e-35	0.150411271639388
chr1	119920373	119922263	1891	-	exon	NOTCH2	0.839434925104903	0.973175880080517	0.727190869178622	1	0.667112433173638	0.898750735889563	0.628668041630076	0.673898736978777	5.34532884710707e-37	4.47851876379241e-35	-0.0452306953487016
chr1	119963741	119965486	1746	-	exon	NOTCH2	0.472265104762791	0.880321782058113	0.165183296265024	1	0.11439806395267	0.450961997838885	0.980086410287134	0.673898736978777	5.34532884710707e-37	4.47851876379241e-35	0.306187673308356
chr1	120913843	120913942	100	-	exon	AC241377.1	0.451924039924224	NA	0.260498235831525	1	0.342258906278479	0.710320641157506	0.590556588342117	-0.0604794156017506	0.926758402875897	0.965578377561064	0.651036003943868
chr1	121177261	121181298	4038	-	exon	FAM72B	0.851529765533411	NA	0.558213188672367	1	0.612174904032016	0.875043114517188	0.0455645059553584	-0.33268546177011	0.210196514879518	0.400040727318499	0.378249967725469
chr1	121184115	121184214	100	-	utr5	FAM72B	0.857721159366038	NA	0.745412770827216	1	0.791118147517103	0.951144777447934	-0.399883088665292	-0.33268546177011	0.210196514879518	0.400040727318499	-0.0671976268951816
chr1	145788922	145823827	34906	-	exon	RNF115	0.972409092045512	NA	0.717142576367321	1	0.74486220500058	0.933548409830333	0.493962731697087	0.323629159625719	0.00583283303376107	0.0214456924487657	0.170333572071369
chr1	145823927	145824027	101	-	utr5	RNF115	0.856225953452995	NA	0.631572790998461	1	0.760720831856165	0.938910016626282	0.706140307447083	0.323629159625719	0.00583283303376107	0.0214456924487657	0.382511147821364
chr1	145849958	145850057	100	-	exon	PIAS3	0.480778684256675	NA	0.427206162492391	1	0.551837383597603	0.846454159990902	-0.297040182946534	-0.194114080303368	0.108032743732369	0.243843409506179	-0.102926102643166
chr1	145854039	145854138	100	-	exon	PIAS3	0.271061938229609	NA	0.174581868202841	1	0.256689978423467	0.638644448229244	0.466285049656963	-0.194114080303368	0.108032743732369	0.243843409506179	0.660399129960331
chr1	145854832	145856354	1523	-	exon	PIAS3	0.917996577969207	NA	0.590950177404406	1	0.587841271528079	0.864308358965762	0.0010599749824222	-0.194114080303368	0.108032743732369	0.243843409506179	0.19517405528579
chr1	145895641	145896012	372	-	exon	ITGA10	0.981709453644963	NA	0.869955367759627	1	0.886180729243082	0.984803114039274	1.6990252113092	1.01527168301534	0.00123394993087937	0.00547335956113394	0.683753528293858
chr1	145923078	145923228	151	-	utr3	RBM8A	0.804305560508033	NA	0.921423523361633	1	0.947282170768801	0.99015694879989	-0.179308993574907	-0.269229728044282	0.0215670979227033	0.066167966198595	0.089920734469375
chr1	145926586	145926686	101	-	exon	RBM8A	0.0205261376059046	0.373319127707389	0.0375393714574778	1	0.000245944145457588	0.011493403059509	-0.676387821145874	-0.269229728044282	0.0215670979227033	0.066167966198595	-0.407158093101592
chr1	145926885	145927367	483	-	exon	RBM8A	0.337477418165357	NA	0.130473550508104	1	0.171632998084542	0.537546289589113	0.990436006512231	-0.269229728044282	0.0215670979227033	0.066167966198595	1.25966573455651
chr1	145936957	145937675	719	-	exon	LIX1L	0.347590121052261	NA	0.472524328708541	1	0.407729321355618	0.759109497846146	-0.713327918609539	-0.402591131487285	0.000143095611396881	0.000774709056723247	-0.310736787122254
chr1	145957852	145958001	150	-	utr5	LIX1L	0.741799355394049	NA	0.578483980145679	1	0.615317360536455	0.876347486490822	0.026436646096955	-0.402591131487285	0.000143095611396881	0.000774709056723247	0.42902777758424
chr1	145960237	145960336	100	-	utr3	ANKRD34A	0.550535628244571	NA	0.524230117482207	1	0.671294507136698	0.900814321153135	-0.550005269377028	-0.136362160483955	0.473272245062908	0.67995284149001	-0.413643108893073
chr1	145964433	145964582	150	-	utr5	ANKRD34A	0.680695866646428	NA	0.737230335742754	1	0.823284061065365	0.963823681903868	-0.94154635074047	-0.136362160483955	0.473272245062908	0.67995284149001	-0.805184190256515
chr1	145994336	145994435	100	-	exon	TXNIP	0.642663602780295	NA	0.717803724529773	1	0.793625768296514	0.952472893129223	0.829520155771215	0.652198597907769	0.000575494661991506	0.00273385161235019	0.177321557863445
chr1	147158927	147159027	101	-	utr3	PRKAB2	0.0461398100731372	NA	0.0236005605826715	1	0.0286446635581991	0.225793584514781	-0.670517935600865	-0.197251516911271	0.0559424684258296	0.145925179088893	-0.473266418689594
chr1	147162561	147166584	4024	-	exon	PRKAB2	0.0956266238128075	NA	0.0445620161434573	1	0.00444080740286211	0.078045607672056	0.342265914425785	-0.197251516911271	0.0559424684258296	0.145925179088893	0.539517431337056
chr1	147171991	147172500	510	-	utr5	PRKAB2	0.620510840937403	NA	0.338335795611588	1	0.452528784883587	0.787021962177551	0.608816613469076	-0.197251516911271	0.0559424684258296	0.145925179088893	0.806068130380347
chr1	147659475	147659695	221	-	exon	ACP6	0.290941304485218	NA	0.0873326745066235	1	0.130711283602462	0.476285349399447	0.031144217586217	-0.275037590443403	0.0219894924729848	0.0672546845192064	0.30618180802962
chr1	147670297	147670446	150	-	utr5	ACP6	0.450354027989138	NA	0.174749835477005	1	0.247999039639525	0.628978402255619	-0.274747402307406	-0.275037590443403	0.0219894924729848	0.0672546845192064	0.000290188135996572
chr1	148592678	148593609	932	-	exon	NBPF14	0.67493429292043	NA	0.785374630395524	1	0.785012508950975	0.948857327801082	0.990470293201125	1.18885503280675	2.76573945532092e-12	4.37757448435186e-11	-0.198384739605626
chr1	149055626	149055726	101	-	utr3	NBPF9	0.818148402208716	NA	0.952005388238978	1	0.974692411669845	0.99015694879989	-0.432056746781385	-0.177805902057246	0.255556410390592	0.457875756240378	-0.254250844724139
chr1	149847184	149847283	100	-	exon	RP11-196G18.22	0.964900032975319	NA	0.756321720906449	1	0.847848949213262	0.972210392292156	0.97260992705463	0.659871879628311	2.50826771548596e-05	0.000156631394031785	0.312738047426319
chr1	149848477	149848626	150	-	exon	RP11-196G18.22	0.222300160570147	NA	0.17154553672342	1	0.235180936545957	0.613718726779076	0.235680151912301	0.659871879628311	2.50826771548596e-05	0.000156631394031785	-0.42419172771601
chr1	149913535	149913635	101	-	exon	SV2A	0.881916449045551	NA	0.88983750491123	1	0.922974495284546	0.99015694879989	-0.08766264042139	0.107161373891604	0.436399801793699	0.649274770667952	-0.194824014312994
chr1	149940806	149940906	101	-	utr3	OTUD7B	0.509891875147264	NA	0.450047722193208	1	0.584245701807401	0.862716273699818	0.382379599556022	0.245372773376988	0.00259332935582765	0.0105187377610206	0.137006826179033
chr1	149942902	149943052	151	-	utr3	OTUD7B	0.983782664977277	NA	0.700359607832979	1	0.746484698464118	0.934188432268183	0.0852272903119778	0.245372773376988	0.00259332935582765	0.0105187377610206	-0.16014548306501
chr1	149943551	149943650	100	-	utr3	OTUD7B	0.257171183528371	NA	0.0660397619112516	1	0.113678542610428	0.449473506865433	0.211348300875487	0.245372773376988	0.00259332935582765	0.0105187377610206	-0.034024472501501
chr1	149944100	149944249	150	-	exon	OTUD7B	0.818226292291061	NA	0.521743252509675	1	0.511199173661485	0.823932785783805	0.295289559952848	0.245372773376988	0.00259332935582765	0.0105187377610206	0.0499167865758596
chr1	149944349	149944549	201	-	exon	OTUD7B	0.857446680194566	NA	0.797246631005703	1	0.761126253975155	0.938962862131435	0.102869115390054	0.245372773376988	0.00259332935582765	0.0105187377610206	-0.142503657986934
chr1	149944649	149944748	100	-	exon	OTUD7B	0.259322438691305	NA	0.340188410135358	1	0.348464692565917	0.715279550152717	0.133908063354692	0.245372773376988	0.00259332935582765	0.0105187377610206	-0.111464710022296
chr1	149944848	149944998	151	-	exon	OTUD7B	0.934967244778858	NA	0.756609967298732	1	0.72913915045187	0.926953825084393	0.0403562956939707	0.245372773376988	0.00259332935582765	0.0105187377610206	-0.205016477683017
chr1	150235761	150235909	149	-	utr5	ANP32E	0.668634913903521	0.937748035236727	0.903700877284095	1	0.779430574634606	0.946540877713178	0.000571915866158702	-0.116568020821968	0.0431247780269389	0.117963908128649	0.117139936688127
chr1	150561241	150561389	149	-	exon	ADAMTSL4-AS1	0.293634518292914	NA	0.128029520244802	1	0.280895637877269	0.660961493010218	1.38350251152482	0.154658644295662	0.833764667552593	0.921159658044816	1.22884386722915
chr1	150578481	150578580	100	-	exon	MCL1	0.0667537599224579	0.532190498629456	0.112687465716609	1	0.0401048334211489	0.270759634742725	0.0255789475912113	0.290372032892935	1.01433762938373e-06	7.96927102014008e-06	-0.264793085301724
chr1	150578993	150579142	150	-	exon	MCL1	0.66809626458871	0.937748035236727	0.956767182281665	1	0.875449736499499	0.981534385114801	0.338577084639828	0.290372032892935	1.01433762938373e-06	7.96927102014008e-06	0.0482050517468929
chr1	150579241	150579341	101	-	exon	MCL1	0.152424333945222	NA	0.102114638391852	1	0.0346262566678173	0.249096604602935	1.10743917294129	0.290372032892935	1.01433762938373e-06	7.96927102014008e-06	0.81706714004835
chr1	150579440	150579539	100	-	utr5	MCL1	0.437090644151779	NA	0.170413314358701	1	0.191297301094411	0.563266270370286	0.652653034312643	0.290372032892935	1.01433762938373e-06	7.96927102014008e-06	0.362281001419708
chr1	150624139	150624239	101	-	utr3	ENSA	0.682241322426246	0.943687021792343	0.989592048467085	1	0.96676841310922	0.99015694879989	0.0228228238660294	-0.0569920756359788	0.430752266788042	0.644043682495389	0.0798148995020082
chr1	150625687	150626506	820	-	utr3	ENSA	0.385309754684726	0.845835647118601	0.652096444694955	1	0.557928492387641	0.849958937307421	-0.259959217727851	-0.0569920756359788	0.430752266788042	0.644043682495389	-0.202967142091872
chr1	150627533	150629039	1507	-	exon	ENSA	0.355968467328331	NA	0.463616418752954	1	0.41665190044741	0.764832462251792	-0.23370447994491	-0.0569920756359788	0.430752266788042	0.644043682495389	-0.176712404308931
chr1	150816888	150817178	291	-	exon	ARNT	0.716222219035307	NA	0.362779871406729	1	0.336284597051747	0.706303280609745	-0.532539331006753	-0.422394131614283	2.4514401125905e-07	2.13296914367337e-06	-0.11014519939247
chr1	150831866	150832395	530	-	exon	ARNT	0.539371752122822	NA	0.738329986005998	1	0.762029827586841	0.938988868407021	-0.699362306213917	-0.422394131614283	2.4514401125905e-07	2.13296914367337e-06	-0.276968174599635
chr1	150964209	150964308	100	-	utr3	CERS2	0.2433905524794	NA	0.0685110043200117	1	0.0602033032397752	0.33422979332807	0.062315471278937	-0.245710369774621	0.0027078413247149	0.0109097951627021	0.308025841053558
chr1	150974655	150974754	100	-	utr5	CERS2	0.00740831171013522	NA	0.00148317157938098	1	0.00267060425342339	0.0563641854459006	-1.04067389280446	-0.245710369774621	0.0027078413247149	0.0109097951627021	-0.794963523029843
chr1	151051519	151051618	100	-	utr3	CDC42SE1	0.57139968370111	NA	0.447033719994954	1	0.23751134495062	0.616516955067953	0.408373573094066	0.0943297834805283	0.236682090151931	0.435993323964084	0.314043789613538
chr1	151054264	151055157	894	-	exon	CDC42SE1	0.394125337928487	0.848298067776811	0.683110775459252	1	0.666074012571731	0.898436417214107	0.0501535735874072	0.0943297834805283	0.236682090151931	0.435993323964084	-0.0441762098931212
chr1	151055655	151055855	201	-	utr5	CDC42SE1	0.112474963163745	0.635346769539708	0.173213116014786	1	0.108112353408499	0.441553016614523	0.032637961323138	0.0943297834805283	0.236682090151931	0.435993323964084	-0.0616918221573903
chr1	151059502	151059602	101	-	utr5	CDC42SE1	0.9996151625255	NA	0.790746797258945	1	0.879067778008369	0.982659386334959	0.221843363329528	0.0943297834805283	0.236682090151931	0.435993323964084	0.127513579849
chr1	151165506	151165604	99	-	utr5	LYSMD1	0.152235303441312	NA	0.0284966362230784	1	0.0556592803668146	0.320454647616949	0.654832453599337	-0.142313057830139	0.51418643595269	0.714422183389255	0.797145511429476
chr1	151184441	151185553	1113	-	exon	VPS72	0.720419786520974	0.949578360915111	0.931491922548739	1	0.872414163843662	0.98035700432582	-0.508380343207556	-0.555780977287453	1.34180157297545e-08	1.40866444768105e-07	0.0474006340798969
chr1	151185803	151190106	4304	-	exon	VPS72	0.269557905531412	0.790972987381912	0.47689408011803	1	0.457141476668666	0.790225883188506	-0.560566792066815	-0.555780977287453	1.34180157297545e-08	1.40866444768105e-07	-0.00478581477936235
chr1	151292739	151292938	200	-	utr3	PI4KB	0.802913483754285	0.962855802790276	0.45208239954717	1	0.440825305383816	0.779505900841409	-0.112808633889096	-0.277325429174342	3.46262733736263e-05	0.000210886930173362	0.164516795285246
chr1	151307669	151310227	2559	-	utr5	PI4KB	0.939834482823654	0.989058885216214	0.595148516887967	1	0.503311720115794	0.817926973328498	-0.261522276512837	-0.277325429174342	3.46262733736263e-05	0.000210886930173362	0.0158031526615047
chr1	151315643	151315940	298	-	utr5	PI4KB	0.376858206948644	0.842731400626743	0.611569140085113	1	0.467878532864435	0.797010803167149	-0.295499491418522	-0.277325429174342	3.46262733736263e-05	0.000210886930173362	-0.0181740622441806
chr1	151316139	151316238	100	-	exon	PI4KB	0.565430674728778	NA	0.788235812610706	1	0.693048129215691	0.912315608183177	-0.532277136114838	-0.277325429174342	3.46262733736263e-05	0.000210886930173362	-0.254951706940496
chr1	151342235	151342534	300	-	exon	RFX5	0.482431900195114	0.88505278385795	0.861479121980634	1	0.836021926387	0.968392267931712	-0.32681742872057	-0.283173581152908	1.18084046982687e-06	9.18431476532007e-06	-0.0436438475676619
chr1	151342683	151342833	151	-	exon	RFX5	0.312863768258295	0.816045236501251	0.558835981460295	1	0.398892269248728	0.753313115009266	-0.45711035828866	-0.283173581152908	1.18084046982687e-06	9.18431476532007e-06	-0.173936777135752
chr1	151346244	151346482	239	-	utr5	RFX5	0.373741179968468	0.842731400626743	0.598074434004026	1	0.564447986613187	0.852594891445419	-0.636672726705145	-0.283173581152908	1.18084046982687e-06	9.18431476532007e-06	-0.353499145552237
chr1	151404968	151405067	100	-	exon	POGZ	0.647525764667673	NA	0.862223446314324	1	0.796645473650174	0.953802837992247	-0.0629970554654648	-0.140479733051583	0.0242677695458285	0.073096241870495	0.0774826775861177
chr1	151405865	151405965	101	-	exon	POGZ	0.451836162735947	NA	0.152777254744389	1	0.144542121050212	0.498574465332492	0.00906928457593088	-0.140479733051583	0.0242677695458285	0.073096241870495	0.149549017627513
chr1	151424160	151424260	101	-	utr3	POGZ	0.0736753025607102	0.550217591424631	0.0923190052128875	1	0.0595621569883737	0.332071073718855	-0.732712291958557	-0.140479733051583	0.0242677695458285	0.073096241870495	-0.592232558906975
chr1	151428187	151429473	1287	-	exon	POGZ	0.0517208123530537	0.489032973911717	0.0851459534990146	1	0.00927034809758328	0.120309438969609	-0.63674870559725	-0.140479733051583	0.0242677695458285	0.073096241870495	-0.496268972545667
chr1	151430826	151440976	10151	-	exon	POGZ	0.706472140121753	0.948603613192121	0.423578479708066	1	0.401943747180369	0.755664566663551	0.144251873620771	-0.140479733051583	0.0242677695458285	0.073096241870495	0.284731606672353
chr1	151612087	151612232	146	-	exon	RP11-404E16.1	0.66754417626333	NA	0.666052202631481	1	0.783269435598081	0.947902972562523	0.667703046647707	0.302327679896116	0.849006744211937	NA	0.365375366751592
chr1	151790380	151790480	101	-	utr5	TDRKH	0.54284932798357	NA	0.545081943713617	1	0.640469584356636	0.888773898396097	0.0501642212996864	-0.251124484340864	0.00561539901668654	0.0207481966051589	0.301288705640551
chr1	151791067	151791166	100	-	utr5	TDRKH	0.180346887293938	NA	0.127788033049701	1	0.161631216401594	0.523205390074213	-0.0464717535882508	-0.251124484340864	0.00561539901668654	0.0207481966051589	0.204652730752614
chr1	151838453	151838551	99	-	exon	C2CD4D	0.129355457782732	NA	0.0322506856323212	1	0.0435148053045627	0.282858308509986	0.237980645032607	-0.912587317831159	2.74545507019147e-05	0.000170072437976463	1.15056796286377
chr1	151839136	151840313	1178	-	utr5	C2CD4D	0.4032542677451	NA	0.159243510575584	1	0.0801976904115297	0.382490084134956	-0.34954272213411	-0.912587317831159	2.74545507019147e-05	0.000170072437976463	0.563044595697049
chr1	151986200	151992570	6371	-	utr5	S100A10	0.716132365048156	0.94925615360713	0.908797083057268	1	0.870098593916877	0.979732562260352	-0.293537111084059	-0.365199727090505	4.58768254005787e-06	3.23123238060293e-05	0.0716626160064464
chr1	151993843	151994042	200	-	utr5	S100A10	0.0824507891621089	NA	0.097749556880291	1	0.134760337774154	0.482505033323417	-0.445986359711122	-0.365199727090505	4.58768254005787e-06	3.23123238060293e-05	-0.0807866326206164
chr1	153543906	153544717	812	-	exon	S100A4	0.571285086846996	0.91358834234091	0.321480865724436	1	0.0311475424274774	0.236348066420456	-0.549118223860997	-0.708835838232434	9.93546931595485e-35	7.51218411694147e-33	0.159717614371437
chr1	153626708	153626856	149	-	exon	S100A13	0.676739568030485	NA	0.391523874059988	1	0.451797796850187	0.786641916522433	0.317290619516295	0.0635588126552573	0.747730767754778	0.875881383753354	0.253731806861038
chr1	153631821	153632125	305	-	exon	RP1-178F15.5	0.582983622798811	NA	0.282125987769423	1	0.396115245884367	0.750974497477791	0.143732927393449	NA	NA	NA	NA
chr1	153662432	153662531	100	-	exon	ILF2	0.502316711960322	0.891619656588753	0.342580856034611	1	0.0209427400854681	0.18910775691208	-0.231736759378032	-0.375558802478823	2.4760586276261e-10	3.25639225572644e-09	0.143822043100792
chr1	153772931	153773030	100	-	utr3	AL513523.2	0.468308576735554	0.878401614492872	0.759870054498183	1	0.722598076897995	0.923983687980423	-0.0718553639733383	NA	NA	NA	NA
chr1	153773487	153773585	99	-	exon	AL513523.2	0.0833024029721972	NA	0.0290592930987153	1	0.00553096341603664	0.0883257532021066	0.334307028264957	NA	NA	NA	NA
chr1	153806332	153806432	101	-	utr3	GATAD2B	0.465224665584863	NA	0.408197330427393	1	0.518545736892661	0.828439592236526	-0.257060836343593	-0.090635677413005	0.188520428298308	0.37001567421068	-0.166425158930588
chr1	153809231	153809630	400	-	utr3	GATAD2B	0.272975094623034	0.794165205207331	0.435985478826827	1	0.403193616676199	0.756963265459102	-0.217962993923941	-0.090635677413005	0.188520428298308	0.37001567421068	-0.127327316510936
chr1	153816532	153818062	1531	-	exon	GATAD2B	0.0925310212255411	0.601060377396184	0.148517345477869	1	0.1047147505004	0.43469534041705	-0.363538931580854	-0.090635677413005	0.188520428298308	0.37001567421068	-0.272903254167849
chr1	153828187	153828287	101	-	exon	GATAD2B	0.70188376432762	NA	0.350928985206767	1	0.329101810725036	0.698954884336922	-0.075324977297105	-0.090635677413005	0.188520428298308	0.37001567421068	0.0153107001159001
chr1	153932853	153933003	151	-	exon	DENND4B	0.379013380977245	0.842731400626743	0.575732153813466	1	0.505812459679968	0.820046262485994	-0.597118954697335	-0.351842501857801	1.01531734379071e-06	7.97408120168596e-06	-0.245276452839534
chr1	153933615	153933814	200	-	exon	DENND4B	0.365924727769585	NA	0.144926331713776	1	0.0970661094443188	0.418778590414743	-0.189218480321927	-0.351842501857801	1.01531734379071e-06	7.97408120168596e-06	0.162624021535874
chr1	153934884	153935851	968	-	exon	DENND4B	0.466053695939221	NA	0.653085720554506	1	0.581303179672626	0.861092540130967	-0.209465145502056	-0.351842501857801	1.01531734379071e-06	7.97408120168596e-06	0.142377356355745
chr1	153947817	153948015	199	-	utr3	CRTC2	0.472139163686897	NA	0.321522549366097	1	0.109638468869959	0.443827801003803	0.276011524209659	0.261807538947647	0.000229715348906596	0.00119111662396013	0.0142039852620122
chr1	153951361	153951707	347	-	utr3	CRTC2	0.608395138981375	0.925589792295624	0.981267127830728	1	0.984701895627969	0.990196648018047	0.149022007760068	0.261807538947647	0.000229715348906596	0.00119111662396013	-0.112785531187579
chr1	153952103	153952435	333	-	utr3	CRTC2	0.00172377524369114	0.159950589754998	0.00287958005321756	1	3.8183968258307e-07	9.51633855731233e-05	-0.433117212975342	0.261807538947647	0.000229715348906596	0.00119111662396013	-0.694924751922989
chr1	153954876	153955025	150	-	exon	CRTC2	0.0052613568216508	NA	0.00412371430881635	1	0.00135035668255208	0.0364876655157413	-0.240466873869254	0.261807538947647	0.000229715348906596	0.00119111662396013	-0.502274412816901
chr1	153959298	153959398	101	-	utr3	SLC39A1	0.00366890065235214	0.214089593393899	0.00604644528605541	1	0.00121120073802746	0.0339005970009192	-0.551815476628919	-0.178306419915374	0.0113043474221172	0.037949309879323	-0.373509056713545
chr1	153959846	153960045	200	-	utr3	SLC39A1	0.782982055755316	0.957359704879698	0.48584916361386	1	0.201163143744234	0.575178269713252	-0.0993089112005333	-0.178306419915374	0.0113043474221172	0.037949309879323	0.0789975087148404
chr1	154183045	154183195	151	-	utr5	TPM3	0.961111979101345	NA	0.732444075034379	1	0.64454169260567	0.890459070023117	-0.575972195755346	-0.424460518316591	6.27828953262251e-14	1.18057957415865e-12	-0.151511677438755
chr1	154214516	154220380	5865	-	exon	C1orf43	0.270198001808353	0.791187001131398	0.0891283912979673	1	0.0101378522779136	0.127231308875641	-0.380821548294007	-0.646752477763709	3.51947124910584e-26	1.6934041265099e-24	0.265930929469701
chr1	154220479	154220578	100	-	utr5	C1orf43	0.0674881643731998	0.534382713772186	0.0500543370309016	1	4.55408322640065e-05	0.00360434147786784	-0.0101433569149042	-0.646752477763709	3.51947124910584e-26	1.6934041265099e-24	0.636609120848804
[truncated: 21,602 more rows]
