# Supplementary material for: Limits in the detection of m6A changes using MeRIP/m6A-seq
Source: Sci Rep. 2020 Apr 20;10:6590. doi: 10.1038/s41598-020-63355-3 (PMC7170965; doi:10.1038/s41598-020-63355-3)
Supplement: Supplementary file 3 — Supplementary information 3. [file 41598_2020_63355_MOESM3_ESM.zip › additional_file4_v2/metdiff_deq_results/positive_wang_mettl314_2014_deq_results.txt]

seqnames	start	end	width	strand	annot	main.gene	deseq2.p	deseq2.padj	edger.p	edger.padj	qnb.p	qnb.padj	metdiff.p	metdiff.padj	peak.l2fc	gene.l2fc	gene.p	gene.padj	diff.l2fc
chr1	6240164	6240314	151	+	exon	Rb1cc1	0.0767301860998388	NA	0.0438534373527633	1	0.055448012780286	0.926389209006374	0.0346621186309454	0.129416220914445	-0.970154399539108	0.736784155434088	0.532394553207128	0.846296210409289	-1.7069385549732
chr1	6248355	6248505	151	+	exon	Rb1cc1	0.874742498509573	NA	0.936883979962216	1	0.871150149498762	0.994669971013695	0.324389113157219	0.489876363289717	0.349799317379316	0.736784155434088	0.532394553207128	0.846296210409289	-0.386984838054772
chr1	6249604	6249754	151	+	exon	Rb1cc1	0.729417256049804	NA	0.602209035163248	1	0.867596990096875	0.994669971013695	0.348966044839075	0.515772680960929	-0.810648710904038	0.736784155434088	0.532394553207128	0.846296210409289	-1.54743286633813
chr1	7120294	7120493	200	+	utr5	Pcmtd1	0.365399304572581	NA	0.454493092532467	1	0.584448878024072	0.994669971013695	0.736358362387809	0.846202716721936	0.0690922239049882	-0.436098979255835	0.236228573176458	0.622871136712306	0.505191203160823
chr1	7169606	7169855	250	+	utr3	Pcmtd1	0.35809757863516	NA	0.265019205036651	1	0.521350767352422	0.994669971013695	0.128766640980021	0.267649045238693	-0.395798976590454	-0.436098979255835	0.236228573176458	0.622871136712306	0.0403000026653803
chr1	9545458	9546656	1199	+	utr3	Rrs1	0.0768518711801002	0.541292902038002	0.18546831645224	1	0.0135990975359983	0.686199827016707	0.327378124702138	0.492483821530898	0.833376969551191	0.166796668215327	0.443225357881955	0.795632004301693	0.666580301335864
chr1	9546756	9546906	151	+	utr3	Rrs1	0.715064345129224	NA	0.490700633926203	1	0.599578456213787	0.994669971013695	0.0288002920152209	0.118845781537798	-0.026256958324062	0.166796668215327	0.443225357881955	0.795632004301693	-0.193053626539389
chr1	9747697	9748042	346	+	exon	1700034P13Rik	0.731501510369621	NA	0.574304393612997	1	0.499185090354864	0.994669971013695	0.0260571260122257	0.113949891560814	0.136123635308384	0.111042504142665	0.972423701589019	NA	0.0250811311657191
chr1	9748238	9748386	149	+	exon	1700034P13Rik	0.948130799170652	NA	0.931018122669414	1	0.843984715338893	0.994669971013695	0.118750743387352	0.254812617036782	0.00113740992460689	0.111042504142665	0.972423701589019	NA	-0.109905094218058
chr1	10066558	10066857	300	+	exon	Cspp1	0.403904616316233	NA	0.608691016674545	1	0.710517866702044	0.994669971013695	0.347651088975559	0.514135274973423	0.0154049871272592	-0.266416735631819	0.273916374857494	0.661906842768102	0.281821722759078
chr1	10805529	10805728	200	+	exon	Gm5522	0.948068678052009	NA	0.824344686085608	1	0.865880297147223	0.994669971013695	1	1	1.24755827722578	2.00347659508577	0.390349872277782	NA	-0.755918317859989
chr1	12692327	12692677	351	+	utr5	Sulf1	0.358364273432395	NA	0.543472367055097	1	0.293626615417238	0.994669971013695	0.476431250749453	0.639192748086806	2.7636270063509	1.32397438004386	6.60888323397417e-10	6.35694728250455e-08	1.43965262630704
chr1	12848423	12850922	2500	+	utr3	Sulf1	0.0392610669990055	NA	0.0853616158273345	1	0.12657292523133	0.994669971013695	0.524924617662852	0.681817346356699	1.81398869618586	1.32397438004386	6.60888323397417e-10	6.35694728250455e-08	0.490014316142005
chr1	12858843	12859343	501	+	utr3	Sulf1	0.787459221340145	0.976718292014204	0.509198814300568	1	0.484135164573867	0.994669971013695	0.00692625969534222	0.0720876110577685	1.18616712198218	1.32397438004386	6.60888323397417e-10	6.35694728250455e-08	-0.137807258061682
chr1	12859593	12859893	301	+	utr3	Sulf1	0.715777061446849	NA	0.506081035714476	1	0.711410797661623	0.994669971013695	0.0860678118037724	0.210831143832996	0.953655361489729	1.32397438004386	6.60888323397417e-10	6.35694728250455e-08	-0.370319018554129
chr1	14755665	14755863	199	+	exon	Gm9947	0.0679453699113563	NA	0.0286403730593087	1	0.167729612927693	0.994669971013695	0.0171423552680561	0.0964033296765502	-0.527087251226569	2.56165052553546	0.282681872088925	NA	-3.08873777676203
chr1	16105824	16106170	347	+	utr5	Rdh10	0.00214756247844496	NA	0.000900485026917328	1	0.00731013212472344	0.594743353251049	0.00373995373179115	0.0652410016147937	-0.135905474272651	2.68162253295796	4.43581685383679e-07	2.30341040395612e-05	-2.81752800723061
chr1	17395052	17395241	190	+	exon	Gm5251	0.290816311434368	NA	0.283363133185694	1	0.423237555769119	0.994669971013695	0.99996495308303	1	-1.43348234246887	-2.41259742897461	0.139352978136512	NA	0.979115086505735
chr1	20935510	20935759	250	+	utr3	Paqr8	0.910301426648518	NA	0.869049477220159	1	0.860156862387256	0.994669971013695	0.833897815816039	0.914280780691055	0.309698936401517	0.35403608836738	0.556054934653518	0.85712496712813	-0.0443371519658625
chr1	20936657	20936757	101	+	utr3	Paqr8	0.914129248198124	NA	0.928961263487929	1	0.818249460957582	0.994669971013695	0.63549324441765	0.773218249852596	0.688270803908962	0.35403608836738	0.556054934653518	0.85712496712813	0.334234715541583
chr1	23848364	23848463	100	+	utr3	B3gat2	0.334974304215813	NA	0.206358118666086	1	0.536645590983674	0.994669971013695	0.0198748980175431	0.101561989340692	-0.206644687969343	0.556471375445943	0.712671731554205	NA	-0.763116063415286
chr1	33719937	33720469	533	+	utr5	Rab23	0.890080448439201	NA	0.856584541837925	1	0.830164948012223	0.994669971013695	0.15556834077402	0.299975525283204	-0.147357727137312	-0.0970692847467714	0.691220496839854	0.917360140819408	-0.0502884423905402
chr1	33739370	33740518	1149	+	utr3	Rab23	0.818077750294231	0.98222805156998	0.546368137121801	1	0.462411754194426	0.994669971013695	0.00440071094115668	0.0658436994614332	-0.0836499749367677	-0.0970692847467714	0.691220496839854	0.917360140819408	0.0134193098100037
chr1	34177825	34178774	950	+	exon	Dst	0.103852325949034	NA	0.191191868444224	1	0.181687401864205	0.994669971013695	0.999269185338718	1	1.11792671921369	0.370195727184135	0.042775795821033	0.248364109920005	0.747730992029553
chr1	34179923	34180472	550	+	exon	Dst	0.742381846963429	NA	0.577008207006963	1	0.661915517180905	0.994669971013695	0.273129240381504	0.434477568732889	0.510711987495466	0.370195727184135	0.042775795821033	0.248364109920005	0.140516260311331
chr1	34181172	34181271	100	+	exon	Dst	0.647315993315758	NA	0.47044774910562	1	0.734601274555595	0.994669971013695	0.242499322398563	0.400949659713468	0.933467960855391	0.370195727184135	0.042775795821033	0.248364109920005	0.563272233671256
chr1	34182021	34182170	150	+	exon	Dst	0.424833471778164	NA	0.266846174324431	1	0.395722347849353	0.994669971013695	0.0221877143566852	0.106418136729188	-0.309541287262696	0.370195727184135	0.042775795821033	0.248364109920005	-0.679737014446831
chr1	34187984	34189033	1050	+	exon	Dst	0.530128779547372	0.93561581952544	0.37802981574126	1	0.13960575333956	0.994669971013695	0.0044294267526539	0.0658692532461805	0.203108382498788	0.370195727184135	0.042775795821033	0.248364109920005	-0.167087344685347
chr1	34189283	34189682	400	+	exon	Dst	0.81354637247038	NA	0.67544442122943	1	0.657716921979236	0.994669971013695	0.351369697037279	0.518359739861194	0.559472063337854	0.370195727184135	0.042775795821033	0.248364109920005	0.189276336153719
chr1	34190082	34190232	151	+	exon	Dst	0.980000315230734	NA	0.776507526710467	1	0.623869241692271	0.994669971013695	0.0283772167067999	0.118005880205991	0.836347761855136	0.370195727184135	0.042775795821033	0.248364109920005	0.466152034671001
chr1	34190331	34190631	301	+	exon	Dst	0.241267614011295	NA	0.176616299386012	1	0.224727889076164	0.994669971013695	0.0121732502808624	0.0855155436045571	0.0959705429512734	0.370195727184135	0.042775795821033	0.248364109920005	-0.274225184232861
chr1	34190831	34191180	350	+	exon	Dst	0.121379920610685	0.637639038821571	0.231153311156106	1	0.37159528080042	0.994669971013695	0.864427625557086	0.933805998357064	1.1636056271088	0.370195727184135	0.042775795821033	0.248364109920005	0.79340989992466
chr1	34191580	34192229	650	+	exon	Dst	0.788166726445616	0.976718292014204	0.933206220682123	1	0.791017169717539	0.994669971013695	0.0348978225531373	0.129857618848354	0.339638080737611	0.370195727184135	0.042775795821033	0.248364109920005	-0.0305576464465238
chr1	34192329	34192429	101	+	exon	Dst	0.518533398698399	NA	0.702884303133188	1	0.694245842244373	0.994669971013695	0.514551113796251	0.673361839888631	0.989354106114632	0.370195727184135	0.042775795821033	0.248364109920005	0.619158378930497
chr1	34192529	34193028	500	+	exon	Dst	0.465595520326953	0.915656073282219	0.687788196669348	1	0.901221291138654	0.994669971013695	0.599699100570639	0.746175785006613	1.08275348706813	0.370195727184135	0.042775795821033	0.248364109920005	0.712557759883992
chr1	34198678	34199368	691	+	exon	Dst	0.0760795944645293	0.538654132236667	0.185658425047444	1	0.378791347231397	0.994669971013695	0.452042825610958	0.616146388806167	0.961989061538471	0.370195727184135	0.042775795821033	0.248364109920005	0.591793334354336
chr1	34200978	34201278	301	+	exon	Dst	0.473263787358804	0.918502402973343	0.685471851752565	1	0.82853637980402	0.994669971013695	0.637945240912691	0.775069744755974	0.364406565949987	0.370195727184135	0.042775795821033	0.248364109920005	-0.00578916123414802
chr1	34224000	34225705	1706	+	exon	Dst	0.862099132113268	NA	0.644192909567543	1	0.702250844292883	0.994669971013695	0.0460975391285434	0.149739670281457	0.180403929292426	0.370195727184135	0.042775795821033	0.248364109920005	-0.189791797891708
chr1	34225805	34229123	3319	+	exon	Dst	0.872842362092325	0.986198701584566	0.842806232487292	1	0.823305212465047	0.994669971013695	0.102075535294604	0.232870296360074	0.25142925699746	0.370195727184135	0.042775795821033	0.248364109920005	-0.118766470186675
chr1	34237670	34237770	101	+	exon	Dst	0.55369395815827	NA	0.601596178248027	1	0.88028533578611	0.994669971013695	0.901357413867106	0.956232927855896	0.399751187635467	0.370195727184135	0.042775795821033	0.248364109920005	0.029555460451332
chr1	34307412	34307562	151	+	exon	Dst	0.782967404183369	NA	0.998429200039531	1	0.716700632119737	0.994669971013695	0.038097915542382	0.135713538394148	0.101238039844377	0.370195727184135	0.042775795821033	0.248364109920005	-0.268957687339757
chr1	34444434	34444831	398	+	utr3	Imp4	0.269272866988195	NA	0.139196181423479	1	0.339937954148237	0.994669971013695	0.0156388608182296	0.0922318647593459	-0.386115703714023	0.227037665131206	0.362056524675522	0.733530408771499	-0.613153368845229
chr1	34723621	34723820	200	+	exon	Arhgef4	0.116234664154335	NA	0.0647633127904531	1	0.144825295263325	0.994669971013695	0.225120608605499	0.380468832944663	1.67092038365256	0.0196536000826325	0.957325382404185	0.989590859967783	1.65126678356993
chr1	34724119	34724218	100	+	exon	Arhgef4	0.0463540530505471	NA	0.0421587435441413	1	0.218295778127109	0.994669971013695	0.11317887730982	0.247981542749972	1.74232691841573	0.0196536000826325	0.957325382404185	0.989590859967783	1.7226733183331
chr1	36068700	36068899	200	+	exon	Hs6st1	0.948762267106635	NA	0.863323926982879	1	0.722857143268338	0.994669971013695	0.0452381017020342	0.148178129578981	0.26837113751565	0.436308975180908	0.0829294453569695	0.368426785758242	-0.167937837665258
chr1	36069099	36101704	32606	+	exon	Hs6st1	0.427271935087586	0.904538730222623	0.69273619241228	1	0.901046900510018	0.994669971013695	0.0642837162498511	0.17882463503694	-0.147275771638703	0.436308975180908	0.0829294453569695	0.368426785758242	-0.583584746819611
chr1	36103551	36104749	1199	+	utr3	Hs6st1	0.840679055724715	0.984522537128689	0.572999969040999	1	0.17775340106704	0.994669971013695	0.00272283137105656	0.0634584371362963	0.144080695173705	0.436308975180908	0.0829294453569695	0.368426785758242	-0.292228280007203
chr1	36105997	36106296	300	+	utr3	Hs6st1	0.962958826006143	NA	0.739803294173856	1	0.906359048506321	0.994669971013695	0.119669480920411	0.255862148239692	0.225175787403189	0.436308975180908	0.0829294453569695	0.368426785758242	-0.21113318777772
chr1	36319083	36319433	351	+	utr3	Arid5a	0.0852404931764242	NA	0.0849974841904398	1	0.205114296135645	0.994669971013695	0.728010822835541	0.841031865039161	-0.565388792481495	-0.693652740279769	0.137299177112604	0.483432307053084	0.128263947798273
chr1	36319933	36320582	650	+	utr3	Arid5a	0.812234561923949	NA	0.637361703081963	1	0.681205316991486	0.994669971013695	0.491960096292342	0.652825602016349	-1.38979299889162	-0.693652740279769	0.137299177112604	0.483432307053084	-0.696140258611853
chr1	36471869	36472118	250	+	exon	Cnnm4	0.30653385982777	NA	0.19535556980859	1	0.337955822832059	0.994669971013695	0.384016367868655	0.550937840757548	-0.0642936860183521	0.0495252950105311	0.900944499061826	0.975380102058464	-0.113818981028883
chr1	36472217	36472367	151	+	exon	Cnnm4	0.598948388590669	NA	0.673190616400794	1	0.793965148590891	0.994669971013695	0.679093830261264	0.805406392358727	-0.220191429083348	0.0495252950105311	0.900944499061826	0.975380102058464	-0.269716724093879
chr1	36472715	36472964	250	+	exon	Cnnm4	0.549898774592074	NA	0.666962829369823	1	0.871919286837139	0.994669971013695	0.29724733016011	0.46023343825106	0.0404424984790201	0.0495252950105311	0.900944499061826	0.975380102058464	-0.00908279653151099
chr1	36511917	36512116	200	+	exon	Cnnm3	0.469147195338465	NA	0.340620875916646	1	0.436659194181564	0.994669971013695	0.111021296256742	0.24541627215788	-0.425372546795288	0.199579140472451	0.534703207570979	0.847262230531824	-0.624951687267739
chr1	36512564	36518626	6063	+	exon	Cnnm3	0.161727444453345	0.700848544661659	0.0698267218034395	1	0.0150190042158412	0.692380277916911	0.00656303521321644	0.0711573124592142	-0.730518677266882	0.199579140472451	0.534703207570979	0.847262230531824	-0.930097817739333
chr1	36520555	36520776	222	+	exon	Cnnm3	0.817815981756536	NA	0.986137545069642	1	0.926807444623852	0.994669971013695	0.416529596863529	0.581974901269243	0.141893495863229	0.199579140472451	0.534703207570979	0.847262230531824	-0.0576856446092217
chr1	36521215	36521825	611	+	exon	Cnnm3	0.837889391968403	NA	0.928193611212124	1	0.839820313046924	0.994669971013695	0.0505562702883839	0.156758305138694	0.164501837800293	0.199579140472451	0.534703207570979	0.847262230531824	-0.0350773026721579
chr1	36526844	36526993	150	+	utr3	Cnnm3	0.181144250963853	NA	0.0816046110274484	1	0.194098504527561	0.994669971013695	0.0446804184878894	0.147281862168882	-0.321254988568094	0.199579140472451	0.534703207570979	0.847262230531824	-0.520834129040545
chr1	37261159	37261802	644	+	exon	Cnga3	0.550543341616282	NA	0.688271880955031	1	0.663020158659355	0.994669971013695	0.322530034815805	0.488044091658839	-0.847242977508959	-0.926463659818377	0.255318667935487	0.644003370090003	0.0792206823094179
chr1	37261999	37262197	199	+	utr3	Cnga3	0.893404552570363	NA	0.760194292652072	1	0.890104222955491	0.994669971013695	0.326022078210046	0.49131892329056	-1.01059534875266	-0.926463659818377	0.255318667935487	0.644003370090003	-0.0841316889342866
chr1	37430238	37430336	99	+	utr5	Unc50	0.0671399653475153	NA	0.13805550539725	1	0.230344956326822	0.994669971013695	0.273532341288714	0.434952705686977	0.58042319698328	-0.219912694174381	0.526195376454599	0.84214764213817	0.800335891157661
chr1	37875301	37875984	684	+	exon	Lipt1	0.796121038815581	NA	0.594523201114981	1	0.864444243685646	0.994669971013695	0.0404138387236223	0.139725363953675	0.207310844811627	0.412965761063762	0.503066606531935	0.829735621803755	-0.205654916252135
chr1	37998159	38032304	34146	+	utr5	Eif5b	0.0010713980271032	0.145138719404913	0.00705382328971174	1	0.0418655967804539	0.881897844783406	0.446190026194201	0.610616327732751	1.30930711676948	-0.167751258557611	0.438455010055752	0.791447031304056	1.4770583753271
chr1	38034091	38037257	3167	+	exon	Eif5b	0.000684802106776787	0.13922906307538	0.00425269080362314	1	0.0715968166631845	0.964139394447277	0.0923281798550877	0.219602462693586	1.39941495506638	-0.167751258557611	0.438455010055752	0.791447031304056	1.56716621362399
chr1	38051698	38051798	101	+	utr3	Eif5b	0.754538858932188	NA	0.580885435123391	1	0.670235637365848	0.994669971013695	0.0120149379180721	0.0853388365425553	-0.257834004618405	-0.167751258557611	0.438455010055752	0.791447031304056	-0.0900827460607938
chr1	38987791	38987891	101	+	utr5	Pdcl3	0.0520637323051301	NA	0.0961868762901678	1	0.0074028477806475	0.594743353251049	0.934483801736427	0.975584461395532	1.54575081911873	-0.257275114825267	0.411998864612355	0.774762168135534	1.803025933944
chr1	38991315	38995003	3689	+	utr3	Pdcl3	0.00633378762962119	0.2028227997264	0.0151980865124379	1	0.00919694529151363	0.628486978296918	0.79777064742621	0.890099747892338	1.44710184706121	-0.257275114825267	0.411998864612355	0.774762168135534	1.70437696188648
chr1	39990161	39997181	7021	+	exon	Map4k4	0.0143308710797841	0.257709688808639	0.0207465738384527	1	0.0554254018894723	0.926389209006374	0.649333259676325	0.784160030873069	0.477439884871847	-0.731394867970649	0.000367667952457449	0.00743218207985918	1.2088347528425
chr1	40011705	40013864	2160	+	exon	Map4k4	0.00180203978933106	0.159372773023214	0.00636165744346089	1	0.0910889176119754	0.994669971013695	0.0291506895414864	0.119406594029405	0.623372243412553	-0.731394867970649	0.000367667952457449	0.00743218207985918	1.3547671113832
chr1	40024385	40025163	779	+	utr3	Map4k4	0.758590087209478	0.972220155919054	0.515103784622531	1	0.654957741318401	0.994669971013695	0.0121627694279473	0.0855140198218924	-1.02836368680453	-0.731394867970649	0.000367667952457449	0.00743218207985918	-0.296968818833883
chr1	40313579	40313678	100	+	utr3	Il1r1	0.782624511021923	NA	0.638474084937792	1	0.803457738917977	0.994669971013695	0.663358932386903	0.794019818286256	0.0541653286120449	0.633579804328348	0.572875054175622	0.865250026706725	-0.579414475716304
chr1	40773756	40773953	198	+	exon	Gm37915	0.448924688372846	NA	0.261465947710091	1	0.564485893035837	0.994669971013695	0.23419105196289	0.391618276611583	-0.531976017340208	NA	NA	NA	NA
chr1	42696414	42696613	200	+	utr5	Pou3f3	0.300094179351714	NA	0.155007422775955	1	0.613706290960143	0.994669971013695	0.999953986272897	1	-0.345566765643189	-1.82631028172783	0.407320166560154	0.771062293903068	1.48074351608464
chr1	42698801	42698950	150	+	utr3	Pou3f3	0.192503907886729	NA	0.101021624110132	1	0.415428733119474	0.994669971013695	0.788805889221285	0.88366088445027	0.460938152767691	-1.82631028172783	0.407320166560154	0.771062293903068	2.28724843449552
chr1	42898673	42898773	101	+	exon	Mrps9	0.802598297299899	NA	0.684553156641019	1	0.807877145571559	0.994669971013695	0.106053654373629	0.238356088862662	-3.17453717573449	-0.199950512357515	0.434564172124411	0.788975641612244	-2.97458666337698
chr1	42898872	42899021	150	+	exon	Mrps9	0.891132053095231	NA	0.82047615267964	1	0.809914459126543	0.994669971013695	0.202309943588525	0.354627665686471	-2.94056434586978	-0.199950512357515	0.434564172124411	0.788975641612244	-2.74061383351227
chr1	43554020	43554564	545	+	exon	Nck2	0.106013289722363	NA	0.0601240458326013	1	0.1595460727003	0.994669971013695	0.0281140936589824	0.117525855311455	0.166973992514113	0.995755352231542	0.00162826663634235	0.0241019739741673	-0.828781359717429
chr1	43569278	43569377	100	+	utr3	Nck2	0.36373302987319	NA	0.219432546600002	1	0.270940880691092	0.994669971013695	0.104769563810653	0.236577063975519	1.05378503726856	0.995755352231542	0.00162826663634235	0.0241019739741673	0.058029685037022
chr1	43569525	43569624	100	+	utr3	Nck2	0.805807229267197	NA	0.702305564517017	1	0.959896292247711	0.994669971013695	0.442314463993228	0.606607894116804	1.06321706057615	0.995755352231542	0.00162826663634235	0.0241019739741673	0.067461708344612
chr1	44119006	44119105	100	+	utr5	Bivm	0.00840525824094174	NA	0.0007181287269577	1	0.00226519046086512	0.347119464141831	0.0629919499189903	0.176617922443138	1.54776189897413	0.275221281452042	0.53528393737399	0.847402748653332	1.27254061752209
chr1	44141817	44143236	1420	+	utr3	Bivm	0.54437652969142	NA	0.666968725398952	1	0.774820256556214	0.994669971013695	0.462710082659491	0.626026153568943	-0.123624736970546	0.275221281452042	0.53528393737399	0.847402748653332	-0.398846018422588
chr1	44166920	44167616	697	+	exon	Ercc5	0.993018487907301	0.997628811569501	0.760469291076826	1	0.871979056553705	0.994669971013695	0.317006435592661	0.482457966733949	0.6790338603923	0.686335757699333	0.00529767543363315	0.0600207781144904	-0.0073018973070329
chr1	44180564	44181061	498	+	exon	Ercc5	0.460520913209591	0.91527649252459	0.274933396108606	1	0.280738447583607	0.994669971013695	0.00598010294238849	0.0692470155170392	0.199647337525936	0.686335757699333	0.00529767543363315	0.0600207781144904	-0.486688420173397
chr1	52159431	52159679	249	+	utr3	Stat1	0.643251067660488	NA	0.737387157370488	1	0.890759543981176	0.994669971013695	0.577641093306696	0.727365944061776	-0.0257609269137998	0.0930220140814543	0.903737024627867	0.975946980111416	-0.118782940995254
chr1	52649776	52650025	250	+	utr3	Nemp2	0.472242787273727	NA	0.318417480244731	1	0.54134140726862	0.994669971013695	0.256091357857866	0.416553013580601	-0.37589965677693	0.269610900623699	0.532403751672752	0.846296210409289	-0.645510557400629
chr1	55237977	55239076	1100	+	utr3	Mars2	0.395818303479899	0.892610435583186	0.567034091303351	1	0.63875579492893	0.994669971013695	0.142602950090836	0.28475097041841	-0.102545567121266	-0.0886993973933155	0.836251304450634	0.961103361388558	-0.0138461697279504
chr1	57382886	57383284	399	+	exon	1700066M21Rik	0.373498906018954	NA	0.439512663939715	1	0.595269659214391	0.994669971013695	0.896380502135167	0.953427059050063	-0.706848782024644	-0.508772620376966	0.609971842228203	0.886414328477176	-0.198076161647678
chr1	57406527	57406627	101	+	utr5	Maip1	0.959200768775821	NA	0.801915472738012	1	0.709018688757892	0.994669971013695	0.536029631459192	0.691315224061678	1.21551913521303	0.0757531766522002	0.887153598179997	0.972997110061651	1.13976595856083
chr1	57406827	57407076	250	+	exon	Maip1	0.30609897367596	NA	0.217316504893975	1	0.421759451373673	0.994669971013695	0.0193777177472213	0.100763698946658	0.215002473690696	0.0757531766522002	0.887153598179997	0.972997110061651	0.139249297038495
chr1	58015657	58015905	249	+	exon	Sgo2a	0.131349420129906	NA	0.215493995295638	1	0.275817746739964	0.994669971013695	0.821570953812803	0.905857666464011	0.732960023006854	0.0164470305489292	0.969915521530125	0.992561888937504	0.716512992457924
chr1	58017247	58017942	696	+	exon	Sgo2a	0.494733097630154	NA	0.675582273715285	1	0.920444443322313	0.994669971013695	0.131496325297162	0.271312935664514	-0.139498565492671	0.0164470305489292	0.969915521530125	0.992561888937504	-0.1559455960416
chr1	58447685	58447884	200	+	exon	Nif3l1	0.601681976056958	0.952389574667123	0.876276605101647	1	0.958281287150778	0.994669971013695	0.0244413491494768	0.110759557404085	0.444698189892293	0.575910209367249	0.00937277595785916	0.0888430059709243	-0.131212019474956
chr1	58461252	58461998	747	+	utr3	Nif3l1	0.23579618491838	NA	0.12079576465634	1	0.231650533623277	0.994669971013695	0.0128321579376681	0.0870158032218033	-0.286027808109312	0.575910209367249	0.00937277595785916	0.0888430059709243	-0.861938017476561
chr1	58752461	58752760	300	+	exon	Cflar	0.408920292987405	NA	0.58547971555524	1	0.724090279701259	0.994669971013695	0.659756392749797	0.791527163394763	1.17736703511198	0.598839005333142	0.0688393413092585	0.331743591003461	0.578528029778838
chr1	59482474	59482573	100	+	utr5	Fzd7	0.426726883673226	NA	0.639469332212665	1	0.56829082014397	0.994669971013695	0.500639868887059	0.660870009923557	0.322789120374846	0.489369783637372	0.0266836277636638	0.182282409369673	-0.166580663262526
chr1	59482673	59483918	1246	+	utr5	Fzd7	0.770429402273783	0.976373178998633	0.990801913892867	1	0.493430763011997	0.994669971013695	0.010331243895686	0.0810427090757507	0.437158498658645	0.489369783637372	0.0266836277636638	0.182282409369673	-0.0522112849787271
chr1	59484067	59484266	200	+	exon	Fzd7	0.287428045690076	0.835284752669171	0.172615751770365	1	0.205810869689178	0.994669971013695	0.206255692370569	0.359811979909983	0.0142886020480879	0.489369783637372	0.0266836277636638	0.182282409369673	-0.475081181589284
chr1	59484416	59485013	598	+	utr3	Fzd7	0.789872638254167	0.976718292014204	0.498622334265528	1	0.336455261380966	0.994669971013695	0.0162367573979593	0.0937596887842173	0.208435412858336	0.489369783637372	0.0266836277636638	0.182282409369673	-0.280934370779036
chr1	59710508	59710607	100	+	exon	Nop58	0.00198618064845148	NA	0.00751913210675821	1	0.0315339645528654	0.81310605133547	0.0209979228054349	0.103597338836854	1.39001993160761	-0.236143033000252	0.25202632735612	0.640432858806368	1.62616296460786
chr1	59763800	59763999	200	+	utr5	Bmpr2	0.891279337629898	NA	0.752622447831914	1	0.740932216628066	0.994669971013695	0.320224770900296	0.485567873101431	-0.145906330120735	0.456014804588491	0.180172193881552	0.551748765172114	-0.601921134709225
chr1	59867605	59867705	101	+	exon	Bmpr2	0.963078564834141	NA	0.839402135344382	1	0.744272881314133	0.994669971013695	0.107029430339455	0.239750840959028	0.620804029424512	0.456014804588491	0.180172193881552	0.551748765172114	0.164789224836022
chr1	59867855	59868104	250	+	exon	Bmpr2	0.452212953980996	NA	0.55598055664884	1	0.745675602936669	0.994669971013695	0.822202034991619	0.906082817209595	0.404401157530779	0.456014804588491	0.180172193881552	0.551748765172114	-0.0516136470577115
chr1	59981552	59982001	450	+	utr3	Fam117b	0.586857072424666	NA	0.763340386704131	1	0.928137873236658	0.994669971013695	0.188957932673136	0.339837739392684	0.233027675274766	0.206898274343105	0.525736268447992	0.841761328172839	0.0261294009316602
chr1	59982650	59982750	101	+	utr3	Fam117b	0.154391778047556	NA	0.077141834590014	1	0.199993423886084	0.994669971013695	0.0179795215038764	0.0980022135489343	-0.79712955639391	0.206898274343105	0.525736268447992	0.841761328172839	-1.00402783073702
chr1	60409769	60409869	101	+	utr5	Abi2	0.602468441462632	NA	0.678064299732582	1	0.72584656460121	0.994669971013695	0.882752732991565	0.945814608400106	1.14371514355938	-0.026983667109781	0.926791118931553	0.981872436171423	1.17069881066916
chr1	60476862	60477262	401	+	utr3	Abi2	0.0495487230665988	NA	0.013166237886531	1	0.114358922225917	0.994669971013695	0.0108482029563303	0.0825121487947437	-0.991083671067008	-0.026983667109781	0.926791118931553	0.981872436171423	-0.964100003957227
chr1	62703385	62718936	15552	+	utr5	Nrp2	0.714959211682487	0.966919878960941	0.972732818382955	1	0.900251642021647	0.994669971013695	0.037073842190533	0.133801479839907	1.19069933748104	0.58660622710858	0.00565286509193758	0.0628524922402245	0.604093110372465
chr1	62795833	62795983	151	+	exon	Nrp2	0.072577119180394	NA	0.129237421696036	1	0.307137858221899	0.994669971013695	0.807981965929562	0.897141567154281	1.66033099763443	0.58660622710858	0.00565286509193758	0.0628524922402245	1.07372477052585
chr1	62815447	62815997	551	+	utr3	Nrp2	0.760294475851899	0.97256429016749	0.995114812349269	1	0.966466248918491	0.994669971013695	0.0109406538517217	0.0827549700187733	0.0780219247309441	0.58660622710858	0.00565286509193758	0.0628524922402245	-0.508584302377636
chr1	62817046	62817246	201	+	utr3	Nrp2	0.388585728141634	NA	0.462218445651472	1	0.562494986923194	0.994669971013695	0.884473358627275	0.946821398038262	0.401118744256266	0.58660622710858	0.00565286509193758	0.0628524922402245	-0.185487482852314
chr1	63302666	63303313	648	+	exon	Zdbf2	0.127756580580566	0.645105385779552	0.106677891817881	1	0.0151536583596607	0.692798469205482	0.00450190737591216	0.0660293928672964	-0.218568600243971	0.516979767929192	0.0825158073181486	0.367158196362529	-0.735548368173163
chr1	63303563	63303662	100	+	exon	Zdbf2	0.532185800831449	NA	0.627829220743492	1	0.977308396802693	0.994669971013695	0.23240363008702	0.389309922880019	1.55898841925264	0.516979767929192	0.0825158073181486	0.367158196362529	1.04200865132345
chr1	63304709	63304808	100	+	exon	Zdbf2	0.745927881009226	NA	0.840817917877915	1	0.973752498918442	0.994669971013695	0.491341647601808	0.652516155290181	0.0507830066441657	0.516979767929192	0.0825158073181486	0.367158196362529	-0.466196761285026
chr1	63305506	63305755	250	+	exon	Zdbf2	0.840625043088898	NA	0.955257416408626	1	0.782791411458622	0.994669971013695	0.0640628496998319	0.178428646112145	0.704426447801042	0.516979767929192	0.0825158073181486	0.367158196362529	0.18744667987185
chr1	63306204	63306303	100	+	exon	Zdbf2	0.765337512496214	NA	0.8669586604966	1	0.884292373326948	0.994669971013695	0.706328318127257	0.825875290502735	0.949990788554707	0.516979767929192	0.0825158073181486	0.367158196362529	0.433011020625515
chr1	63307051	63307350	300	+	exon	Zdbf2	0.578589649297642	NA	0.496871925459461	1	0.441783081487446	0.994669971013695	0.0204446864301427	0.102673239899177	0.314515885920766	0.516979767929192	0.0825158073181486	0.367158196362529	-0.202463882008426
chr1	63307798	63308347	550	+	exon	Zdbf2	0.429445623375356	NA	0.606154106149481	1	0.462014497114585	0.994669971013695	0.189922236111652	0.340946408491591	0.74807950223172	0.516979767929192	0.0825158073181486	0.367158196362529	0.231099734302528
chr1	63308446	63308696	251	+	exon	Zdbf2	0.0732003819147106	NA	0.148517497528534	1	0.324594118849344	0.994669971013695	0.913362914175613	0.963616828895991	1.48019684917761	0.516979767929192	0.0825158073181486	0.367158196362529	0.96321708124842
chr1	63309593	63309991	399	+	utr3	Zdbf2	0.770874085928306	0.976373178998633	0.527040960240354	1	0.487285991884548	0.994669971013695	0.0180658519869282	0.0981630623265469	0.210615505991082	0.516979767929192	0.0825158073181486	0.367158196362529	-0.30636426193811
chr1	63446190	63447904	1715	+	utr5	Adam23	0.110262993852228	0.620332220152922	0.224503559320918	1	0.278228544597077	0.994669971013695	0.627749782757584	0.767465284024834	-0.188257801811774	-1.01836519779491	3.2727066264873e-07	1.74365915876639e-05	0.830107395983139
chr1	63592635	63593383	749	+	utr3	Adam23	0.990551618486866	NA	0.737005775927324	1	0.758465088318151	0.994669971013695	0.0349963595907324	0.12999712790339	-1.52350026876321	-1.01836519779491	3.2727066264873e-07	1.74365915876639e-05	-0.505135070968295
chr1	63731770	63732019	250	+	exon	Fastkd2	0.584356714253375	NA	0.371195071346819	1	0.47412913906747	0.994669971013695	0.075071711747096	0.195769535216094	-0.240649395838426	0.266299902038749	0.422383089310832	0.780806711724861	-0.506949297877176
chr1	64532845	64532945	101	+	utr5	Creb1	0.116441672614977	NA	0.223362502101582	1	0.323816087660289	0.994669971013695	0.776703852015632	0.874947017721504	0.767892299571169	-0.0515800944296117	0.833369865936489	0.960575778758762	0.819472394000781
chr1	64597303	64597603	301	+	utr3	Creb1	0.421194719074615	NA	0.516439972405387	1	0.689857737462759	0.994669971013695	0.690686078792517	0.814616515495449	0.132152419814972	-0.0515800944296117	0.833369865936489	0.960575778758762	0.183732514244583
chr1	64691260	64700976	9717	+	utr5	Ccnyl1	0.258246284309463	NA	0.399745797203585	1	0.506983906849384	0.994669971013695	0.159892796955895	0.305433185334871	0.990676865215306	0.485994895712744	0.154758117055417	0.513895641493221	0.504681969502562
chr1	64736290	64736885	596	+	exon	Gm38058	0.780254189195962	0.976718292014204	0.950254233952983	1	0.879896245935886	0.994669971013695	0.155166230497704	0.299601175518726	-1.27936728454313	-0.0840867707851711	0.976519254607125	NA	-1.19528051375796
chr1	64737183	64737481	299	+	exon	Gm38058	0.773367968326688	NA	0.933896919614206	1	0.953163230334949	0.994669971013695	0.112448187038957	0.247095363395772	-0.881056014544817	-0.0840867707851711	0.976519254607125	NA	-0.796969243759646
chr1	65246302	65246751	450	+	utr3	Pikfyve	0.146519471476316	NA	0.243724165584311	1	0.359059483088726	0.994669971013695	0.786822982014959	0.881999416251337	-0.438498571449517	-0.524665946753864	0.0496199876707885	0.27195168768556	0.0861673753043463
chr1	65246851	65247100	250	+	utr3	Pikfyve	0.0357695420495632	NA	0.0235657875036506	1	0.0365625316180176	0.854081946376375	0.00180705044857732	0.0614653506783183	-1.15792089478393	-0.524665946753864	0.0496199876707885	0.27195168768556	-0.633254948030062
chr1	65273071	65273705	635	+	exon	Pikfyve	0.253804621999108	NA	0.139870950925599	1	0.351133604902361	0.994669971013695	0.0302019698489022	0.120945787933732	-1.21962381616359	-0.524665946753864	0.0496199876707885	0.27195168768556	-0.694957869409728
chr1	72307519	72310484	2966	+	utr5	Xrcc5	0.0886537673426018	0.568178803306468	0.174734648931335	1	0.203542302536519	0.994669971013695	0.662313879512005	0.793281783662201	0.460772286113392	-0.685655704880254	0.00421010608737192	0.0500325376817698	1.14642799099365
chr1	72586037	72586386	350	+	exon	Smarcal1	0.331435919241904	NA	0.198793438708381	1	0.166612467527901	0.994669971013695	0.000715620995499266	0.0577494442379295	-0.76994173406522	0.116890872480261	0.640630925042374	0.898152926837585	-0.886832606545481
chr1	74236654	74236803	150	+	utr5	Arpc2	0.0750210867103748	0.536960896388798	0.174478380734025	1	0.337600687884007	0.994669971013695	0.55918461657137	0.710785968870909	0.902922248736723	0.176692914693493	0.445263873357539	0.796813732860347	0.72622933404323
chr1	74351998	74352597	600	+	utr3	Pnkd	0.992227704716397	NA	0.779965812352109	1	0.89088799299049	0.994669971013695	0.295587708387336	0.458772166994988	-1.63124703901221	-0.888733403232058	0.00218002262649517	0.0298415322664077	-0.742513635780147
chr1	74395494	74395594	101	+	utr3	Ctdsp1	0.621851744754656	NA	0.435323317875213	1	0.553302899819754	0.994669971013695	0.0300759188112403	0.120681286276274	0.468364910387028	0.652619789257568	0.0328073664275427	0.208604780674153	-0.18425487887054
chr1	74397036	74397186	151	+	utr3	Ctdsp1	0.294001394769835	NA	0.187871909008743	1	0.379138877990902	0.994669971013695	0.00178747943370727	0.0614653506783183	0.0825205951999136	0.652619789257568	0.0328073664275427	0.208604780674153	-0.570099194057654
chr1	74506108	74506455	348	+	utr5	Cnot9	0.268262649630034	NA	0.440858026501313	1	0.662869334240034	0.994669971013695	0.865006962673912	0.934244065764986	0.86277925312901	0.0851380738086389	0.729409569899774	0.930636498681057	0.777641179320371
chr1	74528954	74529103	150	+	utr3	Cnot9	0.757977887097486	NA	0.98878667108621	1	0.784472932336879	0.994669971013695	0.178986598558109	0.328671372424192	-0.0764077628215811	0.0851380738086389	0.729409569899774	0.930636498681057	-0.16154583663022
chr1	74566695	74567294	600	+	utr3	Plcd4	0.221654876303602	NA	0.376031211178957	1	0.427885423861117	0.994669971013695	0.909047272168898	0.960523443002559	-0.0653663874458377	0.336104984923545	0.769439676563523	0.940917804924578	-0.401471372369382
chr1	74678940	74680237	1298	+	utr5	Ttll4	0.86035689712329	0.985400675250609	0.84968370571493	1	0.72865228569408	0.994669971013695	0.0104277528953725	0.081178472451583	0.0244093944177159	0.290277627333899	0.185730335685672	0.557580052586311	-0.265868232916183
chr1	74698441	74698591	151	+	utr3	Ttll4	0.695728353143148	NA	0.489362970833158	1	0.68322525431365	0.994669971013695	0.0107406735299976	0.0823995594062388	-0.21849416206647	0.290277627333899	0.185730335685672	0.557580052586311	-0.508771789400368
chr1	74803932	74804080	149	+	utr3	Wnt10a	0.0956296704545773	NA	0.0365163259480718	1	0.123065295747353	0.994669971013695	0.338250887655419	0.503785371228613	3.08424423903063	4.39019293033422	0.000389777843851774	0.00778035662685742	-1.30594869130359
chr1	74856083	74856183	101	+	exon	Cdk5r2	0.467822604260824	NA	0.184507667739721	1	0.729197602730037	0.994669971013695	0.711337262810431	0.829636229454064	0.591284807522372	0.487564525136828	0.636903094665016	0.897205791712021	0.103720282385544
chr1	75146664	75146914	251	+	utr3	Retreg2	0.899146013885625	NA	0.685485919791418	1	0.846422533947589	0.994669971013695	0.0713168117828609	0.190547643619482	-0.174769316667004	0.0632832274691788	0.825102729469732	0.958220816660094	-0.238052544136182
chr1	75170999	75171481	483	+	utr3	Zfand2b	0.822880014079294	NA	0.63985718024097	1	0.884180027594509	0.994669971013695	0.0742657933298959	0.194727130488758	-0.934505575801412	-0.274093309079237	0.485416760129579	0.818855109013314	-0.660412266722174
chr1	75192201	75192450	250	+	utr5	Ankzf1	0.556717819818215	NA	0.420568806377162	1	0.627286738716752	0.994669971013695	0.0678937617377079	0.184852179588559	-0.366679793804094	-0.456117041869591	0.097309136857989	0.402348019203755	0.089437248065497
chr1	75198305	75198505	201	+	utr3	Ankzf1	0.135890841101494	NA	0.191206742420469	1	0.219532894632769	0.994669971013695	0.238690724855505	0.396540732628842	0.180211286943282	-0.456117041869591	0.097309136857989	0.402348019203755	0.636328328812872
chr1	75211317	75211466	150	+	utr5	Stk16	0.133351839426692	NA	0.0826547125981143	1	0.129400573508146	0.994669971013695	0.00065361885689208	0.0577494442379295	-0.248138616385305	0.366506800526675	0.179423806390212	0.55167144112259	-0.61464541691198
chr1	75213869	75214216	348	+	utr3	Stk16	0.315656286650548	NA	0.207094813975223	1	0.526516797486927	0.994669971013695	0.0169062348343605	0.0957215735796632	-0.315111630155414	0.366506800526675	0.179423806390212	0.55167144112259	-0.681618430682089
chr1	75215060	75215457	398	+	utr3	Stk16	0.791933249994681	NA	0.978851716791553	1	0.899065206666625	0.994669971013695	0.0685746206582442	0.185937289227054	-0.549755873755815	0.366506800526675	0.179423806390212	0.55167144112259	-0.91626267428249
chr1	75245292	75245392	101	+	utr3	Dnajb2	0.872092311427442	NA	0.718812618562757	1	0.783099347173296	0.994669971013695	0.0509281142091466	0.157647253774291	-0.492649446578051	-0.438473896067521	0.27306920503227	0.661444981823855	-0.0541755505105304
chr1	75387886	75388085	200	+	utr3	Speg	0.803099729288635	NA	0.622362457591549	1	0.766630022492489	0.994669971013695	0.145143569694501	0.287577562642029	-0.469381012058742	0.0721839683074988	0.866321345914918	0.96759020648789	-0.541564980366241
chr1	75388485	75389085	601	+	exon	Speg	0.808810070546958	NA	0.647555630871306	1	0.613506371812932	0.994669971013695	0.091129668395958	0.218080376918261	-0.429511137277908	0.0721839683074988	0.866321345914918	0.96759020648789	-0.501695105585407
chr1	75436030	75436129	100	+	utr5	Gmppa	0.2371777883519	NA	0.302612880040398	1	0.388720738502985	0.994669971013695	0.480040436300286	0.64207045995117	0.230730430615594	-0.29539886404651	0.324894315268006	0.705404139932438	0.526129294662104
chr1	75442930	75443079	150	+	utr3	Gmppa	0.753216881241052	NA	0.923461561285915	1	0.945897708215589	0.994669971013695	0.27016362040071	0.431252254181114	-0.0371573564214859	-0.29539886404651	0.324894315268006	0.705404139932438	0.258241507625024
chr1	75528968	75529068	101	+	exon	Stk11ip	0.565246271801554	NA	0.39620157446194	1	0.713611092191588	0.994669971013695	0.0357647799832238	0.131310276266336	-0.794426601307906	-0.204581898093476	0.484135023989105	0.817823166411353	-0.589844703214431
chr1	78664382	78664582	201	+	utr5	Utp14b	0.752289917370656	NA	0.5695376363915	1	0.78303839564812	0.994669971013695	0.01927445617801	0.100699227776196	0.885679826190764	0.852523574713724	0.000558960560368054	0.0103635481904204	0.0331562514770396
chr1	78664781	78665579	799	+	exon	Utp14b	0.335549167535201	0.862648538689041	0.513828523608264	1	0.577259087623333	0.994669971013695	0.342641501370074	0.508680981586737	1.16155214475853	0.852523574713724	0.000558960560368054	0.0103635481904204	0.309028570044805
chr1	78665679	78665928	250	+	exon	Utp14b	0.246208527126628	NA	0.394925201838204	1	0.589131360177471	0.994669971013695	0.514829672389206	0.673532251158844	1.13659931909337	0.852523574713724	0.000558960560368054	0.0103635481904204	0.284075744379643
chr1	78666028	78666676	649	+	exon	Utp14b	0.153471528008965	NA	0.281142161380921	1	0.434922615836716	0.994669971013695	0.8424957015807	0.91917147092511	1.32326486115065	0.852523574713724	0.000558960560368054	0.0103635481904204	0.470741286436927
chr1	78667723	78667823	101	+	utr3	Utp14b	0.947996014998306	NA	0.75560475204911	1	0.885302574995861	0.994669971013695	0.223372378807917	0.378411340796699	0.380105705422828	0.852523574713724	0.000558960560368054	0.0103635481904204	-0.472417869290896
chr1	82340473	82340573	101	+	exon	Rhbdd1	0.272203064764756	NA	0.239198363117541	1	0.395571217548564	0.994669971013695	0.972396493182543	0.997241199610918	-0.621804893168859	0.264464563033555	0.60548869374848	0.884924280351296	-0.886269456202413
chr1	85793491	85793790	300	+	utr5	Cab39	0.31485838767087	NA	0.488543672735337	1	0.520186249334509	0.994669971013695	0.074299912929562	0.194755301108273	0.80300910248199	0.235853793446446	0.292296389553947	0.678521518478648	0.567155309035544
chr1	85848373	85849134	762	+	exon	Cab39	0.0236230027970035	NA	0.0518327299803242	1	0.195859973566604	0.994669971013695	0.317511785334481	0.482772048455923	0.878555271137014	0.235853793446446	0.292296389553947	0.678521518478648	0.642701477690568
chr1	85849234	85849732	499	+	utr3	Cab39	0.181905493778021	0.715825170211134	0.0621194923909245	1	0.124235642698635	0.994669971013695	0.016801962898995	0.0956238218830992	-0.494790059062257	0.235853793446446	0.292296389553947	0.678521518478648	-0.730643852508703
chr1	86064586	86064735	150	+	utr5	Psmd1	0.170812861893647	NA	0.285903855587809	1	0.2816456567987	0.994669971013695	0.956441167298048	0.988168351357104	0.755073808527421	-0.244214444964258	0.222323868814911	0.606034370368138	0.999288253491679
chr1	86137009	86137106	98	+	exon	Gm21972	0.00182410149620393	0.159372773023214	0.00242688776542341	1	0.00978279240845073	0.62922551731501	0.199145082493988	0.351222958255432	1.38122698477231	NA	NA	NA	NA
chr1	86305112	86306358	1247	+	utr3	B3gnt7	0.519390637337486	0.932662644770544	0.304541923667573	1	0.328494463181471	0.994669971013695	0.105320471854348	0.237156084122838	0.102250767532982	0.446836078927966	0.0721254076660992	0.340586041525457	-0.344585311394984
chr1	86306508	86307006	499	+	utr3	B3gnt7	0.284404311824673	0.833323088143814	0.510146567068388	1	0.562523121531908	0.994669971013695	0.0247968322507715	0.111531995048018	0.820683328186155	0.446836078927966	0.0721254076660992	0.340586041525457	0.373847249258189
chr1	86367426	86367526	101	+	exon	C130036L24Rik	0.732341089446086	NA	0.792277381999628	1	0.869445742335712	0.994669971013695	0.694607410994491	0.817390062810819	-0.912273288126778	-0.688282857229142	0.280467324070376	0.668158561250604	-0.223990430897636
chr1	86367626	86367726	101	+	exon	C130036L24Rik	0.184776150859558	NA	0.0611295669604389	1	0.405881609296169	0.994669971013695	0.149357341907204	0.293117792998402	-0.830883504859656	-0.688282857229142	0.280467324070376	0.668158561250604	-0.142600647630514
chr1	86372394	86372743	350	+	exon	C130036L24Rik	0.312630462126148	NA	0.389955870760089	1	0.358999163045878	0.994669971013695	0.296657333744565	0.459747130969651	-0.802410099461504	-0.688282857229142	0.280467324070376	0.668158561250604	-0.114127242232362
chr1	86587121	86587220	100	+	utr5	Cops7b	0.11885879930875	NA	0.163375539140274	1	0.167953294392241	0.994669971013695	0.513616980261694	0.672671519460866	1.21589646294703	-0.127931384235582	0.625680648094329	0.891778660251865	1.34382784718261
chr1	86605997	86606146	150	+	utr3	Cops7b	0.672280349472135	NA	0.473491578037433	1	0.682429078722525	0.994669971013695	0.0278919641200408	0.117098462618352	-0.623095622267015	-0.127931384235582	0.625680648094329	0.891778660251865	-0.495164238031432
chr1	86703858	86744766	40909	+	utr5	Dis3l2	0.00253284371939946	NA	0.0055327439550504	1	0.0454567558329322	0.892731200583421	0.341661855605777	0.507452669574744	1.49821038784958	-0.178583905050828	0.560637665762087	0.859423072625504	1.67679429290041
chr1	87213964	87214064	101	+	utr5	Eif4e2	0.000454741547104405	NA	0.00198987964249546	1	0.000500320961924693	0.137607397671595	0.144326607694484	0.286739459929677	1.09331528576848	-0.568625495313388	0.00801998288550406	0.0797657145836532	1.66194078108187
chr1	87214364	87214464	101	+	utr5	Eif4e2	0.00616892158918797	0.2028227997264	0.0076182575579441	1	0.0269091951607589	0.781310841948352	0.270074993295721	0.431224570073457	0.741094583517779	-0.568625495313388	0.00801998288550406	0.0797657145836532	1.30972007883117
chr1	87237989	87238139	151	+	utr3	Eif4e2	0.276440468707423	NA	0.315274062081379	1	0.374114071677006	0.994669971013695	0.979419800755083	1	-0.538501925404553	-0.568625495313388	0.00801998288550406	0.0797657145836532	0.0301235699088358
chr1	87238389	87238989	601	+	utr3	Eif4e2	0.585541109960165	NA	0.411958842711613	1	0.6303947637841	0.994669971013695	0.0687967148141221	0.186154796550716	-0.154684693904189	-0.568625495313388	0.00801998288550406	0.0797657145836532	0.4139408014092
chr1	87425113	87433146	8034	+	exon	Gigyf2	0.003853190736087	0.168459004169721	0.00721924706031658	1	0.0197062684992356	0.734990083711569	0.402064333268294	0.568304726736828	0.98539591914941	-0.441937650879744	0.039826339557646	0.236941095284426	1.42733357002915
chr1	87450197	87450447	251	+	utr3	Gigyf2	0.304299305045029	NA	0.170044030553833	1	0.463011385920252	0.994669971013695	0.0567443520023564	0.167114022166006	-1.01027968954348	-0.441937650879744	0.039826339557646	0.236941095284426	-0.568342038663738
chr1	87719513	87719662	150	+	utr3	Inpp5d	0.69338660589369	NA	0.8227963475468	1	0.90028089298013	0.994669971013695	0.536157128878073	0.691377978524635	-1.73313880556633	-1.54967392796986	1.16614509322238e-06	5.39135208905264e-05	-0.183464877596473
chr1	87719961	87720159	199	+	utr3	Inpp5d	0.665334195245397	NA	0.777554720647704	1	0.836087195023001	0.994669971013695	0.436397940368939	0.600520181713406	-1.5804110147133	-1.54967392796986	1.16614509322238e-06	5.39135208905264e-05	-0.0307370867434336
chr1	87767010	87767110	101	+	exon	Atg16l1	0.707885669546421	NA	0.828884222499703	1	0.911416974014981	0.994669971013695	0.151529066791671	0.295520697559646	0.451295842072442	-0.0567889632988213	0.808371222285658	0.953074725057424	0.508084805371263
chr1	87791281	87791580	300	+	utr3	Atg16l1	0.00206128934603135	NA	0.000897613241515255	1	0.0147596568298034	0.686199827016707	0.00116348298667412	0.0611507754436499	-1.37720370259205	-0.0567889632988213	0.808371222285658	0.953074725057424	-1.32041473929323
chr1	87942580	87942680	101	+	utr3	Dgkd	0.589827925962565	NA	0.489979615906338	1	0.473681000288754	0.994669971013695	0.0455340926090402	0.148837744269747	-1.5819797506163	-0.0736487216886768	0.745132956722636	0.935358431155128	-1.50833102892762
chr1	87943480	87943580	101	+	utr3	Dgkd	0.375811893930887	NA	0.226580247719296	1	0.31812598625404	0.994669971013695	0.095207358057367	0.223328718457071	-1.30411777887089	-0.0736487216886768	0.745132956722636	0.935358431155128	-1.23046905718222
chr1	89137676	89144167	6492	+	utr5	Sh3bp4	0.638093950939607	0.952389574667123	0.423039435143049	1	0.439022345516154	0.994669971013695	0.143267672336696	0.285421954106453	0.669882270980804	0.948414848944409	0.00107619326959999	0.0173431276609459	-0.278532577963606
chr1	89144415	89145209	795	+	exon	Sh3bp4	0.566455318805711	NA	0.38731428013438	1	0.473832231071167	0.994669971013695	0.0381747738619574	0.135891103794445	0.647264254534825	0.948414848944409	0.00107619326959999	0.0173431276609459	-0.301150594409585
chr1	89145407	89153430	8024	+	utr3	Sh3bp4	0.98208641840068	0.996745280444576	0.728472665578451	1	0.54078136389502	0.994669971013695	0.00983630848423478	0.0800012680523099	0.223307729983223	0.948414848944409	0.00107619326959999	0.0173431276609459	-0.725107118961186
chr1	89153530	89153629	100	+	utr3	Sh3bp4	0.456282346786701	NA	0.319836432714645	1	0.531007307968943	0.994669971013695	0.17460333616392	0.323220192915932	0.452014096011091	0.948414848944409	0.00107619326959999	0.0173431276609459	-0.496400752933318
chr1	89580872	89581071	200	+	utr5	Agap1	0.770623319719108	NA	0.63318356458846	1	0.826049442588989	0.994669971013695	0.423527739342154	0.588372373547645	-0.779092662524552	0.159251983079665	0.466564741992246	0.806513795951377	-0.938344645604217
chr1	89581171	89581470	300	+	utr5	Agap1	0.230157737303457	NA	0.121719647349549	1	0.245458755684661	0.994669971013695	0.0254020906484212	0.112625485329997	-0.685072762431329	0.159251983079665	0.466564741992246	0.806513795951377	-0.844324745510994
chr1	89766380	89823859	57480	+	exon	Agap1	0.0146446700499228	0.262184753669102	0.0493324514937618	1	0.448552803550287	0.994669971013695	0.129205463347853	0.26821360854183	1.19885777712539	0.159251983079665	0.466564741992246	0.806513795951377	1.03960579404573
chr1	89843198	89887560	44363	+	exon	Agap1	0.255013096702158	NA	0.431037549617467	1	0.841839190558185	0.994669971013695	0.132612507915449	0.272636917877252	0.575782606775894	0.159251983079665	0.466564741992246	0.806513795951377	0.416530623696229
chr1	89887660	89889237	1578	+	utr3	Agap1	0.608990210930147	0.952389574667123	0.888347903925281	1	0.905390575460587	0.994669971013695	0.0169289546131964	0.0957630423059427	0.170289063199699	0.159251983079665	0.466564741992246	0.806513795951377	0.0110370801200345
chr1	89890334	89890684	351	+	utr3	Agap1	0.313969943051517	NA	0.238857963583125	1	0.10912814918638	0.994669971013695	0.060424257101126	0.172998149438782	-0.19461859857146	0.159251983079665	0.466564741992246	0.806513795951377	-0.353870581651125
chr1	89930283	89931813	1531	+	exon	D130058E05Rik	0.795902890059814	0.976960896363847	0.874612197483498	1	0.92969552865968	0.994669971013695	0.0866210515661623	0.21169941071384	-1.17863446541149	-1.03004364935943	0.0848587163265424	0.371727313887548	-0.148590816052065
chr1	90214703	90215003	301	+	utr3	Ackr3	0.98418375930364	NA	0.8347341487393	1	0.950102724569409	0.994669971013695	0.446005016105378	0.610506913958973	-0.178826789097268	0.14116626410526	0.821603976701768	0.957647055472491	-0.319993053202528
chr1	90612392	90612991	600	+	utr3	Cops8	0.412702928661789	0.900930963679537	0.239292720009047	1	0.246145182605258	0.994669971013695	0.0191360110469616	0.100334597884053	-0.170230805538324	0.38099785980953	0.105815123499617	0.421730353169217	-0.551228665347853
chr1	90998787	91053536	54750	+	utr5	Lrrfip1	0.0181189139842907	NA	0.0546842403372305	1	0.207438243827936	0.994669971013695	0.774877035774996	0.873893471886211	2.13641199238389	0.878875071610621	8.37729545538966e-05	0.00221928647812652	1.25753692077327
chr1	91101302	91105195	3894	+	exon	Lrrfip1	0.00558297899791	0.201577910697138	0.0195667505986745	1	0.0516209919025409	0.91011957119587	0.586452113895993	0.735182935137597	2.46299043729647	0.878875071610621	8.37729545538966e-05	0.00221928647812652	1.58411536568584
chr1	91105295	91108583	3289	+	exon	Lrrfip1	0.00199081890805337	NA	0.00707533944061862	1	0.129508032398085	0.994669971013695	0.061001721020208	0.173755044121957	2.62896173098424	0.878875071610621	8.37729545538966e-05	0.00221928647812652	1.75008665937362
chr1	91112259	91112763	505	+	exon	Lrrfip1	0.679459123414956	NA	0.807776891509272	1	0.970043343500342	0.994669971013695	0.0994007637110612	0.229364884366513	1.55321663237943	0.878875071610621	8.37729545538966e-05	0.00221928647812652	0.674341560768806
chr1	91114644	91115739	1096	+	exon	Lrrfip1	0.556779207081489	0.942706876031687	0.728054558890277	1	0.626968192533474	0.994669971013695	0.365555136231839	0.532172395162602	1.13646682277397	0.878875071610621	8.37729545538966e-05	0.00221928647812652	0.257591751163348
chr1	91115888	91115987	100	+	exon	Lrrfip1	0.203945088762933	NA	0.25081171882888	1	0.35651685166586	0.994669971013695	0.780723860512684	0.877636219909793	0.893932407787312	0.878875071610621	8.37729545538966e-05	0.00221928647812652	0.0150573361766904
chr1	91128297	91128546	250	+	utr3	Lrrfip1	0.207795363758925	NA	0.110452528305328	1	0.242185660788125	0.994669971013695	0.0744758778188191	0.19496382008811	0.0170136163457316	0.878875071610621	8.37729545538966e-05	0.00221928647812652	-0.86186145526489
chr1	91285442	91285792	351	+	utr3	Ube2f	0.0596217273867864	0.481715109542544	0.018276747292824	1	0.00261117690851082	0.363188510421962	0.000894874440108828	0.0591717968076722	-0.489108869042762	0.420096377234763	0.109602666801087	0.429856483685689	-0.909205246277525
chr1	91298388	91298488	101	+	utr5	Scly	0.0491965486264918	NA	0.102143646674738	1	0.0393737455121102	0.867923936491911	0.857505567708997	0.92891790890229	1.08264962125803	-0.052972716084679	0.839063641778836	0.961705376104137	1.13562233734271
chr1	91320175	91320475	301	+	utr3	Scly	0.852434669189388	NA	0.946850649026932	1	0.961003154977168	0.994669971013695	0.0722150952068712	0.192008956667001	-0.249035633702416	-0.052972716084679	0.839063641778836	0.961705376104137	-0.196062917617737
chr1	91499636	91505481	5846	+	exon	Traf3ip1	0.142775842229518	0.663891330458537	0.211076669162841	1	0.151883543389589	0.994669971013695	0.931402949237476	0.973828320478708	0.117899862721974	-0.356548861417533	0.18299197395874	0.554469549847075	0.474448724139507
chr1	91526011	91527823	1813	+	utr3	Traf3ip1	0.389276138222494	NA	0.602245165730521	1	0.756387240128789	0.994669971013695	0.157205723708089	0.301927037130922	-0.174666806910554	-0.356548861417533	0.18299197395874	0.554469549847075	0.181882054506978
chr1	91544282	91547062	2781	+	utr5	Asb1	0.521106131723537	NA	0.367319225529519	1	0.533890964175957	0.994669971013695	0.330725351899947	0.495939213346726	-0.0487888059559644	0.411479347952897	0.240210052268899	0.626178510884821	-0.460268153908862
chr1	92858349	92858944	596	+	utr3	Gpc1	0.844326327664736	NA	0.958534843234774	1	0.622206908959313	0.994669971013695	0.0181563078731571	0.0981630623265469	0.47008474100376	0.875570837622906	0.00607746148622088	0.0656879170592139	-0.405486096619146
chr1	92911429	92911628	200	+	exon	Rnpepl1	0.353596545328362	NA	0.406540924829012	1	0.720146984613472	0.994669971013695	0.883535900513046	0.946288643157789	0.525161472752952	0.0266405826261195	0.944231450149689	0.986537145065594	0.498520890126833
chr1	92911976	92912075	100	+	exon	Rnpepl1	0.0877816952876465	NA	0.073589591014968	1	0.173286804257143	0.994669971013695	0.644179355371068	0.779911913370243	-0.741656433049884	0.0266405826261195	0.944231450149689	0.986537145065594	-0.768297015676003
chr1	92919598	92920361	764	+	utr3	Rnpepl1	0.0811021698678311	NA	0.0379486334125132	1	0.0527749551377414	0.916122480921036	0.00512790524712647	0.0674677726779271	-0.402512851898468	0.0266405826261195	0.944231450149689	0.986537145065594	-0.429153434524587
chr1	93190313	93190604	292	+	exon	Crocc2	0.087480762801696	NA	0.0256233281270321	1	0.117868490857275	0.994669971013695	0.0127083693021446	0.086872103752429	-0.407401811102655	-0.92802520923665	0.0489026032867431	0.270189710989052	0.520623398133995
chr1	93228878	93229327	450	+	utr3	Crocc2	0.216013177786346	NA	0.243197777671201	1	0.379934655502132	0.994669971013695	0.999371070833308	1	-1.29440754860914	-0.92802520923665	0.0489026032867431	0.270189710989052	-0.36638233937249
chr1	93229775	93230125	351	+	utr3	Crocc2	0.0633824762346702	NA	0.0635158419463421	1	0.116333652051224	0.994669971013695	0.64425928019967	0.779911913370243	-0.928156627700277	-0.92802520923665	0.0489026032867431	0.270189710989052	-0.00013141846362752
chr1	93296420	93297019	600	+	utr3	Sned1	0.806411761593538	NA	0.970176797714864	1	0.851933916362989	0.994669971013695	0.376119035206039	0.54346787058951	1.56940918845814	1.57609000434387	3.49828469710026e-06	0.000142841641820059	-0.00668081588573011
chr1	93297219	93297369	151	+	utr3	Sned1	0.631492999793787	NA	0.480272610862398	1	0.528338833738766	0.994669971013695	0.141698247936863	0.283481559055342	1.44379509002538	1.57609000434387	3.49828469710026e-06	0.000142841641820059	-0.132294914318493
chr1	93298867	93299017	151	+	utr3	Sned1	0.503175903075052	NA	0.548836081172569	1	0.562923669151599	0.994669971013695	0.24273793790371	0.401144724713827	1.32654149213786	1.57609000434387	3.49828469710026e-06	0.000142841641820059	-0.249548512206008
chr1	93343354	93343454	101	+	utr5	Ppp1r7	0.413800511851614	NA	0.474972148077838	1	0.399931598765908	0.994669971013695	0.776169045240093	0.874690843136562	0.874990623584629	0.0939216754658477	0.780285892901448	0.943079061896817	0.781068948118781
chr1	93343654	93350334	6681	+	utr5	Ppp1r7	0.00268849653083292	0.160870919358436	0.00576152774485677	1	0.00187222174946234	0.322763228683351	0.502736092787102	0.662377758686762	1.55285406415972	0.0939216754658477	0.780285892901448	0.943079061896817	1.45893238869387
chr1	93365244	93365444	201	+	utr3	Ppp1r7	0.271705442018719	NA	0.277004073633745	1	0.0630814707238409	0.946508014940677	0.01326483278507	0.0876769004982656	-0.598784453690106	0.0939216754658477	0.780285892901448	0.943079061896817	-0.692706129155953
chr1	93365993	93366343	351	+	utr3	Ppp1r7	0.602455733522175	NA	0.734451035572235	1	0.973453056035244	0.994669971013695	0.317797594711599	0.482949406782218	0.313348548477993	0.0939216754658477	0.780285892901448	0.943079061896817	0.219426873012145
chr1	93750336	93750483	148	+	exon	Gm10550	0.632743995636509	NA	0.46033819816198	1	0.431516172675846	0.994669971013695	0.00386355631303281	0.0654407211657363	-0.0775132211860466	NA	NA	NA	NA
chr1	93750680	93751023	344	+	exon	Gm10550	0.460327854567913	NA	0.308841590392773	1	0.437035395969236	0.994669971013695	0.018100468556682	0.0981630623265469	-0.830298926540848	NA	NA	NA	NA
chr1	93787818	93788017	200	+	utr3	Atg4b	0.532966077021967	NA	0.670138487266033	1	0.807123745551124	0.994669971013695	0.584209470287884	0.733309408919548	0.0363787889422199	0.366316737613928	0.209148208646	0.588555296743466	-0.329937948671708
chr1	93811793	93812500	708	+	utr3	Ing5	0.0170393441863055	NA	0.0530546761795425	1	0.158042801328345	0.994669971013695	0.625516473288178	0.765495078907235	0.941583605757015	0.0113177063452814	0.966735184303194	0.991747949028879	0.930265899411734
chr1	93818468	93819264	797	+	utr3	Ing5	0.339271143341654	NA	0.225736004235356	1	0.162013835198029	0.994669971013695	0.025795065031656	0.113651506723091	-0.51391719688344	0.0113177063452814	0.966735184303194	0.991747949028879	-0.525234903228721
chr1	96877919	96878018	100	+	exon	Panct2	0.565798570316745	NA	0.416989787470426	1	0.508074467935462	0.994669971013695	0.0527724138003494	0.160568520243259	-1.50543930049487	-1.71468756548285	0.0237109006016118	0.167897543192836	0.209248264987984
chr1	105663911	105664111	201	+	utr5	Relch	0.369727395043558	NA	0.319519263552644	1	0.25621975365045	0.994669971013695	0.00473056188941767	0.066679298657009	-0.841226680041203	-0.391881218036368	0.242571135552891	0.627872406491608	-0.449345462004835
chr1	105991053	105991651	599	+	exon	Zcchc2	0.951787678258821	NA	0.812714913224601	1	0.840360204192329	0.994669971013695	0.19495420672255	0.3464415126651	-0.443106180810352	-0.124736136949174	0.704165554530309	0.921476215699534	-0.318370043861178
chr1	106030140	106031186	1047	+	exon	Zcchc2	0.535451002485999	0.938771731709706	0.742920023319567	1	0.838469725881678	0.994669971013695	0.0686211191800934	0.185984663125878	0.168786669304207	-0.124736136949174	0.704165554530309	0.921476215699534	0.293522806253381
chr1	106172497	106172894	398	+	exon	Phlpp1	0.0209429044065513	NA	0.00441244708321322	1	0.0547069614589786	0.926389209006374	0.00636711317097571	0.0706126899475556	-0.090968559557477	0.630112835398035	0.0927454949270213	0.392798000382408	-0.721081394955512
chr1	106173142	106173340	199	+	exon	Phlpp1	0.968915297874347	NA	0.874123743017178	1	0.952049829553123	0.994669971013695	0.21425623622541	0.368385811352812	-0.294303929070273	0.630112835398035	0.0927454949270213	0.392798000382408	-0.924416764468308
chr1	106392860	106393406	547	+	utr3	Phlpp1	0.473984444300986	NA	0.648216667542004	1	0.339673397739191	0.994669971013695	0.59110070632832	0.739084921416177	1.21418188924252	0.630112835398035	0.0927454949270213	0.392798000382408	0.584069053844485
chr1	118332889	118333036	148	+	utr3	Nifk	0.868695548613492	0.986198701584566	0.69355100379452	1	0.709670228171294	0.994669971013695	0.0334370839790589	0.12745098903842	0.00073158563240037	0.186620678264291	0.495953569330702	0.824403451130551	-0.18588909263189
chr1	118389508	118459645	70138	+	utr5	Clasp1	0.659212192522646	0.955346383577543	0.979115982448995	1	0.992710427578896	0.995442212548975	0.0740760850455671	0.194505169416055	0.222881875067661	0.301982738824374	0.177892725668731	0.549947917231287	-0.079100863756713
chr1	118607280	118607380	101	+	utr3	Clasp1	0.899407409340343	NA	0.663384293377672	1	0.82336384615902	0.994669971013695	0.125502752542749	0.263547872163809	0.485851773943314	0.301982738824374	0.177892725668731	0.549947917231287	0.18386903511894
chr1	118608579	118609229	651	+	utr3	Clasp1	0.836723769688646	0.984522537128689	0.919686534985462	1	0.986469430540027	0.994669971013695	0.0824798272007492	0.205538274962825	0.350253954150407	0.301982738824374	0.177892725668731	0.549947917231287	0.0482712153260331
chr1	118669525	118677678	8154	+	utr3	Tfcp2l1	0.213771040838332	NA	0.394511286489971	1	0.541104133867219	0.994669971013695	0.6129720107965	0.756925493990076	-0.831974957135512	-1.12378622780947	2.7796900029253e-08	1.86161294962268e-06	0.291811270673954
chr1	119527051	119527398	348	+	exon	Tmem185b	0.76631217636208	NA	0.545928512308521	1	0.717864682293518	0.994669971013695	0.0236918429388937	0.109039406850314	0.25673614975898	0.337991320326202	0.522810188688729	0.840484085730439	-0.0812551705672222
chr1	119527497	119527794	298	+	utr3	Tmem185b	0.522815212767156	NA	0.371723987239435	1	0.55809506200569	0.994669971013695	0.089169419653544	0.215553976659435	-0.172444452413435	0.337991320326202	0.522810188688729	0.840484085730439	-0.510435772739637
chr1	121501363	121501563	201	+	utr3	Ccdc93	0.57762240976515	NA	0.427216565855739	1	0.527215025162246	0.994669971013695	0.0450353157018309	0.148012517857911	-0.245007509800849	0.285059027772555	0.287992720163743	0.674209680723091	-0.530066537573404
chr1	125872479	125872923	445	+	utr3	Gpr39	0.660462915173789	NA	0.727635340860819	1	0.827045050198599	0.994669971013695	0.742980245030661	0.850469177917558	3.24840439491678	1.31610962394516	0.791994771010774	NA	1.93229477097162
chr1	125873022	125873121	100	+	utr3	Gpr39	1	NA	0.428316812313119	1	0.639484634761073	0.994669971013695	0.556959553956763	0.708931101335387	3.52323862724264	1.31610962394516	0.791994771010774	NA	2.20712900329748
chr1	127479538	127482991	3454	+	utr3	Mgat5	0.283395453584758	NA	0.170568304539222	1	0.296247974531626	0.994669971013695	0.132791345009859	0.272903574481905	-0.331063333207446	0.067354991325066	0.84744321477166	0.962985330930124	-0.398418324532512
chr1	127802264	127803713	1450	+	utr3	Ccnt2	0.084629729176741	0.557219460786028	0.182910018019629	1	0.0553338235347522	0.926389209006374	0.408543841353729	0.574769168226713	0.259003866181906	-0.439708561801796	0.0447148811647704	0.256378889276311	0.698712427983702
chr1	127942469	127942669	201	+	utr3	Rab3gap1	0.565968495762723	NA	0.332558850362324	1	0.563807198557862	0.994669971013695	0.180017431076682	0.32972190428358	-0.481542403738272	0.0235201975715279	0.917177462598368	0.979345801620099	-0.505062601309799
chr1	128193582	128193782	201	+	exon	R3hdm1	0.0268872555862429	0.333093966021208	0.0753936161123511	1	0.362579139172287	0.994669971013695	0.352814508042933	0.51956410874927	1.01966894859887	-0.198269795430312	0.426828368800317	0.783613365821087	1.21793874402918
chr1	128236736	128236936	201	+	utr3	R3hdm1	0.9381951707932	NA	0.895935071255798	1	0.610157079540326	0.994669971013695	0.0540196441477858	0.162688411450309	-0.0346145853014987	-0.198269795430312	0.426828368800317	0.783613365821087	0.163655210128813
chr1	128274998	128277049	2052	+	exon	Ubxn4	0.301804383443	NA	0.468891564991957	1	0.702492285439259	0.994669971013695	0.714114643624356	0.831304478602252	0.470792398667137	-0.159868804111997	0.484331496955292	0.817890775817514	0.630661202779134
chr1	130717676	130718779	1104	+	exon	Yod1	0.752261810707249	NA	0.604866258262258	1	0.753354851713728	0.994669971013695	0.123482927337894	0.261139933677847	-1.15992832931272	-0.445112742398654	0.533241824703799	0.846733591587706	-0.714815586914062
chr1	130718879	130719078	200	+	exon	Yod1	0.677306955626568	NA	0.51052876925612	1	0.631221164212976	0.994669971013695	0.138489375789263	0.27947783320534	0.0987083001881631	-0.445112742398654	0.533241824703799	0.846733591587706	0.543821042586817
chr1	130719227	130719377	151	+	exon	Yod1	0.13095521114923	NA	0.0980941232026416	1	0.152735372455096	0.994669971013695	0.260701426935862	0.421733766006438	0.143931344731351	-0.445112742398654	0.533241824703799	0.846733591587706	0.589044087130005
chr1	131179546	131180044	499	+	utr3	Eif2d	0.351364936797895	NA	0.219062156834108	1	0.388873912253933	0.994669971013695	0.0780175740145673	0.199779244629175	1.14584885605634	-0.524920082904793	0.0192398172755314	0.146829106066515	1.67076893896113
chr1	131528003	131528202	200	+	utr5	Fam72a	0.252591557641314	NA	0.313306809865334	1	0.342091078483373	0.994669971013695	0.433385215689393	0.597462017983979	0.0170604844395845	-0.00135605582612323	0.998036254461774	0.99927183790785	0.0184165402657077
chr1	131828317	131830331	2015	+	utr5	Slc41a1	0.52487301522268	NA	0.761032090949809	1	0.663384712377355	0.994669971013695	0.343879304777332	0.509883527212887	-0.0795109291055015	-0.156863347533124	0.544729800951366	0.851927925276623	0.0773524184276224
chr1	131830431	131839150	8720	+	utr5	Slc41a1	0.662452656081025	NA	0.445295940345057	1	0.522383205656223	0.994669971013695	0.0599332565984237	0.172299080075	-0.635287118586714	-0.156863347533124	0.544729800951366	0.851927925276623	-0.47842377105359
chr1	131977554	131977702	149	+	exon	Slc45a3	0.368557409269886	NA	0.23815665811665	1	0.431469920675699	0.994669971013695	0.110107559529458	0.244075412428663	-1.20376759257748	-0.266222196430055	0.754133589490796	0.936264951886876	-0.93754539614743
chr1	132018005	132018452	448	+	exon	Elk4	0.697924310277701	NA	0.486243186805153	1	0.554531702897017	0.994669971013695	0.0207090120815686	0.103161216237721	0.357373188190687	0.481180810376752	0.167318708078503	0.532805397075427	-0.123807622186065
chr1	132204532	132205081	550	+	exon	Lemd1	0.825767864900491	NA	0.950278544203572	1	0.691353326332529	0.994669971013695	0.0529373825888153	0.160848943486037	0.566615614504468	0.85589030946191	0.0275239185941837	0.185721657858682	-0.289274694957442
chr1	132207329	132207778	450	+	exon	Lemd1	0.317186677093742	NA	0.204442469008331	1	0.22081685757521	0.994669971013695	0.0606452865237668	0.173333174844859	0.148186657723047	0.85589030946191	0.0275239185941837	0.185721657858682	-0.707703651738863
chr1	132332248	132332446	199	+	utr3	Nuak2	0.984638119008362	NA	0.818092063764065	1	0.943891738476431	0.994669971013695	0.242185869254185	0.400550187531761	-0.580733369460975	0.229462650798637	0.622003281157247	0.890031052869974	-0.810196020259611
chr1	132332545	132332843	299	+	utr3	Nuak2	0.522762022110584	NA	0.358422873803324	1	0.372025114067892	0.994669971013695	0.0144752736786479	0.0896998603609196	0.13245588579182	0.229462650798637	0.622003281157247	0.890031052869974	-0.0970067650068165
chr1	132434172	132449396	15225	+	exon	Dstyk	0.00335789732659779	NA	0.000494419552795558	1	0.0117953215315633	0.65288485400459	0.000531837716411299	0.0569590104589877	-1.87477465316929	-0.153833231964992	0.685158440035173	0.914650778929219	-1.72094142120429
chr1	132449496	132449746	251	+	exon	Dstyk	0.730185866977291	NA	0.861775726107452	1	0.962580961832407	0.994669971013695	0.274015176040455	0.435581213450247	-0.502576104712324	-0.153833231964992	0.685158440035173	0.914650778929219	-0.348742872747331
chr1	132496959	132498059	1101	+	exon	Rbbp5	0.121222003565286	NA	0.227048718400393	1	0.482714335295483	0.994669971013695	0.972404429651215	0.997241199610918	0.162392347870531	-0.505288415612141	0.0322805481665488	0.206353620126216	0.667680763482672
chr1	132503968	132504366	399	+	utr3	Rbbp5	0.0991898834073486	NA	0.0623975228085342	1	0.122548474319224	0.994669971013695	0.0335863097988531	0.12751166101123	-1.19686948150486	-0.505288415612141	0.0322805481665488	0.206353620126216	-0.691581065892716
chr1	132937709	132938108	400	+	exon	Lrrn2	0.678353693748918	NA	0.515052031083505	1	0.795884037074686	0.994669971013695	0.170073107654904	0.317491395121406	-0.0149831440754972	0.32758743184837	0.689230274387478	0.916305466282304	-0.342570575923867
chr1	132938557	132938807	251	+	exon	Lrrn2	0.00205052285489708	NA	0.00190849580338161	1	0.0212664636340393	0.744310601927642	0.115227014709122	0.250623645228834	0.210322033880807	0.32758743184837	0.689230274387478	0.916305466282304	-0.117265397967563
chr1	133066348	133067246	899	+	exon	Pik3c2b	0.927819782174021	NA	0.719730732053135	1	0.803449897433247	0.994669971013695	0.077665453357021	0.199098376813545	-0.674888542524903	-0.939267286540459	0.0194895715985399	0.148261433200782	0.264378744015556
chr1	133131493	133131692	200	+	utr5	Ppp1r15b	0.736132217760512	NA	0.525635003199978	1	0.638942250564339	0.994669971013695	0.228119065981368	0.383760524628727	-0.571708116948559	-0.028877963688018	0.891242090649653	0.973721729165332	-0.542830153260541
chr1	133131892	133133390	1499	+	exon	Ppp1r15b	0.655034707833715	0.955346383577543	0.406248506308586	1	0.115339379089853	0.994669971013695	0.11860192181357	0.254771667291416	-0.323341368131962	-0.028877963688018	0.891242090649653	0.973721729165332	-0.294463404443944
chr1	133133490	133136887	3398	+	exon	Ppp1r15b	0.00186441390780879	0.159372773023214	0.00672788121658817	1	0.0266878185781039	0.780504631973559	0.223136286411823	0.378203635487764	0.788591085786493	-0.028877963688018	0.891242090649653	0.973721729165332	0.817469049474511
chr1	133301089	133301239	151	+	utr3	Plekha6	0.148633694452212	NA	0.0778058480454481	1	0.25887949479181	0.994669971013695	0.920183350383896	0.968044547793746	-2.63004586833237	-1.27776400614425	0.00800214311950969	0.0797456790605631	-1.35228186218812
chr1	133365431	133365580	150	+	utr5	Etnk2	0.264185769998707	NA	0.123566746544799	1	0.250058290886543	0.994669971013695	0.0313620488424082	0.12330953748491	-1.85472232935245	-0.658702441146504	0.106497918669557	0.423274589676121	-1.19601988820595
chr1	133379939	133380088	150	+	utr3	Etnk2	0.83333862297243	NA	0.647872150600822	1	0.892723812345352	0.994669971013695	0.0825226517479212	0.205572573789148	-0.624333527656167	-0.658702441146504	0.106497918669557	0.423274589676121	0.0343689134903371
chr1	134407680	134407893	214	+	utr3	Cyb5r1	0.182113356444412	NA	0.13244914271814	1	0.17188086032971	0.994669971013695	0.100239937000815	0.230354167734737	-1.54881869702506	-0.59229529616352	0.00619573495282878	0.0667145165904015	-0.956523400861539
chr1	134408092	134408241	150	+	utr3	Cyb5r1	0.600437373215082	NA	0.426445126880055	1	0.514102908220483	0.994669971013695	0.0877507206978344	0.213455257243565	-1.62367593413641	-0.59229529616352	0.00619573495282878	0.0667145165904015	-1.03138063797289
chr1	134409338	134409537	200	+	exon	Cyb5r1	0.981309389758771	NA	0.79026321360856	1	0.916675996906606	0.994669971013695	0.0696756451109893	0.187743414373288	-1.33111644524185	-0.59229529616352	0.00619573495282878	0.0667145165904015	-0.738821149078335
chr1	134489369	134489569	201	+	utr3	Klhl12	0.580208190994692	NA	0.37782066025709	1	0.700767199847071	0.994669971013695	0.0828638671253457	0.205960712695351	-0.606150634725118	-0.261277221999381	0.272982760842581	0.661444981823855	-0.344873412725737
chr1	134494796	134506506	11711	+	utr3	Rabif	0.587064805708117	0.95160353909957	0.426606973283568	1	0.151727724228867	0.994669971013695	0.0098787976696123	0.0800634268330495	-0.489599046528819	0.316855675168616	0.32937303649904	0.708139911449397	-0.806454721697435
chr1	134560271	134560370	100	+	utr5	Kdm5b	0.646310462813332	NA	0.833754832297299	1	0.888459980019912	0.994669971013695	0.0985364066724234	0.228228322460392	0.201217348763066	-0.356893462553051	0.0576729981510133	0.296280336952438	0.558110811316117
chr1	134624942	134625191	250	+	exon	Kdm5b	0.518887901693808	NA	0.407023525781006	1	0.418665381952173	0.994669971013695	0.0151680338221537	0.0909809026560645	-0.555532384356118	-0.356893462553051	0.0576729981510133	0.296280336952438	-0.198638921803067
chr1	134630448	134630797	350	+	exon	Kdm5b	0.710329240869493	0.966777902117638	0.42782577937759	1	0.671453222208592	0.994669971013695	0.00716113160434639	0.0727342454619375	-0.58433676094055	-0.356893462553051	0.0576729981510133	0.296280336952438	-0.227443298387499
chr1	134631246	134631545	300	+	utr3	Kdm5b	0.554190408722403	0.942706876031687	0.297717288440911	1	0.418951750558906	0.994669971013695	0.0141629461421258	0.0892334641690438	-0.649507738213755	-0.356893462553051	0.0576729981510133	0.296280336952438	-0.292614275660704
chr1	134962615	134962715	101	+	utr5	Ube2t	0.289144441625845	NA	0.361776555775115	1	0.368162491134098	0.994669971013695	0.906141795136368	0.959247396614073	-0.178610958724536	-0.660741729113704	0.0817786916617819	0.365466856531543	0.482130770389168
chr1	135146874	135146974	101	+	utr5	Arl8a	0.838410868969578	NA	0.996408403063672	1	0.942847402467687	0.994669971013695	0.300189735295697	0.463497179320997	0.210832720637094	-0.247045205859037	0.352369382673564	0.725910305085169	0.457877926496131
chr1	135254981	135255081	101	+	exon	Gm26642	0.846577699349211	NA	0.971479073534808	1	0.863293098205654	0.994669971013695	0.311394422771053	0.476339416747826	-0.321111672639112	-1.60588701327644	0.464218023330328	NA	1.28477534063733
chr1	135363905	135364155	251	+	exon	Lmod1	0.292672703233276	NA	0.232780189278691	1	0.241249872538203	0.994669971013695	0.494244231720632	0.655178331993707	0.832199364423245	0.319606941312627	0.739221185178028	0.933714613834967	0.512592423110618
chr1	135366466	135366616	151	+	utr3	Lmod1	0.950156874391267	NA	0.930276037471547	1	0.933312938211511	0.994669971013695	0.26247194728825	0.423426281117641	-0.363137923117398	0.319606941312627	0.739221185178028	0.933714613834967	-0.682744864430025
chr1	135584822	135592473	7652	+	exon	Gm4793	0.475039346985969	NA	0.332929640808108	1	0.358911661991182	0.994669971013695	0.0399128864961088	0.138903180385268	-0.669933627427341	-2.27509215614867	0.64402419085892	NA	1.60515852872133
chr1	135766508	135767186	679	+	utr3	Phlda3	0.785064315906599	0.976718292014204	0.912424740201035	1	0.759277581458798	0.994669971013695	0.0920906564228939	0.21928739827277	0.429556182751176	0.517431005068044	0.0418025324103465	0.244736068016784	-0.0878748223168678
chr1	135768552	135768941	390	+	utr3	Phlda3	0.467825300209089	0.917124338887709	0.298180924783749	1	0.0778628655222734	0.976157789089004	0.00634436924006865	0.0706126899475556	0.427220555854737	0.517431005068044	0.0418025324103465	0.244736068016784	-0.090210449213307
chr1	135818848	135827757	8910	+	utr5	Lad1	0.179137557329715	0.715825170211134	0.311033882911875	1	0.454499180706881	0.994669971013695	0.883829138671272	0.946476640736368	0.821115603019732	0.222991551002744	0.391603300780373	0.758030592488427	0.598124052016988
chr1	135827907	135830006	2100	+	exon	Lad1	0.0266495077569895	NA	0.0534827317460959	1	0.190844163531002	0.994669971013695	0.6493208143055	0.784160030873069	1.23813197262004	0.222991551002744	0.391603300780373	0.758030592488427	1.0151404216173
chr1	135832692	135832892	201	+	utr3	Lad1	0.878402799543613	NA	0.681924644200363	1	0.806375940881189	0.994669971013695	0.0475679301386299	0.151960203201685	0.450446386071261	0.222991551002744	0.391603300780373	0.758030592488427	0.227454835068517
chr1	136175751	136176001	251	+	utr3	Kif21b	0.141656251801807	NA	0.107661489123877	1	0.159952649979214	0.994669971013695	0.90022426753465	0.955624448616288	-1.18506874694198	-0.626108541341373	0.0266197917759266	0.1820204464373	-0.558960205600612
chr1	136176900	136177099	200	+	utr3	Kif21b	0.536759252519723	NA	0.379848765710895	1	0.486531578590989	0.994669971013695	0.0682629119528217	0.185351029013996	-0.96378521306545	-0.626108541341373	0.0266197917759266	0.1820204464373	-0.337676671724077
chr1	136216124	136223677	7554	+	exon	Gm26568	0.990171701337065	NA	0.760085637995435	1	0.640400628273187	0.994669971013695	0.0364451262832916	0.132797974908919	0.758659673275849	NA	NA	NA	NA
chr1	136416724	136417364	641	+	exon	Ddx59	0.729570534423836	0.968913658737269	0.987669836262608	1	0.97419976770795	0.994669971013695	0.0296911760874011	0.119938854278278	-0.0025529460035664	-0.0384672813898424	0.908105206905409	0.97732855567459	0.035914335386276
chr1	136468091	136468987	897	+	exon	Kif14	0.59126367158677	0.95160353909957	0.824805816810272	1	0.875277299021124	0.994669971013695	0.412711757051633	0.578678560059858	-0.536174933986324	-0.457198790910696	0.0463700371095402	0.261540878336848	-0.0789761430756278
chr1	136527279	136527627	349	+	utr3	Kif14	0.0537241443840393	NA	0.0300113733859694	1	0.0166687822134021	0.703290508702282	0.0462603515176467	0.14992517915153	-1.35421592092519	-0.457198790910696	0.0463700371095402	0.261540878336848	-0.897017130014499
chr1	136625051	136625366	316	+	utr5	Zfp281	0.740083102592042	NA	0.883790072766878	1	0.976431588759627	0.994669971013695	0.319218946557205	0.48452771966503	0.320746415596079	-0.310801899868009	0.228079451176937	0.613750411991714	0.631548315464088
chr1	136625466	136626712	1247	+	exon	Zfp281	0.18093942626801	0.715825170211134	0.321747501008051	1	0.103910507216802	0.994669971013695	0.449162251967785	0.613575225818922	0.249065204714149	-0.310801899868009	0.228079451176937	0.613750411991714	0.559867104582158
chr1	136627460	136627909	450	+	exon	Zfp281	0.988574685898166	0.997350231174251	0.766635047883139	1	0.58015510501532	0.994669971013695	0.00107769679940239	0.0611507754436499	-0.15678364511253	-0.310801899868009	0.228079451176937	0.613750411991714	0.15401825475548
chr1	136725163	136725310	148	+	exon	Platr22	0.422658274791313	NA	0.254047340905315	1	0.43312554435965	0.994669971013695	0.191071928426079	0.342264096307648	-0.0710141028694668	-0.20640124930261	0.75023392068728	0.936006706417839	0.135387146433143
chr1	136725848	136725995	148	+	exon	Platr22	0.788820585130329	NA	0.799833262625758	1	0.830851369537529	0.994669971013695	0.55629592631274	0.708736066989004	0.0336910450495873	-0.20640124930261	0.75023392068728	0.936006706417839	0.240092294352197
chr1	139169830	139170229	400	+	utr3	Dennd1b	0.404833834356521	NA	0.506305873279511	1	0.760276281040492	0.994669971013695	0.736799061167169	0.84653401063425	0.149172207793232	-0.178331015541431	0.584388142826317	0.872931140171049	0.327503223334663
chr1	139423603	139423703	101	+	exon	Zbtb41	0.182212586503542	NA	0.0576753211647577	1	0.251047853512482	0.994669971013695	0.0745731086482517	0.194965777365666	-0.324030750491272	0.202876226625531	0.633222176452081	0.89553217311131	-0.526906977116802
chr1	139423853	139424103	251	+	exon	Zbtb41	0.521448318857418	NA	0.642149646503532	1	0.478395808770168	0.994669971013695	0.427564012043343	0.591954791018832	0.695765532742372	0.202876226625531	0.633222176452081	0.89553217311131	0.492889306116841
chr1	139447156	139447406	251	+	utr3	Zbtb41	0.470779738019057	NA	0.522940414723684	1	0.6141660324517	0.994669971013695	0.983457019860867	1	0.368915348903936	0.202876226625531	0.633222176452081	0.89553217311131	0.166039122278405
chr1	139457772	139457922	151	+	exon	Aspm	0.171267279680594	NA	0.241850450289918	1	0.31566649278817	0.994669971013695	0.777478638770438	0.875583033105692	-0.287006962770383	-0.525956249627366	0.0350133783047801	0.216765329530932	0.238949286856982
chr1	139458122	139458322	201	+	exon	Aspm	0.810767246479482	NA	0.711828460158604	1	0.612613725253226	0.994669971013695	0.0133625836689931	0.0878692705905416	-0.123061190074861	-0.525956249627366	0.0350133783047801	0.216765329530932	0.402895059552505
chr1	139477738	139477888	151	+	exon	Aspm	0.774826874368242	NA	0.627798173650732	1	0.718665622232161	0.994669971013695	0.0222358894488347	0.106418136729188	-0.708783337435748	-0.525956249627366	0.0350133783047801	0.216765329530932	-0.182827087808383
chr1	139478388	139478487	100	+	exon	Aspm	0.995562217422438	NA	0.841083579707215	1	0.962949552602132	0.994669971013695	0.635201790674487	0.772993525986707	-0.655707122433932	-0.525956249627366	0.0350133783047801	0.216765329530932	-0.129750872806567
chr1	139479586	139480236	651	+	exon	Aspm	0.193263994542174	0.723354160153115	0.11732496455495	1	0.164060363020405	0.994669971013695	0.00520835447038248	0.0677492666198152	-0.886208736034373	-0.525956249627366	0.0350133783047801	0.216765329530932	-0.360252486407007
chr1	139480635	139480835	201	+	exon	Aspm	0.669167833695671	NA	0.565340829076968	1	0.511428065026844	0.994669971013695	0.0999132318498962	0.229939568027339	-0.758743176670968	-0.525956249627366	0.0350133783047801	0.216765329530932	-0.232786927043602
chr1	150407543	150408809	1267	+	exon	Tpr	0.00669316524503769	NA	0.0200041796763055	1	0.0777549099634973	0.975898230589567	0.327163916846029	0.492325782751996	1.9953207552385	-0.188006701097249	0.75440607225119	0.936478919133741	2.18332745633575
chr1	150439259	150440149	891	+	exon	Tpr	0.013202404796813	NA	0.0375999065454809	1	0.316160106109853	0.994669971013695	0.0870758256695869	0.212307383465609	1.42532297251815	-0.188006701097249	0.75440607225119	0.936478919133741	1.6133296736154
chr1	151344627	151349446	4820	+	utr5	Ivns1abp	0.937605066125566	NA	0.775152480444944	1	0.739421288832316	0.994669971013695	0.0106598218283197	0.0819679792917818	-0.188137053838425	-0.0458430751916833	0.826797980253299	0.958802063511841	-0.142293978646742
chr1	151717551	151717801	251	+	utr3	Fam129a	0.186037780449843	NA	0.22234137115792	1	0.220631270827991	0.994669971013695	0.789664734965427	0.884167684365604	0.503404099777604	0.519176586016851	0.108273684178187	0.427134170559254	-0.0157724862392471
chr1	151811656	151819160	7505	+	utr3	Edem3	0.439507264363294	0.90879600420296	0.674609203693126	1	0.700491961464667	0.994669971013695	0.166378844269747	0.313226831100079	0.0553410370815907	-0.290146675998531	0.25175555720184	0.639953529220259	0.345487713080121
chr1	152766591	152768519	1929	+	utr5	Arpc5	0.375908826823379	0.88652303504977	0.546959146141707	1	0.352592119214065	0.994669971013695	0.781710374278186	0.878508124812667	1.19800338651691	0.644143523784749	0.0357145870900601	0.220155467602039	0.553859862732164
chr1	153743727	153744175	449	+	utr3	Rgs16	0.577889763212706	NA	0.402905419649432	1	0.438021258265264	0.994669971013695	0.0219285425096035	0.105758409214913	-0.489200350409347	0.166597864429276	0.770430577855583	0.940917804924578	-0.655798214838622
chr1	153907888	153908236	349	+	utr3	Glul	0.619329615253496	0.952389574667123	0.361828789036881	1	0.62080061501458	0.994669971013695	0.0224632595501056	0.106782333387602	-0.374402933454392	0.0246399185694362	0.91243672053361	0.97816138116918	-0.399042852023828
chr1	155202050	155202450	401	+	utr3	Stx6	0.0225361350271422	NA	0.00905974842535912	1	0.0711996850420733	0.963444609005108	0.0162044924839811	0.093657807235719	-0.117380840261945	0.639170885635616	0.0170063332980022	0.134883657347519	-0.756551725897561
chr1	155202599	155202749	151	+	utr3	Stx6	0.693227012901044	NA	0.893984071383169	1	0.593750520339761	0.994669971013695	0.311672235365499	0.476676866259322	0.604380485599135	0.639170885635616	0.0170063332980022	0.134883657347519	-0.0347904000364815
chr1	156040958	156041057	100	+	utr5	Tor1aip2	0.243659934446519	NA	0.365897624521565	1	0.532276569415626	0.994669971013695	0.481067300124503	0.643134180196935	0.47339343355773	0.365190161394056	0.0959469235887027	0.399150330271302	0.108203272163674
chr1	156051366	156051864	499	+	utr5	Tor1aip2	0.523940961112991	0.933653122536955	0.300443215438481	1	0.159078965621653	0.994669971013695	0.0112686989574446	0.0836776744380166	-0.242158537443768	0.365190161394056	0.0959469235887027	0.399150330271302	-0.607348698837824
chr1	156059481	156063222	3742	+	utr5	Tor1aip2	0.876334339228121	0.986198701584566	0.893359950915235	1	0.988672057227349	0.994669971013695	0.359603157192813	0.526030881198516	0.571273034570745	0.365190161394056	0.0959469235887027	0.399150330271302	0.206082873176689
chr1	156064825	156065573	749	+	utr3	Tor1aip2	0.206869283856027	0.73461250243037	0.366130840672797	1	0.345290951233894	0.994669971013695	0.378177765076318	0.545402120431598	0.870005285666336	0.365190161394056	0.0959469235887027	0.399150330271302	0.50481512427228
chr1	156065672	156065872	201	+	utr3	Tor1aip2	0.245281456767038	NA	0.142395700016948	1	0.192872649066798	0.994669971013695	0.030817810168926	0.122151909636844	0.5848775327085	0.365190161394056	0.0959469235887027	0.399150330271302	0.219687371314444
chr1	156640539	156641319	781	+	exon	Abl2	0.0627164775533361	NA	0.145509275718843	1	0.238171139600425	0.994669971013695	0.402634613091212	0.568808864598462	0.193191765910232	-0.295324209355904	0.18607204850455	0.557904727859248	0.488515975266135
chr1	156641419	156642919	1501	+	utr3	Abl2	0.630402855007749	0.952389574667123	0.381223508823733	1	0.134476931999216	0.994669971013695	0.0120447860342315	0.0854415792628353	-0.436493891956721	-0.295324209355904	0.18607204850455	0.557904727859248	-0.141169682600817
chr1	157412498	157412595	98	+	exon	2810025M15Rik	0.196156078462358	NA	0.0771614901235379	1	0.0383254508493915	0.865748088658283	0.143443999380243	0.285636634999163	0.739893075524345	0.169578271445773	0.671529318209491	0.909207227877153	0.570314804078572
chr1	157412692	157412838	147	+	exon	2810025M15Rik	0.706025004820905	NA	0.873108347260963	1	0.557909339270317	0.994669971013695	0.477711333688354	0.640331043249734	0.502170748443624	0.169578271445773	0.671529318209491	0.909207227877153	0.332592476997851
chr1	160906468	160906617	150	+	utr5	Rc3h1	0.77178718543274	NA	0.672703443554586	1	0.561160259640041	0.994669971013695	0.0946204362449848	0.222597815777239	0.622909735377616	0.637064581206728	0.0490785712177684	0.270536185651176	-0.0141548458291122
chr1	160954859	160954959	101	+	exon	Rc3h1	0.109797494528714	NA	0.201410669521438	1	0.26714920030278	0.994669971013695	0.083267600142652	0.206471431722769	1.52515271847298	0.637064581206728	0.0490785712177684	0.270536185651176	0.88808813726625
chr1	160965698	160967706	2009	+	exon	Rc3h1	0.0895950790519705	NA	0.12712930806273	1	0.322850847203182	0.994669971013695	0.399328117887699	0.565576237004907	1.08036597484791	0.637064581206728	0.0490785712177684	0.270536185651176	0.443301393641179
chr1	161083028	161083228	201	+	utr3	Cenpl	0.852637938020412	NA	0.944016917143202	1	0.922554487043212	0.994669971013695	0.652163760936335	0.786266956334739	-0.589168270083301	0.0444818853571628	0.945299566152696	0.986537145065594	-0.633650155440463
chr1	161086075	161086175	101	+	utr3	Cenpl	0.500744811314665	NA	0.540846300991281	1	0.620748205412862	0.994669971013695	0.139126476339578	0.280211714105086	-0.0748283061817692	0.0444818853571628	0.945299566152696	0.986537145065594	-0.119310191538932
chr1	161970536	161970786	251	+	exon	Pigc	0.0710936033959421	NA	0.137257585669266	1	0.108872989392864	0.994669971013695	0.933343010133446	0.974943240838366	0.824410169208585	-0.0238773488860368	0.963495016970605	0.991029959067099	0.848287518094621
chr1	161971236	161971435	200	+	utr3	Pigc	0.895931087422992	NA	0.721166344680085	1	0.847202086217128	0.994669971013695	0.0998154236745125	0.229885888692246	0.54038662176072	-0.0238773488860368	0.963495016970605	0.991029959067099	0.564263970646757
chr1	163952031	163952576	546	+	utr3	Scyl3	0.835709321593259	NA	0.905290932456372	1	0.958005113498106	0.994669971013695	0.0431674227727388	0.144825988318399	-0.482675682578888	-0.322590736768183	0.314801799352748	0.696363541954558	-0.160084945810704
chr1	163996024	163996121	98	+	utr5	Mettl18	0.309405444234327	NA	0.194152771349899	1	0.342588397410538	0.994669971013695	0.0261375402324997	0.114046530435578	-0.184005856685841	0.489158833279494	0.323697414459272	0.703980477091091	-0.673164689965335
chr1	163996511	163996755	245	+	exon	Mettl18	0.648659317948673	NA	0.47515292394671	1	0.543466730536245	0.994669971013695	0.0466896360815637	0.150238211858993	-0.00929782435590345	0.489158833279494	0.323697414459272	0.703980477091091	-0.498456657635398
chr1	163997048	163997145	98	+	exon	Mettl18	0.550036112366663	NA	0.346459642719883	1	0.544942546484632	0.994669971013695	0.0494530219295863	0.155331108418145	-0.0643548790114273	0.489158833279494	0.323697414459272	0.703980477091091	-0.553513712290922
chr1	164249245	164249345	101	+	utr5	Slc19a2	0.52380304642234	NA	0.441331534922736	1	0.31867942008604	0.994669971013695	0.00641041755164151	0.0706148801768302	-1.192383302541	0.0143846919863801	0.959415552125319	0.989764775074216	-1.20676799452738
chr1	164249445	164257034	7590	+	exon	Slc19a2	0.998781766714186	NA	0.773183939367477	1	0.733412244856343	0.994669971013695	0.0597539492750661	0.171935772193132	-0.148137637566649	0.0143846919863801	0.959415552125319	0.989764775074216	-0.162522329553029
chr1	164263741	164263890	150	+	utr3	Slc19a2	0.0886629804315022	NA	0.0382591790644526	1	0.116775471647881	0.994669971013695	0.0147595917077459	0.0902860046351577	-0.968963877818301	0.0143846919863801	0.959415552125319	0.989764775074216	-0.983348569804681
chr1	164264787	164264937	151	+	utr3	Slc19a2	0.325174989285352	NA	0.193867053608972	1	0.382199026181993	0.994669971013695	0.00367508801965455	0.0648707538893048	-0.756918934586681	0.0143846919863801	0.959415552125319	0.989764775074216	-0.771303626573062
chr1	164280234	164280332	99	+	exon	Ccdc181	0.394949324282783	NA	0.200018200189353	1	0.488042651291442	0.994669971013695	0.0438126968596609	0.145833130273525	-0.48220284570198	-0.176414572019642	0.691103437271675	0.91731008831733	-0.305788273682339
chr1	164280430	164280527	98	+	exon	Ccdc181	0.990998852513599	NA	0.875182298474993	1	0.916136010542078	0.994669971013695	0.192991723720574	0.344584682010963	-0.224294792251325	-0.176414572019642	0.691103437271675	0.91731008831733	-0.0478802202316831
chr1	165310661	165322121	11461	+	utr3	Gpr161	0.650500567708382	NA	0.841385178428957	1	0.814613483453529	0.994669971013695	0.114847345069373	0.250121026600374	0.326644989074952	0.774442428735045	0.0699141825604058	0.334784518695535	-0.447797439660093
chr1	165322519	165322668	150	+	utr3	Gpr161	0.395366520082103	NA	0.219801849977269	1	0.478398415585555	0.994669971013695	0.020103372796193	0.101911477402107	-0.0688504764498572	0.774442428735045	0.0699141825604058	0.334784518695535	-0.843292905184902
chr1	166165862	166166311	450	+	utr3	Gpa33	0.592764531192015	0.95160353909957	0.362460949224532	1	0.237098824169322	0.994669971013695	0.00765297220463423	0.0741085462006998	-0.519546291231484	-0.453293670879953	0.0858023896017607	0.374002386792103	-0.0662526203515311
chr1	167078573	167078673	101	+	exon	Fam78b	0.197901801945195	NA	0.0649103837681425	1	0.376426845603441	0.994669971013695	1	1	0.846703793159924	1.57964366554495	0.290258396971717	NA	-0.732939872385028
chr1	167078772	167079021	250	+	exon	Fam78b	0.173068351715082	NA	0.0713315032429608	1	0.370476347309532	0.994669971013695	0.498795620145914	0.659013123616435	1.56069973776957	1.57964366554495	0.290258396971717	NA	-0.0189439277753809
chr1	167598484	167598634	151	+	utr5	Rxrg	0.808877009032993	NA	0.915956646767335	1	0.686597130153237	0.994669971013695	0.582009378811738	0.731355515604	0.00319116339741982	0.217226310261012	0.770089038002847	0.940917804924578	-0.214035146863592
chr1	170681941	170682190	250	+	exon	Olfml2b	0.112709612344493	NA	0.0449562769125188	1	0.303537458733123	0.994669971013695	0.278415730701338	0.44044824083133	0.850245536830413	0.051974251398585	0.952178730789533	0.988933978231324	0.798271285431828
chr1	171218073	171218222	150	+	exon	Nr1i3	0.370195259453202	NA	0.32603735629511	1	0.572828026803454	0.994669971013695	0.961022584624112	0.990886332121066	-0.300195346095539	2.32716113329088	0.634042377056777	NA	-2.62735647938642
chr1	171219362	171219561	200	+	utr3	Nr1i3	0.851771544054084	NA	0.690868946129678	1	0.606109591601961	0.994669971013695	0.0129021809186678	0.0870169683870982	-0.309613998391793	2.32716113329088	0.634042377056777	NA	-2.63677513168267
chr1	171252356	171252455	100	+	utr5	Adamts4	0.395497702503313	NA	0.208941196164843	1	0.721588252604991	0.994669971013695	0.885799170489681	0.947280325143134	-0.982608526094043	0.23357530988548	0.693072386403852	0.917916693297065	-1.21618383597952
chr1	171258951	171259298	348	+	utr3	Adamts4	0.896724500972095	NA	0.751271268526392	1	0.802104814340018	0.994669971013695	0.20882944601325	0.362272914818958	-0.340529839047068	0.23357530988548	0.693072386403852	0.917916693297065	-0.574105148932548
chr1	171276300	171276399	100	+	utr3	B4galt3	0.779927957231171	NA	0.928640498877401	1	0.840614526239509	0.994669971013695	0.29931828093885	0.462666096037482	0.124883562342065	0.549233431096311	0.121769343309404	0.453188929555566	-0.424349868754245
chr1	171329634	171330126	493	+	utr5	Dedd	0.749929110157389	NA	0.83407748450454	1	0.942359563886898	0.994669971013695	0.541271476322229	0.69571171011704	2.03798677856876	0.582435934356001	0.122037558851111	0.453581758085526	1.45555084421276
chr1	171340891	171341387	497	+	utr3	Dedd	0.0697904235864877	NA	0.0467561035396529	1	0.115040491644918	0.994669971013695	0.00565855930464088	0.0683854685570922	-0.0679593174559879	0.582435934356001	0.122037558851111	0.453581758085526	-0.650395251811989
chr1	171345720	171356422	10703	+	exon	Gm37154	0.0792567110660008	0.546819416244857	0.162679850455387	1	0.067494117487005	0.961450084201208	0.764088480627961	0.866476545032238	0.647782339344922	0.590713685162965	0.515039400032864	0.835996721216303	0.0570686541819569
chr1	171385223	171386205	983	+	exon	Nectin4	0.340961031221834	NA	0.438325837522484	1	0.548595238441345	0.994669971013695	0.80637815530608	0.896149585348344	0.0753585912229761	-0.567429054284183	0.222185000647379	0.606034370368138	0.642787645507159
chr1	171386651	171386750	100	+	exon	Nectin4	0.576280067694952	NA	0.623705062977902	1	0.847593724457086	0.994669971013695	0.338316621761985	0.503831429834655	-0.267290106695664	-0.567429054284183	0.222185000647379	0.606034370368138	0.300138947588519
chr1	171407901	171408350	450	+	exon	Arhgap30	0.0304248401643854	NA	0.0458604656654165	1	0.0732037535880534	0.967348060344744	0.161272919109327	0.306891510555676	-1.06383447433792	-2.27776708501606	1.93402534464746e-08	1.35874760977879e-06	1.21393261067814
chr1	171411362	171411701	340	+	utr5	Usf1	0.431555011450888	NA	0.613958519798501	1	0.601422827521582	0.994669971013695	0.729371840070577	0.841948248777002	1.45671690956389	0.32153780038551	0.165627833410271	0.531365502931796	1.13517910917838
chr1	171418059	171418601	543	+	utr3	Usf1	0.66675817698996	0.955608091969645	0.386288920367217	1	0.198314823084705	0.994669971013695	0.0524785903122055	0.160155815086498	-0.146024245815787	0.32153780038551	0.165627833410271	0.531365502931796	-0.467562046201297
chr1	171463469	171463814	346	+	utr3	F11r	0.561280366979391	0.942706876031687	0.320174512274302	1	0.410391641295368	0.994669971013695	0.0290867507533653	0.119372506728207	0.110332057372261	0.598854637915516	0.0125270803399684	0.108745072945141	-0.488522580543254
chr1	171503869	171504261	393	+	exon	Alyref2	0.291839426436126	NA	0.191741878240697	1	0.278009559665946	0.994669971013695	0.00750225600767984	0.0738243985318251	0.160115602662388	0.573651808419255	0.568346558919338	0.863985217738636	-0.413536205756867
chr1	172126805	172128686	1882	+	exon	Pex19	0.299257566347636	NA	0.432907525547742	1	0.594810546503291	0.994669971013695	0.949480753822735	0.984566424187139	0.655522463483555	-0.195814853891318	0.39849690404	0.763946977079299	0.851337317374872
chr1	172134264	172134462	199	+	utr3	Pex19	0.661760295299765	NA	0.929728706148892	1	0.872000929487668	0.994669971013695	0.107727795836392	0.240656691140963	-0.11040283659017	-0.195814853891318	0.39849690404	0.763946977079299	0.0854120173011473
chr1	172148134	172148334	201	+	utr5	Dcaf8	0.359816633525521	NA	0.515486150535277	1	0.677108619372662	0.994669971013695	0.936931573189938	0.977039417126013	0.734683417201073	0.0330046362222739	0.868367410920021	0.967784615241467	0.701678780978799
chr1	172149284	172172969	23686	+	utr5	Dcaf8	0.611517592194552	0.952389574667123	0.850115345740195	1	0.879480237194228	0.994669971013695	0.331431204239954	0.496684787863149	0.14384815312872	0.0330046362222739	0.868367410920021	0.967784615241467	0.110843516906446
chr1	172194563	172194963	401	+	utr3	Dcaf8	0.758966203242337	0.97239553908476	0.960548726091234	1	0.950685426729021	0.994669971013695	0.0773750976713378	0.198803851684824	0.0724483284878224	0.0330046362222739	0.868367410920021	0.967784615241467	0.0394436922655485
chr1	172317468	172317716	249	+	exon	Igsf8	0.422448964883617	NA	0.271855066073965	1	0.401539737786982	0.994669971013695	0.00248709526876811	0.0630045622703898	-1.05029678085417	-0.254573323078559	0.402624822346612	0.767622020712652	-0.795723457775609
chr1	172317816	172318334	519	+	exon	Igsf8	0.0495417489404337	NA	0.0297833734924059	1	0.125778550758063	0.994669971013695	0.00328755416691251	0.0641019657224113	-1.5126451264248	-0.254573323078559	0.402624822346612	0.767622020712652	-1.25807180334624
chr1	172370216	172370464	249	+	utr3	Kcnj10	0.824970434093325	NA	0.940448945974246	1	0.899288334012403	0.994669971013695	0.43146744912409	0.595653861205858	-1.64113457130151	-1.86635048608656	0.0171482667890931	0.135336795944518	0.225215914785048
chr1	172371655	172371952	298	+	utr3	Kcnj10	0.991362783887414	NA	0.826718491166334	1	0.923950212162774	0.994669971013695	0.0930550955979732	0.220565726593034	-1.16444607082223	-1.86635048608656	0.0171482667890931	0.135336795944518	0.701904415264333
chr1	172376645	172377093	449	+	utr5	Pigm	0.329378332991364	NA	0.235787877619889	1	0.311415000498987	0.994669971013695	0.131308968253696	0.270993477583767	-0.256636199839924	-0.0733412083919361	0.78946548618199	0.946060751710964	-0.183294991447988
chr1	172377391	172377689	299	+	exon	Pigm	0.640802229902913	NA	0.87827222924204	1	0.890677274347869	0.994669971013695	0.556743883217856	0.708839889561038	0.452546056644472	-0.0733412083919361	0.78946548618199	0.946060751710964	0.525887265036408
chr1	172377788	172377888	101	+	exon	Pigm	0.322546052060119	NA	0.171267231425751	1	0.429752941035395	0.994669971013695	0.0198478611940787	0.101480488210167	-0.632628175736065	-0.0733412083919361	0.78946548618199	0.946060751710964	-0.559286967344129
chr1	172377987	172378136	150	+	utr3	Pigm	0.568338474983006	NA	0.420715747768556	1	0.461911696660874	0.994669971013695	0.187878658345108	0.338869757292391	0.775713586872657	-0.0733412083919361	0.78946548618199	0.946060751710964	0.849054795264593
chr1	172497122	172497619	498	+	utr3	Igsf9	0.984841700723586	0.997350231174251	0.712929977339829	1	0.580386801467161	0.994669971013695	0.0344698523203456	0.129188292670697	0.653858344100355	1.01894622603757	0.00102367422445101	0.0166530067932258	-0.365087881937212
chr1	172498530	172498679	150	+	utr3	Igsf9	0.0435591671965537	NA	0.0327925921383491	1	0.0632386607054881	0.948007096626656	0.00842743299133275	0.075865108554607	-0.285196198224148	1.01894622603757	0.00102367422445101	0.0166530067932258	-1.30414242426172
chr1	172506835	172506934	100	+	utr3	Tagln2	0.148116101355892	NA	0.208439474837723	1	0.132330444884612	0.994669971013695	0.139099023046124	0.280211714105086	1.80620052724748	1.07820428035211	0.000840438285865261	0.0142377795662186	0.727996246895374
chr1	173465251	173465498	248	+	utr3	Aim2	0.721529251151792	NA	0.550234989578274	1	0.672342095593576	0.994669971013695	0.067030757658706	0.183284134372665	-0.22749080296043	0.219642378444637	0.659360735748624	0.904966597591079	-0.447133181405067
chr1	174501875	174502820	946	+	utr5	Fmn2	0.888447645736103	NA	0.931030198834299	1	0.800466342196611	0.994669971013695	0.0533945338674993	0.161496596504412	0.0548854532875931	-0.0868406958994078	0.857854654984564	0.965886787276202	0.141726149187001
chr1	174503268	174503566	299	+	exon	Fmn2	0.899510418920878	NA	0.740789394812715	1	0.714218433641743	0.994669971013695	0.0762418869930894	0.197245426048516	-0.444128535670673	-0.0868406958994078	0.857854654984564	0.965886787276202	-0.357287839771266
chr1	174608422	174608670	249	+	exon	Fmn2	0.964763042958466	NA	0.970475948033353	1	0.840401153612086	0.994669971013695	0.815865114321327	0.902232033982637	-0.0806905517544208	-0.0868406958994078	0.857854654984564	0.965886787276202	0.00615014414498699
chr1	174608919	174609019	101	+	exon	Fmn2	0.0266123071149831	NA	0.00186145195907238	1	0.0522089046719667	0.912598020961996	0.0186467245119879	0.0995228605199406	0.100536240241923	-0.0868406958994078	0.857854654984564	0.965886787276202	0.187376936141331
chr1	175899556	175901351	1796	+	exon	Exo1	0.758491055915413	0.972220155919054	0.506838334475413	1	0.66044678641903	0.994669971013695	0.00546990706347517	0.0683246337321489	0.524933485219635	0.541973772562996	0.016312747031897	0.13112411130743	-0.0170402873433615
chr1	175909104	175909254	151	+	utr3	Exo1	0.551570263137552	NA	0.273917115837526	1	0.396792107727978	0.994669971013695	0.605462653311161	0.751047732608045	0.236445607825378	0.541973772562996	0.016312747031897	0.13112411130743	-0.305528164737618
chr1	177447172	177448569	1398	+	utr3	Zbtb18	0.485097833080985	0.928313151198424	0.728974904959399	1	0.724127187511257	0.994669971013695	0.000192982789469998	0.0357296913437619	0.143932238771721	-0.15746499997158	0.639296673555883	0.89774641636321	0.301397238743301
chr1	178249390	178249539	150	+	utr3	Desi2	0.600782091855301	NA	0.492097017915058	1	0.358674502154002	0.994669971013695	0.0650711174186012	0.180352632991708	-0.319247811460902	0.207909975551394	0.466624793244352	0.806520325226489	-0.527157787012295
chr1	179605009	179605108	100	+	exon	Cnst	0.814337492376319	NA	0.690245184412629	1	0.836100447562205	0.994669971013695	0.410575415736909	0.57636210214188	-0.359413407042419	0.0995217214148314	0.782706896893295	0.943916385527507	-0.45893512845725
chr1	179606497	179610495	3999	+	exon	Cnst	0.617126634356377	0.952389574667123	0.411683163405788	1	0.292835723633083	0.994669971013695	0.0152037361916618	0.0910475720246842	0.0051006202819188	0.0995217214148314	0.782706896893295	0.943916385527507	-0.0944211011329126
chr1	179622844	179625388	2545	+	utr3	Cnst	0.149553540049682	NA	0.207197893062083	1	0.414568543937125	0.994669971013695	0.96142171757995	0.991101836181311	0.569546352523628	0.0995217214148314	0.782706896893295	0.943916385527507	0.470024631108797
chr1	179803472	179803665	194	+	exon	Gm10518	0.502127817005909	NA	0.658511124373568	1	0.772011871756781	0.994669971013695	0.791280284858207	0.885441097749803	0.327586864727136	2.91370660711705	0.548335712873083	NA	-2.58611974238991
chr1	180144496	180144596	101	+	exon	Cdc42bpa	0.60770124857718	NA	0.397095657487844	1	0.663387036391268	0.994669971013695	0.124453370029711	0.262203376508418	0.0200737285666656	0.222211237834774	0.482975153016834	0.816936830901922	-0.202137509268108
chr1	180161621	180162258	638	+	utr3	Cdc42bpa	0.239788302822451	NA	0.139001827225585	1	0.282682974907276	0.994669971013695	1	1	-0.675662071572809	0.222211237834774	0.482975153016834	0.816936830901922	-0.897873309407583
chr1	180333112	180333959	848	+	exon	Itpkb	0.11069289643228	NA	0.0702364109341338	1	0.0388660802312935	0.866545510809579	0.0203486158895032	0.102499693641715	2.6474212219114	3.62643827180822	3.02044596440759e-25	1.80370964841207e-22	-0.979017049896817
chr1	180689545	180690095	551	+	utr3	Lin9	0.539154914488421	NA	0.397904900667892	1	0.511448492471271	0.994669971013695	0.00628347589297906	0.0703166949662257	-1.03159160063217	-0.342594775524512	0.418460216455599	0.778510463339403	-0.68899682510766
chr1	180726093	180726342	250	+	utr5	Acbd3	0.561322272531127	NA	0.486816010569076	1	0.400928932394269	0.994669971013695	0.0613434853269242	0.174264714346757	-0.331256153157064	0.165459674781235	0.530420140317013	0.845322078396911	-0.496715827938299
chr1	180734478	180736801	2324	+	exon	Acbd3	0.00342640836756259	NA	0.00969614041601963	1	0.05452827050344	0.926389209006374	0.286263980061795	0.448942748213618	1.49028981454461	0.165459674781235	0.530420140317013	0.845322078396911	1.32483013976338
chr1	180745245	180752509	7265	+	utr3	Acbd3	0.826783908094205	0.983870436228515	0.532575620362777	1	0.532477499005641	0.994669971013695	0.0219414025161984	0.105789811958164	0.0968376762660436	0.165459674781235	0.530420140317013	0.845322078396911	-0.0686219985151912
chr1	180862404	180866229	3826	+	exon	Sde2	0.996293803427359	0.998505059711168	0.708746895932983	1	0.7406505799199	0.994669971013695	0.00543634681148508	0.0683211864401939	-0.213046924717104	-0.108822124014454	0.646195838232046	0.901079568532194	-0.10422480070265
chr1	180894722	180897576	2855	+	exon	Lefty2	0.732089002520698	0.968913658737269	0.474749109829476	1	0.680331178211487	0.994669971013695	0.00734468634416696	0.0733295977445664	-0.135981725300237	0.282663898271128	0.223031854410683	0.606746889783203	-0.418645623571365
chr1	182131459	182131559	101	+	utr3	Srp9	0.653728243827316	NA	0.883562348877081	1	0.905953323740564	0.994669971013695	0.0728671757160968	0.192907060198631	0.320374260187391	0.0684293503260821	0.818806407126693	0.956876502522812	0.251944909861309
chr1	182132008	182132207	200	+	utr3	Srp9	0.870552333231947	NA	0.889149337832555	1	0.79670770314001	0.994669971013695	0.317751946017936	0.482949406782218	0.0546896830626526	0.0684293503260821	0.818806407126693	0.956876502522812	-0.0137396672634295
chr1	182446567	182448529	1963	+	exon	Trp53bp2	0.589396371647566	NA	0.77521371992076	1	0.868958543373962	0.994669971013695	0.398498413663723	0.564881247714046	0.32037611995072	0.0229489979648537	0.923587234500799	0.981088959743956	0.297427121985867
chr1	182448628	182448976	349	+	exon	Trp53bp2	0.20451402489176	NA	0.306826640295047	1	0.564385279907573	0.994669971013695	0.949039607960037	0.984395860688744	0.103589080391793	0.0229489979648537	0.923587234500799	0.981088959743956	0.0806400824269392
chr1	182764960	182765058	99	+	utr5	Susd4	0.0884143055299897	NA	0.0449549983968486	1	0.0953606600504001	0.994669971013695	0.118332756348382	0.254554443458957	2.38591428375066	1.95144783168756	0.000371253695427854	0.00747304489167417	0.434466452063104
chr1	182892224	182895454	3231	+	utr3	Susd4	0.913595562241209	NA	0.947102688329092	1	0.910689992567239	0.994669971013695	0.817780005056742	0.903565295687322	1.76788276607086	1.95144783168756	0.000371253695427854	0.00747304489167417	-0.183565065616696
chr1	182895701	182895800	100	+	utr3	Susd4	0.941239985108208	NA	0.403697440001332	1	0.609805987070371	0.994669971013695	0.998104024998926	1	1.13963928929131	1.95144783168756	0.000371253695427854	0.00747304489167417	-0.811808542396246
chr1	183322588	183322738	151	+	utr3	Aida	0.163403768391591	NA	0.169926409229596	1	0.446942047178132	0.994669971013695	0.497089333969643	0.657608714587219	0.816862161803684	0.23930019524964	0.497742112409791	0.825652772576057	0.577561966554044
chr1	183323036	183323186	151	+	utr3	Aida	0.407773668729818	NA	0.531065030973522	1	0.586272991130336	0.994669971013695	0.892195342023076	0.951283016645158	-0.0147418669240926	0.23930019524964	0.497742112409791	0.825652772576057	-0.254042062173733
chr1	184037160	184037259	100	+	exon	Dusp10	0.597589447673108	NA	0.42121449752037	1	0.495210899155798	0.994669971013695	0.711841342904141	0.829986239546331	2.22481275915616	2.10595984236853	0.00563538827508022	0.0627176955725898	0.118852916787626
chr1	184037409	184037558	150	+	exon	Dusp10	0.421830837098462	NA	0.247597388488724	1	0.313191674508122	0.994669971013695	0.305053783665662	0.468662289989022	1.40300527865274	2.10595984236853	0.00563538827508022	0.0627176955725898	-0.702954563715791
chr1	185263631	185263731	101	+	exon	Rab3gap2	0.617255498662516	NA	0.496684511965405	1	0.438126880573221	0.994669971013695	0.0247042192013383	0.111376191707765	-0.822502815419141	-0.463953328589881	0.0515149692570856	0.278510071632369	-0.358549486829261
chr1	185356501	185356697	197	+	utr3	Bpnt1	0.947043691704748	NA	0.714562623533142	1	0.882502437205866	0.994669971013695	0.160689524109106	0.306217925460891	0.0207610661894308	0.384066221959487	0.12593579616444	0.461968730644678	-0.363305155770057
chr1	185401349	185401699	351	+	exon	Eprs	0.787153480867803	0.976718292014204	0.971737389354512	1	0.956007483314901	0.994669971013695	0.412787471640313	0.578736023554273	-0.465982905490582	-0.330972079998944	0.080818444570218	0.363328088952436	-0.135010825491638
chr1	185407164	185407759	596	+	exon	Eprs	0.390861433784963	0.892352754652769	0.545155467859694	1	0.637387166711477	0.994669971013695	0.130400805789828	0.269821014140805	-0.0704623989285689	-0.330972079998944	0.080818444570218	0.363328088952436	0.260509681070375
chr1	185464373	185464473	101	+	exon	Slc30a10	0.286240828006533	NA	0.138505654506377	1	0.702959782573781	0.994669971013695	0.998655396989196	1	-0.297739608153215	1.43680085113335	0.498180825706605	NA	-1.73454045928657
chr1	186968157	186968355	199	+	exon	D1Pas1	0.111020849893265	NA	0.17462744326791	1	0.216225634392002	0.994669971013695	0.217357237463666	0.371583425449581	-0.312102945381746	-0.757486562028005	0.0452621996414336	0.258249349670803	0.445383616646259
chr1	186968750	186968997	248	+	exon	D1Pas1	0.690522151313352	0.962741235190523	0.916314575038261	1	0.866151693856798	0.994669971013695	0.135835164456956	0.276330282669546	-0.0644132019089103	-0.757486562028005	0.0452621996414336	0.258249349670803	0.693073360119095
chr1	186969639	186969935	297	+	utr3	D1Pas1	0.233050188567879	NA	0.361747843394893	1	0.315781636330964	0.994669971013695	0.96069256796603	0.990764024037471	0.175801510975093	-0.757486562028005	0.0452621996414336	0.258249349670803	0.933288073003098
chr1	187225569	187226218	650	+	utr5	Gpatch2	0.766014046302228	0.975316872988781	0.998060985665513	1	0.83759361367826	0.994669971013695	0.144794939122429	0.287262539659131	-0.0560846192761775	0.0679994061416775	0.775294926842166	0.941877363277121	-0.124084025417855
chr1	187322349	187348711	26363	+	utr3	Gpatch2	0.267847001542698	NA	0.447531619276893	1	0.567535572995565	0.994669971013695	0.713928096583266	0.831203456775221	0.519826971156058	0.0679994061416775	0.775294926842166	0.941877363277121	0.45182756501438
chr1	187349858	187350008	151	+	utr3	Gpatch2	0.88399649542705	NA	0.917814257817129	1	0.97828336935973	0.994669971013695	0.111560319594664	0.24611804652534	-0.26106118880005	0.0679994061416775	0.775294926842166	0.941877363277121	-0.329060594941728
chr1	189846397	189851503	5107	+	exon	Ptpn14	0.728384598178511	0.968913658737269	0.996912515483033	1	0.541217621301386	0.994669971013695	0.00265097537541803	0.0634584371362963	1.83730432595568	1.87541364184879	6.33985784974627e-13	1.03253230343822e-10	-0.0381093158931134
chr1	189880630	189880928	299	+	exon	Gm37422	0.584715502689762	0.951521553109694	0.380657331953317	1	0.683355414898299	0.994669971013695	0.00946602696387711	0.0789020308800426	0.127356880985108	-0.120565976504227	0.888404770659091	0.973004179064994	0.247922857489335
chr1	189882169	189882269	101	+	exon	Gm37422	0.761703046404454	NA	0.992857242698849	1	0.926471409807327	0.994669971013695	0.0441380104574041	0.146187968247212	-0.137905003477904	-0.120565976504227	0.888404770659091	0.973004179064994	-0.0173390269736774
chr1	191025399	191025701	303	+	exon	A230020J21Rik	0.664128081001433	NA	0.474454405825808	1	0.662691941643498	0.994669971013695	0.1145728331905	0.249885748619543	-0.848379090285573	-2.27509215614867	0.64402419085892	NA	1.4267130658631
chr1	191025989	191026137	149	+	exon	A230020J21Rik	0.0748594846332208	NA	0.0127043226605438	1	0.134459160134699	0.994669971013695	0.0221754250201739	0.106418136729188	-1.43199025335157	-2.27509215614867	0.64402419085892	NA	0.843101902797096
chr1	191082213	191082510	298	+	utr3	Nsl1	0.0616448676000264	NA	0.0934911109739816	1	0.199055745559572	0.994669971013695	0.535078229217661	0.690414165514471	0.175851323617406	0.00859490292997323	0.97705230672369	0.993965320151677	0.167256420687432
chr1	191083749	191084096	348	+	utr3	Nsl1	0.134910295272209	NA	0.0889638302845871	1	0.143006282339718	0.994669971013695	0.0589338292199071	0.170550842558179	-0.723809581772972	0.00859490292997323	0.97705230672369	0.993965320151677	-0.732404484702946
chr1	191621199	191621448	250	+	utr3	Ints7	0.817909953367065	NA	0.594173454539231	1	0.738343569216132	0.994669971013695	0.0462172356492527	0.14992517915153	-0.49808489179467	0.127383799870603	0.558185117368332	0.858269406776556	-0.625468691665273
chr1	191907516	191909852	2337	+	utr3	Slc30a1	0.753227508387874	0.972220155919054	0.586883700703776	1	0.265156871266719	0.994669971013695	0.00164727967196399	0.0614653506783183	-0.329713417751137	-0.132199528871217	0.718535300892189	0.925801592700181	-0.19751388887992
chr1	193173679	193173827	149	+	utr5	A130010J15Rik	0.824101856690857	NA	0.950525666858858	1	0.922569446969968	0.994669971013695	0.681455580313096	0.806915622583542	0.385095699628796	0.000573525569378066	0.998973130080843	0.999839440786369	0.384522174059418
chr1	193174320	193175112	793	+	utr5	A130010J15Rik	0.572823901063831	0.94657279455989	0.368535993722119	1	0.40455331539437	0.994669971013695	0.0261571705216923	0.114046530435578	-0.0837656437750985	0.000573525569378066	0.998973130080843	0.999839440786369	-0.0843391693444766
chr1	194620215	194620415	201	+	utr5	Plxna2	0.550635528463664	NA	0.400100255998405	1	0.615681576819872	0.994669971013695	0.262021185383429	0.423026742761755	-0.754655914289608	-0.3789202587969	0.59090347396917	0.876055507285212	-0.375735655492708
chr1	194812276	194812426	151	+	utr3	Plxna2	0.849959532249748	NA	0.941684885276439	1	0.920745292176581	0.994669971013695	0.676550815013238	0.80340978625311	-0.0818527365069114	-0.3789202587969	0.59090347396917	0.876055507285212	0.297067522289989
chr1	4776401	4776501	101	-	utr3	Mrpl15	0.562507675496304	NA	0.79596720365016	1	0.725013545104736	0.994669971013695	0.160773910792699	0.306308675456064	-0.292407215828814	-0.207713892934175	0.387296602930655	0.753834792109005	-0.0846933228946389
chr1	4781588	4781688	101	-	utr3	Mrpl15	0.474649685629418	NA	0.409270208629469	1	0.625810599612406	0.994669971013695	0.643574785049109	0.77959725643782	-0.69811094503648	-0.207713892934175	0.387296602930655	0.753834792109005	-0.490397052102304
chr1	4781888	4782187	300	-	utr3	Mrpl15	0.691183670983656	NA	0.789721569222144	1	0.85242936036757	0.994669971013695	0.753686731234396	0.858713299320256	-0.312305260171514	-0.207713892934175	0.387296602930655	0.753834792109005	-0.104591367237339
chr1	9724521	9724871	351	-	exon	Vcpip1	0.702050718468881	0.964363163268144	0.940309080014267	1	0.989296203595346	0.994669971013695	0.012158610639759	0.0855140198218924	-0.10023730411679	-0.13923592886713	0.67632746734164	0.911084342642416	0.0389986247503409
chr1	9725021	9745483	20463	-	exon	Vcpip1	0.317604432027905	NA	0.205003878341672	1	0.451845925209739	0.994669971013695	0.0529309097143547	0.160848943486037	-0.0449943398065762	-0.13923592886713	0.67632746734164	0.911084342642416	0.0942415890605543
chr1	9745833	9746282	450	-	exon	Vcpip1	0.198134130464077	NA	0.291490288644025	1	0.327816061320629	0.994669971013695	0.986455968031543	1	0.0466602956580034	-0.13923592886713	0.67632746734164	0.911084342642416	0.185896224525134
chr1	9746432	9747182	751	-	exon	Vcpip1	0.710312008495194	0.966777902117638	0.923543590098315	1	0.867222484748882	0.994669971013695	0.0327149278129383	0.125987202752857	0.0195140947640675	-0.13923592886713	0.67632746734164	0.911084342642416	0.158750023631198
chr1	9747332	9748032	701	-	exon	Vcpip1	0.667515817528276	0.955608091969645	0.912466969445077	1	0.944254502902034	0.994669971013695	0.0311874126013377	0.122912927193967	0.376121399920392	-0.13923592886713	0.67632746734164	0.911084342642416	0.515357328787522
chr1	9748232	9748382	151	-	utr5	Vcpip1	0.948130799170652	NA	0.931018122669414	1	0.843984715338893	0.994669971013695	0.118750743387352	0.254812617036782	0.00113740992460689	-0.13923592886713	0.67632746734164	0.911084342642416	0.140373338791737
chr1	10037722	10037970	249	-	utr5	Cops5	0.175871638201183	0.714268386138447	0.303075407739506	1	0.197336912662584	0.994669971013695	0.569171292210866	0.719529314416974	0.727846984982439	-0.151941983577598	0.543296196492995	0.851255945430185	0.879788968560037
chr1	10209526	10209676	151	-	exon	Arfgef1	0.978216220423441	NA	0.813735960042814	1	0.860455916887845	0.994669971013695	0.201282983357543	0.353436672316271	1.02264783609544	0.699495048658387	0.00540772768925656	0.0609304663855543	0.323152787437055
chr1	12871843	12872243	401	-	utr3	Slco5a1	0.712011217293403	NA	0.810395346884075	1	0.746645737840727	0.994669971013695	0.36857876829352	0.535402167780788	1.77287580527514	2.38750639575094	3.9910206848266e-05	0.00117452378757566	-0.614630590475799
chr1	12990051	12990351	301	-	exon	Slco5a1	0.812002010428766	NA	0.677590359314315	1	0.593846780515691	0.994669971013695	0.390673912580941	0.55696435706162	1.41095660787133	2.38750639575094	3.9910206848266e-05	0.00117452378757566	-0.976549787879603
chr1	13142553	13142653	101	-	utr3	Ncoa2	0.828019720503595	NA	0.646635472453291	1	0.872596778152803	0.994669971013695	0.237524083128661	0.395351493074905	0.256415007991367	0.35521763229113	0.191695501208453	0.56486461944912	-0.0988026242997622
chr1	13167061	13177107	10047	-	exon	Ncoa2	0.618483340924428	0.952389574667123	0.403857845276459	1	0.258090155112638	0.994669971013695	0.00712075119193789	0.0727342454619375	0.0370866124611008	0.35521763229113	0.191695501208453	0.56486461944912	-0.318131019830029
chr1	13589762	13589910	149	-	utr5	Tram1	0.00675733880238251	NA	0.0213246812185143	1	0.117431644714258	0.994669971013695	0.343095987710316	0.50910718822493	1.77811271909924	0.165683179382612	0.556361351114543	0.85712496712813	1.61242953971663
chr1	14170446	14170545	100	-	utr3	Eya1	0.112616020698119	NA	0.0449388667134054	1	0.209311104252164	0.994669971013695	0.0477884410811893	0.152475555249458	0.426065298613079	-0.373657370793165	0.398061250447353	0.76372340581144	0.799722669406243
chr1	14170645	14170943	299	-	utr3	Eya1	0.15142949603244	NA	0.0689587501490165	1	0.142569365624561	0.994669971013695	0.062607748421313	0.176102787296478	-0.772365083131445	-0.373657370793165	0.398061250447353	0.76372340581144	-0.398707712338281
chr1	14754089	14754386	298	-	utr3	Msc	0.849749628464807	NA	0.687927213458486	1	0.570815821785114	0.994669971013695	0.0710843896446249	0.190125069766996	-0.523229752981866	-0.213930605248734	0.783164698970446	0.943916385527507	-0.309299147733132
chr1	14755208	14755396	189	-	exon	Msc	0.551708377964897	NA	0.661959330250058	1	0.647863531563013	0.994669971013695	0.504313436793871	0.663696961463082	-0.438128573298042	-0.213930605248734	0.783164698970446	0.943916385527507	-0.224197968049308
chr1	14755693	14755894	202	-	utr5	Msc	0.09988522468102	NA	0.0456264324221641	1	0.215677468610531	0.994669971013695	0.0291360220693393	0.119406594029405	-0.476091264659524	-0.213930605248734	0.783164698970446	0.943916385527507	-0.26216065941079
chr1	17004228	17004528	301	-	exon	Jph1	0.216417155823675	NA	0.243783736129794	1	0.311837876298914	0.994669971013695	0.633384555151665	0.77155397635004	2.31317843608924	1.28188649964209	0.000686374017026091	0.0122200154186558	1.03129193644715
chr1	17091322	17091622	301	-	exon	Jph1	0.534761817687184	NA	0.664587807823626	1	0.403734518675394	0.994669971013695	0.537391871546349	0.692526664187808	1.70350115876714	1.28188649964209	0.000686374017026091	0.0122200154186558	0.42161465912505
chr1	17091722	17091822	101	-	exon	Jph1	0.68441862350068	NA	0.793399675535936	1	0.952695151824093	0.994669971013695	0.715216615245557	0.83218032678142	1.68924692691099	1.28188649964209	0.000686374017026091	0.0122200154186558	0.407360427268908
chr1	17097339	17097539	201	-	exon	Jph1	0.417665723610464	NA	0.473314442688072	1	0.813891686320766	0.994669971013695	1	1	1.70377397308117	1.28188649964209	0.000686374017026091	0.0122200154186558	0.421887473439088
chr1	21000524	21000722	199	-	utr3	Tram2	0.773007248430798	NA	0.89453470749901	1	0.917023472433972	0.994669971013695	0.58529206915301	0.734225833644252	0.703501698971755	0.54911517580041	0.190562551662922	0.563449574075616	0.154386523171344
chr1	21000822	21001070	249	-	utr3	Tram2	0.16078388067727	NA	0.0808494182984168	1	0.204998454491369	0.994669971013695	0.0119042492908665	0.0851113229543138	-0.0556674921142649	0.54911517580041	0.190562551662922	0.563449574075616	-0.604782667914675
chr1	23369608	23370354	747	-	utr3	Ogfrl1	0.0454603814178216	NA	0.0854081180333548	1	0.0999817131919913	0.994669971013695	0.542821945818233	0.697113069993774	0.0544519765522283	-0.546426622214265	0.194772670378683	0.56876159573498	0.600878598766494
chr1	24028503	24028802	300	-	utr3	Fam135a	0.761437856758854	NA	0.912419397275391	1	0.98741750179227	0.994669971013695	0.114753941385334	0.250117060209787	-0.146731512223151	0.515836855227322	0.112969266233007	0.437123300582825	-0.662568367450474
chr1	24029001	24029201	201	-	utr3	Fam135a	0.160207593528347	NA	0.11951111637272	1	0.266019711816427	0.994669971013695	0.0534375950398481	0.161526092796896	0.453054601039321	0.515836855227322	0.112969266233007	0.437123300582825	-0.0627822541880014
chr1	24029649	24029798	150	-	utr3	Fam135a	0.111736595872445	NA	0.0390917108494128	1	0.165264868135247	0.994669971013695	0.143267479604394	0.285421954106453	0.14426446765857	0.515836855227322	0.112969266233007	0.437123300582825	-0.371572387568752
chr1	25094024	25094174	151	-	exon	Adgrb3	0.24575970083468	NA	0.134224935779133	1	0.62216927067466	0.994669971013695	0.60122977568313	0.747354849101679	1.37060989453242	-0.836059715894952	0.704457071135728	NA	2.20666961042738
chr1	30803788	30804637	850	-	utr3	Phf3	0.307011260533285	0.843606330498493	0.47169081640735	1	0.30882977682865	0.994669971013695	0.156357925877687	0.300923090656029	0.296338706299753	-0.0023571642743005	0.990713777339959	0.997313288729616	0.298695870574053
chr1	30804737	30805986	1250	-	utr3	Phf3	0.537561807586845	0.940224872173374	0.782503200037486	1	0.929433753372022	0.994669971013695	0.0788601434692477	0.200709725160848	0.23467965219464	-0.0023571642743005	0.990713777339959	0.997313288729616	0.23703681646894
chr1	30829712	30830261	550	-	exon	Phf3	0.135300595705868	0.653042305164667	0.083064105082621	1	0.136577837185551	0.994669971013695	0.00246881203022464	0.0630045622703898	-0.075285695298217	-0.0023571642743005	0.990713777339959	0.997313288729616	-0.0729285310239165
chr1	30830461	30830561	101	-	exon	Phf3	0.753130972751797	NA	0.9133061732218	1	0.964921653765364	0.994669971013695	0.302602551884473	0.46618586557424	0.252062439923488	-0.0023571642743005	0.990713777339959	0.997313288729616	0.254419604197789
chr1	30830761	30831410	650	-	exon	Phf3	0.717130945273024	0.967281832588639	0.532844108526348	1	0.532956001474934	0.994669971013695	0.0819784637402035	0.205075385272934	-0.0907461754539962	-0.0023571642743005	0.990713777339959	0.997313288729616	-0.0883890111796957
chr1	30873621	30873821	201	-	utr5	Phf3	0.459393919879584	NA	0.615716150536267	1	0.921967953474357	0.994669971013695	0.265997238766575	0.426794157570613	0.303602424408712	-0.0023571642743005	0.990713777339959	0.997313288729616	0.305959588683013
chr1	33746273	33746520	248	-	utr3	Bag2	0.511078606089855	NA	0.354388482106582	1	0.727618244002246	0.994669971013695	0.183284366442943	0.33352270372816	1.27033586081217	1.69121468848542	0.000639213585279456	0.0115525966005362	-0.42087882767325
chr1	33776428	33777427	1000	-	utr3	Zfp451	0.29195444293472	0.835284752669171	0.459579535125474	1	0.435513789626782	0.994669971013695	0.112165753288917	0.246930631133998	0.0838768362297719	-0.0898618867301795	0.679453582992552	0.912356724760038	0.173738722959951
chr1	33777627	33777727	101	-	utr3	Zfp451	0.736037344891823	NA	0.921769686094097	1	0.932038837896694	0.994669971013695	0.195836148085995	0.347409532157665	0.0347665820900803	-0.0898618867301795	0.679453582992552	0.912356724760038	0.12462846882026
chr1	33802022	33802172	151	-	utr3	Zfp451	0.552807831282142	NA	0.59530973142105	1	0.864369216257249	0.994669971013695	0.647549681787649	0.782800373449477	-0.00471755976764801	-0.0898618867301795	0.679453582992552	0.912356724760038	0.0851443269625315
chr1	33802322	33802821	500	-	exon	Zfp451	0.93752064417527	0.991226580093019	0.845450589270431	1	0.677066859951525	0.994669971013695	0.194722747336359	0.346283318440081	0.604780050902646	-0.0898618867301795	0.679453582992552	0.912356724760038	0.694641937632825
chr1	33814395	33814545	151	-	utr5	Zfp451	0.28610692943396	NA	0.398387212177678	1	0.701626748662844	0.994669971013695	0.707794834194637	0.826893733589374	0.78157718223055	-0.0898618867301795	0.679453582992552	0.912356724760038	0.871439068960729
chr1	34177753	34178446	694	-	exon	Gm26788	0.0692753272900299	NA	0.140055029744349	1	0.22309664286779	0.994669971013695	0.872719690373088	0.938518878831661	1.21340087687828	0.589436682457251	0.40012464359807	0.765427975446814	0.623964194421024
chr1	34444634	34444730	97	-	exon	Gm28306	0.164821930597261	NA	0.0852636370202224	1	0.239540832551241	0.994669971013695	0.00281725214130757	0.0634584371362963	-0.516759195780275	2.27556674919294	0.641834664860462	NA	-2.79232594497322
chr1	34816847	34817046	200	-	utr3	Fam168b	0.696668470750117	NA	0.902206381081087	1	0.788938996603014	0.994669971013695	0.20009105452167	0.352071514413368	-0.988623145164835	-0.498687329345108	0.0426892336179181	0.248276383831931	-0.489935815819727
chr1	34817145	34817294	150	-	utr3	Fam168b	0.880553749306318	NA	0.691450519685588	1	0.885068320234163	0.994669971013695	0.22700634149983	0.382699986686733	-1.08389824635896	-0.498687329345108	0.0426892336179181	0.248276383831931	-0.58521091701385
chr1	36105434	36106297	864	-	exon	Gm37335	0.899799789931003	0.990968396548787	0.839603741648397	1	0.994440486592842	0.996065487690584	0.0524720821678828	0.160155815086498	0.24918555913648	NA	NA	NA	NA
chr1	36144012	36146630	2619	-	utr3	Uggt1	0.500680996141466	0.930275909770702	0.280622831544825	1	0.152641117693438	0.994669971013695	0.00136064522614587	0.0613756238164179	-0.0651672079311276	0.229946968547015	0.272002404021345	0.661444981823855	-0.295114176478143
chr1	36266279	36266378	100	-	utr3	Neurl3	0.0685725565419598	NA	0.0547765514430227	1	0.273126125126667	0.994669971013695	0.469481658943135	0.632721844303579	0.640525890646559	-3.31915845698486	0.208988199115674	NA	3.95968434763141
chr1	36335930	36336329	400	-	utr3	Kansl3	0.128702146506317	0.645105385779552	0.0402185165797074	1	0.00677352436032276	0.594743353251049	0.00329214933556377	0.0641019657224113	-0.934962634350765	-0.0891987979791078	0.675292699001031	0.911084342642416	-0.845763836371657
chr1	36423739	36424038	300	-	utr3	Lman2l	0.648494214277708	NA	0.797925093262013	1	0.977734925303247	0.994669971013695	0.0767748430842167	0.197850171715481	0.0685319658748453	-0.0180168406037008	0.965656067104036	0.991491101243168	0.0865488064785461
chr1	36424237	36424336	100	-	utr3	Lman2l	0.767820717035714	NA	0.586668502448861	1	0.842315730143791	0.994669971013695	0.594254299355562	0.741838431986944	-0.150331944111344	-0.0180168406037008	0.965656067104036	0.991491101243168	-0.132315103507643
chr1	36549288	36550236	949	-	utr3	Sema4c	0.291724194394095	0.835284752669171	0.163698043579504	1	0.046532167354706	0.892731200583421	0.00424739091366066	0.0657433026798269	1.10924335809998	1.82378561674568	4.14915866717176e-06	0.000163817471123707	-0.714542258645692
chr1	36699903	36700002	100	-	utr3	Actr1b	0.838738869900772	0.984522537128689	0.901062059711402	1	0.988759311709808	0.994669971013695	0.0594769540191316	0.171494114002559	0.710663723113899	0.42940202188228	0.0345513354320047	0.215103673298706	0.281261701231618
chr1	36792639	36792838	200	-	utr3	Tmem131	0.848070782460175	NA	0.680341560552897	1	0.935262317791644	0.994669971013695	0.162207873321711	0.308191304365652	-0.311500542673105	-0.0461896620394618	0.815588420819415	0.955858303845177	-0.265310880633643
chr1	36793137	36794075	939	-	exon	Tmem131	0.0218212257476789	0.306924821968553	0.0569464905610725	1	0.327673987590672	0.994669971013695	0.130515837962851	0.269958466729766	0.946679390440875	-0.0461896620394618	0.815588420819415	0.955858303845177	0.992869052480337
chr1	36801916	36808465	6550	-	exon	Tmem131	0.308466234719946	0.845750465923634	0.4620746840837	1	0.494122549296214	0.994669971013695	0.496412729875205	0.657164162859343	0.195496053544536	-0.0461896620394618	0.815588420819415	0.955858303845177	0.241685715583998
chr1	36939291	36939390	100	-	utr5	Tmem131	0.959947977478842	NA	0.8397678933632	1	0.865286721943012	0.994669971013695	0.149351332795855	0.293117792998402	-0.0765126067087432	-0.0461896620394618	0.815588420819415	0.955858303845177	-0.0303229446692813
chr1	37420315	37420563	249	-	utr3	Coa5	0.0338896612138695	NA	0.0620030495410152	1	0.262063757610298	0.994669971013695	0.199975390702648	0.352053875887821	0.690707361575119	0.305344410208105	0.226782621349084	0.611984283407093	0.385362951367014
chr1	37444482	37444582	101	-	utr3	Mgat4a	0.38244688083818	NA	0.174186104252127	1	0.732087095668374	0.994669971013695	0.324996629383305	0.490354850821471	-0.764250834585925	-0.982489242680656	0.0435698354168111	0.251893054132205	0.218238408094731
chr1	37879107	37879206	100	-	utr3	Mitd1	0.391304786520284	NA	0.224435739366636	1	0.405168512435141	0.994669971013695	0.0303216031644998	0.121107975767806	-0.959791063600356	0.124869690672566	0.750631177256175	0.936023915367049	-1.08466075427292
chr1	37995686	37995953	268	-	utr5	Txndc9	0.679717652145847	NA	0.871694410368757	1	0.905026998821811	0.994669971013695	0.156894832308337	0.301608051540589	0.0697585108148309	-0.0248139176333224	0.932765823862608	0.984418246509492	0.0945724284481533
chr1	38085613	38092113	6501	-	exon	Rev1	0.94636565260898	0.991226580093019	0.767599736492457	1	0.81300020241902	0.994669971013695	0.0775770079062872	0.199012488278341	-0.0060190701275784	-0.285706761174723	0.230641905312275	0.617011860171644	0.279687691047145
chr1	38107694	38121167	13474	-	utr5	Rev1	3.03500039370142e-05	NA	0.000356071227920789	1	0.0194681467398056	0.734990083711569	0.0457370662534452	0.149142218195921	1.12721937714811	-0.285706761174723	0.230641905312275	0.617011860171644	1.41292613832284
chr1	38129503	38129652	150	-	utr5	Rev1	0.0735708548451519	NA	0.147146329527998	1	0.176683735453125	0.994669971013695	0.118559025788192	0.254771667291416	0.56344173829587	-0.285706761174723	0.230641905312275	0.617011860171644	0.849148499470593
chr1	38209565	38210211	647	-	exon	Aff3	0.704742685018809	NA	0.826476832924802	1	0.945426624086173	0.994669971013695	0.678171858781807	0.804812882478545	0.60658056453799	0.752486484620072	0.0874866433435797	0.379250233136828	-0.145905920082081
chr1	38797571	38797870	300	-	utr3	Lonrf2	0.0149831234590066	NA	0.00902516690864437	1	0.092920348143155	0.994669971013695	0.499076694748488	0.659196913709373	-1.03238811789216	-1.72432583300677	0.0706547075541761	0.336531495070273	0.691937715114612
chr1	38864615	38864814	200	-	utr3	Chst10	0.882614122362518	NA	0.734542201093907	1	0.704243818522477	0.994669971013695	0.109637236372359	0.243539199081103	-0.760783993008303	-0.437661526180473	0.399937877053903	0.765172827918374	-0.32312246682783
chr1	38865263	38865412	150	-	utr3	Chst10	0.411548487380082	NA	0.353218041848489	1	0.496099987560357	0.994669971013695	0.777799673238742	0.875766174168966	-0.704600823321215	-0.437661526180473	0.399937877053903	0.765172827918374	-0.266939297140742
chr1	38865512	38865911	400	-	utr3	Chst10	0.793673236530462	NA	0.96621190022937	1	0.96999644963968	0.994669971013695	0.317061547618667	0.482459880619138	-0.634840325362469	-0.437661526180473	0.399937877053903	0.765172827918374	-0.197178799181997
chr1	39372141	39372340	200	-	utr3	Tbc1d8	0.10770684729339	NA	0.052204922256427	1	0.143531967205731	0.994669971013695	0.000978467198590738	0.0610644154686047	-1.26667671522282	0.0392652725808095	0.900119363513543	0.975380102058464	-1.30594198780363
chr1	39372440	39372689	250	-	utr3	Tbc1d8	0.125751249547744	NA	0.0774995850723547	1	0.104430662650753	0.994669971013695	0.0190321973736375	0.100136881855675	-0.795728616429436	0.0392652725808095	0.900119363513543	0.975380102058464	-0.834993889010246
chr1	40773729	40774028	300	-	utr3	Mfsd9	0.246647167997019	NA	0.107264026713564	1	0.349891318938947	0.994669971013695	0.0643582428948745	0.179002069997879	-0.583409420477118	-0.347219682332851	0.7889139254187	0.945759280150535	-0.236189738144267
chr1	43049494	43049793	300	-	utr3	Tgfbrap1	0.274648228002452	NA	0.33627058943588	1	0.450563524176092	0.994669971013695	0.217188030580659	0.371408735340309	0.510260449623473	0.196089373249726	0.609321413691682	0.886036017310483	0.314171076373747
chr1	43075350	43075699	350	-	exon	Tgfbrap1	0.862059370787868	NA	0.653243596161523	1	0.856833742226659	0.994669971013695	0.41622463279338	0.581695131781942	-0.543726886492353	0.196089373249726	0.609321413691682	0.886036017310483	-0.739816259742079
chr1	43075798	43075948	151	-	utr5	Tgfbrap1	0.466480032143982	NA	0.556863358346827	1	0.446044401182069	0.994669971013695	0.331964855778634	0.497047096602323	0.250371863626668	0.196089373249726	0.609321413691682	0.886036017310483	0.0542824903769423
chr1	44118458	44118658	201	-	utr5	Kdelc1	0.0346814064814396	NA	0.0176147579012521	1	0.0945868201518559	0.994669971013695	0.000564399616592937	0.0570216845342302	-0.462575067412384	0.844564913815543	0.0094628615965198	0.0895192953144038	-1.30713998122793
chr1	45911079	45911179	101	-	exon	Slc40a1	0.667352250874274	NA	0.491231193483078	1	0.410471991208832	0.994669971013695	0.413614151160028	0.57941284161589	1.0690212402855	1.48941668650584	0.00731122407635507	0.0752221561107831	-0.420395446220341
chr1	45911278	45911377	100	-	exon	Slc40a1	0.898205546153373	NA	0.803750198853949	1	0.812616730759643	0.994669971013695	1	1	1.53510978410915	1.48941668650584	0.00731122407635507	0.0752221561107831	0.0456930976033105
chr1	46819261	46820549	1289	-	exon	Slc39a10	0.77277070235183	NA	0.586234818056413	1	0.813932474591382	0.994669971013695	0.0353363618940694	0.130838222086419	-0.153424885292465	0.0254980075344957	0.917849146103903	0.979345801620099	-0.178922892826961
chr1	46832752	46836014	3263	-	exon	Slc39a10	0.801114075880033	0.977711263629735	0.599601438446377	1	0.563808472169219	0.994669971013695	0.00427077596969849	0.065770739355902	-0.133128137809242	0.0254980075344957	0.917849146103903	0.979345801620099	-0.158626145343738
chr1	46836114	46853583	17470	-	utr5	Slc39a10	0.145455874635003	NA	0.23302889790625	1	0.223819249015091	0.994669971013695	0.123386845821015	0.261088581754682	1.20180545296115	0.0254980075344957	0.917849146103903	0.979345801620099	1.17630744542666
chr1	51477575	51477675	101	-	utr5	Nabp1	0.0446909045294764	NA	0.0958779314419899	1	0.0331211227496499	0.835504435911556	0.1867266461801	0.33768462180367	1.15412626983332	-0.236915238863946	0.46460755367203	0.805455276228006	1.39104150869727
chr1	51478275	51478425	151	-	utr5	Nabp1	0.581634043247652	NA	0.77664782435642	1	0.497990669011276	0.994669971013695	0.47479360837379	0.637725603908885	0.811369115172077	-0.236915238863946	0.46460755367203	0.805455276228006	1.04828435403602
chr1	52187706	52188680	975	-	utr3	Gls	0.00617445030552874	NA	0.00188193819010843	1	0.013731439973792	0.686199827016707	0.00416362062072828	0.0657433026798269	-1.81821048982393	-0.0921381819006084	0.760130356283013	0.938911338985447	-1.72607230792332
chr1	52232634	52232933	300	-	exon	Gls	0.199800046255229	NA	0.306916683384941	1	0.394566093007432	0.994669971013695	0.987032955051759	1	0.511679058374717	-0.0921381819006084	0.760130356283013	0.938911338985447	0.603817240275326
chr1	52233082	52233232	151	-	utr5	Gls	0.277095038422127	NA	0.263089357055787	1	0.0905182131302986	0.994669971013695	0.00878172492351426	0.0773413754759609	-0.343878976392536	-0.0921381819006084	0.760130356283013	0.938911338985447	-0.251740794491928
chr1	52490073	52490273	201	-	exon	Nab1	0.329593844466805	NA	0.213479590303798	1	0.504580697630982	0.994669971013695	0.0596681285665583	0.171765056048842	0.998183584223666	1.44730360716702	0.011932079965213	0.105043347703583	-0.449120022943353
chr1	52708998	52709197	200	-	exon	Mfsd6	0.93793036021705	NA	0.952152501789028	1	0.856286627640041	0.994669971013695	0.999465191374283	1	1.71326180482436	1.66526977675039	0.0458616723207801	0.260133088477759	0.0479920280739672
chr1	52789700	52790147	448	-	utr3	Inpp1	0.501629975378966	NA	0.349262955512284	1	0.631268335399489	0.994669971013695	0.104420432314206	0.236022472009173	0.17985441087612	0.997110718633087	0.116038899256698	0.443130696548628	-0.817256307756967
chr1	52925310	52953288	27979	-	utr5	1700019D03Rik	0.845500349995163	0.984522537128689	0.612873241830251	1	0.791231418760689	0.994669971013695	0.157293712208117	0.302026403148634	-0.539124807915271	-0.0935055950947361	0.802142194830857	0.950947859583633	-0.445619212820535
chr1	53197168	53207076	9909	-	exon	Pms1	0.451673373270449	NA	0.594558856851375	1	0.691345829463037	0.994669971013695	0.362649822635408	0.52909850228297	0.121795628796946	0.00141959303780079	0.996471754134178	0.998841319083161	0.120376035759145
chr1	53347031	53347330	300	-	exon	Gm28551	0.0752697135125015	0.537371915900364	0.0416736433289856	1	0.0710106682095309	0.963444609005108	0.000731762806920555	0.0577494442379295	-0.12535186230545	NA	NA	NA	NA
chr1	53813024	53813274	251	-	utr3	Hecw2	0.523805788062291	NA	0.342070815354915	1	0.454692899566955	0.994669971013695	0.12100356695406	0.257869604317112	0.3722086583976	1.26401283794136	0.0223700260825736	0.162497320737681	-0.891804179543765
chr1	54438872	54438971	100	-	utr5	Gtf3c3	0.107705124440905	NA	0.156736810899058	1	0.149479725861537	0.994669971013695	0.924214205139769	0.969888109201611	0.983918247467288	-0.381627958748218	0.203927760648578	0.581429805688063	1.36554620621551
chr1	55019344	55027431	8088	-	utr5	Sf3b1	0.15258537787094	NA	0.260698046955299	1	0.220310669694726	0.994669971013695	0.0968611125923469	0.225599614365706	0.798170209552376	-0.5861664261759	0.00237582707536011	0.0317042398920495	1.38433663572828
chr1	56796826	56797075	250	-	exon	Satb2	0.834258322873542	NA	0.868836164591527	1	0.827601548948265	0.994669971013695	0.692350482687036	0.816001987057157	0.869666728863651	0.515159327773221	0.302080540039476	0.688357236126647	0.35450740109043
chr1	57406806	57407052	247	-	utr5	Tyw5	0.319806588519319	NA	0.227090619829925	1	0.432655793576659	0.994669971013695	0.0175878593477599	0.0971705902890327	0.201889599918948	-0.0356045775073829	0.956088984121001	0.989320183097798	0.23749417742633
chr1	57956298	57956498	201	-	utr3	Kctd18	0.836931397991715	NA	0.969687775279698	1	0.966633596637506	0.994669971013695	0.147434257435941	0.290767786916213	-0.0774799332988303	0.146279356706183	0.689049391113302	0.916260518967883	-0.223759290005014
chr1	57956648	57959169	2522	-	utr3	Kctd18	0.095368489797836	NA	0.116619264253549	1	0.367877378958722	0.994669971013695	0.589624063669529	0.738154400547857	0.778241292847425	0.146279356706183	0.689049391113302	0.916260518967883	0.631961936141241
chr1	58015763	58015913	151	-	utr5	Kctd18	0.091723337539319	NA	0.157237783225477	1	0.226103082621671	0.994669971013695	0.679411569716315	0.805460647651867	0.9160332857098	0.146279356706183	0.689049391113302	0.916260518967883	0.769753929003616
chr1	58016362	58016461	100	-	utr5	Kctd18	0.381875106591037	NA	0.303746539859123	1	0.533495873588346	0.994669971013695	0.440002702510398	0.604482235298109	0.0577124408944296	0.146279356706183	0.689049391113302	0.916260518967883	-0.0885669158117539
chr1	58017260	58017958	699	-	utr5	Kctd18	0.541737978038402	0.940224872173374	0.723713975791511	1	0.993386450129533	0.995612290295147	0.0785170112114204	0.200203360033037	-0.1200802489575	0.146279356706183	0.689049391113302	0.916260518967883	-0.266359605663683
chr1	58421931	58424066	2136	-	utr5	Clk1	0.0157761032168646	NA	0.0299462529680122	1	0.0906753075941836	0.994669971013695	0.247496661832709	0.406910397248982	0.622528675091417	-0.711839891643258	0.00892252228288529	0.0858815240821437	1.33436856673468
chr1	58463611	58464254	644	-	utr3	Orc2	0.223906309024967	0.754981877948335	0.0948652529307706	1	0.103358776832132	0.994669971013695	0.00650956388345103	0.070848375564954	-0.894602907039325	0.0526298673908216	0.835451908055263	0.96094296869471	-0.947232774430147
chr1	58529800	58530000	201	-	utr3	Fam126b	0.262259275874565	NA	0.286970216979174	1	0.463432840883388	0.994669971013695	0.917855075434531	0.966534706903944	0.0464578057936167	-0.161556820104804	0.744567286048885	0.935358431155128	0.208014625898421
chr1	58530100	58530200	101	-	utr3	Fam126b	0.720121713905314	NA	0.635736615663093	1	0.570849049847407	0.994669971013695	0.104841222797817	0.236606824141217	-0.35137132247602	-0.161556820104804	0.744567286048885	0.935358431155128	-0.189814502371216
chr1	58902845	58906815	3971	-	utr3	Trak2	0.883542675135461	0.987976638023999	0.809676572194149	1	0.888411801330646	0.994669971013695	0.0119769350882154	0.0852820048262625	0.583825421006129	0.509395510628772	0.032266189559411	0.206353620126216	0.0744299103773571
chr1	58973280	58973380	101	-	utr5	Trak2	0.111948696654761	NA	0.18895264924495	1	0.322391139204035	0.994669971013695	0.195270426372901	0.346812099195443	1.45343001222453	0.509395510628772	0.032266189559411	0.206353620126216	0.944034501595762
chr1	59163041	59163526	486	-	utr3	Als2	0.340289291516445	0.864682711636989	0.180916340262766	1	0.287619355402878	0.994669971013695	0.0162390002899389	0.0937596887842173	-0.140536990587196	0.602760860124145	0.00483201809317078	0.0559416084771395	-0.743297850711341
chr1	59164025	59167192	3168	-	utr3	Als2	0.684260099161135	0.960961520250666	0.469096344104376	1	0.354116819188523	0.994669971013695	0.011991582386601	0.0852820048262625	0.601829604187464	0.602760860124145	0.00483201809317078	0.0559416084771395	-0.000931255936680642
chr1	59211244	59211394	151	-	exon	Als2	0.0442322248461057	NA	0.100518455324	1	0.271372773397112	0.994669971013695	0.786683460925394	0.881955628702136	1.19250617928979	0.602760860124145	0.00483201809317078	0.0559416084771395	0.589745319165646
chr1	59215207	59216379	1173	-	utr5	Als2	0.288993864800762	0.835284752669171	0.135494833007148	1	0.202739640711901	0.994669971013695	0.0651721918303952	0.180485103856001	0.297954176414905	0.602760860124145	0.00483201809317078	0.0559416084771395	-0.30480668370924
chr1	59639786	59639983	198	-	utr3	Sumo1	0.0173101388836702	0.284811353940225	0.00270660041143326	1	1.3295049334299e-05	0.0129431215578029	0.000578327113141985	0.0570216845342302	-1.34533774413835	-0.0137328568143573	0.962219546788201	0.990627867579089	-1.33160488732399
chr1	59655489	59670834	15346	-	utr5	Sumo1	0.0937790753076931	0.578740214280168	0.175614049121443	1	0.113958870618142	0.994669971013695	0.735515943869355	0.84567764345857	0.91565716190378	-0.0137328568143573	0.962219546788201	0.990627867579089	0.929390018718137
chr1	59982630	59982724	95	-	exon	Ica1l	0.323581014483875	NA	0.192846594159895	1	0.352485827749636	0.994669971013695	0.0356604336602997	0.131155871188451	-0.677297849578801	-0.906233933502599	0.57503518489642	0.866814950470313	0.228936083923798
chr1	60070881	60071080	200	-	utr3	Wdr12	0.0170212891099654	NA	0.0106009463517633	1	0.0694400366326825	0.962506370411135	0.257683797280883	0.418252982085656	-0.545879882464499	-0.227421434090956	0.373563794396939	0.745177219451958	-0.318458448373543
chr1	60488241	60488791	551	-	utr3	Raph1	0.063752105237571	NA	0.12714592205367	1	0.177532949288944	0.994669971013695	0.143564520097116	0.285774172545484	0.473208481240629	0.0766525513859133	0.786457478169073	0.945008304890773	0.396555929854716
chr1	60488891	60488991	101	-	exon	Raph1	0.771982056192013	NA	0.815439703553464	1	0.938853217456723	0.994669971013695	0.48042571058502	0.642482633665986	0.166528755354451	0.0766525513859133	0.786457478169073	0.945008304890773	0.0898762039685374
chr1	60489091	60489191	101	-	exon	Raph1	0.10297029484715	NA	0.147920766777385	1	0.321109945262757	0.994669971013695	0.361800542781248	0.528183147394772	0.988168890959037	0.0766525513859133	0.786457478169073	0.945008304890773	0.911516339573124
chr1	60489391	60489841	451	-	exon	Raph1	0.035112615143621	NA	0.0922206555044109	1	0.236426721079295	0.994669971013695	0.190311986050341	0.341286809194286	1.11340149250152	0.0766525513859133	0.786457478169073	0.945008304890773	1.0367489411156
chr1	60490091	60490191	101	-	exon	Raph1	0.452032876322994	NA	0.50448736774767	1	0.669827800566739	0.994669971013695	0.997715226230166	1	0.80828459212624	0.0766525513859133	0.786457478169073	0.945008304890773	0.731632040740327
chr1	60525642	60526042	401	-	exon	Raph1	0.733857468972472	NA	0.607617416000174	1	0.468447081464899	0.994669971013695	0.117874015163814	0.253961044048958	0.266429486338294	0.0766525513859133	0.786457478169073	0.945008304890773	0.189776934952381
chr1	63057758	63060194	2437	-	utr3	Ino80d	0.628645704078458	0.952389574667123	0.844015970031025	1	0.784146351057381	0.994669971013695	0.0277195377764616	0.116925085776151	0.0627362575102366	0.053402597222657	0.842353971936855	0.96179838960719	0.00933366028757959
chr1	63085764	63091804	6041	-	utr5	Ino80d	0.335061228169294	0.862648538689041	0.244974377235175	1	0.27078326260823	0.994669971013695	0.0913797433882945	0.218377245906164	-0.184877311733334	0.053402597222657	0.842353971936855	0.96179838960719	-0.238279908955991
chr1	63093359	63093458	100	-	utr5	Ino80d	0.690578042415817	NA	0.828340089927009	1	0.870290426286438	0.994669971013695	0.334346210957047	0.499359262586492	0.56603069953509	0.053402597222657	0.842353971936855	0.96179838960719	0.512628102312433
chr1	63176534	63176633	100	-	utr5	Ndufs1	0.10812491765817	NA	0.183515376919868	1	0.44477579645685	0.994669971013695	0.7461470715036	0.852520154469245	1.10433469355171	-0.126471770865424	0.583913864457847	0.872812604879524	1.23080646441713
chr1	64034884	64034983	100	-	utr3	Klf7	0.465966799910637	NA	0.539168600489643	1	0.570484586269273	0.994669971013695	0.453455279234381	0.617448523295098	1.14319988106787	0.7460452927818	0.0280348105921552	0.188185306957375	0.397154588286073
chr1	64035432	64041942	6511	-	utr3	Klf7	0.151435749248758	NA	0.247335283137101	1	0.386829583170446	0.994669971013695	0.991010781531419	1	1.37392654444062	0.7460452927818	0.0280348105921552	0.188185306957375	0.627881251658823
chr1	64042391	64121223	78833	-	utr5	Klf7	0.902855501255277	0.991226580093019	0.832067655829158	1	0.553855309750381	0.994669971013695	0.0304856397208542	0.12149397236838	1.04260558971791	0.7460452927818	0.0280348105921552	0.188185306957375	0.296560296936108
chr1	64607803	64608000	198	-	exon	Mettl21a	0.262641374429662	NA	0.146848505434263	1	0.27761343855065	0.994669971013695	0.0434505413304093	0.145209861650343	-0.158602996685685	0.27111113441989	0.542740635423217	0.850859635406427	-0.429714131105575
chr1	64734786	64737154	2369	-	utr3	Fzd5	0.894672175635968	0.99041369338253	0.791873198291814	1	0.508850707984945	0.994669971013695	0.102555150419445	0.2336765310323	-1.22858455936577	-1.21971881901062	2.32752211521718e-07	1.28300180597279e-05	-0.00886574035514065
chr1	64794300	64794948	649	-	utr3	Plekhm3	0.201552317616913	NA	0.130513448338161	1	0.15217081464128	0.994669971013695	0.0431847130375911	0.144825988318399	-0.302674286368881	0.165998139640557	0.70297128522487	0.921267781624254	-0.468672426009438
chr1	64921981	64922280	300	-	exon	Plekhm3	0.950258303618203	NA	0.905885845028323	1	0.931864353185415	0.994669971013695	0.3239973156814	0.489506507498337	0.432887031207194	0.165998139640557	0.70297128522487	0.921267781624254	0.266888891566638
chr1	64937778	64938277	500	-	exon	Plekhm3	0.880358683220731	NA	0.694701926914378	1	0.765845026613721	0.994669971013695	0.0562796009344122	0.166423480579742	-0.709174305717287	0.165998139640557	0.70297128522487	0.921267781624254	-0.875172445357844
chr1	66801685	66801784	100	-	exon	Kansl1l	0.684516120461791	NA	0.999550758033553	1	NA	NA	0.860080786922177	0.930538784439536	1.51173397322758	-1.32232517655483	0.117080712059942	0.444437447484322	2.83405914978241
chr1	69538889	69538989	101	-	exon	Ikzf2	0.471557355336496	NA	0.999615568022502	1	NA	NA	0.501200066756307	0.661296231403396	2.44357550711419	1.90026715594529	0.127324085643315	0.46520767010633	0.543308351168897
chr1	71030426	71030674	249	-	utr3	Bard1	0.0287657304248439	NA	0.0062219718355495	1	0.0521273853250703	0.912598020961996	0.0238124351457499	0.109217342921451	-0.622812427644042	-0.123724028922655	0.698522840181662	0.919234186059912	-0.499088398721387
chr1	71074918	71075365	448	-	exon	Bard1	0.820644316054372	NA	0.698243644821434	1	0.518895070378639	0.994669971013695	0.0207429976847038	0.10318383993298	-0.707643577020573	-0.123724028922655	0.698522840181662	0.919234186059912	-0.583919548097918
chr1	71653100	71653200	101	-	utr5	Fn1	0.506346343906349	NA	0.411619886543357	1	0.39969540798028	0.994669971013695	0.0609959316000425	0.173755044121957	-0.642939272059773	-0.278284352577826	0.126995476877516	0.464666626144642	-0.364654919481948
chr1	72860116	72860364	249	-	utr3	Igfbp5	0.228178936366019	NA	0.247755265404438	1	0.683774323903507	0.994669971013695	0.295728539921827	0.458905258029186	2.5876764478053	2.35928069716894	0.0293720280478401	0.193990740083707	0.228395750636364
chr1	73914321	73914470	150	-	utr3	Tns1	0.0713904629275362	NA	0.0437927274801921	1	0.15351952442447	0.994669971013695	0.603355522881752	0.749494041880023	-0.879685792432307	-1.75194657551956	2.7372180403993e-05	0.000852821933804408	0.872260783087251
chr1	73924965	73925115	151	-	exon	Tns1	0.572559119140214	NA	0.368805964320201	1	0.569282136788319	0.994669971013695	0.103147791757809	0.23435392065181	-1.9819332900185	-1.75194657551956	2.7372180403993e-05	0.000852821933804408	-0.229986714498938
chr1	73953483	73953782	300	-	utr5	Tns1	0.407467381497448	NA	0.495737222782356	1	0.567047123271474	0.994669971013695	0.404838364569225	0.571166078657457	-0.926608220451511	-1.75194657551956	2.7372180403993e-05	0.000852821933804408	0.825338355068047
chr1	74439304	74439454	151	-	utr3	Usp37	0.757479537290804	NA	0.925359967312272	1	0.813424115292166	0.994669971013695	0.179420539886619	0.329151652111718	-0.754157381644835	-0.239381797748532	0.351877521805765	0.725471187666829	-0.514775583896303
chr1	74506193	74544184	37992	-	utr5	Usp37	0.294528309688711	0.835284752669171	0.48294497670896	1	0.685237839052079	0.994669971013695	0.053289106924632	0.161314010107709	0.477160992474853	-0.239381797748532	0.351877521805765	0.725471187666829	0.716542790223385
chr1	74566671	74567268	598	-	utr3	Zfp142	0.230994230992239	NA	0.387852240499491	1	0.448036894801691	0.994669971013695	0.884802496894834	0.946912820534029	-0.0755974175703826	0.0256280774913516	0.920511256250506	0.980510392016518	-0.101225495061734
chr1	74569742	74570240	499	-	utr3	Zfp142	0.194510289505887	NA	0.341933965506556	1	0.365595858989559	0.994669971013695	0.792428330085847	0.886071216227384	0.00865374885876381	0.0256280774913516	0.920511256250506	0.980510392016518	-0.0169743286325877
chr1	74570340	74570788	449	-	utr3	Zfp142	0.835111103388378	NA	0.995443510343314	1	0.799867072348637	0.994669971013695	0.0371590495269822	0.133926925533623	-0.11564706885924	0.0256280774913516	0.920511256250506	0.980510392016518	-0.141275146350592
chr1	74571585	74572382	798	-	utr3	Zfp142	0.674692660555067	0.958054148321381	0.463958142217826	1	0.457820520631539	0.994669971013695	0.0135681151430733	0.0882401436845913	-0.0681794086687951	0.0256280774913516	0.920511256250506	0.980510392016518	-0.0938074861601467
chr1	74575947	74576147	201	-	utr3	Zfp142	0.885882677193888	NA	0.736887779013822	1	0.719839743304001	0.994669971013695	0.113260122900513	0.24809431154085	0.707548306264727	0.0256280774913516	0.920511256250506	0.980510392016518	0.681920228773376
chr1	74576296	74576445	150	-	utr3	Zfp142	0.677621849674689	NA	0.806995221373564	1	0.975451409286153	0.994669971013695	0.296156851559182	0.459393493019588	0.430232066684185	0.0256280774913516	0.920511256250506	0.980510392016518	0.404603989192833
chr1	74585580	74585680	101	-	utr5	Zfp142	0.576797709522574	NA	0.484031745744206	1	0.392675983675377	0.994669971013695	0.0913840758993985	0.218377245906164	-0.939839789353493	0.0256280774913516	0.920511256250506	0.980510392016518	-0.965467866844844
chr1	74593897	74594293	397	-	utr3	Rnf25	0.724944031911658	NA	0.538436271609175	1	0.959466398975707	0.994669971013695	0.0337425068438715	0.127871592344651	0.609308447647545	0.980050664653689	0.00249914754460268	0.0328905258119795	-0.370742217006145
chr1	75179597	75179802	206	-	exon	Gm29253	0.98956460773307	NA	0.807861253637357	1	0.714722741475771	0.994669971013695	0.134483859972419	0.274822732244349	0.112221752114357	NA	NA	NA	NA
chr1	75215067	75215461	395	-	utr3	Tuba4a	0.791933249994681	NA	0.978851716791553	1	0.899065206666625	0.994669971013695	0.0685746206582442	0.185937289227054	-0.549755873755815	0.0727839340986682	0.723211255657967	0.927682687370941	-0.622539807854483
chr1	75215659	75216645	987	-	utr3	Tuba4a	0.940721884161644	0.991226580093019	0.755911372009416	1	0.645874476234615	0.994669971013695	0.0348335158773855	0.129676245546219	-0.0201639288996509	0.0727839340986682	0.723211255657967	0.927682687370941	-0.0929478629983191
chr1	75474717	75475360	644	-	utr3	Chpf	0.568537204015274	NA	0.384915588757455	1	0.335610313790339	0.994669971013695	0.0091275874941894	0.0783984486678753	-0.570582154924838	0.167526545943214	0.543930121619345	0.851699607019388	-0.738108700868052
chr1	75475459	75475854	396	-	utr3	Chpf	0.531746147936458	NA	0.34310759930698	1	0.485966659653593	0.994669971013695	0.199610271436096	0.351782755466913	-0.60783717443475	0.167526545943214	0.543930121619345	0.851699607019388	-0.775363720377965
chr1	75475953	75477829	1877	-	utr3	Chpf	0.193297888269262	0.723354160153115	0.0712670914257809	1	0.0154207481491402	0.695404310267766	0.0184891738493814	0.0990094108492958	-0.601201807757078	0.167526545943214	0.543930121619345	0.851699607019388	-0.768728353700292
chr1	75486891	75486991	101	-	exon	Obsl1	0.593642689176922	NA	0.591136643464855	1	0.662139286380591	0.994669971013695	0.38274977895677	0.549768120217089	-2.0399238586723	0.295055807391033	0.21375176674515	0.594506175236073	-2.33497966606333
chr1	75487090	75487290	201	-	exon	Obsl1	0.359969212800103	NA	0.341284379834413	1	0.467972017446716	0.994669971013695	0.661042646154331	0.792404378972706	-1.82890937318023	0.295055807391033	0.21375176674515	0.594506175236073	-2.12396518057127
chr1	75490914	75491063	150	-	utr3	Obsl1	0.982915887085103	NA	0.850458935931259	1	0.939248541717101	0.994669971013695	0.232702966489979	0.389704063173999	-0.514972567887377	0.295055807391033	0.21375176674515	0.594506175236073	-0.81002837527841
chr1	75496505	75496654	150	-	exon	Obsl1	0.695202058545629	NA	0.513469591016987	1	0.48156520712662	0.994669971013695	0.0234403041388577	0.108636339965142	0.323341772899808	0.295055807391033	0.21375176674515	0.594506175236073	0.0282859655087745
chr1	75503547	75503646	100	-	exon	Obsl1	0.398608261969377	NA	0.258376412322211	1	0.567851277606106	0.994669971013695	0.12831650685575	0.267085169020908	-0.147731906683975	0.295055807391033	0.21375176674515	0.594506175236073	-0.442787714075009
chr1	75503961	75506004	2044	-	exon	Obsl1	0.176909249234303	NA	0.104751250213826	1	0.254395900723136	0.994669971013695	0.0105410617844941	0.0815707516945695	-0.497704711382506	0.295055807391033	0.21375176674515	0.594506175236073	-0.79276051877354
chr1	77368676	77368776	101	-	utr3	Epha4	0.848560400135038	NA	0.877111390047487	1	0.810967956839779	0.994669971013695	0.418773629064223	0.583837431484032	-2.06009773698479	-1.6037108486061	7.09117397921178e-10	6.68623062303048e-08	-0.45638688837869
chr1	77369173	77369472	300	-	utr3	Epha4	0.945766300337332	NA	0.777177861349255	1	0.889321872988807	0.994669971013695	0.0734560462034686	0.193639945876981	-1.25594239475765	-1.6037108486061	7.09117397921178e-10	6.68623062303048e-08	0.347768453848457
chr1	77373008	77374846	1839	-	utr3	Epha4	0.189830765630657	0.722491478653404	0.277394177655506	1	0.234188724224359	0.994669971013695	1	1	-1.05101738017577	-1.6037108486061	7.09117397921178e-10	6.68623062303048e-08	0.552693468430334
chr1	77506731	77515088	8358	-	utr3	Epha4	0.916058595893031	0.991226580093019	0.856923065880298	1	0.783095680585514	0.994669971013695	0.0194422201638068	0.100847532175365	-1.48215794439899	-1.6037108486061	7.09117397921178e-10	6.68623062303048e-08	0.121552904207119
chr1	79761619	79761769	151	-	utr5	Wdfy1	0.711219813979142	NA	0.832006717573416	1	0.826272751160327	0.994669971013695	0.545513072763603	0.699335635202185	0.852091472757125	-0.220330571016249	0.42600630571217	0.783060455747957	1.07242204377337
chr1	80267011	80269281	2271	-	utr3	Cul3	0.216469248098347	NA	0.290884263138216	1	0.311249465080426	0.994669971013695	0.860356951566498	0.930736082837925	0.470995524088441	-0.233268895740667	0.323905760623567	0.704326712373988	0.704264419829109
chr1	80340281	80340480	200	-	utr5	Cul3	0.107009418548808	NA	0.156851774382805	1	0.183728138065026	0.994669971013695	0.490451315886389	0.651809720578634	0.86801620625005	-0.233268895740667	0.323905760623567	0.704326712373988	1.10128510199072
chr1	82237348	82287969	50622	-	utr3	Irs1	0.301889253020168	0.841480057801071	0.431726092999359	1	0.782187769796576	0.994669971013695	0.082745572148591	0.205820192373783	2.75907186473211	2.42080116941179	1.2970952190893e-07	7.52630310930685e-06	0.338270695320321
chr1	82288168	82288618	451	-	exon	Irs1	0.185343960520681	NA	0.262562861844807	1	0.57802447255186	0.994669971013695	0.717322981249736	0.834048763977695	3.32906921499652	2.42080116941179	1.2970952190893e-07	7.52630310930685e-06	0.90826804558473
chr1	82289517	82289967	451	-	exon	Irs1	0.340270800682961	NA	0.261255741546568	1	0.307934123417502	0.994669971013695	0.238920252651711	0.396645229643863	2.41642916318954	2.42080116941179	1.2970952190893e-07	7.52630310930685e-06	-0.00437200622224898
chr1	82290117	82290367	251	-	exon	Irs1	0.0787879016183012	NA	0.113623076397646	1	0.194358836778833	0.994669971013695	0.271348509139107	0.432511977021708	3.03350881960655	2.42080116941179	1.2970952190893e-07	7.52630310930685e-06	0.612707650194761
chr1	82290667	82291116	450	-	utr5	Irs1	0.827998568477371	NA	0.658688462371958	1	0.888397306719513	0.994669971013695	0.556845355239392	0.708839889561038	2.28474087973701	2.42080116941179	1.2970952190893e-07	7.52630310930685e-06	-0.136060289674776
chr1	84037143	84037292	150	-	utr3	Pid1	0.313539696621502	NA	0.331010311285628	1	0.445483732589926	0.994669971013695	0.8432741555458	0.919900311218308	2.45914936514641	1.62135413459627	1.27546293994853e-05	0.000448037619003487	0.83779523055014
chr1	84037492	84038339	848	-	utr3	Pid1	0.926386966157975	0.991226580093019	0.773525663642923	1	0.814904443429983	0.994669971013695	0.0288279686445142	0.118916508781226	1.5061999219237	1.62135413459627	1.27546293994853e-05	0.000448037619003487	-0.115154212672573
chr1	84724579	84725409	831	-	utr3	Trip12	0.1078907226544	NA	0.0548302982666495	1	0.119245008517156	0.994669971013695	1	1	-1.26825658256059	-0.62734409927505	0.000692888457711666	0.0123054242576501	-0.640912483285544
chr1	84793575	84795784	2210	-	exon	Trip12	0.158271443231028	0.697062220596178	0.301882697343868	1	0.342035268325466	0.994669971013695	0.671213430588982	0.799458855890222	-0.148460834784899	-0.62734409927505	0.000692888457711666	0.0123054242576501	0.478883264490151
chr1	84814891	84840516	25626	-	utr5	Trip12	0.0286520013285931	0.337512270722905	0.0749985344296321	1	0.176889911786464	0.994669971013695	0.905744379448578	0.958979450676811	0.197655420861983	-0.62734409927505	0.000692888457711666	0.0123054242576501	0.824999520137033
chr1	85718215	85718314	100	-	utr3	A630001G21Rik	0.224045693519823	NA	0.0740913674741567	1	0.38788556893323	0.994669971013695	0.385677855735754	0.552441340163747	0.910553279319579	1.09651193762798	0.59314197358655	NA	-0.1859586583084
chr1	86303525	86303965	441	-	exon	Gm28626	0.860094794639328	NA	0.945746295930744	1	0.9868652903733	0.994669971013695	0.0933059832146522	0.220783527166395	0.331063533224854	NA	NA	NA	NA
chr1	86350362	86350976	615	-	utr3	Ncl	0.136917897260586	0.65628143640793	0.292414803489785	1	0.440729333958033	0.994669971013695	0.120245774771405	0.256780128798658	0.707806715888826	0.0784052257664784	0.69202152963122	0.917416028169876	0.629401490122348
chr1	86356456	86357268	813	-	exon	Ncl	0.00280424362369197	0.160870919358436	0.00318727948139048	1	0.00273987727002465	0.363188510421962	0.16409306302636	0.31011485870571	1.61534461190932	0.0784052257664784	0.69202152963122	0.917416028169876	1.53693938614284
chr1	86357368	86358715	1348	-	utr5	Ncl	0.00353036708691651	0.160870919358436	0.0108864181553689	1	0.0141118148141516	0.686199827016707	0.607279295810062	0.752405004541829	1.75560191820587	0.0784052257664784	0.69202152963122	0.917416028169876	1.67719669243939
chr1	86358814	86359400	587	-	utr5	Ncl	0.0394827442236136	0.39136066469455	0.0910690260432722	1	0.0450131157021788	0.892731200583421	0.814007612364236	0.901369540458882	1.44538646585609	0.0784052257664784	0.69202152963122	0.917416028169876	1.36698124008962
chr1	86543291	86543489	199	-	utr3	Pde6d	0.988589333323146	NA	0.860165512546816	1	0.976765260794975	0.994669971013695	0.121682597822526	0.258886252236563	0.115984611404896	0.849994997438011	0.0669822540352741	0.326194245611127	-0.734010386033115
chr1	87946416	87946565	150	-	utr3	Usp40	0.840355606462462	NA	0.669990807608728	1	0.80527285728127	0.994669971013695	0.313137330033513	0.478390696832166	-0.6723552209131	0.188771995510759	0.553778943247262	0.856554451858782	-0.861127216423859
chr1	88264267	88264466	200	-	utr3	Hjurp	0.244581515204464	NA	0.165632429759196	1	0.228901888163447	0.994669971013695	0.0451425190226337	0.148027864488934	-1.08728241014645	-0.300653294332593	0.134621576630319	0.479082579895301	-0.786629115813859
chr1	88265115	88266611	1497	-	utr3	Hjurp	0.305639370145576	0.842698319905571	0.544919332010364	1	0.366184207078221	0.994669971013695	0.172676157358467	0.321055881506821	0.131100901902181	-0.300653294332593	0.134621576630319	0.479082579895301	0.431754196234774
chr1	88277246	88277583	338	-	utr5	Hjurp	0.0680613161744088	0.510960737798578	0.148133729776276	1	0.151602297488561	0.994669971013695	0.610220400805008	0.754765422428261	0.599805899337847	-0.300653294332593	0.134621576630319	0.479082579895301	0.90045919367044
chr1	88700223	88701871	1649	-	utr3	Arl4c	0.221948159466778	0.753893842915039	0.345395389832988	1	0.00499267324576328	0.540918333651783	0.0150274024438966	0.0908563765116944	3.81952887118189	3.37998710179044	3.32853818247267e-34	3.40747208794274e-31	0.439541769391449
chr1	88701971	88702221	251	-	utr5	Arl4c	0.00850206565235284	NA	0.0060830511964476	1	0.00468916612869197	0.524362833985487	0.00391272546903199	0.0654407211657363	2.32150254958143	3.37998710179044	3.32853818247267e-34	3.40747208794274e-31	-1.05848455220901
chr1	89928253	89930783	2531	-	utr3	Gbx2	0.59487134904237	0.95160353909957	0.794856568290117	1	0.531937018372786	0.994669971013695	0.00928718583270549	0.0785292677484269	-1.04559632459587	-1.25102254299562	6.76384875789081e-07	3.28608408129122e-05	0.205426218399752
chr1	90958382	90958730	349	-	utr3	Rab17	0.140076513689068	NA	0.0725125045760232	1	0.177773903310179	0.994669971013695	0.169706445855484	0.316984351433982	-0.515666777044881	0.214685004229703	0.835384645953547	0.96094296869471	-0.730351781274583
chr1	91411678	91412118	441	-	utr3	Hes6	0.07658040098652	0.540317273627114	0.0289468056066788	1	0.114709272896102	0.994669971013695	0.00546142692965323	0.0683246337321489	-0.0971852224635	0.919105340452958	0.000925027168111337	0.0153298566505145	-1.01629056291646
chr1	91412216	91412313	98	-	exon	Hes6	4.68928040326399e-05	NA	9.34085997956518e-06	0.155637408979515	0.00267151268232139	0.363188510421962	0.00497151457823453	0.066848649184976	-0.798664631847938	0.919105340452958	0.000925027168111337	0.0153298566505145	-1.7177699723009
chr1	91413095	91413192	98	-	utr5	Hes6	0.267965258378926	NA	0.389749968352338	1	0.280400794442241	0.994669971013695	0.98150784705311	1	1.49780548696605	0.919105340452958	0.000925027168111337	0.0153298566505145	0.578700146513095
chr1	91423750	91423948	199	-	exon	Per2	0.0124635214669794	NA	0.000926349466487084	1	0.0313720971013612	0.81310605133547	0.0306613780543504	0.121877514914037	-1.18841704580309	-0.153871924559879	0.815379196511463	0.955836143864626	-1.03454512124321
chr1	91932570	91932919	350	-	utr3	Hdac4	0.482528108667173	NA	0.333630614881232	1	0.345451591819662	0.994669971013695	0.0618686915405052	0.174987219498519	-0.0560380125400767	-0.456559278091446	0.0909664075313385	0.388246144353527	0.40052126555137
chr1	91933019	91933268	250	-	utr3	Hdac4	0.996493511239189	NA	0.81025547445698	1	0.979831213519918	0.994669971013695	0.379729771481415	0.546788557051055	0.0523560878011975	-0.456559278091446	0.0909664075313385	0.388246144353527	0.508915365892644
chr1	93151891	93151990	100	-	utr3	2310007B03Rik	0.289462599016108	NA	0.0930700232483104	1	0.301140004914314	0.994669971013695	0.708553938414839	0.827548487825504	2.29437629196615	4.89232800788869	0.000729454277801699	0.0127339082940974	-2.59795171592254
chr1	93301548	93301917	370	-	utr3	Mterf4	0.128444403064947	NA	0.06365114031214	1	0.14460804495136	0.994669971013695	0.00111040751509461	0.0611507754436499	0.0894950283159152	1.20848149035189	0.00346572171656211	0.0428195893463519	-1.11898646203598
chr1	93320780	93321178	399	-	exon	Pask	0.46725379005814	NA	0.332095791127795	1	0.379588226131864	0.994669971013695	0.00168006124493769	0.0614653506783183	-0.39892258980067	-0.0201252989945857	0.944204033213798	0.986537145065594	-0.378797290806085
chr1	93321277	93321825	549	-	exon	Pask	0.426754671482527	NA	0.304942965349781	1	0.455321740167678	0.994669971013695	0.0103605708291206	0.0810427090757507	-0.473823938124754	-0.0201252989945857	0.944204033213798	0.986537145065594	-0.453698639130169
chr1	93322074	93324202	2129	-	exon	Pask	0.136965940741792	NA	0.227301505202167	1	0.385575743036202	0.994669971013695	0.640299748717042	0.777023866642785	0.679693218863111	-0.0201252989945857	0.944204033213798	0.986537145065594	0.699818517857697
chr1	93622185	93622334	150	-	utr3	Stk25	0.160157486549933	NA	0.086910069149049	1	0.227571005172069	0.994669971013695	0.0175831483085612	0.0971705902890327	-1.05580188126206	0.0449427053532292	0.874804543731406	0.968745826491914	-1.10074458661529
chr1	93622433	93623401	969	-	utr3	Stk25	0.353182485949096	NA	0.457156276590076	1	0.609696033830046	0.994669971013695	0.673610627404643	0.801283115679866	0.626132744654945	0.0449427053532292	0.874804543731406	0.968745826491914	0.581190039301716
chr1	93750050	93750547	498	-	exon	Thap4	0.678830526148016	NA	0.48995432534091	1	0.454634286116345	0.994669971013695	0.00166074822603779	0.0614653506783183	-0.082527694754406	0.345370389998849	0.295581967175217	0.681183591181092	-0.427898084753255
chr1	93750647	93754466	3820	-	exon	Thap4	0.671551501229603	NA	0.484976515928821	1	0.616445742641593	0.994669971013695	0.00478439162768407	0.066680557327949	-0.734963489936646	0.345370389998849	0.295581967175217	0.681183591181092	-1.0803338799355
chr1	93801736	93801884	149	-	utr5	Dtymk	0.297441808171889	0.836315521677211	0.461592300048721	1	0.418558836334563	0.994669971013695	0.0165597265197029	0.0950188440075104	0.550743049195028	-0.182694755271606	0.516897318174834	0.83698704825237	0.733437804466634
chr1	97645692	97646292	601	-	utr3	D1Ertd622e	0.727067291528449	0.968913658737269	0.499703344668805	1	0.552574521180697	0.994669971013695	0.0152769263771495	0.0911467347980982	0.741994793534702	0.872028060277131	0.0948383864278849	0.396622046771067	-0.130033266742429
chr1	97761479	97761779	301	-	utr5	Ppip5k2	0.704584631919668	NA	0.873054919577582	1	0.958013956457378	0.994669971013695	0.457348907011566	0.62063725364718	0.59076898511585	0.29952855484799	0.290481854751861	0.676720731843899	0.29124043026786
chr1	105521821	105521920	100	-	utr3	Pign	0.0564635386412674	NA	0.00806768746675554	1	0.0725214858323679	0.965591786424529	0.117920758737637	0.253996070688372	-0.479687812877668	-0.47308652346084	0.371437290266039	0.743855443273144	-0.00660128941682758
chr1	106724707	106727664	2958	-	utr3	Kdsr	0.448391375207572	NA	0.280465345292001	1	0.328824564011753	0.994669971013695	0.00608108791975492	0.0694472081931176	-0.368565968155711	0.122942365362991	0.717666779039076	0.925546682010981	-0.491508333518702
chr1	111863471	111864123	653	-	utr5	Dsel	0.286072962264325	NA	0.279725208057734	1	0.403802938748839	0.994669971013695	0.297203140436664	0.460207780791388	0.804119154111933	0.880649984875606	0.125553662713983	0.46092087449201	-0.0765308307636736
chr1	118311112	118311262	151	-	utr5	Tsn	0.522994105886136	NA	0.695611166259229	1	0.814959766274502	0.994669971013695	0.461050288614595	0.624236691247663	0.107061152309481	-0.096685512462849	0.68048908606554	0.912672687286451	0.20374666477233
chr1	118834431	118835078	648	-	utr3	Gli2	0.953389145689015	0.991226580093019	0.754031580291934	1	0.716736367352185	0.994669971013695	0.0607521195617644	0.173430284094172	-0.922579177038881	-0.850377357774723	9.54554300084875e-05	0.00248288062228973	-0.0722018192641579
chr1	118835973	118836471	499	-	exon	Gli2	0.369793408227041	0.882610735235072	0.571221234093935	1	0.553135077114104	0.994669971013695	0.127769411234539	0.266366816341203	-0.574576635054735	-0.850377357774723	9.54554300084875e-05	0.00248288062228973	0.275800722719988
chr1	118837118	118837566	449	-	exon	Gli2	0.616433590712363	NA	0.440869274472263	1	0.573599917126044	0.994669971013695	0.0589535677083699	0.17057532535589	-0.910126942821712	-0.850377357774723	9.54554300084875e-05	0.00248288062228973	-0.0597495850469888
chr1	118837964	118838113	150	-	exon	Gli2	0.806506157532589	NA	0.62186940574494	1	0.711517508709356	0.994669971013695	0.0458922484612329	0.149460369785597	-0.972383751289269	-0.850377357774723	9.54554300084875e-05	0.00248288062228973	-0.122006393514546
chr1	118854528	118855505	978	-	utr3	Gli2	0.0736328071793757	0.531516391433362	0.161605836403408	1	0.398037833267558	0.994669971013695	0.214046986329109	0.368076876491428	0.102667591590304	-0.850377357774723	9.54554300084875e-05	0.00248288062228973	0.953044949365027
chr1	119417048	119417295	248	-	utr3	Inhbb	0.767248302683601	0.975930235400987	0.971986263481133	1	0.967600201692081	0.994669971013695	0.104074882733108	0.235743753717884	-3.68585715813309	-3.79160663333891	2.52062093041485e-37	3.61255391747056e-34	0.105749475205818
chr1	119471450	119472167	718	-	utr3	Ralb	0.539071369300797	0.940224872173374	0.781633410750487	1	0.929108190018372	0.994669971013695	0.0794276701003125	0.201434058679662	-0.0289016007240658	-0.019512247071742	0.940423672447336	0.98626269933053	-0.00938935365232378
chr1	119548627	119548926	300	-	utr3	Epb41l5	0.753553195168997	NA	0.923670199584706	1	0.801967338457563	0.994669971013695	0.778407443635964	0.876079352455465	0.541040572792179	0.769956760312063	0.013625233307017	0.114834768662424	-0.228916187519884
chr1	119549025	119549175	151	-	utr3	Epb41l5	0.668014480560601	NA	0.754555496926045	1	0.921356530581981	0.994669971013695	0.984022001666872	1	1.4457644517825	0.769956760312063	0.013625233307017	0.114834768662424	0.675807691470435
chr1	119659399	119659498	100	-	utr3	Ptpn4	0.0140376589401944	NA	0.001015068887468	1	0.0241580085263913	0.770356533934057	0.00411070443630468	0.0657091201149825	-0.505109777689158	-0.0257851298276623	0.945238716268168	0.986537145065594	-0.479324647861496
chr1	119909834	119910183	350	-	utr3	Tmem177	0.236897282924654	NA	0.39164200631044	1	0.531093550634558	0.994669971013695	0.353626166053387	0.520098227228964	0.430002175986374	-0.388254934043378	0.407575997682725	0.77109867201878	0.818257110029751
chr1	119910283	119910432	150	-	exon	Tmem177	0.969821539562531	NA	0.918627577123883	1	0.923585125716129	0.994669971013695	0.432829114840298	0.596989615146418	-0.708750579893563	-0.388254934043378	0.407575997682725	0.77109867201878	-0.320495645850185
chr1	120243983	120244181	199	-	exon	Steap3	0.955347425671855	NA	0.813400175515623	1	0.790827840714351	0.994669971013695	0.623295383180654	0.763674336024944	0.780618650572211	1.67269258138845	1.60359556715675e-05	0.00054523686650877	-0.892073930816242
chr1	121566075	121567623	1549	-	exon	Ddx18	0.033638390793373	0.363807518140206	0.0649580922105932	1	0.0860741605077491	0.99082620737358	0.936842311452262	0.977039417126013	0.71201096082058	-0.0774624871574791	0.710850671235949	0.923290350280647	0.789473447978059
chr1	121567840	121567939	100	-	utr5	Ddx18	0.0195081837212603	0.29875884646659	0.0500295736027864	1	0.0620945200642218	0.946508014940677	0.846963240279787	0.922595834005498	0.886741560544848	-0.0774624871574791	0.710850671235949	0.923290350280647	0.964204047702327
chr1	125435376	125435677	302	-	utr5	Actr3	0.0760778973344979	NA	0.167718317384267	1	0.311084656641331	0.994669971013695	0.792194523868522	0.886006898348676	0.821592380189084	0.157097785603271	0.533732575258704	0.846888452625469	0.664494594585813
chr1	125872463	125872912	450	-	utr3	Lypd1	0.741631921783935	NA	0.820731252618509	1	0.886414072574299	0.994669971013695	0.703694298528733	0.823767579715459	3.28230990200158	3.54197351272392	0.404345925522034	NA	-0.259663610722338
chr1	125873012	125873112	101	-	utr3	Lypd1	1	NA	0.430734091953711	1	0.638235496360808	0.994669971013695	0.554715884677933	0.707463712592307	3.54033239062153	3.54197351272392	0.404345925522034	NA	-0.0016411221023902
chr1	128331838	128331987	150	-	utr3	Mcm6	0.115559868669362	0.632449674010149	0.0412403494206891	1	0.0559359242575356	0.926389209006374	0.000593429441240079	0.0571733896399056	-1.6934150161729	-0.263264254377513	0.197789952091614	0.572556169132905	-1.43015076179538
chr1	128359565	128359664	100	-	utr5	Mcm6	0.357724167850848	0.876646942760322	0.555436083151228	1	0.53663862472664	0.994669971013695	0.413245192028822	0.579134115624581	0.270859721795032	-0.263264254377513	0.197789952091614	0.572556169132905	0.534123976172545
chr1	128417219	128417368	150	-	utr5	Dars	0.0129365958115478	NA	0.0328867453180111	1	0.0707994418976903	0.963444609005108	0.636810255128622	0.774263275039351	0.655683791963461	-0.514892336281217	0.0454052114544042	0.25874651712307	1.17057612824468
chr1	130448472	130448670	199	-	exon	Cd55	0.188939573763391	NA	0.213118882805969	1	0.414179019144214	0.994669971013695	0.557455345870522	0.709215846474905	1.67274259686002	0.945616782383085	0.0640640921271456	0.317704694936419	0.727125814476937
chr1	130690275	130690374	100	-	utr3	Pfkfb2	0.976270695498047	NA	0.856733710559635	1	0.942420345022953	0.994669971013695	0.286196705403893	0.448921745471625	-1.80994951185709	-0.795240788424066	0.15300637048605	0.51034253973926	-1.01470872343303
chr1	130690722	130690871	150	-	utr3	Pfkfb2	0.903716755115735	NA	0.999412988777654	1	NA	NA	0.655322128203005	0.788079721582467	-0.755393268961935	-0.795240788424066	0.15300637048605	0.51034253973926	0.0398475194621314
chr1	130691020	130691169	150	-	utr3	Pfkfb2	0.48467026034453	NA	0.459163561010219	1	0.612813671862318	0.994669971013695	0.869564318694259	0.936549355942483	-1.46822265477304	-0.795240788424066	0.15300637048605	0.51034253973926	-0.672981866348974
chr1	130716799	130729253	12455	-	utr5	Pfkfb2	0.863619461221189	NA	0.903944434583215	1	0.865686869753789	0.994669971013695	0.048649879791931	0.153736572534221	-0.251415159276891	-0.795240788424066	0.15300637048605	0.51034253973926	0.543825629147175
chr1	131128597	131130036	1440	-	utr3	Dyrk3	0.693154737738059	0.962741235190523	0.427382522053499	1	0.240060016112571	0.994669971013695	0.0142928460621493	0.0893969362092754	-0.340400472591432	-0.0423309880517209	0.87985255661726	0.970350338846706	-0.298069484539711
chr1	131178258	131178358	101	-	utr3	Rassf5	0.390844101185706	NA	0.170823829954979	1	0.74713501640169	0.994669971013695	0.305581570229259	0.469386587825419	-0.815164733773757	-0.63170215050387	0.418502304630421	0.778510463339403	-0.183462583269887
chr1	131255140	131255240	101	-	utr3	Ikbke	0.596136664499124	NA	0.999592749580143	1	NA	NA	0.769649671704719	0.870659148892729	1.7117624533907	2.32062416956813	0.00194133513650751	0.027575039818063	-0.608861716177427
chr1	131286696	131286796	101	-	utr3	Srgap2	0.983890140916403	NA	0.840245986279965	1	0.890428256454328	0.994669971013695	0.587845229398309	0.736486094546167	-0.258031612852651	-0.000210289053722316	0.999293374029926	0.999865973173339	-0.257821323798929
chr1	131286896	131286995	100	-	utr3	Srgap2	0.383664273935519	NA	0.218509146045892	1	0.501441634662609	0.994669971013695	0.237730854086712	0.395498125164425	-0.69189417532554	-0.000210289053722316	0.999293374029926	0.999865973173339	-0.691683886271818
chr1	131289387	131289736	350	-	utr3	Srgap2	0.517586586129781	NA	0.362160303333822	1	0.414998188514691	0.994669971013695	0.00453310493106085	0.0660293928672964	-0.0713381406712517	-0.000210289053722316	0.999293374029926	0.999865973173339	-0.0711278516175293
chr1	131292671	131295012	2342	-	exon	Srgap2	0.611253913709475	NA	0.402664083543798	1	0.674141570440571	0.994669971013695	0.0251409611654621	0.112131647724865	0.0417069838270482	-0.000210289053722316	0.999293374029926	0.999865973173339	0.0419172728807706
chr1	131295311	131295460	150	-	utr3	Srgap2	0.0637055661889113	NA	0.0183563695135507	1	0.0473755457218795	0.895051691435053	0.0133133938860199	0.0877378052232832	-2.82135842442677	-0.000210289053722316	0.999293374029926	0.999865973173339	-2.82114813537305
chr1	131525364	131527352	1989	-	utr5	Srgap2	0.616631569868285	NA	0.46621830049865	1	0.590259004988987	0.994669971013695	0.0712764001252351	0.190485750647441	0.124297967833977	-0.000210289053722316	0.999293374029926	0.999865973173339	0.124508256887699
chr1	132360345	132360745	401	-	exon	Tmcc2	0.694296693056483	0.963033834682175	0.442780569515261	1	0.374458661740351	0.994669971013695	0.028073148125289	0.117474351384152	-0.231402575714315	0.367340847784468	0.325103937448404	0.705433706511814	-0.598743423498783
chr1	132569588	132569838	251	-	utr3	Nfasc	0.404376145931339	NA	0.438302790457168	1	0.798607994826037	0.994669971013695	0.675571341882898	0.802994620194757	1.73155334945459	0.924132237477299	0.00983641194700535	0.0919605062129685	0.80742111197729
chr1	132570538	132570637	100	-	exon	Nfasc	0.264944059407422	NA	0.185895678932405	1	0.174897866296506	0.994669971013695	0.283540630364878	0.446183541766924	1.86795326311565	0.924132237477299	0.00983641194700535	0.0919605062129685	0.943821025638347
chr1	132991795	132994572	2778	-	utr3	Mdm4	0.955616570079835	0.991226580093019	0.65734729082815	1	0.622343479667763	0.994669971013695	0.0316728774999508	0.123936149902435	-1.45869375885736	-1.32558591127189	1.03136840986577e-09	9.35542534822545e-08	-0.133107847585466
chr1	133131486	133131683	198	-	exon	Gm26616	0.752607288149928	NA	0.537007289511888	1	0.655873010465673	0.994669971013695	0.242057746813158	0.400420512708667	-0.57594759504924	-1.45500382809378	0.656997315541648	NA	0.879056233044543
chr1	133383393	133383991	599	-	utr3	Sox13	0.376069455811877	0.88652303504977	0.191855101085868	1	0.219578342733601	0.994669971013695	0.044377673461052	0.146573869748565	-1.1585661832822	-0.432415377617196	0.10001262692564	0.408238824158221	-0.726150805665007
chr1	133620089	133620438	350	-	utr3	Gm38394	0.129122444327784	0.645105385779552	0.0474631348207947	1	0.0599889537428982	0.93661998532544	0.00566425011163352	0.0683854685570922	-0.825884357991545	0.597315953672992	0.60723768801126	0.885232668353403	-1.42320031166454
chr1	133621307	133621782	476	-	utr3	Gm38394	0.897372885982359	0.990968396548787	0.852154315293773	1	0.67235361530421	0.994669971013695	0.00113662732613906	0.0611507754436499	0.0206307273558874	0.597315953672992	0.60723768801126	0.885232668353403	-0.576685226317105
chr1	133626822	133627146	325	-	utr3	Gm38394	0.9382612529135	0.991226580093019	0.763157895401664	1	0.835056047621658	0.994669971013695	0.268897117082447	0.430032139709915	-0.115051470418799	0.597315953672992	0.60723768801126	0.885232668353403	-0.712367424091792
chr1	133657465	133657614	150	-	exon	Zbed6	0.195740527562157	NA	0.116196769901105	1	0.294266768418549	0.994669971013695	0.0242249475032893	0.110199372166888	-0.217956308212642	NA	NA	NA	NA
chr1	133658010	133658308	299	-	exon	Zbed6	0.512264529140296	NA	0.70494530080572	1	0.701049866106901	0.994669971013695	0.116681940794887	0.25221604204211	-0.463681157776027	NA	NA	NA	NA
chr1	133658655	133658754	100	-	exon	Zbed6	0.508951621900137	NA	0.638692883739523	1	0.986913626202701	0.994669971013695	0.300092900066301	0.463476503272294	0.494357151775412	NA	NA	NA	NA
chr1	133659002	133659150	149	-	exon	Zbed6	0.392849115451382	NA	0.330533551546976	1	0.283885718242946	0.994669971013695	0.0103005890155941	0.0808853509740074	-0.697046784432309	NA	NA	NA	NA
chr1	133659398	133659894	497	-	utr5	Zbed6	0.884608929044569	0.987976638023999	0.659359249070671	1	0.575383866980314	0.994669971013695	0.0334782006231995	0.12747880644067	-0.368053755236248	NA	NA	NA	NA
chr1	133659993	133660142	150	-	utr5	Zbed6	0.39171459398809	NA	0.34884580726432	1	0.176105240863549	0.994669971013695	0.00742403320117246	0.0734311851941615	-0.845614536181057	NA	NA	NA	NA
chr1	133660615	133661330	716	-	utr5	Zbed6	0.0672162461263966	NA	0.161784039182352	1	0.486954375704841	0.994669971013695	0.345938651418091	0.512252354801355	1.08961059791873	NA	NA	NA	NA
chr1	133679828	133679926	99	-	exon	Lax1	1	NA	0.46311099987728	1	0.592091663664213	0.994669971013695	0.956436555159705	0.988168351357104	1.62177025445423	1.67238099507912	0.302287912976409	NA	-0.0506107406248908
chr1	133680270	133680368	99	-	exon	Lax1	0.520438372211256	NA	0.212146298796445	1	0.73749493890165	0.994669971013695	0.944710836617978	0.981730845677044	1.55894516874786	1.67238099507912	0.302287912976409	NA	-0.113435826331257
chr1	133753442	133753592	151	-	utr5	Atp2b4	0.699429289743271	NA	0.822331119979295	1	0.764562875409157	0.994669971013695	0.853204166340394	0.926426497050044	1.45185439261484	0.453319213889902	0.334139753757698	0.711785218617022	0.998535178724936
chr1	134076616	134076715	100	-	utr3	Btg2	0.750466574939736	NA	0.518363945742288	1	0.977342267272708	0.994669971013695	0.012779650333183	0.0869806174887861	1.12895946400691	1.19767221303297	3.7849033942704e-06	0.000151523004041015	-0.0687127490260628
chr1	134077264	134079070	1807	-	utr3	Btg2	0.268327140140073	0.817452396948467	0.48425492250365	1	0.723522793762208	0.994669971013695	0.141179583921741	0.282937851711194	1.41405370304445	1.19767221303297	3.7849033942704e-06	0.000151523004041015	0.216381490011474
chr1	134755507	134755607	101	-	utr3	Ppp1r12b	0.368963396733566	NA	0.154959898103243	1	0.237217585566722	0.994669971013695	0.153172111932967	0.297541023681398	-0.291328452893418	0.216414026678143	0.531135363231644	0.845621017052603	-0.50774247957156
chr1	134759153	134759452	300	-	utr3	Ppp1r12b	0.178715070219971	NA	0.100270049861092	1	0.141205381973421	0.994669971013695	0.00434895817132475	0.0658436994614332	-0.258954050432428	0.216414026678143	0.531135363231644	0.845621017052603	-0.47536807711057
chr1	135109910	135110088	179	-	exon	Ptprv	0.670613626249864	NA	0.542375201497839	1	0.632089235989736	0.994669971013695	0.12845893523634	0.2672632335926	-2.25544963296864	-1.00759353287394	0.0232234290110045	0.165921328307935	-1.24785610009469
chr1	135253772	135255055	1284	-	utr3	Elf3	0.292681288719351	0.835284752669171	0.126146338682648	1	0.0570359033622447	0.926389209006374	0.0193483932462521	0.100763698946658	-0.944715845846817	-0.138520336972752	0.625793493060081	0.891803951728853	-0.806195508874065
chr1	135257756	135258420	665	-	utr5	Elf3	0.40211296609784	NA	0.573095598265297	1	0.901210776844401	0.994669971013695	0.261449581966829	0.422472302590503	0.513111983427565	-0.138520336972752	0.625793493060081	0.891803951728853	0.651632320400317
chr1	135283636	135283735	100	-	exon	Rnpep	0.915113353910377	NA	0.705471855260776	1	0.793743887737307	0.994669971013695	0.252546251204273	0.41234715950532	0.419065323630543	0.631979437956898	0.0364384783070757	0.22308255920419	-0.212914114326354
chr1	135283935	135284034	100	-	utr5	Rnpep	0.666303438316344	NA	0.520816324767965	1	0.813569848189317	0.994669971013695	0.72747042624492	0.840773005485151	0.841886915169014	0.631979437956898	0.0364384783070757	0.22308255920419	0.209907477212116
chr1	135301756	135301956	201	-	utr3	Timm17a	0.163833584178442	0.70234144103501	0.0614876554563787	1	0.25463160144201	0.994669971013695	0.0106171311793888	0.0819012323563538	-0.358210482801302	0.665715328379474	0.00569048546028134	0.0629776352252912	-1.02392581118078
chr1	135371304	135371402	99	-	utr3	Shisa4	0.745498254456973	NA	0.331879227620977	1	0.687525794918416	0.994669971013695	0.897309489361953	0.953928035041357	2.83734395347391	2.31825901362086	0.000716125868877594	0.0125932711076732	0.519084939853043
chr1	135383110	135383360	251	-	utr3	Ipo9	0.793565687683268	NA	0.580152919567651	1	0.788364852433162	0.994669971013695	0.0611393851950215	0.173882767246329	-0.490239445740147	-0.0664734846959634	0.740459845686598	0.934343238984005	-0.423765961044183
chr1	135385056	135385455	400	-	utr3	Ipo9	0.533647425814315	0.937226939718832	0.309360069591727	1	0.277970230582411	0.994669971013695	0.00327193129237535	0.0641019657224113	-0.516707671458536	-0.0664734846959634	0.740459845686598	0.934343238984005	-0.450234186762572
chr1	135441162	135441511	350	-	utr3	Nav1	0.994235604478569	NA	0.839533912353976	1	0.856517094850556	0.994669971013695	0.092998613500069	0.220494578365346	0.506104046928258	0.325073933534385	0.189076757116568	0.56101596882024	0.181030113393873
chr1	135469760	135470871	1112	-	exon	Nav1	0.672567846072535	0.956629446657777	0.895651607484504	1	0.730024688384795	0.994669971013695	0.030676969801004	0.121910409681405	0.664654606060786	0.325073933534385	0.189076757116568	0.56101596882024	0.3395806725264
chr1	135584597	135585195	599	-	exon	Nav1	0.529893229647845	NA	0.35671610661136	1	0.432787197354315	0.994669971013695	0.0318118496586546	0.124344558025372	-0.60968835793773	0.325073933534385	0.189076757116568	0.56101596882024	-0.934762291472116
chr1	135607344	135607792	449	-	exon	Gm38399	0.411393247543319	NA	0.254003635531	1	0.513602861715722	0.994669971013695	0.0620629845671545	0.175242448996475	-0.618990579353929	-1.07223001488687	0.321626970381302	0.701521216908651	0.453239435532944
chr1	136215863	136216261	399	-	exon	Inava	0.761123106957367	NA	0.571615113592283	1	0.364912986987128	0.994669971013695	0.00135839203221155	0.0613756238164179	0.425623598272223	0.826347849738579	0.0178352085803569	0.138845306558216	-0.400724251466355
chr1	136270471	136271554	1084	-	utr3	Camsap2	0.569190685327148	NA	0.816355159339746	1	0.827544873241139	0.994669971013695	0.108535770386722	0.241690227306234	-0.00104913457613505	0.00813374501260345	0.971752592266831	0.992952955394853	-0.0091828795887385
chr1	136277211	136280985	3775	-	exon	Camsap2	0.181686449052617	0.715825170211134	0.315138472827618	1	0.245869604390506	0.994669971013695	0.12090808804068	0.257824887538268	0.561274846980265	0.00813374501260345	0.971752592266831	0.992952955394853	0.553141101967661
chr1	136281235	136281585	351	-	exon	Camsap2	0.241058036841212	NA	0.372357872557661	1	0.534946044332034	0.994669971013695	0.528567640007956	0.685197027030697	0.211601325892287	0.00813374501260345	0.971752592266831	0.992952955394853	0.203467580879683
chr1	136345354	136345754	401	-	utr5	Camsap2	0.981050292534758	NA	0.852014834698734	1	0.872964824421321	0.994669971013695	0.133677023753195	0.273778299754116	-0.2471572961205	0.00813374501260345	0.971752592266831	0.992952955394853	-0.255291041133104
chr1	136345954	136346054	101	-	utr5	Camsap2	0.611318491813233	NA	0.62059122826515	1	0.748357164644566	0.994669971013695	0.810672745928942	0.898871437677267	0.235021749370007	0.00813374501260345	0.971752592266831	0.992952955394853	0.226888004357403
chr1	136845170	136882373	37204	-	utr3	Nr5a2	0.630927392063156	0.952389574667123	0.874706800046277	1	0.936672024491024	0.994669971013695	0.0248551786559212	0.111531995048018	-0.178960440637132	-0.116615645139712	0.656202281341068	0.904645161233184	-0.0623447954974203
chr1	136940574	136943410	2837	-	exon	Nr5a2	0.900015834562395	0.990968396548787	0.82912135660622	1	0.852603419009678	0.994669971013695	0.0258105756744732	0.113651506723091	0.146466948179298	-0.116615645139712	0.656202281341068	0.904645161233184	0.26308259331901
chr1	143702594	143702793	200	-	utr5	Cdc73	0.054123474408327	NA	0.0843780103532893	1	0.149771194178775	0.994669971013695	0.724838722612547	0.839448681880238	0.757581276345868	-0.425079688148305	0.0708073137278334	0.336956581052681	1.18266096449417
chr1	143770525	143770974	450	-	exon	Trove2	0.765237811179199	NA	0.584855244724063	1	0.703640137434389	0.994669971013695	0.0610118684005022	0.173755044121957	-0.313870885574469	0.403804208072641	0.224904551259822	0.609786611550467	-0.717675093647111
chr1	151343983	151344382	400	-	exon	Gm10138	0.229801417094927	NA	0.116743160673183	1	0.242570997808434	0.994669971013695	0.00985672467811272	0.0800012680523099	0.194920687740444	0.958410307410384	0.266727834029342	0.654691439854174	-0.76348961966994
chr1	151344632	151344782	151	-	exon	Gm10138	0.921660552495008	NA	0.920059536465753	1	0.814464906683503	0.994669971013695	0.0144184803353509	0.0896829295903655	-0.192931291975689	0.958410307410384	0.266727834029342	0.654691439854174	-1.15134159938607
chr1	152518946	152521392	2447	-	utr3	Rgl1	0.61979324376344	NA	0.473621270328104	1	0.706842759641873	0.994669971013695	0.495221135831221	0.656151303123016	0.574160285739578	1.1190324407372	0.135055235301222	0.479586628428422	-0.54487215499762
chr1	152838143	152838243	101	-	utr3	Smg7	0.503472754647591	NA	0.726313396500459	1	0.632211123260355	0.994669971013695	0.13816695533251	0.279131422975948	0.0350541849673924	-0.204650969512639	0.377971803413462	0.748700787283602	0.239705154480032
chr1	152839142	152839291	150	-	utr3	Smg7	0.17198919542039	NA	0.0973186684123867	1	0.172437096826384	0.994669971013695	0.00343561198845832	0.0643792942724395	-0.498257672010052	-0.204650969512639	0.377971803413462	0.748700787283602	-0.293606702497413
chr1	152844182	152844382	201	-	exon	Smg7	0.183064303050046	NA	0.281315110451723	1	0.518525804655008	0.994669971013695	0.380869676163648	0.547936568926425	0.640040850875106	-0.204650969512639	0.377971803413462	0.748700787283602	0.844691820387745
chr1	152845286	152845966	681	-	exon	Smg7	0.433633912769082	NA	0.61309141041235	1	0.870117370467163	0.994669971013695	0.538404076962861	0.693300316439762	0.360444027527676	-0.204650969512639	0.377971803413462	0.748700787283602	0.565094997040316
chr1	152848647	152848847	201	-	exon	Smg7	0.517661902377636	NA	0.676219073429722	1	0.716850281811149	0.994669971013695	0.373059139454138	0.540076841070748	-0.00115644333467809	-0.204650969512639	0.377971803413462	0.748700787283602	0.203494526177961
chr1	153123854	153124004	151	-	utr3	Lamc2	0.745487291913577	NA	0.870725676975742	1	0.6251196158341	0.994669971013695	0.885089158798768	0.946912820534029	2.93329115780132	3.30409221064248	1.23197098634837e-39	2.2070760220431e-36	-0.370801052841161
chr1	153219570	153219769	200	-	utr3	Lamc1	0.0112187022032037	NA	0.00683418480235769	1	0.0517820646658342	0.91011957119587	0.00412596687697431	0.0657433026798269	-0.836891877413097	0.0669718773981493	0.720902155753432	0.926547699796856	-0.903863754811246
chr1	153221114	153226515	5402	-	utr3	Lamc1	0.336722047630283	0.863368076699981	0.569404921348054	1	0.684121297574582	0.994669971013695	0.421058358219189	0.585944164273121	0.46182913737844	0.0669718773981493	0.720902155753432	0.926547699796856	0.394857259980291
chr1	153332288	153332487	200	-	exon	Lamc1	0.406246479066049	NA	0.289097993537851	1	0.317958096018559	0.994669971013695	0.0237106746416821	0.109039406850314	-0.721487915094579	0.0669718773981493	0.720902155753432	0.926547699796856	-0.788459792492728
chr1	153456305	153456654	350	-	exon	Dhx9	0.0569116675277012	0.470099627708491	0.143423734403846	1	0.244702316760025	0.994669971013695	0.176977238767246	0.326344427151133	0.743328604064011	-0.245950810130686	0.230810507992593	0.617044618643882	0.989279414194697
chr1	153743693	153749089	5397	-	exon	Gm28513	0.850475314401044	NA	0.636241717459286	1	0.722427715005671	0.994669971013695	0.039962541081962	0.139017916920403	-0.472206660220299	NA	NA	NA	NA
chr1	153899881	153900129	249	-	utr5	Teddm2	0.0263051191016129	NA	0.0744220636451372	1	0.216827774509625	0.994669971013695	0.236408800775076	0.394085618979101	1.26718695194793	-1.63417867373152	0.457320694220643	NA	2.90136562567944
chr1	155097850	155099090	1241	-	utr3	Ier5	0.914941345503457	0.991226580093019	0.634828970962252	1	0.724797985972643	0.994669971013695	0.138791258534795	0.279951427304841	1.05001987508017	1.25100964968903	0.0148558141348927	0.122153487195228	-0.200989774608862
chr1	155099189	155099586	398	-	utr5	Ier5	0.52980982850993	NA	0.350419361954283	1	0.651927886030086	0.994669971013695	0.379199215659392	0.5462708429638	0.925075295844834	1.25100964968903	0.0148558141348927	0.122153487195228	-0.325934353844193
chr1	155225218	155225318	101	-	exon	BC034090	0.729491553077595	NA	0.531675102091508	1	0.610382938531539	0.994669971013695	0.5314403276501	0.687797295505524	2.0074800609936	1.83711440917768	0.000184215537724964	0.00415775919161288	0.170365651815919
chr1	155225816	155226215	400	-	exon	BC034090	0.491542772263051	NA	0.327942483667925	1	0.339528760655773	0.994669971013695	0.143170933806698	0.285399840892573	1.24142196545855	1.83711440917768	0.000184215537724964	0.00415775919161288	-0.595692443719136
chr1	155241489	155242087	599	-	exon	BC034090	0.516706350605349	NA	0.70144686090213	1	0.321130030915448	0.994669971013695	0.0410606106749547	0.141158026754027	1.77510306364815	1.83711440917768	0.000184215537724964	0.00415775919161288	-0.0620113455295368
chr1	155282356	155282506	151	-	exon	Xpr1	0.767053253468	NA	0.635733146255399	1	0.894664662944361	0.994669971013695	0.402018605389598	0.568304726736828	-0.267454152868948	0.176680965588591	0.687505295609851	0.915912657937139	-0.444135118457538
chr1	155283106	155283255	150	-	utr3	Xpr1	0.788166423324955	NA	0.556905893860627	1	0.721618846844969	0.994669971013695	0.0946637149288995	0.222636765259033	0.215248132491027	0.176680965588591	0.687505295609851	0.915912657937139	0.0385671669024361
chr1	155779425	155779874	450	-	exon	Qsox1	0.469988748707578	NA	0.291448339473688	1	0.598272052520419	0.994669971013695	0.0380019884057183	0.13563589639237	0.466258924106049	0.37926714275707	0.399016935362005	0.764337178485409	0.0869917813489793
chr1	155847110	155847260	151	-	utr3	Cep350	0.25784460428394	NA	0.112817700510384	1	0.267518416086304	0.994669971013695	0.0559713581427731	0.165981623195058	0.00580871106074907	0.131971548523799	0.578715273898203	0.868588051681751	-0.12616283746305
chr1	155847709	155847859	151	-	utr3	Cep350	0.550879474020741	NA	0.59076816717302	1	0.755859207152556	0.994669971013695	0.439473351719237	0.60392570257881	0.30466743975133	0.131971548523799	0.578715273898203	0.868588051681751	0.172695891227531
chr1	155848208	155848308	101	-	utr3	Cep350	0.937990806236138	NA	0.999598314574995	1	NA	NA	0.92492169171423	0.970282556512743	0.0549143421501993	0.131971548523799	0.578715273898203	0.868588051681751	-0.0770572063735993
chr1	155848657	155858052	9396	-	exon	Cep350	0.622393792905838	NA	0.435467010656139	1	0.831025374713607	0.994669971013695	0.0311866237415086	0.122912927193967	0.0390835913988131	0.131971548523799	0.578715273898203	0.868588051681751	-0.0928879571249855
chr1	155862430	155862829	400	-	exon	Cep350	0.432067902965562	NA	0.284608936218861	1	0.670263437578522	0.994669971013695	0.0749659786826551	0.195578221823874	-0.0526353165955474	0.131971548523799	0.578715273898203	0.868588051681751	-0.184606865119346
chr1	155928238	155928388	151	-	exon	Cep350	0.948799785369802	NA	0.84557661629226	1	0.81975266657957	0.994669971013695	0.219258821152373	0.373913595011973	0.331774201855091	0.131971548523799	0.578715273898203	0.868588051681751	0.199802653331293
chr1	155928687	155931520	2834	-	exon	Cep350	0.837024455662946	NA	0.715560552217446	1	0.49417093311052	0.994669971013695	0.00678205590715841	0.071683299556054	0.200828011007659	0.131971548523799	0.578715273898203	0.868588051681751	0.0688564624838607
chr1	155932829	155933078	250	-	exon	Cep350	0.0430140550833089	NA	0.0675011543008905	1	0.14022973816888	0.994669971013695	0.113312285174606	0.248110723766684	0.509326408293495	0.131971548523799	0.578715273898203	0.868588051681751	0.377354859769696
chr1	155953205	155953654	450	-	exon	Cep350	0.424152567365767	NA	0.353351678256951	1	0.399205525459095	0.994669971013695	0.0116295530068212	0.0847298916646762	-0.560021949848983	0.131971548523799	0.578715273898203	0.868588051681751	-0.691993498372781
chr1	156006880	156017330	10451	-	utr3	Tor1aip1	0.0804257007263988	NA	0.155363842065734	1	0.343585263756077	0.994669971013695	1	1	0.872506838068266	0.0254545215478595	0.950634783527114	0.988141696947389	0.847052316520406
chr1	156035835	156036083	249	-	exon	Tor1aip1	0.453358774683829	NA	0.541979166975332	1	0.907455909424515	0.994669971013695	0.644764619147832	0.78011275405608	1.46069467643318	0.0254545215478595	0.950634783527114	0.988141696947389	1.43524015488532
chr1	156655163	156655662	500	-	utr3	Tor3a	0.841048541762664	0.984522537128689	0.545721351256098	1	0.56202887347618	0.994669971013695	0.0278598581579277	0.117052147374067	-0.72195563806141	-0.357623756035844	0.147765702110118	0.500857492331494	-0.364331882025567
chr1	156681073	156685985	4913	-	utr3	Fam20b	0.0876659521275952	0.56608007521469	0.0462495861299553	1	0.00948672591678817	0.62922551731501	0.00930399626689682	0.0785292677484269	-0.469947485284979	0.547638438177349	0.0458974062001326	0.260133088477759	-1.01758592346233
chr1	156705736	156706035	300	-	exon	Fam20b	0.105526466061943	0.611220042361169	0.0435187138941143	1	0.0166521202868712	0.703290508702282	0.00374362367891445	0.0652410016147937	-0.769405575304404	0.547638438177349	0.0458974062001326	0.260133088477759	-1.31704401348175
chr1	156808860	156811460	2601	-	utr3	Ralgps2	0.426834863355429	NA	0.262071353403883	1	0.462521737681209	0.994669971013695	0.00633384979365914	0.0706126899475556	-0.423642116583783	0.314578580988282	0.252113606573143	0.640538302201843	-0.738220697572065
chr1	157140578	157140827	250	-	utr3	Rasal2	0.652469015634815	NA	0.539128253281851	1	0.687159356825581	0.994669971013695	0.28871456158086	0.451468725565115	-0.459699213701283	0.0947532744090113	0.742819911575731	0.935358431155128	-0.554452488110294
chr1	157146241	157147743	1503	-	exon	Rasal2	0.970252243584781	NA	0.828964889576629	1	0.892074828589372	0.994669971013695	0.632270267433347	0.77104211550365	0.208398277188146	0.0947532744090113	0.742819911575731	0.935358431155128	0.113645002779134
chr1	157156981	157157730	750	-	exon	Rasal2	0.864126519000433	NA	0.894696313748529	1	0.979053720339467	0.994669971013695	0.0556346451140048	0.165409113208963	0.363879273810375	0.0947532744090113	0.742819911575731	0.935358431155128	0.269125999401364
chr1	157175895	157176095	201	-	exon	Rasal2	0.337147781388723	NA	0.233960353465403	1	0.402527941419288	0.994669971013695	0.247681201752441	0.407173625177676	-0.552899525574091	0.0947532744090113	0.742819911575731	0.935358431155128	-0.647652799983102
chr1	158246016	158246315	300	-	utr3	Brinp2	0.00578937114936088	NA	0.00313879487494799	1	0.00551571957626731	0.556009424996965	0.0379206496561749	0.135478513126253	1.34790118346823	0.810326664545147	0.352988230105867	0.726534379788077	0.537574518923083
chr1	158246664	158246863	200	-	utr3	Brinp2	0.188683895629877	NA	0.222378440588517	1	0.167468986616303	0.994669971013695	0.40914099931474	0.575172232479669	1.71364184082611	0.810326664545147	0.352988230105867	0.726534379788077	0.903315176280964
chr1	158355679	158355778	100	-	utr5	Brinp2	0.372974177290216	NA	0.129030629640762	1	0.588635078684674	0.994669971013695	0.418937207635488	0.583967767343997	-0.0480030648400185	0.810326664545147	0.352988230105867	0.726534379788077	-0.858329729385165
chr1	160224220	160226043	1824	-	exon	Rabgap1l	0.795598585986601	NA	0.833447431440918	1	0.891037010521955	0.994669971013695	0.995965802121539	1	1.45391356095464	0.826085215102659	0.0808625538313212	0.363412393073219	0.627828345851982
chr1	160226542	160231805	5264	-	exon	Rabgap1l	0.442857618057006	NA	0.526236068595754	1	0.558453708077115	0.994669971013695	0.43586107358211	0.599880488072908	1.05589318393163	0.826085215102659	0.0808625538313212	0.363412393073219	0.22980796882897
chr1	161019639	161019739	101	-	utr3	Zbtb37	0.918328528526787	NA	0.953271234027867	1	0.879640630781889	0.994669971013695	0.973194215595583	0.997559991047564	1.15016209726606	0.274965247178632	0.432857219429744	0.788423075392957	0.875196850087425
chr1	161019839	161020138	300	-	utr3	Zbtb37	0.566287119773928	NA	0.434251334654911	1	0.410560997966842	0.994669971013695	0.397156463831691	0.56365029868218	0.477034550507255	0.274965247178632	0.432857219429744	0.788423075392957	0.202069303328623
chr1	161031985	161032634	650	-	exon	Zbtb37	0.696390783842126	NA	0.498729585486969	1	0.724909384971593	0.994669971013695	0.19368235606671	0.345242736322163	-0.209231972534179	0.274965247178632	0.432857219429744	0.788423075392957	-0.484197219712811
chr1	161034206	161034799	594	-	utr5	Zbtb37	0.800336837532562	NA	0.747283544743798	1	0.549942910342964	0.994669971013695	0.110408797014329	0.244444713311618	-0.212197555165792	0.274965247178632	0.432857219429744	0.788423075392957	-0.487162802344424
chr1	161070209	161070658	450	-	utr5	Dars2	0.819320941507083	NA	0.963024123805736	1	0.838052903688033	0.994669971013695	0.0283056000982521	0.117873504446581	-0.198585413558105	-0.0801801091821779	0.751970840917908	0.936023915367049	-0.118405304375927
chr1	161109358	161109758	401	-	exon	Klhl20	0.915063800801018	NA	0.881198804995017	1	0.810068065083143	0.994669971013695	0.265535203450621	0.426348514393129	-0.112929370036339	-0.210836699596019	0.46319826689973	0.803991469202728	0.0979073295596801
chr1	161130451	161131461	1011	-	utr5	Klhl20	0.0756457937193685	NA	0.0770975538498469	1	0.140054731320308	0.994669971013695	0.116013547148142	0.251422317698318	1.49245887945833	-0.210836699596019	0.46319826689973	0.803991469202728	1.70329557905435
chr1	161251070	161251169	100	-	utr5	Prdx6	0.23479772099501	NA	0.404648465353272	1	0.738746612945966	0.994669971013695	0.0765641439863374	0.197490453752994	1.3237280281341	0.733285833947984	0.00164528027632251	0.0242096066943062	0.590442194186121
chr1	161818358	161818657	300	-	utr3	Suco	0.302357610961918	NA	0.38243043080409	1	0.675228245733513	0.994669971013695	0.185393526157246	0.336039630845011	0.679901976195277	0.0914636297777758	0.746709430344999	0.935612091447932	0.588438346417502
chr1	161834763	161835162	400	-	exon	Suco	0.573233324502443	NA	0.439217457599975	1	0.333785129086281	0.994669971013695	0.0982187440606836	0.227877879738676	0.528353499360616	0.0914636297777758	0.746709430344999	0.935612091447932	0.436889869582841
chr1	162533775	162533925	151	-	utr3	Mettl13	0.0930629452629004	NA	0.023368137282054	1	0.138938662717841	0.994669971013695	0.0355002886386891	0.130997431854905	-1.47148826989422	0.226149951810108	0.347967443817116	0.722416131919179	-1.69763822170433
chr1	162534025	162534524	500	-	utr3	Mettl13	0.553446141485281	NA	0.331167957424234	1	0.362497378817357	0.994669971013695	0.0567157913725544	0.167074220376288	-0.4153226856141	0.226149951810108	0.347967443817116	0.722416131919179	-0.641472637424209
chr1	162545804	162546503	700	-	exon	Mettl13	0.180171502935604	0.715825170211134	0.0860136863439657	1	0.135947474499465	0.994669971013695	0.00431349368335854	0.0658436994614332	-0.397226255563962	0.226149951810108	0.347967443817116	0.722416131919179	-0.623376207374071
chr1	162673274	162674115	842	-	utr3	Prrc2c	0.592924378093227	0.95160353909957	0.873029611669703	1	0.909932062426901	0.994669971013695	0.28314093365389	0.445765058340397	0.551741137152441	-0.0694452389502297	0.710410993684876	0.922999760809685	0.621186376102671
chr1	162697508	162698207	700	-	exon	Prrc2c	0.0409152027733766	0.401641024326093	0.112657102352166	1	0.405325482265923	0.994669971013695	0.0768288367352471	0.197898000918064	0.856710912059307	-0.0694452389502297	0.710410993684876	0.922999760809685	0.926156151009536
chr1	162704788	162705088	301	-	exon	Prrc2c	0.156086417689999	0.697062220596178	0.309188256238538	1	0.57136961499462	0.994669971013695	0.688350613113585	0.81243704960417	0.523753959204923	-0.0694452389502297	0.710410993684876	0.922999760809685	0.593199198155153
chr1	162705188	162705937	750	-	exon	Prrc2c	0.666394199262607	0.955608091969645	0.888013683009548	1	0.93366495097373	0.994669971013695	0.321187551680343	0.486540743059051	-0.0614221625426064	-0.0694452389502297	0.710410993684876	0.922999760809685	0.00802307640762326
chr1	162706037	162707781	1745	-	exon	Prrc2c	0.477146335657813	0.91984996373005	0.683447754112528	1	0.771061417194504	0.994669971013695	0.251191701232802	0.411059280866691	0.342374092759572	-0.0694452389502297	0.710410993684876	0.922999760809685	0.411819331709802
chr1	162710322	162710672	351	-	exon	Prrc2c	0.00216878964554714	0.159372773023214	0.00575957733083326	1	0.0355053064538536	0.84486729423967	0.317155652989589	0.482459880619138	1.23910410367656	-0.0694452389502297	0.710410993684876	0.922999760809685	1.30854934262679
chr1	163386237	163386581	345	-	utr3	Gorab	0.0224820638521585	NA	0.00858660779427017	1	0.00883074477839782	0.628486978296918	0.00381135004557243	0.0652410016147937	-1.07635825259975	-0.381306871912885	0.367005415997105	0.739896134768674	-0.695051380686866
chr1	164438351	164439309	959	-	exon	Atp1b1	0.353705372180404	NA	0.240252773655177	1	0.476616582870965	0.994669971013695	0.212453696017995	0.366357853332076	-0.706795457759945	-0.19756464162514	0.443929413240762	0.796077595872233	-0.509230816134805
chr1	165178600	165178799	200	-	utr3	Sft2d2	0.867669657966163	NA	0.967881520640065	1	0.803811113441246	0.994669971013695	0.103727944861009	0.235191011732072	-0.224562997467233	-0.0848526785547195	0.76934241608427	0.940917804924578	-0.139710318912514
chr1	165178898	165179195	298	-	utr3	Sft2d2	0.701694083956852	NA	0.480555645664683	1	0.804195047146725	0.994669971013695	0.0249601590578975	0.111821934439628	-0.293200288391678	-0.0848526785547195	0.76934241608427	0.940917804924578	-0.208347609836958
chr1	165215669	165215818	150	-	utr3	Tiprl	0.0450705327679265	NA	0.0217500892428805	1	0.0197378758169478	0.734990083711569	0.0183662985238254	0.0987536728952898	-1.05448917600769	0.0868185387021793	0.774915002957655	0.941854559448635	-1.14130771470987
chr1	165351032	165351132	101	-	exon	Dcaf6	0.100890473433544	NA	0.0490030675268518	1	0.149372780045488	0.994669971013695	0.316682993255796	0.482086020312898	-0.12795721386181	-0.17145905013512	0.623858296925767	0.890642063020496	0.0435018362733103
chr1	165593440	165601812	8373	-	utr3	Mpzl1	0.34281255486438	0.865873351751921	0.482340929156508	1	0.609115133815238	0.994669971013695	0.0347545125744164	0.129599445265138	0.814532853292985	0.717313315083678	0.00937124602702449	0.0888430059709243	0.0972195382093075
chr1	165655452	165655802	351	-	exon	Rcsd1	0.854915839445045	NA	0.912937516553787	1	0.828491739900228	0.994669971013695	0.327109181837196	0.492288682889559	1.33797673920366	1.74454553876008	0.129110288526782	0.468576514349416	-0.406568799556418
chr1	165655902	165656001	100	-	exon	Rcsd1	0.16361407644997	NA	0.0536188341497169	1	0.232800711243815	0.994669971013695	0.288005273759054	0.45049988581319	1.36212048297682	1.74454553876008	0.129110288526782	0.468576514349416	-0.382425055783256
chr1	165875452	165876979	1528	-	utr3	Pou2f1	0.793998535633015	0.976933105907531	0.981085354665421	1	0.930588008037036	0.994669971013695	0.045864007434499	0.149409962049083	0.18723252263514	0.0772376238689206	0.761495053832082	0.93893981288545	0.109994898766219
chr1	165880290	165883061	2772	-	exon	Pou2f1	0.00685162241444215	NA	0.0234573665784303	1	0.169008799054085	0.994669971013695	0.127543844674697	0.266156929720034	1.27926207841958	0.0772376238689206	0.761495053832082	0.93893981288545	1.20202445455066
chr1	165891874	165891974	101	-	exon	Pou2f1	0.281303456673807	NA	0.417447356696504	1	0.733794793595016	0.994669971013695	0.632684915009818	0.771174504524617	1.01605312684107	0.0772376238689206	0.761495053832082	0.93893981288545	0.938815502972154
chr1	165906747	165911428	4682	-	exon	Pou2f1	0.0110585984712545	0.23219265018981	0.0164669662397986	1	0.0525469408818465	0.915423022731116	0.386508761954221	0.553156016528659	1.16311981765904	0.0772376238689206	0.761495053832082	0.93893981288545	1.08588219379012
chr1	166098448	166098998	551	-	utr3	Dusp27	0.273807337889204	0.821062248991406	0.349947542922415	1	0.126541168554875	0.994669971013695	1	1	0.235285282101388	-0.271449115781187	0.285117975570026	0.671592458612894	0.506734397882575
chr1	166099397	166099697	301	-	exon	Dusp27	0.729379362926255	0.968913658737269	0.948722155958014	1	0.893362811976633	0.994669971013695	0.020393560965823	0.102618202929999	-0.166761613171322	-0.271449115781187	0.285117975570026	0.671592458612894	0.104687502609865
chr1	166099947	166100997	1051	-	exon	Dusp27	0.118505832519922	0.635013181331543	0.189493150501936	1	0.194309080402829	0.994669971013695	0.935671792132108	0.97633534174321	0.585401064245181	-0.271449115781187	0.285117975570026	0.671592458612894	0.856850180026369
chr1	166101196	166101296	101	-	exon	Dusp27	0.216457028928661	NA	0.337076984321555	1	0.411080895603809	0.994669971013695	0.395060695909288	0.561393175502002	0.371634775515034	-0.271449115781187	0.285117975570026	0.671592458612894	0.643083891296222
chr1	166127134	166127872	739	-	utr5	Dusp27	0.0715784834666518	NA	0.132712505956164	1	0.194765254461044	0.994669971013695	0.836215956690787	0.915497141020932	1.00299559713328	-0.271449115781187	0.285117975570026	0.671592458612894	1.27444471291446
chr1	166398596	166398696	101	-	utr3	Pogk	0.569200526805264	NA	0.577459413311069	1	0.842245778780082	0.994669971013695	1	1	1.84473811897255	1.90230153190248	0.000547809881014334	0.0101963782009058	-0.0575634129299256
chr1	166398896	166399046	151	-	utr3	Pogk	0.250018150337973	NA	0.0813946964301584	1	0.435802918476759	0.994669971013695	0.5013447265506	0.661381298275089	1.12922750945924	1.90230153190248	0.000547809881014334	0.0101963782009058	-0.773074022443234
chr1	166399145	166399545	401	-	utr3	Pogk	0.0292689061023483	NA	0.0183527130082697	1	0.0858594933322828	0.99082620737358	0.018530707328255	0.0991577316026696	2.06275216571621	1.90230153190248	0.000547809881014334	0.0101963782009058	0.160450633813737
chr1	166399645	166399844	200	-	utr3	Pogk	0.110359995850363	NA	0.0559106248516396	1	0.0273860704290511	0.782953977298914	0.101981740916245	0.232714684659656	1.94282049689391	1.90230153190248	0.000547809881014334	0.0101963782009058	0.0405189649914339
chr1	167226111	167226508	398	-	utr3	Uck2	0.831267353089673	0.984522537128689	0.870531497009192	1	0.982400027761207	0.994669971013695	0.00443774358425053	0.0658692532461805	0.281695185541496	0.202313199497154	0.316730922010393	0.69754844738932	0.0793819860443426
chr1	169498533	169498633	101	-	utr3	Nuf2	0.590902390130002	NA	0.425213101384955	1	0.535087332717147	0.994669971013695	0.0287151342653602	0.118710517933617	-0.310712896372732	0.118492942923778	0.691118778513154	0.91731008831733	-0.42920583929651
chr1	169952805	169952954	150	-	utr3	Hsd17b7	0.682584306314634	NA	0.787740065381915	1	0.965456861458823	0.994669971013695	0.499718188183161	0.659914738444762	0.118343503762028	0.379081901731418	0.452072476687281	0.7995579052052	-0.26073839796939
chr1	169977636	169977735	100	-	utr3	Ddr2	0.881530813969213	NA	0.999594139948262	1	NA	NA	0.980038571119079	1	0.378036123304262	-0.305316121435017	0.849157955084663	NA	0.683352244739279
chr1	170166744	170169375	2632	-	utr5	Uap1	0.272443090819752	NA	0.205888179071713	1	0.257864617468576	0.994669971013695	0.0727668804504185	0.192829918725401	-0.431756731041167	0.313092774962585	0.231074565301333	0.617405046588125	-0.744849506003752
chr1	170301429	170301528	100	-	exon	Gm7694	0.355515057838167	NA	0.1302902347868	1	0.585887879887491	0.994669971013695	0.712197294923128	0.830144478123915	1.29891398330371	3.49654099463737	0.066330165714812	NA	-2.19762701133366
chr1	170709813	170710062	250	-	utr3	Atf6	0.546117599517495	NA	0.359222269687205	1	0.519548698566463	0.994669971013695	1	1	-0.76822734647481	0.113550360041274	0.697295077019244	0.919123796913437	-0.881777706516084
chr1	170960763	170960913	151	-	utr3	Fcgr2b	1	NA	0.542681037573745	1	0.571704818802338	0.994669971013695	0.281036341302399	0.443415259456669	-2.35515148417564	-0.355782758323371	0.761385306114632	0.93893981288545	-1.99936872585227
chr1	171143640	171150553	6914	-	utr5	Sdhc	0.060718539299923	0.483552959666578	0.123275109916563	1	0.0220515179377097	0.744423831349703	0.831061897602577	0.911891505317512	1.23084473506236	-0.403962884745533	0.186563702481987	0.558677597988264	1.6348076198079
chr1	171218055	171218204	150	-	utr3	Tomm40l	0.0460556661259321	NA	0.0157324967998335	1	0.2155802492091	0.994669971013695	0.650235368957021	0.784623937499518	-0.34464275210837	0.145665939698401	0.747926976943039	0.93585554684369	-0.490308691806771
chr1	171218852	171219002	151	-	utr3	Tomm40l	0.437845123917031	NA	0.487886412098652	1	0.649448480290688	0.994669971013695	0.272796274337127	0.434155140332335	0.546909905541232	0.145665939698401	0.747926976943039	0.93585554684369	0.401243965842831
chr1	171219351	171219550	200	-	utr3	Tomm40l	0.689504676588351	NA	0.519080111394304	1	0.531469004459727	0.994669971013695	0.0135390366081023	0.0881598151624887	-0.275194885162943	0.145665939698401	0.747926976943039	0.93585554684369	-0.420860824861344
chr1	171246103	171251240	5138	-	utr5	Ndufs2	0.668958733112905	0.955608091969645	0.898732861547854	1	0.920707908145882	0.994669971013695	0.23235906410434	0.38928516093764	0.0332712389395025	-0.159879599775198	0.398141023752138	0.763774213949356	0.1931508387147
chr1	171276288	171276387	100	-	exon	Ppox	0.663441159870695	NA	0.793096472702799	1	0.748718411007195	0.994669971013695	0.388063798554688	0.554429141328712	0.143427234288624	-0.765552735391805	0.0424673254857137	0.247515945043208	0.908979969680429
chr1	171286389	171286637	249	-	exon	Usp21	0.966707624322676	NA	0.818306566056075	1	0.781897295761266	0.994669971013695	0.0543586592706209	0.163106402527514	-0.180104392804193	-0.18777158394218	0.529906634577105	0.845161572085363	0.00766719113798658
chr1	171286736	171286884	149	-	exon	Usp21	0.52502605420412	NA	0.429539920858062	1	0.336764644632395	0.994669971013695	0.0763826216779465	0.197450143502889	-0.684354855729077	-0.18777158394218	0.529906634577105	0.845161572085363	-0.496583271786897
chr1	171340887	171341286	400	-	utr3	Nit1	0.0758273347560907	NA	0.0534807249843901	1	0.112192230459442	0.994669971013695	0.00575123399560407	0.0686055350966338	-0.0825543116679864	0.253570980724701	0.383181575663406	0.752708106141438	-0.336125292392687
chr1	171342431	171342581	151	-	utr3	Nit1	0.285558843143783	NA	0.158246518082718	1	0.337725858814871	0.994669971013695	0.0860173926050903	0.210808977567073	-0.434204579327617	0.253570980724701	0.383181575663406	0.752708106141438	-0.687775560052318
chr1	171503861	171504111	251	-	exon	B930036N10Rik	0.042167121964769	NA	0.0150098167643382	1	0.0559721076272577	0.926389209006374	0.00238077867401931	0.0626227128851788	-0.114903675441709	1.43038252339917	0.639598829548307	NA	-1.54528619884088
chr1	172004504	172007919	3416	-	utr3	Vangl2	0.528357032559954	NA	0.341731751812601	1	0.413626777112595	0.994669971013695	0.0451361922755656	0.148027864488934	-0.103948077634368	0.318262475493824	0.205579014430951	0.582893261019256	-0.422210553128192
chr1	172066410	172066758	349	-	utr3	Ncstn	0.190479584148206	NA	0.113788008898659	1	0.126686375399251	0.994669971013695	0.00688412619589107	0.0719637357604347	-0.0911279508636766	0.434297207512041	0.1044621193608	0.418315477697399	-0.525425158375717
chr1	172206656	172206755	100	-	utr5	Pea15a	0.0346799093797953	NA	0.0762607489161826	1	0.349986998395266	0.994669971013695	0.577767832287055	0.727470559876016	1.83997503152399	0.720617637508523	0.00973391732978316	0.0914197268482649	1.11935739401547
chr1	172321398	172321498	101	-	utr3	Kcnj9	0.668572628464586	NA	0.489161446189989	1	0.792087243687	0.994669971013695	0.211106565955091	0.364837982639248	-1.68541563320503	-0.438142444114498	0.694517760990658	0.918080478741755	-1.24727318909054
chr1	172322844	172322944	101	-	utr3	Kcnj9	0.812762306086497	NA	0.999567469027719	1	NA	NA	0.997786011077507	1	0.807324230702409	-0.438142444114498	0.694517760990658	0.918080478741755	1.24546667481691
chr1	175686372	175686720	349	-	utr3	Chml	0.91950932043445	NA	0.794885058957101	1	0.859679857914395	0.994669971013695	0.556609617445209	0.708839889561038	0.500408783857458	-0.583638602558966	0.394510245693504	0.760891688142488	1.08404738641642
chr1	175688165	175688364	200	-	utr3	Chml	0.99082998466554	NA	0.935157840226076	1	0.6820742275084	0.994669971013695	0.0741542217427461	0.194593111847984	-0.0687163856841914	-0.583638602558966	0.394510245693504	0.760891688142488	0.514922216874775
chr1	176755289	176755389	101	-	utr3	Cep170	0.423316953903848	NA	0.239202442190601	1	0.498680938815376	0.994669971013695	0.0370836706397937	0.133807969655886	-0.0534555044563847	-0.154968023276789	0.537116958467697	0.847979758620735	0.101512518820405
chr1	176755489	176755789	301	-	utr3	Cep170	0.514936310546839	NA	0.726331988731904	1	0.740302115561004	0.994669971013695	0.715506906374775	0.832459962360206	-0.0311251269454124	-0.154968023276789	0.537116958467697	0.847979758620735	0.123842896331377
chr1	176756089	176756389	301	-	utr3	Cep170	0.482986458912661	NA	0.61152858228456	1	0.745461624022018	0.994669971013695	0.299948304464863	0.463339074561788	0.390998522238772	-0.154968023276789	0.537116958467697	0.847979758620735	0.545966545515562
chr1	176756489	176756789	301	-	utr3	Cep170	0.254526404004402	NA	0.377920018849107	1	0.574846910890856	0.994669971013695	0.521122324059066	0.678764336350547	0.406806296623937	-0.154968023276789	0.537116958467697	0.847979758620735	0.561774319900726
chr1	176774576	176774726	151	-	utr3	Cep170	0.409782007481562	NA	0.466927645335691	1	0.534462837900684	0.994669971013695	0.96731802153779	0.994902795684476	-0.31855177741008	-0.154968023276789	0.537116958467697	0.847979758620735	-0.16358375413329
chr1	178336997	178337797	801	-	utr5	Hnrnpu	0.174387820217608	0.712170480831008	0.309743063154826	1	0.295297142803233	0.994669971013695	0.870441322630536	0.937038935247129	0.461926140268336	-0.25946323041938	0.157889093717865	0.519960131241829	0.721389370687716
chr1	179546119	179546218	100	-	utr5	Tfb2m	0.551131759306422	NA	0.500560067088063	1	0.249274673884787	0.994669971013695	0.0511443066825588	0.158022915307153	-0.177990872034446	0.122276104298949	0.785620516459532	0.944438880832507	-0.300266976333396
chr1	179745493	179745642	150	-	utr3	Ahctf1	0.166154724900633	NA	0.0816839841853794	1	0.319233944080838	0.994669971013695	0.00644206015632509	0.0707141293707806	-0.913790647514403	-0.25703619696538	0.253640405006157	0.642539035789166	-0.656754450549023
chr1	179748688	179752608	3921	-	exon	Ahctf1	0.705422899619888	0.965457135793173	0.979198096081281	1	0.970962788668359	0.994669971013695	0.017184473734542	0.0964748269849598	-0.346733834123581	-0.25703619696538	0.253640405006157	0.642539035789166	-0.0896976371582019
chr1	179752707	179753256	550	-	exon	Ahctf1	0.17275265964347	0.70906809076241	0.30565263033124	1	0.163804713333875	0.994669971013695	0.459004997893879	0.622225860714749	0.389073315637049	-0.25703619696538	0.253640405006157	0.642539035789166	0.646109512602429
chr1	179753356	179754004	649	-	utr3	Ahctf1	0.884156929720162	0.987976638023999	0.845286503594585	1	0.569402943193411	0.994669971013695	0.00178137493940278	0.0614653506783183	-0.237510058381173	-0.25703619696538	0.253640405006157	0.642539035789166	0.019526138584207
chr1	179803480	179803680	201	-	utr5	Ahctf1	0.51564790052958	NA	0.672989933566511	1	0.784158889950862	0.994669971013695	0.785310152570915	0.880830847623126	0.332142211398569	-0.25703619696538	0.253640405006157	0.642539035789166	0.589178408363948
chr1	180166836	180166935	100	-	utr3	Coq8a	0.692060828637943	NA	0.551130963899898	1	0.638236844270839	0.994669971013695	0.578012223442281	0.727668304564727	-2.33276839374457	-1.74789777831035	5.87946202334486e-06	0.000223513129226999	-0.584870615434221
chr1	180167085	180167185	101	-	utr3	Coq8a	0.341007402553986	NA	0.183487676047393	1	0.339792853320682	0.994669971013695	0.263191317536781	0.42429923801426	-1.70684342686052	-1.74789777831035	5.87946202334486e-06	0.000223513129226999	0.0410543514498281
chr1	180227601	180228865	1265	-	exon	Psen2	0.461396038031981	NA	0.534318286697252	1	0.753737861331432	0.994669971013695	0.38406613204343	0.550937840757548	0.989884714385155	0.525120907644354	0.150534257225634	0.505637040510659	0.464763806740801
chr1	180694688	180694788	101	-	exon	Mixl1	0.0691295309593807	NA	0.013272853487981	1	0.118127365878541	0.994669971013695	0.385002488170828	0.551760820037298	0.798771659227024	1.7548096164681	0.123792717797761	0.45765862511117	-0.956037957241076
chr1	181090934	181091384	451	-	utr3	Nvl	0.659245089246562	NA	0.833094297471048	1	0.804457461009741	0.994669971013695	0.105423717318275	0.237332299459035	-0.71867046103743	-0.132214306543793	0.590263818938844	0.875650662771091	-0.586456154493637
chr1	181091584	181091684	101	-	utr3	Nvl	0.498048542780894	NA	0.342705703035507	1	0.516625652851793	0.994669971013695	0.0250020953408134	0.111931734192363	-0.68167061949049	-0.132214306543793	0.590263818938844	0.875650662771091	-0.549456312946697
chr1	181091883	181091983	101	-	utr3	Nvl	0.991290022156013	NA	0.887530332509373	1	0.923267048879804	0.994669971013695	0.182933510619038	0.333212493503823	-1.19264665000572	-0.132214306543793	0.590263818938844	0.875650662771091	-1.06043234346192
chr1	181177476	181180451	2976	-	utr3	Wdr26	0.707244946057999	0.965719225900569	0.924042161838639	1	0.96415997442381	0.994669971013695	0.0129623638100193	0.0871989778628788	0.171514600515655	0.166275973927311	0.448239931208723	0.798010501535157	0.00523862658834306
chr1	181896584	181896783	200	-	utr3	Enah	0.00900235158916531	NA	0.00156978467686374	1	0.0620818737388579	0.946508014940677	0.163178310132233	0.309357104755169	-0.0389567942913157	-0.4628708840418	0.019102034241521	0.146010855866389	0.423914089750485
chr1	181903119	181903518	400	-	utr3	Enah	0.681944059771342	NA	0.441878556399943	1	0.611828061742921	0.994669971013695	0.0134177030598858	0.0879969929406983	-0.708249230953676	-0.4628708840418	0.019102034241521	0.146010855866389	-0.245378346911875
chr1	181905613	181906501	889	-	utr3	Enah	0.59484776183309	0.95160353909957	0.904851953969336	1	0.849079667228379	0.994669971013695	0.0920149416608713	0.219248061385032	-0.134244745772257	-0.4628708840418	0.019102034241521	0.146010855866389	0.328626138269543
chr1	181921728	181921877	150	-	exon	Enah	0.401978748342256	NA	0.560262947393276	1	0.822144609054918	0.994669971013695	0.533962925889736	0.689319139916733	0.289430950852645	-0.4628708840418	0.019102034241521	0.146010855866389	0.752301834894445
chr1	181921977	181922127	151	-	exon	Enah	0.0704915942146669	NA	0.122540159450414	1	0.224882947450183	0.994669971013695	0.157635256685706	0.302473086383455	0.591915878022983	-0.4628708840418	0.019102034241521	0.146010855866389	1.05478676206478
chr1	181922227	181922476	250	-	exon	Enah	0.372640100668091	NA	0.60505548844468	1	0.773286666532001	0.994669971013695	0.124562485430087	0.262366918811976	0.0666920674289735	-0.4628708840418	0.019102034241521	0.146010855866389	0.529562951470774
chr1	181923623	181930710	7088	-	exon	Enah	0.00670127546032443	0.206318056596655	0.0131484826252493	1	0.0274388705035269	0.782953977298914	0.708425295787827	0.827456238869519	0.729696308611389	-0.4628708840418	0.019102034241521	0.146010855866389	1.19256719265319
chr1	182279019	182279218	200	-	exon	Degs1	0.505383614908655	NA	0.358862172141397	1	0.485654937684422	0.994669971013695	0.0130260225720514	0.087309981543883	0.472938210160473	0.947622898057624	0.00400777167737205	0.0481470106287479	-0.474684687897151
chr1	182279467	182279567	101	-	exon	Degs1	0.638407818450731	NA	0.434680655667224	1	0.848724732717182	0.994669971013695	0.183641783959806	0.333933936037139	0.903445658887462	0.947622898057624	0.00400777167737205	0.0481470106287479	-0.044177239170162
chr1	182316829	182317850	1022	-	utr3	Fbxo28	0.84645351304898	0.984522537128689	0.602246658342509	1	0.733877869542212	0.994669971013695	0.21524625411997	0.369599744091923	-0.266447928355383	-0.134306800764694	0.611537331606376	0.886551205822446	-0.132141127590689
chr1	182490628	182490827	200	-	exon	Capn2	0.900835185155105	NA	0.726194952566055	1	0.916535408230156	0.994669971013695	0.225338134242748	0.380657880260231	-1.33370957771854	1.20687493697033	1.58774333113943e-07	9.0299751674168e-06	-2.54058451468887
chr1	182517308	182517458	151	-	utr5	Capn2	0.380534908263559	NA	0.540859765683911	1	0.771703484471721	0.994669971013695	0.183542576914903	0.333882421410799	1.8935740750147	1.20687493697033	1.58774333113943e-07	9.0299751674168e-06	0.686699138044369
chr1	183086415	183086664	250	-	exon	Disp1	0.0497894771267745	NA	0.0735750341810291	1	0.159034699870448	0.994669971013695	0.291305162187626	0.45424086819506	0.995902865955631	0.246746811134202	0.508002669830517	0.83314941646698	0.749156054821429
chr1	183276501	183276600	100	-	utr3	Brox	0.328060213987569	NA	0.187769452737769	1	0.388697402360459	0.994669971013695	0.0100626358804103	0.0803804897772184	-1.29299039474986	-0.193060220529714	0.581761097727693	0.870515770790697	-1.09993017422015
chr1	183327416	183327613	198	-	exon	Mia3	0.458961103891416	NA	0.287395433892424	1	0.429419323834136	0.994669971013695	0.0178247996458371	0.0978309079376096	-0.0917487026259631	0.12691464323271	0.611611157553635	0.886551205822446	-0.218663345858673
chr1	183358662	183358906	245	-	exon	Mia3	0.187955739948121	NA	0.0939535928234109	1	0.174712297988819	0.994669971013695	0.0281277747693742	0.117525855311455	-0.970941767546071	0.12691464323271	0.611611157553635	0.886551205822446	-1.09785641077878
chr1	184033225	184033323	99	-	exon	1700056E22Rik	0.0662829582565214	NA	0.0125162622416893	1	0.104813981273377	0.994669971013695	0.2391574263338	0.396959875983674	1.02013805686669	-1.80694747301791	0.426624652255266	NA	2.8270855298846
chr1	184874015	184874313	299	-	utr3	C130074G19Rik	0.0682197995151648	NA	0.101991028920625	1	0.0385379202606739	0.865748088658283	0.495253852210176	0.656151303123016	0.748822630014277	0.0953062009464749	0.839097838328022	0.961705376104137	0.653516429067802
chr1	184898571	184900847	2277	-	exon	Mark1	0.675990406201034	NA	0.894513146249631	1	0.884685934719099	0.994669971013695	0.133817383524887	0.273894342498236	0.488546053073169	0.311048071650927	0.419862746369803	0.778984915448235	0.177497981422242
chr1	185286972	185287122	151	-	utr3	Iars2	0.61394862228825	0.952389574667123	0.798248793613722	1	0.775712522297328	0.994669971013695	0.594819090212056	0.742154286799213	-0.398664482468515	-0.418475945006592	0.0548734132238006	0.287506007138703	0.0198114625380767
chr1	186114320	186117261	2942	-	utr5	Lyplal1	0.0534020895581313	NA	0.108536431328652	1	0.100352798518927	0.994669971013695	0.216161652734197	0.370489777773085	1.80033841208176	0.387996158910349	0.316741742354589	0.69754844738932	1.41234225317141
chr1	186624739	186624988	250	-	utr3	Tgfb2	0.756408666443164	NA	0.902089906789673	1	0.918930442582082	0.994669971013695	0.769747403281928	0.870659148892729	3.39297863240223	3.53036354323092	2.22852399317704e-08	1.54295680532431e-06	-0.137384910828697
chr1	186721277	186736195	14919	-	utr3	Rrp15	0.280498150605981	0.828885329256595	0.447833544749434	1	0.420824042929154	0.994669971013695	0.155429740878693	0.299898769367955	0.526334669483282	0.1210862994337	0.677165303115485	0.911502039400216	0.405248370049582
chr1	186736294	186737717	1424	-	exon	Rrp15	0.161178775226863	0.700848544661659	0.310995033472107	1	0.430737279894526	0.994669971013695	0.05411037067957	0.162780485039479	0.876943567540316	0.1210862994337	0.677165303115485	0.911502039400216	0.755857268106616
chr1	186739659	186749358	9700	-	utr5	Rrp15	0.109902350531352	0.620332220152922	0.154055000669911	1	0.0825425933174056	0.987841655261926	0.974311813705968	0.99813990683227	1.04672507879071	0.1210862994337	0.677165303115485	0.911502039400216	0.925638779357008
chr1	188971394	188971494	101	-	utr3	Kctd3	0.127105756801676	NA	0.0700388116577268	1	0.148903284799366	0.994669971013695	0.0172978967056124	0.0968531091416734	-0.767480357634754	0.00864283073448906	0.967371727988947	0.99192933221588	-0.776123188369243
chr1	188972092	188972741	650	-	utr3	Kctd3	0.98953973736504	0.997350231174251	0.757614479248425	1	0.764423298323457	0.994669971013695	0.0115233709139719	0.0845131732128144	-0.246934259069442	0.00864283073448906	0.967371727988947	0.99192933221588	-0.255577089803931
chr1	188974098	188974343	246	-	utr3	Kctd3	0.975910502275876	NA	0.821764177496659	1	0.726315402605709	0.994669971013695	0.0181264258588447	0.0981630623265469	-0.00305009919059203	0.00864283073448906	0.967371727988947	0.99192933221588	-0.0116929299250811
chr1	189007741	189007841	101	-	utr5	Kctd3	0.441830467651722	NA	0.635105561459869	1	0.809694777312564	0.994669971013695	0.135130125511181	0.27557866042066	0.589711401690396	0.00864283073448906	0.967371727988947	0.99192933221588	0.581068570955907
chr1	189642454	189642704	251	-	utr3	Cenpf	0.908514309640199	NA	0.715307434947871	1	0.460834490973652	0.994669971013695	0.0238840077129603	0.109405897076383	-0.598633511944822	-0.368813644770286	0.584931922980934	0.872995267444758	-0.229819867174535
chr1	189648632	189648882	251	-	exon	Cenpf	0.890029112816599	NA	0.722283696378551	1	0.67743114572359	0.994669971013695	0.176776898862199	0.32618307311187	0.0584251524729849	-0.368813644770286	0.584931922980934	0.872995267444758	0.427238797243271
chr1	189648982	189650656	1675	-	exon	Cenpf	0.566248859500936	NA	0.693508733363325	1	0.856475192818858	0.994669971013695	0.841960179692155	0.918707515828065	-0.134387695455885	-0.368813644770286	0.584931922980934	0.872995267444758	0.234425949314402
chr1	189652341	189652741	401	-	exon	Cenpf	0.795012884787921	NA	0.939630075054619	1	0.729350925971905	0.994669971013695	0.124179395636768	0.26189106056138	0.009700548585708	-0.368813644770286	0.584931922980934	0.872995267444758	0.378514193355995
chr1	189652891	189653640	750	-	exon	Cenpf	0.292847124724596	0.835284752669171	0.429839602475159	1	0.616499844750067	0.994669971013695	0.965601529503844	0.993873512021901	0.398259956836077	-0.368813644770286	0.584931922980934	0.872995267444758	0.767073601606364
chr1	189653889	189654439	551	-	exon	Cenpf	0.572363538146344	NA	0.481559112162344	1	0.324108000529471	0.994669971013695	0.292713080282154	0.455591475072492	-0.381701545969118	-0.368813644770286	0.584931922980934	0.872995267444758	-0.0128879011988317
chr1	189654888	189655088	201	-	exon	Cenpf	0.954368921940071	NA	0.935198116504753	1	0.711517186936765	0.994669971013695	0.742420098980725	0.850236846001087	-0.24492851439942	-0.368813644770286	0.584931922980934	0.872995267444758	0.123885130370866
chr1	189656890	189657040	151	-	exon	Cenpf	0.719217552249914	NA	0.850567610248514	1	0.688674235231055	0.994669971013695	0.0717340938557698	0.191065410153244	0.277668771246515	-0.368813644770286	0.584931922980934	0.872995267444758	0.646482416016801
chr1	189657139	189657289	151	-	exon	Cenpf	0.862278022720024	NA	0.777959392879651	1	0.367002436651101	0.994669971013695	0.00307589492341998	0.0639819948825863	-0.740784238469124	-0.368813644770286	0.584931922980934	0.872995267444758	-0.371970593698837
chr1	189657389	189658338	950	-	exon	Cenpf	0.743759540882249	0.969969617266565	0.91553875725786	1	0.917355185710668	0.994669971013695	0.188149287513958	0.339079772641692	-0.215776179994511	-0.368813644770286	0.584931922980934	0.872995267444758	0.153037464775775
chr1	189880640	189882228	1589	-	utr3	Smyd2	0.642132170304196	0.952389574667123	0.42581316899308	1	0.634438387043002	0.994669971013695	0.00569783465773832	0.0684881597932066	0.0525878047323266	0.291958691259265	0.325543786519224	0.705700300732126	-0.239370886526939
chr1	190773069	190773669	601	-	utr3	Rps6kc1	0.888598392525079	NA	0.883691142486378	1	0.865977978192567	0.994669971013695	0.0610959284906115	0.173863173100274	0.399086536506695	0.319541836102964	0.203232306275846	0.580339791501381	0.0795447004037313
chr1	190799002	190799301	300	-	utr3	Rps6kc1	0.81619252538632	NA	0.582134407507843	1	0.873107401015349	0.994669971013695	0.0388056005362241	0.136877511356226	-0.625423877959362	0.319541836102964	0.203232306275846	0.580339791501381	-0.944965714062325
chr1	190799401	190800550	1150	-	utr3	Rps6kc1	0.619711980278941	0.952389574667123	0.917395008233948	1	0.910086021868988	0.994669971013695	0.026739167984712	0.115130427940376	0.366811930664971	0.319541836102964	0.203232306275846	0.580339791501381	0.0472700945620073
chr1	190949877	190950026	150	-	utr3	Vash2	0.893647293192983	NA	0.933721940210784	1	0.854492379345501	0.994669971013695	0.374839777544473	0.54204245536957	1.1846679616151	0.944804420326729	0.0053635896825419	0.0606237912698663	0.239863541288369
chr1	190960296	190966217	5922	-	exon	Vash2	0.14977027776038	NA	0.093871686376228	1	0.100362777089467	0.994669971013695	0.00115684036992147	0.0611507754436499	-0.100734196779332	0.944804420326729	0.0053635896825419	0.0606237912698663	-1.04553861710606
chr1	191025113	191025710	598	-	utr3	Flvcr1	0.76114793084913	NA	0.968996995941573	1	0.913914496083599	0.994669971013695	0.215328845531324	0.369631132703569	-0.986989006492523	-0.488564511424527	0.347107020343546	0.722044173113421	-0.498424495067996
chr1	191026009	191026108	100	-	utr5	Flvcr1	0.081649155111951	NA	0.0142277049100603	1	0.14302069596317	0.994669971013695	0.0228482264271281	0.107695123974279	-1.38401481180082	-0.488564511424527	0.347107020343546	0.722044173113421	-0.895450300376293
chr1	191045975	191046075	101	-	utr3	Tatdn3	0.49413418730591	NA	0.525966687677496	1	0.433843782248624	0.994669971013695	0.207202885355348	0.360557785363948	-0.20207916106134	0.0432594431355507	0.939203997788071	0.98626269933053	-0.24533860419689
chr1	191061240	191062882	1643	-	utr5	Tatdn3	0.325554090096779	NA	0.259085742988085	1	0.344631807635529	0.994669971013695	0.102305091016593	0.233298170467975	0.247533749790582	0.0432594431355507	0.939203997788071	0.98626269933053	0.204274306655031
chr1	191170687	191170883	197	-	utr3	Atf3	0.300986012776935	NA	0.18315837627468	1	0.399671222195315	0.994669971013695	0.0899718843739175	0.216447810310858	1.70392516134556	2.4045108406029	0.000724999322185779	0.0127045165380095	-0.700585679257336
chr1	191171079	191171226	148	-	utr3	Atf3	0.914364283690793	NA	0.958444659602087	1	0.777803082451077	0.994669971013695	0.999991863999086	1	1.09023845770011	2.4045108406029	0.000724999322185779	0.0127045165380095	-1.31427238290279
chr1	191352773	191352873	101	-	utr3	Ppp2r5a	0.67973119318284	NA	0.462672722175071	1	0.596479065799526	0.994669971013695	0.0526836390311136	0.160459012675934	-0.570237854611939	-0.323169979759071	0.216538867227613	0.598201289702732	-0.247067874852868
chr1	191372489	191384987	12499	-	exon	Ppp2r5a	0.624265732188846	NA	0.460364639035266	1	0.489817969888631	0.994669971013695	0.150109155665112	0.293905762334918	-0.722740970109509	-0.323169979759071	0.216538867227613	0.598201289702732	-0.399570990350438
chr1	191396294	191396493	200	-	utr5	Ppp2r5a	0.0580212374571795	NA	0.0421958640293004	1	0.0250778510938503	0.774310018828459	0.00777847250080854	0.0741085462006998	-1.12184094558292	-0.323169979759071	0.216538867227613	0.598201289702732	-0.798670965823844
chr1	191396893	191398953	2061	-	utr5	Ppp2r5a	0.92201395277577	NA	0.955818978397765	1	0.959911652911182	0.994669971013695	0.609709346962921	0.754462115583184	-0.487551064137357	-0.323169979759071	0.216538867227613	0.598201289702732	-0.164381084378286
chr1	191540728	191541077	350	-	utr3	Dtl	0.914386826428796	NA	0.828567696139608	1	0.862605411403878	0.994669971013695	0.0448687913295773	0.147798116431335	-0.101557851189361	-0.192450438907371	0.449395950173755	0.798010501535157	0.0908925877180109
chr1	191575444	191575544	101	-	utr5	Dtl	0.257462566774978	NA	0.16649595785597	1	0.217183044557739	0.994669971013695	0.309986783236737	0.474730472504637	-0.53528700706948	-0.192450438907371	0.449395950173755	0.798010501535157	-0.342836568162109
chr1	191821009	191821206	198	-	exon	Gm38037	0.426615291956603	NA	0.467472937553773	1	0.554621024183315	0.994669971013695	0.996738585688088	1	-0.22066012711873	-0.437142685849789	0.704698123364795	0.921476215699534	0.216482558731059
chr1	192100691	192100791	101	-	utr3	Rcor3	0.944556707083073	NA	0.825629569747106	1	0.889961347815169	0.994669971013695	0.498716413512914	0.659013123616435	-0.36277764462847	0.195717685892089	0.733786888474045	0.932160404680909	-0.558495330520559
chr1	192846338	192846737	400	-	utr3	Sertad4	0.0682426636941476	NA	0.0350120703763303	1	0.12017749592472	0.994669971013695	0.0296175772977496	0.119859822730837	2.21754831133041	2.08676546056271	0.000495116468331128	0.00941115281713757	0.130782850767701
chr1	192897124	192898853	1730	-	utr3	Syt14	0.109343454217765	NA	0.178043903579346	1	0.303524477223797	0.994669971013695	0.96159416146414	0.991156966007482	0.686361004409655	0.343539295667223	0.385104859805037	0.753163878887016	0.342821708742432
chr1	192930666	192930866	201	-	exon	Syt14	0.0976058653734552	NA	0.0881999153917562	1	0.171059310610336	0.994669971013695	0.746079769028243	0.852520154469245	0.117703960984562	0.343539295667223	0.385104859805037	0.753163878887016	-0.22583533468266
chr1	192984029	192984229	201	-	exon	Syt14	0.500082540293418	NA	0.490468131727863	1	0.651165796733376	0.994669971013695	0.669275573619485	0.798749382840673	0.527999427593281	0.343539295667223	0.385104859805037	0.753163878887016	0.184460131926059
chr1	193107486	193107735	250	-	utr3	Diexf	0.638407123149399	NA	0.870872741933461	1	0.897161413204278	0.994669971013695	0.346911241150324	0.513434108327685	-0.0964512073792267	-0.105994147766021	0.65746052729345	0.904966597591079	0.0095429403867939
chr1	195097482	195097582	101	-	utr3	Cr1l	0.206352611279768	NA	0.0752924714793841	1	0.219026385857018	0.994669971013695	0.0373353371872918	0.134395922132608	0.202276349335131	0.491287216927655	0.268603642307785	0.656793163405441	-0.289010867592524
chr1	195098432	195098732	301	-	utr3	Cr1l	0.54954471673203	NA	0.448534145637615	1	0.729662660716121	0.994669971013695	0.695995316115393	0.818402462373523	1.04906863032419	0.491287216927655	0.268603642307785	0.656793163405441	0.557781413396539
chr10	3873086	3873336	251	+	exon	Plekhg1	0.0320069289479939	NA	0.0231866046270019	1	0.0878814872940841	0.994669971013695	0.421250609062091	0.586113802505146	-0.421359278160029	-0.916044483860651	0.00730103712491245	0.0752221561107831	0.494685205700622
chr10	3956862	3957062	201	+	exon	Plekhg1	0.270954530089867	NA	0.252510391630699	1	0.467867928788065	0.994669971013695	0.955567947441048	0.987736713860048	-0.145018791246979	-0.916044483860651	0.00730103712491245	0.0752221561107831	0.771025692613672
chr10	3957162	3957262	101	+	exon	Plekhg1	0.140552956538598	NA	0.172954190893745	1	0.44156621242632	0.994669971013695	0.88282635979461	0.945832677506436	0.251713634626286	-0.916044483860651	0.00730103712491245	0.0752221561107831	1.16775811848694
chr10	3957412	3957611	200	+	exon	Plekhg1	0.996376587232107	NA	0.773620670892217	1	0.978235106565889	0.994669971013695	0.670950814748379	0.799260325003735	-0.58138477597252	-0.916044483860651	0.00730103712491245	0.0752221561107831	0.33465970788813
chr10	3957761	3960144	2384	+	exon	Plekhg1	0.195864063378953	NA	0.106420098122829	1	0.185906487776496	0.994669971013695	0.0689022499854226	0.186382823296607	-0.75659382225238	-0.916044483860651	0.00730103712491245	0.0752221561107831	0.159450661608271
chr10	3963458	3964307	850	+	utr3	Plekhg1	0.513047368529812	NA	0.732196835540743	1	0.793665101444382	0.994669971013695	0.168442057052155	0.315471506874234	-0.617602228841648	-0.916044483860651	0.00730103712491245	0.0752221561107831	0.298442255019003
chr10	3973168	3973317	150	+	utr5	Mthfd1l	0.146422354442592	NA	0.110603751837148	1	0.193912087498288	0.994669971013695	0.042439416452687	0.143729367173005	-0.505330912662259	-0.207875325540688	0.351382272958734	0.725471187666829	-0.29745558712157
chr10	4266430	4266579	150	+	utr5	Akap12	0.369587266339656	0.882610735235072	0.544327126197055	1	0.430766919221157	0.994669971013695	0.552576213511887	0.705615560253549	0.745633815414473	-0.109245814769763	0.577280188550608	0.86825266683884	0.854879630184236
chr10	4353416	4353665	250	+	exon	Akap12	0.000118209349176099	0.0946646577413138	0.000841465665549398	1	0.0201295148707305	0.74362381944328	0.217827500659637	0.372120826712312	1.42721042574955	-0.109245814769763	0.577280188550608	0.86825266683884	1.53645624051932
chr10	4354012	4354211	200	+	exon	Akap12	0.0593097928125694	0.480985143086028	0.139848532390558	1	0.350569557656892	0.994669971013695	0.985098597818198	1	0.834512730755827	-0.109245814769763	0.577280188550608	0.86825266683884	0.94375854552559
chr10	4354658	4358576	3919	+	utr3	Akap12	0.46096135606945	0.91527649252459	0.720579634356358	1	0.669389567677279	0.994669971013695	0.358100870909044	0.52480517255562	0.0776802437232875	-0.109245814769763	0.577280188550608	0.86825266683884	0.186926058493051
chr10	4359172	4359271	100	+	utr3	Akap12	0.585379589756239	NA	0.863975794517726	1	0.734156563103877	0.994669971013695	0.285396249231518	0.448006610767289	-0.0356286055481592	-0.109245814769763	0.577280188550608	0.86825266683884	0.0736172092216039
chr10	4395875	4395975	101	+	exon	Gm21781	0.598418596639613	NA	0.565654456447838	1	0.763247474613908	0.994669971013695	0.981704860415174	1	0.135276489773317	-0.709628090880311	0.120194532209284	0.450007323830578	0.844904580653628
chr10	4453642	4454192	551	+	utr3	Armt1	0.319500305477842	0.852931837936385	0.155381185973235	1	0.164668048111939	0.994669971013695	0.0082122954247279	0.0752008816548147	-0.260350818552508	0.187162508586552	0.490636066975286	0.821566578894085	-0.44751332713906
chr10	4454691	4454991	301	+	utr3	Armt1	0.94465110566442	NA	0.827166699756471	1	0.861998391448839	0.994669971013695	0.0487876981396166	0.153996858136092	-0.496993180175572	0.187162508586552	0.490636066975286	0.821566578894085	-0.684155688762124
chr10	7604253	7608562	4310	+	exon	Lrp11	0.0895775694931188	NA	0.173012608355784	1	0.346223865314896	0.994669971013695	0.669627230304073	0.798879719320431	0.796859134815538	0.132115751503647	0.636656779713417	0.897205791712021	0.664743383311892
chr10	7623651	7623948	298	+	utr3	Lrp11	0.246117765148367	NA	0.156105969807229	1	0.36798750836665	0.994669971013695	0.123411124772501	0.261096949223487	-0.48754077794666	0.132115751503647	0.636656779713417	0.897205791712021	-0.619656529450306
chr10	7702206	7702306	101	+	exon	Lats1	0.966260070424569	NA	0.826484624025929	1	0.820669509386257	0.994669971013695	0.18882979560012	0.33978148138975	0.176866558924974	0.433911918300284	0.227329766652691	0.612538111612401	-0.257045359375311
chr10	7702456	7702556	101	+	exon	Lats1	0.908440415396682	NA	0.909334677296206	1	0.914518014483238	0.994669971013695	0.105575650962399	0.237513302529668	1.10292742233356	0.433911918300284	0.227329766652691	0.612538111612401	0.669015504033272
chr10	7702656	7702956	301	+	exon	Lats1	0.660087248796876	NA	0.476377444658168	1	0.508737492133305	0.994669971013695	0.0229506741877182	0.107816534663648	0.702662776530795	0.433911918300284	0.227329766652691	0.612538111612401	0.268750858230511
chr10	7705595	7705844	250	+	exon	Lats1	0.605953217046707	NA	0.441614674887171	1	0.545517346911334	0.994669971013695	0.0262096951179478	0.114046530435578	-0.0471227959157764	0.433911918300284	0.227329766652691	0.612538111612401	-0.481034714216061
chr10	7712662	7712912	251	+	exon	Lats1	0.626862200983271	NA	0.523946499877823	1	0.573759444061747	0.994669971013695	0.0570517199452498	0.167658671445584	-0.443344000997264	0.433911918300284	0.227329766652691	0.612538111612401	-0.877255919297548
chr10	7820985	7821285	301	+	utr3	Ppil4	0.0662519333176873	NA	0.142660738021762	1	0.385759347948978	0.994669971013695	0.698498139460233	0.820538525957055	0.396957874669678	-0.392525941083852	0.169708610554002	0.536885080843643	0.78948381575353
chr10	11149527	11151902	2376	+	utr5	Shprh	0.637674552671232	NA	0.536768535260372	1	0.520884497352264	0.994669971013695	0.0702941651993917	0.188695718784263	-0.317746977849536	-0.375274906194653	0.168772041290692	0.535465206695572	0.0575279283451166
chr10	11164419	11164618	200	+	exon	Shprh	0.964448266657935	NA	0.770984387591603	1	0.805948322942089	0.994669971013695	0.0563672991170755	0.166503865482686	-0.281668277212007	-0.375274906194653	0.168772041290692	0.535465206695572	0.0936066289826457
chr10	11170139	11170343	205	+	exon	Shprh	0.114776171929898	NA	0.0911210139510217	1	0.111662309803545	0.994669971013695	0.0187785613059368	0.099938411702595	-1.39683155112967	-0.375274906194653	0.168772041290692	0.535465206695572	-1.02155664493502
chr10	11281380	11281616	237	+	utr5	Fbxo30	0.729357260653832	NA	0.918340427948913	1	0.812776793227166	0.994669971013695	0.274130799927524	0.435654889765602	0.4562478954787	0.312321564127068	0.287894707897078	0.674138016260512	0.143926331351633
chr10	11290011	11290361	351	+	exon	Fbxo30	0.461019425180537	NA	0.333645952425118	1	0.510694425437576	0.994669971013695	0.304017286944371	0.467500927681253	0.391735287304677	0.312321564127068	0.287894707897078	0.674138016260512	0.079413723177609
chr10	11290811	11295304	4494	+	exon	Fbxo30	0.569552353289046	0.945145268994154	0.802221683923999	1	0.883890914389768	0.994669971013695	0.040749124047034	0.140347799503044	0.54615822267073	0.312321564127068	0.287894707897078	0.674138016260512	0.233836658543663
chr10	13008485	13009133	649	+	utr3	Sf3b5	0.503052692649125	0.930275909770702	0.754641096012606	1	0.64954310743316	0.994669971013695	0.0198819160040538	0.101561989340692	0.379199530671305	0.159601544049972	0.513766251809904	0.835732842459444	0.219597986621333
chr10	13127262	13127661	400	+	exon	Plagl1	0.0217700142738738	0.306924821968553	0.0592854218413402	1	0.00205342691760203	0.33647738105261	0.645739756756158	0.781179146713218	3.74186912396541	2.60350936079413	9.75789228867416e-14	1.86466816375037e-11	1.13835976317128
chr10	13128457	13128955	499	+	exon	Plagl1	0.00966969437378431	NA	0.025327985572599	1	0.000102240854815906	0.0528776921001012	0.607613302176804	0.752650940690759	4.74437804958226	2.60350936079413	9.75789228867416e-14	1.86466816375037e-11	2.14086868878813
chr10	13515110	13515409	300	+	utr3	Fuca2	0.259053315682772	NA	0.204757792424422	1	0.179792461126538	0.994669971013695	0.0826628667773268	0.205765728723411	0.517023577188188	0.925547354534257	0.0209596249041146	0.155483097373587	-0.408523777346069
chr10	14149329	14149628	300	+	exon	Hivep2	1	NA	0.50559288225422	1	0.645044469294612	0.994669971013695	0.460625770287609	0.623813980031082	3.64341009692598	3.35423864239324	0.000149036175716614	0.00354226612001743	0.289171454532736
chr10	17723267	17723513	247	+	utr5	Cited2	0.479153875026021	0.922434313304506	0.70595878859672	1	0.916771226936853	0.994669971013695	0.41292602599859	0.578832873829772	2.05698418763645	1.71570595625118	7.27177645017391e-14	1.4276589052588e-11	0.341278231385264
chr10	17724004	17724839	836	+	utr3	Cited2	0.270930411692542	0.818090560958802	0.454485613841374	1	0.245694173208963	0.994669971013695	0.357849679451568	0.524529311110263	2.08002282450888	1.71570595625118	7.27177645017391e-14	1.4276589052588e-11	0.3643168682577
chr10	18524751	18525001	251	+	exon	Nhsl1	0.871976981838568	NA	0.694949910228661	1	0.869389158768296	0.994669971013695	0.199142462854978	0.351222958255432	0.119095562661457	0.313471339789481	0.223968662623812	0.608054342247484	-0.194375777128024
chr10	18525201	18525501	301	+	exon	Nhsl1	0.421884365640689	NA	0.556230234486777	1	0.915175447945251	0.994669971013695	0.37231678009672	0.539470826674056	0.531525557231244	0.313471339789481	0.223968662623812	0.608054342247484	0.218054217441763
chr10	18525901	18526601	701	+	exon	Nhsl1	0.177574357865047	NA	0.335526452135064	1	0.489939531557736	0.994669971013695	0.208469632222121	0.361959549325416	0.768514787407855	0.313471339789481	0.223968662623812	0.608054342247484	0.455043447618374
chr10	18526951	18531993	5043	+	utr3	Nhsl1	0.202154036274568	0.730919931868189	0.300870950465627	1	0.0741630725475834	0.967348060344744	0.292745479421543	0.455591475072492	0.918572472605164	0.313471339789481	0.223968662623812	0.608054342247484	0.605101132815683
chr10	18845166	18845264	99	+	utr5	Perp	0.0484460707830663	NA	0.0754917954022073	1	0.335647445157963	0.994669971013695	0.076858496162364	0.197912706158781	3.33092903471719	1.76563607966334	5.65076207940147e-11	7.16696655946742e-09	1.56529295505385
chr10	18855805	18855951	147	+	utr3	Perp	0.190019869972217	NA	0.109127412701986	1	0.210039562797375	0.994669971013695	0.00205000816273404	0.0616989581531553	1.21834576325647	1.76563607966334	5.65076207940147e-11	7.16696655946742e-09	-0.547290316406871
chr10	19609330	19609730	401	+	utr3	Ifngr1	0.786834607313767	NA	0.985795310230978	1	0.977378864200156	0.994669971013695	0.142809708381481	0.285020741497259	0.710688795995426	0.93689532811142	0.0917398750740466	0.390371558983104	-0.226206532115995
chr10	20141556	20141706	151	+	utr3	Map3k5	0.610638524127428	NA	0.686437809800675	1	0.499945936331916	0.994669971013695	0.99994707247615	1	1.00225829114374	0.822573069078823	0.0218291490330732	0.160169580025885	0.179685222064916
chr10	20269420	20273510	4091	+	exon	Map7	0.107744740137907	0.616301433141249	0.196601657114735	1	0.233342335964248	0.994669971013695	0.772204033000697	0.872118462917894	0.176585127333506	-0.647698068749071	0.00932869751445189	0.0886009892492542	0.824283196082576
chr10	20325148	20325596	449	+	exon	Bclaf1	0.0437798680404587	0.41185505489913	0.0952646834223881	1	0.203608586913021	0.994669971013695	0.996141131935025	1	0.536740734921577	-0.321223094374475	0.0990414628467545	0.405908563202655	0.857963829296053
chr10	20357392	20357541	150	+	exon	Mtfr2	0.240313418643253	NA	0.155673708508121	1	0.314851691782775	0.994669971013695	0.0188195957995323	0.0999594951121656	-0.926918289362509	0.0918046931503275	0.829663486793912	0.95908510184952	-1.01872298251284
chr10	20959856	20959956	101	+	exon	Ahi1	0.0725309366776731	NA	0.0871969689770526	1	0.114985031302026	0.994669971013695	0.429850567582783	0.594061541646505	0.117941199428736	-1.04764455436763	0.00133074652800818	0.0205078056337777	1.16558575379637
chr10	21367751	21368650	900	+	utr3	Hbs1l	0.972345687193163	NA	0.7562252964998	1	0.659503938807494	0.994669971013695	0.0247597588794324	0.111525266605917	-0.220675472030073	0.0698857792171288	0.779680145490809	0.943079061896817	-0.290561251247201
chr10	21998764	21998913	150	+	utr3	Sgk1	0.547780162742507	0.941157010114612	0.770875166471736	1	0.676147160618403	0.994669971013695	0.194167331848798	0.345497086889731	0.535318946754996	0.261885510724784	0.231959051113572	0.617929262982316	0.273433436030212
chr10	25359898	25398675	38778	+	utr5	Epb41l2	0.0459955637443751	0.425629376739753	0.117046765220293	1	0.188346452687215	0.994669971013695	0.233732423119463	0.391032466510002	1.35497716631281	-0.0825563484456664	0.684973437381527	0.914650778929219	1.43753351475848
chr10	25441908	25443792	1885	+	exon	Epb41l2	0.000719441516875732	0.13922906307538	0.00229994423640875	1	0.0256363472626804	0.774310018828459	0.212888415005519	0.366765887017883	1.57424383633938	-0.0825563484456664	0.684973437381527	0.914650778929219	1.65680018478505
chr10	25501863	25502263	401	+	exon	Epb41l2	0.0363087255809053	0.376425155002039	0.0744881001932618	1	0.102429655349222	0.994669971013695	0.952861390778391	0.986343465864377	0.83407966354296	-0.0825563484456664	0.684973437381527	0.914650778929219	0.916636011988626
chr10	28465838	28465988	151	+	exon	Ptprk	0.652391480716869	NA	0.507404967894231	1	0.608906410192594	0.994669971013695	0.0154086681966802	0.0915346303605283	-0.247565185997079	-0.0257578259686385	0.907000644149759	0.977309188725273	-0.221807360028441
chr10	29180996	29196536	15541	+	exon	Soga3	0.112089776407084	NA	0.18744330048696	1	0.174653462084981	0.994669971013695	0.135964417202396	0.276458216454365	0.467719436111406	0.140331114811255	0.727035535754572	0.929573917663122	0.32738832130015
chr10	29196933	29197182	250	+	exon	Soga3	0.2101053000915	NA	0.323216353762603	1	0.258546290985972	0.994669971013695	0.155464370365005	0.299930856013902	0.318380964157384	0.140331114811255	0.727035535754572	0.929573917663122	0.178049849346128
chr10	29346823	29347469	647	+	utr3	Echdc1	0.796094276168158	0.976960896363847	0.938969177316014	1	0.956458708847869	0.994669971013695	0.151390086189565	0.295387939833339	0.492107307197894	0.987096400848423	0.397952109414024	0.76372340581144	-0.494989093650529
chr10	33624695	33624795	101	+	exon	Gm15939	0.766302059725508	NA	0.791962585409391	1	0.885719450464313	0.994669971013695	0.377163726114866	0.544599581304334	2.56748583414133	NA	NA	NA	NA
chr10	33914421	33914521	101	+	exon	Rsph4a	0.511386242599155	NA	0.382824930090315	1	0.500255247020989	0.994669971013695	0.888829097127931	0.949090627711804	0.382025448269472	0.0504604735450218	0.968168855911961	0.991971762970196	0.33156497472445
chr10	34282290	34283782	1493	+	utr3	Tspyl1	0.0371987483224089	0.379873672053688	0.1197260981962	1	0.0479256240931512	0.900894660454832	0.0462068491345076	0.14992517915153	0.186763935361414	-0.60440279639292	0.0203117493599528	0.152383000371262	0.791166731754334
chr10	34298138	34298237	100	+	exon	Tspyl4	0.667414739782607	NA	0.693987258312106	1	0.780043602329545	0.994669971013695	0.804662513649421	0.894946700369797	-0.0929388677019855	-0.434234786437414	0.673088390760379	0.910066303431863	0.341295918735429
chr10	34299083	34299232	150	+	utr3	Tspyl4	0.758923679922449	NA	0.830012325766684	1	0.887004479552535	0.994669971013695	0.968457971671881	0.995767936688174	1.11802947353888	-0.434234786437414	0.673088390760379	0.910066303431863	1.55226425997629
chr10	39551500	39564092	12593	+	utr3	Fyn	0.86069582943961	NA	0.682184292891348	1	0.539224292233635	0.994669971013695	0.0209562460604626	0.103536334228693	0.553447446650985	0.396519351321631	0.125264381285798	0.460376622936466	0.156928095329354
chr10	39626284	39634607	8324	+	exon	Traf3ip2	0.119117440382667	NA	0.204473338894073	1	0.278600220774967	0.994669971013695	0.704694000061647	0.824519057183589	-0.372855404161032	-0.220090043279919	0.677010225606774	0.911502039400216	-0.152765360881113
chr10	39821972	39822272	301	+	utr3	Rev3l	0.313313548991671	NA	0.412383892334981	1	0.633680351183362	0.994669971013695	0.729687128238675	0.842137180900473	0.352987568172615	0.10031107831882	0.747027160138514	0.935612091447932	0.252676489853795
chr10	39824621	39824920	300	+	utr3	Rev3l	0.883199336910294	NA	0.968229546367595	1	0.873490635381152	0.994669971013695	0.0835428355325363	0.207009989650239	0.275871091808723	0.10031107831882	0.747027160138514	0.935612091447932	0.175560013489903
chr10	39828371	39828471	101	+	utr3	Rev3l	0.498780124039797	NA	0.482771939452538	1	0.782548556814554	0.994669971013695	0.831926423724789	0.912719910358583	0.866041129046355	0.10031107831882	0.747027160138514	0.935612091447932	0.765730050727535
chr10	40349469	40349719	251	+	utr5	Cdk19	0.243183697030516	NA	0.348813076541652	1	0.466671752931938	0.994669971013695	0.841111447213965	0.918373330159641	-0.131448482920494	-0.431244862923782	0.273624499787587	0.661762221671345	0.299796380003288
chr10	40479722	40480021	300	+	utr3	Cdk19	0.725888478864293	NA	0.542172015714957	1	0.644376604367208	0.994669971013695	0.0389699807080222	0.137024011086257	-0.815411381738181	-0.431244862923782	0.273624499787587	0.661762221671345	-0.384166518814399
chr10	40936187	40937832	1646	+	utr3	Wasf1	0.341392877406162	0.865283866519891	0.580429824063276	1	0.630424846546103	0.994669971013695	0.309012308033367	0.473608543852097	1.0154019467592	0.560311996961691	0.0127535397840409	0.110110682039081	0.455089949797509
chr10	41450433	41451239	807	+	utr5	Zbtb24	0.450865697647425	NA	0.305865913719032	1	0.539318706819944	0.994669971013695	0.0102255153503508	0.0807907834437624	-0.541118909959123	0.0677115552726714	0.820653646440541	0.957485603970487	-0.608830465231794
chr10	41451339	41452035	697	+	exon	Zbtb24	0.799781514834862	0.977711263629735	0.545558520336391	1	0.612891943028863	0.994669971013695	0.0497827694673092	0.155827007295948	-0.335505396478509	0.0677115552726714	0.820653646440541	0.957485603970487	-0.40321695175118
chr10	41464480	41464878	399	+	exon	Zbtb24	0.733294114629367	NA	0.601106037341645	1	0.732991917690494	0.994669971013695	0.0886929416598218	0.214894111656882	-0.321962445666536	0.0677115552726714	0.820653646440541	0.957485603970487	-0.389674000939208
chr10	41486832	41486982	151	+	utr3	Mical1	0.364824698557431	NA	0.37429036832761	1	0.509678993243258	0.994669971013695	0.999197209425213	1	-0.242127981813808	-0.423327100151808	0.175320306490207	0.545855375720205	0.181199118338
chr10	41519514	41519664	151	+	utr5	Cd164	0.105524661812715	NA	0.180966973095059	1	0.266792822665959	0.994669971013695	0.583563508193736	0.732664160415328	1.22203304177597	-0.203323248111888	0.410684160362573	0.773705013611829	1.42535628988785
chr10	41526861	41528899	2039	+	utr3	Cd164	0.401327961556282	0.893696896309442	0.503221902300749	1	0.455547109987912	0.994669971013695	0.251249123229246	0.411059280866691	0.252098902830676	-0.203323248111888	0.410684160362573	0.773705013611829	0.455422150942563
chr10	41810930	41811129	200	+	utr5	Sesn1	0.762591645475259	NA	0.606497104420299	1	0.750214415712289	0.994669971013695	0.059272388799876	0.171141191227228	-0.532451490299281	0.31612594286206	0.470558031118123	0.80856186089801	-0.84857743316134
chr10	42761646	42761845	200	+	utr5	Sec63	0.140154532166264	NA	0.212009965566711	1	0.419747876560117	0.994669971013695	0.36587674957199	0.532490071244449	1.13632144110459	0.02674242433141	0.925884059024328	0.981654715633656	1.10957901677318
chr10	42815105	42815205	101	+	exon	Sec63	0.000773923679905601	NA	0.00101909531450527	1	0.0122262887353993	0.661258426702152	0.0199298549524679	0.10161293920095	1.89944887835061	0.02674242433141	0.925884059024328	0.981654715633656	1.8727064540192
chr10	43345663	43346010	348	+	exon	Pdss2	0.451941579236298	NA	0.515180711057709	1	0.752248070243766	0.994669971013695	0.826016037674548	0.908472610601355	0.0809863278517434	0.309406024302929	0.429694889775587	0.785408386719003	-0.228419696451185
chr10	43510320	43512211	1892	+	utr3	Bend3	0.603573231534607	0.952389574667123	0.903883906772237	1	0.87370473090399	0.994669971013695	0.233372777359992	0.390548417108521	0.715946030836796	0.57691214102383	0.00889546658948679	0.0858815240821437	0.139033889812965
chr10	43582727	43583174	448	+	utr3	Cd24a	0.777999454768131	0.976718292014204	0.967241122813662	1	0.789110496799333	0.994669971013695	0.00253162726099432	0.0630497367177743	1.43530034826925	1.33814128023639	1.85728473777949e-05	0.000611921950847256	0.0971590680328569
chr10	43901906	43902005	100	+	utr5	Rtn4ip1	0.742728446188817	NA	0.554874884449306	1	0.80300129159477	0.994669971013695	0.181298790245756	0.331284323046938	-0.953229089713572	-0.170816605219226	0.575007612855193	0.866814950470313	-0.782412484494346
chr10	44363018	44363311	294	+	utr3	Atg5	0.807071129379997	NA	0.955084556662316	1	0.957851420252034	0.994669971013695	0.0593363153603956	0.171266416568556	-0.321791608795193	0.0191636829942305	0.950412415253148	0.987982210445211	-0.340955291789423
chr10	45158462	45158712	251	+	utr3	Prep	0.382575777806091	0.889842583705107	0.548270655609109	1	0.91603508179889	0.994669971013695	0.0342414206993665	0.128645157489841	1.05741769963269	0.545078323246844	0.0181688553969256	0.140725349281146	0.512339376385845
chr10	52233769	52261759	27991	+	exon	Dcbld1	0.0877657495677728	NA	0.151027817908913	1	0.392347702821004	0.994669971013695	0.71026803223573	0.828679192070016	0.967427215303525	0.244955274150574	0.488250609213316	0.820256444876948	0.722471941152951
chr10	52317059	52320181	3123	+	utr3	Dcbld1	0.633245434420103	0.952389574667123	0.40106516981603	1	0.393305107516801	0.994669971013695	0.0466781959763694	0.150238211858993	0.00818656012985988	0.244955274150574	0.488250609213316	0.820256444876948	-0.236768714020714
chr10	52417597	52417795	199	+	utr5	Nus1	0.876545203961962	NA	0.957972581064138	1	0.933261202645532	0.994669971013695	0.154538528088284	0.299044883699347	0.458588959766135	0.0148318900887232	0.952963529116061	0.988933978231324	0.443757069677412
chr10	52433426	52436757	3332	+	utr3	Nus1	0.692982757215262	NA	0.520168787507974	1	0.606573892060062	0.994669971013695	0.0108006158001344	0.0825121487947437	-0.461380378945517	0.0148318900887232	0.952963529116061	0.988933978231324	-0.476212269034241
chr10	52438445	52438544	100	+	utr3	Nus1	0.917604936825804	NA	0.785576039261859	1	0.870819451017761	0.994669971013695	0.134800623019346	0.275224628834859	0.114475568111874	0.0148318900887232	0.952963529116061	0.988933978231324	0.0996436780231508
chr10	53607780	53607930	151	+	utr3	Asf1a	0.621960933022207	NA	0.464138000111072	1	0.686410787156805	0.994669971013695	0.0252414861291091	0.112399487805811	-0.0154060958609875	0.0464782707259489	0.910474206012687	0.977730619423115	-0.0618843665869364
chr10	56114990	56115238	249	+	utr5	Msl3l2	0.112138866725349	NA	0.143196566766515	1	0.342971544615981	0.994669971013695	0.552736068780648	0.705765602612408	1.16566675990578	0.565780772669764	0.355894403350887	0.729288397275688	0.599885987236016
chr10	56115786	56116134	349	+	exon	Msl3l2	0.401549644659663	NA	0.288256538546387	1	0.359912406650748	0.994669971013695	0.127273443526174	0.265825694344026	0.446273377465612	0.565780772669764	0.355894403350887	0.729288397275688	-0.119507395204152
chr10	56377430	56377579	150	+	utr5	Gja1	0.321529184459085	NA	0.233212810140313	1	0.375920861256517	0.994669971013695	0.249520461648132	0.40922829256327	1.26313606934206	1.17649482457865	9.92003035651775e-09	7.52242725236044e-07	0.0866412447634082
chr10	56387612	56387762	151	+	exon	Gja1	0.742430553607431	0.969861063921761	0.477868613260038	1	0.323832671498864	0.994669971013695	0.031588930145273	0.123764487497879	0.984724042928421	1.17649482457865	9.92003035651775e-09	7.52242725236044e-07	-0.191770781650232
chr10	56387861	56388957	1097	+	utr3	Gja1	0.430355831153182	0.905698098053131	0.691405094346771	1	0.779695717214506	0.994669971013695	0.00182684667270783	0.0614653506783183	1.32056490541356	1.17649482457865	9.92003035651775e-09	7.52242725236044e-07	0.144070080834911
chr10	56389952	56390301	350	+	utr3	Gja1	0.82691935871276	NA	0.986625423790653	1	0.889271556042715	0.994669971013695	0.246760496988498	0.40606065191777	0.848551213758012	1.17649482457865	9.92003035651775e-09	7.52242725236044e-07	-0.327943610820641
chr10	58476522	58476771	250	+	exon	Ranbp2	0.537159599729196	NA	0.720425848541943	1	0.991116096368784	0.99496369009483	0.217126009256452	0.371408735340309	0.0313991595540324	-0.214462008328096	0.407626549558287	0.77109867201878	0.245861167882129
chr10	58478817	58479117	301	+	exon	Ranbp2	0.850174628566714	0.984522537128689	0.687235423425402	1	0.461609259159237	0.994669971013695	0.0138489161872162	0.0883597253875744	-0.258540768626262	-0.214462008328096	0.407626549558287	0.77109867201878	-0.0440787602981653
chr10	58479666	58479765	100	+	exon	Ranbp2	0.980631763979816	NA	0.769216982407042	1	0.86401461861363	0.994669971013695	0.637096080195313	0.774489821572517	-0.145060410604016	-0.214462008328096	0.407626549558287	0.77109867201878	0.0694015977240807
chr10	58479865	58480314	450	+	exon	Ranbp2	0.288011852155915	0.835284752669171	0.498672143506263	1	0.690306639219001	0.994669971013695	0.0577298257088213	0.168782615780026	0.255564573927788	-0.214462008328096	0.407626549558287	0.77109867201878	0.470026582255884
chr10	58480714	58480813	100	+	exon	Ranbp2	0.0847591480874785	NA	0.109766729131873	1	0.100647564825541	0.994669971013695	0.188922189974205	0.339811145459863	0.127449564110199	-0.214462008328096	0.407626549558287	0.77109867201878	0.341911572438296
chr10	58493131	58493857	727	+	exon	Ranbp2	0.863633174358467	NA	0.976145711071518	1	0.941980356084921	0.994669971013695	0.0396749614821965	0.138509089289302	0.0993375841267402	-0.214462008328096	0.407626549558287	0.77109867201878	0.313799592454837
chr10	58500300	58500498	199	+	exon	Ccdc138	0.140101409151524	NA	0.0552514592746055	1	0.213200198167117	0.994669971013695	0.221486552685958	0.376376656026634	-0.615695460739011	-0.254705949782951	0.658039059852168	0.904966597591079	-0.36098951095606
chr10	59222899	59223397	499	+	exon	Sowahc	0.0839407616307142	0.556501232083561	0.151073025023165	1	0.207127380219602	0.994669971013695	0.924398603278615	0.969978206954129	0.580721817444368	-0.107282289579584	0.840243758419172	0.96179838960719	0.688004107023952
chr10	59371669	59371817	149	+	utr3	P4ha1	0.0967954521382984	NA	0.0338192921112786	1	0.194073225845512	0.994669971013695	0.00711288718161152	0.0727342454619375	-1.13771492721052	-0.024285495268568	0.940342359698599	0.98626269933053	-1.11342943194196
chr10	59895720	59896556	837	+	utr3	Dnajb12	0.942240323380997	NA	0.726014431784304	1	0.741906895257839	0.994669971013695	0.0119375319227658	0.0851633423268894	0.425537038895887	0.24285099591313	0.344639736999522	0.720235740839478	0.182686042982756
chr10	59897568	59897816	249	+	utr3	Dnajb12	0.996571223499968	NA	0.762716647294007	1	0.981646642597576	0.994669971013695	0.0308847466605089	0.122298605894501	0.336355126794432	0.24285099591313	0.344639736999522	0.720235740839478	0.0935041308813017
chr10	60131410	60131610	201	+	utr3	Spock2	0.950004406332516	NA	0.733690266425467	1	0.951178112553566	0.994669971013695	0.0963802848779465	0.224896329214567	-0.705995731260257	-0.564609662619143	0.138916155373179	0.485753573809467	-0.141386068641114
chr10	60368961	60369259	299	+	utr3	Vsir	0.534280236414905	NA	0.411699220608027	1	0.508830049603311	0.994669971013695	0.109318264349119	0.243001219950399	-2.06572470352581	-0.934144290769558	0.337664487834921	0.713979770495222	-1.13158041275625
chr10	61418321	61423206	4886	+	exon	Nodal	0.592009180124275	0.95160353909957	0.441813892582647	1	0.287649855924401	0.994669971013695	0.0289904426757651	0.119238914297942	0.363594448068774	0.615228902921234	0.0174687609257115	0.137184811828656	-0.25163445485246
chr10	61423306	61424939	1634	+	utr3	Nodal	0.576300819849207	0.947829434183398	0.30911125128118	1	0.211823877301489	0.994669971013695	0.0269430894812084	0.115352697848246	0.173284946823442	0.615228902921234	0.0174687609257115	0.137184811828656	-0.441943956097792
chr10	61580714	61580911	198	+	utr3	Lrrc20	0.783206046998549	NA	0.606572797341149	1	0.875424678463868	0.994669971013695	0.271420748606399	0.43258574213567	-0.276277246773208	0.174738832345781	0.743425754905952	0.935358431155128	-0.45101607911899
chr10	61691353	61691652	300	+	utr3	Sar1a	0.732379253603205	NA	0.984321103514398	1	0.990849417047394	0.994756314961139	0.0453717977672505	0.148443969704474	0.24746875911717	0.268481022766446	0.229220015469088	0.614925925457816	-0.0210122636492759
chr10	61695613	61695713	101	+	exon	Tysnd1	0.873637042301864	NA	0.953029681840372	1	0.908649381118748	0.994669971013695	0.283241574750703	0.445871720666077	-0.37707963728155	0.179863394690961	0.552836168749236	0.856104588926423	-0.55694303197251
chr10	61696507	61698311	1805	+	exon	Tysnd1	0.106991505346557	NA	0.0502654857442209	1	0.169838160602963	0.994669971013695	0.0869595749909214	0.212181133245809	-0.819026438719847	0.179863394690961	0.552836168749236	0.856104588926423	-0.998889833410807
chr10	61702078	61702227	150	+	utr3	Tysnd1	0.0236617844403036	NA	0.00927168013894025	1	0.085889948930003	0.99082620737358	0.00277270046032985	0.0634584371362963	-0.655355478125109	0.179863394690961	0.552836168749236	0.856104588926423	-0.835218872816069
chr10	61702376	61702624	249	+	utr3	Tysnd1	0.707606489847353	NA	0.519286071453066	1	0.508246664718189	0.994669971013695	0.0301943212493241	0.120945787933732	-0.16657037673655	0.179863394690961	0.552836168749236	0.856104588926423	-0.346433771427511
chr10	61736603	61736702	100	+	exon	Aifm2	0.186580187847166	NA	0.0804343972354816	1	0.15102329520208	0.994669971013695	0.040814662237148	0.140544475482041	-3.01777840988217	-1.23343374456085	0.00260459999417461	0.0339664486956419	-1.78434466532132
chr10	62133533	62133730	198	+	utr5	Neurog3	0.564940354385328	NA	0.464436977508576	1	0.492795331936474	0.994669971013695	0.448536402602917	0.613021823865847	-0.0131247970551804	0.62801879299739	0.602646350925802	0.882581014616347	-0.64114359005257
chr10	62947076	62949188	2113	+	utr5	Dna2	0.354769081682208	NA	0.472214499543294	1	0.532093481470523	0.994669971013695	0.628757410581751	0.768220027315129	-0.280625202203126	-0.820481635403963	0.000520107900695756	0.00975678852457012	0.539856433200838
chr10	62971979	62973488	1510	+	utr3	Dna2	0.314158742666634	NA	0.186082070037682	1	0.366376552276618	0.994669971013695	0.00621348903383079	0.070068621001983	-1.70066712277374	-0.820481635403963	0.000520107900695756	0.00975678852457012	-0.880185487369772
chr10	63244059	63245513	1455	+	utr5	Herc4	0.845094501385761	NA	0.644794608515742	1	0.636894108055379	0.994669971013695	0.0528471190356476	0.160750555766885	-0.665587482503317	-0.324520960978687	0.167328850979382	0.532805397075427	-0.34106652152463
chr10	63245867	63246117	251	+	utr5	Herc4	0.420022309159161	NA	0.306443362272802	1	0.368598289217744	0.994669971013695	0.0330683419064683	0.12669988070533	-1.01311576659521	-0.324520960978687	0.167328850979382	0.532805397075427	-0.688594805616525
chr10	67096474	67127313	30840	+	utr5	Jmjd1c	0.270220047606544	0.818090560958802	0.460099824335558	1	0.835306113872952	0.994669971013695	0.133533080878313	0.273584375590228	0.74962734299812	-0.00677051101035265	0.978052375585245	0.994004158763844	0.756397854008472
chr10	67218295	67219528	1234	+	utr5	Jmjd1c	0.524658613428657	0.933653122536955	0.688959748432049	1	0.661398749497357	0.994669971013695	0.36006185515029	0.52633658148691	-0.0166579388450685	-0.00677051101035265	0.978052375585245	0.994004158763844	-0.00988742783471582
chr10	67220376	67220626	251	+	exon	Jmjd1c	0.322578779790311	NA	0.478504513742063	1	0.93142255654484	0.994669971013695	0.216044081048178	0.370364457047921	0.587560807188805	-0.00677051101035265	0.978052375585245	0.994004158763844	0.594331318199157
chr10	67224149	67224953	805	+	exon	Jmjd1c	0.180993788973814	0.715825170211134	0.322127907189547	1	0.595644217653492	0.994669971013695	0.889843382774475	0.949808486783107	0.536499183845821	-0.00677051101035265	0.978052375585245	0.994004158763844	0.543269694856173
chr10	67225353	67225453	101	+	exon	Jmjd1c	0.783895934244637	NA	0.873901660194288	1	0.799611029498414	0.994669971013695	0.0780532923849698	0.199779244629175	0.670231946743844	-0.00677051101035265	0.978052375585245	0.994004158763844	0.677002457754196
chr10	67226002	67226301	300	+	exon	Jmjd1c	0.94791325647123	NA	0.827755251279527	1	0.695606014235963	0.994669971013695	0.0926580658289927	0.219968848968301	0.0119945337342191	-0.00677051101035265	0.978052375585245	0.994004158763844	0.0187650447445718
chr10	67226601	67226850	250	+	exon	Jmjd1c	0.114443767945016	NA	0.203891151938378	1	0.306209262982758	0.994669971013695	0.890291763838305	0.949982816395856	0.55630924980359	-0.00677051101035265	0.978052375585245	0.994004158763844	0.563079760813943
chr10	67540040	67540240	201	+	exon	Egr2	0.424967748260997	NA	0.283926834869607	1	0.414089237258406	0.994669971013695	0.510506536595757	0.669821286349733	1.86462966655025	1.40445804411989	0.232039688185719	0.618008356842366	0.460171622430354
chr10	67540340	67540490	151	+	exon	Egr2	0.173182179885846	NA	0.107051352809013	1	0.686724110633407	0.994669971013695	0.494312382416259	0.655216548262041	1.62082261900045	1.40445804411989	0.232039688185719	0.618008356842366	0.216364574880553
chr10	68041638	68041838	201	+	exon	Rtkn2	0.157916457394116	NA	0.0827665636468078	1	0.185859843974974	0.994669971013695	0.0101255197636135	0.0806469176640926	-0.355468267532187	-0.961571095430353	0.004344948817836	0.0512103671523237	0.606102827898167
chr10	70002012	70002362	351	+	exon	Ank3	0.150601594889272	NA	0.0862994714384047	1	0.141799994146091	0.994669971013695	0.0351525572618339	0.130368809626961	-0.689046363260824	0.49937438571523	0.185842005685307	0.557713704507421	-1.18842074897605
chr10	70142717	70169096	26380	+	exon	Ccdc6	0.0296219588863664	0.344938799181069	0.0870207381455997	1	0.287163934015039	0.994669971013695	0.546304285524746	0.700106137351498	1.00178920425419	0.0424380174417911	0.850709219889927	0.963650267957863	0.959351186812401
chr10	70189160	70189360	201	+	utr3	Ccdc6	0.519146357432271	NA	0.632904773739546	1	0.958900058335112	0.994669971013695	0.386698684664369	0.553380297368806	1.14556233328009	0.0424380174417911	0.850709219889927	0.963650267957863	1.1031243158383
chr10	70191853	70191953	101	+	utr3	Ccdc6	0.522817930029935	NA	0.664204678471792	1	0.562420929723322	0.994669971013695	0.116693715203415	0.25221604204211	0.885421882059981	0.0424380174417911	0.850709219889927	0.963650267957863	0.842983864618189
chr10	70192701	70193001	301	+	utr3	Ccdc6	0.67474652680404	NA	0.882279649344825	1	0.804906240168774	0.994669971013695	0.0624246185592534	0.175706320785953	0.663881436273561	0.0424380174417911	0.850709219889927	0.963650267957863	0.62144341883177
chr10	70536370	70536469	100	+	exon	Fam13c	0.00286096214817997	NA	0.00453567148491843	1	0.0169178985747742	0.704520299166746	0.19397447059157	0.345456175339916	2.71897345229169	0.403687434874186	0.283303923004746	0.670370590115762	2.3152860174175
chr10	71347863	71347963	101	+	utr5	Ipmk	0.892775728107729	NA	0.97766110445219	1	0.841750718199341	0.994669971013695	0.49663291826252	0.65733121330502	0.0750766699518398	0.218681272545184	0.353983267056914	0.727360084234972	-0.143604602593344
chr10	71348063	71363571	15509	+	exon	Ipmk	0.606887521685775	NA	0.787609527162605	1	0.937316629455068	0.994669971013695	0.140210047490903	0.281654011011563	0.804128191241488	0.218681272545184	0.353983267056914	0.727360084234972	0.585446918696304
chr10	71381309	71381858	550	+	utr3	Ipmk	0.572248091152243	NA	0.837668032303118	1	0.752098464012394	0.994669971013695	0.0793303479622021	0.201412996940425	-0.0354932805712729	0.218681272545184	0.353983267056914	0.727360084234972	-0.254174553116457
chr10	71384355	71384455	101	+	utr3	Ipmk	0.867334882352527	NA	0.973092263750285	1	0.923968826136073	0.994669971013695	0.249032410308347	0.408709450701072	0.151079165514918	0.218681272545184	0.353983267056914	0.727360084234972	-0.0676021070302663
chr10	72654895	72655459	565	+	utr5	Zwint	0.107822421004781	0.616301433141249	0.194075511109798	1	0.00167757182149212	0.301780583105375	0.920231989260814	0.968044547793746	1.73993377913533	0.492106087114344	0.022547082153708	0.163240238301129	1.24782769202099
chr10	72668845	72669045	201	+	utr3	Zwint	0.364425860261002	NA	0.534826712260635	1	0.883278634331195	0.994669971013695	0.10189014803081	0.232638467612687	0.413766210734742	0.492106087114344	0.022547082153708	0.163240238301129	-0.078339876379602
chr10	72674167	72674316	150	+	utr3	Zwint	0.0181905071272299	NA	0.0246037750972644	1	0.10347441296929	0.994669971013695	0.00395429530270397	0.0654407211657363	2.18275970677774	0.492106087114344	0.022547082153708	0.163240238301129	1.6906536196634
chr10	74990965	75015027	24063	+	utr5	Gnaz	0.425918401200076	0.904538730222623	0.675451997560561	1	0.584067082578376	0.994669971013695	0.0817479152362441	0.204808018297579	0.117763964341483	-0.441974861931641	0.310483424111246	0.693242740473544	0.559738826273125
chr10	75015621	75015819	199	+	utr3	Gnaz	0.123220546201335	NA	0.163466165162376	1	0.114700026638924	0.994669971013695	0.581688188473249	0.731191180184802	0.0620450233798167	-0.441974861931641	0.310483424111246	0.693242740473544	0.504019885311458
chr10	75060892	75061141	250	+	utr5	Bcr	0.949970659413885	NA	0.874007449161232	1	0.771073148273221	0.994669971013695	0.0681992833876786	0.185293438625287	-0.835765172932288	0.273241121555446	0.265413014592413	0.653613744926104	-1.10900629448773
chr10	75061641	75062140	500	+	exon	Bcr	0.941904975409899	NA	0.722408227042431	1	0.93044270410235	0.994669971013695	0.0679460820511917	0.184907000689042	0.452334805865026	0.273241121555446	0.265413014592413	0.653613744926104	0.17909368430958
chr10	75181616	75182574	959	+	utr3	Bcr	0.993360979422888	NA	0.760182803604096	1	0.752472821076378	0.994669971013695	0.124318877258879	0.262052555567958	0.340710274575485	0.273241121555446	0.265413014592413	0.653613744926104	0.0674691530200389
chr10	75241152	75241252	101	+	exon	Specc1l	0.0339127426339357	NA	0.0741846836346155	1	0.238858144441828	0.994669971013695	0.62232440087684	0.763045731553406	0.996372463269507	-0.272072485201877	0.215301828097257	0.596415158694085	1.26844494847138
chr10	75245206	75245854	649	+	exon	Specc1l	0.445259704514375	NA	0.700635786663804	1	0.848992879439169	0.994669971013695	0.238815488236218	0.396542530697895	-0.0706920343429603	-0.272072485201877	0.215301828097257	0.596415158694085	0.201380450858916
chr10	75246004	75246203	200	+	exon	Specc1l	0.899404821451293	0.990968396548787	0.83609303059408	1	0.823502508059422	0.994669971013695	0.0582448268236169	0.169703365861502	-0.244312923115969	-0.272072485201877	0.215301828097257	0.596415158694085	0.0277595620859079
chr10	75246303	75248526	2224	+	exon	Specc1l	0.561694428486182	0.942706876031687	0.814592319797809	1	0.815255773241488	0.994669971013695	0.436599173437505	0.600697880190666	-0.488024004119844	-0.272072485201877	0.215301828097257	0.596415158694085	-0.215951518917967
chr10	75307325	75310300	2976	+	utr3	Specc1l	0.7751815573429	NA	0.559813466923617	1	0.595294471374793	0.994669971013695	0.0121722649140514	0.0855155436045571	-0.420409256457156	-0.272072485201877	0.215301828097257	0.596415158694085	-0.148336771255279
chr10	75310699	75311197	499	+	utr3	Specc1l	0.455203278727462	NA	0.620082810266271	1	0.772966860047816	0.994669971013695	0.292407436314039	0.455405655790339	0.00337039382314048	-0.272072485201877	0.215301828097257	0.596415158694085	0.275442879025017
chr10	75333155	75333402	248	+	exon	Adora2a	0.169186519215505	NA	0.0558070355152345	1	0.358794463550638	0.994669971013695	1	1	0.812950908754833	2.78838424790423	0.061039204698248	0.306897156934626	-1.9754333391494
chr10	75895127	75895493	367	+	utr3	Derl3	0.369313717032459	NA	0.256518756565472	1	0.362544604920804	0.994669971013695	0.11581135029635	0.251206004945078	-0.890405528340955	-0.318873778362934	0.629242895844969	0.892914891582416	-0.571531749978021
chr10	75948400	75949371	972	+	exon	Vpreb3	0.714789120751764	NA	0.917378118096403	1	0.942156749848274	0.994669971013695	0.22132097542901	0.376198246819707	-0.6129226245985	-1.42853470690882	0.0532816908948603	0.282241173737586	0.815612082310319
chr10	76038906	76040050	1145	+	utr3	Zfp280b	0.507233179498088	0.930275909770702	0.765638919103161	1	0.926402369109188	0.994669971013695	0.112465494242125	0.247100808353972	0.422012879914597	0.218820215472207	0.370024521111682	0.742328028635586	0.20319266444239
chr10	76389063	76398423	9361	+	exon	1700094J05Rik	0.475642356284604	0.91984996373005	0.297420139152278	1	0.218000421138369	0.994669971013695	0.010722276310881	0.0822963105334912	-1.11278721300312	-1.51094752268858	0.761533711379037	NA	0.398160309685457
chr10	76470211	76470311	101	+	exon	Mcm3ap	0.794566215594224	NA	0.98620457095791	1	0.953063167134745	0.994669971013695	0.128215301936468	0.266922985528157	0.143389372305639	-0.295745862352323	0.163408748286573	0.528662343215162	0.439135234657962
chr10	76470810	76471430	621	+	exon	Mcm3ap	0.737577484797565	0.969861063921761	0.994298740976522	1	0.972248095796289	0.994669971013695	0.169000999332282	0.316258565274332	-0.288325050155468	-0.295745862352323	0.163408748286573	0.528662343215162	0.00742081219685475
chr10	76531638	76531745	108	+	utr5	Lss	0.119114312291201	0.635013181331543	0.206971655605034	1	0.0514017916328362	0.91011957119587	0.950876951133907	0.985276084399971	0.504231773919573	-0.362014161971641	0.106888083948541	0.424354575941964	0.866245935891213
chr10	76531895	76531994	100	+	exon	Lss	0.14048699768636	0.66098167031573	0.233443906625599	1	0.0826683197908017	0.987841655261926	0.964663015599104	0.993337030585087	0.471957317423362	-0.362014161971641	0.106888083948541	0.424354575941964	0.833971479395002
chr10	76553093	76553393	301	+	utr3	Lss	0.35112080828691	0.870913843194694	0.176303725547952	1	0.324541710518834	0.994669971013695	0.0184100686563853	0.0988614160558646	-0.87268507702403	-0.362014161971641	0.106888083948541	0.424354575941964	-0.510670915052389
chr10	77042040	77042439	400	+	exon	Slc19a1	0.371787764494121	NA	0.609121357889139	1	0.81760343460455	0.994669971013695	0.605359830819698	0.751030948791282	0.701288626118429	0.227497772689209	0.472518778767246	0.809967604029683	0.47379085342922
chr10	77042539	77042639	101	+	exon	Slc19a1	0.281642014431486	NA	0.205371221059189	1	0.430363857012694	0.994669971013695	0.901725589919848	0.956365190301981	-0.322303610568046	0.227497772689209	0.472518778767246	0.809967604029683	-0.549801383257255
chr10	77268727	77269425	699	+	utr3	Pofut2	0.168382775820323	0.704417038831105	0.0982013321228603	1	0.183462502697346	0.994669971013695	0.0133478340734939	0.0878069321621119	0.194058976808355	0.51549442865155	0.0297822399363048	0.196067552947689	-0.321435451843195
chr10	77486864	77486964	101	+	exon	2810425M01Rik	0.17030941448024	NA	0.084197940826151	1	0.312454690782268	0.994669971013695	0.0174032847342294	0.0970997392445862	-0.278834744558026	3.65114072359273	0.375306019288843	NA	-3.92997546815075
chr10	77515680	77515830	151	+	exon	2810425M01Rik	0.57567739631196	NA	0.756749877028893	1	0.770701754216066	0.994669971013695	0.4339415571637	0.598028960964249	1.00019736984396	3.65114072359273	0.375306019288843	NA	-2.65094335374877
chr10	77645249	77645398	150	+	utr3	Ube2g2	0.548051745934957	NA	0.81065476501446	1	0.671778612488509	0.994669971013695	0.731219572977615	0.84312786693743	0.433299503000737	0.205384107877714	0.470397847251369	0.80856186089801	0.227915395123024
chr10	78049893	78050089	197	+	utr5	Dnmt3l	0.00738540561365514	0.211368228266863	0.0213005976282659	1	0.0406001094557233	0.872016346139432	0.237699849876548	0.395489992870685	1.37350981151934	0.146513121212744	0.465069963636355	0.805585633580825	1.22699669030659
chr10	78078332	78078878	547	+	utr3	Icosl	0.350982928547959	NA	0.533325044032069	1	0.644121832171411	0.994669971013695	0.119407955840923	0.255613408039221	0.189451437401708	-0.0319448773772624	0.939877752590331	0.98626269933053	0.221396314778971
chr10	78425715	78425808	94	+	utr5	Cstb	0.0320052218493218	NA	0.069350829149381	1	0.196433437402094	0.994669971013695	0.177964307797048	0.327381238774807	0.85837069382665	0.328322332387266	0.36239093354113	0.734104149754272	0.530048361439383
chr10	79638639	79639080	442	+	exon	Gm47163	0.831926606802298	NA	0.930585879061	1	0.817880120182636	0.994669971013695	0.303529883782689	0.467139415671094	-2.30918948390403	-2.4193638268764	0.104947191500505	NA	0.110174342972374
chr10	79669707	79670048	342	+	exon	Tpgs1	0.334772481353858	NA	0.211986061061879	1	0.449978892392004	0.994669971013695	0.0148326147642455	0.0903017390634352	-0.594461613196703	0.202516419552618	0.496561729815479	0.824970388370343	-0.796978032749321
chr10	79675499	79676079	581	+	utr3	Tpgs1	0.144345440261661	0.668426881742274	0.0720616537522515	1	0.00907269143580683	0.628486978296918	0.00329582360926572	0.0641019657224113	-0.455927297748433	0.202516419552618	0.496561729815479	0.824970388370343	-0.658443717301051
chr10	79682391	79682490	100	+	utr5	Cdc34	0.222375979593595	0.753893842915039	0.389322424836043	1	0.556920631859815	0.994669971013695	0.712902998694362	0.830590313749416	1.40218501909864	0.625564009865107	0.00448036952925286	0.0525902179305913	0.776621009233537
chr10	79687858	79688251	394	+	utr3	Cdc34	0.396957658359871	0.892610435583186	0.258335824205435	1	0.171771528779836	0.994669971013695	0.00284148747750546	0.0634584371362963	0.0165049392400911	0.625564009865107	0.00448036952925286	0.0525902179305913	-0.609059070625016
chr10	79717183	79724650	7468	+	exon	Hcn2	0.854993330048983	NA	0.994173661018876	1	0.875296795914639	0.994669971013695	0.0579218151628084	0.169174353523998	-1.72895761681398	-1.38555097670002	0.00644762785700277	0.0688579749974394	-0.343406640113958
chr10	79793622	79806047	12426	+	utr5	Palm	0.0401717007079341	NA	0.1193316548285	1	0.30666054023142	0.994669971013695	0.333725084331857	0.498866159524691	0.722002726115204	-0.0445774465777626	0.848636844270599	0.963248616964455	0.766580172692967
chr10	79807083	79807695	613	+	exon	Palm	0.060194558520874	NA	0.109668798231098	1	0.265613521715557	0.994669971013695	0.90398095033118	0.957669407917415	1.05453865037651	-0.0445774465777626	0.848636844270599	0.963248616964455	1.09911609695427
chr10	79819111	79819507	397	+	exon	Palm	0.542066399106042	0.940224872173374	0.372157723155464	1	0.503728479155531	0.994669971013695	0.0231730638580843	0.108280856082779	-0.24290504427639	-0.0445774465777626	0.848636844270599	0.963248616964455	-0.198327597698628
chr10	79819606	79819706	101	+	utr3	Palm	0.763981054133316	NA	0.631434210385563	1	0.629579450941781	0.994669971013695	0.280584949473966	0.442996684961597	-0.0559208814266386	-0.0445774465777626	0.848636844270599	0.963248616964455	-0.0113434348488759
chr10	79819954	79820053	100	+	utr3	Palm	0.462273583157837	NA	0.300809718688635	1	0.552301601106423	0.994669971013695	0.0757750569490941	0.196672861984853	-0.329922388032634	-0.0445774465777626	0.848636844270599	0.963248616964455	-0.285344941454871
chr10	79826496	79826795	300	+	exon	Misp	0.199944491076847	NA	0.221091206233697	1	0.344689452158931	0.994669971013695	0.829890559249733	0.911076731193947	-1.11682040778258	-0.728809114212034	0.277359425879438	0.666422483825216	-0.388011293570548
chr10	79930751	79931823	1073	+	utr5	Arid3a	0.0921441141892575	0.575698538292266	0.0399808250071648	1	0.0796215132537926	0.980458366332044	0.00401807619049344	0.0654407211657363	-0.289476003305167	0.471550722927833	0.0776330006959576	0.354719583186793	-0.761026726233
chr10	79951890	79952089	200	+	utr3	Arid3a	0.0692683583798112	NA	0.1517480615235	1	0.330997025041742	0.994669971013695	0.201607681413025	0.353806086928408	0.972152577699489	0.471550722927833	0.0776330006959576	0.354719583186793	0.500601854771656
chr10	79952883	79953032	150	+	utr3	Arid3a	0.241779516343543	NA	0.122427107164375	1	0.288402217300025	0.994669971013695	0.0578452112493159	0.169011880597466	-0.0365763357970668	0.471550722927833	0.0776330006959576	0.354719583186793	-0.5081270587249
chr10	79960202	79960301	100	+	exon	Wdr18	0.846229896245621	NA	0.965816526440386	1	0.882889604101227	0.994669971013695	0.738392768696513	0.847780521242334	1.37064178325256	0.546223355377002	0.0076639855960916	0.0778723963193565	0.824418427875561
chr10	79967474	79967623	150	+	utr3	Wdr18	0.15754410863693	NA	0.0997074191127761	1	0.33680041738357	0.994669971013695	0.00705744594759994	0.0726397226635817	0.078844813647815	0.546223355377002	0.0076639855960916	0.0778723963193565	-0.467378541729187
chr10	79968963	79969062	100	+	utr3	Wdr18	0.471903053630923	NA	0.317210723946075	1	0.540978384235331	0.994669971013695	0.0848780593427289	0.209157512988449	-0.772422672664999	0.546223355377002	0.0076639855960916	0.0778723963193565	-1.318646028042
chr10	80024719	80024819	101	+	exon	Arhgap45	0.173229166397057	NA	0.233420446511247	1	0.190244194040065	0.994669971013695	0.969715669081518	0.996306693250204	0.147716504443084	-0.721402283330608	0.0115477480033285	0.102924331084393	0.869118787773692
chr10	80030875	80031422	548	+	utr3	Arhgap45	0.69092793850794	NA	0.954731849996581	1	0.972704169569912	0.994669971013695	0.170634664567789	0.318211386873614	-0.770099853621497	-0.721402283330608	0.0115477480033285	0.102924331084393	-0.0486975702908893
chr10	80116301	80117705	1405	+	utr5	Stk11	0.943423505718085	0.991226580093019	0.633749089468304	1	0.779830900312757	0.994669971013695	0.0122242326784812	0.0856456241317607	-0.142273380589262	-0.00615308531071137	0.976353221752433	0.99394153768782	-0.13612029527855
chr10	80126043	80126192	150	+	utr3	Stk11	0.760974406846365	NA	0.990200557014972	1	0.808502357742109	0.994669971013695	0.15398033184271	0.298411172181075	0.214604404396943	-0.00615308531071137	0.976353221752433	0.99394153768782	0.220757489707655
chr10	80126292	80126391	100	+	utr3	Stk11	0.485677883559138	NA	0.760815401168718	1	0.875703092617082	0.994669971013695	0.0677232270871005	0.184541640711751	0.273324636800052	-0.00615308531071137	0.976353221752433	0.99394153768782	0.279477722110763
chr10	80129941	80130632	692	+	utr3	Stk11	0.629056723941352	0.952389574667123	0.898300130693636	1	0.947982855743941	0.994669971013695	0.290032872179486	0.452758343354605	0.0921216663978348	-0.00615308531071137	0.976353221752433	0.99394153768782	0.0982747517085462
chr10	80142356	80142504	149	+	utr5	Atp5d	0.528449874965506	NA	0.682946233891228	1	0.792384811049852	0.994669971013695	0.136872727554794	0.27735744366357	0.416679356924202	0.142774652323325	0.59161176047899	0.876181260595882	0.273904704600877
chr10	80149745	80150240	496	+	utr5	Midn	0.584593762389211	0.951521553109694	0.376430956507416	1	0.420077605558878	0.994669971013695	0.0404094358927449	0.139725363953675	-0.521601190414618	-0.0520911955805928	0.804143576644807	0.95189569138837	-0.469509994834025
chr10	80153879	80156388	2510	+	exon	Midn	0.0569010557588607	0.470099627708491	0.155545322765117	1	0.419598832599894	0.994669971013695	0.254070334287749	0.41416297987055	0.683329104648437	-0.0520911955805928	0.804143576644807	0.95189569138837	0.735420300229029
chr10	80156537	80156883	347	+	utr3	Midn	0.803528821125858	0.977958855637096	0.892776080086533	1	0.996534435810162	0.996987648507561	0.0188328778660121	0.0999594951121656	0.277875094109554	-0.0520911955805928	0.804143576644807	0.95189569138837	0.329966289690147
chr10	80157081	80157180	100	+	utr3	Midn	0.345938734408524	NA	0.49375325286785	1	0.78244081476923	0.994669971013695	0.501084756685291	0.661296231403396	0.338183626738924	-0.0520911955805928	0.804143576644807	0.95189569138837	0.390274822319517
chr10	80157378	80157626	249	+	utr3	Midn	0.62984319554547	NA	0.815652592870235	1	0.838892146959305	0.994669971013695	0.12573087586147	0.263860652957138	0.228299334229535	-0.0520911955805928	0.804143576644807	0.95189569138837	0.280390529810128
chr10	80188821	80189019	199	+	utr3	Efna2	0.602683491461764	NA	0.719142196310311	1	0.75353339993946	0.994669971013695	0.193098147465609	0.344660810443306	-0.313584476198535	-0.280322838283271	0.534255349157771	0.847007484970042	-0.033261637915264
chr10	80189118	80189416	299	+	utr3	Efna2	0.128279196610642	NA	0.163083055459852	1	0.335204136552574	0.994669971013695	0.61528030006928	0.758420350430453	0.259111601919358	-0.280322838283271	0.534255349157771	0.847007484970042	0.539434440202629
chr10	80232457	80233005	549	+	exon	Mum1	0.764937921079633	0.975253979037137	0.943564376758156	1	0.9975208777904	0.997701730067754	0.006461350393835	0.0707394754352645	-0.41787475817408	-0.441040770304848	0.0296583463644314	0.195341645264261	0.0231660121307679
chr10	80284511	80287859	3349	+	utr3	Dazap1	0.63508454128149	0.952389574667123	0.894244565839421	1	0.923926283425435	0.994669971013695	0.0731225300913488	0.193127392441297	0.0108280854643707	-0.230775281487056	0.254838318593552	0.643513846973417	0.241603366951427
chr10	80311625	80311725	101	+	exon	Apc2	0.935929817438145	NA	0.999580013292691	1	NA	NA	0.697119796352495	0.819362852974651	-0.622862146123602	-1.17928528576382	0.0903962137020671	0.387196214817103	0.55642313964022
chr10	80313521	80313771	251	+	exon	Apc2	0.0452336612975259	NA	0.0200505132155778	1	0.195576037542358	0.994669971013695	0.749313680725241	0.854973035836641	-0.653014792875051	-1.17928528576382	0.0903962137020671	0.387196214817103	0.52627049288877
chr10	80314470	80314570	101	+	exon	Apc2	0.193043282121182	NA	0.10362083376702	1	0.195284146724698	0.994669971013695	0.696310052500028	0.818699859215916	0.150469454224589	-1.17928528576382	0.0903962137020671	0.387196214817103	1.32975473998841
chr10	80314919	80315019	101	+	exon	Apc2	0.666523279394627	NA	0.327823763158382	1	0.672165948812672	0.994669971013695	0	0	-0.60788975853372	-1.17928528576382	0.0903962137020671	0.387196214817103	0.571395527230102
chr10	80316416	80316566	151	+	utr3	Apc2	0.236948305229559	NA	0.128265896994097	1	0.580248758523749	0.994669971013695	0.974139026185391	0.99809866527253	-0.913587384220219	-1.17928528576382	0.0903962137020671	0.387196214817103	0.265697901543603
chr10	80335213	80336294	1082	+	utr3	Reep6	0.692069026416577	0.962741235190523	0.929897537400487	1	0.988610082101796	0.994669971013695	0.00596898773316834	0.0692145042434127	-0.681647576509597	-0.844486357026677	0.00334976409497772	0.0417105291131369	0.162838780517079
chr10	80606567	80607213	647	+	exon	Gm49322	0.442099521869571	NA	0.368826543021459	1	0.13669402094125	0.994669971013695	0.0369216692680912	0.133599516832617	-0.615279566821533	-0.495516693310587	0.645242938426335	0.900953604840294	-0.119762873510946
chr10	80607411	80607511	101	+	utr3	Gm49322	0.267111688169593	NA	0.125681404016465	1	0.338041366600132	0.994669971013695	0.0466635274178117	0.150238211858993	-0.799545435076227	-0.495516693310587	0.645242938426335	0.900953604840294	-0.30402874176564
chr10	80614741	80614851	111	+	utr3	Gm49322	0.388784688275719	NA	0.56760996200575	1	0.932196619840904	0.994669971013695	0.415252505384373	0.580746996358188	0.606043889452521	-0.495516693310587	0.645242938426335	0.900953604840294	1.10156058276311
chr10	80614989	80615636	648	+	utr3	Gm49322	0.200402864653471	0.729744468410629	0.0817857049863282	1	0.0261884085840744	0.780504631973559	0.00311061752529962	0.0641019657224113	-0.436494302490661	-0.495516693310587	0.645242938426335	0.900953604840294	0.0590223908199257
chr10	80634275	80634574	300	+	utr5	Csnk1g2	0.942839026868279	0.991226580093019	0.780993162100269	1	0.934722831151176	0.994669971013695	0.073927344526358	0.194267677313153	0.0457757325581076	0.223986184768645	0.248791157107897	0.636744432641706	-0.178210452210537
chr10	80639603	80639702	100	+	utr3	Csnk1g2	0.0848953235358279	0.557374143537326	0.170319097636728	1	0.400132366050193	0.994669971013695	0.819131399494961	0.904216906435304	0.828498860656392	0.223986184768645	0.248791157107897	0.636744432641706	0.604512675887747
chr10	80640101	80640550	450	+	utr3	Csnk1g2	0.550365145924736	0.941157010114612	0.327935370388314	1	0.190394100154944	0.994669971013695	0.0129039746074848	0.0870169683870982	-0.159715149310358	0.223986184768645	0.248791157107897	0.636744432641706	-0.383701334079003
chr10	80686878	80687126	249	+	exon	Gm26541	0.233750087324916	NA	0.123048939614436	1	0.388436198683101	0.994669971013695	0.0265880099670637	0.114743422330415	-0.219532677058181	-0.670294577970219	0.75342444698995	NA	0.450761900912039
chr10	80783563	80783929	367	+	utr3	Dot1l	0.0162751517831351	0.272190192784613	0.0519610578203413	1	0.241632773389539	0.994669971013695	0.796017685812699	0.888713078639665	1.02908010216092	-0.0888488854669443	0.667470580230412	0.908038761828407	1.11792898762787
chr10	80785863	80786311	449	+	utr3	Dot1l	0.81050928730872	0.978690359859964	0.618373388338556	1	0.529684852736119	0.994669971013695	0.00423932187834641	0.0657433026798269	0.0280229337957694	-0.0888488854669443	0.667470580230412	0.908038761828407	0.116871819262714
chr10	80788606	80791776	3171	+	utr3	Dot1l	0.937363664966043	0.991226580093019	0.636925883682061	1	0.597675812568381	0.994669971013695	0.00828662956779502	0.0753806589670115	-0.161647670607329	-0.0888488854669443	0.667470580230412	0.908038761828407	-0.0727987851403846
chr10	80793571	80793670	100	+	utr3	Dot1l	0.417686268734114	NA	0.245509424430469	1	0.445609913875785	0.994669971013695	0.105738131938551	0.237743293737719	-0.593774658332795	-0.0888488854669443	0.667470580230412	0.908038761828407	-0.504925772865851
chr10	80794118	80794267	150	+	utr3	Dot1l	0.314750267177514	NA	0.514388233933265	1	0.78199260780962	0.994669971013695	0.639402876387727	0.776218135600226	0.470313381995892	-0.0888488854669443	0.667470580230412	0.908038761828407	0.559162267462836
chr10	80795063	80795212	150	+	utr3	Dot1l	0.94184497421129	NA	0.718566460880964	1	0.847705257776706	0.994669971013695	0.0456615538759972	0.14901262675984	-0.597945765692294	-0.0888488854669443	0.667470580230412	0.908038761828407	-0.50909688022535
chr10	80798247	80798493	247	+	utr5	Sf3a2	0.959053098277269	NA	0.877525564768995	1	0.728311670779531	0.994669971013695	0.26388127547142	0.424836105621282	0.570117651121122	-0.210579333787442	0.489169174721806	0.82114178445915	0.780696984908565
chr10	80804038	80804235	198	+	exon	Sf3a2	0.0456571664632602	NA	0.100440052155105	1	0.283084194704085	0.994669971013695	0.303958358672181	0.467500927681253	0.418147213123971	-0.210579333787442	0.489169174721806	0.82114178445915	0.628726546911413
chr10	80866628	80866777	150	+	utr3	Sppl2b	0.532057532581511	NA	0.369435330396164	1	0.367477334276183	0.994669971013695	1	1	-0.503024311308413	-0.0670440967540766	0.853658501489339	0.964724496782368	-0.435980214554336
chr10	80866876	80867272	397	+	utr3	Sppl2b	0.703629818861553	NA	0.534824830769049	1	0.685209162611946	0.994669971013695	0.0653053900537461	0.180653927596968	-1.11793226023951	-0.0670440967540766	0.853658501489339	0.964724496782368	-1.05088816348544
chr10	80867371	80867817	447	+	utr3	Sppl2b	0.907190703808995	NA	0.760467518946502	1	0.543412232089872	0.994669971013695	0.0233904711118346	0.108536736323169	-0.163255319725987	-0.0670440967540766	0.853658501489339	0.964724496782368	-0.0962112229719107
chr10	80868015	80868559	545	+	utr3	Sppl2b	0.537747196634632	NA	0.721782007434762	1	0.95492753904076	0.994669971013695	0.276235002419064	0.437829719900015	0.201056579717432	-0.0670440967540766	0.853658501489339	0.964724496782368	0.268100676471509
chr10	80931757	80932005	249	+	utr3	Gadd45b	0.085343903631448	NA	0.0510125725150401	1	0.112733755881456	0.994669971013695	0.0246792832733692	0.111295847360825	0.152242994205803	1.26595485376655	0.000312409320506187	0.00653029006908911	-1.11371185956075
chr10	81123708	81123857	150	+	utr3	Map2k2	0.889632012647751	0.988517252429715	0.623359204170972	1	0.782440301250163	0.994669971013695	0.0119391206670836	0.0851633423268894	-0.0499812462257511	0.22520701201283	0.279847311518238	0.667978306871535	-0.275188258238581
chr10	81124055	81124254	200	+	utr3	Map2k2	0.347849526556882	NA	0.524262980036118	1	0.738080401400792	0.994669971013695	0.164091281195117	0.31011485870571	0.945284816187172	0.22520701201283	0.279847311518238	0.667978306871535	0.720077804174342
chr10	81144004	81144153	150	+	exon	Zbtb7a	0.132247368710259	NA	0.0705837929925548	1	0.058668186715029	0.931192502263956	0.0488174096286963	0.154032284916297	-1.55652856218243	-0.724019131215239	0.0064894867003378	0.0691504263117036	-0.832509430967191
chr10	81144303	81148545	4243	+	utr3	Zbtb7a	0.877113004269572	0.986198701584566	0.576009275309687	1	0.411594450174375	0.994669971013695	0.028920323439269	0.11916403300409	-0.924427423847197	-0.724019131215239	0.0064894867003378	0.0691504263117036	-0.200408292631958
chr10	81181952	81182200	249	+	utr3	Eef2	0.291907589640992	0.835284752669171	0.133727978855487	1	0.263794817289484	0.994669971013695	5.73166052308949e-05	0.0142547252680955	-0.170942506011302	0.294748898246861	0.100802284554786	0.409727266658875	-0.465691404258163
chr10	81183055	81183409	355	+	utr5	Dapk3	0.403355995406174	NA	0.547580825083434	1	0.715659052775061	0.994669971013695	0.918189309574984	0.966689105038729	1.59738661350999	0.881635734594367	0.000128546874319109	0.00315468116907786	0.715750878915628
chr10	81262666	81262816	151	+	utr3	Matk	0.973082559056803	NA	0.950204330218271	1	0.914268238938937	0.994669971013695	0.481873720653195	0.643926130085043	-1.12285648495463	-0.626146349635867	0.269739615854897	0.658475246879984	-0.496710135318766
chr10	81268276	81269383	1108	+	utr5	Apba3	0.897699634051489	0.990968396548787	0.846982273522502	1	0.655947637707994	0.994669971013695	0.0122293912295095	0.0856456241317607	0.146154931476703	0.129141778797389	0.677545057685677	0.911502039400216	0.0170131526793144
chr10	81317831	81317980	150	+	utr3	Pip5k1c	0.969272027252677	0.993882125298114	0.690695330859057	1	0.655263303177973	0.994669971013695	0.0956582195210987	0.223806923880942	-0.615441691183887	-0.155898281633354	0.551578985968665	0.855359232514922	-0.459543409550534
chr10	81318130	81319076	947	+	utr3	Pip5k1c	0.997638388681137	0.999381631706066	0.715982036522358	1	0.297447282952929	0.994669971013695	0.00863072082128524	0.0766164234593366	-0.230803050485791	-0.155898281633354	0.551578985968665	0.855359232514922	-0.0749047688524379
chr10	81319475	81319574	100	+	utr3	Pip5k1c	0.811138720902346	NA	0.692645617836659	1	0.416704967121079	0.994669971013695	0.00261122589030605	0.0633783132387054	-0.503584440180966	-0.155898281633354	0.551578985968665	0.855359232514922	-0.347686158547612
chr10	81322492	81323255	764	+	exon	Cactin	0.219683341850879	0.752535555202556	0.336139701670447	1	0.278707168371576	0.994669971013695	0.577196235958394	0.727025540840179	0.462798530222022	-0.0786570177513766	0.730690654009449	0.931032935034089	0.541455547973398
chr10	81325495	81326142	648	+	utr3	Cactin	0.934208012002392	0.991226580093019	0.610592399308459	1	0.618091373437688	0.994669971013695	0.138482715582428	0.27947783320534	0.0953386942940301	-0.0786570177513766	0.730690654009449	0.931032935034089	0.173995712045407
chr10	81334582	81334877	296	+	utr3	Tbxa2r	0.396332748824388	NA	0.417576613715696	1	0.720622514764276	0.994669971013695	0.953873606359015	0.986897728335254	0.566729230984893	1.21064226391825	0.256362506550282	0.645714739593901	-0.643913032933355
chr10	81363608	81364141	534	+	utr3	Mfsd12	0.721738140838999	0.96787553880254	0.482972062140365	1	0.412047582068965	0.994669971013695	0.0135359827575341	0.0881598151624887	-0.423063814785029	0.0473079610414532	0.894271595920414	0.974306724685997	-0.470371775826482
chr10	81387753	81388003	251	+	exon	Gm48551	0.418497966719004	0.902893684898349	0.286590808974056	1	0.345741156646908	0.994669971013695	0.00524704443545765	0.0679129220588041	-0.679755520716015	1.31610962394516	0.791994771010774	NA	-1.99586514466117
chr10	81391023	81391169	147	+	utr3	Gm48551	0.243238549001023	NA	0.133611320599753	1	0.60525365143193	0.994669971013695	0.916558089966731	0.965948218104949	-1.49044821926062	1.31610962394516	0.791994771010774	NA	-2.80655784320578
chr10	81461457	81461656	200	+	exon	Gm16105	0.375701768411778	NA	0.422725496332089	1	0.587417954304208	0.994669971013695	0.890585897564635	0.950224022422446	-0.989718079206821	-4.96761432838421	0.106478258749139	NA	3.97789624917739
chr10	81559587	81561062	1476	+	utr5	Aes	0.202312026656858	NA	0.342425135518439	1	0.491095569038885	0.994669971013695	0.903275748840537	0.95739989841167	0.305623028971511	-0.64727098649146	0.00563202695237194	0.0627176955725898	0.952894015462971
chr10	81565616	81566064	449	+	utr3	Aes	0.119641215899753	0.635013181331543	0.222288383326626	1	0.31738008464859	0.994669971013695	0.521546088037955	0.679117422108317	0.0787142557653093	-0.64727098649146	0.00563202695237194	0.0627176955725898	0.725985242256769
chr10	81609123	81609221	99	+	exon	BC025920	0.317493898865236	NA	0.142723779936933	1	0.370504727484567	0.994669971013695	0.932742088087789	0.97448891503679	-1.2571747529136	-0.099196442692209	0.954281262281282	NA	-1.15797831022139
chr10	81642639	81643538	900	+	utr3	Ankrd24	0.838464006514339	0.984522537128689	0.938382503456417	1	0.903828491723797	0.994669971013695	0.0709221427945346	0.189812988336866	-0.864487786806749	-0.904154567657232	0.00198849387649673	0.0280754967212479	0.0396667808504837
chr10	81643638	81643787	150	+	exon	Ankrd24	0.125879752418017	NA	0.0554908534961017	1	0.0788480410890441	0.978796644378759	0.0152607521238077	0.0911365518277008	-1.50644867064612	-0.904154567657232	0.00198849387649673	0.0280754967212479	-0.602294102988885
chr10	82629927	82630027	101	+	utr5	Tdg	0.307021763739991	NA	0.466203959774821	1	0.727999222919286	0.994669971013695	0.0922957500467404	0.219577967308514	0.98409665843234	0.159739823441588	0.611035199101289	0.886551205822446	0.824356834990752
chr10	82859248	82860347	1100	+	utr5	Txnrd1	0.100528299662471	NA	0.19546284523287	1	0.114556413675951	0.994669971013695	0.377380300992593	0.54474734225766	1.35290021980279	0.0717299342892631	0.712915752893466	0.923741847072521	1.28117028551353
chr10	83191419	83191668	250	+	exon	Chst11	0.520029047320107	NA	0.643337846318723	1	0.880326055759424	0.994669971013695	0.40382788363809	0.570252883479788	1.00944777608561	0.946249672326152	0.076852703612842	0.352803634906871	0.0631981037594549
chr10	83365727	83366127	401	+	utr3	D10Wsu102e	0.224906269606456	0.756297687400004	0.383737787878902	1	0.347072194142805	0.994669971013695	0.848345799246645	0.923558477253811	0.248105207491695	0.380932933101365	0.0685382181284786	0.33092377990694	-0.13282772560967
chr10	83591692	83594624	2933	+	utr3	Washc4	0.421046227423977	0.902971962137753	0.233015864737016	1	0.286609168441455	0.994669971013695	0.0253526411156225	0.112625485329997	-0.794891162664987	-0.262491924675566	0.279632669882292	0.667915843575645	-0.53239923798942
chr10	84725689	84726036	348	+	utr3	Polr3b	0.535176220818217	0.938694933709639	0.749046124184166	1	0.830172167438006	0.994669971013695	0.457334530720646	0.62063725364718	-0.163113387396718	-0.40026125559725	0.0670831726050228	0.326463847122304	0.237147868200532
chr10	84917666	84917765	100	+	utr5	Ric8b	0.453280274191627	NA	0.536386316960995	1	0.377630251083736	0.994669971013695	0.212001486350062	0.365880970176186	0.639344792365378	0.22053691941436	0.484554580656605	0.81807471433272	0.418807872951018
chr10	84947543	84958035	10493	+	exon	Ric8b	0.147189197852737	NA	0.0781777235252005	1	0.0502394668138441	0.904016772506809	0.000879487651299082	0.0590333025708909	-0.851970709188972	0.22053691941436	0.484554580656605	0.81807471433272	-1.07250762860333
chr10	85015353	85015701	349	+	utr3	Ric8b	0.474927914062591	NA	0.310484450367469	1	0.485437404320873	0.994669971013695	0.0230556020890099	0.107952622398415	-0.570208061199657	0.22053691941436	0.484554580656605	0.81807471433272	-0.790744980614017
chr10	85102825	85114812	11988	+	utr3	Tmem263	0.628506945051805	0.952389574667123	0.447407105800566	1	0.372235476432155	0.994669971013695	0.0447910142298653	0.147617221145618	0.215727319970669	0.558604203932702	0.137387249898326	0.483432307053084	-0.342876883962033
chr10	85386914	85387014	101	+	utr5	Btbd11	0.783516424151563	NA	0.845099962746222	1	0.942646618177379	0.994669971013695	0.700730457488484	0.821949586251084	-0.054991074104795	-0.3626808894734	0.258621967605049	0.647002851302051	0.307689815368605
chr10	85387113	85387712	600	+	utr5	Btbd11	0.326101909359353	NA	0.204974369662315	1	0.29295780671673	0.994669971013695	0.0441510576920304	0.146202121288216	-0.775143202741092	-0.3626808894734	0.258621967605049	0.647002851302051	-0.412462313267691
chr10	85388062	85388411	350	+	exon	Btbd11	0.28317626698332	NA	0.190031690100021	1	0.321043978677638	0.994669971013695	0.0563851945093848	0.16652720597481	-1.11964031966574	-0.3626808894734	0.258621967605049	0.647002851302051	-0.756959430192342
chr10	85658395	85658795	401	+	utr3	Btbd11	0.19224776414776	NA	0.105290756807742	1	0.116138656232257	0.994669971013695	0.00178642777538063	0.0614653506783183	-0.896399433044478	-0.3626808894734	0.258621967605049	0.647002851302051	-0.533718543571078
chr10	85929272	85929421	150	+	utr3	Ascl4	0.818280093522849	NA	0.999651752344685	1	NA	NA	0.999535474818061	1	0.576710766002845	-1.79150790992023	0.409603888163399	NA	2.36821867592308
chr10	86024549	86024649	101	+	utr3	Fbxo7	0.962666394952416	NA	0.855450214376759	1	0.960315498177071	0.994669971013695	0.0875734490685125	0.213151677158724	-0.629731062596952	0.0959083182243624	0.790527927741832	0.946607305362175	-0.725639380821314
chr10	86834023	86834271	249	+	utr3	Nt5dc3	0.122730010197524	NA	0.0594844929657941	1	0.104558157494413	0.994669971013695	0.00145811218190506	0.0614653506783183	-0.0833474778719512	1.01838204934399	0.0164980935823246	0.131844592885513	-1.10172952721594
chr10	86834370	86834519	150	+	utr3	Nt5dc3	0.563442505678344	NA	0.690161040759713	1	0.845996369508993	0.994669971013695	0.445865812245341	0.610473461745614	0.330823802844951	1.01838204934399	0.0164980935823246	0.131844592885513	-0.687558246499038
chr10	86834619	86834867	249	+	utr3	Nt5dc3	0.0241746817262683	NA	0.00524365381396029	1	0.0828578821703566	0.988443134784683	0.0756940133724151	0.196584997634749	0.761028279885505	1.01838204934399	0.0164980935823246	0.131844592885513	-0.257353769458484
chr10	88092176	88092325	150	+	utr3	Pmch	0.112667981173135	NA	0.0485600920063561	1	0.189285213634546	0.994669971013695	0.0277751002786447	0.117012408245323	-0.419204269307767	NA	NA	NA	NA
chr10	88433144	88433941	798	+	utr3	Gnptab	0.93763843891004	0.991226580093019	0.798783873504657	1	0.898658049704636	0.994669971013695	0.0493146978463042	0.155160651475258	-0.454086618600499	-0.371276511742414	0.111367501138941	0.43361016743366	-0.0828101068580849
chr10	88445883	88446083	201	+	utr3	Gnptab	0.824773622092886	NA	0.639017154678734	1	0.700624882298569	0.994669971013695	0.234635154107179	0.392070354280778	-1.49840483031971	-0.371276511742414	0.111367501138941	0.43361016743366	-1.1271283185773
chr10	89804810	89805109	300	+	utr3	Uhrf1bp1l	0.799036739655145	0.977711263629735	0.613448184542227	1	0.409060852120014	0.994669971013695	0.00125688224226161	0.0611507754436499	-0.127787271525543	-0.278170506793808	0.288923978036967	0.674736590064495	0.150383235268265
chr10	89805658	89806058	401	+	utr3	Uhrf1bp1l	0.413677229278262	NA	0.555141470112837	1	0.644776553617591	0.994669971013695	0.644212493262577	0.779911913370243	0.0666824458828555	-0.278170506793808	0.288923978036967	0.674736590064495	0.344852952676663
chr10	89873559	89873708	150	+	utr5	Anks1b	0.859751987425894	NA	0.721204868884887	1	0.907564001487802	0.994669971013695	0.467600308152444	0.630952174235091	-0.13836756039549	1.04367242384803	0.25357895904493	0.642539035789166	-1.18203998424352
chr10	91095862	91096012	151	+	exon	Ikbip	0.769207339432873	NA	0.657576605126547	1	0.781518149345776	0.994669971013695	0.0724357935395226	0.192258303241329	-0.0647284862817235	-0.048957847292573	0.914929982561696	0.978455001503012	-0.0157706389891504
chr10	91096211	91096510	300	+	exon	Ikbip	0.803458649945066	NA	0.913700771154794	1	0.900782099399495	0.994669971013695	0.143709554058757	0.285960389214361	0.0466506008593949	-0.048957847292573	0.914929982561696	0.978455001503012	0.095608448151968
chr10	91101810	91101959	150	+	exon	Ikbip	0.963972458383231	NA	0.886883042921448	1	0.951702206716529	0.994669971013695	0.589535325644816	0.738104074777937	-0.274388531065263	-0.048957847292573	0.914929982561696	0.978455001503012	-0.22543068377269
chr10	91102258	91102408	151	+	exon	Ikbip	0.89855359577987	NA	0.786699606774204	1	0.742810583255614	0.994669971013695	0.196019867808353	0.347550442359075	-0.369205136366432	-0.048957847292573	0.914929982561696	0.978455001503012	-0.320247289073859
chr10	93239613	93239811	199	+	utr3	Cdk17	0.347055240545619	NA	0.213101617720295	1	0.398883034521345	0.994669971013695	0.00502703252027681	0.067012354308298	-0.997222082031864	-0.0640037545205537	0.818011665753346	0.956649791397548	-0.933218327511311
chr10	93453510	93453609	100	+	exon	Lta4h	0.299229332683128	NA	0.453804656090395	1	0.608169583903042	0.994669971013695	0.307476864227784	0.471732528185946	0.763545284032482	0.0485170239461642	0.865633601162532	0.967260840330764	0.715028260086318
chr10	93845677	93845876	200	+	utr5	Usp44	0.0242999207167868	NA	0.00797318480747992	1	0.0337016829050311	0.84000429529859	0.00605715183272493	0.0694156265396805	-0.127259010733029	0.441085915010799	0.139505984295834	0.486039767656263	-0.568344925743828
chr10	93846075	93846672	598	+	exon	Usp44	0.186398629547311	0.720189378608698	0.306437525804374	1	0.193975893645745	0.994669971013695	0.599205635826303	0.746011934172404	1.10013936430992	0.441085915010799	0.139505984295834	0.486039767656263	0.659053449299119
chr10	93846871	93847120	250	+	exon	Usp44	0.854509246612452	NA	0.985351972035549	1	0.970086727584539	0.994669971013695	0.412131716804072	0.57801117726675	0.140280490679605	0.441085915010799	0.139505984295834	0.486039767656263	-0.300805424331194
chr10	93857740	93857839	100	+	exon	Usp44	0.612335640020585	NA	0.659581419787271	1	0.941915179424306	0.994669971013695	0.516830751388306	0.674970672496539	0.54424438497271	0.441085915010799	0.139505984295834	0.486039767656263	0.103158469961911
chr10	94044440	94044590	151	+	exon	Fgd6	0.958500065041714	NA	0.896976941209717	1	0.941060271052874	0.994669971013695	0.174117447633644	0.322583836993486	-0.310403572973073	-0.178097106280226	0.610565102372048	0.886414328477176	-0.132306466692847
chr10	94045040	94045539	500	+	exon	Fgd6	0.409819587510906	NA	0.552653888094319	1	0.751816909758774	0.994669971013695	0.587125619501038	0.735695156996976	0.414919659368018	-0.178097106280226	0.610565102372048	0.886414328477176	0.593016765648244
chr10	94578688	94578936	249	+	exon	Tmcc3	0.478497621033751	NA	0.339147470766586	1	0.461834417657769	0.994669971013695	0.286338685661267	0.449017647202493	2.3002008767573	2.79919974742374	4.09544267485642e-10	4.28437112525856e-08	-0.498998870666439
chr10	94579085	94579284	200	+	exon	Tmcc3	0.373570576491163	NA	0.428469698845966	1	0.655098281061953	0.994669971013695	0.936423630535089	0.976781027709919	2.36610218045402	2.79919974742374	4.09544267485642e-10	4.28437112525856e-08	-0.433097566969717
chr10	94586734	94587181	448	+	utr3	Tmcc3	0.00250801059696197	NA	0.000902781603790165	1	0.0096711612284663	0.62922551731501	0.00406604837487357	0.0657091201149825	2.9671452578713	2.79919974742374	4.09544267485642e-10	4.28437112525856e-08	0.167945510447564
chr10	94768957	94771025	2069	+	exon	Cep83	0.141641066534156	NA	0.195415903420991	1	0.235712287601894	0.994669971013695	0.208951701676734	0.362306160774132	2.20205988118291	0.256672759776509	0.537624638722541	0.848033933763093	1.9453871214064
chr10	95894264	95897114	2851	+	exon	Gm47725	0.387367128071068	NA	0.257940657404876	1	0.301873486629198	0.994669971013695	0.0043218026525339	0.0658436994614332	-1.30962505997475	-0.627165980569646	0.336116793242343	0.713079734826715	-0.682459079405105
chr10	96617354	96617585	232	+	utr5	Btg1	0.500051913374663	NA	0.611313826634035	1	0.662442184140417	0.994669971013695	0.838064724875645	0.916507583583569	-0.0408615222836026	-0.762697153793142	0.0788907816939021	0.357917911755937	0.721835631509539
chr10	96618330	96618679	350	+	utr3	Btg1	0.41656996278452	0.902893684898349	0.591652499732034	1	0.441075636303489	0.994669971013695	0.430968691266471	0.595014607885758	-0.649997064944161	-0.762697153793142	0.0788907816939021	0.357917911755937	0.112700088848981
chr10	98968961	98969061	101	+	exon	Atp2b1	0.189529459829796	NA	0.108011776118451	1	0.228424519053784	0.994669971013695	0.0125390062211485	0.086480737029386	-0.555364078741714	0.256051735425745	0.282790492995796	0.669903112753713	-0.811415814167459
chr10	99022900	99023449	550	+	utr3	Atp2b1	0.18678671982322	0.720189378608698	0.279989963749488	1	0.143393911476727	0.994669971013695	0.331197089757228	0.496423235281523	0.634269523792573	0.256051735425745	0.282790492995796	0.669903112753713	0.378217788366827
chr10	99107086	99107186	101	+	utr5	Poc1b	0.449110620038212	NA	0.185974196872715	1	0.744712107651615	0.994669971013695	0.365942365512895	0.532503505068673	-0.684557224293116	0.60276370119065	0.19964480129992	0.574560098841455	-1.28732092548377
chr10	99108957	99109157	201	+	exon	Galnt4	0.238774273824752	NA	0.25282335792966	1	0.382282033131374	0.994669971013695	0.899198143427271	0.954839323472382	-0.594022190772451	-1.00648288935942	0.193868160202537	0.567739777691614	0.412460698586968
chr10	99192925	99196628	3704	+	utr3	Poc1b	0.401443210110181	NA	0.417311543361427	1	0.634701305269164	0.994669971013695	0.995104414600575	1	0.572442899023473	0.60276370119065	0.19964480129992	0.574560098841455	-0.0303208021671778
chr10	99196777	99196927	151	+	utr3	Poc1b	0.577978908519822	NA	0.444716914207689	1	0.605392119892976	0.994669971013695	0.398407267984129	0.564809911182072	-0.228981060571022	0.60276370119065	0.19964480129992	0.574560098841455	-0.831744761761672
chr10	99263281	99263380	100	+	utr5	Dusp6	0.213009602952727	0.746268126206794	0.36314229434739	1	0.171153801002887	0.994669971013695	0.442078150527528	0.606333708308519	1.42137149644749	0.859619179323454	0.000593141857883054	0.0108846467441484	0.561752317124034
chr10	99263827	99264311	485	+	exon	Dusp6	0.200285262910102	NA	0.127935116964373	1	0.380625966910406	0.994669971013695	0.0206406108664051	0.103005240750796	0.300078102616386	0.859619179323454	0.000593141857883054	0.0108846467441484	-0.559541076707068
chr10	99264609	99264907	299	+	exon	Dusp6	0.418707850540293	0.902893684898349	0.23167790971265	1	0.103607607971561	0.994669971013695	0.00684432458576634	0.0717726884904678	0.292367896383811	0.859619179323454	0.000593141857883054	0.0108846467441484	-0.567251282939643
chr10	99266097	99266296	200	+	exon	Dusp6	0.705416678288896	NA	0.549252018582094	1	0.689562989744498	0.994669971013695	0.0246276298012714	0.111262752235355	0.411157642345995	0.859619179323454	0.000593141857883054	0.0108846467441484	-0.448461536977459
chr10	100096145	100096443	299	+	utr3	Kitl	0.320117646686947	NA	0.406544562458815	1	0.552415781352595	0.994669971013695	0.999333113014014	1	-0.0901393717127007	-0.259207180103385	0.692023023770829	0.917416028169876	0.169067808390684
chr10	100096542	100096691	150	+	utr3	Kitl	0.0528608945162033	NA	0.0236241882259642	1	0.108275550040008	0.994669971013695	0.0302987775481508	0.121071589996364	-0.121388113529212	-0.259207180103385	0.692023023770829	0.917416028169876	0.137819066574173
chr10	102545201	102545301	101	+	exon	Rassf9	0.237442343119245	NA	0.110430991324833	1	0.175731260917703	0.994669971013695	0.260087861085073	0.420950814780994	2.28365744528821	3.63662892606488	0.00290837051801684	0.0372167555930512	-1.35297148077667
chr10	102545401	102545700	300	+	exon	Rassf9	0.863279217789135	NA	0.993816685143772	1	0.907989797383088	0.994669971013695	0.704062902016272	0.823932180659976	2.18765236046773	3.63662892606488	0.00290837051801684	0.0372167555930512	-1.44897656559716
chr10	105841464	105841612	149	+	utr5	Ccdc59	0.173728134969286	NA	0.291507604180849	1	0.192205565677197	0.994669971013695	0.836004396535646	0.91541877537319	1.22920149826005	0.147302908570373	0.619025754132607	0.888992336531989	1.08189858968967
chr10	105842597	105842746	150	+	exon	Ccdc59	0.764006684116082	NA	0.952743394098075	1	0.826095987841222	0.994669971013695	0.178658596184967	0.32815125531637	0.259666489560651	0.147302908570373	0.619025754132607	0.888992336531989	0.112363580990279
chr10	105845423	105847089	1667	+	exon	Ccdc59	0.125345488470364	NA	0.129119795687771	1	0.150540471255148	0.994669971013695	0.374053388483898	0.541093116790277	1.28764465971379	0.147302908570373	0.619025754132607	0.888992336531989	1.14034175114342
chr10	105847189	105847288	100	+	utr3	Ccdc59	0.105861117072196	NA	0.0488923690014742	1	0.103931087539849	0.994669971013695	0.0347325259627352	0.129589807460156	-1.54772227520565	0.147302908570373	0.619025754132607	0.888992336531989	-1.69502518377602
chr10	108271740	108277593	5854	+	utr3	Ppp1r12a	0.439957643948043	0.90879600420296	0.253532273026074	1	0.419179117354176	0.994669971013695	0.00624263023284488	0.0701623833753443	-0.415264497139556	-0.192950247670507	0.357138674800748	0.729435000414265	-0.22231424946905
chr10	108332171	108332709	539	+	utr5	Pawr	0.831239387321152	NA	0.732102089462558	1	0.715905079347937	0.994669971013695	0.0782014271777142	0.199779244629175	0.0858249691688104	0.749664192474699	0.0017420599974036	0.0253217077918747	-0.663839223305888
chr10	108332959	108409491	76533	+	exon	Pawr	0.196174638543088	0.725387524044377	0.332900964787868	1	0.506181070370906	0.994669971013695	0.828276730679815	0.909973967384305	1.40996699560192	0.749664192474699	0.0017420599974036	0.0253217077918747	0.660302803127225
chr10	110745638	110745738	101	+	utr5	E2f7	0.215724161730033	NA	0.262663119616974	1	0.493360609348123	0.994669971013695	0.605868332342484	0.751327232404764	1.6582129928054	0.298278962004419	0.245940650131889	0.632368388534308	1.35993403080098
chr10	110779014	110779213	200	+	exon	E2f7	0.821832770060204	NA	0.606489509687196	1	0.726560268948286	0.994669971013695	0.0193521421693311	0.100763698946658	0.200964849204404	0.298278962004419	0.245940650131889	0.632368388534308	-0.0973141128000149
chr10	110782300	110782549	250	+	exon	E2f7	0.639693253837807	NA	0.828763280401741	1	0.857537752643452	0.994669971013695	0.0662620012654875	0.182288876851051	0.701969135979446	0.298278962004419	0.245940650131889	0.632368388534308	0.403690173975026
chr10	111299279	111299478	200	+	exon	Bbs10	0.276553176487527	NA	0.123815715946215	1	0.314266291146707	0.994669971013695	0.119079625539163	0.255172813832186	-1.1241450911445	-0.263199423683248	0.724826094166962	0.92863565892022	-0.860945667461249
chr10	111299778	111300028	251	+	exon	Bbs10	0.452098731697512	NA	0.313294566750551	1	0.470808466688506	0.994669971013695	0.075108622808551	0.195827723651836	-0.525358793466026	-0.263199423683248	0.724826094166962	0.92863565892022	-0.262159369782777
chr10	111500978	111501269	292	+	exon	Gm5176	0.248475432083999	NA	0.12787884589967	1	0.338339004184261	0.994669971013695	0.0627771400118234	0.176281679140043	1.44173484990877	1.67190026587088	0.15708075515966	0.518570236407273	-0.230165415962115
chr10	111506874	111507704	831	+	utr3	Phlda1	0.676686564017554	0.958207036992105	0.932708837420108	1	0.990306126578152	0.994669971013695	0.434011696523664	0.59807615772195	2.50063992019802	2.43508285282766	6.44871165961568e-07	3.15436639950894e-05	0.0655570673703578
chr10	111972863	111975572	2710	+	exon	Krr1	0.0913370279824492	NA	0.144761158433084	1	0.251650944505662	0.994669971013695	0.728351041315959	0.841294426829878	0.985782327126551	-0.563184597227316	0.0175345840210486	0.137489990223599	1.54896692435387
chr10	112928550	112929042	493	+	exon	Gm26596	0.151968385596837	0.686543453576323	0.101819124966251	1	0.106017849978541	0.994669971013695	0.00600321048701291	0.0693218962890479	-0.326560273168728	NA	NA	NA	NA
chr10	115385009	115385209	201	+	utr5	Zfc3h1	0.510413920298162	NA	0.403290536950774	1	0.3272803557914	0.994669971013695	0.028324581778388	0.117873504446581	-0.480457911801762	-0.256489251018361	0.359087476002826	0.730821031819441	-0.223968660783401
chr10	115385309	115401678	16370	+	exon	A130012E19Rik	0.791952140510425	0.976718292014204	0.617111403825612	1	0.605174803609472	0.994669971013695	0.0584329919398471	0.169967015731737	-0.47268168931953	1.29074858594675	0.510197794022487	NA	-1.76343027526628
chr10	116113667	116113866	200	+	exon	Ptprr	0.372104609006796	NA	0.28842832525933	1	0.531795596822526	0.994669971013695	0.931515909506699	0.973828320478708	0.047278718462108	-1.51094752268858	0.761533711379037	NA	1.55822624115069
chr10	116113966	116114165	200	+	exon	Ptprr	0.576612637448412	NA	0.331835705733763	1	0.63202496257262	0.994669971013695	0.853022052331128	0.926330881408449	-0.691171432453047	-1.51094752268858	0.761533711379037	NA	0.819776090235534
chr10	118147121	118147270	150	+	utr3	Mdm1	0.119859621626398	NA	0.061072011843879	1	0.3502657860719	0.994669971013695	1	1	-1.33149851940077	-0.965708002970944	0.00891257106084478	0.0858815240821437	-0.365790516429822
chr10	118158392	118158491	100	+	exon	Mdm1	0.212278604267695	NA	0.282514793920365	1	0.313514247042897	0.994669971013695	0.91325501702469	0.963616828895991	0.278990552391592	-0.965708002970944	0.00891257106084478	0.0858815240821437	1.24469855536254
chr10	118860875	118861172	298	+	exon	4932442E05Rik	0.0151625360722657	NA	0.0477197079894753	1	0.182809136462459	0.994669971013695	0.145433426092533	0.288000104103591	1.17514164023819	0.0299411331425386	0.980704422939754	0.994718455682552	1.14520050709565
chr10	121395151	121395601	451	+	utr3	Gns	0.91981826808964	NA	0.723643797909127	1	0.632822279350606	0.994669971013695	0.00808331106035076	0.0749122426021272	-0.122310953593153	0.292026662406266	0.255760640313611	0.644777747928703	-0.414337615999419
chr10	121750489	121751186	698	+	utr3	BC048403	0.786296421547585	0.976718292014204	0.918787177776263	1	0.837390520382268	0.994669971013695	0.0701037599692216	0.188409508446313	0.349751774497905	0.187854895025607	0.562112708737832	0.860613112021217	0.161896879472298
chr10	126013460	126013560	101	+	exon	Lrig3	0.65830647143534	NA	0.488018694062354	1	0.784586294147644	0.994669971013695	0.10530284553663	0.237148441029445	0.213504232303026	0.73326717867146	0.00382188871453233	0.0464197534378621	-0.519762946368433
chr10	126014709	126015009	301	+	utr3	Lrig3	0.387653088745254	NA	0.250957284590787	1	0.359996159133758	0.994669971013695	0.010285185363507	0.0808751536893657	0.41184194547837	0.73326717867146	0.00382188871453233	0.0464197534378621	-0.32142523319309
chr10	126996492	126996592	101	+	utr3	Ctdsp2	0.905648723902884	0.991226580093019	0.678997416071007	1	0.643958991034901	0.994669971013695	0.0102547079303433	0.0808276044754409	-0.613903706217987	-0.322440763893717	0.198112526158907	0.57299386617532	-0.29146294232427
chr10	127045281	127045478	198	+	utr3	Mettl1	0.870381734908886	NA	0.716117581059747	1	0.891663105075195	0.994669971013695	0.0108009587689286	0.0825121487947437	0.27961889285884	0.384851607254617	0.185686252316882	0.557564502033429	-0.105232714395777
chr10	127067570	127067870	301	+	utr3	Cdk4	0.74895316724596	NA	0.89791375332474	1	0.823309097470437	0.994669971013695	0.258944263173952	0.419726484169997	-0.283059422769894	0.0858105854719934	0.65645197900628	0.904728316484086	-0.368870008241888
chr10	127080196	127080396	201	+	exon	Agap2	0.182204120093723	NA	0.0657767926062774	1	0.440440779525561	0.994669971013695	0.183897929601638	0.33409193207066	-0.691745059718798	-0.603936533957323	0.257045802259374	0.646076234590042	-0.087808525761475
chr10	127167836	127167934	99	+	exon	B4galnt1	0.605286366962033	NA	0.658254920640769	1	0.686446273059478	0.994669971013695	0.359807099624337	0.526241174496649	0.869737079737074	0.865261429873409	0.103305591655918	0.415923450376018	0.00447564986366566
chr10	127169795	127170029	235	+	utr3	B4galnt1	0.0271084145531666	NA	0.00966506295695615	1	0.0487964253237017	0.900894660454832	0.0175542356260027	0.097166774020531	3.2445519491481	0.865261429873409	0.103305591655918	0.415923450376018	2.3792905192747
chr10	127171886	127172281	396	+	utr3	B4galnt1	0.801055517471731	NA	0.981375388129042	1	0.763916956619624	0.994669971013695	0.245822689013914	0.405034444258164	0.957043232346296	0.865261429873409	0.103305591655918	0.415923450376018	0.0917818024728867
chr10	127266418	127266518	101	+	utr5	Dctn2	0.0179478784766446	0.287639408134499	0.0453062320000327	1	0.0187480168367003	0.726422012303327	0.845441730950457	0.921601175116281	1.63346132356593	0.132255687588869	0.498943674596072	0.826329440811571	1.50120563597706
chr10	127295897	127296190	294	+	utr3	Ddit3	0.137294209973614	NA	0.229956373997983	1	0.199578477302384	0.994669971013695	0.0791935084569808	0.20118942390893	-0.170732086952098	-1.06978429164212	0.0186161785270933	0.143333022495275	0.899052204690021
chr10	127471956	127476674	4719	+	utr3	R3hdm2	0.0239862916465605	NA	0.0565180615701123	1	0.212568095723867	0.994669971013695	0.385723937682517	0.55245985676498	1.05610094895793	-0.049295363707839	0.868515340902528	0.967784615241467	1.10539631266577
chr10	127484109	127484546	438	+	utr3	R3hdm2	0.0766618313892379	NA	0.162965001221977	1	0.387532790015477	0.994669971013695	0.762204639655373	0.865046717788958	0.900436979799865	-0.049295363707839	0.868515340902528	0.967784615241467	0.949732343507704
chr10	127497213	127498785	1573	+	utr3	R3hdm2	0.661564555298386	0.955346383577543	0.439400025178491	1	0.556303937836566	0.994669971013695	0.0955015853456348	0.22359993161856	-0.584060288106696	-0.049295363707839	0.868515340902528	0.967784615241467	-0.534764924398857
chr10	127658419	127658685	267	+	exon	Stat6	0.903545013222028	NA	0.984201214198162	1	0.591428593160132	0.994669971013695	0.124685548335637	0.26259293376096	0.718397781649546	0.251800992844527	0.401192505009947	0.766345592669941	0.46659678880502
chr10	127660067	127660413	347	+	utr3	Stat6	0.0924041507611824	NA	0.0460268337112117	1	0.105771155607588	0.994669971013695	0.00354961428596223	0.0643792942724395	-1.32268819464293	0.251800992844527	0.401192505009947	0.766345592669941	-1.57448918748746
chr10	127663888	127664598	711	+	exon	Gm16229	0.364357817093872	NA	0.207211767540162	1	0.599876609110121	0.994669971013695	0.0132705567218984	0.087679336501583	0.486011468138	NA	NA	NA	NA
chr10	127664696	127665041	346	+	exon	Gm16229	0.967517216739681	NA	0.790838084059499	1	0.977158305664966	0.994669971013695	0.613479169048359	0.757280587927702	0.771697700882391	NA	NA	NA	NA
chr10	127698907	127699056	150	+	utr3	Nemp1	0.0697468956011947	NA	0.0214404831305443	1	0.0990866904883105	0.994669971013695	0.00154234460742264	0.0614653506783183	-1.76811768206688	-0.321762617887532	0.250327927226845	0.638669757216222	-1.44635506417935
chr10	127699156	127699355	200	+	utr3	Nemp1	0.213860179951648	NA	0.105894801463846	1	0.279424989828587	0.994669971013695	0.0237147458696235	0.109039406850314	-1.46768269005919	-0.321762617887532	0.250327927226845	0.638669757216222	-1.14592007217165
chr10	127741539	127743823	2285	+	utr3	Zbtb39	0.844696942499901	0.984522537128689	0.569678517470952	1	0.44308231128718	0.994669971013695	0.0308660226274587	0.122253514390622	0.285850080859556	0.466519536601123	0.0914677032243214	0.389457849854716	-0.180669455741567
chr10	127744320	127744767	448	+	utr3	Zbtb39	0.190959198621029	NA	0.0975339443214604	1	0.251919900374614	0.994669971013695	0.115289038111829	0.250660391708951	-0.0481250187925382	0.466519536601123	0.0914677032243214	0.389457849854716	-0.514644555393662
chr10	127746703	127746803	101	+	utr3	Zbtb39	0.550980863298764	NA	0.726138242605981	1	0.754713187007962	0.994669971013695	0.2849982178207	0.447631756390453	0.950712358699638	0.466519536601123	0.0914677032243214	0.389457849854716	0.484192822098515
chr10	128041722	128041821	100	+	exon	Naca	0.484827161435986	NA	0.519358328839155	1	0.774096027517782	0.994669971013695	0.993283991153732	1	1.18092052872964	-0.297748883223989	0.235881764344122	0.622588848357266	1.47866941195363
chr10	128109007	128111030	2024	+	exon	Baz2a	0.744118620294081	0.969969617266565	0.984535876879803	1	0.911155088544673	0.994669971013695	0.043876057229806	0.145867125766206	-0.41621102989987	-0.521259439024262	0.00704201586076832	0.073281099902501	0.105048409124393
chr10	128111179	128111279	101	+	exon	Baz2a	0.223928319126095	NA	0.127686063406729	1	0.332826751315931	0.994669971013695	0.00117643134761736	0.0611507754436499	-0.986091206913503	-0.521259439024262	0.00704201586076832	0.073281099902501	-0.464831767889241
chr10	128113601	128114353	753	+	exon	Baz2a	0.515980046459862	NA	0.364288797989261	1	0.492001824265882	0.994669971013695	0.0394758505217475	0.138161331074119	-0.843032230460612	-0.521259439024262	0.00704201586076832	0.073281099902501	-0.32177279143635
chr10	128114453	128114602	150	+	exon	Baz2a	0.28047401170292	NA	0.418249432586145	1	0.519837632012248	0.994669971013695	0.515262269176795	0.673848535902996	-0.0675181904086288	-0.521259439024262	0.00704201586076832	0.073281099902501	0.453741248615634
chr10	128115193	128115292	100	+	exon	Baz2a	0.941293376941991	NA	0.776393213116443	1	0.899295683066726	0.994669971013695	0.269896351516698	0.431021938405477	-1.91623035689916	-0.521259439024262	0.00704201586076832	0.073281099902501	-1.3949709178749
chr10	128116665	128119409	2745	+	exon	Baz2a	0.000401802073069628	0.111817160549949	0.000535416711004575	1	0.00808911838818973	0.62558368843243	0.0635650817464748	0.177536868444772	1.01003595335763	-0.521259439024262	0.00704201586076832	0.073281099902501	1.53129539238189
chr10	128123249	128123449	201	+	exon	Baz2a	0.615789232522848	NA	0.493986423029378	1	0.478398030670589	0.994669971013695	0.0140319933333872	0.0889545862858919	-0.948051877294866	-0.521259439024262	0.00704201586076832	0.073281099902501	-0.426792438270603
chr10	128123548	128123648	101	+	exon	Baz2a	0.63288967899925	NA	0.787641760055635	1	0.965290135320654	0.994669971013695	0.183926359829069	0.334095903112864	-0.0187870675401863	-0.521259439024262	0.00704201586076832	0.073281099902501	0.502472371484076
chr10	128126808	128126958	151	+	utr3	Baz2a	0.961699115051165	NA	0.841142221749829	1	0.663597203711155	0.994669971013695	3.29114513419881e-12	1.07530100727755e-09	-0.447500590365023	-0.521259439024262	0.00704201586076832	0.073281099902501	0.0737588486592393
chr10	128127057	128127257	201	+	utr3	Baz2a	0.869373493010633	NA	0.729916421732039	1	0.589308309479838	0.994669971013695	0.0325049517515795	0.125784953793908	-0.963014875506932	-0.521259439024262	0.00704201586076832	0.073281099902501	-0.44175543648267
chr10	128128654	128128904	251	+	utr3	Baz2a	0.0485928209373177	NA	0.018589599978211	1	0.146229011581744	0.994669971013695	0.0271047280705602	0.115569622272197	-1.36759526943993	-0.521259439024262	0.00704201586076832	0.073281099902501	-0.846335830415667
chr10	128251785	128252195	411	+	exon	Timeless	0.0229034843137981	0.31209138084755	0.0427353117123148	1	0.0820880662060228	0.986606750696933	0.801341026947917	0.892661651616263	0.674366100708172	-0.415986566353932	0.0458503477295365	0.260133088477759	1.0903526670621
chr10	128252345	128252842	498	+	utr3	Timeless	0.791976312794385	0.976718292014204	0.909824061106445	1	0.841149781448047	0.994669971013695	0.118991666829816	0.255030787688012	-0.463393246566613	-0.415986566353932	0.0458503477295365	0.260133088477759	-0.0474066802126813
chr10	128283794	128284119	326	+	exon	Stat2	0.982793742199033	NA	0.826732583600588	1	0.929489453453234	0.994669971013695	0.0264682179175505	0.114526075087028	-0.381709427359807	-0.58696855748931	0.0303995262736859	0.198744934541483	0.205259130129503
chr10	128291009	128291654	646	+	utr3	Stat2	0.409313625631171	NA	0.571687491177761	1	0.478007514355072	0.994669971013695	0.354045762627822	0.520464450169158	-0.107158244169928	-0.58696855748931	0.0303995262736859	0.198744934541483	0.479810313319381
chr10	128292401	128292550	150	+	utr3	Stat2	0.976118601617348	NA	0.774451043278395	1	0.963822642058717	0.994669971013695	0.0472809994856728	0.151391870566827	-1.03472325566928	-0.58696855748931	0.0303995262736859	0.198744934541483	-0.447754698179973
chr10	128303435	128304357	923	+	utr5	Pan2	0.31330983699535	NA	0.260157975626347	1	0.263134294150262	0.994669971013695	0.000802920729198409	0.0577494442379295	-0.967084649305247	-0.203358715195828	0.386996499039072	0.753834792109005	-0.763725934109419
chr10	128309283	128310498	1216	+	exon	Pan2	0.214025792736545	NA	0.139013240050925	1	0.273094641608827	0.994669971013695	0.0171310841477146	0.0963724696669035	-0.675421587291181	-0.203358715195828	0.386996499039072	0.753834792109005	-0.472062872095353
chr10	128322608	128322757	150	+	utr5	Cnpy2	0.0862708452577334	NA	0.180407923635014	1	0.135786496409681	0.994669971013695	0.275418045567278	0.437283553433783	1.17543316161702	0.159717686340521	0.509218569068476	0.833909809209318	1.0157154752765
chr10	128437403	128438569	1167	+	utr3	Rnf41	0.111608283851233	0.622722905283991	0.0408414811507638	1	0.027686843795319	0.787314887994036	0.000145072925097467	0.0287779779868939	-0.4604870476799	0.498156127417829	0.037755197018655	0.2287980903473	-0.958643175097729
chr10	128469120	128469323	204	+	exon	Smarcc2	0.0157817022425702	NA	0.0323614833694123	1	0.0796198802692534	0.980458366332044	0.638101425085992	0.77511671209743	1.58898077299258	-0.144478501096536	0.51043507861644	0.834090250441906	1.73345927408912
chr10	128469729	128474400	4672	+	exon	Smarcc2	0.00569660329497516	NA	0.0130510543872436	1	0.135381559863666	0.994669971013695	0.0532056459117216	0.161252396840127	1.64695979877114	-0.144478501096536	0.51043507861644	0.834090250441906	1.79143829986768
chr10	128483224	128484330	1107	+	exon	Smarcc2	0.151994156867542	NA	0.241088217884086	1	0.35757477871313	0.994669971013695	0.885041905535841	0.946912820534029	0.451372035212834	-0.144478501096536	0.51043507861644	0.834090250441906	0.59585053630937
chr10	128488324	128489157	834	+	utr3	Smarcc2	0.0759716966708095	NA	0.161710713163986	1	0.422699728705365	0.994669971013695	0.755668328078532	0.860030144851621	0.587414455457446	-0.144478501096536	0.51043507861644	0.834090250441906	0.731892956553982
chr10	128502495	128502845	351	+	exon	A430046D13Rik	0.904634191963344	NA	0.912137739512034	1	0.963667534054115	0.994669971013695	0.207718770740025	0.361070089384627	-0.523896942366846	-0.906450890750278	0.322289778613797	0.70219779676086	0.382553948383432
chr10	128525617	128545359	19743	+	exon	Gm29585	0.667607249702069	0.955608091969645	0.967854928289217	1	0.780060988255972	0.994669971013695	0.172857600302927	0.321249854321623	-0.235847722762814	-1.74383704908678	0.422716710977929	NA	1.50798932632397
chr10	128716105	128716205	101	+	exon	Pmel	0.966626932197774	NA	0.865958379304909	1	0.954581029887458	0.994669971013695	0.183961229844321	0.334095903112864	-1.29473574330574	-0.777471621823634	0.141624491507021	0.49039918151211	-0.517264121482102
chr10	128747938	128748492	555	+	utr5	Pym1	0.207474349515228	NA	0.32778997418812	1	0.306155865322358	0.994669971013695	0.751324618433512	0.85677453761042	0.696702423673145	-0.146900845957453	0.596000980788744	0.878498742234237	0.843603269630598
chr10	128765214	128766270	1057	+	utr3	Pym1	0.682978161555606	0.960961520250666	0.947421542399325	1	0.681260664123113	0.994669971013695	0.0759466440135889	0.196908707427351	-0.0226740195251529	-0.146900845957453	0.596000980788744	0.878498742234237	0.1242268264323
chr10	128806235	128810032	3798	+	exon	Dnajc14	0.282901143299086	0.83312336693296	0.538171743562015	1	0.420193179893573	0.994669971013695	0.0856471893856499	0.210120600225719	0.52501381030212	0.200461146564649	0.386738608010155	0.753685972207347	0.324552663737472
chr10	4368320	4369765	1446	-	utr3	Zbtb2	0.287672106078002	0.835284752669171	0.484314779314349	1	0.456719609412045	0.994669971013695	0.0865856163052841	0.211643849859901	0.713990136306802	0.226399065250687	0.494049090965845	0.822780443071188	0.487591071056115
chr10	5021267	5021367	101	-	utr3	Syne1	0.449343555002526	NA	0.202970978515334	1	0.646757386244841	0.994669971013695	0.819183725592471	0.904216906435304	2.42645774018035	0.98911513147965	0.0213854842072665	0.157825313933339	1.4373426087007
chr10	5799599	5799795	197	-	exon	Fbxo5	0.755497763411225	0.972220155919054	0.913192581291815	1	0.803544603694022	0.994669971013695	0.022708845706769	0.10737726901586	-0.0214728412679779	-0.196144148524137	0.44903816610845	0.798010501535157	0.174671307256159
chr10	5801912	5802498	587	-	exon	Fbxo5	0.789430750050315	0.976718292014204	0.9612992929466	1	0.997135911077195	0.997376968954888	0.118211543637446	0.254425077709992	-0.224641869981144	-0.196144148524137	0.44903816610845	0.798010501535157	-0.028497721457007
chr10	7119960	7120159	200	-	utr3	Cnksr3	0.62389304344858	NA	0.328638951096459	1	0.333853050526662	0.994669971013695	0.0765345090950642	0.197455570726479	0.180042454893414	0.291998798506593	0.336357843690942	0.713251578071732	-0.11195634361318
chr10	7160765	7211938	51174	-	utr5	Cnksr3	0.0283707036774085	0.336147346195301	0.00780622417700962	1	0.0254287843073156	0.774310018828459	0.00579311799302284	0.0686055350966338	-1.01511502721574	0.291998798506593	0.336357843690942	0.713251578071732	-1.30711382572233
chr10	7630863	7630962	100	-	utr3	Pcmt1	0.635624105723034	NA	0.825119878920038	1	0.963164031939931	0.994669971013695	0.158744869398705	0.304007097895716	0.718905308050088	0.354984895395508	0.208008576609612	0.586999186282411	0.36392041265458
chr10	7663120	7663319	200	-	utr5	Pcmt1	0.164699465430352	NA	0.260195022146013	1	0.289746684043337	0.994669971013695	0.265721320967566	0.426520987504339	1.41257046411091	0.354984895395508	0.208008576609612	0.586999186282411	1.0575855687154
chr10	7680788	7680888	101	-	utr5	Pcmt1	0.0489944833541885	NA	0.00693172412875402	1	0.0951668641658232	0.994669971013695	0.0485328432065996	0.153570597484157	-1.82819022207142	0.354984895395508	0.208008576609612	0.586999186282411	-2.18317511746693
chr10	7680987	7681086	100	-	utr5	Pcmt1	0.476626550748792	NA	0.233988341953584	1	0.503281032153892	0.994669971013695	0.0464213253245078	0.150014663678281	-1.98835615090978	0.354984895395508	0.208008576609612	0.586999186282411	-2.34334104630529
chr10	7768195	7768393	199	-	utr3	Ginm1	0.553630140517153	NA	0.605458639943724	1	0.727243700569211	0.994669971013695	0.796723302533243	0.889262535341378	0.416267196073719	0.406575295304086	0.339468340206953	0.714815499722841	0.00969190076963328
chr10	7906301	7906601	301	-	utr3	Tab2	0.718364922634242	NA	0.510879170755383	1	0.429113910127509	0.994669971013695	0.00852048576159004	0.0762826645567072	-0.0843027256927558	0.354158566344386	0.128518881630295	0.467495586681572	-0.438461292037142
chr10	7906999	7907299	301	-	utr3	Tab2	0.291182998974108	NA	0.183980021768489	1	0.202731217515938	0.994669971013695	0.00720988021912672	0.0727669497827429	-0.217913330564676	0.354158566344386	0.128518881630295	0.467495586681572	-0.572071896909062
chr10	7907398	7907548	151	-	utr3	Tab2	0.908147434018625	NA	0.740426259568937	1	0.803230451774168	0.994669971013695	0.101137577535494	0.231618396711647	-0.113154048221638	0.354158566344386	0.128518881630295	0.467495586681572	-0.467312614566024
chr10	7911503	7920614	9112	-	utr5	Tab2	0.425752052932584	0.904538730222623	0.675558529904385	1	0.813905421841558	0.994669971013695	0.00855540131329013	0.0763570712819247	0.537197105351447	0.354158566344386	0.128518881630295	0.467495586681572	0.183038539007061
chr10	8725058	8725158	101	-	utr3	Sash1	0.715405244072803	NA	0.828577711150339	1	0.967772179283372	0.994669971013695	0.429891936159475	0.594069442048875	0.252344956109154	0.340932123873567	0.1669065495569	0.532739055131801	-0.0885871677644127
chr10	8725307	8733694	8388	-	utr3	Sash1	0.929419029237637	0.991226580093019	0.829046477262802	1	0.413510649216723	0.994669971013695	0.00276953105119859	0.0634584371362963	0.278115242467628	0.340932123873567	0.1669065495569	0.532739055131801	-0.0628168814059388
chr10	9628911	9630848	1938	-	utr3	Samd5	0.136444144857511	NA	0.0681581924654302	1	0.45161170171259	0.994669971013695	0.270333592562478	0.431389451529264	2.2622822622581	2.04345926374523	0.161166936201293	0.525561895253	0.218822998512864
chr10	9760585	9760785	201	-	utr3	Stxbp5	0.955301649530372	NA	0.937723599839947	1	0.890231360645258	0.994669971013695	0.849654652712871	0.924473004129568	0.638336057352802	0.249062491055224	0.597422031578432	0.879261917907381	0.389273566297578
chr10	12548085	12548384	300	-	utr5	Utrn	0.104296777492151	NA	0.0479032020145024	1	0.0843152457998017	0.99082620737358	0.0101398670182379	0.0806469176640926	-1.04287238616587	-0.131821066849627	0.483417311628556	0.817188439192711	-0.911051319316239
chr10	12614544	12614643	100	-	utr5	Utrn	0.383881023597107	NA	0.507174814419413	1	0.448164984269862	0.994669971013695	0.583068983087472	0.732319172773539	0.112865411724527	-0.131821066849627	0.483417311628556	0.817188439192711	0.244686478574153
chr10	12636711	12640935	4225	-	exon	Utrn	0.00516600208799865	NA	0.0135604861936519	1	0.136460418982789	0.994669971013695	0.141264464394965	0.283018460664253	2.91025475774779	-0.131821066849627	0.483417311628556	0.817188439192711	3.04207582459742
chr10	12690882	12693436	2555	-	exon	Utrn	0.000454889750820511	NA	0.00262542284610579	1	0.103498847289463	0.994669971013695	0.00787397144027824	0.0741085462006998	2.05027330361598	-0.131821066849627	0.483417311628556	0.817188439192711	2.18209437046561
chr10	12922742	12922842	101	-	exon	B230208H11Rik	0.969879401919358	NA	0.912538233475365	1	0.961378957146392	0.994669971013695	0.337914491799572	0.503367528773133	0.408507661121223	0.704740277266725	0.482793801400348	0.816936830901922	-0.296232616145502
chr10	12941377	12941724	348	-	exon	Stx11	0.194507046247444	NA	0.222287047599729	1	0.190159880786414	0.994669971013695	0.541555166952424	0.695968976317155	1.62888910877566	0.391661673403821	0.677659694641835	0.911502039400216	1.23722743537184
chr10	13192421	13193168	748	-	utr5	Ltv1	0.193942910935065	NA	0.335908784755134	1	0.289390362705161	0.994669971013695	0.443482630787971	0.607809761212367	0.712856178267199	-0.257598029562309	0.311124543082513	0.69374156193596	0.970454207829508
chr10	13213862	13214162	301	-	utr3	Phactr2	0.29529356177275	NA	0.333435158893062	1	0.568005588251639	0.994669971013695	0.915078329927348	0.964876935491957	0.932432035935259	0.779767349522809	0.124855620212204	0.459572353792858	0.15266468641245
chr10	13253595	13253795	201	-	exon	Phactr2	0.394924914316624	NA	0.479019788501853	1	0.734034571496301	0.994669971013695	0.72414340921955	0.838993299111762	0.279165141254714	0.779767349522809	0.124855620212204	0.459572353792858	-0.500602208268094
chr10	13801750	13801850	101	-	exon	Aig1	0.380690104945221	NA	0.193614635527218	1	0.332868499119036	0.994669971013695	0.269041276865366	0.430151103090346	0.283368437975529	1.42871342582381	0.0160709663446734	0.130129260136853	-1.14534498784828
chr10	17915092	17947517	32426	-	exon	Heca	0.360119382030648	0.876646942760322	0.598039976819309	1	0.689625758209334	0.994669971013695	0.144225619225539	0.286644977714117	0.635778924499366	0.172829286266622	0.595494293217711	0.878289563254492	0.462949638232744
chr10	18023144	18023240	97	-	utr5	Abracl	0.0746355087508503	NA	0.113889918805407	1	0.106641517367342	0.994669971013695	0.0499681109118905	0.155979639211939	2.78424096765042	1.59696311368053	0.00120067983159672	0.0188685782307502	1.18727785396989
chr10	18591434	18591583	150	-	exon	Arfgef3	0.981608383258849	NA	0.83204462265057	1	0.938610176023084	0.994669971013695	0.641586164315376	0.777961741812481	1.43807988367977	0.939301637365644	0.0712505367873066	0.338133342131019	0.498778246314124
chr10	18591733	18591833	101	-	exon	Arfgef3	0.0960743350786191	NA	0.0378453567822115	1	0.161721466162487	0.994669971013695	0.320383575728344	0.485763292315545	1.18016623597988	0.939301637365644	0.0712505367873066	0.338133342131019	0.240864598614241
chr10	18646403	18646853	451	-	exon	Arfgef3	0.485277994850657	NA	0.605737199121424	1	0.821474386465554	0.994669971013695	0.724090502219342	0.838993299111762	1.85810840173045	0.939301637365644	0.0712505367873066	0.338133342131019	0.918806764364802
chr10	19002206	19002853	648	-	utr3	Tnfaip3	0.854186965087068	NA	0.643451499108241	1	0.640323515086615	0.994669971013695	0.175215994896453	0.324078601727117	1.97519476432562	2.02681015334389	1.74770783702439e-05	0.000585237119631625	-0.0516153890182722
chr10	19004509	19004808	300	-	exon	Tnfaip3	0.325453462101168	NA	0.434653079401819	1	0.426428890545948	0.994669971013695	0.679106992296712	0.805406392358727	1.4512657571326	2.02681015334389	1.74770783702439e-05	0.000585237119631625	-0.575544396211286
chr10	19004908	19005008	101	-	exon	Tnfaip3	0.0159414039662639	NA	0.00266603818109321	1	0.0106910619663324	0.62922551731501	0.0640329299593827	0.178395036267045	1.33037894727236	2.02681015334389	1.74770783702439e-05	0.000585237119631625	-0.696431206071526
chr10	22148921	22149071	151	-	utr5	E030030I06Rik	0.197412596502573	NA	0.226595699703413	1	0.26922992988195	0.994669971013695	0.57523423909203	0.724883016410081	0.172235351846192	-0.473820874068224	0.517380409205454	0.837390855418698	0.646056225914417
chr10	22705663	22705861	199	-	utr3	Tbpl1	0.0254388624185562	NA	0.00700386013485336	1	0.0644578894275673	0.95614903204692	0.00940501531372795	0.0787465394960921	-0.713470181135918	0.316990667053626	0.434146275435954	0.78881648320843	-1.03046084818954
chr10	24595499	24595694	196	-	exon	Gm15270	0.0257738560270881	0.326308258237028	0.082562928964485	1	0.104728924418777	0.994669971013695	0.575161076300322	0.724845637149619	3.25787591074814	-0.560207425855612	0.833867036404738	NA	3.81808333660375
chr10	25170730	25171028	299	-	utr3	Akap7	0.337674223816232	NA	0.214529189734085	1	0.27221714220045	0.994669971013695	0.271707567567852	0.43287725388499	0.133144770742365	-0.344164558626185	0.423978553003788	0.781538343620615	0.47730932936855
chr10	26276161	26279664	3504	-	exon	L3mbtl3	0.0307273495132239	NA	0.0199522158183945	1	0.144577963516587	0.994669971013695	0.0570474059875212	0.167658671445584	2.20336999218835	1.8117972321277	4.03986930635723e-07	2.12412774728076e-05	0.391572760060657
chr10	29346849	29347691	843	-	exon	Rnf146	0.623245135653481	0.952389574667123	0.853697441955703	1	0.709529269562385	0.994669971013695	0.141023777617021	0.282727935607482	0.489265702315499	0.171182882016958	0.742550977986012	0.935358431155128	0.31808282029854
chr10	30200461	30200560	100	-	utr5	Cenpw	0.146224763523634	NA	0.227555883476114	1	0.311303204268801	0.994669971013695	0.886039059598335	0.947386348183205	1.11936977994002	0.0504773568834758	0.898839702023385	0.975380102058464	1.06889242305654
chr10	30647399	30647599	201	-	utr3	Ncoa7	0.498047897934597	NA	0.320393166040155	1	0.654709991368017	0.994669971013695	0.0841472979282423	0.207848565872858	0.276973791968969	-0.0616736120328797	0.864348377195939	0.966969084534556	0.338647404001849
chr10	30691126	30691624	499	-	exon	Ncoa7	0.0713604542343942	NA	0.136973025997813	1	0.275456552681288	0.994669971013695	0.920920803810565	0.968463449283398	0.0922344488763383	-0.0616736120328797	0.864348377195939	0.966969084534556	0.153908060909218
chr10	31608985	31609184	200	-	exon	Rnf217	0.297220789752197	NA	0.108599199325876	1	0.415826390138167	0.994669971013695	0.773348462290143	0.872937639015083	2.0049731508149	3.04624203694915	5.29486958123576e-05	0.00150269447204497	-1.04126888613425
chr10	33622747	33624272	1526	-	utr5	Clvs2	0.4157762406948	NA	0.553324184931242	1	0.733821003767668	0.994669971013695	0.667195019952305	0.7971798807877	1.69344820333263	0.763848609772682	0.231379027217111	0.617412812898089	0.929599593559946
chr10	33949176	33949325	150	-	exon	Zup1	0.40774596686546	NA	0.396590617468755	1	0.406700287590362	0.994669971013695	0.545423632252879	0.699322405680957	-0.0737376121094762	0.375784498627025	0.450294950045873	0.798253317753665	-0.449522110736501
chr10	34152239	34152488	250	-	exon	Dse	0.437872334257328	NA	0.640484991410988	1	0.824973539032679	0.994669971013695	0.771714689222073	0.871840659425663	1.0165654678291	0.405729640578248	0.0983073617297086	0.404693791928996	0.610835827250853
chr10	34152588	34153385	798	-	exon	Dse	0.738246106879735	0.969861063921761	0.993904131364467	1	0.934098580685457	0.994669971013695	0.00931031708574603	0.0785292677484269	0.438039660784501	0.405729640578248	0.0983073617297086	0.404693791928996	0.032310020206253
chr10	34153584	34155188	1605	-	exon	Dse	0.772597072566126	0.976373178998633	0.961326901684272	1	0.980011476730929	0.994669971013695	0.0479222720101239	0.152643802658898	0.674654996714174	0.405729640578248	0.0983073617297086	0.404693791928996	0.268925356135926
chr10	34184061	34206867	22807	-	utr5	Dse	0.871967566228719	NA	0.911130271728522	1	0.826954615930192	0.994669971013695	0.039844130650405	0.1388507038985	0.0978441243890235	0.405729640578248	0.0983073617297086	0.404693791928996	-0.307885516189224
chr10	37135973	37136323	351	-	utr3	Marcks	0.931741036093414	0.991226580093019	0.846753698130284	1	0.858864743289795	0.994669971013695	0.0219811894160191	0.105859121167378	1.43556494207829	1.41902238481775	1.22994857384685e-08	8.95793487455992e-07	0.016542557260538
chr10	37136473	37136673	201	-	exon	Marcks	0.199049241896361	NA	0.275063415837242	1	0.244602317984568	0.994669971013695	0.868640939351853	0.935948419213734	1.57849564178743	1.41902238481775	1.22994857384685e-08	8.95793487455992e-07	0.159473256969678
chr10	39891362	39892307	946	-	utr3	Mfsd4b4	0.411503683328684	NA	0.579788947353534	1	0.766345119497281	0.994669971013695	0.327591914779936	0.4926592126334	0.229903850103421	-0.250614513695516	0.613160462188255	0.88659134999059	0.480518363798937
chr10	40223739	40225312	1574	-	utr3	Rpf2	0.912186608648712	NA	0.892461936654125	1	0.989891450619234	0.994669971013695	0.0674553692867147	0.184031391238726	0.197051812226834	-0.0387949841118335	0.902764185573064	0.975601369079666	0.235846796338667
chr10	40246642	40246740	99	-	utr5	Rpf2	1	NA	0.960036871877788	1	0.74893197510962	0.994669971013695	0.828659491337669	0.91010278883715	-0.108832336229264	-0.0387949841118335	0.902764185573064	0.975601369079666	-0.0700373521174306
chr10	40248902	40249002	101	-	utr3	Gtf3c6	0.134144422265102	NA	0.0309165315110514	1	0.0988583234691045	0.994669971013695	0.0156307894085953	0.0922318647593459	0.527725606712023	0.20046688511276	0.508016519013741	0.83314941646698	0.327258721599263
chr10	40249352	40249452	101	-	utr3	Gtf3c6	0.22049507434933	NA	0.105428180775676	1	0.342629022559039	0.994669971013695	0.0761409780468592	0.197131310937665	-0.604136049878132	0.20046688511276	0.508016519013741	0.83314941646698	-0.804602934990892
chr10	40249552	40251175	1624	-	exon	Gtf3c6	0.350930586308178	NA	0.52026415120368	1	0.446398603778172	0.994669971013695	0.20739515231882	0.360733342702349	0.676415964389363	0.20046688511276	0.508016519013741	0.83314941646698	0.475949079276603
chr10	40257238	40257668	431	-	utr5	Gtf3c6	0.0924876913251483	NA	0.175210018145751	1	0.14541918954227	0.994669971013695	0.54190932261553	0.696147898662372	1.35639904115663	0.20046688511276	0.508016519013741	0.83314941646698	1.15593215604387
chr10	40287957	40288106	150	-	utr3	Amd1	0.71999509316762	NA	0.8782332515344	1	0.602708870389483	0.994669971013695	0.604270877949513	0.750201421280825	0.438456829637537	0.743138973213754	0.0201185110638855	0.151438288113239	-0.304682143576217
chr10	40349485	40350054	570	-	exon	Cdk19os	0.369125279203258	NA	0.505702958748339	1	0.585657958542342	0.994669971013695	0.807220888475841	0.896730980291435	-0.135698703467535	3.65114072359273	0.375306019288843	NA	-3.78683942706026
chr10	41188520	41188619	100	-	utr3	Fig4	0.140287249313479	NA	0.0979534967677944	1	0.238649183386471	0.994669971013695	0.0207157118141138	0.103163749539324	-0.735606843526573	-0.525353687895189	0.0377436289200315	0.2287980903473	-0.210253155631384
chr10	41486826	41486975	150	-	exon	Smpd2	0.216315860887749	NA	0.209401860829737	1	0.324918941688444	0.994669971013695	0.694376419424014	0.817263733584853	-0.123207332540122	-0.0369801525236607	0.934714640997899	0.985024281969256	-0.0862271800164613
chr10	41490220	41490319	100	-	utr5	Smpd2	0.295013886958632	NA	0.12635887193068	1	0.342200879143775	0.994669971013695	0.0564717668367061	0.166694251691769	-0.893386283836379	-0.0369801525236607	0.934714640997899	0.985024281969256	-0.856406131312718
chr10	41719484	41719683	200	-	utr3	Cep57l1	0.0831756511617034	NA	0.0475630514644722	1	0.0919946344869288	0.994669971013695	0.360812183113369	0.527006628787671	-0.625639621702114	-0.222811680542064	0.544695228877313	0.851927925276623	-0.40282794116005
chr10	41719782	41719881	100	-	exon	Cep57l1	0.935781022099138	NA	0.909201420267536	1	0.981087389860157	0.994669971013695	0.10743024484603	0.240288700887724	-0.445979633466724	-0.222811680542064	0.544695228877313	0.851927925276623	-0.22316795292466
chr10	41742975	41743074	100	-	exon	Cep57l1	0.0333908829203723	NA	0.00535775775578438	1	0.00100006082774169	0.208808278019743	0.05776869719986	0.168831325171367	0.800913009479504	-0.222811680542064	0.544695228877313	0.851927925276623	1.02372469002157
chr10	42185975	42196295	10321	-	utr3	Foxo3	0.54730413514761	0.941157010114612	0.77877475820755	1	0.912435431705942	0.994669971013695	0.0413581927169442	0.141713256270294	0.696266576280099	0.247888295128204	0.348001742587916	0.722416131919179	0.448378281151895
chr10	42196494	42197441	948	-	utr3	Foxo3	0.87187721454245	0.986198701584566	0.663613224619035	1	0.259036901538553	0.994669971013695	0.0788828218420895	0.200736783804939	0.0353211705866214	0.247888295128204	0.348001742587916	0.722416131919179	-0.212567124541582
chr10	42274978	42275377	400	-	exon	Foxo3	0.652178436639301	NA	0.862832969145999	1	0.934915938281965	0.994669971013695	0.13782653435091	0.278691156863227	-0.00080209501698633	0.247888295128204	0.348001742587916	0.722416131919179	-0.24869039014519
chr10	42761646	42762345	700	-	exon	Gm26860	0.0511335187924822	NA	0.100997659308247	1	0.291485864528314	0.994669971013695	0.101488169095704	0.231943130111332	1.21789794358482	0.26464281577178	0.867591261816065	NA	0.953255127813041
chr10	43021208	43021358	151	-	exon	Sobp	0.45276363730007	NA	0.195192862301594	1	0.744189869368387	0.994669971013695	0.736118053231034	0.84598490385466	0.76208251407479	0.0406386466605783	0.964176241044589	0.991029959067099	0.721443867414212
chr10	43525283	43525725	443	-	exon	1700021F05Rik	0.0866620560300315	NA	0.136006515060172	1	0.161028463342201	0.994669971013695	0.653828087703992	0.787362681608125	0.986019382722155	-0.0676486367558402	0.852329116336163	0.964058156051606	1.053668019478
chr10	43532784	43533133	350	-	exon	1700021F05Rik	0.744778177645835	NA	0.927260218771677	1	0.795643647021005	0.994669971013695	0.500247542421941	0.660456762489248	0.235174405186702	-0.0676486367558402	0.852329116336163	0.964058156051606	0.302823041942542
chr10	44004038	44004188	151	-	utr5	Crybg1	0.0689931072721735	NA	0.0142067877568741	1	0.05363865222429	0.922069703492916	0.0935069711544715	0.221108004054	1.64958695592732	2.81120295573094	8.38838490827564e-09	6.42900173825703e-07	-1.16161599980362
chr10	44439468	44440115	648	-	utr3	Prdm1	0.971694029178231	NA	0.797867504474381	1	0.81664807758904	0.994669971013695	0.027804864353685	0.117052147374067	-0.420898163485237	-0.665032895687556	0.0548259978803385	0.287506007138703	0.244134732202319
chr10	44441151	44441350	200	-	exon	Prdm1	0.874210061070219	NA	0.71755296598342	1	0.83561667945578	0.994669971013695	0.0449479326171546	0.147818652056496	-0.727027178748531	-0.665032895687556	0.0548259978803385	0.287506007138703	-0.0619942830609753
chr10	44441798	44442097	300	-	exon	Prdm1	0.00305989234521698	NA	0.0060095808756989	1	0.0281735994124406	0.789515068994383	0.0481383619627457	0.152903073843925	0.0349528491487779	-0.665032895687556	0.0548259978803385	0.287506007138703	0.699985744836334
chr10	44446849	44446948	100	-	exon	Prdm1	0.73385495617132	NA	0.57031094857434	1	0.788786204956758	0.994669971013695	0.423836715369941	0.5886307041348	-0.544403914391259	-0.665032895687556	0.0548259978803385	0.287506007138703	0.120628981296297
chr10	44456757	44457016	260	-	exon	Prdm1	0.459127955600746	NA	0.561173789900852	1	0.650123523602534	0.994669971013695	0.439454464442169	0.60392570257881	-0.669346311524242	-0.665032895687556	0.0548259978803385	0.287506007138703	-0.00431341583668643
chr10	45381102	45381301	200	-	exon	Lin28b	0.256999324990264	NA	0.439595407191975	1	0.796243304695816	0.994669971013695	0.243658561851149	0.402307036873335	1.02916478997864	0.450257667487781	0.099096823086769	0.406019344905538	0.578907122490856
chr10	52339663	52346107	6445	-	utr3	Gopc	0.687448270886521	NA	0.483505646672593	1	0.655153798117766	0.994669971013695	0.047782616219562	0.152475555249458	-0.344512638336943	0.170172338467469	0.553755906970084	0.856554451858782	-0.514684976804411
chr10	53348608	53349157	550	-	exon	Cep85l	0.937747292408123	NA	0.895558892566302	1	0.913411002033953	0.994669971013695	0.174761494922858	0.323381542465252	-0.252401103297688	0.0459732680092791	0.946753448926833	0.986947367324088	-0.298374371306967
chr10	53537410	53538356	947	-	exon	Mcm9	0.665614162280272	NA	0.86939072031295	1	0.873436547790823	0.994669971013695	0.10922894213799	0.242839474695841	-0.341039337426525	-0.124090343488357	0.750188810287493	0.936006706417839	-0.216948993938168
chr10	53538456	53540975	2520	-	exon	Mcm9	0.64953107475578	NA	0.506015672672022	1	0.623214767922237	0.994669971013695	0.0458974201640101	0.149460369785597	-0.340659518835193	-0.124090343488357	0.750188810287493	0.936006706417839	-0.216569175346836
chr10	53596996	53597096	101	-	utr5	Mcm9	0.462485205108931	NA	0.653688490659677	1	0.645732659767528	0.994669971013695	0.31819251011835	0.483262312445822	0.685272975208107	-0.124090343488357	0.750188810287493	0.936006706417839	0.809363318696464
chr10	54074461	54074860	400	-	exon	Man1a	0.907060396390448	NA	0.751422648302332	1	0.558883772042462	0.994669971013695	0.0300452991132626	0.120681286276274	1.02170929451688	1.16398245375208	0.0666691262820821	0.325111910324638	-0.142273159235197
chr10	59950302	59951834	1533	-	utr3	Ddit4	0.63415176397159	0.952389574667123	0.369945582042382	1	0.346893782138536	0.994669971013695	0.0127544138550436	0.0869500652656418	-0.398237861185277	-0.0571943599817629	0.794256134817551	0.948015183511126	-0.341043501203514
chr10	60185829	60186129	301	-	exon	Chst3	0.994035946101152	NA	0.999638697328915	1	NA	NA	0.81908039909176	0.904216906435304	-0.303655187074941	0.486368758422213	0.614483567345411	0.887688646374158	-0.790023945497154
chr10	60716110	60716260	151	-	utr3	Slc29a3	0.77022679501991	NA	0.582509607096326	1	0.706731083546061	0.994669971013695	0.0929438320927477	0.220436116304164	-0.743940428316489	-0.159728237831303	0.744414218569306	0.935358431155128	-0.584212190485186
chr10	60764927	60765126	200	-	utr3	Unc5b	0.102560287037801	NA	0.0609791408842048	1	0.123044854166526	0.994669971013695	0.0112788847619147	0.0836776744380166	0.60774358676077	2.08807018177124	1.55455648611161e-17	4.95108967976702e-15	-1.48032659501047
chr10	60774656	60775078	423	-	exon	Unc5b	0.40420510271596	NA	0.576496359898077	1	0.473529132984362	0.994669971013695	0.891630296215567	0.950802228711122	2.71003095666884	2.08807018177124	1.55455648611161e-17	4.95108967976702e-15	0.621960774897593
chr10	60783123	60820292	37170	-	exon	Gm19972	0.058198545463987	NA	0.141300426281554	1	0.432542598872678	0.994669971013695	0.599637738888245	0.746155152198852	2.94388181650618	0.572450378766695	0.699434255534866	0.919311989140069	2.37143143773949
chr10	60831134	60831233	100	-	utr5	Unc5b	0.85535454936884	NA	0.992629948337705	1	0.84280431570661	0.994669971013695	0.189749276201835	0.340835273881715	2.00373240040158	2.08807018177124	1.55455648611161e-17	4.95108967976702e-15	-0.0843377813696602
chr10	60831482	60831581	100	-	utr5	Unc5b	0.571524953668512	NA	0.607701630798385	1	0.481506309992822	0.994669971013695	0.509444343090942	0.668889062242879	1.85995300026046	2.08807018177124	1.55455648611161e-17	4.95108967976702e-15	-0.228117181510788
chr10	61100739	61101711	973	-	utr3	Sgpl1	0.250383330951308	NA	0.15905262750629	1	0.285939284180504	0.994669971013695	0.0131591452471568	0.0875332683646201	-0.467693676197015	0.362592967555116	0.151903203346344	0.508900586806871	-0.830286643752131
chr10	61198511	61198861	351	-	exon	Adamts14	0.886196328447014	NA	0.72076716255533	1	0.694203583021964	0.994669971013695	0.00934546827972937	0.0785292677484269	-2.0576668002623	-2.4113540553851	8.97109754148657e-13	1.44464910072568e-10	0.353687255122797
chr10	61320902	61323331	2430	-	utr3	Pald1	0.113419894400625	0.627127144005633	0.0426540074592118	1	0.0193674214143665	0.734990083711569	0.011498370967337	0.0844041213342449	-2.04521690609074	-0.829814642597753	0.00024423090348215	0.00531155889029769	-1.21540226349299
chr10	61431382	61431781	400	-	utr3	Eif4ebp2	0.946011457146313	0.991226580093019	0.757345797097337	1	0.565902776364468	0.994669971013695	0.0768914827171503	0.197936470958732	0.0039748115777935	0.132371482761199	0.544218564827207	0.851742743192445	-0.128396671183405
chr10	61452462	61452611	150	-	utr5	Eif4ebp2	0.304445523376125	NA	0.491119971302742	1	0.706087925457124	0.994669971013695	0.121624011003824	0.258860760679106	0.573628878982143	0.132371482761199	0.544218564827207	0.851742743192445	0.441257396220945
chr10	61739258	61739357	100	-	utr3	H2afy2	0.970869188992433	NA	0.85547637048992	1	0.955136327297463	0.994669971013695	0.072792099108137	0.192858676980908	-0.330664497055717	-0.589806179480655	0.0409558710377955	0.242153277109606	0.259141682424938
chr10	61978415	61978613	199	-	exon	Col13a1	0.866773482250729	NA	0.963208720454302	1	0.907842452253459	0.994669971013695	0.534090051768035	0.68935263614336	-3.70429330611289	-3.0306220978312	1.94262629005621e-14	4.1554805953859e-12	-0.673671208281698
chr10	61978860	61979108	249	-	utr5	Col13a1	0.0464172764688681	NA	0.0334194545432302	1	0.079945801204648	0.982988863251801	0.656202663297437	0.788473304231086	-3.59207016738239	-3.0306220978312	1.94262629005621e-14	4.1554805953859e-12	-0.561448069551199
chr10	62108797	62108946	150	-	utr3	Fam241b	0.967056118259421	NA	0.784058760749476	1	0.943079042249775	0.994669971013695	0.343579768674424	0.509704368184345	-1.26015822787543	-0.475160881536141	0.31785000917379	0.698211678112977	-0.784997346339289
chr10	62187990	62188090	101	-	utr3	Tspan15	0.298719853847325	NA	0.153994099077355	1	0.479748826377603	0.994669971013695	0.875651386709202	0.940564626876518	-1.59077366699513	-0.635156266759125	0.194029233160943	0.567979364718675	-0.955617400236
chr10	62269354	62270052	699	-	utr3	Hk1	0.696574896078094	NA	0.90766588292042	1	0.985868902582421	0.994669971013695	0.0971743206045146	0.226052729894322	-1.25839421324321	-1.26027518424694	4.61662607015375e-07	2.38864566200157e-05	0.00188097100372975
chr10	62295749	62295849	101	-	exon	Hk1	0.00111324144772948	NA	0.00493516090437902	1	0.0205501514347564	0.744310601927642	0.0842836800937692	0.208061868866941	-0.0875263643144091	-1.26027518424694	4.61662607015375e-07	2.38864566200157e-05	1.17274881993253
chr10	62340053	62340153	101	-	utr5	Hk1	0.063684136222683	NA	0.101323355221277	1	0.177920034958476	0.994669971013695	0.543348883912361	0.697555092496395	0.476590431332675	-1.26027518424694	4.61662607015375e-07	2.38864566200157e-05	1.73686561557961
chr10	62429506	62429704	199	-	utr3	Supv3l1	0.932491185575844	0.991226580093019	0.705467832099388	1	0.962193802541407	0.994669971013695	0.189890728738495	0.340927616956098	0.214462934208709	0.242061982449302	0.311879098680166	0.694615577666532	-0.0275990482405929
chr10	62558985	62559684	700	-	utr3	Kif1bp	0.977318060354309	0.996060412223124	0.734713561533314	1	0.780086889957852	0.994669971013695	0.0147410311713091	0.0902055829627335	-0.213844999768939	-0.129492031797041	0.627718901332933	0.892885684738436	-0.084352967971898
chr10	62559784	62563236	3453	-	utr3	Kif1bp	0.972337641272598	NA	0.849933913598499	1	0.901777703240884	0.994669971013695	0.115136032421788	0.250491148745822	-0.0347251735875781	-0.129492031797041	0.627718901332933	0.892885684738436	0.0947668582094625
chr10	62582242	62583086	845	-	utr3	Ddx21	0.333370537515401	0.862648538689041	0.199218578391729	1	0.257607838523638	0.994669971013695	0.00411692500750416	0.0657091201149825	-0.374601253668182	-0.0715555717049056	0.71905927456305	0.92584291824972	-0.303045681963276
chr10	62598348	62598846	499	-	exon	Ddx21	0.168200915970008	0.704417038831105	0.243686603502871	1	0.168657219670925	0.994669971013695	0.33232745417472	0.497446314131635	0.380564530470989	-0.0715555717049056	0.71905927456305	0.92584291824972	0.452120102175895
chr10	62664722	62664871	150	-	exon	Stox1	0.627591054154693	NA	0.465958801108547	1	0.81277158665034	0.994669971013695	0.581809133856197	0.731288043859531	0.270096707973884	0.0112375927528938	0.991495916577763	0.997313288729616	0.25885911522099
chr10	62746946	62747293	348	-	exon	Ccar1	0.120526213021166	NA	0.194266658670522	1	0.356960287430699	0.994669971013695	0.913153407274008	0.963578951643772	1.50235829652641	0.428855972771293	0.187599142997572	0.559480182802701	1.07350232375512
chr10	62751743	62753311	1569	-	exon	Ccar1	0.0736772187075452	NA	0.124887287413987	1	0.372111574056959	0.994669971013695	0.0920255020900747	0.219248061385032	1.68915165832029	0.428855972771293	0.187599142997572	0.559480182802701	1.260295685549
chr10	62812846	62813445	600	-	utr3	Tet1	0.660434283951945	0.955346383577543	0.479209402205464	1	0.204047017483452	0.994669971013695	0.0315138535526712	0.123614722633748	-1.26022420585945	-0.917198868395624	1.25851308188842e-05	0.000444261317478445	-0.343025337463821
chr10	62813594	62813694	101	-	utr3	Tet1	0.753351074613945	NA	0.930813664664527	1	0.916895923744921	0.994669971013695	0.522706168380252	0.679795619825222	-0.639972464222032	-0.917198868395624	1.25851308188842e-05	0.000444261317478445	0.277226404173592
chr10	62832973	62838868	5896	-	exon	Tet1	0.289393613073583	0.835284752669171	0.485242596311581	1	0.517281035235239	0.994669971013695	0.0629491544105277	0.176617922443138	-0.474181198095324	-0.917198868395624	1.25851308188842e-05	0.000444261317478445	0.4430176703003
chr10	62838968	62839267	300	-	exon	Tet1	0.0416541782370456	0.40337748559757	0.081989401106239	1	0.16072601901574	0.994669971013695	0.841813737180736	0.918620687517717	-0.0807014991917364	-0.917198868395624	1.25851308188842e-05	0.000444261317478445	0.836497369203888
chr10	62839816	62865167	25352	-	exon	Gm48353	0.461917344037385	0.91527649252459	0.667403284142553	1	0.789089233549067	0.994669971013695	0.423102024474006	0.588020042596108	-0.541785584800191	-0.151227368934371	0.844479038733429	0.962001233885865	-0.390558215865821
chr10	62878213	62879061	849	-	exon	Tet1	0.619600880283835	0.952389574667123	0.85486759480498	1	0.87451631796939	0.994669971013695	0.270548258717101	0.431525379056481	-0.782533589916224	-0.917198868395624	1.25851308188842e-05	0.000444261317478445	0.134665278479401
chr10	62879160	62879908	749	-	exon	Tet1	0.962650440744664	0.993009017477835	0.759506362579051	1	0.656533458927834	0.994669971013695	0.111516799966439	0.24609475897503	-0.917636578579	-0.917198868395624	1.25851308188842e-05	0.000444261317478445	-0.000437710183376128
chr10	62880108	62887483	7376	-	utr5	Tet1	0.552945122542107	0.942209215099004	0.75771540961062	1	0.80135020015237	0.994669971013695	0.124103007304347	0.261829375881532	-0.377440440827847	-0.917198868395624	1.25851308188842e-05	0.000444261317478445	0.539758427567777
chr10	63320549	63322080	1532	-	utr3	Sirt1	0.201053773675001	0.730189934061843	0.287118671997522	1	0.308310591752714	0.994669971013695	0.213527265796992	0.367600457689356	-0.300831510576881	-0.591314202107167	0.0294186766716752	0.194119923599654	0.290482691530286
chr10	63338658	63338808	151	-	exon	Sirt1	0.183549704780531	NA	0.260351763277994	1	0.285717533876856	0.994669971013695	0.91496341274781	0.964816817277354	0.325437964051475	-0.591314202107167	0.0294186766716752	0.194119923599654	0.916752166158642
chr10	66913326	66913622	297	-	exon	1110002J07Rik	0.566882257691444	NA	0.611553565881274	1	0.729908848055024	0.994669971013695	0.859885034464178	0.93046719457605	-0.897711106375574	-0.904648054465464	0.385485039661651	0.753333565710256	0.00693694808988965
chr10	67267325	67267570	246	-	utr3	Nrbf2	0.843715518398907	0.984522537128689	0.934519973819754	1	0.87397544883443	0.994669971013695	0.12810310240508	0.266828880334191	0.162375348077529	0.195047723728812	0.583567946254102	0.872490695359252	-0.0326723756512829
chr10	67267814	67267912	99	-	utr3	Nrbf2	0.830683713655749	NA	0.645205397161639	1	0.988346168677263	0.994669971013695	0.0884842186423768	0.214621287472879	0.214012069135041	0.195047723728812	0.583567946254102	0.872490695359252	0.0189643454062287
chr10	67547757	67548855	1099	-	utr3	Ado	0.991460367604325	0.997350231174251	0.685447965283358	1	0.426515902028109	0.994669971013695	0.131961124770011	0.271735132465351	0.17109711788961	0.113141835422396	0.683306326611837	0.914081794871023	0.0579552824672145
chr10	67909260	67909954	695	-	utr5	Zfp365	0.624369923533091	0.952389574667123	0.453247260703634	1	0.515516699645209	0.994669971013695	0.00941385744921175	0.0787465394960921	0.0198746999294396	0.0912834587744	0.750464210399623	0.936006706417839	-0.0714087588449604
chr10	68092918	68093018	101	-	utr3	Arid5b	0.936533493370661	NA	0.882883460799213	1	0.811109957457115	0.994669971013695	0.0884891713284126	0.214621287472879	-0.8114291417933	-0.72142354299548	0.000526876976700228	0.00985796453011445	-0.0900055987978203
chr10	68096056	68101970	5915	-	utr3	Arid5b	0.350367240743942	0.870581744361564	0.616391153279496	1	0.701613482491264	0.994669971013695	0.00634610819268355	0.0706126899475556	-0.359920733630279	-0.72142354299548	0.000526876976700228	0.00985796453011445	0.3615028093652
chr10	68135061	68138659	3599	-	utr3	Arid5b	0.0642428110294615	NA	0.147418373928542	1	0.277040954630926	0.994669971013695	0.740677609121773	0.849551004632954	0.584660028137993	-0.72142354299548	0.000526876976700228	0.00985796453011445	1.30608357113347
chr10	71228206	71228605	400	-	utr3	Tfam	0.45034281025659	0.911710859593632	0.248214778952935	1	0.0939247911260749	0.994669971013695	0	0	-0.699910135470812	-0.034671115456524	0.901670481945304	0.975380102058464	-0.665239020014288
chr10	71255179	71255377	199	-	utr3	Ube2d1	0.474829884933373	NA	0.315662156059263	1	0.460808951048001	0.994669971013695	0.00534147805059981	0.0680972604398955	-0.00685444002646253	0.401019362422328	0.257886515828267	0.646498083759092	-0.40787380244879
chr10	71285113	71285212	100	-	utr5	Ube2d1	0.381236582875	NA	0.419194480334549	1	0.448807356378837	0.994669971013695	0.948700725404637	0.98435837935191	1.35734988518936	0.401019362422328	0.257886515828267	0.646498083759092	0.956330522767032
chr10	75508392	75508939	548	-	utr3	Gucd1	0.690763559000421	NA	0.449489406595291	1	0.674475450145818	0.994669971013695	0.0364450656671623	0.132797974908919	-0.219437676163627	-0.0464186249434338	0.890403876930368	0.973325327142555	-0.173019051220193
chr10	75636905	75637005	101	-	utr3	Susd2	0.73736137214283	NA	0.604569883052896	1	0.728992094325133	0.994669971013695	0.222043875567091	0.376965572957152	-1.88165838993216	-1.60801878142567	5.88642491461738e-05	0.00163180351791676	-0.273639608506491
chr10	75646212	75646312	101	-	utr3	Cabin1	0.989761479454055	NA	0.80661158810303	1	0.848069708665693	0.994669971013695	0.162848531636587	0.308919066787391	-0.509208953822757	-0.0407959072397177	0.849801486965978	0.963509283215235	-0.468413046583039
chr10	75646999	75647099	101	-	exon	Cabin1	0.65465851712173	NA	0.765805127166063	1	0.63183201124212	0.994669971013695	0.743387288696635	0.850584521839733	0.462777904171819	-0.0407959072397177	0.849801486965978	0.963509283215235	0.503573811411537
chr10	75653007	75653107	101	-	exon	Cabin1	0.559081793251725	NA	0.73376141168127	1	0.988960670632949	0.994669971013695	0.0739213507918983	0.194267677313153	0.546528703355676	-0.0407959072397177	0.849801486965978	0.963509283215235	0.587324610595394
chr10	75657163	75657806	644	-	exon	Cabin1	0.902011427944686	NA	0.705221648857591	1	0.744227743363242	0.994669971013695	0.0140686508171993	0.0890436252679373	-0.564404033956395	-0.0407959072397177	0.849801486965978	0.963509283215235	-0.523608126716677
chr10	75834344	75834689	346	-	utr5	Gstt2	0.384595583601504	NA	0.465816210869586	1	0.673809778618579	0.994669971013695	0.611414801081564	0.755706332324687	-0.252756419818377	-0.0993319577977128	0.766966790735739	0.940562347132254	-0.153424462020664
chr10	75896968	75897068	101	-	utr3	Smarcb1	0.47471265645385	0.91984996373005	0.669816135721909	1	0.672810039406714	0.994669971013695	0.0725279201947675	0.192439142427152	0.0551035984186332	0.0390410573386605	0.862516313195592	0.966314005033046	0.0160625410799727
chr10	75923321	75923520	200	-	utr3	Mmp11	0.678038492822181	NA	0.502194789673514	1	0.695114950080702	0.994669971013695	0.263600290293468	0.424753083566392	-1.17981504121535	-0.717607145845603	0.0309075953607254	0.201152349466808	-0.462207895369745
chr10	76207371	76207471	101	-	utr3	Prmt2	0.0185005071290118	NA	0.0031126959204331	1	0.0441781959550322	0.892731200583421	0.00306513500936212	0.0639819948825863	-1.15822681874529	0.328923556446794	0.304500598433251	0.689433697072175	-1.48715037519208
chr10	76237766	76237865	100	-	utr5	Prmt2	0.541210212233182	NA	0.633958946051619	1	0.68191245247124	0.994669971013695	0.729673561439427	0.842137180900473	1.27392311116125	0.328923556446794	0.304500598433251	0.689433697072175	0.944999554714457
chr10	76374854	76375003	150	-	exon	Pcnt	0.665898606324499	NA	0.8808969436503	1	0.735222131746055	0.994669971013695	0.0938571317436745	0.221396005980301	-0.444305152789742	-0.344652794610087	0.0864340910776512	0.375903889869279	-0.0996523581796547
chr10	76381254	76381354	101	-	exon	Pcnt	0.479290817251175	NA	0.641899118927865	1	0.631328315650183	0.994669971013695	0.289519137122574	0.452362450509324	0.239419469151766	-0.344652794610087	0.0864340910776512	0.375903889869279	0.584072263761853
chr10	76388924	76389173	250	-	exon	Pcnt	0.087934177475895	NA	0.0616061918876238	1	0.153395859099299	0.994669971013695	0.0106559864856298	0.0819679792917818	-1.59742334021364	-0.344652794610087	0.0864340910776512	0.375903889869279	-1.25277054560356
chr10	76389273	76392930	3658	-	exon	Pcnt	0.332132516798461	0.862648538689041	0.205179733693913	1	0.110045634041306	0.994669971013695	0.00396565011531147	0.0654407211657363	-1.13967620642293	-0.344652794610087	0.0864340910776512	0.375903889869279	-0.795023411812844
chr10	76393029	76399995	6967	-	exon	Pcnt	0.619021039851105	NA	0.853712343459925	1	0.836984790708116	0.994669971013695	0.0650931287980325	0.18038363631492	-0.456588634506172	-0.344652794610087	0.0864340910776512	0.375903889869279	-0.111935839896085
chr10	76408841	76409597	757	-	exon	Pcnt	0.125846051922158	0.643290976731406	0.223247715430108	1	0.393187285312329	0.994669971013695	0.976849668694915	0.999769426292203	0.299246485943133	-0.344652794610087	0.0864340910776512	0.375903889869279	0.64389928055322
chr10	76420131	76426912	6782	-	exon	Pcnt	0.463065376672832	0.915546942116486	0.257678657873252	1	0.350444702973684	0.994669971013695	0.0103723033877489	0.0810427090757507	-0.567042002653992	-0.344652794610087	0.0864340910776512	0.375903889869279	-0.222389208043905
chr10	76437153	76440179	3027	-	exon	Pcnt	0.0474709437392961	NA	0.0950038027688673	1	0.313852630697522	0.994669971013695	0.73028703254728	0.842388865177366	0.875928524462354	-0.344652794610087	0.0864340910776512	0.375903889869279	1.22058131907244
chr10	76440278	76442736	2459	-	utr5	Pcnt	0.00990216168483717	NA	0.0274749446570469	1	0.110713623348799	0.994669971013695	0.608000261888606	0.75299091058098	0.809059951737676	-0.344652794610087	0.0864340910776512	0.375903889869279	1.15371274634776
chr10	76462392	76462690	299	-	utr3	Ybey	0.960505157731239	NA	0.87369566967432	1	0.746174620409848	0.994669971013695	0.0945426371952287	0.22250837594447	0.183848169403895	0.25811062134355	0.556873566259453	0.857301517709123	-0.0742624519396545
chr10	76463037	76464271	1235	-	utr3	Ybey	0.0386731746158714	NA	0.0159356362097024	1	0.0730744903214949	0.967348060344744	0.00255540075832505	0.0630497367177743	-0.564223762061926	0.25811062134355	0.556873566259453	0.857301517709123	-0.822334383405476
chr10	76614690	76614790	101	-	exon	Col6a2	0.420295413397178	NA	0.20608882227702	1	0.705125696261244	0.994669971013695	0.957548145207029	0.988966991344995	-0.765736578973678	-1.41986462965208	0.0889808829655103	0.38331049433775	0.654128050678404
chr10	77052775	77053373	599	-	utr3	Col18a1	0.159608866591586	0.700486429620092	0.10020344523838	1	0.104194321600343	0.994669971013695	0.000299616503592115	0.0448264928297385	-0.544357234518882	0.096216172972423	0.623405952222532	0.890642063020496	-0.640573407491305
chr10	77085333	77089244	3912	-	utr5	Col18a1	0.505228532676239	0.930275909770702	0.708009048342446	1	0.742004308786804	0.994669971013695	0.133567978525354	0.273622230903366	0.202622211640086	0.096216172972423	0.623405952222532	0.890642063020496	0.106406038667663
chr10	77096055	77112285	16231	-	exon	Col18a1	0.158344707766292	0.697062220596178	0.0547912290252722	1	0.0435045658418686	0.892731200583421	0.0101463390291848	0.0806469176640926	-0.708929399674799	0.096216172972423	0.623405952222532	0.890642063020496	-0.805145572647222
chr10	77166321	77166498	178	-	utr5	Col18a1	0.931407148899412	0.991226580093019	0.733671525130943	1	0.556609887439231	0.994669971013695	0.235918604636435	0.393622880650538	0.281353846198525	0.096216172972423	0.623405952222532	0.890642063020496	0.185137673226102
chr10	77294616	77294915	300	-	utr3	Adarb1	0.209822501654204	NA	0.111068073713179	1	0.216135065507463	0.994669971013695	0.0223936464883987	0.106612951838911	-1.12774330509859	-0.282709178608429	0.407051316608449	0.770960680538165	-0.845034126490157
chr10	77321877	77322575	699	-	utr3	Adarb1	0.783676199530654	NA	0.580192657535482	1	0.811655505882216	0.994669971013695	0.196465779983581	0.347896842918853	-0.259357840944516	-0.282709178608429	0.407051316608449	0.770960680538165	0.0233513376639131
chr10	77487851	77488050	200	-	utr3	Fam207a	0.806576041056464	NA	0.99065561437338	1	0.681336932698614	0.994669971013695	0.0292654219899466	0.119609940303773	0.0180825790437863	0.0074510674491055	0.977432312464752	0.993965320151677	0.0106315115946808
chr10	77488149	77507142	18994	-	utr3	Fam207a	0.594607804728652	0.95160353909957	0.430235228366183	1	0.429406320514373	0.994669971013695	0.103100029302859	0.234277347371273	-0.168463101923072	0.0074510674491055	0.977432312464752	0.993965320151677	-0.175914169372178
chr10	77515686	77515785	100	-	utr5	Fam207a	0.57657387511619	NA	0.754540580909565	1	0.768105038987581	0.994669971013695	0.484435267092158	0.646443890090224	0.993056700229233	0.0074510674491055	0.977432312464752	0.993965320151677	0.985605632780127
chr10	77899972	77900122	151	-	utr3	Lrrc3	0.852154733455903	NA	0.649359337297361	1	0.78428677537742	0.994669971013695	0.207555834890336	0.360899809744096	1.09662588501177	0.604875867298765	0.170877106187381	0.539153642261928	0.491750017713001
chr10	77901071	77901520	450	-	exon	Lrrc3	0.456641754461672	NA	0.298424380939176	1	0.506516086359635	0.994669971013695	0.04171584662913	0.142317193336898	0.216279614258934	0.604875867298765	0.170877106187381	0.539153642261928	-0.388596253039831
chr10	77901720	77902536	817	-	utr5	Lrrc3	0.338835229729377	NA	0.292831369046375	1	0.420171984472472	0.994669971013695	0.780213067352254	0.877298761137095	0.77530028146431	0.604875867298765	0.170877106187381	0.539153642261928	0.170424414165545
chr10	77988093	77988242	150	-	utr3	Pfkl	0.286284608848821	0.835284752669171	0.175495503896269	1	0.3491075556436	0.994669971013695	0.00361192522006804	0.0643792942724395	-0.495287442575754	-0.0929831929859063	0.664636848012729	0.906610751250292	-0.402304249589848
chr10	78162413	78162710	298	-	utr3	D10Jhu81e	0.0355779540784832	NA	0.0186644010407305	1	0.110239579029702	0.994669971013695	0.00199516853588932	0.0616989581531553	-1.00948698839645	0.250652063151669	0.355993694344175	0.729288397275688	-1.26013905154812
chr10	78171356	78173396	2041	-	utr3	Pwp2	0.911532595732816	0.991226580093019	0.794833347159939	1	0.662131043564604	0.994669971013695	0.112239262393789	0.246994562766469	-0.140644979312771	-0.162312565929422	0.462245652091122	0.803651757144668	0.0216675866166502
chr10	78187473	78187573	101	-	utr3	Trappc10	0.620858502337383	NA	0.404526829298178	1	0.539192803292944	0.994669971013695	0.0478110406327852	0.152475555249458	-0.387908368105	0.1294327123614	0.640064299435579	0.898152926837585	-0.5173410804664
chr10	78187722	78187971	250	-	utr3	Trappc10	0.431203901620893	NA	0.301015069145678	1	0.268329371745603	0.994669971013695	0.00709300495472409	0.0727342454619375	-0.614045686225378	0.1294327123614	0.640064299435579	0.898152926837585	-0.743478398586778
chr10	78188071	78188832	762	-	exon	Trappc10	0.334622224229702	NA	0.508813195288896	1	0.79524434210281	0.994669971013695	0.616496570714158	0.758870854235038	0.483937051194015	0.1294327123614	0.640064299435579	0.898152926837585	0.354504338832615
chr10	78273572	78274167	596	-	utr3	Agpat3	0.169796764842416	NA	0.0936176181066664	1	0.0679311471663868	0.961450084201208	0.00734924252736158	0.0733295977445664	0.473989273386936	0.910849323517577	0.000130638219938465	0.00319116130027966	-0.436860050130641
chr10	78400484	78401946	1463	-	utr3	Rrp1	0.0783700474332884	0.545369645152199	0.10185047973508	1	0.073637752269197	0.967348060344744	0.93082056473706	0.973527977743483	0.801235522847869	-0.083610002992125	0.735145932219214	0.932785866115541	0.884845525839994
chr10	78585599	78585848	250	-	exon	Syde1	0.959837286886545	NA	0.769460335871265	1	0.685028858887544	0.994669971013695	0.223775755917801	0.378940591550642	0.538520651742017	0.892591799813596	0.0160603128703077	0.130116678381713	-0.354071148071579
chr10	79065123	79065272	150	-	utr3	2610008E11Rik	0.765388074400337	NA	0.849496379080158	1	0.953169942958701	0.994669971013695	0.569570096110976	0.719785275386528	-0.204498958687844	-0.0896760126321502	0.8883946252863	0.973004179064994	-0.114822946055694
chr10	79065921	79066021	101	-	utr3	2610008E11Rik	0.17101444730938	NA	0.0275359932630758	1	0.061886915926047	0.946508014940677	0.0986498662963139	0.228335991327689	-0.0556061631469896	-0.0896760126321502	0.8883946252863	0.973004179064994	0.0340698494851606
chr10	79526624	79527013	390	-	utr3	Plpp2	0.750379296444629	NA	0.504330400509014	1	0.706788589509479	0.994669971013695	0.327967312248991	0.4928822785661	-0.0135049073804149	0.517032294679199	0.264120922022923	0.652410107348852	-0.530537202059614
chr10	79540645	79541558	914	-	utr3	Mier2	0.771586459673317	NA	0.608057643279034	1	0.35121432956894	0.994669971013695	0.0110424935042484	0.0829955663367405	-0.180943320510672	-0.0474952604739245	0.833277342951491	0.960575778758762	-0.133448060036747
chr10	79541658	79541958	301	-	utr5	Mier2	0.410575818362413	NA	0.253619176725085	1	0.459941257078955	0.994669971013695	0.0153827968144756	0.0914461446020719	-1.19869856412962	-0.0474952604739245	0.833277342951491	0.960575778758762	-1.1512033036557
chr10	79545096	79547704	2609	-	exon	Mier2	0.315814595340688	NA	0.499708793235216	1	0.573058539279872	0.994669971013695	0.0940560591091576	0.221771064516187	0.640145850994257	-0.0474952604739245	0.833277342951491	0.960575778758762	0.687641111468182
chr10	79612614	79612713	100	-	exon	C2cd4c	0.799917681764199	NA	0.999669868023561	1	NA	NA	0.390530733994098	0.556807873752345	-1.5765120775909	-0.289054027859956	0.8606055500292	NA	-1.28745804973095
chr10	79612912	79613110	199	-	exon	C2cd4c	0.236287967996181	NA	0.121904061515001	1	0.487161483051672	0.994669971013695	1	1	-0.680022151069335	-0.289054027859956	0.8606055500292	NA	-0.390968123209379
chr10	79618798	79618947	150	-	utr3	Shc2	0.204658482448	NA	0.123214451621211	1	0.186934568746098	0.994669971013695	0.0461043910121478	0.149739670281457	-0.112949238634899	-0.00444553151119499	0.99110018388386	0.997313288729616	-0.108503707123704
chr10	79619893	79620042	150	-	utr3	Shc2	0.965100850665611	NA	0.766695532714144	1	0.978317415875017	0.994669971013695	0.107270568720549	0.240136402847353	-0.10143858768548	-0.00444553151119499	0.99110018388386	0.997313288729616	-0.0969930561742851
chr10	79738737	79740183	1447	-	exon	Polrmt	0.24031377242599	0.780683590039347	0.0951922663971073	1	0.0377340893884229	0.863780377575975	0.0268669276809453	0.115262978354189	-0.67107621803487	-0.245964803830665	0.273061326163287	0.661444981823855	-0.425111414204205
chr10	79743387	79743886	500	-	exon	Polrmt	0.673756682516292	NA	0.948424087091086	1	0.769266349109296	0.994669971013695	0.0254602562182431	0.112714871122531	-0.111669067286325	-0.245964803830665	0.273061326163287	0.661444981823855	0.13429573654434
chr10	79758807	79759050	244	-	utr3	Rnf126	0.265639164261476	NA	0.179318541455123	1	0.158933246755622	0.994669971013695	0.00783550600592453	0.0741085462006998	-0.606045012576884	0.0275163179157943	0.9025209151737	0.975601369079666	-0.633561330492679
chr10	79759148	79760799	1652	-	exon	Rnf126	0.420411307696951	NA	0.694732712040188	1	0.713211183567746	0.994669971013695	0.0750385971279651	0.195737029421303	0.308295791186971	0.0275163179157943	0.9025209151737	0.975601369079666	0.280779473271176
chr10	79851727	79851826	100	-	exon	E130317F20Rik	0.3297697760576	NA	0.162712061168627	1	0.391070228791428	0.994669971013695	0.0984446353395181	0.228052684368468	-1.03901742899344	-0.274732074757492	0.722649288239212	0.927382664670879	-0.764285354235946
chr10	79853903	79854002	100	-	exon	E130317F20Rik	0.0205636466661748	NA	0.00185547722900011	1	0.0737085891489759	0.967348060344744	0.0158837690753283	0.0927746060189861	-0.13878466546681	-0.274732074757492	0.722649288239212	0.927382664670879	0.135947409290682
chr10	79854624	79854872	249	-	exon	E130317F20Rik	0.263774293370766	NA	0.459874081152368	1	0.554238638894889	0.994669971013695	0.185748951323005	0.336500845389784	1.02882204004069	-0.274732074757492	0.722649288239212	0.927382664670879	1.30355411479818
chr10	79864997	79865146	150	-	exon	Plppr3	0.153313010846362	NA	0.0598168472594413	1	0.0862292934001211	0.99082620737358	0.0615180200393723	0.174481492231869	-2.94405474022317	-0.45782358925675	0.359958829314036	0.731555578804419	-2.48623115096642
chr10	79865740	79865938	199	-	exon	Plppr3	0.0357069789968512	NA	0.0166403336029497	1	0.0262381284123085	0.780504631973559	0.593852746928633	0.741559376654063	-1.61068372985901	-0.45782358925675	0.359958829314036	0.731555578804419	-1.15286014060226
chr10	79977229	79978082	854	-	utr3	Tmem259	0.109324569938468	0.620332220152922	0.0714640666593547	1	0.0466598717556983	0.892731200583421	0.0109156238925807	0.0827413285246189	-0.946840583751988	0.0351000183730538	0.896820316383939	0.974615466667775	-0.981940602125042
chr10	79983933	79984132	200	-	utr5	Tmem259	0.429629900475325	0.905698098053131	0.667560405882528	1	0.99502545006471	0.996169088292962	0.108139039392432	0.241188704777955	0.682188167761784	0.0351000183730538	0.896820316383939	0.974615466667775	0.647088149388731
chr10	80036097	80036246	150	-	utr3	Polr2e	0.296902713144907	NA	0.196527079798884	1	0.471592502758788	0.994669971013695	0.0967678235611256	0.225547942928946	-0.560682701303405	0.0435483154324145	0.866970260828024	0.967757412339621	-0.604231016735819
chr10	80039597	80039696	100	-	utr5	Polr2e	0.17067364539388	0.707278306105142	0.275758693418484	1	0.159315637917972	0.994669971013695	0.860793491177958	0.931147879998592	0.945112210596978	0.0435483154324145	0.866970260828024	0.967757412339621	0.901563895164563
chr10	80057540	80057980	441	-	exon	Sbno2	0.91711412060883	NA	0.673313949417243	1	0.805171868516385	0.994669971013695	0.0466421876842658	0.150238211858993	-0.879597787148043	-0.373398105796788	0.0986921445467648	0.404971108985514	-0.506199681351255
chr10	80080179	80080328	150	-	utr3	Sbno2	0.0613152602907738	NA	0.00827979717471949	1	0.0694145291529496	0.962506370411135	0.0610470153216931	0.173825429990665	-2.14462629728731	-0.373398105796788	0.0986921445467648	0.404971108985514	-1.77122819149053
chr10	80080478	80080777	300	-	utr3	Sbno2	0.190876953033179	NA	0.106333761458105	1	0.204026929073252	0.994669971013695	0.0510531649058792	0.157799830611513	-1.58067145485276	-0.373398105796788	0.0986921445467648	0.404971108985514	-1.20727334905597
chr10	80081026	80081176	151	-	utr3	Sbno2	0.409583954725133	NA	0.31008625184399	1	0.353468555781702	0.994669971013695	0.0098453684825609	0.0800012680523099	-1.89815422503482	-0.373398105796788	0.0986921445467648	0.404971108985514	-1.52475611923804
chr10	80130501	80132583	2083	-	utr3	Cbarp	0.758140382311617	0.972220155919054	0.947528972981857	1	0.818430225449551	0.994669971013695	0.0754265690881656	0.196318794238692	0.216701823707742	0.395592214588544	0.262289688974109	0.651090362261185	-0.178890390880802
chr10	80319053	80319203	151	-	utr3	2310011J03Rik	0.0676570020099601	NA	0.132808801938773	1	0.188356709975825	0.994669971013695	0.114440521198602	0.249727920996898	1.034239011913	0.331718429017576	0.365244074414579	0.737590259899922	0.702520582895421
chr10	80340142	80340342	201	-	exon	Adamtsl5	0.450992313481399	NA	0.44053963055255	1	0.680499978930879	0.994669971013695	0.993398528551657	1	-0.0568810396970805	0.0813973459901255	0.902951482070212	0.975601369079666	-0.138278385687206
chr10	80380987	80387065	6079	-	utr3	Mex3d	0.779669203198837	0.976718292014204	0.89580921008218	1	0.82141222192847	0.994669971013695	0.201849166664156	0.354006174521086	-0.290945333106571	-0.275273631386647	0.324072816469324	0.704385461786695	-0.0156717017199245
chr10	80387214	80387362	149	-	exon	Mex3d	0.992093335158662	NA	0.795908833505171	1	0.802032101560471	0.994669971013695	0.075571685902739	0.196455679160214	-1.07146533954221	-0.275273631386647	0.324072816469324	0.704385461786695	-0.796191708155567
chr10	80392638	80393036	399	-	utr3	Mbd3	0.0177742692577903	0.287639408134499	0.00891456587827041	1	0.0153349342653254	0.693850438189689	0.00555281644105188	0.0683854685570922	-0.520100058560527	0.492952070317896	0.0166454918585882	0.132682530209837	-1.01305212887842
chr10	80393135	80393945	811	-	exon	Mbd3	0.985036730596793	0.997350231174251	0.725488049377906	1	0.936228485070371	0.994669971013695	0.180590947222493	0.330353162099945	0.263032960374971	0.492952070317896	0.0166454918585882	0.132682530209837	-0.229919109942925
chr10	80395195	80395503	309	-	exon	Mbd3	0.0495737738473695	0.449915406274327	0.105223730483836	1	0.189374046773785	0.994669971013695	0.862578283655971	0.932352227592077	1.3978553311943	0.492952070317896	0.0166454918585882	0.132682530209837	0.904903260876401
chr10	80399302	80399401	100	-	utr5	Mbd3	0.24113433898746	0.782081499890151	0.402262405764494	1	0.424239964215187	0.994669971013695	0.68121310604388	0.806755791471867	1.47633331005582	0.492952070317896	0.0166454918585882	0.132682530209837	0.983381239737922
chr10	80409813	80412636	2824	-	utr3	Tcf3	0.25533608100584	0.80378453385572	0.138103381661602	1	0.00115527642962472	0.23316859646694	0.0436722503357567	0.145571255720087	-1.14184599580911	-0.0993487878052012	0.617604501579953	0.888084613613527	-1.04249720800391
chr10	80413227	80415376	2150	-	exon	Tcf3	0.356609329838103	0.876646942760322	0.548481830281966	1	0.610630847415671	0.994669971013695	0.492061053531374	0.652907575648453	0.277981246391369	-0.0993487878052012	0.617604501579953	0.888084613613527	0.37733003419657
chr10	80542214	80542313	100	-	utr3	Rexo1	0.498762715854734	NA	0.65429428335713	1	0.987374185617079	0.994669971013695	0.159303176009325	0.304726072993155	1.00426301599995	0.0964062692943377	0.648945309913712	0.901997769643308	0.907856746705617
chr10	80545959	80546551	593	-	utr3	Rexo1	0.265717633774284	NA	0.461732357048393	1	0.624116343993874	0.994669971013695	0.246847162637503	0.4061230520368	0.752222269775195	0.0964062692943377	0.648945309913712	0.901997769643308	0.655816000480857
chr10	80547803	80549275	1473	-	utr3	Rexo1	0.659154455253131	0.955346383577543	0.965248390291479	1	0.988931775291625	0.994669971013695	0.0796855497686011	0.20176269803893	-0.263813084350616	0.0964062692943377	0.648945309913712	0.901997769643308	-0.360219353644954
chr10	80549375	80551014	1640	-	exon	Rexo1	0.981307189426734	0.996509849532796	0.667379514355106	1	0.63189231702301	0.994669971013695	0.00476918271439541	0.066680557327949	0.00148401792417532	0.0964062692943377	0.648945309913712	0.901997769643308	-0.0949222513701624
chr10	80568114	80568213	100	-	utr3	Klf16	0.612843360004862	NA	0.445513840288009	1	0.529658044424135	0.994669971013695	0.0285015575080594	0.118345739535707	-0.388599106796446	0.244955581474848	0.374962454383523	0.746383596697868	-0.633554688271294
chr10	80568312	80568461	150	-	utr3	Klf16	0.649675525781692	NA	0.736674623226684	1	0.812630693213551	0.994669971013695	0.760307154246771	0.863422484237302	-0.392497741546101	0.244955581474848	0.374962454383523	0.746383596697868	-0.637453323020949
chr10	80568609	80576925	8317	-	utr3	Klf16	0.481693042137428	0.925579443615371	0.703611775867848	1	0.858285738356326	0.994669971013695	0.0122915214575082	0.0856519679823257	0.554110580461369	0.244955581474848	0.374962454383523	0.746383596697868	0.309154998986521
chr10	80583804	80583953	150	-	utr3	Abhd17a	0.0163982497734212	NA	0.0143534803602445	1	0.0645762776356662	0.95614903204692	0.00113747995207614	0.0611507754436499	-0.873552418846535	0.406101490885341	0.168168368367924	0.534409990121747	-1.27965390973188
chr10	80586698	80590291	3594	-	utr5	Abhd17a	0.507496597510839	0.930275909770702	0.3449026117169	1	0.263753780194494	0.994669971013695	0.0156164192281398	0.0922318647593459	-0.45265844501321	0.406101490885341	0.168168368367924	0.534409990121747	-0.85875993589855
chr10	80643214	80643463	250	-	utr3	Btbd2	0.776377168072156	NA	0.618173026338982	1	0.367162445138347	0.994669971013695	0.138846204025127	0.279968351443369	-0.228307631435648	-0.00330860245886812	0.988853709123873	0.996767012276562	-0.22499902897678
chr10	80665427	80665726	300	-	utr3	Mknk2	0.825688538446971	NA	0.613358013267429	1	0.721306615054806	0.994669971013695	0.0948974532511847	0.2229347615289	-0.160316381836801	-0.132435341976789	0.585972497805225	0.873454924767914	-0.027881039860012
chr10	80686880	80687126	247	-	utr3	Mob3a	0.22438499788116	NA	0.118152486516787	1	0.378721430285155	0.994669971013695	0.0269975286676691	0.1154537077189	-0.240189595882267	1.02793204753628	0.0127984212807976	0.110350296096959	-1.26812164341855
chr10	80691311	80691557	247	-	utr5	Mob3a	0.00264520408999058	NA	0.000824836085537799	1	0.0292015406180419	0.801538607024469	0.000606838017020994	0.0571733896399056	-0.275715971313653	1.02793204753628	0.0127984212807976	0.110350296096959	-1.30364801884994
chr10	80712649	80712896	248	-	exon	Ap3d1	0.0105491311576868	0.232185682214965	0.0138666928900703	1	0.0453734254132596	0.892731200583421	0.169682964360814	0.316984351433982	0.743071671367301	-0.396439211772482	0.04987781872032	0.273051527081599	1.13951088313978
chr10	80718820	80719290	471	-	exon	Ap3d1	0.114585352516654	NA	0.0667158191816237	1	0.190979885452809	0.994669971013695	0.00209417465251005	0.0620911605600978	-1.03631006520843	-0.396439211772482	0.04987781872032	0.273051527081599	-0.639870853435953
chr10	80796345	80796493	149	-	utr3	Plekhj1	0.970087653681059	NA	0.838879294782265	1	0.832280225883403	0.994669971013695	0.0204208327765034	0.102629196123101	0.122610291399606	0.197127012816226	0.458886121255841	0.803651757144668	-0.0745167214166191
[truncated: 15,071 more rows]
