# Supplementary material for: Limits in the detection of m6A changes using MeRIP/m6A-seq
Source: Sci Rep. 2020 Apr 20;10:6590. doi: 10.1038/s41598-020-63355-3 (PMC7170965; doi:10.1038/s41598-020-63355-3)
Supplement: Supplementary file 3 — Supplementary information 3. [file 41598_2020_63355_MOESM3_ESM.zip › additional_file4_v2/metdiff_deq_results/anders_stress_2018_deq_results.txt]

seqnames	start	end	width	strand	annot	main.gene	deseq2.p	deseq2.padj	edger.p	edger.padj	qnb.p	qnb.padj	peak.l2fc	gene.l2fc	gene.p	gene.padj	diff.l2fc
chr1	856356	856456	101	+	exon	LINC01128	0.54828630099278	1	0.483452731291619	1	0.833981151901027	0.981783503648294	-0.725866087955952	0.396737478908619	0.586280711697009	0.99996072840017	-1.12260356686457
chr1	943986	944184	199	+	utr3	SAMD11	0.404422790328143	1	0.421437307808899	1	0.845798397348995	0.981783503648294	1.0480279418581	0.143389910968726	0.871031106854438	0.99996072840017	0.90463803088937
chr1	944283	944482	200	+	utr3	SAMD11	0.393076159581825	1	0.4552459202583	1	0.723637688597065	0.981783503648294	0.781253726156966	0.143389910968726	0.871031106854438	0.99996072840017	0.63786381518824
chr1	1055072	1055938	867	+	utr3	AGRN	0.410424954625669	1	0.50422576413846	1	0.428909057687196	0.981783503648294	0.606631695948342	0.401526440534956	0.337313932974581	0.99996072840017	0.205105255413386
chr1	1233603	1233703	101	+	utr3	B3GALT6	0.653726507725267	1	0.766352817570403	1	0.815073571625837	0.981783503648294	-0.499939208476119	-0.0794721804608957	0.853572727597576	0.99996072840017	-0.420467028015223
chr1	1233802	1234198	397	+	utr3	B3GALT6	0.564330884835662	1	0.457190813148239	1	0.624111652863833	0.981783503648294	-0.586825523725495	-0.0794721804608957	0.853572727597576	0.99996072840017	-0.507353343264599
chr1	1234595	1234892	298	+	utr3	B3GALT6	0.592261035790857	1	0.471193230061544	1	0.77057092440219	0.981783503648294	0.357719450464788	-0.0794721804608957	0.853572727597576	0.99996072840017	0.437191630925684
chr1	1308617	1308833	217	+	utr5	PUSL1	0.542240718971727	1	0.573340822040455	1	0.936566931043115	0.981783503648294	1.66458182286335	0.812328278345375	0.270745048311875	0.99996072840017	0.85225354451797
chr1	1311577	1311677	101	+	utr3	PUSL1	0.784113536912824	1	0.818869880560846	1	0.908780989353892	0.981783503648294	-0.156320003375867	0.812328278345375	0.270745048311875	0.99996072840017	-0.968648281721242
chr1	1328209	1328700	492	+	utr3	CPTP	0.978378512118931	1	0.983186637230943	1	0.916257628836574	0.981783503648294	1.59698004967364	0.65542863594407	0.414309737546105	0.99996072840017	0.941551413729573
chr1	1400759	1401106	348	+	exon	RP4-758J18.2	0.669970015827469	1	0.533615387627596	1	0.405187939036287	0.981783503648294	-0.0632154559256809	0.145376290712358	0.782483930238474	0.99996072840017	-0.208591746638038
chr1	1401947	1402046	100	+	exon	RP4-758J18.2	0.304342262003308	1	0.203465156490903	1	0.254241144386676	0.981783503648294	-0.510405351543864	0.145376290712358	0.782483930238474	0.99996072840017	-0.655781642256221
chr1	2184623	2184946	324	+	utr3	PRKCZ	0.461631918008739	1	0.467903833790398	1	0.611952669179972	0.981783503648294	0.242451487955315	0.108892010818943	0.872986988510947	0.99996072840017	0.133559477136372
chr1	2185096	2185195	100	+	utr3	PRKCZ	0.297023534770565	1	0.154870967854364	1	0.487222286169713	0.981783503648294	1.27470889362504	0.108892010818943	0.872986988510947	0.99996072840017	1.1658168828061
chr1	2307079	2307179	101	+	utr3	SKI	0.286566165630594	1	0.296882492306043	1	0.343950851347458	0.981783503648294	-0.937924771281551	-0.389517880599675	0.265870117388194	0.99996072840017	-0.548406890681876
chr1	2307279	2307378	100	+	utr3	SKI	0.0568516473072648	1	0.0478459401536249	1	0.182048350573464	0.981783503648294	0.665498602126911	-0.389517880599675	0.265870117388194	0.99996072840017	1.05501648272659
chr1	2307677	2308076	400	+	utr3	SKI	0.403065202126342	1	0.309022277174736	1	0.683206847272906	0.981783503648294	-1.05218991782842	-0.389517880599675	0.265870117388194	0.99996072840017	-0.662672037228746
chr1	2403148	2403398	251	+	utr3	RER1	0.666137207733174	1	0.504691935084972	1	0.243071326412836	0.981783503648294	-0.079955888628821	-0.0778170276656982	0.829278201779057	0.99996072840017	-0.00213886096312277
chr1	2403547	2403697	151	+	utr3	RER1	0.456262167200204	1	0.331631286840148	1	0.483873301384447	0.981783503648294	-0.0279707579892632	-0.0778170276656982	0.829278201779057	0.99996072840017	0.0498462696764351
chr1	3628847	3628945	99	+	utr3	TPRG1L	0.31755188479964	1	0.286746500962661	1	0.638439110679768	0.981783503648294	-0.18959458759839	-0.535581493760922	0.448495826539235	0.99996072840017	0.345986906162533
chr1	3733069	3733317	249	+	utr3	TP73	0.834670472694981	1	0.72659709032366	1	0.764208837384862	0.981783503648294	0.814921902015039	0.221569694423794	0.708164566029047	0.99996072840017	0.593352207591245
chr1	3733417	3733765	349	+	utr3	TP73	0.730904238946475	1	0.819737676394622	1	0.956126994620603	0.981783503648294	0.418982617236811	0.221569694423794	0.708164566029047	0.99996072840017	0.197412922813017
chr1	3746510	3746659	150	+	exon	CCDC27	0.613584840449749	1	0.687274568463625	1	0.930995142745119	0.981783503648294	0.66333840102038	1.62790766374296	0.543875468480245	NA	-0.964569262722581
chr1	3857515	3857614	100	+	utr5	DFFB	0.596722363835345	1	0.568760832664548	1	0.780318853356441	0.981783503648294	2.18605432040699	-0.228053879330545	0.690550765064115	0.99996072840017	2.41410819973754
chr1	6620225	6620324	100	+	exon	PHF13	0.289353445169815	1	0.285519128704453	1	0.699903789630043	0.981783503648294	0.143521407995614	-0.0940108702645181	0.80213721880782	0.99996072840017	0.237532278260132
chr1	6621497	6621895	399	+	utr3	PHF13	0.503464347098381	1	0.590524942112527	1	0.566108535913834	0.981783503648294	0.295743012875556	-0.0940108702645181	0.80213721880782	0.99996072840017	0.389753883140074
chr1	6632898	6633295	398	+	utr3	THAP3	0.90015241861426	1	0.954341760450011	1	0.936858997615458	0.981783503648294	0.650458355019325	0.374322224377486	0.664464624851058	0.99996072840017	0.276136130641839
chr1	6634394	6634494	101	+	utr3	THAP3	0.855714686064987	1	0.904143633650171	1	0.659697675639023	0.981783503648294	-0.249724400578387	0.374322224377486	0.664464624851058	0.99996072840017	-0.624046624955873
chr1	6635387	6635536	150	+	utr3	THAP3	0.385180984437072	1	0.36913207878818	1	0.76855321888422	0.981783503648294	1.36339781700703	0.374322224377486	0.664464624851058	0.99996072840017	0.989075592629543
chr1	9245056	9245156	101	+	exon	H6PD	0.690275447112552	1	0.536406569056143	1	0.870802054495791	0.981783503648294	-0.0907231830718461	-0.305718369537032	0.457180433538129	0.99996072840017	0.214995186465186
chr1	9245255	9245455	201	+	exon	H6PD	0.711839175833216	1	0.710462322643826	1	0.639053458754453	0.981783503648294	0.0710741380428622	-0.305718369537032	0.457180433538129	0.99996072840017	0.376792507579894
chr1	9265207	9265306	100	+	utr3	H6PD	0.443577974510382	1	0.425067752704191	1	0.866805947843545	0.981783503648294	0.0920384020949917	-0.305718369537032	0.457180433538129	0.99996072840017	0.397756771632023
chr1	9265506	9265655	150	+	utr3	H6PD	0.203980659102803	1	0.155266103209323	1	0.318040129968465	0.981783503648294	-0.689581380083629	-0.305718369537032	0.457180433538129	0.99996072840017	-0.383863010546597
chr1	9266602	9266702	101	+	utr3	H6PD	0.747794791410751	1	0.75821963340479	1	0.497005196082146	0.981783503648294	-0.543022953212924	-0.305718369537032	0.457180433538129	0.99996072840017	-0.237304583675892
chr1	9356451	9367461	11011	+	exon	SPSB1	0.62181178571932	1	0.506305297287182	1	0.323638954363038	0.981783503648294	0.311447487280824	0.121574759976717	0.914915913160599	0.99996072840017	0.189872727304107
chr1	9613181	9613331	151	+	utr3	TMEM201	0.919066977208935	1	0.948899642352726	1	0.951489202493231	0.981783503648294	-0.0437794932718847	0.719142825814541	0.0645991109098853	0.99996072840017	-0.762922319086426
chr1	9613430	9613530	101	+	utr3	TMEM201	0.213586665261162	1	0.150861957687127	1	0.542478228952293	0.981783503648294	0.510351151790338	0.719142825814541	0.0645991109098853	0.99996072840017	-0.208791674024203
chr1	9982726	9982825	100	+	utr3	NMNAT1	0.631620425483574	1	0.605042118232825	1	0.727073562298292	0.981783503648294	-0.28113395622169	-0.148065382900067	0.844609260109155	0.99996072840017	-0.133068573321624
chr1	10304379	10304978	600	+	utr3	KIF1B	0.873732917311272	1	0.978190140547077	1	0.705694912974774	0.981783503648294	-0.595241300552201	-0.528243298695922	0.0607727379946085	0.99996072840017	-0.0669980018562787
chr1	10378309	10378658	350	+	utr3	KIF1B	0.102703708607538	1	0.0893858116244043	1	0.227846688564954	0.981783503648294	-0.207140278823879	-0.528243298695922	0.0607727379946085	0.99996072840017	0.321103019872043
chr1	10378908	10379107	200	+	utr3	KIF1B	0.890679004403702	1	0.940244436963384	1	0.87455651886487	0.981783503648294	-0.783592036248289	-0.528243298695922	0.0607727379946085	0.99996072840017	-0.255348737552367
chr1	10379207	10379357	151	+	utr3	KIF1B	0.465000421283546	1	0.362116231907368	1	0.383472177546878	0.981783503648294	-0.554894122448635	-0.528243298695922	0.0607727379946085	0.99996072840017	-0.0266508237527131
chr1	10472338	10472537	200	+	exon	PEX14	0.107947876024594	1	0.0599023838861988	1	0.338252516958646	0.981783503648294	1.66870924178513	0.353614920755889	0.639130050572279	0.99996072840017	1.31509432102924
chr1	10629910	10630009	100	+	utr3	PEX14	0.453415736480189	1	0.999540640414152	1	NA	NA	3.77797991525193	0.353614920755889	0.639130050572279	0.99996072840017	3.42436499449604
chr1	11022987	11023086	100	+	utr3	TARDBP	0.54896002487498	1	0.593401833185705	1	0.859060928451315	0.981783503648294	-0.525270754051566	-0.207384598872837	0.559973200725505	0.99996072840017	-0.317886155178729
chr1	11023385	11023684	300	+	utr3	TARDBP	0.880870013055204	1	0.698596617647476	1	0.548107553782317	0.981783503648294	-0.393838430382741	-0.207384598872837	0.559973200725505	0.99996072840017	-0.186453831509904
chr1	11286034	11286134	101	+	utr3	UBIAD1	0.967477655311215	1	0.906502017991146	1	0.86083030409237	0.981783503648294	0.0194115144599261	-0.489375059137311	0.300621209713189	0.99996072840017	0.508786573597237
chr1	11295302	11295401	100	+	utr3	UBIAD1	0.491544023957517	1	0.38970960777257	1	0.646789349302404	0.981783503648294	0.0479092634641075	-0.489375059137311	0.300621209713189	0.99996072840017	0.537284322601419
chr1	11295800	11295949	150	+	utr3	UBIAD1	0.676754194253856	1	0.570778518306021	1	0.875870172750456	0.981783503648294	-0.84386672269095	-0.489375059137311	0.300621209713189	0.99996072840017	-0.354491663553639
chr1	11750305	11750404	100	+	utr3	AGTRAP	0.950558055022806	1	0.922326601517157	1	0.764842936473502	0.981783503648294	-0.0811086410309386	0.154261158203453	0.812399241421592	0.99996072840017	-0.235369799234392
chr1	11974842	11974941	100	+	utr3	PLOD1	0.927198073235752	1	0.872865213650411	1	0.950499465454991	0.981783503648294	0.210151500481931	0.410432010697757	0.304973370380822	0.99996072840017	-0.200280510215825
chr1	11975041	11975339	299	+	utr3	PLOD1	0.288863989209262	1	0.211920938432592	1	0.393354104758543	0.981783503648294	-0.000597527205919711	0.410432010697757	0.304973370380822	0.99996072840017	-0.411029537903676
chr1	12011774	12011923	150	+	utr3	MFN2	0.858610238216608	1	0.742987524290154	1	0.728885712419155	0.981783503648294	-0.360988116014147	0.0218759312188045	0.939366387429842	0.99996072840017	-0.382864047232951
chr1	12276633	12276733	101	+	exon	VPS13D	0.145067537852862	1	0.0748975676375715	1	0.645164977239934	0.981783503648294	-1.14760014922665	-0.669751491682484	0.0241698545096546	0.99996072840017	-0.477848657544167
chr1	12276983	12277132	150	+	exon	VPS13D	0.677533755345283	1	0.487358539138978	1	0.479403227154319	0.981783503648294	-0.437800623553068	-0.669751491682484	0.0241698545096546	0.99996072840017	0.231950868129416
chr1	12277732	12277931	200	+	exon	VPS13D	0.885842455919788	1	0.726644723316093	1	0.688341203211443	0.981783503648294	-0.848036726204681	-0.669751491682484	0.0241698545096546	0.99996072840017	-0.178285234522197
chr1	12283044	12283144	101	+	exon	VPS13D	0.457378000981801	1	0.414294563010518	1	0.545303012448655	0.981783503648294	-0.64863698012726	-0.669751491682484	0.0241698545096546	0.99996072840017	0.0211145115552238
chr1	12509001	12509101	101	+	utr3	VPS13D	0.039645006847421	1	0.0328372581392073	1	0.205741347493201	0.981783503648294	1.47846371211457	-0.669751491682484	0.0241698545096546	0.99996072840017	2.14821520379706
chr1	13616030	13616277	248	+	utr3	PDPN	0.709474427281748	1	0.568830826069697	1	0.784979444406024	0.981783503648294	-0.343339436099161	0.233226371259929	0.581381748135613	0.99996072840017	-0.576565807359089
chr1	13779479	13779579	101	+	exon	PRDM2	0.896934750516321	1	0.695869522042595	1	0.666260841449746	0.981783503648294	-0.57663587224588	-0.298048891787205	0.396341950007722	0.99996072840017	-0.278586980458675
chr1	13779728	13779828	101	+	exon	PRDM2	0.138513559309168	1	0.0844725745250076	1	0.150508766024866	0.981783503648294	0.51589583887049	-0.298048891787205	0.396341950007722	0.99996072840017	0.813944730657695
chr1	13781224	13781374	151	+	exon	PRDM2	0.95634159514609	1	0.984732722768452	1	0.731383691007844	0.981783503648294	-0.450220515296125	-0.298048891787205	0.396341950007722	0.99996072840017	-0.15217162350892
chr1	13781474	13781574	101	+	exon	PRDM2	0.463467259629219	1	0.2582946010542	1	0.434543464346309	0.981783503648294	-0.336509911778205	-0.298048891787205	0.396341950007722	0.99996072840017	-0.0384610199910005
chr1	13781773	13782022	250	+	exon	PRDM2	0.0741787414602033	1	0.0462215573966517	1	0.0668419981800129	0.981783503648294	-0.52035176067842	-0.298048891787205	0.396341950007722	0.99996072840017	-0.222302868891215
chr1	13782322	13782421	100	+	exon	PRDM2	0.858624095932843	1	0.87715038543732	1	0.881059000105468	0.981783503648294	0.45776933307242	-0.298048891787205	0.396341950007722	0.99996072840017	0.755818224859625
chr1	13782571	13782721	151	+	exon	PRDM2	0.624831048425541	1	0.494110635002528	1	0.921655905096222	0.981783503648294	-1.01880275277734	-0.298048891787205	0.396341950007722	0.99996072840017	-0.720753860990138
chr1	13786803	13786902	100	+	utr3	PRDM2	0.699635771525269	1	0.744649904388195	1	0.884318135207518	0.981783503648294	-0.0844410841742086	-0.298048891787205	0.396341950007722	0.99996072840017	0.213607807612996
chr1	15215044	15215143	100	+	utr5	TMEM51	0.364244495536014	1	0.296442605566198	1	0.334600841480622	0.981783503648294	-0.528766271396886	-0.357817780875085	0.668114595927066	0.99996072840017	-0.170948490521801
chr1	15219584	15219684	101	+	utr3	TMEM51	0.886240384619623	1	0.916820573164271	1	0.862016624388465	0.981783503648294	0.258346964883609	-0.357817780875085	0.668114595927066	0.99996072840017	0.616164745758693
chr1	15219933	15220032	100	+	utr3	TMEM51	0.106931755599236	1	0.0713025493381374	1	0.371209156881333	0.981783503648294	0.752511958154683	-0.357817780875085	0.668114595927066	0.99996072840017	1.11032973902977
chr1	15220132	15220281	150	+	utr3	TMEM51	0.254831971033594	1	0.212888421968031	1	0.532984126434101	0.981783503648294	0.0374999731792173	-0.357817780875085	0.668114595927066	0.99996072840017	0.395317754054302
chr1	15430045	15430194	150	+	utr3	EFHD2	0.83149928774782	1	0.909005370365495	1	0.811133336507483	0.981783503648294	0.317710875275838	0.295740409438259	0.560302314262751	0.99996072840017	0.0219704658375789
chr1	15568209	15568358	150	+	utr3	DNAJC16	0.810332037884227	1	0.746104077986764	1	0.761200362202953	0.981783503648294	-0.368667522934054	-0.369288390619795	0.398511598216561	0.99996072840017	0.000620867685740378
chr1	15660055	15660205	151	+	utr3	DDI2	0.984887640216385	1	0.919464437265932	1	0.864284644096447	0.981783503648294	-0.580699527833837	-0.387866716219134	0.243948400175696	0.99996072840017	-0.192832811614703
chr1	15660355	15660505	151	+	utr3	DDI2	0.967163163522429	1	0.856534290197983	1	0.94143339459822	0.981783503648294	-0.372465366646069	-0.387866716219134	0.243948400175696	0.99996072840017	0.0154013495730653
chr1	15660954	15661204	251	+	utr3	DDI2	0.527364642054514	1	0.431130623682519	1	0.397751209193118	0.981783503648294	-0.616709456742184	-0.387866716219134	0.243948400175696	0.99996072840017	-0.228842740523049
chr1	15661354	15661503	150	+	utr3	DDI2	0.747419576545404	1	0.849778153825857	1	0.73451061269579	0.981783503648294	-0.507751026102119	-0.387866716219134	0.243948400175696	0.99996072840017	-0.119884309882985
chr1	15661603	15661753	151	+	utr3	DDI2	0.428652344317107	1	0.443523746815085	1	0.513523078420539	0.981783503648294	-0.512943618006727	-0.387866716219134	0.243948400175696	0.99996072840017	-0.125076901787593
chr1	15727187	15727385	199	+	exon	PLEKHM2	0.0451389674479501	1	0.0250849019260227	1	0.134390837016093	0.981783503648294	2.40829967705281	-0.121345191527242	0.785875036465214	0.99996072840017	2.52964486858005
chr1	15872929	15874293	1365	+	utr5	SPEN	0.969170120664527	1	0.849988592914273	1	0.917592806826003	0.981783503648294	-0.770918317211115	-0.51251313785366	0.113060247097059	0.99996072840017	-0.258405179357456
chr1	15876249	15876449	201	+	exon	SPEN	0.435946953815196	1	0.526002891210224	1	0.645077789001396	0.981783503648294	-0.951786434481081	-0.51251313785366	0.113060247097059	0.99996072840017	-0.439273296627422
chr1	15939560	15940010	451	+	utr3	SPEN	0.752330173686455	1	0.90681914881709	1	0.494437519531618	0.981783503648294	-0.740782655322949	-0.51251313785366	0.113060247097059	0.99996072840017	-0.228269517469289
chr1	16395247	16395347	101	+	utr3	SZRD1	0.659563478293553	1	0.771611763537155	1	0.785998641178876	0.981783503648294	0.252508638491752	-0.0503631501730299	0.895147603783103	0.99996072840017	0.302871788664782
chr1	16459185	16459284	100	+	utr3	NECAP2	0.625955989157859	1	0.451101551608717	1	0.256672664921476	0.981783503648294	-0.257835031912844	-0.142645910384899	0.80505982594664	0.99996072840017	-0.115189121527944
chr1	16459780	16460078	299	+	utr3	NECAP2	0.431087134465853	1	0.306954257452597	1	0.268712481879155	0.981783503648294	-0.552175550727753	-0.142645910384899	0.80505982594664	0.99996072840017	-0.409529640342854
chr1	19258841	19259039	199	+	utr3	MRTO4	0.171678922540554	1	0.0972192310402616	1	0.153065078352626	0.981783503648294	0.263035639756361	0.100142794455305	0.796034151327797	0.99996072840017	0.162892845301056
chr1	19328952	19329051	100	+	utr3	PQLC2	0.178067323004481	1	0.11928161075336	1	0.33397904932621	0.981783503648294	0.855575874857751	0.683911129498393	0.310429353243636	0.99996072840017	0.171664745359358
chr1	19597027	19600806	3780	+	utr5	MINOS1-NBL1	0.0429005193222993	1	0.0274366930768163	1	0.0987129671605126	0.981783503648294	1.8001313659582	NA	NA	NA	NA
chr1	20648764	20648913	150	+	exon	PINK1	0.218756663919931	1	0.0938732465381455	1	0.309772377568675	0.981783503648294	-0.300458574318832	0.583913690628608	0.340115073343914	0.99996072840017	-0.88437226494744
chr1	22030489	22030734	246	+	exon	LINC00339	0.553587122953403	1	0.440241336973982	1	0.699533007506878	0.981783503648294	0.0938042471441956	-0.0334581361853835	0.954740909273747	0.99996072840017	0.127262383329579
chr1	22052677	22052777	101	+	utr5	CDC42	1	1	0.552706759939471	1	0.701929154602436	0.981783503648294	3.34007920416153	0.0390929155453764	0.9061991553531	0.99996072840017	3.30098628861616
chr1	22527061	22527161	101	+	utr3	ZBTB40	0.385407364467731	1	0.363705186754803	1	0.890054493580686	0.981783503648294	-0.0268621547815198	-0.193386932784098	0.597451245648237	0.99996072840017	0.166524778002578
chr1	22527860	22527960	101	+	utr3	ZBTB40	0.0772891509950069	1	0.0235193809911906	1	0.279887097765173	0.981783503648294	0.56263496144044	-0.193386932784098	0.597451245648237	0.99996072840017	0.756021894224537
chr1	22528110	22528210	101	+	utr3	ZBTB40	0.439473704085903	1	0.337080987035687	1	0.935366520150845	0.981783503648294	-0.780742375759663	-0.193386932784098	0.597451245648237	0.99996072840017	-0.587355442975566
chr1	22529059	22529259	201	+	utr3	ZBTB40	0.347685246493744	1	0.251033823186571	1	0.873747485235248	0.981783503648294	-0.642068274798533	-0.193386932784098	0.597451245648237	0.99996072840017	-0.448681342014436
chr1	22784753	22784853	101	+	exon	EPHB2	0.97012443934868	1	0.973120148159227	1	0.843259940240772	0.981783503648294	0.901176156282321	0.374006764307966	0.475228151685304	0.99996072840017	0.527169391974355
chr1	22914121	22914220	100	+	utr3	EPHB2	0.0103610152070758	1	0.00106635138783602	1	0.0180706700043633	0.981783503648294	-0.999291999460288	0.374006764307966	0.475228151685304	0.99996072840017	-1.37329876376825
chr1	22914420	22914520	101	+	utr3	EPHB2	0.422496227857286	1	0.396095751173288	1	0.608109716081287	0.981783503648294	0.739074030701989	0.374006764307966	0.475228151685304	0.99996072840017	0.365067266394023
chr1	23083539	23083639	101	+	utr3	KDM1A	0.809735601586968	1	0.928185901388679	1	0.648806159132456	0.981783503648294	-0.0799274386202041	-0.0550678668794832	0.84688785255528	0.99996072840017	-0.0248595717407209
chr1	23751667	23751817	151	+	exon	TCEB3	0.641560476951626	1	0.741465752910421	1	0.653668411148107	0.981783503648294	-0.116823744782052	-0.0461164673006998	0.904507400665803	0.99996072840017	-0.0707072774813518
chr1	23751916	23752016	101	+	exon	TCEB3	0.0481081307570797	1	0.0174812826393211	1	0.256944193705916	0.981783503648294	-0.45192888425134	-0.0461164673006998	0.904507400665803	0.99996072840017	-0.40581241695064
chr1	23759564	23759813	250	+	utr3	TCEB3	0.950832561622792	1	0.942482315444184	1	0.970718706644046	0.981783503648294	-0.0369886538172675	-0.0461164673006998	0.904507400665803	0.99996072840017	0.00912781348343236
chr1	23787388	23787537	150	+	utr3	PITHD1	0.626107115099106	1	0.704774243224343	1	0.482632292560608	0.981783503648294	0.201755244272268	0.0902471967322527	0.818207423371339	0.99996072840017	0.111508047540015
chr1	24415844	24419329	3486	+	utr5	NIPAL3	0.738480770349374	1	0.726738648106468	1	0.411617787172867	0.981783503648294	0.125621794493301	-0.127356740921791	0.703115724503096	0.99996072840017	0.252978535415092
chr1	24469145	24469344	200	+	utr3	NIPAL3	0.462589988479784	1	0.345272984324103	1	0.626010091833696	0.981783503648294	-0.393428483318722	-0.127356740921791	0.703115724503096	0.99996072840017	-0.26607174239693
chr1	25361472	25361669	198	+	utr3	TMEM50A	0.927420934390273	1	0.760846405577779	1	0.411733709953068	0.981783503648294	-0.179698767677098	0.0648754842071647	0.858897015909263	0.99996072840017	-0.244574251884262
chr1	25361818	25362015	198	+	utr3	TMEM50A	0.987103818712996	1	0.875294957513549	1	0.51014994668162	0.981783503648294	-0.106707687136553	0.0648754842071647	0.858897015909263	0.99996072840017	-0.171583171343718
chr1	25458542	25458791	250	+	exon	TMEM57	0.953375177236295	1	0.849284857835395	1	0.931583680018755	0.981783503648294	-0.606066110746468	-0.0247659179729111	0.957576796473921	0.99996072840017	-0.581300192773557
chr1	25498568	25498668	101	+	utr3	TMEM57	0.887235266474769	1	0.802695434600514	1	0.842675589361749	0.981783503648294	0.067653785547444	-0.0247659179729111	0.957576796473921	0.99996072840017	0.0924197035203551
chr1	25566987	25567087	101	+	utr3	LDLRAP1	0.492982361199504	1	0.348955166647169	1	0.683074126957644	0.981783503648294	1.4059191378603	-0.0284472361684532	0.95529792082183	0.99996072840017	1.43436637402875
chr1	25567337	25567437	101	+	utr3	LDLRAP1	0.63934079450234	1	0.664435482337912	1	0.912463243679831	0.981783503648294	-0.388827666200276	-0.0284472361684532	0.95529792082183	0.99996072840017	-0.360380430031823
chr1	25567587	25567687	101	+	utr3	LDLRAP1	0.482621465908277	1	0.500179955419475	1	0.922619932439536	0.981783503648294	0.300423122542295	-0.0284472361684532	0.95529792082183	0.99996072840017	0.328870358710749
chr1	25617667	25617817	151	+	utr5	MAN1C1	0.837015834980062	1	0.999591277884793	1	NA	NA	1.68737073291878	0.347841123048235	0.640293818657857	0.99996072840017	1.33952960987054
chr1	25815938	25816286	349	+	utr3	SEPN1	0.818995295222503	1	0.704068305791588	1	0.851055185793741	0.981783503648294	0.260765861397097	-0.202182649379303	0.543220697628751	0.99996072840017	0.4629485107764
chr1	25816634	25816733	100	+	utr3	SEPN1	0.0621013230994354	1	0.0503792662722977	1	0.283316285681701	0.981783503648294	0.160619555445328	-0.202182649379303	0.543220697628751	0.99996072840017	0.362802204824631
chr1	25832147	25832246	100	+	utr3	MTFR1L	0.530735308820961	1	0.379582930852829	1	0.244480236711778	0.981783503648294	-0.455944241740502	0.334688278765672	0.459102812213608	0.99996072840017	-0.790632520506174
chr1	26121956	26122454	499	+	exon	PDIK1L	0.0858180431846449	1	0.0495860079990701	1	0.199209153068678	0.981783503648294	-0.71710097642894	0.240873447931333	0.556041154570295	0.99996072840017	-0.957974424360273
chr1	26122554	26122653	100	+	utr3	PDIK1L	0.601249509619928	1	0.429408011992026	1	0.866623104391301	0.981783503648294	-0.702953649515631	0.240873447931333	0.556041154570295	0.99996072840017	-0.943827097446964
chr1	26123450	26123600	151	+	utr3	PDIK1L	0.43304832474391	1	0.296465012780302	1	0.439772601827777	0.981783503648294	-0.576391776267226	0.240873447931333	0.556041154570295	0.99996072840017	-0.817265224198559
chr1	26469046	26469196	151	+	utr3	DHDDS	0.563736722530123	1	0.485217339832138	1	0.735939494208146	0.981783503648294	2.18332542748411	-0.204579873785998	0.650214028910996	0.99996072840017	2.38790530127011
chr1	26574382	26574731	350	+	utr3	RPS6KA1	0.978452610496907	1	0.943048804169889	1	0.800853415032467	0.981783503648294	-0.217744952887228	-0.0448240892905277	0.919641497213544	0.99996072840017	-0.1729208635967
chr1	26696698	26696798	101	+	exon	ARID1A	1	1	0.43320451609781	1	0.633662770662465	0.981783503648294	2.43800528615514	-0.537267298537957	0.135265947478539	0.99996072840017	2.9752725846931
chr1	26779409	26779509	101	+	utr3	ARID1A	0.679905954239956	1	0.557824683602875	1	0.942441609466958	0.981783503648294	-0.0770197767461801	-0.537267298537957	0.135265947478539	0.99996072840017	0.460247521791777
chr1	26779609	26780856	1248	+	utr3	ARID1A	0.903878238139238	1	0.933150665673455	1	0.739574271873729	0.981783503648294	-0.531931319197153	-0.537267298537957	0.135265947478539	0.99996072840017	0.00533597934080421
chr1	26797652	26797901	250	+	utr3	PIGV	0.236514416491222	1	0.144425951418736	1	0.544603191238964	0.981783503648294	-0.373344148278733	-0.0899231908926667	0.890568357930902	0.99996072840017	-0.283420957386067
chr1	26853912	26854112	201	+	utr3	ZDHHC18	0.429039768642553	1	0.288997448382824	1	0.206466134617619	0.981783503648294	0.00811243867455477	0.104223480920172	0.804470649876705	0.99996072840017	-0.0961110422456167
chr1	27306692	27306791	100	+	utr3	WDTC1	0.729718231699337	1	0.795844168420769	1	0.782151636400914	0.981783503648294	0.371424830583405	-0.0884433788951143	0.806798373712932	0.99996072840017	0.459868209478519
chr1	27335654	27335754	101	+	utr3	TMEM222	0.670724450494211	1	0.710831310956082	1	0.941764586765371	0.981783503648294	-0.031375894373345	-0.413070614078465	0.439621123162036	0.99996072840017	0.38169471970512
chr1	27850193	27850391	199	+	exon	PPP1R8	0.57789910884919	1	0.642947548611651	1	0.793980339831744	0.981783503648294	0.339685355335791	-0.142140217233389	0.724389895680942	0.99996072840017	0.48182557256918
chr1	27966650	27966850	201	+	exon	XKR8	0.0672424976063426	1	0.0199760682483407	1	0.42193640525708	0.981783503648294	1.8100593323601	-0.0849430049817427	0.919173308075912	0.99996072840017	1.89500233734184
chr1	27966949	27967049	101	+	exon	XKR8	0.502854993084515	1	0.446131292511785	1	0.800252141202463	0.981783503648294	0.896473097092029	-0.0849430049817427	0.919173308075912	0.99996072840017	0.981416102073772
chr1	28236158	28236257	100	+	utr5	ATPIF1	0.890707258757526	1	0.839394971948346	1	0.902709103325213	0.981783503648294	2.46697945926565	-0.416253521035042	0.344044244139163	0.99996072840017	2.88323298030069
chr1	28334540	28335032	493	+	utr3	MED18	0.878674540446074	1	0.723691399115722	1	0.470695640347886	0.981783503648294	-0.327943982310791	-0.142493271021214	0.837718198021604	0.99996072840017	-0.185450711289577
chr1	28473843	28473992	150	+	utr3	PHACTR4	0.97914533188107	1	0.909018582721682	1	0.88132340980838	0.981783503648294	0.264335802533158	-0.371843652482521	0.317093518616605	0.99996072840017	0.636179455015679
chr1	28496634	28496833	200	+	utr3	PHACTR4	0.766717155926493	1	0.839560204325951	1	0.933763133582087	0.981783503648294	-0.170450991201336	-0.371843652482521	0.317093518616605	0.99996072840017	0.201392661281184
chr1	28538054	28538353	300	+	utr3	RCC1	0.656245048379409	1	0.534218969668348	1	0.642731000463306	0.981783503648294	-0.324135690668325	0.0953599996907872	0.779980434531257	0.99996072840017	-0.419495690359112
chr1	28538503	28538652	150	+	utr3	RCC1	0.91638454851755	1	0.75200559498161	1	0.257835220500235	0.981783503648294	-0.406573744115433	0.0953599996907872	0.779980434531257	0.99996072840017	-0.50193374380622
chr1	28715130	28715279	150	+	utr3	GMEB1	0.868510589240463	1	0.968659402209376	1	0.537900120211176	0.981783503648294	0.116344603192193	-0.0904290918683043	0.868602400817556	0.99996072840017	0.206773695060498
chr1	28742558	28742855	298	+	exon	YTHDF2	0.479921366654068	1	0.382838285606769	1	0.424626106836177	0.981783503648294	-0.0480120259376343	0.200818710695245	0.542725209042799	0.99996072840017	-0.248830736632879
chr1	28743399	28743893	495	+	exon	YTHDF2	0.97999213059231	1	0.84244935320429	1	0.986132767205413	0.987351852267153	-0.0992322826281062	0.200818710695245	0.542725209042799	0.99996072840017	-0.300050993323351
chr1	28987573	28987773	201	+	utr5	EPB41	0.991366950371078	1	0.91847026008462	1	0.881687114629149	0.981783503648294	-0.230367623318365	-0.240067735922249	0.413786548497688	0.99996072840017	0.00970011260388337
chr1	29116949	29117099	151	+	utr3	EPB41	0.329510223229474	1	0.305824337161277	1	0.352906520619607	0.981783503648294	-0.198785296707428	-0.240067735922249	0.413786548497688	0.99996072840017	0.0412824392148207
chr1	29117199	29117299	101	+	utr3	EPB41	0.837610495710459	1	0.911449592512804	1	0.676575048941702	0.981783503648294	-0.346216005206791	-0.240067735922249	0.413786548497688	0.99996072840017	-0.106148269284542
chr1	29119447	29119597	151	+	utr3	EPB41	0.646688877347896	1	0.716896671733752	1	0.950304139771646	0.981783503648294	0.0446985152142875	-0.240067735922249	0.413786548497688	0.99996072840017	0.284766251136536
chr1	31364264	31364362	99	+	utr3	ZCCHC17	0.678815314413359	1	0.700814674531839	1	0.784885109373081	0.981783503648294	0.21097271803836	0.037722708486948	0.93812172459867	0.99996072840017	0.173250009551412
chr1	32171018	32171161	144	+	utr3	KPNA6	0.692368208316567	1	0.570287833534279	1	0.711659187131613	0.981783503648294	-0.426894689527871	-0.143617987289017	0.588167644667896	0.99996072840017	-0.283276702238854
chr1	32207548	32207647	100	+	exon	IQCC	0.988373383727062	1	0.928493838810367	1	0.919756570928269	0.981783503648294	0.0370349055912273	0.292302079688917	0.730084841366174	0.99996072840017	-0.25526717409769
chr1	32207795	32208043	249	+	exon	IQCC	0.894546426134527	1	0.900117505325411	1	0.916385826667895	0.981783503648294	0.307632759613198	0.292302079688917	0.730084841366174	0.99996072840017	0.015330679924281
chr1	32470685	32470785	101	+	exon	ZBTB8B	0.355736947017833	1	0.159758472508868	1	0.530757621089761	0.981783503648294	-0.834821071508679	-0.212384722812879	0.805976806679619	0.99996072840017	-0.6224363486958
chr1	32593182	32593351	170	+	utr3	RP1-27O5.3	0.602879660334301	1	0.659580917612592	1	0.931989256588844	0.981783503648294	-0.153762517705451	NA	NA	NA	NA
chr1	32600459	32600692	234	+	utr3	RP1-27O5.3	0.486760148189888	1	0.521301754154762	1	0.793135926992999	0.981783503648294	-0.388497593003771	NA	NA	NA	NA
chr1	32651242	32651374	133	+	utr5	RBBP4	1	1	0.507031985877992	1	0.606128056720554	0.981783503648294	2.985582701022	-0.114857136466951	0.699707674384368	0.99996072840017	3.10043983748895
chr1	32826482	32826831	350	+	exon	S100PBP	0.843368080894428	1	0.944416712295185	1	0.967787074230827	0.981783503648294	-0.132845512950299	-0.157280710763537	0.662729636049535	0.99996072840017	0.0244351978132379
chr1	33491189	33491338	150	+	exon	ZSCAN20	0.259736062015683	1	0.0949484363000058	1	0.480906007828211	0.981783503648294	-0.928712681540616	0.275997142514444	0.676087401851371	0.99996072840017	-1.20470982405506
chr1	33494920	33495019	100	+	exon	ZSCAN20	0.155390154208231	1	0.0704965455099962	1	0.564643332387815	0.981783503648294	-1.11345643449858	0.275997142514444	0.676087401851371	0.99996072840017	-1.38945357701302
chr1	35113769	35113968	200	+	exon	ZMYM1	0.272615922663234	1	0.175808203737704	1	0.405809604711514	0.981783503648294	-0.491056567003895	-0.104577408756058	0.796237169887632	0.99996072840017	-0.386479158247838
chr1	35114814	35115162	349	+	exon	ZMYM1	0.629697305062449	1	0.721723911143309	1	0.890405407942197	0.981783503648294	-0.276714010425319	-0.104577408756058	0.796237169887632	0.99996072840017	-0.172136601669261
chr1	35359098	35359398	301	+	exon	ZMYM4	0.980788495238283	1	0.866536647068676	1	0.908116434327081	0.981783503648294	-0.13167496889822	-0.145336400486113	0.618327599418598	0.99996072840017	0.0136614315878935
chr1	35381621	35381721	101	+	exon	ZMYM4	0.379030626546594	1	0.243120604808474	1	0.484263570527034	0.981783503648294	-0.36398271052994	-0.145336400486113	0.618327599418598	0.99996072840017	-0.218646310043827
chr1	35419609	35420059	451	+	utr3	ZMYM4	0.826094573878069	1	0.65203036352182	1	0.307950526136094	0.981783503648294	-0.513975526509146	-0.145336400486113	0.618327599418598	0.99996072840017	-0.368639126023033
chr1	35560483	35560681	199	+	exon	NCDN	0.517055989878941	1	0.526759694612812	1	0.84350998857064	0.981783503648294	1.0477380086999	0.405951004609731	0.416523084004391	0.99996072840017	0.641787004090168
chr1	35566337	35566436	100	+	utr3	NCDN	0.353448548357493	1	0.205635652576101	1	0.43166298106414	0.981783503648294	-0.523496225891176	0.405951004609731	0.416523084004391	0.99996072840017	-0.929447230500906
chr1	36055735	36055885	151	+	utr3	AGO3	0.503466865053084	1	0.513872709662682	1	0.924714284455276	0.981783503648294	0.00671281640341694	-0.442139745995597	0.237099376572409	0.99996072840017	0.448852562399014
chr1	36093197	36093295	99	+	exon	ADPRHL2	0.772040833031267	1	0.874587873870104	1	0.825725751490688	0.981783503648294	-0.12112772470391	-0.134471533713717	0.821772424107556	0.99996072840017	0.0133438090098069
chr1	36093442	36093687	246	+	utr3	ADPRHL2	0.120550148524218	1	0.0948206782121356	1	0.449242409729146	0.981783503648294	0.544613150612899	-0.134471533713717	0.821772424107556	0.99996072840017	0.679084684326617
chr1	36156208	36156307	100	+	utr5	MAP7D1	0.538046414637066	1	0.999404365429396	1	NA	NA	3.13872032971841	0.199095216882165	0.669773789234646	0.99996072840017	2.93962511283624
chr1	36289257	36289356	100	+	exon	THRAP3	0.316390504045982	1	0.216605492371664	1	0.517057121762752	0.981783503648294	-0.761074616912498	-0.332549533627876	0.269845291634373	0.99996072840017	-0.428525083284623
chr1	36304011	36304111	101	+	utr3	THRAP3	0.739106062002193	1	0.751838163303091	1	0.916720814842689	0.981783503648294	0.782592444312337	-0.332549533627876	0.269845291634373	0.99996072840017	1.11514197794021
chr1	36323933	36324032	100	+	utr3	SH3D21	0.587662812066355	1	0.482029489619247	1	0.670324316869614	0.981783503648294	0.0213564468053395	-0.876704246672064	0.563401180859904	NA	0.898060693477404
chr1	37708386	37708485	100	+	utr3	CDCA8	0.360907368655768	1	0.269127238779908	1	0.586904542227154	0.981783503648294	-0.19009530877183	0.0825029170836017	0.828650772163259	0.99996072840017	-0.272598225855432
chr1	37799851	37800148	298	+	utr3	MANEAL	0.504502895311295	1	0.591580507771835	1	0.93126433284185	0.981783503648294	0.0401586128616118	0.246414222431586	0.617593200011531	0.99996072840017	-0.206255609569974
chr1	37800445	37800543	99	+	utr3	MANEAL	0.551510135697794	1	0.408522212168984	1	0.563429065299946	0.981783503648294	0.374741691030672	0.246414222431586	0.617593200011531	0.99996072840017	0.128327468599086
chr1	37808267	37808367	101	+	utr5	C1orf122	1	1	0.48673430130953	1	0.60114402258531	0.981783503648294	2.79755592475885	0.546416225404703	0.352466975213131	0.99996072840017	2.25113969935415
chr1	37809058	37809157	100	+	utr3	C1orf122	0.917634320861892	1	0.990686942264412	1	0.904396185976758	0.981783503648294	1.2147755762048	0.546416225404703	0.352466975213131	0.99996072840017	0.668359350800101
chr1	39004216	39004315	100	+	utr3	AKIRIN1	0.66894717049098	1	0.515721774296434	1	0.580962548095638	0.981783503648294	-0.392436213076581	0.0432342720452909	0.898593607506364	0.99996072840017	-0.435670485121872
chr1	39385587	39385737	151	+	exon	MACF1	0.806664332939719	1	0.692545296102825	1	0.86046534942145	0.981783503648294	-0.526284288512438	-0.309804647609678	0.233275465164947	0.99996072840017	-0.21647964090276
chr1	39388342	39388592	251	+	exon	MACF1	0.359736645167216	1	0.246899199284636	1	0.959231751902239	0.981783503648294	-0.356273270264729	-0.309804647609678	0.233275465164947	0.99996072840017	-0.0464686226550509
chr1	39409805	39410005	201	+	utr5	MACF1	0.295202256186765	1	0.260158603505877	1	0.25003289596616	0.981783503648294	-0.699552817887012	-0.309804647609678	0.233275465164947	0.99996072840017	-0.389748170277334
chr1	39410155	39410354	200	+	utr5	MACF1	0.422920468437899	1	0.252931578051771	1	0.418121180490895	0.981783503648294	-1.05685524755226	-0.309804647609678	0.233275465164947	0.99996072840017	-0.747050599942582
chr1	39411603	39411703	101	+	exon	MACF1	0.750582171234804	1	0.640617301719193	1	0.93111797983523	0.981783503648294	-0.590723935203228	-0.309804647609678	0.233275465164947	0.99996072840017	-0.28091928759355
chr1	39411853	39412002	150	+	exon	MACF1	0.728300242049582	1	0.557980030488697	1	0.730704233098466	0.981783503648294	-1.04807274516261	-0.309804647609678	0.233275465164947	0.99996072840017	-0.738268097552933
chr1	39412102	39412352	251	+	exon	MACF1	0.665742509258205	1	0.551255881228743	1	0.931867624354205	0.981783503648294	-1.23462212312976	-0.309804647609678	0.233275465164947	0.99996072840017	-0.924817475520079
chr1	39412752	39412901	150	+	exon	MACF1	0.550510940131313	1	0.555776353438908	1	0.565755363566409	0.981783503648294	-0.211541170999777	-0.309804647609678	0.233275465164947	0.99996072840017	0.0982634766099013
chr1	40040728	40040907	180	+	utr5	CAP1	0.554749311125833	1	0.522805673311617	1	0.658723164813465	0.981783503648294	2.62664040213436	-0.226490420785726	0.479047404242488	0.99996072840017	2.85313082292009
chr1	40236874	40237124	251	+	exon	RLF	0.174996629209154	1	0.105260253310261	1	0.595362718435696	0.981783503648294	-0.52990054721621	0.161464472217957	0.658945136055729	0.99996072840017	-0.691365019434167
chr1	40239122	40239222	101	+	exon	RLF	0.849643706203624	1	0.883511198156147	1	0.904247845719542	0.981783503648294	-0.596297118768109	0.161464472217957	0.658945136055729	0.99996072840017	-0.757761590986065
chr1	40240222	40240521	300	+	utr3	RLF	0.874512781645754	1	0.935463045478932	1	0.792843310426361	0.981783503648294	-0.326992187930864	0.161464472217957	0.658945136055729	0.99996072840017	-0.488456660148821
chr1	40292547	40292696	150	+	utr3	ZMPSTE24	0.84867642123886	1	0.728410517577301	1	0.504270782090404	0.981783503648294	-0.301262917593575	-0.0567386028682298	0.884172509315931	0.99996072840017	-0.244524314725346
chr1	40373748	40373847	100	+	utr5	SMAP2	0.370505166575933	1	0.999406546589973	1	NA	NA	4.17095054947043	-0.0754939355448949	0.847728962009661	0.99996072840017	4.24644448501532
chr1	40462973	40463320	348	+	utr3	ZFP69B	0.508241339017197	1	0.404586917346557	1	0.76445262272692	0.981783503648294	-0.587555745843016	0.731387694809739	0.460458281002073	0.99996072840017	-1.31894344065275
chr1	40514811	40515060	250	+	exon	EXO5	0.0132495462892763	1	0.00410644433066582	1	0.258291023205637	0.981783503648294	-0.178236758341381	0.11624317853368	0.910684012149822	0.99996072840017	-0.294479936875061
chr1	40515409	40515509	101	+	exon	EXO5	0.296600970623842	1	0.200055598693155	1	0.519879486033664	0.981783503648294	-0.293548685808084	0.11624317853368	0.910684012149822	0.99996072840017	-0.409791864341764
chr1	40979732	40980109	378	+	utr5	CTPS1	0.303665355375427	1	0.275840013213675	1	0.378553423053413	0.981783503648294	2.77184130219015	0.0233328549828643	0.93274724326686	0.99996072840017	2.74850844720729
chr1	42414596	42414745	150	+	exon	RIMKLA	0.513728131173939	1	0.369532584447072	1	0.68978794961868	0.981783503648294	-0.270268694504444	-0.0236239780550224	0.963779153140775	0.99996072840017	-0.246644716449422
chr1	42414895	42415095	201	+	utr3	RIMKLA	0.77490980847355	1	0.71913600065341	1	0.781829512082235	0.981783503648294	-0.0808872247157645	-0.0236239780550224	0.963779153140775	0.99996072840017	-0.0572632466607421
chr1	42415194	42415344	151	+	utr3	RIMKLA	0.785918949759665	1	0.854688951247465	1	0.892191295294388	0.981783503648294	-0.556365348279794	-0.0236239780550224	0.963779153140775	0.99996072840017	-0.532741370224771
chr1	42415594	42415693	100	+	utr3	RIMKLA	0.914417942207284	1	0.662227531518311	1	0.814473176288245	0.981783503648294	-0.152378047367891	-0.0236239780550224	0.963779153140775	0.99996072840017	-0.128754069312868
chr1	42775289	42789811	14523	+	utr3	RP5-994D16.12	0.823505331949042	1	0.972499232340109	1	0.885660249001868	0.981783503648294	-0.222913415459756	NA	NA	NA	NA
chr1	43450506	43450656	151	+	utr3	SZT2	0.194845151489358	1	0.0877226074453799	1	0.529963096152765	0.981783503648294	0.437064748104498	-0.237170215042926	0.571657485721752	0.99996072840017	0.674234963147424
chr1	43450905	43451005	101	+	utr3	SZT2	0.341619693010059	1	0.307210408488364	1	0.442039368891102	0.981783503648294	-0.671753321395826	-0.237170215042926	0.571657485721752	0.99996072840017	-0.4345831063529
chr1	43591026	43591126	101	+	exon	PTPRF	0.771744981091708	1	0.83687661523766	1	0.740306659433183	0.981783503648294	0.625370929530033	-0.0126611238452919	0.963422148257408	0.99996072840017	0.638032053375325
chr1	43591325	43591475	151	+	exon	PTPRF	0.160139944293484	1	0.0591395585508932	1	0.175441490318986	0.981783503648294	2.3946633437374	-0.0126611238452919	0.963422148257408	0.99996072840017	2.40732446758269
chr1	43606402	43606907	506	+	exon	PTPRF	0.329572290855518	1	0.323028871824727	1	0.71822953838488	0.981783503648294	0.25063145318988	-0.0126611238452919	0.963422148257408	0.99996072840017	0.263292577035172
chr1	43704670	43704769	100	+	utr3	KDM4A	0.204507943515488	1	0.197284052708303	1	0.301807514569223	0.981783503648294	0.559853050041693	-0.211770158170074	0.533529090276876	0.99996072840017	0.771623208211768
chr1	43936995	43937192	198	+	utr3	ARTN	0.886815635012636	1	0.9611675298165	1	0.871669860144616	0.981783503648294	0.261805954411584	0.288834089162885	0.843578814892841	NA	-0.0270281347513012
chr1	43949523	43949622	100	+	exon	IPO13	0.695741416530292	1	0.723013916144817	1	0.938786264782586	0.981783503648294	0.451583313853506	0.126752159377001	0.750946171541564	0.99996072840017	0.324831154476506
chr1	43949722	43949921	200	+	exon	IPO13	0.749643331640342	1	0.71501173036097	1	0.740780216265968	0.981783503648294	0.582399720564487	0.126752159377001	0.750946171541564	0.99996072840017	0.455647561187486
chr1	43950021	43950121	101	+	exon	IPO13	0.213436748511755	1	0.173357705307249	1	0.508236265895033	0.981783503648294	0.51535431334326	0.126752159377001	0.750946171541564	0.99996072840017	0.388602153966259
chr1	43970050	43970149	100	+	utr5	DPH2	0.973603288225723	1	0.973898084740355	1	0.937004025148154	0.981783503648294	0.222294165316945	0.269717844519803	0.553455106598719	0.99996072840017	-0.0474236792028577
chr1	44412531	44412681	151	+	exon	RNF220	0.609071960160252	1	0.541541370411988	1	0.719295712450269	0.981783503648294	-0.310962855317048	0.0575610941592602	0.885931974604386	0.99996072840017	-0.368523949476308
chr1	44739868	44739968	101	+	utr5	KIF2C	0.785450211971889	1	0.625158888666973	1	0.721077462958603	0.981783503648294	0.213672193294025	0.220555565211072	0.516767821342911	0.99996072840017	-0.00688337191704766
chr1	44775551	44775685	135	+	utr5	RPS8	0.528663823543303	1	0.315458640615459	1	0.551955687967896	0.981783503648294	0.109812852536406	-0.0553971772952906	0.830700025641285	0.99996072840017	0.165210029831697
chr1	45343526	45343626	101	+	exon	TOE1	0.98296394187003	1	0.935506279722113	1	0.932558456155122	0.981783503648294	0.839780446304431	0.142561326873843	0.797616564623535	0.99996072840017	0.697219119430588
chr1	45550840	45550939	100	+	utr5	AKR1A1	0.0588479321620183	1	0.0390624636279144	1	0.130637065001219	0.981783503648294	1.24033233677876	0.176559603523317	0.60888237893756	0.99996072840017	1.06377273325544
chr1	45584070	45584170	101	+	utr5	NASP	0.454518901391802	1	0.352124212535646	1	0.401085880500703	0.981783503648294	-0.13586763839026	0.0606401161493383	0.835939776695353	0.99996072840017	-0.196507754539598
chr1	45607420	45607619	200	+	utr3	NASP	0.868771765580354	1	0.981368300263396	1	0.890363334029192	0.981783503648294	-0.454503896602992	0.0606401161493383	0.835939776695353	0.99996072840017	-0.51514401275233
chr1	46034977	46035077	101	+	utr3	MAST2	0.976735814482074	1	0.923418270163034	1	0.94812360758952	0.981783503648294	0.674412122787293	-0.034644297571221	0.920103058594815	0.99996072840017	0.709056420358514
chr1	46035177	46035376	200	+	utr3	MAST2	0.249041743019351	1	0.172964803582949	1	0.561774665145734	0.981783503648294	1.45001907316563	-0.034644297571221	0.920103058594815	0.99996072840017	1.48466337073686
chr1	46035925	46036074	150	+	utr3	MAST2	0.668261082825485	1	0.647431711027858	1	0.705401113755394	0.981783503648294	0.64126152615271	-0.034644297571221	0.920103058594815	0.99996072840017	0.675905823723931
chr1	46219944	46220091	148	+	exon	LURAP1	0.630105505278379	1	0.321850997595503	1	0.681956976225292	0.981783503648294	0.380342709468638	-2.33492129138138	0.186106436805778	NA	2.71526400085002
chr1	46344965	46345115	151	+	utr3	NSUN4	0.192107387584119	1	0.133939739339719	1	0.298939210509768	0.981783503648294	0.0385210173244037	0.140356599215462	0.74081238084764	0.99996072840017	-0.101835581891058
chr1	46361765	46361964	200	+	utr3	NSUN4	0.960613541818526	1	0.834158685887054	1	0.783565782275625	0.981783503648294	-0.817395295190504	0.140356599215462	0.74081238084764	0.99996072840017	-0.957751894405966
chr1	50969164	50969313	150	+	utr5	CDKN2C	0.412682572801757	1	0.349304443439094	1	0.621351910128189	0.981783503648294	0.642084676261914	0.347922492181881	0.467055767473952	0.99996072840017	0.294162184080034
chr1	50969709	50970099	391	+	utr5	CDKN2C	0.396544688156815	1	0.307957780059562	1	0.932089776364494	0.981783503648294	-0.101402975352223	0.347922492181881	0.467055767473952	0.99996072840017	-0.449325467534104
chr1	50973940	50974237	298	+	exon	CDKN2C	0.423768697906789	1	0.308239466563626	1	0.339908160509011	0.981783503648294	-0.233960439554273	0.347922492181881	0.467055767473952	0.99996072840017	-0.581882931736154
chr1	51271226	51271374	149	+	utr3	RNF11	0.880375002916598	1	0.724768115980991	1	0.433920341371653	0.981783503648294	-0.298347736623944	-0.18179460092947	0.63538042470838	0.99996072840017	-0.116553135694474
chr1	52033676	52033772	97	+	exon	RP11-91A18.4	0.192265978148589	1	0.10385722834221	1	0.617411795682299	0.981783503648294	2.58189477207413	0.921113821674516	0.851630020496502	NA	1.66078095039962
chr1	52086785	52086884	100	+	utr3	BTF3L4	0.112850657422967	1	0.0869171307495963	1	0.362371655998322	0.981783503648294	0.719382807814585	-0.278578260059685	0.478651578530177	0.99996072840017	0.997961067874269
chr1	52238753	52239051	299	+	exon	ZFYVE9	0.684406856921147	1	0.734987574189741	1	0.607570217331552	0.981783503648294	-0.0323852728732771	-0.145666960829813	0.692533510920618	0.99996072840017	0.113281687956536
chr1	52404614	52404713	100	+	utr5	PRPF38A	0.993418383571987	1	0.963868668003528	1	0.582668764960969	0.981783503648294	-0.33140064381974	-0.126543714929683	0.726278744259992	0.99996072840017	-0.204856928890057
chr1	52417862	52418060	199	+	utr3	PRPF38A	0.405345661686466	1	0.393747650219043	1	0.595976865619541	0.981783503648294	0.533092004386713	-0.126543714929683	0.726278744259992	0.99996072840017	0.659635719316396
chr1	52771137	52771237	101	+	exon	ZYG11B	0.213550149561912	1	0.128700525225659	1	0.483543127625894	0.981783503648294	-0.382617406177418	-0.323206667527583	0.316649627226897	0.99996072840017	-0.059410738649834
chr1	52771487	52771687	201	+	exon	ZYG11B	0.208313728403234	1	0.135497877395722	1	0.552136802654409	0.981783503648294	-0.62079918371003	-0.323206667527583	0.316649627226897	0.99996072840017	-0.297592516182446
chr1	52857318	52860748	3431	+	utr5	ZYG11A	0.415659857082468	1	0.318772770438083	1	0.788872807223249	0.981783503648294	-0.54631192690735	-0.0919172449105777	0.791540247546965	0.99996072840017	-0.454394681996773
chr1	52893101	52893350	250	+	utr3	ZYG11A	0.870934597206128	1	0.998731919398924	1	0.945196062727301	0.981783503648294	-0.119491747339502	-0.0919172449105777	0.791540247546965	0.99996072840017	-0.0275745024289248
chr1	52894349	52894449	101	+	utr3	ZYG11A	0.478743838658053	1	0.35958727232965	1	0.679124896107423	0.981783503648294	0.0647743261302101	-0.0919172449105777	0.791540247546965	0.99996072840017	0.156691571040788
chr1	53196827	53196927	101	+	utr5	CPT2	0.273391588626846	1	0.0956846434451847	1	0.466768952808579	0.981783503648294	1.18125888905572	-0.205175690468437	0.728217499915132	0.99996072840017	1.38643457952415
chr1	53210076	53210176	101	+	utr3	CPT2	0.966214961419314	1	0.975525651704388	1	0.939814090321541	0.981783503648294	-0.743196446449948	-0.205175690468437	0.728217499915132	0.99996072840017	-0.538020755981511
chr1	53210275	53210425	151	+	utr3	CPT2	0.814007866591041	1	0.861062727168184	1	0.952663206508967	0.981783503648294	-0.322529404366793	-0.205175690468437	0.728217499915132	0.99996072840017	-0.117353713898356
chr1	53210922	53211072	151	+	utr3	CPT2	0.583314250764288	1	0.531873069729562	1	0.742519457186254	0.981783503648294	-0.176816509411768	-0.205175690468437	0.728217499915132	0.99996072840017	0.028359181056669
chr1	54200207	54200556	350	+	utr5	MRPL37	0.0323223740769721	1	0.0216562046838154	1	0.0847729349095345	0.981783503648294	2.43634566638693	-0.00389821180743591	0.989751881937567	0.99996072840017	2.44024387819437
chr1	54741564	54742011	448	+	utr3	MROH7-TTC4	0.64134230298539	1	0.528431469362439	1	0.76448604701525	0.981783503648294	-0.176941591434529	NA	NA	NA	NA
chr1	54742108	54742260	153	+	utr3	MROH7-TTC4	0.224561708158367	1	0.160550350839558	1	0.205098923135097	0.981783503648294	-0.246555411028317	NA	NA	NA	NA
chr1	61088432	61088582	151	+	exon	NFIA	0.791520525758861	1	0.663128865312069	1	0.963802690050462	0.981783503648294	-0.182425428431842	-0.214290102678961	0.493961183655173	0.99996072840017	0.0318646742471184
chr1	61461147	61461247	101	+	utr3	NFIA	0.422161442116754	1	0.428118299383414	1	0.810821102231569	0.981783503648294	-0.694153102572861	-0.214290102678961	0.493961183655173	0.99996072840017	-0.4798629998939
chr1	62437033	62437132	100	+	utr5	USP1	0.819707267824529	1	0.87791320226442	1	0.866583741826362	0.981783503648294	1.4723461945053	-0.0768107922782467	0.827301359915611	0.99996072840017	1.54915698678354
chr1	62439927	62440026	100	+	exon	USP1	0.833283248707366	1	0.766227480703985	1	0.966361389159176	0.981783503648294	0.151336275468107	-0.0768107922782467	0.827301359915611	0.99996072840017	0.228147067746354
chr1	62450912	62451011	100	+	utr3	USP1	0.74312501072348	1	0.786047536111692	1	0.728416836052969	0.981783503648294	0.276206533660194	-0.0768107922782467	0.827301359915611	0.99996072840017	0.35301732593844
chr1	62816723	62819116	2394	+	exon	ATG4C	0.932536776290941	1	0.971201662516093	1	0.954966687707809	0.981783503648294	-0.314419472974811	0.0225919143047054	0.967751478308149	0.99996072840017	-0.337011387279516
chr1	63593426	63593575	150	+	utr5	PGM1	0.101336679610377	1	0.0565693293147119	1	0.180751208789353	0.981783503648294	2.35450435218765	0.230425230379209	0.53575106537963	0.99996072840017	2.12407912180844
chr1	64177569	64177718	150	+	exon	ROR1	0.72003722360248	1	0.613214558925335	1	0.841950568626176	0.981783503648294	-0.672812941684594	0.0631684181491713	0.892106941234636	0.99996072840017	-0.735981359833765
chr1	64178663	64178962	300	+	utr3	ROR1	0.221358653740037	1	0.121296013465293	1	0.238882132668906	0.981783503648294	-0.696533560937616	0.0631684181491713	0.892106941234636	0.99996072840017	-0.759701979086787
chr1	64179061	64179210	150	+	utr3	ROR1	0.81725689931954	1	0.678470103575585	1	0.819550852528046	0.981783503648294	-0.640290307023481	0.0631684181491713	0.892106941234636	0.99996072840017	-0.703458725172653
chr1	64179310	64179409	100	+	utr3	ROR1	0.815218483199239	1	0.743652810664244	1	0.818142665787477	0.981783503648294	-1.14861537411995	0.0631684181491713	0.892106941234636	0.99996072840017	-1.21178379226912
chr1	64691460	64691709	250	+	utr3	CACHD1	0.660099793396623	1	0.701283793535087	1	0.79250875222392	0.981783503648294	0.177962734144355	-0.415650296399708	0.270162476725343	0.99996072840017	0.593613030544063
chr1	64691959	64692359	401	+	utr3	CACHD1	0.894175844408606	1	0.794907258542462	1	0.9489924411208	0.981783503648294	-0.792377435870691	-0.415650296399708	0.270162476725343	0.99996072840017	-0.376727139470984
chr1	64777726	64778075	350	+	utr5	RAVER2	0.853095814542482	1	0.671480539254632	1	0.46089401536676	0.981783503648294	-0.0293178889553781	-0.0916968770235012	0.797100000019134	0.99996072840017	0.0623789880681231
chr1	64831143	64831292	150	+	utr3	RAVER2	0.280259697455764	1	0.174274117266519	1	0.46799541041376	0.981783503648294	-0.495287320042527	-0.0916968770235012	0.797100000019134	0.99996072840017	-0.403590443019026
chr1	65431968	65432117	150	+	utr3	LEPROT	0.465311377344761	1	0.409738220111569	1	0.681651288190898	0.981783503648294	0.351244761293668	-0.0379077255293194	0.928071490967683	0.99996072840017	0.389152486822988
chr1	66930312	66932663	2352	+	utr5	MIER1	0.102438988842096	1	0.0629575175525146	1	0.213454137874774	0.981783503648294	1.02096940831537	-0.019624009940559	0.957113647846389	0.99996072840017	1.04059341825592
chr1	66984682	66984832	151	+	exon	MIER1	0.0723616267462197	1	0.0265081122243468	1	0.139594978058999	0.981783503648294	-0.836730668163581	-0.019624009940559	0.957113647846389	0.99996072840017	-0.817106658223022
chr1	67687796	67687944	149	+	utr3	GADD45A	0.460002946025854	1	0.542352477139622	1	0.939881012428236	0.981783503648294	0.488567701910747	0.286942974247208	0.535686108112447	0.99996072840017	0.201624727663539
chr1	70205732	70221570	15839	+	utr5	SRSF11	0.000759072074555657	0.492258240349343	0.000400779227780564	1	0.0333149443265288	0.981783503648294	1.24206041157687	-0.114352439384113	0.677122006023592	0.99996072840017	1.35641285096098
chr1	75786770	75786919	150	+	exon	RABGGTB	0.569317408635582	1	0.43681005171884	1	0.899323432749961	0.981783503648294	-0.48230058929933	0.277029666313825	0.38616609579233	0.99996072840017	-0.759330255613154
chr1	77063084	77063184	101	+	utr3	ST6GALNAC5	0.792893543367981	1	0.770462757354228	1	0.815148613551552	0.981783503648294	-0.585942368820574	-0.136756665401694	0.898583550751556	0.99996072840017	-0.44918570341888
chr1	81943019	81943665	647	+	exon	ADGRL2	0.496338759695669	1	0.383622228154642	1	0.432500979437617	0.981783503648294	-0.67555248057763	-0.0699768944386144	0.803088552999446	0.99996072840017	-0.605575586139015
chr1	81990448	81991044	597	+	utr3	ADGRL2	0.60629999581031	1	0.470798392647273	1	0.907681734978943	0.981783503648294	-0.196252280398842	-0.0699768944386144	0.803088552999446	0.99996072840017	-0.126275385960228
chr1	81991144	81991343	200	+	utr3	ADGRL2	0.31915966733247	1	0.200129597415678	1	0.525284230640311	0.981783503648294	-0.318394148038179	-0.0699768944386144	0.803088552999446	0.99996072840017	-0.248417253599565
chr1	81991492	81991641	150	+	utr3	ADGRL2	0.360685332449487	1	0.254463795359248	1	0.704155838628717	0.981783503648294	-0.291291411208968	-0.0699768944386144	0.803088552999446	0.99996072840017	-0.221314516770354
chr1	85583177	85583324	148	+	utr3	CYR61	0.524560395553042	1	0.566938535039628	1	0.597403513298503	0.981783503648294	3.00019302927757	1.83305967923824	8.95755637932418e-05	0.0197934851872824	1.16713335003933
chr1	86743248	86743348	101	+	utr3	SH3GLB1	0.255446839499543	1	0.139689260184176	1	0.183107824211752	0.981783503648294	-0.547692230596827	-0.140688675228014	0.669107907219012	0.99996072840017	-0.407003555368812
chr1	87104664	87104863	200	+	utr3	HS2ST1	0.536260393743695	1	0.403447895364335	1	0.75691337955402	0.981783503648294	-0.442126131502048	-0.126090831429018	0.722889440735427	0.99996072840017	-0.316035300073031
chr1	88833357	88833557	201	+	utr3	PKN2	0.537997401753511	1	0.586481751715842	1	0.970971476862702	0.981783503648294	0.0285196801376973	-0.103195474463554	0.753619843021461	0.99996072840017	0.131715154601252
chr1	88833657	88833756	100	+	utr3	PKN2	0.992037801757234	1	0.875101047211826	1	0.874713285019111	0.981783503648294	-0.388672612897977	-0.103195474463554	0.753619843021461	0.99996072840017	-0.285477138434423
chr1	89582842	89582942	101	+	exon	LRRC8B	0.318748641024268	1	0.268946663993209	1	0.572169841451206	0.981783503648294	0.177448768262561	-0.674532090532679	0.108363399158574	0.99996072840017	0.85198085879524
chr1	89583142	89583242	101	+	exon	LRRC8B	0.359458938802674	1	0.348607648022068	1	0.549114275090891	0.981783503648294	0.183604148903066	-0.674532090532679	0.108363399158574	0.99996072840017	0.858136239435744
chr1	89583541	89583641	101	+	utr3	LRRC8B	0.510060473377238	1	0.527345160289609	1	0.870847205913616	0.981783503648294	-0.461161154820287	-0.674532090532679	0.108363399158574	0.99996072840017	0.213370935712392
chr1	89583891	89584041	151	+	utr3	LRRC8B	0.645356843562786	1	0.677351426389668	1	0.864391725023596	0.981783503648294	0.0127296577575739	-0.674532090532679	0.108363399158574	0.99996072840017	0.687261748290253
chr1	89584140	89592771	8632	+	utr3	LRRC8B	0.399627124200104	1	0.292937510640682	1	0.688058398976245	0.981783503648294	-0.504048675549139	-0.674532090532679	0.108363399158574	0.99996072840017	0.17048341498354
chr1	89592970	89593070	101	+	utr3	LRRC8B	0.431365492211322	1	0.330057581748191	1	0.733645013595576	0.981783503648294	-0.642816230527701	-0.674532090532679	0.108363399158574	0.99996072840017	0.0317158600049776
chr1	89713044	89713144	101	+	exon	LRRC8C	0.214756234686268	1	0.129591871159364	1	0.429775085068114	0.981783503648294	-0.313760995973339	-0.061912090781093	0.882865668520384	0.99996072840017	-0.251848905192246
chr1	89713393	89713992	600	+	exon	LRRC8C	0.669876881715515	1	0.539824208793115	1	0.380247057990437	0.981783503648294	-0.239133955227666	-0.061912090781093	0.882865668520384	0.99996072840017	-0.177221864446573
chr1	89714191	89714291	101	+	exon	LRRC8C	0.103801303442584	1	0.0329159241319969	1	0.0356438292246395	0.981783503648294	0.113807924954971	-0.061912090781093	0.882865668520384	0.99996072840017	0.175720015736064
chr1	89714540	89715039	500	+	utr3	LRRC8C	0.305571053005504	1	0.21732750731399	1	0.217788840978792	0.981783503648294	-0.30504051383234	-0.061912090781093	0.882865668520384	0.99996072840017	-0.243128423051247
chr1	89821014	89821113	100	+	utr5	LRRC8D	0.337768604315605	1	0.268759741197092	1	0.603693656235487	0.981783503648294	0.685211374138667	0.135715650875172	0.714190391353053	0.99996072840017	0.549495723263495
chr1	89933542	89933691	150	+	exon	LRRC8D	0.204195079077399	1	0.109393810158558	1	0.205686058565291	0.981783503648294	-0.678788015693493	0.135715650875172	0.714190391353053	0.99996072840017	-0.814503666568664
chr1	89933987	89934087	101	+	exon	LRRC8D	0.601928291383397	1	0.464200609956242	1	0.891260443066316	0.981783503648294	-0.382695858931209	0.135715650875172	0.714190391353053	0.99996072840017	-0.518411509806381
chr1	89934631	89935225	595	+	exon	LRRC8D	0.943177871453725	1	0.773699289262881	1	0.260257230445993	0.981783503648294	-0.233454037217906	0.135715650875172	0.714190391353053	0.99996072840017	-0.369169688093077
chr1	89935324	89935720	397	+	utr3	LRRC8D	0.809015265711713	1	0.667078010336027	1	0.671966030494171	0.981783503648294	0.0576925803666233	0.135715650875172	0.714190391353053	0.99996072840017	-0.0780230705085486
chr1	91524134	91524233	100	+	exon	CDC7	0.715984287759225	1	0.60461956243528	1	0.868885652872816	0.981783503648294	-0.136674454436573	0.0429410470362331	0.891851551511134	0.99996072840017	-0.179615501472807
chr1	93136797	93136946	150	+	exon	MTF2	0.99953920232803	1	0.856096169135286	1	0.817237680808931	0.981783503648294	0.213150740084823	0.131584709007482	0.697928794025357	0.99996072840017	0.08156603107734
chr1	93137045	93137145	101	+	utr3	MTF2	0.241215179119499	1	0.152701111015116	1	0.624465800511325	0.981783503648294	-0.0808796842506471	0.131584709007482	0.697928794025357	0.99996072840017	-0.21246439325813
chr1	93180268	93180417	150	+	utr5	CCDC18	0.70369486713225	1	0.733495900291262	1	0.957363851554846	0.981783503648294	0.699156907489687	-0.330710311427963	0.558227470962267	0.99996072840017	1.02986721891765
chr1	93345938	93346038	101	+	utr5	DR1	0.265457307848936	1	0.161442236437845	1	0.263143477833059	0.981783503648294	1.57705415188268	-0.239552062454889	0.452739225580972	0.99996072840017	1.81660621433757
chr1	93346538	93346838	301	+	utr5	DR1	0.537109420588641	1	0.654072614844793	1	0.892083611865954	0.981783503648294	0.221593901263813	-0.239552062454889	0.452739225580972	0.99996072840017	0.461145963718701
chr1	94928112	94928257	146	+	exon	RP4-639F20.1	0.652501106807705	1	0.62717550913573	1	0.679230386659739	0.981783503648294	0.245414186839013	-0.114504301573546	0.895562562675625	0.99996072840017	0.359918488412559
chr1	95244347	95244646	300	+	utr3	TMEM56-RWDD3	0.731919162234118	1	0.829335849829763	1	0.763819669136649	0.981783503648294	0.0979033467469914	-0.632249794428176	0.831921203776005	NA	0.730153141175167
chr1	100082230	100082380	151	+	utr3	MFSD14A	0.948393616676023	1	0.938621189076602	1	0.638406565904705	0.981783503648294	-0.369568391646804	-0.166974874806463	0.655652898163426	0.99996072840017	-0.202593516840341
chr1	100148755	100148854	100	+	utr3	TRMT13	0.561871802513714	1	0.427901920786721	1	0.685468840068132	0.981783503648294	-0.174696205371153	-0.329976285815603	0.519268005002305	0.99996072840017	0.155280080444451
chr1	100266257	100266356	100	+	utr5	RTCA	0.682166257185148	1	0.667390846212829	1	0.627520754427332	0.981783503648294	0.175411580543359	0.508697172998226	0.202876304270314	0.99996072840017	-0.333285592454867
chr1	101086969	101087069	101	+	exon	RP11-421L21.3	0.842133674632293	1	0.745767405152371	1	0.437707325375708	0.981783503648294	0.185585283273326	-0.592545324264788	0.542533722881173	0.99996072840017	0.778130607538114
chr1	101239191	101239290	100	+	exon	S1PR1	0.952118354418135	1	0.920133242154654	1	0.84744997296605	0.981783503648294	0.265097496463253	0.303999735602115	0.663914037319623	0.99996072840017	-0.0389022391388624
chr1	101239488	101239587	100	+	exon	S1PR1	0.703907856694274	1	0.64932141255402	1	0.595067799031193	0.981783503648294	0.491717020670667	0.303999735602115	0.663914037319623	0.99996072840017	0.187717285068552
chr1	101240033	101240231	199	+	utr3	S1PR1	0.528833085784181	1	0.48760991317532	1	0.845409734707034	0.981783503648294	0.754615474994266	0.303999735602115	0.663914037319623	0.99996072840017	0.450615739392151
chr1	107057666	107057912	247	+	utr3	PRMT6	0.471463130225648	1	0.401822658946408	1	0.894738422247895	0.981783503648294	-0.0268134588303157	-0.0209604272728735	0.965343772857902	0.99996072840017	-0.00585303155744219
chr1	108635203	108635303	101	+	utr3	FAM102B	0.715781640859999	1	0.623801483334855	1	0.919490820262605	0.981783503648294	-0.0548810707725434	0.11523374897565	0.742237832668931	0.99996072840017	-0.170114819748193
chr1	109094598	109094995	398	+	utr3	TMEM167B	0.79736698091885	1	0.643854715448328	1	0.537731977839347	0.981783503648294	-0.581974951368783	-0.176740890363136	0.733571131960203	0.99996072840017	-0.405234061005647
chr1	109214834	109215083	250	+	exon	SARS	0.794896662184378	1	0.651570467390136	1	0.966506893494265	0.981783503648294	0.186890328834393	0.29619082298927	0.34090606211334	0.99996072840017	-0.109300494154877
chr1	109237920	109238169	250	+	utr3	SARS	0.33677754221068	1	0.263820822834181	1	0.45145120452438	0.981783503648294	-0.122985375978823	0.29619082298927	0.34090606211334	0.99996072840017	-0.419176198968093
chr1	109250319	109250419	101	+	exon	CELSR2	0.143337924265344	1	0.0538122661423589	1	0.168406941601405	0.981783503648294	2.03562478817537	-0.258774545149836	0.461477864818866	0.99996072840017	2.2943993333252
chr1	109250669	109251019	351	+	exon	CELSR2	0.0934730477769128	1	0.0700763104811837	1	0.249325742167624	0.981783503648294	0.259799447667053	-0.258774545149836	0.461477864818866	0.99996072840017	0.518573992816888
chr1	109251419	109251619	201	+	exon	CELSR2	0.847724468458367	1	0.937803457299995	1	0.750817125373957	0.981783503648294	-0.356591654190855	-0.258774545149836	0.461477864818866	0.99996072840017	-0.0978171090410195
chr1	109251769	109251919	151	+	exon	CELSR2	0.109641759614367	1	0.0913264252910602	1	0.457515440054977	0.981783503648294	0.273032219359755	-0.258774545149836	0.461477864818866	0.99996072840017	0.531806764509591
chr1	109252119	109252319	201	+	exon	CELSR2	0.480688078935622	1	0.356591764733099	1	0.899545995792711	0.981783503648294	-0.891723627894397	-0.258774545149836	0.461477864818866	0.99996072840017	-0.632949082744561
chr1	109252419	109252669	251	+	exon	CELSR2	0.454140510946417	1	0.327921864535095	1	0.889520335167384	0.981783503648294	-0.537323269053847	-0.258774545149836	0.461477864818866	0.99996072840017	-0.278548723904011
chr1	109252769	109252869	101	+	exon	CELSR2	0.885113192604115	1	0.987224019274404	1	0.946376441830146	0.981783503648294	0.00370262650682631	-0.258774545149836	0.461477864818866	0.99996072840017	0.262477171656662
chr1	109252969	109253069	101	+	exon	CELSR2	0.548855559808932	1	0.516918704922613	1	0.93581000700946	0.981783503648294	0.0396749580872465	-0.258774545149836	0.461477864818866	0.99996072840017	0.298449503237082
chr1	109253268	109253368	101	+	exon	CELSR2	0.123260307226636	1	0.0541652668235498	1	0.28299496910707	0.981783503648294	-0.391599943552224	-0.258774545149836	0.461477864818866	0.99996072840017	-0.132825398402389
chr1	109274400	109274600	201	+	utr3	CELSR2	0.756276854266812	1	0.630931997714627	1	0.931964947288219	0.981783503648294	-0.265807741831327	-0.258774545149836	0.461477864818866	0.99996072840017	-0.00703319668149172
chr1	109274700	109274850	151	+	utr3	CELSR2	0.602210665711764	1	0.53525474770891	1	0.650141030327586	0.981783503648294	0.974031423090479	-0.258774545149836	0.461477864818866	0.99996072840017	1.23280596824031
chr1	109592447	109592696	250	+	utr3	GNAI3	0.855301744710627	1	0.682230177883752	1	0.436026499275007	0.981783503648294	-0.144099550972732	0.0771331524583293	0.805733588462913	0.99996072840017	-0.221232703431061
chr1	110053820	110054019	200	+	utr3	STRIP1	0.965739225872154	1	0.800743264813071	1	0.554700992285304	0.981783503648294	0.131429289007335	0.0893956972438603	0.800556549041699	0.99996072840017	0.0420335917634743
chr1	110340244	110340443	200	+	exon	RBM15	0.964993594369268	1	0.955464105900097	1	0.938530276224211	0.981783503648294	0.217235554591713	-0.166505202475397	0.600434828903025	0.99996072840017	0.38374075706711
chr1	110340841	110341238	398	+	exon	RBM15	0.404625171206042	1	0.499692900142001	1	0.698250357411402	0.981783503648294	-0.021332033873916	-0.166505202475397	0.600434828903025	0.99996072840017	0.145173168601481
chr1	110341486	110342231	746	+	exon	RBM15	0.884189368162683	1	0.741295846091152	1	0.941024311141486	0.981783503648294	-0.366080051500048	-0.166505202475397	0.600434828903025	0.99996072840017	-0.199574849024651
chr1	110347365	110347465	101	+	exon	LAMTOR5-AS1	0.741413050176957	1	0.850990182636657	1	0.914406402352209	0.981783503648294	-1.25152504986156	-0.969669871635041	0.103738192446762	0.99996072840017	-0.281855178226521
chr1	110347664	110347763	100	+	exon	LAMTOR5-AS1	0.840054543782537	1	0.730877283821998	1	0.916675256513892	0.981783503648294	-1.06062793238883	-0.969669871635041	0.103738192446762	0.99996072840017	-0.0909580607537858
chr1	110407610	110407759	150	+	exon	LAMTOR5-AS1	0.964508340564075	1	0.986956306420998	1	0.85672737394781	0.981783503648294	2.11863038137725	-0.969669871635041	0.103738192446762	0.99996072840017	3.08830025301229
chr1	110952308	110952504	197	+	exon	RP11-96K19.2	0.993808936833235	1	0.932584837156402	1	0.893917114396756	0.981783503648294	-0.22493293713578	-0.644479038022675	0.665828072747237	NA	0.419546100886895
chr1	111449461	111449560	100	+	utr5	ATP5F1	0.572563394990429	1	0.637781502297692	1	0.628789825414396	0.981783503648294	0.258604726077212	0.0327176361023	0.927744253461511	0.99996072840017	0.225887089974912
chr1	111765877	111766524	648	+	exon	DDX20	0.40255312172017	1	0.30153958226182	1	0.30952407935376	0.981783503648294	-0.301065596949769	0.0566940918183542	0.879228278521747	0.99996072840017	-0.357759688768123
chr1	111766673	111767071	399	+	utr3	DDX20	0.472023664093139	1	0.345297054974629	1	0.345733363486445	0.981783503648294	-0.352026595715796	0.0566940918183542	0.879228278521747	0.99996072840017	-0.40872068753415
chr1	112456452	112456750	299	+	exon	CTTNBP2NL	0.32407614743674	1	0.233545342285298	1	0.822408026678499	0.981783503648294	-0.252205948218545	0.0602145602184006	0.896767146102707	0.99996072840017	-0.312420508436945
chr1	112457296	112457545	250	+	utr3	CTTNBP2NL	0.733477839036556	1	0.589494382993734	1	0.739163955284722	0.981783503648294	-0.403375568280074	0.0602145602184006	0.896767146102707	0.99996072840017	-0.463590128498475
chr1	112457793	112457892	100	+	utr3	CTTNBP2NL	0.768767696038043	1	0.617048839742883	1	0.623888845367429	0.981783503648294	-0.93647415204858	0.0602145602184006	0.896767146102707	0.99996072840017	-0.99668871226698
chr1	112968375	112968475	101	+	exon	SLC16A1-AS1	0.895898815086303	1	0.866168764332411	1	0.809671061054097	0.981783503648294	-1.55376240054356	0.527029791946272	0.212183461400179	0.99996072840017	-2.08079219248983
chr1	113119340	113119440	101	+	exon	LRIG2	0.894978241414789	1	0.964761783915881	1	0.892876364871005	0.981783503648294	-0.729802364741673	-0.43933164060411	0.224493731978349	0.99996072840017	-0.290470724137563
chr1	113123990	113124339	350	+	utr3	LRIG2	0.100293357603839	1	0.104417016341856	1	0.203379932120927	0.981783503648294	-0.0930882087219282	-0.43933164060411	0.224493731978349	0.99996072840017	0.346243431882182
chr1	113124438	113124638	201	+	utr3	LRIG2	0.426833417980828	1	0.373928483348027	1	0.614338561702766	0.981783503648294	-0.665313062517867	-0.43933164060411	0.224493731978349	0.99996072840017	-0.225981421913757
chr1	113642241	113642390	150	+	exon	MAGI3	0.257362173133585	1	0.14622260958344	1	0.423556204836988	0.981783503648294	-0.352053541906618	-0.20963267438162	0.576666916795793	0.99996072840017	-0.142420867524998
chr1	113684177	113684277	101	+	utr3	MAGI3	0.0453339174922202	1	0.017193759788423	1	0.038234081769659	0.981783503648294	0.268772289326927	-0.20963267438162	0.576666916795793	0.99996072840017	0.478404963708547
chr1	113911493	113911593	101	+	exon	DCLRE1B	0.64185542579603	1	0.624189739273949	1	0.712538301077044	0.981783503648294	0.444476352942149	-0.191177268480874	0.692504857833702	0.99996072840017	0.635653621423023
chr1	113911693	113911792	100	+	exon	DCLRE1B	0.0482792371786356	1	0.022802307584364	1	0.0577062260236157	0.981783503648294	-0.320204764642532	-0.191177268480874	0.692504857833702	0.99996072840017	-0.129027496161658
chr1	113912092	113912191	100	+	exon	DCLRE1B	0.424067744415027	1	0.342417900725152	1	0.779045441110256	0.981783503648294	-0.211493311947513	-0.191177268480874	0.692504857833702	0.99996072840017	-0.0203160434666391
chr1	113912291	113912391	101	+	utr3	DCLRE1B	0.725742678294706	1	0.681830393422461	1	0.867181064959343	0.981783503648294	-0.328441501064999	-0.191177268480874	0.692504857833702	0.99996072840017	-0.137264232584124
chr1	113940490	113940639	150	+	exon	HIPK1	0.988905704545909	1	0.870134331697901	1	0.962055033474714	0.981783503648294	-0.140120856081195	-0.336064995769136	0.234290606072907	0.99996072840017	0.195944139687942
chr1	113940739	113940839	101	+	exon	HIPK1	0.345151963640614	1	0.309688966993477	1	0.409651623949106	0.981783503648294	-0.00774346868668455	-0.336064995769136	0.234290606072907	0.99996072840017	0.328321527082452
chr1	113940989	113941238	250	+	exon	HIPK1	0.789482849445594	1	0.636159142379972	1	0.452849305454195	0.981783503648294	-0.755908080106922	-0.336064995769136	0.234290606072907	0.99996072840017	-0.419843084337786
chr1	113941338	113941437	100	+	exon	HIPK1	0.0965460659201764	1	0.0767773425002038	1	0.502674498859325	0.981783503648294	-0.132953562290888	-0.336064995769136	0.234290606072907	0.99996072840017	0.203111433478249
chr1	115663954	115664104	151	+	exon	VANGL1	0.67383123614381	1	0.566832368412184	1	0.947210584293529	0.981783503648294	-0.719257568428026	-0.445935423574758	0.233442831093283	0.99996072840017	-0.273322144853268
chr1	115691204	115691403	200	+	utr3	VANGL1	0.387056617951898	1	0.403288034489151	1	0.551376566139471	0.981783503648294	-0.64876654123531	-0.445935423574758	0.233442831093283	0.99996072840017	-0.202831117660552
chr1	115691503	115691652	150	+	utr3	VANGL1	0.386677737946855	1	0.403074294511891	1	0.320673887100945	0.981783503648294	-0.137229555640251	-0.445935423574758	0.233442831093283	0.99996072840017	0.308705867934506
chr1	116373304	116373503	200	+	utr5	ATP1A1	0.108984933864747	1	0.0734893626231997	1	0.208263276551488	0.981783503648294	2.66546228546423	-0.00224255088845929	0.992750103969589	0.99996072840017	2.66770483635269
chr1	116961471	116961620	150	+	exon	PTGFRN	0.987096767026523	1	0.922233979114662	1	0.597906427686084	0.981783503648294	-0.230753116813352	-0.300738345948539	0.315199979248289	0.99996072840017	0.0699852291351873
chr1	116987034	116987182	149	+	utr3	PTGFRN	0.68257488591364	1	0.532814557436257	1	0.964862295039368	0.981783503648294	-0.496730832912419	-0.300738345948539	0.315199979248289	0.99996072840017	-0.19599248696388
chr1	116989961	116990060	100	+	utr3	PTGFRN	0.917650496756784	1	0.88814421208506	1	0.56730295147744	0.981783503648294	-0.456821644853394	-0.300738345948539	0.315199979248289	0.99996072840017	-0.156083298904855
chr1	117367499	117367698	200	+	utr5	MAN1A2	0.0202178539285983	1	0.0080334831514687	1	0.150461684335907	0.981783503648294	1.2010584263634	-0.38056548328761	0.240357022337407	0.99996072840017	1.58162390965102
chr1	117368097	117368296	200	+	utr5	MAN1A2	0.699674535438552	1	0.64244292443462	1	0.725101342413853	0.981783503648294	-0.368116124937485	-0.38056548328761	0.240357022337407	0.99996072840017	0.0124493583501248
chr1	117522993	117523242	250	+	utr3	MAN1A2	0.719044428089811	1	0.578923794490769	1	0.928484855112444	0.981783503648294	-0.41852926629543	-0.38056548328761	0.240357022337407	0.99996072840017	-0.0379637830078196
chr1	117523391	117523591	201	+	utr3	MAN1A2	0.952998568168611	1	0.995415846406768	1	0.933717358753858	0.981783503648294	-0.477374903656503	-0.38056548328761	0.240357022337407	0.99996072840017	-0.0968094203688931
chr1	117623167	117623266	100	+	exon	FAM46C	0.322376369417872	1	0.272029257029238	1	0.55052769008239	0.981783503648294	0.61167708249963	0.468150526044731	0.223474105653899	0.99996072840017	0.143526556454899
chr1	117623465	117623762	298	+	exon	FAM46C	0.657540591922152	1	0.477354503359004	1	0.658326036581151	0.981783503648294	-0.109410724082335	0.468150526044731	0.223474105653899	0.99996072840017	-0.577561250127066
chr1	117623861	117624059	199	+	utr3	FAM46C	0.767267045319739	1	0.812811152242746	1	0.802683626742069	0.981783503648294	0.404382219252013	0.468150526044731	0.223474105653899	0.99996072840017	-0.0637683067927179
chr1	117959460	117959560	101	+	utr3	WDR3	0.340326294868737	1	0.210364381610366	1	0.364688744426358	0.981783503648294	-0.506781813831645	-0.107934767952344	0.735845413466622	0.99996072840017	-0.398847045879301
chr1	119711955	119712054	100	+	utr5	PHGDH	0.0568546555260964	1	0.0506990249308448	1	0.160994936284711	0.981783503648294	1.47009769872831	0.284333843952084	0.293652827554248	0.99996072840017	1.18576385477623
chr1	146994459	146994559	101	+	utr3	NBPF12	0.861655575679367	1	0.888736362818736	1	0.886189039691176	0.981783503648294	0.208834910622207	0.127090218880362	0.896749908528624	0.99996072840017	0.0817446917418453
chr1	148981523	148981623	101	+	utr3	PDE4DIP	0.706780107326639	1	0.589011722388983	1	0.79326896549303	0.981783503648294	-0.433093122145887	-0.194459328993438	0.645009232344358	0.99996072840017	-0.238633793152449
chr1	149900701	149900798	98	+	utr3	BOLA1	0.79598633228096	1	0.922432293333317	1	0.927348221132827	0.981783503648294	0.0821175977147602	-0.369795122827521	0.736899872750619	0.99996072840017	0.451912720542281
chr1	150159263	150159611	349	+	utr3	PLEKHO1	0.333574897329249	1	0.252225271821454	1	0.676847361923344	0.981783503648294	0.722532956941314	0.870766974222133	0.225900326167999	0.99996072840017	-0.148234017280819
chr1	150293869	150294089	221	+	utr5	MRPS21	0.247337737842705	1	0.250368134313628	1	0.674760925575714	0.981783503648294	1.03604426935456	0.0125305433557539	0.975329220188284	0.99996072840017	1.02351372599881
chr1	150294188	150294288	101	+	utr5	MRPS21	0.688963919308064	1	0.562645929628875	1	0.734561973614567	0.981783503648294	-0.122144784483905	0.0125305433557539	0.975329220188284	0.99996072840017	-0.134675327839659
chr1	150471074	150471224	151	+	exon	RPRD2	0.513916393462379	1	0.507722192050426	1	0.614182098588837	0.981783503648294	0.0580928344731338	-0.415467424112034	0.227166417178533	0.99996072840017	0.473560258585168
chr1	150471424	150471524	101	+	exon	RPRD2	0.19836507759493	1	0.127357965403	1	0.667712290203011	0.981783503648294	-0.292014962182491	-0.415467424112034	0.227166417178533	0.99996072840017	0.123452461929543
chr1	150471623	150471923	301	+	exon	RPRD2	0.847855395009256	1	0.944751021273165	1	0.961615937112821	0.981783503648294	-0.411121291371099	-0.415467424112034	0.227166417178533	0.99996072840017	0.00434613274093498
chr1	150472173	150472272	100	+	exon	RPRD2	0.734621610048088	1	0.764222628868852	1	0.78959222640762	0.981783503648294	-0.379940312925957	-0.415467424112034	0.227166417178533	0.99996072840017	0.0355271111860774
chr1	150472522	150472772	251	+	exon	RPRD2	0.399348284632079	1	0.385774872152065	1	0.827984851370621	0.981783503648294	0.125703511578611	-0.415467424112034	0.227166417178533	0.99996072840017	0.541170935690645
chr1	150472871	150473021	151	+	exon	RPRD2	0.633010467094471	1	0.50127221734201	1	0.787013253444892	0.981783503648294	0.156597362619329	-0.415467424112034	0.227166417178533	0.99996072840017	0.572064786731363
chr1	150473171	150473371	201	+	utr3	RPRD2	0.908541048714152	1	0.845332993713862	1	0.936401675221884	0.981783503648294	0.296277039596927	-0.415467424112034	0.227166417178533	0.99996072840017	0.711744463708961
chr1	150507013	150507261	249	+	utr3	TARS2	0.859907341346281	1	0.710740405047504	1	0.59358372484306	0.981783503648294	-0.0163000433527752	0.138708420488928	0.723574322312216	0.99996072840017	-0.155008463841703
chr1	150950804	150950954	151	+	exon	SETDB1	0.516252374262289	1	0.40810310437281	1	0.689512982400593	0.981783503648294	-0.210605561581301	-0.186753974726353	0.598605782815834	0.99996072840017	-0.0238515868549487
chr1	150960739	150960988	250	+	exon	SETDB1	0.606254296772684	1	0.689110497710447	1	0.93351582409875	0.981783503648294	0.237928622370748	-0.186753974726353	0.598605782815834	0.99996072840017	0.424682597097101
chr1	151033935	151034380	446	+	utr3	PRUNE1	0.838294139549802	1	0.948157634860182	1	0.651551953455678	0.981783503648294	0.0244143256834549	0.051830656017382	0.901936727931717	0.99996072840017	-0.0274163303339271
chr1	151034478	151034626	149	+	utr3	PRUNE1	0.448039473809013	1	0.365247635863431	1	0.841279315396419	0.981783503648294	-0.475690703264988	0.051830656017382	0.901936727931717	0.99996072840017	-0.52752135928237
chr1	151034775	151034923	149	+	utr3	PRUNE1	0.47278369402638	1	0.473207270357986	1	0.938885769613298	0.981783503648294	0.0256099235784821	0.051830656017382	0.901936727931717	0.99996072840017	-0.0262207324388999
chr1	151060441	151060540	100	+	utr5	MLLT11	0.732234387800464	1	0.617241184449982	1	0.940525765253025	0.981783503648294	0.451581879720003	-0.050883153447112	0.904236636675768	0.99996072840017	0.502465033167115
chr1	151166111	151166210	100	+	utr5	SCNM1	0.237718204054912	1	0.141285885738101	1	0.336666976902031	0.981783503648294	0.122240801549815	0.419699377856319	0.492811913859499	0.99996072840017	-0.297458576306505
chr1	151248148	151248346	199	+	utr3	PIP5K1A	0.804567569350746	1	0.696722883876839	1	0.772798538594125	0.981783503648294	-0.0672873346731963	-0.0634697719353894	0.842423723479239	0.99996072840017	-0.00381756273780687
chr1	151282068	151282355	288	+	utr5	ZNF687	0.299012524886253	1	0.155298835244921	1	0.625183928066395	0.981783503648294	1.95539108384312	-0.0452641957853042	0.919190059703919	0.99996072840017	2.00065527962843
chr1	151286514	151286614	101	+	exon	ZNF687	0.6117905652698	1	0.654756640145078	1	0.946552668734295	0.981783503648294	0.520732960678909	-0.0452641957853042	0.919190059703919	0.99996072840017	0.565997156464213
chr1	151286714	151286914	201	+	exon	ZNF687	0.774753284700567	1	0.843092859674479	1	0.915479816772406	0.981783503648294	0.0437545114006077	-0.0452641957853042	0.919190059703919	0.99996072840017	0.0890187071859119
chr1	151287164	151287364	201	+	exon	ZNF687	0.444809221337985	1	0.363133101087779	1	0.406472845686205	0.981783503648294	0.147461438309674	-0.0452641957853042	0.919190059703919	0.99996072840017	0.192725634094979
chr1	151287464	151287664	201	+	exon	ZNF687	0.265411592075976	1	0.22985688636405	1	0.489655374256873	0.981783503648294	0.733367369482351	-0.0452641957853042	0.919190059703919	0.99996072840017	0.778631565267655
chr1	151287764	151287864	101	+	exon	ZNF687	0.29033400122265	1	0.243725499843865	1	0.617686739898067	0.981783503648294	1.07997435851248	-0.0452641957853042	0.919190059703919	0.99996072840017	1.12523855429778
chr1	151288014	151288585	572	+	exon	ZNF687	0.293354016288879	1	0.267472072797202	1	0.67541785943208	0.981783503648294	0.0651712886598595	-0.0452641957853042	0.919190059703919	0.99996072840017	0.110435484445164
chr1	151581943	151582291	349	+	utr3	TUFT1	0.394002382183325	1	0.377583446061932	1	0.502247134689138	0.981783503648294	0.029281575316222	0.0885210922570375	0.855789485521511	0.99996072840017	-0.0592395169408155
chr1	151693666	151693815	150	+	utr3	SNX27	0.769406767771938	1	0.667686911844716	1	0.94938016624363	0.981783503648294	-0.0122142484367051	-0.306643991384847	0.291281211961509	0.99996072840017	0.294429742948142
chr1	153634082	153634330	249	+	utr5	CHTOP	0.00787752437799403	1	0.00665255698692967	1	0.00150080862515572	0.698728103231222	2.27715577956256	-0.0366759645864396	0.907608721380892	0.99996072840017	2.313831744149
chr1	153645261	153645510	250	+	utr3	CHTOP	0.359466679660892	1	0.226208121549658	1	0.147381561980635	0.981783503648294	-0.734888386371628	-0.0366759645864396	0.907608721380892	0.99996072840017	-0.698212421785189
chr1	153661332	153661432	101	+	utr3	SNAPIN	0.7603151517521	1	0.623051972634843	1	0.687135497106582	0.981783503648294	-0.168928077756366	-0.0235033822152495	0.965802497747197	0.99996072840017	-0.145424695541116
chr1	153775597	153775746	150	+	exon	SLC27A3	0.941607466693968	1	0.898158804545975	1	0.834085777879341	0.981783503648294	2.2717100458563	0.445369060926536	0.489206318175778	0.99996072840017	1.82634098492976
chr1	154272609	154272756	148	+	utr5	HAX1	0.292874134817875	1	0.248298190571492	1	0.30840459968751	0.981783503648294	0.770461814294671	0.0768479414617197	0.848614379363063	0.99996072840017	0.693613872832951
chr1	154465380	154465480	101	+	utr3	IL6R	0.140369023690482	1	0.0660669560436492	1	0.643426829282801	0.981783503648294	-0.503517419518838	-0.342762447362655	0.591257902882574	0.99996072840017	-0.160754972156184
chr1	154465628	154465728	101	+	utr3	IL6R	0.980992576596149	1	0.86119011700838	1	0.853562381940168	0.981783503648294	-0.373149453702919	-0.342762447362655	0.591257902882574	0.99996072840017	-0.030387006340264
chr1	154988473	154988572	100	+	utr5	FLAD1	0.733425877289952	1	0.637286848103115	1	0.832876338878516	0.981783503648294	-0.0405617067141687	0.124120359953731	0.786742777701839	0.99996072840017	-0.1646820666679
chr1	154988672	154988771	100	+	utr5	FLAD1	0.432418078936771	1	0.333560860624861	1	0.340618740546544	0.981783503648294	0.835589852697338	0.124120359953731	0.786742777701839	0.99996072840017	0.711469492743606
chr1	155014952	155015051	100	+	exon	ZBTB7B	0.0800364299718238	1	0.0166478054201758	1	0.25479593066278	0.981783503648294	1.04748365130786	-0.638759260345115	0.410589682184475	0.99996072840017	1.68624291165298
chr1	155016346	155016643	298	+	exon	ZBTB7B	0.0166286498497967	1	0.00524437998119406	1	0.11030738256671	0.981783503648294	0.972965715344069	-0.638759260345115	0.410589682184475	0.99996072840017	1.61172497568918
chr1	155016742	155016841	100	+	utr3	ZBTB7B	0.047195638010616	1	0.013601728399461	1	0.117938433105204	0.981783503648294	2.17917225232967	-0.638759260345115	0.410589682184475	0.99996072840017	2.81793151267478
chr1	155287962	155288111	150	+	exon	HCN3	0.919339416593871	1	0.922632516604944	1	0.884997956330134	0.981783503648294	0.904705120343113	-0.570649959135854	0.375868229872742	0.99996072840017	1.47535507947897
chr1	155308897	155308996	100	+	utr5	FDPS	0.748003601990602	1	0.768378744357669	1	0.789335917889566	0.981783503648294	1.27316555927163	-0.215870632871119	0.655273429880375	0.99996072840017	1.48903619214275
chr1	155326726	155326875	150	+	utr3	RUSC1	0.321763735783366	1	0.195778163914799	1	0.327968232524028	0.981783503648294	0.587809234935281	0.175086891894287	0.701116186737119	0.99996072840017	0.412722343040994
chr1	155563219	155563412	194	+	exon	ASH1L-AS1	1	1	0.464137389158549	1	0.599008027892675	0.981783503648294	2.72394911369496	0.398795956726236	0.779598718358984	NA	2.32515315696872
chr1	155563606	155563702	97	+	exon	ASH1L-AS1	0.980766789298096	1	0.86748674937216	1	0.913760027990012	0.981783503648294	-0.376513921468882	0.398795956726236	0.779598718358984	NA	-0.775309878195118
chr1	155738312	155738511	200	+	utr3	DAP3	0.710324368585611	1	0.831772563220863	1	0.868356096740331	0.981783503648294	0.122323847644701	-0.048336281156798	0.892976195933255	0.99996072840017	0.170660128801499
chr1	155868277	155868377	101	+	exon	SYT11	0.567209144781825	1	0.363927759584261	1	0.445203177545274	0.981783503648294	-1.0077900324798	-0.304889279626113	0.553427365527802	0.99996072840017	-0.702900752853689
chr1	156055325	156055474	150	+	exon	LAMTOR2	0.521213256182129	1	0.540828150192096	1	0.935009185172361	0.981783503648294	1.22531548621031	0.0406240420584805	0.963001173914062	0.99996072840017	1.18469144415183
chr1	156210598	156210698	101	+	utr3	SLC25A44	0.827841110259403	1	0.84620830587391	1	0.927378896713857	0.981783503648294	-0.4617676993552	-0.520462825699969	0.306059862412216	0.99996072840017	0.0586951263447694
chr1	156212596	156212746	151	+	utr3	SLC25A44	0.839882645718022	1	0.942540461135578	1	0.877841881368746	0.981783503648294	-0.528419978000517	-0.520462825699969	0.306059862412216	0.99996072840017	-0.00795715230054761
chr1	156291814	156291913	100	+	utr3	TMEM79	0.9666194563579	1	0.944597219581143	1	0.754126539012416	0.981783503648294	0.783354666765194	0.655810962211294	0.599053834845502	0.99996072840017	0.127543704553901
chr1	156646827	156646927	101	+	exon	BCAN	0.363670860590439	1	0.165639840953317	1	0.669662942466746	0.981783503648294	2.05081892079158	0.326168408991605	0.771161413120496	0.99996072840017	1.72465051179998
chr1	156728541	156728887	347	+	utr5	RRNAD1	0.0588672726169084	1	0.0381294824613969	1	0.175807633945657	0.981783503648294	1.00095648036991	-0.015562631970524	0.973301925483755	0.99996072840017	1.01651911234043
chr1	156728987	156732111	3125	+	utr5	RRNAD1	0.490026826266472	1	0.582744471582036	1	0.825836980015392	0.981783503648294	0.384977477922835	-0.015562631970524	0.973301925483755	0.99996072840017	0.400540109893359
chr1	156767576	156767675	100	+	utr5	PRCC	0.293284368304129	1	0.183738731662977	1	0.520114567226432	0.981783503648294	0.214242518926224	-0.0376465758600768	0.918236861118499	0.99996072840017	0.2518890947863
chr1	156786688	156787083	396	+	exon	PRCC	0.563830304524856	1	0.451068284169892	1	0.569808675761881	0.981783503648294	-0.37438374608142	-0.0376465758600768	0.918236861118499	0.99996072840017	-0.336737170221344
chr1	156800471	156800817	347	+	utr3	PRCC	0.996108834886379	1	0.913101386499208	1	0.952808498191077	0.981783503648294	-0.0809725248961921	-0.0376465758600768	0.918236861118499	0.99996072840017	-0.0433259490361153
chr1	158094832	158094932	101	+	exon	KIRREL	0.665740075107967	1	0.52735844717924	1	0.84784555616349	0.981783503648294	0.495684152926772	0.0427848398742489	0.915497586835224	0.99996072840017	0.452899313052523
chr1	158095031	158095131	101	+	utr3	KIRREL	0.161308532971927	1	0.09433622537431	1	0.291916231985339	0.981783503648294	1.53068069211963	0.0427848398742489	0.915497586835224	0.99996072840017	1.48789585224538
chr1	160425285	160425435	151	+	utr3	VANGL2	0.495759324328114	1	0.525422702660181	1	0.649099659688122	0.981783503648294	-0.292734216039405	-0.154194163199832	0.732461277126728	0.99996072840017	-0.138540052839574
chr1	161120883	161120983	101	+	utr3	NIT1	0.968326500764557	1	0.947174694737819	1	0.845820800834506	0.981783503648294	-0.17955384312729	-0.094917213815877	0.862073552344747	0.99996072840017	-0.0846366293114129
chr1	161202407	161203462	1056	+	exon	NDUFS2	0.0270869402185357	1	0.0088926743307574	1	0.0164796673752987	0.981783503648294	3.01608724417812	-0.118073866183187	0.737019669947286	0.99996072840017	3.13416111036131
chr1	161230052	161230250	199	+	utr3	TOMM40L	0.629957514618764	1	0.48720720019521	1	0.518446030617222	0.981783503648294	-0.727839676784426	-0.608312122694381	0.366990243949641	0.99996072840017	-0.119527554090045
chr1	161749807	161750003	197	+	utr5	DUSP12	0.356846446923891	1	0.183553556146937	1	0.418629398689075	0.981783503648294	2.98752135612434	0.180642168133803	0.757805671386525	0.99996072840017	2.80687918799054
chr1	161958628	161958777	150	+	utr3	ATF6	0.34793747723096	1	0.368122940544829	1	0.887426186996079	0.981783503648294	0.894759370821752	-0.124681918675634	0.71669208372961	0.99996072840017	1.01944128949739
chr1	162383872	162384072	201	+	utr3	C1orf226	0.45275813874846	1	0.404029104309341	1	0.901256765890631	0.981783503648294	-0.139793488955046	-0.0575097606722755	0.921710276094672	0.99996072840017	-0.0822837282827706
chr1	162566066	162566266	201	+	utr5	UAP1	0.635937190182836	1	0.509747433235703	1	0.779242407704627	0.981783503648294	-0.092773851674863	0.233070376298069	0.493368555961757	0.99996072840017	-0.325844227972932
chr1	162599493	162599593	101	+	utr3	UAP1	0.50511379737366	1	0.386552208427045	1	0.478024090814856	0.981783503648294	0.0123086912260475	0.233070376298069	0.493368555961757	0.99996072840017	-0.220761685072021
chr1	164559464	164559719	256	+	utr5	PBX1	0.781994850602279	1	0.697786451683169	1	0.803332294926812	0.981783503648294	-0.42941042952179	-0.164769394130279	0.6172341874909	0.99996072840017	-0.264641035391511
chr1	165827581	165827680	100	+	utr5	UCK2	0.871119303485936	1	0.83889436414412	1	0.812999702296267	0.981783503648294	2.67966582524104	-0.0370528862842215	0.901605060367625	0.99996072840017	2.71671871152526
chr1	165907843	165908091	249	+	utr3	UCK2	0.39135920184855	1	0.286812061759076	1	0.439299557812532	0.981783503648294	-0.225206134863836	-0.0370528862842215	0.901605060367625	0.99996072840017	-0.188153248579614
chr1	166849297	166849496	200	+	exon	POGK	0.582064088194925	1	0.436365800141438	1	0.84314992364689	0.981783503648294	-0.459972670013223	-0.225537870378082	0.488764632007778	0.99996072840017	-0.234434799635141
chr1	166849596	166849796	201	+	exon	POGK	0.797012584040833	1	0.639955895497564	1	0.580596222730606	0.981783503648294	-0.175292113542627	-0.225537870378082	0.488764632007778	0.99996072840017	0.0502457568354548
chr1	166849946	166850196	251	+	exon	POGK	0.955354585261504	1	0.975851719110023	1	0.582120125879868	0.981783503648294	0.487515922718545	-0.225537870378082	0.488764632007778	0.99996072840017	0.713053793096627
chr1	166852795	166853095	301	+	utr3	POGK	0.258678997845326	1	0.183037057007969	1	0.603548744167577	0.981783503648294	-0.568754741538805	-0.225537870378082	0.488764632007778	0.99996072840017	-0.343216871160723
chr1	167415631	167415730	100	+	utr3	POU2F1	0.474450051367346	1	0.468521326007846	1	0.911551123121742	0.981783503648294	-0.0397448749496247	-0.46252530217543	0.15235003745455	0.99996072840017	0.422780427225805
chr1	167416029	167416179	151	+	utr3	POU2F1	0.915288369564602	1	0.838712147178338	1	0.910898119273016	0.981783503648294	-0.631046515100571	-0.46252530217543	0.15235003745455	0.99996072840017	-0.168521212925141
chr1	167722049	167722149	101	+	utr5	MPZL1	0.340904313401014	1	0.999429157408617	1	NA	NA	4.44544199785391	-0.0334627513354733	0.915272160649637	0.99996072840017	4.47890474918939
chr1	167787991	167788090	100	+	utr3	MPZL1	0.713294672986028	1	0.59073865553307	1	0.728752323026465	0.981783503648294	-0.281159043692827	-0.0334627513354733	0.915272160649637	0.99996072840017	-0.247696292357354
chr1	168242603	168242952	350	+	utr3	SFT2D2	0.321420433621714	1	0.238293067967389	1	0.580835813519307	0.981783503648294	-0.874816291158645	-0.374109405587162	0.189952054038298	0.99996072840017	-0.500706885571483
chr1	171540019	171540218	200	+	exon	PRRC2C	0.388388969933315	1	0.444802525476046	1	0.968437390383732	0.981783503648294	-0.293467590013827	-0.471882782568239	0.0519485389093707	0.99996072840017	0.178415192554413
chr1	171540767	171540967	201	+	exon	PRRC2C	0.985278126695829	1	0.831708242178949	1	0.469096386116974	0.981783503648294	-0.711589088098163	-0.471882782568239	0.0519485389093707	0.99996072840017	-0.239706305529924
chr1	171541166	171541466	301	+	exon	PRRC2C	0.198832977198468	1	0.131721938015431	1	0.5160320802336	0.981783503648294	-0.829325251258094	-0.471882782568239	0.0519485389093707	0.99996072840017	-0.357442468689854
chr1	171593112	171593212	101	+	utr3	PRRC2C	0.636256287516861	1	0.647272813345538	1	0.886711711600575	0.981783503648294	-1.09703117064966	-0.471882782568239	0.0519485389093707	0.99996072840017	-0.625148388081421
chr1	171796524	171796823	300	+	utr3	METTL13	0.910935054356968	1	0.780253229218695	1	0.823477580196485	0.981783503648294	0.23156103904488	0.23510135626502	0.582853262851282	0.99996072840017	-0.00354031722014075
chr1	172589595	172589745	151	+	exon	SUCO	0.217082711004082	1	0.157271963100439	1	0.58441915747679	0.981783503648294	0.22925004947735	0.0443221485883891	0.911291155383826	0.99996072840017	0.184927900888961
chr1	172610085	172610334	250	+	utr3	SUCO	0.353611076257144	1	0.248846265676642	1	0.645782962472417	0.981783503648294	-0.613099412393008	0.0443221485883891	0.911291155383826	0.99996072840017	-0.657421560981397
chr1	173824702	173825300	599	+	utr5	DARS2	0.835308345766078	1	0.711441137192178	1	0.656650406064259	0.981783503648294	-0.298033695354587	-0.0670936923537111	0.817898438890289	0.99996072840017	-0.230940003000876
chr1	173870375	173870475	101	+	exon	ZBTB37	0.131465133893608	1	0.0666349300873509	1	0.232501083003101	0.981783503648294	-0.608881619735417	-0.481305214450748	0.191011305679603	0.99996072840017	-0.127576405284668
chr1	173886282	173886531	250	+	utr3	ZBTB37	0.828254802662638	1	0.772442573756986	1	0.859246478132137	0.981783503648294	-0.691318193085739	-0.481305214450748	0.191011305679603	0.99996072840017	-0.210012978634991
chr1	174999510	174999659	150	+	utr5	CACYBP	0.905863439647142	1	0.887681594588365	1	0.936255520368097	0.981783503648294	0.535038132163008	0.112993731424363	0.784891189342185	0.99996072840017	0.422044400738645
chr1	174999999	175000214	216	+	utr5	CACYBP	0.048527740562662	1	0.0290171067675035	1	0.246126628059926	0.981783503648294	2.21202985611914	0.112993731424363	0.784891189342185	0.99996072840017	2.09903612469478
chr1	177281335	177281434	100	+	exon	BRINP2	0.916695403291512	1	0.999584020853599	1	NA	NA	0.426164053609602	-0.652930326133697	0.66270680916529	NA	1.0790943797433
chr1	178442781	178442881	101	+	exon	RASAL2	0.988874372915833	1	0.869026208066746	1	0.914435466581016	0.981783503648294	-1.03818677250272	-0.247666927353362	0.482376757673131	0.99996072840017	-0.790519845149363
chr1	178458279	178458379	101	+	exon	RASAL2	0.312327333967822	1	0.263693959954174	1	0.384022628708552	0.981783503648294	-0.331794719088084	-0.247666927353362	0.482376757673131	0.99996072840017	-0.084127791734722
chr1	178473302	178473502	201	+	utr3	RASAL2	0.349078743240649	1	0.216021649164096	1	0.616709029387246	0.981783503648294	-0.806956245691446	-0.247666927353362	0.482376757673131	0.99996072840017	-0.559289318338084
chr1	178916405	178916654	250	+	utr3	RALGPS2	0.0615194885002689	1	0.0348526811937417	1	0.0925721187677237	0.981783503648294	-0.262678747298553	-0.0664440439378729	0.855623644710405	0.99996072840017	-0.19623470336068
chr1	179072121	179072570	450	+	utr3	FAM20B	0.906988615710612	1	0.928493221774776	1	0.474896067169508	0.981783503648294	-0.102877029134392	-0.180813881003035	0.560428166131899	0.99996072840017	0.0779368518686432
chr1	179095250	179095349	100	+	utr3	TOR3A	0.664584753298697	1	0.491357625687556	1	0.948737255616317	0.981783503648294	-0.82804739469586	-0.409054981512139	0.214969085913808	0.99996072840017	-0.41899241318372
chr1	179351442	179353862	2421	+	utr3	SOAT1	0.525545353203666	1	0.396633378128267	1	0.409431181459443	0.981783503648294	-0.142659139669152	-0.0866764574585403	0.808617873775672	0.99996072840017	-0.055982682210612
chr1	179917777	179918225	449	+	exon	TOR1AIP1	0.857166394517537	1	0.992425585698033	1	0.562720405977422	0.981783503648294	-0.205885180211125	-0.118639794557007	0.790590052589423	0.99996072840017	-0.0872453856541176
chr1	180020297	180020446	150	+	exon	CEP350	0.709716967975724	1	0.565566042247458	1	0.787392596239238	0.981783503648294	-0.58651093806757	0.0299867385869496	0.915929214294877	0.99996072840017	-0.61649767665452
chr1	180020596	180020695	100	+	exon	CEP350	0.197934032035082	1	0.105889587078393	1	0.456307229385647	0.981783503648294	-0.265242581672872	0.0299867385869496	0.915929214294877	0.99996072840017	-0.295229320259822
chr1	180093799	180093899	101	+	exon	CEP350	0.308457054003328	1	0.157124363409824	1	0.426137257065092	0.981783503648294	-0.848761718893605	0.0299867385869496	0.915929214294877	0.99996072840017	-0.878748457480555
chr1	180111243	180111492	250	+	utr3	CEP350	0.266418890547327	1	0.180522393801949	1	0.71117323424319	0.981783503648294	-0.544432892698633	0.0299867385869496	0.915929214294877	0.99996072840017	-0.574419631285582
chr1	180112488	180112638	151	+	utr3	CEP350	0.631912754538971	1	0.654662455357317	1	0.563328031008538	0.981783503648294	-0.0310756547803757	0.0299867385869496	0.915929214294877	0.99996072840017	-0.0610623933673252
chr1	180274263	180274362	100	+	exon	LHX4	0.110784647939528	1	0.0677453280136449	1	0.258093043137649	0.981783503648294	0.29617706860946	-0.540900872350005	0.321988297927276	0.99996072840017	0.837077940959465
chr1	180274959	180275058	100	+	utr3	LHX4	0.833293399188668	1	0.90979169586	1	0.892177863072308	0.981783503648294	0.154049886035462	-0.540900872350005	0.321988297927276	0.99996072840017	0.694950758385467
chr1	180884233	180884482	250	+	utr3	XPR1	0.253570200341775	1	0.254239861227866	1	0.453646996682566	0.981783503648294	-0.161107045192953	-0.0513633504348793	0.884243924954586	0.99996072840017	-0.109743694758073
chr1	181055390	181055890	501	+	utr3	MR1	0.06745667739318	1	0.0292266625198198	1	0.343876284497154	0.981783503648294	-0.411792009368066	-0.564390085071991	0.347994204356805	0.99996072840017	0.152598075703924
chr1	181088812	181089111	300	+	utr5	IER5	0.0365447807173258	1	0.0266332623124637	1	0.224515135363213	0.981783503648294	1.97964421780988	0.5724503694855	0.148611013025265	0.99996072840017	1.40719384832438
chr1	181089260	181089360	101	+	exon	IER5	0.378077658746964	1	0.384857376845127	1	0.633737882607645	0.981783503648294	2.89037459433747	0.5724503694855	0.148611013025265	0.99996072840017	2.31792422485197
chr1	181089460	181089559	100	+	exon	IER5	0.853126360902795	1	0.99940400839908	1	NA	NA	2.48564943980129	0.5724503694855	0.148611013025265	0.99996072840017	1.91319907031579
chr1	181089659	181090257	599	+	utr3	IER5	0.703515284745057	1	0.856889652095061	1	0.792068428726804	0.981783503648294	0.972551623461332	0.5724503694855	0.148611013025265	0.99996072840017	0.400101253975832
chr1	181090357	181090706	350	+	utr3	IER5	0.206537787294154	1	0.138434978460011	1	0.502160793160517	0.981783503648294	0.0534705103010255	0.5724503694855	0.148611013025265	0.99996072840017	-0.518979859184474
chr1	183023858	183023957	100	+	exon	LAMC1	0.084347837416762	1	0.069879779023183	1	0.551780699298962	0.981783503648294	1.36553593229794	-0.209943492904413	0.406476104985724	0.99996072840017	1.57547942520235
chr1	183142707	183143105	399	+	utr3	LAMC1	0.973191499670642	1	0.794965563064909	1	0.73525627095629	0.981783503648294	-0.388588486282731	-0.209943492904413	0.406476104985724	0.99996072840017	-0.178644993378318
chr1	183926152	183926300	149	+	utr3	RGL1	0.934146551433259	1	0.853976511209085	1	0.781237741595572	0.981783503648294	1.57512313729528	-0.06419443797615	0.934358135284323	0.99996072840017	1.63931757527143
chr1	183926796	183926945	150	+	utr3	RGL1	0.78958254923224	1	0.648320507586439	1	0.781344662135333	0.981783503648294	-0.102997351653228	-0.06419443797615	0.934358135284323	0.99996072840017	-0.0388029136770784
chr1	185100324	185100423	100	+	utr3	RNF2	0.811116131039694	1	0.714231971508775	1	0.609398537902904	0.981783503648294	-0.818609149124422	-0.199311845242251	0.640734911623277	0.99996072840017	-0.619297303882171
chr1	192811585	192811834	250	+	utr3	RGS2	0.635523808438408	1	0.470276084930332	1	0.512106397372966	0.981783503648294	1.12807984458947	0.771878786627609	0.342114192925672	0.99996072840017	0.356201057961864
chr1	193122067	193122166	100	+	utr5	CDC73	0.948480122859461	1	0.737312579674541	1	0.809076025063363	0.981783503648294	1.23338755637455	0.0621084137397755	0.858730324564347	0.99996072840017	1.17127914263477
chr1	193250780	193250879	100	+	utr3	CDC73	0.696160571117508	1	0.596588705835196	1	0.310835355658578	0.981783503648294	-0.79399886461751	0.0621084137397755	0.858730324564347	0.99996072840017	-0.856107278357286
chr1	198319877	198320027	151	+	utr3	NEK7	0.896310875524928	1	0.767833538524952	1	0.793368549582818	0.981783503648294	-0.131533747465539	0.00957077595858418	0.97918852754607	0.99996072840017	-0.141104523424123
chr1	200174441	200174639	199	+	utr3	NR5A2	0.960115006063962	1	0.989751433881318	1	0.805796784967078	0.981783503648294	-0.992542116903728	-0.288900724969406	0.691740391653183	0.99996072840017	-0.703641391934322
chr1	200174739	200174838	100	+	utr3	NR5A2	0.878605421912705	1	0.8698238025838	1	0.818012049169232	0.981783503648294	-0.775887628886041	-0.288900724969406	0.691740391653183	0.99996072840017	-0.486986903916636
chr1	200848518	200848618	101	+	exon	CAMSAP2	0.511378143195414	1	0.297648814927645	1	0.181799784155237	0.981783503648294	-1.36418496906039	-0.204830074871675	0.542754942076135	0.99996072840017	-1.15935489418871
chr1	200848718	200849017	300	+	exon	CAMSAP2	0.943956431047337	1	0.807561461298589	1	0.842651133252691	0.981783503648294	-0.436642303893523	-0.204830074871675	0.542754942076135	0.99996072840017	-0.231812229021848
chr1	200857863	200858212	350	+	utr3	CAMSAP2	0.583199441785275	1	0.403351924061101	1	0.29315709029053	0.981783503648294	-0.626356362078748	-0.204830074871675	0.542754942076135	0.99996072840017	-0.421526287207073
chr1	201820134	201820283	150	+	utr3	NAV1	0.823825807591844	1	0.672215622109975	1	0.740444623521085	0.981783503648294	-0.914740714704198	-0.503075382271341	0.189342855419257	0.99996072840017	-0.411665332432857
chr1	201822329	201822429	101	+	utr3	NAV1	0.356035939909937	1	0.330301282040952	1	0.460344887588266	0.981783503648294	-1.37856275575448	-0.503075382271341	0.189342855419257	0.99996072840017	-0.875487373483139
chr1	201876019	201876617	599	+	utr3	IPO9	0.98091134559713	1	0.866001236047699	1	0.873914660692192	0.981783503648294	-0.515083523332216	-0.179637914124132	0.514349943672064	0.99996072840017	-0.335445609208084
chr1	201878312	201878462	151	+	utr3	IPO9	0.630361237412717	1	0.485217169822207	1	0.843122863735748	0.981783503648294	-0.630668941733589	-0.179637914124132	0.514349943672064	0.99996072840017	-0.451031027609457
chr1	201879010	201879409	400	+	utr3	IPO9	0.752406960828415	1	0.769780584012989	1	0.271008814198654	0.981783503648294	-0.914354181974476	-0.179637914124132	0.514349943672064	0.99996072840017	-0.734716267850344
chr1	201969523	201969771	249	+	utr3	TIMM17A	0.802890632217487	1	0.687872779305923	1	0.858782330563704	0.981783503648294	-0.0485259818305597	-0.025912478536324	0.946546469528889	0.99996072840017	-0.0226135032942357
chr1	201969870	201969968	99	+	utr3	TIMM17A	0.6416178781076	1	0.690260992893217	1	0.963275581880908	0.981783503648294	0.13523832133308	-0.025912478536324	0.946546469528889	0.99996072840017	0.161150799869404
chr1	203739994	203740093	100	+	utr3	ATP2B4	0.924185896699174	1	0.917882024224856	1	0.631280575245773	0.981783503648294	-0.651182641623244	-0.217781239096966	0.499557225571692	0.99996072840017	-0.433401402526278
chr1	203797259	203797359	101	+	utr5	ZBED6	0.945885989364609	1	0.896318908875368	1	0.744407225436184	0.981783503648294	-0.562495831113513	0.149244556618607	0.779048772805492	0.99996072840017	-0.71174038773212
chr1	203798909	203799059	151	+	utr5	ZC3H11A	0.352348560225618	1	0.262451344251078	1	0.935089921819669	0.981783503648294	-0.746807668358694	-0.210838015966441	0.510089772805256	0.99996072840017	-0.535969652392253
chr1	203800358	203800459	102	+	utr5	ZC3H11A	0.423363001198513	1	0.224589527798441	1	0.103593980047442	0.981783503648294	-0.812553301784179	-0.210838015966441	0.510089772805256	0.99996072840017	-0.601715285817737
chr1	203853774	203853924	151	+	utr3	ZC3H11A	0.934018687817153	1	0.942605642339013	1	0.758958874088305	0.981783503648294	-0.315515576379859	-0.210838015966441	0.510089772805256	0.99996072840017	-0.104677560413418
chr1	204126199	204126349	151	+	utr3	SOX13	0.460126741936673	1	0.38049286068378	1	0.71247443651953	0.981783503648294	-0.353349973272627	0.130182423628027	0.823752131786758	0.99996072840017	-0.483532396900654
chr1	204549205	204549653	449	+	utr3	MDM4	0.556188750166414	1	0.426058695269498	1	0.76025125479975	0.981783503648294	-0.252463624688867	1.66013914806502	0.0997675226225028	0.99996072840017	-1.91260277275389
chr1	206461448	206461598	151	+	utr3	SRGAP2	0.684487772723865	1	0.697719455599664	1	0.864981334842232	0.981783503648294	-0.29845822947551	-0.253410131917588	0.490523221310842	0.99996072840017	-0.0450480975579222
chr1	206587057	206587256	200	+	utr3	RASSF5	0.806060812740382	1	0.645001151961065	1	0.682678093084899	0.981783503648294	-0.141449649789727	0.206994283652535	0.66336237239776	0.99996072840017	-0.348443933442262
chr1	206587356	206587455	100	+	utr3	RASSF5	0.447668847803531	1	0.326444909645166	1	0.75230503888263	0.981783503648294	-0.821543151174395	0.206994283652535	0.66336237239776	0.99996072840017	-1.02853743482693
chr1	206647535	206647783	249	+	exon	DYRK3	0.951435806576939	1	0.861936197875665	1	0.917530229722621	0.981783503648294	-0.632877634902973	0.168701180374796	0.772909499899249	0.99996072840017	-0.801578815277769
chr1	206647882	206648081	200	+	exon	DYRK3	0.908357408680308	1	0.820185137114994	1	0.908807801705319	0.981783503648294	-0.524534123405386	0.168701180374796	0.772909499899249	0.99996072840017	-0.693235303780182
chr1	206648279	206648577	299	+	exon	DYRK3	0.422569748578286	1	0.258823919972361	1	0.0813088261015879	0.981783503648294	-0.364406915811392	0.168701180374796	0.772909499899249	0.99996072840017	-0.533108096186188
chr1	206732785	206732885	101	+	utr3	MAPKAPK2	0.676799848701626	1	0.561714275835039	1	0.347940526519734	0.981783503648294	-0.267617764068917	0.0847843591577046	0.826878267914973	0.99996072840017	-0.352402123226621
chr1	207049221	207049585	365	+	utr5	PFKFB2	0.689782213423895	1	0.502361281069945	1	0.225508891991552	0.981783503648294	0.136219753312152	-0.197163458802255	0.731277648220647	0.99996072840017	0.333383212114407
chr1	207752107	207752206	100	+	utr5	CD46	0.457184096003485	1	0.475338007119144	1	0.588660212515909	0.981783503648294	0.461075118769727	-0.263239918818909	0.398469520256046	0.99996072840017	0.724315037588636
chr1	209836941	209837041	101	+	exon	DIEXF	0.331083429163326	1	0.290351128482205	1	0.478306019736107	0.981783503648294	-0.740967444402726	-0.0919452047897139	0.793701263329383	0.99996072840017	-0.649022239613012
chr1	209851280	209851380	101	+	exon	DIEXF	0.250937169580403	1	0.181924037402011	1	0.171275551547061	0.981783503648294	-0.416075298028321	-0.0919452047897139	0.793701263329383	0.99996072840017	-0.324130093238607
chr1	210160858	210161008	151	+	utr3	SYT14	0.918466532273335	1	0.978251131125945	1	0.901693609299463	0.981783503648294	-0.0664916049184839	-0.960128335088681	0.0736996606713295	0.99996072840017	0.893636730170197
chr1	210241694	210241843	150	+	exon	SERTAD4	0.378960979123385	1	0.27646228209161	1	0.943286763534944	0.981783503648294	-0.650423408958794	0.216247559583941	0.585291937201372	0.99996072840017	-0.866670968542735
chr1	210242191	210242489	299	+	utr3	SERTAD4	0.847559241646272	1	0.949261925807035	1	0.938716799983889	0.981783503648294	-0.813488371963926	0.216247559583941	0.585291937201372	0.99996072840017	-1.02973593154787
chr1	210674449	210674549	101	+	utr3	HHAT	0.772625635227799	1	0.731237009514442	1	0.930409289923233	0.981783503648294	-0.351706489497004	0.606101715559834	0.167065463498977	0.99996072840017	-0.957808205056838
chr1	211313738	211313937	200	+	utr3	RCOR3	0.602761244539938	1	0.425552009495998	1	0.261130615312404	0.981783503648294	-0.308759592783639	-0.291284813454438	0.494446587106331	0.99996072840017	-0.0174747793292012
chr1	211372454	211372903	450	+	utr3	TRAF5	0.463259629899445	1	0.338950740128693	1	0.664191368349117	0.981783503648294	-0.496586662529436	0.109705812911865	0.816687346725406	0.99996072840017	-0.606292475441301
chr1	211374149	211374248	100	+	utr3	TRAF5	0.330433401243428	1	0.269609356499607	1	0.313424089688312	0.981783503648294	-0.538685065554786	0.109705812911865	0.816687346725406	0.99996072840017	-0.648390878466651
chr1	211374398	211374647	250	+	utr3	TRAF5	0.224610943068329	1	0.127521534550704	1	0.458699641612709	0.981783503648294	-0.753427208264255	0.109705812911865	0.816687346725406	0.99996072840017	-0.86313302117612
chr1	212100713	212100862	150	+	exon	DTL	0.484505271142311	1	0.354797134495234	1	0.494453563809739	0.981783503648294	-0.31059251810817	0.0797313163689798	0.786680908329308	0.99996072840017	-0.39032383447715
chr1	212619780	212619929	150	+	utr3	ATF3	0.591910383097728	1	0.453564065505496	1	0.668049682596884	0.981783503648294	0.529699173590008	0.871318453014227	0.0142201614066369	0.771578414579788	-0.341619279424219
chr1	213997587	213997686	100	+	exon	PROX1	0.735526631755054	1	0.708308386634748	1	0.485189827737751	0.981783503648294	-0.534535496046581	-0.595938268569265	0.205358797490943	0.99996072840017	0.0614027725226837
chr1	214603245	214603507	263	+	utr5	CENPF	0.100656112688109	1	0.0757306731170697	1	0.121926118682964	0.981783503648294	1.78495099970255	-0.0794774693235653	0.751853942112805	0.99996072840017	1.86442846902611
chr1	214642540	214642739	200	+	exon	CENPF	0.518289998880964	1	0.39483570149459	1	0.368636200099078	0.981783503648294	-0.647691497191544	-0.0794774693235653	0.751853942112805	0.99996072840017	-0.568214027867978
chr1	214643139	214645020	1882	+	exon	CENPF	0.955597351472051	1	0.794263692689187	1	0.914981965739509	0.981783503648294	-0.261718511225011	-0.0794774693235653	0.751853942112805	0.99996072840017	-0.182241041901445
chr1	214645370	214645520	151	+	exon	CENPF	0.379021855225239	1	0.246585320062748	1	0.400029414492543	0.981783503648294	-0.8542799102921	-0.0794774693235653	0.751853942112805	0.99996072840017	-0.774802440968535
chr1	214645620	214645870	251	+	exon	CENPF	0.770877912220756	1	0.893513174425723	1	0.774819400414212	0.981783503648294	-0.239624038508171	-0.0794774693235653	0.751853942112805	0.99996072840017	-0.160146569184606
chr1	214647218	214647368	151	+	exon	CENPF	0.33717727617193	1	0.220146920771927	1	0.971563654517047	0.981994028139986	-0.556743678917833	-0.0794774693235653	0.751853942112805	0.99996072840017	-0.477266209594268
chr1	214663789	214663889	101	+	utr3	CENPF	0.996873661896359	1	0.907902136513365	1	0.759447491486477	0.981783503648294	-0.101611526981617	-0.0794774693235653	0.751853942112805	0.99996072840017	-0.0221340576580516
chr1	215620115	215620264	150	+	exon	KCTD3	0.15929918266282	1	0.0778552733914307	1	0.241752382114245	0.981783503648294	-0.648761279471428	-0.159999352947664	0.609485369234386	0.99996072840017	-0.488761926523764
chr1	215620712	215620811	100	+	utr3	KCTD3	0.651149830328449	1	0.608611394964887	1	0.808155732230882	0.981783503648294	0.119644123573549	-0.159999352947664	0.609485369234386	0.99996072840017	0.279643476521212
chr1	218330999	218331149	151	+	utr3	RRP15	0.8928991340945	1	0.949394352043446	1	0.8521146775262	0.981783503648294	0.170565909611457	-0.335653721966571	0.389299466644966	0.99996072840017	0.506219631578028
chr1	219173893	219173992	100	+	exon	LYPLAL1	0.00269579989566341	0.850488437353487	0.000970304360682651	1	0.00246220608267419	0.91228706663212	3.35752486144084	-0.334341355084782	0.530309750717364	0.99996072840017	3.69186621652562
chr1	220697377	220697525	149	+	utr3	C1orf115	0.464437596592535	1	0.375151678358888	1	0.391079649425847	0.981783503648294	0.209176989421816	-0.0850042798231494	0.866044248973644	0.99996072840017	0.294181269244966
chr1	220698168	220698415	248	+	utr3	C1orf115	0.991866574979587	1	0.969485515855245	1	0.894901326615292	0.981783503648294	0.394597325254422	-0.0850042798231494	0.866044248973644	0.99996072840017	0.479601605077572
chr1	220755052	220756309	1258	+	utr3	MARC2	0.697920127598841	1	0.569625264966903	1	0.882132357314108	0.981783503648294	0.0429468565965376	0.12688080407296	0.815314562688587	0.99996072840017	-0.0839339474764225
chr1	220813535	220813735	201	+	utr3	MARC1	0.815211267824173	1	0.693531376872323	1	0.917428498814408	0.981783503648294	-0.436521107334115	0.0678692067897414	0.862886225041351	0.99996072840017	-0.504390314123856
chr1	222627944	222628143	200	+	exon	MIA3	0.477439795936998	1	0.485386042662981	1	0.756715693136339	0.981783503648294	0.061888225231574	-0.159696126608533	0.62067060050666	0.99996072840017	0.221584351840107
chr1	222629888	222630087	200	+	exon	MIA3	0.261975941128051	1	0.169032850115231	1	0.420276751835573	0.981783503648294	-0.363001204439291	-0.159696126608533	0.62067060050666	0.99996072840017	-0.203305077830758
chr1	222665420	222665669	250	+	utr3	MIA3	0.729556967969863	1	0.777397692781875	1	0.962198399098725	0.981783503648294	-0.199750786379436	-0.159696126608533	0.62067060050666	0.99996072840017	-0.0400546597709034
chr1	223002707	223002856	150	+	exon	DISP1	0.821038576473379	1	0.946127233031612	1	0.862712027697167	0.981783503648294	-0.375892878075618	0.150656792476121	0.824976066416392	0.99996072840017	-0.526549670551739
chr1	223712443	223712692	250	+	utr5	CAPN2	1	1	0.515106031221224	1	0.57794643033605	0.981783503648294	2.94985160857827	-0.00808799735968188	0.97770889237078	0.99996072840017	2.95793960593795
chr1	224157452	224158052	601	+	utr3	FBXO28	0.337182657933457	1	0.280559738617264	1	0.358853403077482	0.981783503648294	-0.096162898321941	-0.0978605860751643	0.753949719394205	0.99996072840017	0.00169768775322328
chr1	224158301	224158401	101	+	utr3	FBXO28	0.76988356970839	1	0.855466168330123	1	0.491006999959102	0.981783503648294	-0.457027835637367	-0.0978605860751643	0.753949719394205	0.99996072840017	-0.359167249562203
chr1	224189621	224189966	346	+	exon	DEGS1	0.39980947035468	1	0.318396438977103	1	0.328264743440231	0.981783503648294	-0.48084776315773	0.000693248693759049	0.998197208369898	0.99996072840017	-0.481541011851489
chr1	224190114	224190311	198	+	exon	DEGS1	0.594551231340076	1	0.472022254950227	1	0.949754036327317	0.981783503648294	-0.531571827483306	0.000693248693759049	0.998197208369898	0.99996072840017	-0.532265076177065
chr1	224192406	224192800	395	+	utr3	DEGS1	0.360969671629666	1	0.288860989668405	1	0.215396785595906	0.981783503648294	-0.420961199307041	0.000693248693759049	0.998197208369898	0.99996072840017	-0.4216544480008
chr1	224616611	224616711	101	+	utr5	CNIH3	0.850352601531907	1	0.8688308297323	1	0.864908752892332	0.981783503648294	0.7724025121019	0.0143142008846912	0.979098543566099	0.99996072840017	0.758088311217209
chr1	224739402	224739551	150	+	utr3	CNIH3	0.0495137239741632	1	0.025483178203683	1	0.0743796966078276	0.981783503648294	0.64093488247206	0.0143142008846912	0.979098543566099	0.99996072840017	0.626620681587368
chr1	224929663	224929813	151	+	utr5	DNAH14	0.629034692413495	1	0.999537222555623	1	NA	NA	2.47793154273461	-0.329491749832115	0.391901148805775	0.99996072840017	2.80742329256673
chr1	226940324	226940424	101	+	utr5	ADCK3	0.523783038382607	1	0.999668846578628	1	NA	NA	2.96265424219854	0.251376570966948	0.441935550785513	0.99996072840017	2.71127767123159
chr1	226965107	226965257	151	+	exon	ADCK3	0.358025777525048	1	0.321873160284071	1	0.50643250092884	0.981783503648294	1.11642623003118	0.251376570966948	0.441935550785513	0.99996072840017	0.865049659064231
chr1	226986995	226987145	151	+	utr3	ADCK3	0.399257135132329	1	0.2912951925801	1	0.575940799154362	0.981783503648294	-0.467173859062484	0.251376570966948	0.441935550785513	0.99996072840017	-0.718550430029432
chr1	227654460	227654660	201	+	exon	ZNF678	0.593500386079162	1	0.435797110466063	1	0.609719083824979	0.981783503648294	-0.238368371473121	-0.29198717928041	0.380402791410734	0.99996072840017	0.0536188078072891
chr1	227654759	227654859	101	+	exon	ZNF678	0.918663372354907	1	0.98205403917613	1	0.887470601291735	0.981783503648294	-0.158459398063302	-0.29198717928041	0.380402791410734	0.99996072840017	0.133527781217107
chr1	227655207	227655357	151	+	exon	ZNF678	0.760860700717614	1	0.813489571371841	1	0.937138670483676	0.981783503648294	-0.111176583364745	-0.29198717928041	0.380402791410734	0.99996072840017	0.180810595915665
chr1	227655705	227656154	450	+	utr3	ZNF678	0.76678380145967	1	0.613542471608495	1	0.596458102859524	0.981783503648294	-0.364949586753404	-0.29198717928041	0.380402791410734	0.99996072840017	-0.0729624074729942
chr1	227731636	227732825	1190	+	exon	SNAP47	0.0922761465588924	1	0.0896459062187772	1	0.1179849512513	0.981783503648294	0.888844705613003	-0.209169412453014	0.610168741225977	0.99996072840017	1.09801411806602
chr1	227747787	227747887	101	+	exon	SNAP47	0.913861132694512	1	0.999536327901004	1	0.774070500620326	0.981783503648294	0.0529013212626054	-0.209169412453014	0.610168741225977	0.99996072840017	0.262070733715619
chr1	227748087	227748186	100	+	exon	SNAP47	0.109985753086449	1	0.0541439212419006	1	0.278265412028425	0.981783503648294	1.67291525959948	-0.209169412453014	0.610168741225977	0.99996072840017	1.8820846720525
chr1	227759147	227759246	100	+	exon	SNAP47	0.427534733663895	1	0.458039226399626	1	0.691833322035338	0.981783503648294	-0.024633693018768	-0.209169412453014	0.610168741225977	0.99996072840017	0.184535719434246
chr1	227780782	227781181	400	+	utr3	SNAP47	0.964015172756145	1	0.912714111768839	1	0.801576382633364	0.981783503648294	0.239368018787178	-0.209169412453014	0.610168741225977	0.99996072840017	0.448537431240192
chr1	228140279	228141237	959	+	utr5	GUK1	0.390057358953137	1	0.427534736677537	1	0.811935406728655	0.981783503648294	1.27326409528417	0.269734764943164	0.499102640028508	0.99996072840017	1.00352933034101
chr1	228175329	228175428	100	+	exon	IBA57	0.861630572599103	1	0.921889555831707	1	0.828024167666794	0.981783503648294	1.57800001287729	0.0980469863548347	0.853739662226232	0.99996072840017	1.47995302652245
chr1	228458402	228458501	100	+	exon	HIST3H2BB	0.00250580582924756	0.812507540133523	0.00131764900261217	1	0.129807814862053	0.981783503648294	2.45203091663516	0.0779339510905605	0.866951314742587	0.99996072840017	2.37409696554459
chr1	228494124	228494423	300	+	utr3	RNF187	0.502272759892493	1	0.648664894893013	1	0.924272134296288	0.981783503648294	0.384825698697337	0.253748976881168	0.434041661976936	0.99996072840017	0.131076721816168
chr1	228743490	228743738	249	+	exon	RHOU	0.513933792343664	1	0.387014213694277	1	0.720021719538132	0.981783503648294	-0.336734394813504	0.0341846886061464	0.92498593628117	0.99996072840017	-0.370919083419651
chr1	228746470	228746570	101	+	utr3	RHOU	0.667835528364645	1	0.546186468261495	1	0.713788173425436	0.981783503648294	-0.352333568479982	0.0341846886061464	0.92498593628117	0.99996072840017	-0.386518257086129
chr1	229635172	229635420	249	+	exon	URB2	0.0900749541844508	1	0.067989488875082	1	0.135020602542007	0.981783503648294	0.739159603432778	-0.301338482920432	0.308380202488615	0.99996072840017	1.04049808635321
chr1	229635519	229636313	795	+	exon	URB2	0.855049499150709	1	0.74491578569712	1	0.9405033195141	0.981783503648294	-0.100668088064286	-0.301338482920432	0.308380202488615	0.99996072840017	0.200670394856146
chr1	229636412	229636561	150	+	exon	URB2	0.544296949904553	1	0.42864593933307	1	0.940942316786962	0.981783503648294	-0.338577803110035	-0.301338482920432	0.308380202488615	0.99996072840017	-0.0372393201896031
chr1	229636660	229636759	100	+	exon	URB2	0.484048990642354	1	0.470040401639718	1	0.683041878146984	0.981783503648294	-0.410035838591736	-0.301338482920432	0.308380202488615	0.99996072840017	-0.108697355671305
chr1	229636858	229637007	150	+	exon	URB2	0.557258070504123	1	0.602001253946525	1	0.956686753001182	0.981783503648294	-0.175150968379936	-0.301338482920432	0.308380202488615	0.99996072840017	0.126187514540496
chr1	229637156	229637503	348	+	exon	URB2	0.407943039139684	1	0.313567037742768	1	0.839878808764366	0.981783503648294	-0.468466835118927	-0.301338482920432	0.308380202488615	0.99996072840017	-0.167128352198495
chr1	229638048	229638247	200	+	exon	URB2	0.829545724451183	1	0.943575695191994	1	0.966195273759825	0.981783503648294	-0.567090932226212	-0.301338482920432	0.308380202488615	0.99996072840017	-0.26575244930578
chr1	230279527	230279876	350	+	utr3	GALNT2	0.581065641241087	1	0.702965159512291	1	0.742371843417419	0.981783503648294	0.129995889856934	0.0919925475238631	0.778752220216457	0.99996072840017	0.0380033423330714
chr1	230280026	230280126	101	+	utr3	GALNT2	0.508868038972003	1	0.363771915763192	1	0.500216464801544	0.981783503648294	-0.641202425221752	0.0919925475238631	0.778752220216457	0.99996072840017	-0.733194972745615
chr1	231000396	231000496	101	+	utr3	ARV1	0.294841515894444	1	0.179498375653388	1	0.395269873325598	0.981783503648294	-0.537549520243803	0.0678956133762001	0.867645721195268	0.99996072840017	-0.605445133620003
chr1	231337104	231337203	100	+	utr5	SPRTN	0.458676854356693	1	0.481015847989062	1	0.716265788913071	0.981783503648294	0.796017910797779	-0.210768469593837	0.643572502444014	0.99996072840017	1.00678638039162
chr1	231337699	231337799	101	+	utr5	SPRTN	0.495433582362865	1	0.466943240208399	1	0.463814512535715	0.981783503648294	1.12774219284822	-0.210768469593837	0.643572502444014	0.99996072840017	1.33851066244206
chr1	231352740	231353038	299	+	utr3	SPRTN	0.445562840741152	1	0.485970545562202	1	0.859297019907886	0.981783503648294	-0.292234556459571	-0.210768469593837	0.643572502444014	0.99996072840017	-0.0814660868657338
chr1	231353286	231353385	100	+	utr3	SPRTN	0.613402760899972	1	0.489212173000618	1	0.557510346817208	0.981783503648294	-0.333958367684596	-0.210768469593837	0.643572502444014	0.99996072840017	-0.12318989809076
chr1	231528702	231528801	100	+	utr5	TSNAX-DISC1	0.502070120480359	1	0.522940939065659	1	0.674217574084425	0.981783503648294	0.315248019942672	NA	NA	NA	NA
chr1	231694539	231694689	151	+	utr3	TSNAX-DISC1	0.667451631512524	1	0.696131958519776	1	0.917493563741253	0.981783503648294	0.618556766601012	NA	NA	NA	NA
chr1	232983533	232983832	300	+	utr3	NTPCR	0.673027135746366	1	0.739973285899587	1	0.918025945374075	0.981783503648294	-0.385116125441316	-0.248633995335067	0.500230013417442	0.99996072840017	-0.136482130106249
chr1	233379418	233382311	2894	+	exon	RP5-862P8.2	0.931840198171052	1	0.914158168056935	1	0.725558918571682	0.981783503648294	-0.0650502613972284	-0.226005698834016	0.472469428021978	0.99996072840017	0.160955437436787
chr1	233382410	233382858	449	+	utr3	RP5-862P8.2	0.313514663164954	1	0.407781611885857	1	0.622903380052688	0.981783503648294	0.219067676007435	-0.226005698834016	0.472469428021978	0.99996072840017	0.44507337484145
chr1	234373504	234373601	98	+	utr5	COA6	0.438162448690731	1	0.341058141823504	1	0.820448487055368	0.981783503648294	0.362264576872792	0.163661295934541	0.78513979670811	0.99996072840017	0.198603280938251
chr1	234383807	234383952	146	+	utr3	COA6	0.34379374402365	1	0.237078453629274	1	0.410180687293473	0.981783503648294	-0.593323479656522	0.163661295934541	0.78513979670811	0.99996072840017	-0.756984775591063
chr1	234607255	234607403	149	+	exon	RP4-781K5.2	0.0536158237669865	1	0.0685947394055221	1	0.0889842782022031	0.981783503648294	1.25095571031259	NA	NA	NA	NA
chr1	235342208	235342356	149	+	exon	GGPS1	0.495034150955682	1	0.345218277922394	1	0.283919586467336	0.981783503648294	-0.56488576865298	-0.16689149022119	0.670278145658154	0.99996072840017	-0.39799427843179
chr1	236142554	236142652	99	+	utr5	GPR137B	0.302413658460997	1	0.193305869209077	1	0.465375125146312	0.981783503648294	2.41158200079174	-0.144931639410566	0.759931382701824	0.99996072840017	2.5565136402023
chr1	236482378	236482477	100	+	exon	EDARADD	0.198358068810681	1	0.153525469786581	1	0.555531940235162	0.981783503648294	-0.125692475238744	0.519215955440399	0.526707600207283	0.99996072840017	-0.644908430679143
chr1	236484218	236484371	154	+	utr3	EDARADD	0.559054945956817	1	0.585504618945024	1	0.907521392088761	0.981783503648294	0.490140601962693	0.519215955440399	0.526707600207283	0.99996072840017	-0.0290753534777059
chr1	236543048	236543148	101	+	exon	LGALS8	0.558175648769089	1	0.358202256676019	1	0.622994349537151	0.981783503648294	0.278132850929347	-0.337419146167745	0.467569961641171	0.99996072840017	0.615551997097092
chr1	236543447	236543546	100	+	exon	LGALS8	0.574064194699453	1	0.460080497146896	1	0.615043453531327	0.981783503648294	-0.427013727617235	-0.337419146167745	0.467569961641171	0.99996072840017	-0.0895945814494893
chr1	236550840	236550940	101	+	utr3	LGALS8	0.692071674804969	1	0.602805888462224	1	0.76271237237959	0.981783503648294	-0.135839747998659	-0.337419146167745	0.467569961641171	0.99996072840017	0.201579398169086
chr1	236897796	236898245	450	+	utr3	MTR	0.801910655580002	1	0.655940692681479	1	0.94612598263079	0.981783503648294	-0.419792751453147	-0.277053718431228	0.345812293652676	0.99996072840017	-0.142739033021919
chr1	236899192	236899292	101	+	utr3	MTR	0.621245203248368	1	0.645129774344307	1	0.51969801170187	0.981783503648294	-0.881540475868339	-0.277053718431228	0.345812293652676	0.99996072840017	-0.604486757437111
chr1	236903682	236903831	150	+	utr3	MTR	0.853411307978513	1	0.75606701667661	1	0.854190836719473	0.981783503648294	-0.506629573162226	-0.277053718431228	0.345812293652676	0.99996072840017	-0.229575854730998
chr1	240092445	240092545	101	+	exon	FMN2	0.164470334630058	1	0.118912891252897	1	0.445574212194102	0.981783503648294	2.15546756912604	-0.234706105613616	0.60245581981751	0.99996072840017	2.39017367473966
chr1	240092645	240092745	101	+	exon	FMN2	0.436905432785565	1	0.418358194342312	1	0.563185745497393	0.981783503648294	0.307595404491963	-0.234706105613616	0.60245581981751	0.99996072840017	0.542301510105579
chr1	240092845	240092945	101	+	exon	FMN2	0.237946383572169	1	0.121972874766193	1	0.666402274218658	0.981783503648294	2.34501111654775	-0.234706105613616	0.60245581981751	0.99996072840017	2.57971722216137
chr1	240093294	240093394	101	+	exon	FMN2	0.795958224508785	1	0.819380638614033	1	0.752645384361112	0.981783503648294	1.55006383877279	-0.234706105613616	0.60245581981751	0.99996072840017	1.78476994438641
chr1	240093494	240123198	29705	+	utr5	FMN2	0.119310714090455	1	0.138730952483311	1	0.393113262601703	0.981783503648294	0.574899842179425	-0.234706105613616	0.60245581981751	0.99996072840017	0.809605947793041
chr1	240206884	240206984	101	+	exon	FMN2	0.059786895727229	1	0.0351843159338973	1	0.348707444359093	0.981783503648294	0.105447709250455	-0.234706105613616	0.60245581981751	0.99996072840017	0.340153814864071
chr1	240207284	240207384	101	+	exon	FMN2	0.812567887824757	1	0.684014223279662	1	0.925884773063022	0.981783503648294	-0.501084220403506	-0.234706105613616	0.60245581981751	0.99996072840017	-0.26637811478989
chr1	244054016	244054115	100	+	exon	ZBTB18	0.605877882284549	1	0.472647328512606	1	0.703298133519134	0.981783503648294	-0.475934795267698	-0.17815375154435	0.622719545029555	0.99996072840017	-0.297781043723349
chr1	244055004	244055400	397	+	utr3	ZBTB18	0.511882818905248	1	0.549252560321702	1	0.421538753389977	0.981783503648294	-0.451197578461063	-0.17815375154435	0.622719545029555	0.99996072840017	-0.273043826916713
chr1	244705664	244705912	249	+	utr3	DESI2	0.798970066491195	1	0.922234760656375	1	0.963596326226147	0.981783503648294	0.340976373195141	-0.0290241469714834	0.923092562758893	0.99996072840017	0.370000520166624
chr1	244706011	244706159	149	+	utr3	DESI2	0.924046850868306	1	0.77309193249471	1	0.510748767650682	0.981783503648294	-0.129650520663213	-0.0290241469714834	0.923092562758893	0.99996072840017	-0.10062637369173
chr1	246647483	246647781	299	+	exon	CNST	0.798176356479213	1	0.715523282317253	1	0.873410794578961	0.981783503648294	-0.105635378602556	0.221684515163492	0.713892949130135	0.99996072840017	-0.327319893766047
chr1	917458	917557	100	-	exon	RP11-54O7.3	0.978180973884787	1	0.929984734833036	1	0.910618968622311	0.981783503648294	-0.357214621520572	-0.0865934268373103	0.897928830172829	0.99996072840017	-0.270621194683262
chr1	918051	918150	100	-	exon	RP11-54O7.3	0.292302333322845	1	0.137562388210364	1	0.587487675794332	0.981783503648294	-0.601227524634399	-0.0865934268373103	0.897928830172829	0.99996072840017	-0.514634097797089
chr1	920077	920374	298	-	exon	RP11-54O7.3	0.471441441309243	1	0.433023092343764	1	0.731582206002601	0.981783503648294	0.453273584905947	-0.0865934268373103	0.897928830172829	0.99996072840017	0.539867011743257
chr1	920472	920818	347	-	exon	RP11-54O7.3	0.56967841286792	1	0.412421490936092	1	0.904096786443947	0.981783503648294	-0.16975388403842	-0.0865934268373103	0.897928830172829	0.99996072840017	-0.0831604572011096
chr1	944254	944453	200	-	utr3	NOC2L	0.455335449882455	1	0.535434378674895	1	0.941680877524311	0.981783503648294	0.720294896834496	0.313617241391179	0.343190567857595	0.99996072840017	0.406677655443317
chr1	1082067	1082166	100	-	utr3	C1orf159	0.296165420072666	1	0.243758387445935	1	0.701623271902143	0.981783503648294	2.18323509822741	-0.442824481211794	0.602384952272621	0.99996072840017	2.6260595794392
chr1	1082266	1082465	200	-	utr3	C1orf159	0.118775144694012	1	0.0635623911648866	1	0.245973671695395	0.981783503648294	2.01813651516442	-0.442824481211794	0.602384952272621	0.99996072840017	2.46096099637622
chr1	1217057	1217156	100	-	utr3	SDF4	0.280567132263015	1	0.1811014025059	1	0.607607167529464	0.981783503648294	-0.854504536910237	0.242357362206863	0.585532598256648	0.99996072840017	-1.0968618991171
chr1	1228888	1231981	3094	-	utr5	SDF4	0.463810378609469	1	0.473267804902962	1	0.722122638748224	0.981783503648294	2.13006410143964	0.242357362206863	0.585532598256648	0.99996072840017	1.88770673923277
chr1	1255000	1255149	150	-	utr3	UBE2J2	0.884623141710853	1	0.732297425693967	1	0.808578741992789	0.981783503648294	0.858129090542676	-0.0246769484803901	0.95611092258235	0.99996072840017	0.882806039023066
chr1	1255248	1255347	100	-	utr3	UBE2J2	0.296256285447632	1	0.312417227119074	1	0.639670170815647	0.981783503648294	1.17763309372078	-0.0246769484803901	0.95611092258235	0.99996072840017	1.20231004220117
chr1	1311635	1311734	100	-	utr3	CPSF3L	0.733293810450775	1	0.7593189255637	1	0.849264582140572	0.981783503648294	-0.162145168858924	-0.0356745991674104	0.922456738549394	0.99996072840017	-0.126470569691514
chr1	1313151	1313499	349	-	exon	CPSF3L	0.279061698359209	1	0.191201939595257	1	0.203181324387641	0.981783503648294	1.44993108771487	-0.0356745991674104	0.922456738549394	0.99996072840017	1.48560568688228
chr1	1313738	1313887	150	-	utr3	CPSF3L	0.842229195670738	1	0.931857128373919	1	0.766806441710706	0.981783503648294	0.0411694763438446	-0.0356745991674104	0.922456738549394	0.99996072840017	0.076844075511255
chr1	1314535	1314635	101	-	exon	CPSF3L	0.847593546037375	1	0.686178582122126	1	0.796069543644242	0.981783503648294	1.14024016024643	-0.0356745991674104	0.922456738549394	0.99996072840017	1.17591475941384
chr1	1314734	1314884	151	-	utr3	CPSF3L	0.224602150393897	1	0.158331879100826	1	0.348061847296116	0.981783503648294	0.749682117356772	-0.0356745991674104	0.922456738549394	0.99996072840017	0.785356716524182
chr1	1315332	1315432	101	-	utr3	CPSF3L	0.417917557135689	1	0.34773553993606	1	0.508975348144553	0.981783503648294	0.464712253089966	-0.0356745991674104	0.922456738549394	0.99996072840017	0.500386852257376
chr1	1318962	1319211	250	-	exon	CPSF3L	0.0142398528138846	1	0.00222683459805349	1	0.0615461918570832	0.981783503648294	1.8583572143429	-0.0356745991674104	0.922456738549394	0.99996072840017	1.89403181351031
chr1	1319310	1319510	201	-	utr3	CPSF3L	0.588744063960609	1	0.609502356358713	1	0.797946477992082	0.981783503648294	0.413914493138503	-0.0356745991674104	0.922456738549394	0.99996072840017	0.449589092305914
chr1	1386611	1386861	251	-	utr3	CCNL2	0.889387277306134	1	0.747293783586179	1	0.790216240254112	0.981783503648294	-0.0820896300719495	0.140574435012936	0.621601213267303	0.99996072840017	-0.222664065084885
chr1	1387011	1387261	251	-	utr3	CCNL2	0.778633393584674	1	0.643915061803552	1	0.81585301942526	0.981783503648294	0.711240640934686	0.140574435012936	0.621601213267303	0.99996072840017	0.57066620592175
chr1	1391172	1391272	101	-	utr3	CCNL2	0.251992457152835	1	0.168757799000344	1	0.206964136182707	0.981783503648294	-0.162418507829883	0.140574435012936	0.621601213267303	0.99996072840017	-0.302992942842818
chr1	1407164	1407263	100	-	utr5	MRPL20	0.178205758945565	1	0.14024961144355	1	0.114448818078158	0.981783503648294	2.20536974922445	-0.0172971012522235	0.97208991497635	0.99996072840017	2.22266685047667
chr1	1541673	1541922	250	-	utr3	SSU72	0.992691541630124	1	0.845114229052698	1	0.513689863982964	0.981783503648294	-0.178316594624643	-0.127657458421263	0.70390238309088	0.99996072840017	-0.0506591362033797
chr1	1574520	1574620	101	-	utr5	SSU72	0.229211845329197	1	0.228654664370141	1	0.764289472293089	0.981783503648294	2.87176908380233	-0.127657458421263	0.70390238309088	0.99996072840017	2.99942654222359
chr1	1664992	1665742	751	-	utr3	SLC35E2B	0.2142804892411	1	0.212185532107784	1	0.206381873841316	0.981783503648294	0.303994752758665	-0.362141685785269	0.466401941628629	0.99996072840017	0.666136438543934
chr1	1890401	1890918	518	-	utr5	GNB1	0.00832003917499234	1	0.00131778451449316	1	0.0913006618190646	0.981783503648294	4.21945022561988	-0.0728095008504882	0.791476333915904	0.99996072840017	4.29225972647037
chr1	2185258	2185358	101	-	utr3	FAAP20	0.985371693929501	1	0.985732757266282	1	0.945252028379901	0.981783503648294	0.523586701269842	-0.187743048047853	0.767650468695463	0.99996072840017	0.711329749317695
chr1	2508533	2508830	298	-	utr3	PANK4	0.565848490112455	1	0.438937111016913	1	0.727194090833031	0.981783503648294	0.198842936331102	0.158798662203585	0.752727466242479	0.99996072840017	0.0400442741275171
chr1	3738136	3738285	150	-	exon	TP73-AS1	0.454610632141087	1	0.486186869428278	1	0.953862738838159	0.981783503648294	-0.306959878060429	-0.23256139309061	0.567647440473587	0.99996072840017	-0.0743984849698192
chr1	3738683	3738782	100	-	exon	TP73-AS1	0.962011976030901	1	0.932108070837309	1	0.90349315628207	0.981783503648294	-0.396033383984278	-0.23256139309061	0.567647440473587	0.99996072840017	-0.163471990893668
chr1	3746193	3746640	448	-	exon	TP73-AS1	0.999622235629396	1	0.856761459229111	1	0.811771919617013	0.981783503648294	-0.125105683998943	-0.23256139309061	0.567647440473587	0.99996072840017	0.107455709091667
chr1	3785117	3787010	1894	-	exon	LRRC47	0.317851524207237	1	0.321727132353947	1	0.501387521334565	0.981783503648294	1.209653886955	-0.0111999097013069	0.975476555385439	0.99996072840017	1.22085379665631
chr1	6222879	6223028	150	-	utr3	ICMT	0.220702403473996	1	0.198718677151884	1	0.647162956809514	0.981783503648294	0.508558300528952	0.0725668999870903	0.791194428054799	0.99996072840017	0.435991400541862
chr1	6223821	6224119	299	-	utr3	ICMT	0.439797707029684	1	0.344146485667573	1	0.47303669219929	0.981783503648294	-0.23261210207341	0.0725668999870903	0.791194428054799	0.99996072840017	-0.305179002060501
chr1	6224416	6225061	646	-	utr3	ICMT	0.806002519794132	1	0.971734201197838	1	0.862138741810204	0.981783503648294	0.00131339506474377	0.0725668999870903	0.791194428054799	0.99996072840017	-0.0712535049223466
chr1	6247645	6247744	100	-	utr3	GPR153	0.985336518541463	1	0.961641406605724	1	0.903818014232883	0.981783503648294	0.152051297129626	0.0400258057579512	0.953209346133077	0.99996072840017	0.112025491371675
chr1	6248939	6249088	150	-	utr3	GPR153	0.941136797185863	1	0.913294325417894	1	0.821891103510012	0.981783503648294	1.83486477729758	0.0400258057579512	0.953209346133077	0.99996072840017	1.79483897153963
chr1	6249237	6249337	101	-	utr3	GPR153	0.845255301495274	1	0.999523485856344	1	NA	NA	2.52230004040142	0.0400258057579512	0.953209346133077	0.99996072840017	2.48227423464346
chr1	6524394	6524643	250	-	utr3	NOL9	0.974199731651952	1	0.881612725670233	1	0.939828339095957	0.981783503648294	0.0509887953578737	-0.341373314262882	0.252076094067791	0.99996072840017	0.392362109620756
chr1	6525492	6525592	101	-	utr3	NOL9	0.766115658835927	1	0.638001058767682	1	0.743251908071408	0.981783503648294	-0.454074299994703	-0.341373314262882	0.252076094067791	0.99996072840017	-0.112700985731821
chr1	6525742	6525942	201	-	utr3	NOL9	0.998902560358307	1	0.869637240293629	1	0.761495217433347	0.981783503648294	-0.59989627937729	-0.341373314262882	0.252076094067791	0.99996072840017	-0.258522965114407
chr1	6532392	6532492	101	-	exon	NOL9	0.178440330925126	1	0.110994255334475	1	0.877781773546201	0.981783503648294	-0.533728880444211	-0.341373314262882	0.252076094067791	0.99996072840017	-0.192355566181328
chr1	6592710	6592809	100	-	utr3	KLHL21	0.151814252019892	1	0.0560983596833688	1	0.317748448911418	0.981783503648294	1.79661758591738	0.116887233111437	0.768908820387312	0.99996072840017	1.67973035280594
chr1	6592908	6593007	100	-	utr3	KLHL21	0.479051444985356	1	0.324528901730728	1	0.7076490826244	0.981783503648294	-0.441005455814458	0.116887233111437	0.768908820387312	0.99996072840017	-0.557892688925896
chr1	6593256	6593603	348	-	utr3	KLHL21	0.152339632463356	1	0.159067447891275	1	0.397082267081229	0.981783503648294	1.18373571737691	0.116887233111437	0.768908820387312	0.99996072840017	1.06684848426548
chr1	6599078	6599326	249	-	exon	KLHL21	0.941927715623187	1	0.997873445160665	1	0.942665280609757	0.981783503648294	1.62486026641111	0.116887233111437	0.768908820387312	0.99996072840017	1.50797303329967
chr1	6601901	6602000	100	-	exon	KLHL21	0.332887141306447	1	0.255609083611907	1	0.495939583706954	0.981783503648294	2.07528846979941	0.116887233111437	0.768908820387312	0.99996072840017	1.95840123668797
chr1	6602298	6602397	100	-	exon	KLHL21	0.590667597500148	1	0.521776889459006	1	0.864695485127238	0.981783503648294	1.10272851714997	0.116887233111437	0.768908820387312	0.99996072840017	0.985841284038535
chr1	6635364	6635513	150	-	utr3	DNAJC11	0.363241597351906	1	0.344281343008706	1	0.74842930565774	0.981783503648294	1.41369720163108	-0.174804779526452	0.693566168479769	0.99996072840017	1.58850198115753
chr1	8013208	8013358	151	-	utr3	ERRFI1	0.71921696702608	1	0.585513037395803	1	0.939064909770647	0.981783503648294	-0.613416052316104	0.0461155334286994	0.909857052856341	0.99996072840017	-0.659531585744803
chr1	8013856	8014205	350	-	utr3	ERRFI1	0.76761068264171	1	0.888559536482823	1	0.972497611444013	0.982160577413375	0.0702250287127339	0.0461155334286994	0.909857052856341	0.99996072840017	0.0241094952840345
chr1	8354787	8354887	101	-	utr3	RERE	0.764408658580209	1	0.617366328520867	1	0.665218198030537	0.981783503648294	-0.791109305043396	-0.488723157517447	0.141273409661812	0.99996072840017	-0.302386147525949
chr1	8358231	8358380	150	-	exon	RERE	0.00407057127506034	0.969709765179169	0.000774673037410634	1	0.0746324520636097	0.981783503648294	1.80574499782606	-0.488723157517447	0.141273409661812	0.99996072840017	2.2944681553435
chr1	8877908	8878007	100	-	exon	ENO1-IT1	0.0236186527487493	1	0.00351612331992839	1	0.0402331884601775	0.981783503648294	1.14355703762412	-0.166169674223902	0.897003996387943	0.99996072840017	1.30972671184802
chr1	8878245	8878705	461	-	utr5	ENO1	0.000180656562502307	0.301257722012776	0.000202272006487974	1	0.000360567649562881	0.273516407401955	1.95276840178219	0.0897098199305319	0.726133981341407	0.99996072840017	1.86305858185166
chr1	9104035	9104134	100	-	utr3	GPR157	0.694137921919941	1	0.627896125356538	1	0.903863138950048	0.981783503648294	0.0777248598215627	0.471650258041836	0.378205073201427	0.99996072840017	-0.393925398220273
chr1	9151091	9151240	150	-	exon	MIR34A	0.583825029384002	1	0.537105721135626	1	0.708357494149135	0.981783503648294	-1.78837167926519	0.0933262728608686	0.909938503895807	0.99996072840017	-1.88169795212606
chr1	9729125	9729225	101	-	utr3	CLSTN1	0.6173679930279	1	0.485770589489768	1	0.919220939773798	0.981783503648294	-0.372167920885694	-0.125800519790476	0.68964078071923	0.99996072840017	-0.246367401095217
chr1	9730316	9730465	150	-	utr3	CLSTN1	0.41880469815213	1	0.402516719138736	1	0.516269323207544	0.981783503648294	1.01312022364648	-0.125800519790476	0.68964078071923	0.99996072840017	1.13892074343696
chr1	9930090	9930189	100	-	utr3	LZIC	0.545535547959777	1	0.387826762697679	1	0.605216288202851	0.981783503648294	-0.19578610499972	0.168596535176595	0.702201334519917	0.99996072840017	-0.364382640176315
chr1	10461251	10461401	151	-	utr3	DFFA	0.192709237536744	1	0.0982049212177797	1	0.138085161424725	0.981783503648294	-0.774387870595032	-0.0972391385657684	0.756790827291779	0.99996072840017	-0.677148732029264
chr1	11107133	11107233	101	-	utr3	MTOR	0.654313118389647	1	0.543392128142248	1	0.96063349316696	0.981783503648294	-0.412041941497882	-0.303188914590586	0.265702538701801	0.99996072840017	-0.108853026907295
chr1	11107333	11107433	101	-	utr3	MTOR	0.660740251165396	1	0.675246903617869	1	0.923911102512009	0.981783503648294	-0.676945734553982	-0.303188914590586	0.265702538701801	0.99996072840017	-0.373756819963395
chr1	11674530	11674629	100	-	utr3	MAD2L2	0.271553719084204	1	0.254324071958399	1	0.630113379531778	0.981783503648294	1.28825944911948	0.0400260750759288	0.921306028609306	0.99996072840017	1.24823337404355
chr1	11790456	11790555	100	-	utr3	MTHFR	0.85415600600231	1	0.931558027407425	1	0.895730058825223	0.981783503648294	-0.210722964877793	-0.275913229912733	0.642085829578196	0.99996072840017	0.0651902650349408
chr1	11919889	11920038	150	-	utr3	KIAA2013	0.55613292037611	1	0.659365713046789	1	0.629928408299225	0.981783503648294	-0.203815882575941	-0.159674285818327	0.778570826580811	0.99996072840017	-0.0441415967576146
chr1	11922626	11922775	150	-	exon	KIAA2013	0.165825714652735	1	0.11964704984108	1	0.457081485708759	0.981783503648294	1.50571104368905	-0.159674285818327	0.778570826580811	0.99996072840017	1.66538532950738
chr1	11923172	11923272	101	-	exon	KIAA2013	0.683964847985232	1	0.711657487557279	1	0.918503009948242	0.981783503648294	1.95260084277941	-0.159674285818327	0.778570826580811	0.99996072840017	2.11227512859774
chr1	12568059	12568159	101	-	utr3	DHRS3	0.987842316890914	1	0.889308180407409	1	0.804160412864252	0.981783503648294	-0.237829631960759	0.127497247353309	0.827407122338093	0.99996072840017	-0.365326879314068
chr1	15834919	15835166	248	-	exon	FLJ37453	0.760787660510492	1	0.880478806393251	1	0.876580308396057	0.981783503648294	1.42512659281777	-0.228512665902986	0.676760929630381	0.99996072840017	1.65363925872076
chr1	15835265	15835512	248	-	exon	FLJ37453	0.445052980633529	1	0.471906050091488	1	0.91953952293597	0.981783503648294	-0.0100594337792761	-0.228512665902986	0.676760929630381	0.99996072840017	0.218453232123709
chr1	15835759	15836007	249	-	exon	FLJ37453	0.848844979936626	1	0.879190285754353	1	0.944931552547945	0.981783503648294	0.392979101404814	-0.228512665902986	0.676760929630381	0.99996072840017	0.6214917673078
chr1	16124684	16124782	99	-	utr3	EPHA2	0.93320049314697	1	0.984471369580044	1	0.741950177634866	0.981783503648294	-0.106604434720442	-0.131813153262334	0.742493395591914	0.99996072840017	0.0252087185418919
chr1	16148712	16148910	199	-	exon	EPHA2	0.459584970602782	1	0.51152015929149	1	0.703190954467306	0.981783503648294	0.276813696415579	-0.131813153262334	0.742493395591914	0.99996072840017	0.408626849677913
chr1	16250682	16250931	250	-	exon	FBXO42	0.321248712513331	1	0.174522837759072	1	0.0771365201916187	0.981783503648294	-0.459392349569383	0.0734137447974585	0.850337158829634	0.99996072840017	-0.532806094366841
chr1	16251181	16251430	250	-	exon	FBXO42	0.501307601671293	1	0.373456924850043	1	0.649309427131799	0.981783503648294	-0.578869163533367	0.0734137447974585	0.850337158829634	0.99996072840017	-0.652282908330825
chr1	17053973	17054121	149	-	utr5	SDHB	0.512587380020491	1	0.54264800601524	1	0.782533230898665	0.981783503648294	2.2309170389493	-0.145851530908282	0.682311525563169	0.99996072840017	2.37676856985759
chr1	17407058	17407207	150	-	utr3	RCC2	0.320086964661826	1	0.383538993838154	1	0.698120011210481	0.981783503648294	0.29030434221986	-0.105292327094475	0.692647542271366	0.99996072840017	0.395596669314335
chr1	17407903	17408002	100	-	utr3	RCC2	0.249611111906342	1	0.279938050170594	1	0.417067389751109	0.981783503648294	1.23865521592385	-0.105292327094475	0.692647542271366	0.99996072840017	1.34394754301833
chr1	17408152	17408400	249	-	utr3	RCC2	0.580249573805013	1	0.724427863518917	1	0.876704826665272	0.981783503648294	0.0367794763215654	-0.105292327094475	0.692647542271366	0.99996072840017	0.14207180341604
chr1	17408947	17409046	100	-	utr3	RCC2	0.698240675213449	1	0.824232988711803	1	0.779265688897563	0.981783503648294	0.195640991511011	-0.105292327094475	0.692647542271366	0.99996072840017	0.300933318605486
chr1	19219064	19219164	101	-	utr3	EMC1	0.73275444834607	1	0.631035321414493	1	0.965242038188755	0.981783503648294	-0.61480153554386	-0.121765422752081	0.684420891332688	0.99996072840017	-0.493036112791779
chr1	19219264	19219414	151	-	utr3	EMC1	0.397045604528472	1	0.459486239031355	1	0.967481620123159	0.981783503648294	-0.279439803871916	-0.121765422752081	0.684420891332688	0.99996072840017	-0.157674381119835
chr1	20500045	20500343	299	-	utr3	MUL1	0.822100510815895	1	0.697787120322932	1	0.945764460102108	0.981783503648294	0.275807887219793	0.227493960161167	0.641045217059167	0.99996072840017	0.0483139270586261
chr1	20501040	20501139	100	-	exon	MUL1	0.197239914764719	1	0.175721031839812	1	0.653619656038056	0.981783503648294	0.887743944132817	0.227493960161167	0.641045217059167	0.99996072840017	0.66024998397165
chr1	20648649	20648899	251	-	exon	PINK1-AS	0.287247889025837	1	0.138660870734145	1	0.413677859625533	0.981783503648294	0.314358163137542	-0.00630670483311275	0.99494548533003	0.99996072840017	0.320664867970655
chr1	20720129	20720229	101	-	utr3	SH2D5	0.616093002740866	1	0.458058764666202	1	0.605124105533582	0.981783503648294	-0.749559308533659	-0.0954896615809662	0.903114202516324	0.99996072840017	-0.654069646952693
chr1	20720477	20720626	150	-	utr3	SH2D5	0.335758196087905	1	0.315108770875712	1	0.297383581733135	0.981783503648294	0.0924348556726926	-0.0954896615809662	0.903114202516324	0.99996072840017	0.187924517253659
chr1	20941725	20942075	351	-	exon	EIF4G3	0.616990714359751	1	0.712752538096549	1	0.970433360898591	0.981783503648294	-0.611499636132217	-0.206224935384741	0.446054944743647	0.99996072840017	-0.405274700747476
chr1	21176788	21176888	101	-	utr5	EIF4G3	0.557307674543265	1	0.563540204849437	1	0.588543635790473	0.981783503648294	0.682636680672583	-0.206224935384741	0.446054944743647	0.99996072840017	0.888861616057324
chr1	21218043	21218391	349	-	utr3	ECE1	0.205245646191283	1	0.128852029052655	1	0.597064439280531	0.981783503648294	-0.372149481281374	-0.167252212391756	0.685674385052121	0.99996072840017	-0.204897268889617
chr1	21219038	21219138	101	-	utr3	ECE1	0.168372185211542	1	0.0945088800076434	1	0.349682103310969	0.981783503648294	1.52896883260939	-0.167252212391756	0.685674385052121	0.99996072840017	1.69622104500115
chr1	21219386	21219735	350	-	utr3	ECE1	0.857622248391763	1	0.966873474047492	1	0.784261484015596	0.981783503648294	0.0909533140050526	-0.167252212391756	0.685674385052121	0.99996072840017	0.258205526396809
chr1	21219934	21220033	100	-	utr3	ECE1	0.602718210900208	1	0.53863783684751	1	0.676730696242827	0.981783503648294	0.17234899537256	-0.167252212391756	0.685674385052121	0.99996072840017	0.339601207764316
chr1	23088254	23088354	101	-	utr3	LUZP1	0.91011729365201	1	0.944966927019195	1	0.911362485291288	0.981783503648294	-0.606995065655392	-0.144782779837294	0.667677281497104	0.99996072840017	-0.462212285818099
chr1	23088652	23088752	101	-	utr3	LUZP1	0.972211295011864	1	0.878521626999025	1	0.903746330455414	0.981783503648294	-0.248489857342041	-0.144782779837294	0.667677281497104	0.99996072840017	-0.103707077504747
chr1	23088852	23088951	100	-	utr3	LUZP1	0.946972416859348	1	0.838004127289914	1	0.942149051594846	0.981783503648294	0.593184971820778	-0.144782779837294	0.667677281497104	0.99996072840017	0.737967751658071
chr1	23091312	23091412	101	-	exon	LUZP1	0.946242187340629	1	0.787205180724016	1	0.80325518218308	0.981783503648294	-0.490809173946622	-0.144782779837294	0.667677281497104	0.99996072840017	-0.346026394109328
chr1	23310231	23310430	200	-	utr3	HNRNPR	0.252829020407678	1	0.162746023820127	1	0.376937139832896	0.981783503648294	-0.799862752838139	-0.417844294705647	0.127455279005872	0.99996072840017	-0.382018458132492
chr1	23310530	23310730	201	-	exon	HNRNPR	0.112728379522376	1	0.112254208756332	1	0.209402656913495	0.981783503648294	0.708012489856967	-0.417844294705647	0.127455279005872	0.99996072840017	1.12585678456261
chr1	23344236	23344336	101	-	utr5	HNRNPR	0.000882662294764259	0.51516584833916	0.000464929837865888	1	0.0145741825467431	0.981783503648294	0.924760825350049	-0.417844294705647	0.127455279005872	0.99996072840017	1.3426051200557
chr1	23361194	23361294	101	-	utr3	ZNF436	0.833400061679462	1	0.841275019963697	1	0.917980893247452	0.981783503648294	0.0524470916854053	-0.0723893787205787	0.888776735666595	0.99996072840017	0.124836470405984
chr1	23361394	23361693	300	-	utr3	ZNF436	0.692837809990586	1	0.588370005892017	1	0.907795207856749	0.981783503648294	-0.290397809172812	-0.0723893787205787	0.888776735666595	0.99996072840017	-0.218008430452233
chr1	23361793	23361993	201	-	utr3	ZNF436	0.573037025168414	1	0.41839443243889	1	0.671833982949448	0.981783503648294	0.0530827298108292	-0.0723893787205787	0.888776735666595	0.99996072840017	0.125472108531408
chr1	23509753	23510001	249	-	utr3	E2F2	0.82502044479379	1	0.842903923261818	1	0.780217190762382	0.981783503648294	0.809909645420514	0.34048179370802	0.399552803481335	0.99996072840017	0.469427851712494
chr1	23845376	23845726	351	-	utr3	FUCA1	0.655395718881174	1	0.524548811651386	1	0.521184462032006	0.981783503648294	-0.400049538599965	0.237583267504944	0.657971234147252	0.99996072840017	-0.637632806104909
chr1	24157041	24157239	199	-	utr3	IFNLR1	0.301986774572515	1	0.241558377934946	1	0.498470739566001	0.981783503648294	0.896012061888459	0.0517434161913476	0.934611159897147	0.99996072840017	0.844268645697112
chr1	24357795	24357895	101	-	utr3	STPG1	0.481218072330452	1	0.334695887448805	1	0.635626436998702	0.981783503648294	-0.247052919441314	-0.353519459528439	0.498138586873299	0.99996072840017	0.106466540087125
chr1	24358144	24358442	299	-	utr3	STPG1	0.863266233650265	1	0.949328744329435	1	0.891957708682364	0.981783503648294	0.622868117597934	-0.353519459528439	0.498138586873299	0.99996072840017	0.976387577126373
chr1	24415839	24415939	101	-	exon	STPG1	0.0454032014455986	1	0.0110409436304925	1	0.205505289220837	0.981783503648294	0.794834617494991	-0.353519459528439	0.498138586873299	0.99996072840017	1.14835407702343
chr1	25247356	25247455	100	-	utr5	RSRP1	0.61107416465143	1	0.593376650526857	1	0.305945949544053	0.981783503648294	2.23922738762976	0.21032310913829	0.639082813708361	0.99996072840017	2.02890427849147
chr1	25834988	25835234	247	-	utr3	AUNIP	0.826595610797649	1	0.933504194499378	1	0.435030675592181	0.981783503648294	-0.304954811289807	-0.301386035337596	0.564528385019902	0.99996072840017	-0.00356877595221117
chr1	25835381	25835627	247	-	exon	AUNIP	0.863286034296911	1	0.750405253532745	1	0.800960359453888	0.981783503648294	-0.256256615706304	-0.301386035337596	0.564528385019902	0.99996072840017	0.0451294196312918
chr1	25862808	25862958	151	-	exon	PAQR7	0.272437130708832	1	0.120087935769329	1	0.373159758109587	0.981783503648294	1.02525489588818	0.828298918720192	0.46278891134587	0.99996072840017	0.19695597716799
chr1	25900914	25901013	100	-	utr3	STMN1	0.233512651165872	1	0.140921977333291	1	0.314291216665236	0.981783503648294	-0.440045138165058	0.27977692315553	0.300253511784155	0.99996072840017	-0.719822061320588
chr1	25961709	25961808	100	-	utr3	PAFAH2	0.590532994597585	1	0.459759574804453	1	0.911264962450657	0.981783503648294	-0.112730135532597	0.0887204182381835	0.898433046442129	0.99996072840017	-0.20145055377078
chr1	26888990	26889799	810	-	exon	GPN2	0.0841124138497538	1	0.0687678369990618	1	0.690665557552306	0.981783503648294	0.972664037225461	-0.266118359073728	0.535595134389222	0.99996072840017	1.23878239629919
chr1	26890148	26890247	100	-	utr5	GPN2	0.735811457846025	1	0.670478223176936	1	0.769908392101606	0.981783503648294	-0.0281400630464663	-0.266118359073728	0.535595134389222	0.99996072840017	0.237978296027262
chr1	26897409	26897508	100	-	exon	GPATCH3	0.717490017543627	1	0.715153349610104	1	0.874147932852922	0.981783503648294	0.0227449680284634	0.30870928863531	0.681144401147171	0.99996072840017	-0.285964320606847
chr1	26951523	26951722	200	-	utr3	KDF1	0.611839256651108	1	0.581226382823727	1	0.791644092059013	0.981783503648294	0.42069645441087	-0.00511824284499065	0.99717687731485	NA	0.42581469725586
chr1	27548069	27548168	100	-	exon	AHDC1	0.223695937247885	1	0.0871238262094575	1	0.570679949017743	0.981783503648294	0.545429160434677	-0.153321587495415	0.841582451444843	0.99996072840017	0.698750747930092
chr1	27548615	27548715	101	-	exon	AHDC1	0.598145856535389	1	0.656883920649081	1	0.908223418277778	0.981783503648294	0.612297398846642	-0.153321587495415	0.841582451444843	0.99996072840017	0.765618986342057
chr1	27549062	27549162	101	-	exon	AHDC1	0.426316578142355	1	0.406133290513304	1	0.489814317661647	0.981783503648294	0.34263497427802	-0.153321587495415	0.841582451444843	0.99996072840017	0.495956561773435
chr1	29148193	29148392	200	-	utr3	SRSF4	0.697885978663663	1	0.556471299898931	1	0.65662491791852	0.981783503648294	-0.351737736976869	-0.0864201871811561	0.778817149169242	0.99996072840017	-0.265317549795713
chr1	29148792	29148892	101	-	exon	SRSF4	0.254682706355622	1	0.170821870972109	1	0.643840637969354	0.981783503648294	2.55522189367144	-0.0864201871811561	0.778817149169242	0.99996072840017	2.64164208085259
chr1	29193369	29193469	101	-	utr3	MECR	0.619357395451548	1	0.64752648725491	1	0.812691056309532	0.981783503648294	-0.328868028826318	0.0340652674439515	0.950416198690261	0.99996072840017	-0.36293329627027
chr1	30869965	30870064	100	-	utr3	SDC3	0.887767944857219	1	0.75056988504462	1	0.85632974985779	0.981783503648294	-0.148654317755601	0.0114991586500554	0.981458022320708	0.99996072840017	-0.160153476405657
chr1	30872701	30872851	151	-	utr3	SDC3	0.649087439756169	1	0.517008490605755	1	0.933008437275833	0.981783503648294	-0.0345883384121024	0.0114991586500554	0.981458022320708	0.99996072840017	-0.0460874970621578
chr1	30876778	30876877	100	-	exon	SDC3	0.837458849758658	1	0.87672389453596	1	0.901944263339624	0.981783503648294	0.324977078006713	0.0114991586500554	0.981458022320708	0.99996072840017	0.313477919356658
chr1	31061894	31065692	3799	-	utr5	PUM1	0.587332100646984	1	0.666351964319455	1	0.94908863034847	0.981783503648294	1.11928846701087	-0.235463020180875	0.382180128988528	0.99996072840017	1.35475148719174
chr1	31296633	31296782	150	-	utr5	SNRNP40	0.463660696083849	1	0.416549046483131	1	0.599638334872931	0.981783503648294	1.98095738802825	0.0949055718511907	0.785340573136688	0.99996072840017	1.88605181617706
chr1	31630456	31630604	149	-	utr3	PEF1	0.756329528219414	1	0.842822949148904	1	0.682917265163793	0.981783503648294	-0.175194102409386	-0.0542738321751112	0.891127010987818	0.99996072840017	-0.120920270234274
chr1	31727216	31727415	200	-	utr3	ADGRB2	0.389839425151935	1	0.38170210359841	1	0.848500128640065	0.981783503648294	0.698675041239296	0.169372960689802	0.708243386042399	0.99996072840017	0.529302080549494
chr1	31908709	31908808	100	-	utr3	PTP4A2	0.748936429295703	1	0.590719698581524	1	0.303999520940959	0.981783503648294	-0.560201719172783	-0.0451280472983202	0.874086226919925	0.99996072840017	-0.515073671874463
chr1	31919431	31919531	101	-	utr5	PTP4A2	0.246905178837833	1	0.172702006012706	1	0.579661571883981	0.981783503648294	-0.228237646327595	-0.0451280472983202	0.874086226919925	0.99996072840017	-0.183109599029275
chr1	31937988	31938322	335	-	exon	PTP4A2	0.96273261105414	1	0.966994577354363	1	0.810400742960569	0.981783503648294	3.60732808768424	-0.0451280472983202	0.874086226919925	0.99996072840017	3.65245613498256
chr1	32334431	32334531	101	-	utr3	MARCKSL1	0.226186465420537	1	0.165497894963277	1	0.549658645598071	0.981783503648294	0.333635911462128	0.408294946827156	0.173828814597944	0.99996072840017	-0.0746590353650282
chr1	32365601	32365700	100	-	utr3	BSDC1	0.324966495531529	1	0.327057485685698	1	0.836938079515274	0.981783503648294	0.453864153982304	-0.420301859442556	0.240908522186136	0.99996072840017	0.87416601342486
chr1	32365999	32366098	100	-	utr3	BSDC1	0.687752326155792	1	0.649896714806274	1	0.360276258289235	0.981783503648294	-0.473867647002077	-0.420301859442556	0.240908522186136	0.99996072840017	-0.0535657875595208
chr1	32366297	32366397	101	-	utr3	BSDC1	0.703944679422413	1	0.761369096605479	1	0.876257459394813	0.981783503648294	-0.473779930906274	-0.420301859442556	0.240908522186136	0.99996072840017	-0.0534780714637185
chr1	32775536	32775635	100	-	utr3	YARS	0.54012466081031	1	0.423562451977241	1	0.901505933480745	0.981783503648294	-0.065581281103393	0.276692951510987	0.296375554202363	0.99996072840017	-0.34227423261438
chr1	32775735	32775884	150	-	utr3	YARS	0.736346526692291	1	0.864522903735719	1	0.710219514560136	0.981783503648294	-0.174963929380532	0.276692951510987	0.296375554202363	0.99996072840017	-0.451656880891519
chr1	32817207	32817407	201	-	utr5	YARS	0.642680228099996	1	0.673025021447374	1	0.91491550239893	0.981783503648294	2.57794396362809	0.276692951510987	0.296375554202363	0.99996072840017	2.3012510121171
chr1	32936740	32936839	100	-	utr3	RNF19B	0.843552014614732	1	0.806823324113759	1	0.531140614788471	0.981783503648294	-0.260290329317823	0.169419670387767	0.701901912899184	0.99996072840017	-0.42970999970559
chr1	32936937	32937183	247	-	utr3	RNF19B	0.757310823479109	1	0.744817907961491	1	0.542787131879016	0.981783503648294	0.68690728972101	0.169419670387767	0.701901912899184	0.99996072840017	0.517487619333243
chr1	33008089	33008239	151	-	utr3	AK2	0.516857396158057	1	0.5493688810662	1	0.813599981780919	0.981783503648294	0.352745755291984	0.0221249277773058	0.942183057145143	0.99996072840017	0.330620827514679
chr1	33324764	33324913	150	-	utr3	PHC2	0.00396084284644553	0.963227469719973	0.000486026575621899	1	0.102603391281675	0.981783503648294	1.72550854962714	0.0195424121137601	0.964532060892326	0.99996072840017	1.70596613751338
chr1	34855316	34855416	101	-	utr3	SMIM12	0.380591723616444	1	0.242598262701272	1	0.361327717128112	0.981783503648294	-0.506037997517071	-0.198216067977561	0.666734655631352	0.99996072840017	-0.307821929539509
chr1	34855516	34855765	250	-	utr3	SMIM12	0.603626501606451	1	0.460069611395275	1	0.295277030247012	0.981783503648294	-0.240244977650484	-0.198216067977561	0.666734655631352	0.99996072840017	-0.0420289096729227
chr1	34987164	34987264	101	-	exon	ZMYM6	0.768531939676807	1	0.777187428020899	1	0.72619465277479	0.981783503648294	0.00637067318948671	0.121981697914934	0.846267017448896	0.99996072840017	-0.115611024725447
chr1	34987414	34987514	101	-	exon	ZMYM6	0.735767327805424	1	0.765687380037447	1	0.867262415394149	0.981783503648294	-0.0621766673359983	0.121981697914934	0.846267017448896	0.99996072840017	-0.184158365250932
chr1	35192600	35192749	150	-	exon	SFPQ	0.19573263198146	1	0.1455357120726	1	0.433609979076589	0.981783503648294	2.47221814915683	0.131382911769698	0.607850513626464	0.99996072840017	2.34083523738714
chr1	35359097	35365985	6889	-	exon	ZMYM4-AS1	0.210998773985761	1	0.121926593936382	1	0.978653391733412	0.983534242492779	-0.409531912119021	-0.978184648049497	0.842969134228536	NA	0.568652735930476
chr1	35506754	35507003	250	-	exon	KIAA0319L	0.86127739840715	1	0.93839335401865	1	0.864645659870536	0.981783503648294	-0.149823049329428	-0.0185407898980769	0.957020761999907	0.99996072840017	-0.131282259431352
chr1	35714372	35714471	100	-	utr3	C1orf216	0.901621567292654	1	0.983573885781708	1	0.757931146400323	0.981783503648294	-0.418139536752584	-0.114931927258911	0.850215174743415	0.99996072840017	-0.303207609493674
chr1	35715664	35715813	150	-	exon	C1orf216	0.99392484350774	1	0.839264036766967	1	0.916593810198439	0.981783503648294	0.357512545518789	-0.114931927258911	0.850215174743415	0.99996072840017	0.4724444727777
chr1	35736312	35736411	100	-	utr3	CLSPN	0.84523609364166	1	0.734173637938933	1	0.22487038229707	0.981783503648294	-0.234096739625571	-0.159779087042287	0.678784520916578	0.99996072840017	-0.0743176525832845
chr1	35753924	35760429	6506	-	exon	CLSPN	0.908959363080626	1	0.818820504007518	1	0.807873521212284	0.981783503648294	-0.334688535474127	-0.159779087042287	0.678784520916578	0.99996072840017	-0.17490944843184
chr1	36137017	36137116	100	-	utr3	TRAPPC3	0.899516343724356	1	0.778240014719822	1	0.729929337219968	0.981783503648294	-0.0688662401372437	0.0655276659372721	0.867962947966922	0.99996072840017	-0.134393906074516
chr1	36393631	36393780	150	-	utr3	LSM10	0.143153270844684	1	0.122681101578692	1	0.330856038591693	0.981783503648294	1.10698873210082	-0.109454022684825	0.845001518947649	0.99996072840017	1.21644275478565
chr1	36393880	36393980	101	-	exon	LSM10	0.929185099965323	1	0.981778077714852	1	0.717939674409349	0.981783503648294	0.028215605851031	-0.109454022684825	0.845001518947649	0.99996072840017	0.137669628535856
chr1	36397792	36397892	101	-	utr5	LSM10	0.4353219573612	1	0.999424534257088	1	NA	NA	3.43672652105988	-0.109454022684825	0.845001518947649	0.99996072840017	3.54618054374471
chr1	36464239	36464388	150	-	utr5	MRPS15	0.435608071259067	1	0.36134544597154	1	0.475359574519108	0.981783503648294	1.95679145846613	0.187635403649858	0.647055986884745	0.99996072840017	1.76915605481627
chr1	37537541	37537690	150	-	utr3	SNIP1	0.544016831402632	1	0.438101379875249	1	0.729612469130944	0.981783503648294	-0.367005531098207	0.0240278065973914	0.958401406314139	0.99996072840017	-0.391033337695599
chr1	37537790	37537940	151	-	exon	SNIP1	0.559042998812759	1	0.612438292793486	1	0.920930135989181	0.981783503648294	-0.437156382625157	0.0240278065973914	0.958401406314139	0.99996072840017	-0.461184189222548
chr1	37540283	37540433	151	-	exon	SNIP1	0.769518155631872	1	0.759341839462612	1	0.438800002669537	0.981783503648294	-0.0243222856331653	0.0240278065973914	0.958401406314139	0.99996072840017	-0.0483500922305566
chr1	37540533	37540632	100	-	exon	SNIP1	0.508953079120256	1	0.478930845809427	1	0.788979311841528	0.981783503648294	2.65876862566503	0.0240278065973914	0.958401406314139	0.99996072840017	2.63474081906764
chr1	37595835	37595935	101	-	utr5	GNL2	0.635566419898937	1	0.636011119617653	1	0.904059194786035	0.981783503648294	2.18002246461871	0.240136839447004	0.478480799614406	0.99996072840017	1.93988562517171
chr1	37682915	37683064	150	-	utr3	C1orf109	0.495054342371208	1	0.320551677146616	1	0.108829064684855	0.981783503648294	-0.553689903306319	0.102339525844246	0.806045266019686	0.99996072840017	-0.656029429150565
chr1	37690381	37690481	101	-	utr5	C1orf109	0.586635315253621	1	0.600438953032263	1	0.949051968475589	0.981783503648294	0.640730648037111	0.102339525844246	0.806045266019686	0.99996072840017	0.538391122192865
chr1	37799870	37800169	300	-	exon	RP11-109P14.9	0.433514812869635	1	0.499417193726568	1	0.975028327983867	0.982321177681205	0.0546447483174936	NA	NA	NA	NA
chr1	37815198	37815348	151	-	exon	MTF1	0.745314991063032	1	0.63782154920054	1	0.714017410247083	0.981783503648294	-0.1350917974566	-0.480858990968054	0.271395365897955	0.99996072840017	0.345767193511455
chr1	37822236	37822386	151	-	exon	MTF1	0.202128447602238	1	0.150983939061465	1	0.577242036217079	0.981783503648294	0.370036731558727	-0.480858990968054	0.271395365897955	0.99996072840017	0.850895722526782
chr1	37857403	37857552	150	-	exon	MTF1	0.0632876641030305	1	0.0417522299063342	1	0.328274044800953	0.981783503648294	-0.496976478257278	-0.480858990968054	0.271395365897955	0.99996072840017	-0.0161174872892231
chr1	37989923	37990073	151	-	utr5	SF3A3	0.254960181550799	1	0.239076015204976	1	0.554752694612257	0.981783503648294	0.793859579104509	-0.0497060797639375	0.881962806018373	0.99996072840017	0.843565658868447
chr1	38838993	38839142	150	-	utr3	RRAGC	0.379015903862296	1	0.284466910593904	1	0.92701162774704	0.981783503648294	-0.302203845596983	-0.264203589962925	0.666187492232574	0.99996072840017	-0.038000255634058
chr1	38839241	38839340	100	-	utr3	RRAGC	0.179947030732741	1	0.101157768168263	1	0.806483963386249	0.981783503648294	-0.703602832740508	-0.264203589962925	0.666187492232574	0.99996072840017	-0.439399242777583
chr1	38864550	38864649	100	-	utr3	RP5-864K19.6	0.515843499637239	1	0.316795508904817	1	0.367627760105995	0.981783503648294	0.172207757246732	NA	NA	NA	NA
chr1	39575992	39576092	101	-	utr5	PABPC4	0.933201144641059	1	0.978059448097073	1	0.888152529381848	0.981783503648294	1.63832961592051	0.0648318118094439	0.811127402399231	0.99996072840017	1.57349780411107
chr1	39576192	39576291	100	-	utr5	PABPC4	0.832301674095614	1	0.73465500314533	1	0.97326007060449	0.982209510500336	0.238354802410255	0.0648318118094439	0.811127402399231	0.99996072840017	0.173522990600811
chr1	39625093	39625538	446	-	utr3	HEYL	0.679664967240499	1	0.708024610320323	1	0.846034170125744	0.981783503648294	0.42583764974538	0.0706508617668064	0.927892031962243	0.99996072840017	0.355186787978573
chr1	39625884	39626082	199	-	utr3	HEYL	0.335771488237814	1	0.261041540151349	1	0.826378851756758	0.981783503648294	-0.0460548601404886	0.0706508617668064	0.927892031962243	0.99996072840017	-0.116705721907295
chr1	39760164	39760263	100	-	utr3	BMP8B	0.722472825128012	1	0.672945168439358	1	0.811915242419775	0.981783503648294	-0.24967132300766	-0.371355966469349	0.539244493625028	0.99996072840017	0.121684643461689
chr1	39895625	39895773	149	-	utr3	MYCL	0.838398714450192	1	0.736822598677226	1	0.701891344868142	0.981783503648294	-0.264155376676569	0.26261230427181	0.708508817882015	0.99996072840017	-0.526767680948379
chr1	39896071	39896220	150	-	utr3	MYCL	0.575893445794467	1	0.595535964896662	1	0.815146818193394	0.981783503648294	-0.214232807615483	0.26261230427181	0.708508817882015	0.99996072840017	-0.476845111887293
chr1	39896369	39896468	100	-	utr3	MYCL	0.67280613205334	1	0.548267513842411	1	0.868696954052527	0.981783503648294	0.00781480277096008	0.26261230427181	0.708508817882015	0.99996072840017	-0.25479750150085
chr1	39896617	39896915	299	-	utr3	MYCL	0.876197628360818	1	0.865450306361581	1	0.765507519749443	0.981783503648294	-0.207236428647539	0.26261230427181	0.708508817882015	0.99996072840017	-0.469848732919349
chr1	39897113	39897361	249	-	utr3	MYCL	0.0891468626907136	1	0.043532709110044	1	0.242139788167792	0.981783503648294	-0.533575707681096	0.26261230427181	0.708508817882015	0.99996072840017	-0.796188011952906
chr1	40257619	40257768	150	-	exon	RP1-39G22.7	0.0109559401303521	1	0.00645036053768162	1	0.0566431439187122	0.981783503648294	1.27955868809925	-0.287986013855121	0.69131124315931	0.99996072840017	1.56754470195437
chr1	40514605	40515057	453	-	exon	RP11-656D10.5	0.0624994073432098	1	0.0307414151166354	1	0.589206856801641	0.981783503648294	-0.0441413131096269	NA	NA	NA	NA
chr1	40861295	40861392	98	-	utr3	CITED4	0.220396470880733	1	0.0970996293901811	1	0.702902235744232	0.981783503648294	1.02520376621257	-1.32393123166665	0.6763017489386	NA	2.34913499787922
chr1	41847755	41847854	100	-	exon	HIVEP3	0.512769230612367	1	0.562718964968432	1	0.841594112165831	0.981783503648294	0.246301109364683	-0.383915584354609	0.573179858101672	0.99996072840017	0.630216693719293
chr1	42179386	42179585	200	-	utr3	FOXJ3	0.403082769504764	1	0.452715126510546	1	0.914512811822218	0.981783503648294	-0.318305413239145	-0.391118976892009	0.254078913727201	0.99996072840017	0.0728135636528641
chr1	42278509	42278609	101	-	exon	FOXJ3	0.815005405424718	1	0.909614596640991	1	0.402158823137215	0.981783503648294	-0.455730186632884	-0.391118976892009	0.254078913727201	0.99996072840017	-0.0646112097408752
chr1	42746434	42746633	200	-	utr3	P3H1	0.309259447760413	1	0.263498348792893	1	0.523973118893755	0.981783503648294	1.19338158169211	0.148614095868929	0.732196843202361	0.99996072840017	1.04476748582318
chr1	42807197	42807293	97	-	utr3	SVBP	0.782259318012516	1	0.853372926874666	1	0.772139185651403	0.981783503648294	-0.104834179127866	0.562000497245472	0.49414398006298	0.99996072840017	-0.666834676373338
chr1	42926569	42926669	101	-	utr3	SLC2A1	0.115553892844876	1	0.0516208849573658	1	0.150053626056452	0.981783503648294	-0.40997354192815	0.0206347286986448	0.959843233117771	0.99996072840017	-0.430608270626795
chr1	42926818	42926967	150	-	utr3	SLC2A1	0.607908800611974	1	0.479028527591034	1	0.423012014046587	0.981783503648294	0.569298702224518	0.0206347286986448	0.959843233117771	0.99996072840017	0.548663973525873
chr1	43363741	43363839	99	-	utr3	ELOVL1	0.180617819104053	1	0.0998538496788454	1	0.387947793272149	0.981783503648294	-0.133409265664203	-0.0224953103767344	0.964990660092811	0.99996072840017	-0.110913955287468
chr1	44981160	44986574	5415	-	utr5	EIF2B3	0.116345549970732	1	0.0823055764615508	1	0.111050521501194	0.981783503648294	2.61233127445631	0.143664784571933	0.722817112397248	0.99996072840017	2.46866648988438
chr1	45206333	45206433	101	-	utr5	ZSWIM5	0.233913697322792	1	0.107577068587823	1	0.488417061109543	0.981783503648294	2.59588915868485	0.0559395392540572	0.936413280741289	0.99996072840017	2.53994961943079
chr1	45499931	45500030	100	-	utr5	CCDC163P	0.910239627006054	1	0.942942793188796	1	0.805703321028134	0.981783503648294	0.930894655253995	1.00903331085876	0.222445978963478	0.99996072840017	-0.0781386556047681
chr1	46219955	46220055	101	-	utr5	POMGNT1	0.630105505278379	1	0.321850997595503	1	0.681956976225292	0.981783503648294	0.380342709468638	-0.0411837221722538	0.917919590206613	0.99996072840017	0.421526431640892
chr1	46285747	46285847	101	-	exon	LRRC41	0.52322778126334	1	0.478042447366585	1	0.700405594545873	0.981783503648294	1.4317164900535	0.0365784779635957	0.905317726965831	0.99996072840017	1.39513801208991
chr1	46303210	46303310	101	-	utr5	LRRC41	1	1	0.499132667483955	1	0.587143080993345	0.981783503648294	2.97935955493012	0.0365784779635957	0.905317726965831	0.99996072840017	2.94278107696652
chr1	46718515	46718665	151	-	utr5	EFCAB14	0.320301967842146	1	0.218866153083662	1	0.527756688200427	0.981783503648294	-0.599577408462428	-0.325865952260606	0.349784760447529	0.99996072840017	-0.273711456201822
chr1	47251188	47251487	300	-	exon	STIL	0.376479100544943	1	0.26655866027656	1	0.391302676524664	0.981783503648294	-0.650045140775703	-0.262561885982758	0.46702426503784	0.99996072840017	-0.387483254792945
chr1	47251587	47251687	101	-	exon	STIL	0.987185386278904	1	0.91647720578952	1	0.919181479560507	0.981783503648294	-0.662761509184107	-0.262561885982758	0.46702426503784	0.99996072840017	-0.400199623201349
chr1	47272191	47280490	8300	-	exon	STIL	0.341195933691614	1	0.408767131480161	1	0.97760569329593	0.983083434879798	-0.0733638923539581	-0.262561885982758	0.46702426503784	0.99996072840017	0.1891979936288
chr1	47280790	47280939	150	-	exon	STIL	0.129257596025124	1	0.06252232631508	1	0.382420901529495	0.981783503648294	-1.08916437898928	-0.262561885982758	0.46702426503784	0.99996072840017	-0.826602493006523
chr1	50960013	50960213	201	-	utr5	FAF1	0.134250677808889	1	0.0625089934820406	1	0.286430095116997	0.981783503648294	2.18713878238078	0.0706787457740227	0.825867392887592	0.99996072840017	2.11646003660676
chr1	51878337	51878537	201	-	exon	NRDC	0.537743949805049	1	0.576687377061576	1	0.843530191680038	0.981783503648294	0.910894812299683	-0.0374685127864988	0.896028518522433	0.99996072840017	0.948363325086182
chr1	52032152	52032592	441	-	utr3	KTI12	0.5126399965405	1	0.409549158173425	1	0.567300334296863	0.981783503648294	-0.120508795289117	0.520047604501469	0.392418371014675	0.99996072840017	-0.640556399790586
chr1	52055077	52055177	101	-	utr5	TXNDC12	0.00016217446112404	0.301257722012776	2.53571754601889e-05	0.295892880444944	0.00394488132767624	0.981783503648294	3.05375182596029	0.253278494928276	0.495575356122237	0.99996072840017	2.80047333103202
chr1	52055624	52055773	150	-	utr5	TXNDC12	0.999117952307799	1	0.918957289166575	1	0.940271968221226	0.981783503648294	0.72527177800796	0.253278494928276	0.495575356122237	0.99996072840017	0.471993283079684
chr1	52352810	52352910	101	-	utr3	CC2D1B	0.831812736755538	1	0.781065432868126	1	0.922060926494735	0.981783503648294	-0.165111325046454	0.0917975063438329	0.862002579084797	0.99996072840017	-0.256908831390286
chr1	52474914	52475264	351	-	exon	ZCCHC11	0.333080641020709	1	0.412789797471975	1	0.897378631205461	0.981783503648294	-0.379959378082627	-0.328292523097996	0.279271662131279	0.99996072840017	-0.0516668549846305
chr1	52553005	52553437	433	-	utr5	ZCCHC11	0.0104267217365362	1	0.00375653240020414	1	0.117400875567511	0.981783503648294	3.25717676221135	-0.328292523097996	0.279271662131279	0.99996072840017	3.58546928530935
chr1	52687425	52687723	299	-	utr3	COA7	0.817317127714595	1	0.928546898945146	1	0.867649358136688	0.981783503648294	0.0557089058795589	0.0210607442816403	0.95818542202973	0.99996072840017	0.0346481615979186
chr1	52687822	52688070	249	-	exon	COA7	0.559903375425423	1	0.438975130573903	1	0.757356563148584	0.981783503648294	-0.165526769096857	0.0210607442816403	0.95818542202973	0.99996072840017	-0.186587513378497
chr1	52897207	52897356	150	-	exon	ECHDC2	0.447221409766854	1	0.310471384803176	1	0.707856051181478	0.981783503648294	-0.586941058399554	-0.360484815694485	0.36381032956758	0.99996072840017	-0.226456242705068
chr1	52897556	52897755	200	-	exon	ECHDC2	0.380589415984184	1	0.37661279217799	1	0.649844018345285	0.981783503648294	-0.675666128099609	-0.360484815694485	0.36381032956758	0.99996072840017	-0.315181312405123
chr1	53210077	53210175	99	-	exon	RP5-1024G6.2	0.966214961419314	1	0.975525651704388	1	0.939814090321541	0.981783503648294	-0.743196446449948	2.2114239529628	0.655387600122174	NA	-2.95462039941275
chr1	53210350	53210494	145	-	exon	RP5-1024G6.2	0.807045167455044	1	0.855815120287696	1	0.941962905696756	0.981783503648294	-0.199563800261375	2.2114239529628	0.655387600122174	NA	-2.41098775322418
chr1	53214498	53214597	100	-	utr3	C1orf123	0.806998914360583	1	0.673217155881426	1	0.957312914110363	0.981783503648294	-0.319255886790185	0.0469937009410462	0.92747255042899	0.99996072840017	-0.366249587731231
chr1	53238415	53238513	99	-	utr5	MAGOH	0.103330932547515	1	0.0934283450632973	1	0.280917103116699	0.981783503648294	1.52728204539221	0.311844615172746	0.488993367930868	0.99996072840017	1.21543743021947
chr1	53244107	53244206	100	-	utr3	LRP8	0.111366757353127	1	0.0248708434700839	1	0.0771534149034232	0.981783503648294	-2.37632601225337	-0.112425968755616	0.739307404247659	0.99996072840017	-2.26390004349775
chr1	53244306	53244405	100	-	utr3	LRP8	0.460082144741142	1	0.179905197354104	1	0.673332914677661	0.981783503648294	-0.815283671639464	-0.112425968755616	0.739307404247659	0.99996072840017	-0.702857702883848
chr1	53244555	53244654	100	-	utr3	LRP8	0.865221920106378	1	0.881940804965705	1	0.916122734178702	0.981783503648294	-0.327409060646835	-0.112425968755616	0.739307404247659	0.99996072840017	-0.214983091891219
chr1	53766158	53766258	101	-	utr3	NDC1	0.649196754817286	1	0.662669224770563	1	0.668295147665802	0.981783503648294	-0.104868138119518	0.0539853306673352	0.872252933873682	0.99996072840017	-0.158853468786853
chr1	53945581	53945680	100	-	utr5	HSPB11	0.459167154095837	1	0.999652703008775	1	NA	NA	3.28823978920904	1.11016247902573	0.000458004686020803	0.0703109509571304	2.17807731018332
chr1	54053104	54053204	101	-	utr5	TMEM59	0.284193804873927	1	0.211344070158118	1	0.298000126292798	0.981783503648294	2.3084075024321	0.167664126111883	0.601895315534528	0.99996072840017	2.14074337632022
chr1	54173391	54173590	200	-	utr3	CYB5RL	0.782635590096405	1	0.799857261225916	1	0.582055267296634	0.981783503648294	-0.651628176377591	-0.443440088638025	0.467765264628057	0.99996072840017	-0.208188087739565
chr1	54173989	54174089	101	-	utr3	CYB5RL	0.233360524987628	1	0.175566296819035	1	0.189456497693652	0.981783503648294	0.305189408337776	-0.443440088638025	0.467765264628057	0.99996072840017	0.748629496975802
chr1	54174438	54174737	300	-	utr3	CYB5RL	0.879552085214112	1	0.860683892564426	1	0.884013283397288	0.981783503648294	-0.172688631955753	-0.443440088638025	0.467765264628057	0.99996072840017	0.270751456682272
chr1	54225830	54225930	101	-	utr3	SSBP3	0.5931980372025	1	0.393017015005998	1	0.350493233869059	0.981783503648294	-0.740632651507938	0.0581696669192944	0.917848114773372	0.99996072840017	-0.798802318427232
chr1	54757647	54757896	250	-	utr3	PARS2	0.114740276128543	1	0.0635647887560055	1	0.533046024230635	0.981783503648294	-0.773298844233457	0.101525289331929	0.880402734206067	0.99996072840017	-0.874824133565386
chr1	54758146	54758346	201	-	exon	PARS2	0.364289570892058	1	0.271929759297737	1	0.615692920603717	0.981783503648294	-0.527615352732694	0.101525289331929	0.880402734206067	0.99996072840017	-0.629140642064623
chr1	54758495	54758745	251	-	exon	PARS2	0.180620990661372	1	0.105847084617615	1	0.539951491697732	0.981783503648294	-0.146707054239597	0.101525289331929	0.880402734206067	0.99996072840017	-0.248232343571526
chr1	54850233	54850333	101	-	utr3	DHCR24	0.483613586576808	1	0.370852604843124	1	0.689167412582001	0.981783503648294	-0.239371298289069	0.0413683620162809	0.884488065342673	0.99996072840017	-0.28073966030535
chr1	54850633	54850783	151	-	utr3	DHCR24	0.506835120205987	1	0.374513844608785	1	0.245953395275384	0.981783503648294	-0.44500910896004	0.0413683620162809	0.884488065342673	0.99996072840017	-0.486377470976321
chr1	54851882	54851982	101	-	utr3	DHCR24	0.141575210030246	1	0.0871819881984425	1	0.381884435675946	0.981783503648294	-0.469950231019924	0.0413683620162809	0.884488065342673	0.99996072840017	-0.511318593036205
chr1	54852082	54852232	151	-	utr3	DHCR24	0.63396212897042	1	0.483660702457504	1	0.509670428979497	0.981783503648294	0.521277008106897	0.0413683620162809	0.884488065342673	0.99996072840017	0.479908646090616
chr1	55066509	55066608	100	-	utr3	USP24	0.938307273752115	1	0.834438684646408	1	0.655442872144984	0.981783503648294	-0.593758773437578	-0.121929345753689	0.654592418648484	0.99996072840017	-0.471829427683889
chr1	55066758	55067007	250	-	utr3	USP24	0.711603913230356	1	0.791949384002941	1	0.840126980501138	0.981783503648294	-0.349142259173498	-0.121929345753689	0.654592418648484	0.99996072840017	-0.227212913419809
chr1	55068653	55068953	301	-	utr3	USP24	0.278880001467898	1	0.190619037171262	1	0.549990750268046	0.981783503648294	-0.0748210343332706	-0.121929345753689	0.654592418648484	0.99996072840017	0.047108311420418
chr1	56496442	56496542	101	-	utr3	PLPP3	0.803488900431852	1	0.897979696885627	1	0.940015037816876	0.981783503648294	0.152144881266523	-0.33127458064574	0.56569057369888	0.99996072840017	0.483419461912264
chr1	58538936	58539085	150	-	exon	OMA1	0.723395106897542	1	0.546559616819946	1	0.559768116546809	0.981783503648294	-0.395644867852751	0.386574951679674	0.534582318713489	0.99996072840017	-0.782219819532426
chr1	58781486	58782184	699	-	utr3	JUN	0.985910358829334	1	0.832070864817295	1	0.922578045402312	0.981783503648294	1.20244016091595	1.14008928511077	0.00111426162992045	0.134676394344204	0.0623508758051809
chr1	58782881	58783330	450	-	utr5	JUN	0.944178380574921	1	0.879836495823056	1	0.697678583418068	0.981783503648294	1.18337632759506	1.14008928511077	0.00111426162992045	0.134676394344204	0.0432870424842904
chr1	58783529	58783679	151	-	utr5	JUN	0.985889750452717	1	0.8435273294431	1	0.924284340072245	0.981783503648294	1.34227133324435	1.14008928511077	0.00111426162992045	0.134676394344204	0.202182048133583
chr1	58783878	58784028	151	-	utr5	JUN	0.175398631213683	1	0.177319217337327	1	0.108572193791498	0.981783503648294	2.0884595579564	1.14008928511077	0.00111426162992045	0.134676394344204	0.948370272845627
chr1	67412993	67415194	2202	-	utr3	SERBP1	0.428466327022549	1	0.320835281006343	1	0.67573528531934	0.981783503648294	-0.408080911164024	-0.208856142975665	0.437531047613079	0.99996072840017	-0.19922476818836
chr1	67430216	67430365	150	-	utr5	SERBP1	0.00215731060937263	0.807317465429852	0.000944353477357608	1	0.0601085997798737	0.981783503648294	1.64897655243145	-0.208856142975665	0.437531047613079	0.99996072840017	1.85783269540712
chr1	68125971	68126120	150	-	utr3	WLS	0.848455419929598	1	0.969801027882402	1	0.833025342323931	0.981783503648294	-0.0520798029151447	-0.208853036390735	0.477473944953365	0.99996072840017	0.15677323347559
chr1	68232434	68232533	100	-	utr5	WLS	0.106346681936124	1	0.0557580972691212	1	0.284427405512435	0.981783503648294	2.01934669416503	-0.208853036390735	0.477473944953365	0.99996072840017	2.22819973055577
chr1	74733159	74733308	150	-	utr5	CRYZ	0.714267145320221	1	0.758953477247425	1	0.906994270676919	0.981783503648294	1.5820365814489	0.387074491560976	0.45265706030855	0.99996072840017	1.19496208988792
chr1	77565651	77565750	100	-	exon	ZZZ3	0.483228848049766	1	0.366562588509293	1	0.82132134772061	0.981783503648294	-0.460247056437079	0.0574013134127958	0.866464536093918	0.99996072840017	-0.517648369849875
chr1	77632077	77632276	200	-	exon	ZZZ3	0.539459574928984	1	0.432342384605331	1	0.798143591559697	0.981783503648294	-0.817284348817455	0.0574013134127958	0.866464536093918	0.99996072840017	-0.874685662230251
chr1	77632475	77632674	200	-	exon	ZZZ3	0.154441546394987	1	0.0853689006421296	1	0.425335791525567	0.981783503648294	-0.670594123266313	0.0574013134127958	0.866464536093918	0.99996072840017	-0.727995436679109
chr1	77633172	77633321	150	-	exon	ZZZ3	0.968406617956061	1	0.925500743306267	1	0.93292107429077	0.981783503648294	-0.755963464370063	0.0574013134127958	0.866464536093918	0.99996072840017	-0.813364777782859
chr1	77683319	77683419	101	-	utr5	ZZZ3	0.75261595475529	1	0.999512134360007	1	NA	NA	2.01960601747834	0.0574013134127958	0.866464536093918	0.99996072840017	1.96220470406554
chr1	77759752	77759852	101	-	utr5	USP33	0.296832819132953	1	0.25525742424909	1	0.431940584868984	0.981783503648294	3.68741406798062	0.0852308736490686	0.804509137552993	0.99996072840017	3.60218319433156
chr1	84926431	84926580	150	-	utr3	MCOLN2	0.83154216824675	1	0.785664551738975	1	0.910984899927524	0.981783503648294	-0.260631557629671	-0.46624877265313	0.332359189350063	0.99996072840017	0.205617215023459
chr1	85018978	85019078	101	-	utr3	MCOLN3	0.520806167801662	1	0.319418971414792	1	0.521156659517983	0.981783503648294	-0.010523067954563	-0.424542780343024	0.267312539192175	0.99996072840017	0.414019712388461
chr1	85158808	85158907	100	-	exon	SYDE2	0.912999100082874	1	0.866699302832513	1	0.899544330864776	0.981783503648294	-0.822870516376702	-0.168120103440969	0.70558209478953	0.99996072840017	-0.654750412935732
chr1	85182111	85182806	696	-	exon	SYDE2	0.377696604056563	1	0.448523577915981	1	0.688977646767997	0.981783503648294	-0.553490494673544	-0.168120103440969	0.70558209478953	0.99996072840017	-0.385370391232575
chr1	85182905	85183054	150	-	exon	SYDE2	0.908763348733414	1	0.842954582865017	1	0.899707630653275	0.981783503648294	-1.16644962441808	-0.168120103440969	0.70558209478953	0.99996072840017	-0.998329520977111
chr1	85190356	85190455	100	-	exon	SYDE2	0.576539724406248	1	0.386758280906049	1	0.283074450059164	0.981783503648294	-0.773124822941493	-0.168120103440969	0.70558209478953	0.99996072840017	-0.605004719500524
chr1	85252480	85252579	100	-	utr3	C1orf52	0.159337505950118	1	0.0740095141712046	1	0.116544655498278	0.981783503648294	-0.607900854790371	-0.0437508476145219	0.923389644130561	0.99996072840017	-0.564150007175849
chr1	85267583	85267830	248	-	utr3	BCL10	0.563334360383297	1	0.617368637225933	1	0.953087331287399	0.981783503648294	-0.0946330652856101	0.0175917599543303	0.973415296183458	0.99996072840017	-0.11222482523994
chr1	85270861	85276348	5488	-	exon	BCL10	0.740487636869378	1	0.613124766165425	1	0.971013459989954	0.981783503648294	0.430291025676331	0.0175917599543303	0.973415296183458	0.99996072840017	0.412699265722
chr1	85276497	85276596	100	-	utr5	BCL10	1	1	0.566091320805772	1	0.591895498925516	0.981783503648294	3.53064937951352	0.0175917599543303	0.973415296183458	0.99996072840017	3.51305761955919
chr1	85708333	85708433	101	-	utr5	ZNHIT6	0.453384865326317	1	0.343371773226516	1	0.581429164807471	0.981783503648294	0.8320320279798	-0.152025789157135	0.708884143824355	0.99996072840017	0.984057817136936
chr1	90937617	90937965	349	-	utr3	ZNF644	0.44012327033082	1	0.323990671084916	1	0.462190892998827	0.981783503648294	-0.571245712391511	-0.0890598568969024	0.794007147215225	0.99996072840017	-0.482185855494608
chr1	90940879	90941127	249	-	exon	ZNF644	0.661774149619123	1	0.543847012916727	1	0.455860282513587	0.981783503648294	-0.441907737122032	-0.0890598568969024	0.794007147215225	0.99996072840017	-0.352847880225129
chr1	92474959	92475304	346	-	utr3	GFI1	0.732024721814045	1	0.809824754889591	1	0.629837383631082	0.981783503648294	-0.169398295034458	-0.068611953723879	0.897464985563911	0.99996072840017	-0.100786341310578
chr1	92475402	92475895	494	-	utr3	GFI1	0.667383745170362	1	0.540399671278462	1	0.639641014229606	0.981783503648294	-0.582581898062769	-0.068611953723879	0.897464985563911	0.99996072840017	-0.51396994433889
chr1	92842560	92842659	100	-	utr3	FAM69A	0.323828494199354	1	0.172979842467075	1	0.446980724872514	0.981783503648294	-0.737572413602515	-0.103753725585147	0.854718373072678	0.99996072840017	-0.633818688017368
chr1	92843307	92843407	101	-	utr3	FAM69A	0.919379178775117	1	0.959152291531111	1	0.883967235039238	0.981783503648294	-0.225144730355539	-0.103753725585147	0.854718373072678	0.99996072840017	-0.121391004770391
chr1	92843507	92843656	150	-	exon	FAM69A	0.936223592467096	1	0.941945417929837	1	0.869538065515595	0.981783503648294	-0.44421821996355	-0.103753725585147	0.854718373072678	0.99996072840017	-0.340464494378402
chr1	93180229	93180429	201	-	utr5	TMED5	0.512505746822135	1	0.513160018519888	1	0.893462677093093	0.981783503648294	0.709314218272279	-0.197691820249284	0.60979578888353	0.99996072840017	0.907006038521562
chr1	93576104	93582425	6322	-	exon	BCAR3	0.651236622650356	1	0.467844716495111	1	0.469746174875944	0.981783503648294	0.0873468392199734	0.369727917520127	0.626679369755866	0.99996072840017	-0.282381078300154
chr1	93876765	93876964	200	-	exon	DNTTIP2	0.159332956894048	1	0.0923951153988747	1	0.43147891328601	0.981783503648294	-0.315590822132485	0.194664133188574	0.61968189291367	0.99996072840017	-0.510254955321058
chr1	93909357	93909456	100	-	utr5	GCLM	0.533173050478144	1	0.49256124003686	1	0.854700371562646	0.981783503648294	0.446948977983019	-0.339819811801121	0.521700456599817	0.99996072840017	0.78676878978414
chr1	94173887	94174636	750	-	exon	ARHGAP29	0.650536125820847	1	0.519281346846002	1	0.704913292229684	0.981783503648294	-0.155448596925874	-0.162352280238022	0.679303600827757	0.99996072840017	0.00690368331214747
chr1	94926930	94927079	150	-	utr5	CNN3	0.681477756817364	1	0.322840222039342	1	0.649743240512141	0.981783503648294	2.74460345069192	0.00994016153681677	0.976729087044926	0.99996072840017	2.7346632891551
chr1	99969490	99969630	141	-	exon	RP5-884G6.2	0.530502636207738	1	0.538752422034591	1	0.853174758532079	0.981783503648294	-0.021345981508279	-0.242546484027282	0.919055762853669	NA	0.221200502519003
chr1	100148748	100148847	100	-	utr3	LRRC39	0.707059769369786	1	0.593311034038676	1	0.806370040397552	0.981783503648294	-0.220378255140454	-1.65296497675691	0.42662319552627	NA	1.43258672161645
chr1	100874066	100874265	200	-	utr3	EXTL2	0.850801649115755	1	0.701390831733984	1	0.596720402671059	0.981783503648294	-0.241812157614864	0.30703240879813	0.530881424181207	0.99996072840017	-0.548844566412994
chr1	100877488	100877787	300	-	exon	EXTL2	0.498274425599151	1	0.408030595915197	1	0.857499206696998	0.981783503648294	-0.470659156850878	0.30703240879813	0.530881424181207	0.99996072840017	-0.777691565649008
chr1	100990316	100990514	199	-	utr3	DPH5	0.980684665782083	1	0.913936867488952	1	0.915817006809312	0.981783503648294	-0.494114042545193	-0.0909254608574615	0.823051686019693	0.99996072840017	-0.403188581687732
chr1	108136532	108136632	101	-	utr3	SLC25A24	0.261678820188222	1	0.239341386165509	1	0.472626530112603	0.981783503648294	-0.311062588829518	0.0770020621550719	0.845911823889268	0.99996072840017	-0.38806465098459
chr1	108971357	108971506	150	-	utr3	WDR47	0.89124446232909	1	0.976287604172683	1	0.849941881368553	0.981783503648294	-0.263807916263217	0.205324528986503	0.623460652569313	0.99996072840017	-0.46913244524972
chr1	109011042	109011291	250	-	exon	WDR47	0.60754506455595	1	0.622615278308128	1	0.633039960369364	0.981783503648294	-0.365656029077707	0.205324528986503	0.623460652569313	0.99996072840017	-0.57098055806421
chr1	109426327	109426427	101	-	utr5	PSMA5	0.0241543299565018	1	0.0145283919633048	1	0.0426106642305355	0.981783503648294	2.24908571969231	-0.182975507297744	0.589969142439041	0.99996072840017	2.43206122699005
chr1	110407644	110407743	100	-	utr5	LAMTOR5	0.195661402849857	1	0.0978436083188526	1	0.551298680285782	0.981783503648294	2.12263291607218	-0.119729518756631	0.787963904142315	0.99996072840017	2.24236243482881
chr1	110672909	110673008	100	-	utr3	KCNA3	0.947915499262999	1	0.894837181911122	1	0.903296321182413	0.981783503648294	-0.76812701782027	-0.22065894952601	0.794729644899779	0.99996072840017	-0.54746806829426
chr1	110952329	110952478	150	-	exon	LRIF1	0.926045422063575	1	0.952485094790385	1	0.92641888497521	0.981783503648294	-0.186039048126698	0.213350391141272	0.714349968537334	0.99996072840017	-0.39938943926797
chr1	111415054	111415153	100	-	exon	OVGP1	0.438308590160115	1	0.209658183651081	1	0.727946179945717	0.981783503648294	-0.63334555468604	-0.244016531785954	0.791489106267006	0.99996072840017	-0.389329022900086
chr1	111723779	111724079	301	-	utr3	FAM212B	0.0505685816280271	1	0.042048055239928	1	0.281681484771456	0.981783503648294	-0.492425764102005	-0.469909179758455	0.425226090648901	0.99996072840017	-0.0225165843435505
chr1	111724179	111724378	200	-	utr3	FAM212B	0.614640194080159	1	0.681155899604256	1	0.894194594275092	0.981783503648294	-0.492742878845626	-0.469909179758455	0.425226090648901	0.99996072840017	-0.0228336990871708
chr1	112913684	112917936	4253	-	utr3	SLC16A1	0.725219015183192	1	0.619847843487739	1	0.493852580296449	0.981783503648294	-0.181792096788954	-0.0250789542642847	0.934525447254	0.99996072840017	-0.156713142524669
chr1	113765913	113766261	349	-	utr3	RSBN1	0.953502699440706	1	0.908589262588115	1	0.734944870567621	0.981783503648294	0.192486699649268	-0.159667555421016	0.691430436951586	0.99996072840017	0.352154255070285
chr1	113797559	113797857	299	-	exon	RSBN1	0.255508371448418	1	0.15648469940855	1	0.35062197583527	0.981783503648294	-0.110552385644566	-0.159667555421016	0.691430436951586	0.99996072840017	0.0491151697764497
chr1	114397613	114397713	101	-	utr3	TRIM33	0.832309904574156	1	0.736936472055716	1	0.939053393017862	0.981783503648294	-0.117614241033524	-0.0870259728782732	0.776664026297172	0.99996072840017	-0.0305882681552506
chr1	114625331	114625480	150	-	exon	DENND2C	0.61594370755999	1	0.606405834809095	1	0.814235836968955	0.981783503648294	-0.217328570147623	-0.513615552908671	0.34701633935369	0.99996072840017	0.296286982761049
chr1	114774173	114774323	151	-	utr3	SIKE1	0.315326030752056	1	0.183005394415072	1	0.209455206083505	0.981783503648294	-0.373916546628787	-0.3751090972653	0.320137964606357	0.99996072840017	0.0011925506365128
chr1	114780535	114780635	101	-	utr5	SIKE1	0.839105350663944	1	0.823448177834411	1	0.921101928239541	0.981783503648294	1.04948758547072	-0.3751090972653	0.320137964606357	0.99996072840017	1.42459668273602
chr1	116576649	116576999	351	-	utr3	IGSF3	0.658085053782671	1	0.705708358972668	1	0.950968565744243	0.981783503648294	-0.239512464157707	-0.278976190802066	0.501920989146869	0.99996072840017	0.0394637266443594
chr1	116577149	116577299	151	-	utr3	IGSF3	0.640567076597352	1	0.54939145639311	1	0.897891905879451	0.981783503648294	-0.615426145012653	-0.278976190802066	0.501920989146869	0.99996072840017	-0.336449954210586
chr1	117118203	117118352	150	-	exon	TRIM45	0.0591839166908589	1	0.0121877766609478	1	0.238422626898419	0.981783503648294	1.33285375762485	-0.441955043376971	0.586739092844303	0.99996072840017	1.77480880100182
chr1	117118501	117118650	150	-	exon	TRIM45	1	1	0.941877224117956	1	0.78752420514976	0.981783503648294	-0.736956926937397	-0.441955043376971	0.586739092844303	0.99996072840017	-0.295001883560425
chr1	119032914	119033014	101	-	utr3	WARS2	0.3125152108255	1	0.153031182981976	1	0.22400915904127	0.981783503648294	-0.596687815413208	0.0647111135175316	0.89841412418882	0.99996072840017	-0.661398928930739
chr1	119140425	119140621	197	-	exon	WARS2	0.974710926517751	1	0.887987740474528	1	0.918764125297472	0.981783503648294	0.161664404700648	0.0647111135175316	0.89841412418882	0.99996072840017	0.096953291183116
chr1	119914445	119915492	1048	-	utr3	NOTCH2	0.768610569509815	1	0.622217823015919	1	0.657540520958067	0.981783503648294	-0.759745817701343	-0.471954854700712	0.0699526501130759	0.99996072840017	-0.287790963000631
chr1	145746811	145746911	101	-	utr3	RNF115	0.884703255226304	1	0.779415059031669	1	0.735659015444953	0.981783503648294	-0.21465153245173	-0.487492788894411	0.305561772429548	0.99996072840017	0.272841256442682
chr1	145823877	145823977	101	-	utr5	RNF115	0.851114337541603	1	0.999579661186982	1	NA	NA	2.44752476218071	-0.487492788894411	0.305561772429548	0.99996072840017	2.93501755107512
chr1	145912168	145912263	96	-	exon	PEX11B	0.279669876859841	1	0.208146023862826	1	0.439732896875793	0.981783503648294	0.451917820719655	-0.374301365180618	0.581009074482275	0.99996072840017	0.826219185900274
chr1	147670347	147670446	100	-	utr5	ACP6	0.784450063114754	1	0.860010534196665	1	0.834906612727501	0.981783503648294	0.634183114505413	-0.554238506607965	0.175357415565314	0.99996072840017	1.18842162111338
chr1	149913884	149914033	150	-	utr5	SV2A	0.674602554411245	1	0.563729844857297	1	0.532282251538475	0.981783503648294	-0.759367259354244	-0.0596852642952009	0.878897298229065	0.99996072840017	-0.699681995059043
chr1	149926629	149926729	101	-	exon	SF3B4	0.908575286625762	1	0.795482331321814	1	0.603758702189958	0.981783503648294	-0.578824528363011	-0.114375582537677	0.789910201292707	0.99996072840017	-0.464448945825334
chr1	149943800	149944000	201	-	utr3	OTUD7B	0.948742462676994	1	0.916004100602819	1	0.784050844514853	0.981783503648294	-0.270750561415489	-0.305363056814215	0.460348130967527	0.99996072840017	0.0346124953987257
chr1	150235909	150236057	149	-	utr5	ANP32E	0.403679741544822	1	0.424219683062314	1	0.774251280776123	0.981783503648294	0.649969481443789	-0.111904730223295	0.712063071233975	0.99996072840017	0.761874211667084
chr1	150265796	150266143	348	-	utr3	APH1A	0.306713768687339	1	0.221219354549407	1	0.378656702037017	0.981783503648294	-0.367042969896751	0.0820615350457363	0.802144106983434	0.99996072840017	-0.449104504942487
chr1	150266441	150266540	100	-	utr3	APH1A	0.988568650365047	1	0.873750299302421	1	0.563191252759603	0.981783503648294	0.264388564109993	0.0820615350457363	0.802144106983434	0.99996072840017	0.182327029064256
chr1	150268941	150269041	101	-	utr5	APH1A	0.870158293495101	1	0.774329461692845	1	0.65523863498288	0.981783503648294	0.0513459542892866	0.0820615350457363	0.802144106983434	0.99996072840017	-0.0307155807564496
chr1	150577034	150577332	299	-	utr3	MCL1	0.214692349001799	1	0.168649482836285	1	0.370718672684632	0.981783503648294	-0.00114608932397357	0.557579630982314	0.0497525974991552	0.99996072840017	-0.558725720306288
chr1	150578332	150578432	101	-	exon	MCL1	0.426681512739327	1	0.312655688121308	1	0.645477875420709	0.981783503648294	0.270777902278306	0.557579630982314	0.0497525974991552	0.99996072840017	-0.286801728704008
chr1	150579490	150579589	100	-	utr5	MCL1	0.64215062280439	1	0.526525071976747	1	0.42618064198073	0.981783503648294	0.278616942013629	0.557579630982314	0.0497525974991552	0.99996072840017	-0.278962688968685
chr1	150648162	150648510	349	-	utr3	GOLPH3L	0.810202615057051	1	0.701050866266587	1	0.963066964889736	0.981783503648294	-0.162674296196546	0.108612879890488	0.815576711640448	0.99996072840017	-0.271287176087034
chr1	151053062	151053212	151	-	utr3	CDC42SE1	0.275714899155964	1	0.304052541959287	1	0.691505218877509	0.981783503648294	0.249885615762615	0.0237465592835383	0.953622560040396	0.99996072840017	0.226139056479076
chr1	151165751	151165850	100	-	utr5	LYSMD1	0.600846208915309	1	0.606628735143457	1	0.771871869804531	0.981783503648294	0.350926837804411	-0.0426611812884835	0.946587369787014	0.99996072840017	0.393588019092895
chr1	151176685	151176835	151	-	exon	VPS72	0.897432924757608	1	0.990304468502129	1	0.968670103063852	0.981783503648294	0.506743558434113	-0.0511608034601501	0.91285338384626	0.99996072840017	0.557904361894263
chr1	151190056	151190156	101	-	utr5	VPS72	0.887644511505758	1	0.807360194577479	1	0.855877621238771	0.981783503648294	1.56592611699686	-0.0511608034601501	0.91285338384626	0.99996072840017	1.61708692045701
chr1	151292491	151292590	100	-	utr3	PI4KB	0.546887722700659	1	0.636409834722169	1	0.960193100185383	0.981783503648294	0.26700575595332	0.315613598240704	0.33634448047396	0.99996072840017	-0.0486078422873836
chr1	151315643	151316089	447	-	utr5	PI4KB	0.297903205692983	1	0.221786618145352	1	0.663652331897671	0.981783503648294	-0.488226499284515	0.315613598240704	0.33634448047396	0.99996072840017	-0.803840097525219
chr1	151342783	151342883	101	-	exon	RFX5	0.962488067781019	1	0.928780619687447	1	0.658430508386022	0.981783503648294	-0.0250599617951421	-0.177270122009781	0.630984865845449	0.99996072840017	0.152210160214639
chr1	151402824	151403073	250	-	utr3	POGZ	0.837180024629527	1	0.946434518839651	1	0.815644842393048	0.981783503648294	-0.794998148321474	-0.284681569838251	0.330143390979727	0.99996072840017	-0.510316578483224
chr1	151404818	151405416	599	-	exon	POGZ	0.232853092649774	1	0.16460995739903	1	0.417930582244705	0.981783503648294	-0.517506669575013	-0.284681569838251	0.330143390979727	0.99996072840017	-0.232825099736762
chr1	151405516	151405915	400	-	exon	POGZ	0.81428883930541	1	0.926227838777509	1	0.55178408619305	0.981783503648294	-0.34103519790342	-0.284681569838251	0.330143390979727	0.99996072840017	-0.0563536280651687
chr1	152310572	152310672	101	-	exon	FLG	0.608857302225771	1	0.999616501605503	1	NA	NA	-1.12161880031182	-0.782309546128617	0.277974146045488	0.99996072840017	-0.339309254183207
chr1	153626481	153627594	1114	-	utr5	S100A13	0.462534435232929	1	0.479442839208024	1	0.804881339083647	0.981783503648294	1.07851070750621	0.264328355972911	0.799612542607911	0.99996072840017	0.814182351533296
chr1	153634060	153634340	281	-	exon	RP1-178F15.5	0.0061066600110516	1	0.00515139145051378	1	0.00227138363355188	0.899624566033687	2.26876588840639	NA	NA	NA	NA
chr1	154183095	154183195	101	-	utr5	TPM3	0.584264109267595	1	0.999495506598777	1	NA	NA	2.66268536216554	-0.0115793482250261	0.973517457489285	0.99996072840017	2.67426471039057
chr1	154207202	154207451	250	-	utr3	C1orf43	0.226916929579479	1	0.181183593568251	1	0.385556760555182	0.981783503648294	-0.391108930046281	0.0764804077281127	0.804718387831362	0.99996072840017	-0.467589337774393
chr1	154550112	154550360	249	-	utr3	UBE2Q1	0.387511269571397	1	0.300790321885401	1	0.395689458015563	0.981783503648294	-0.454368419257857	-0.0379488976099899	0.923131338659957	0.99996072840017	-0.416419521647867
chr1	154584499	154584996	498	-	utr3	ADAR	0.19177665135332	1	0.13484514892865	1	0.7632109331964	0.981783503648294	-0.61379752667087	-0.200789454475885	0.429387698357952	0.99996072840017	-0.413008072194985
chr1	154601208	154601805	598	-	utr5	ADAR	0.468649792307368	1	0.368902354385136	1	0.724338108174446	0.981783503648294	-0.499481995545812	-0.200789454475885	0.429387698357952	0.99996072840017	-0.298692541069927
chr1	154602103	154602401	299	-	utr5	ADAR	0.859090784667846	1	0.734129684209534	1	0.874633523205612	0.981783503648294	-0.348436608760752	-0.200789454475885	0.429387698357952	0.99996072840017	-0.147647154284866
chr1	154602501	154602600	100	-	utr5	ADAR	0.86997402930458	1	0.955057626935041	1	0.93849168888994	0.981783503648294	0.237177181642708	-0.200789454475885	0.429387698357952	0.99996072840017	0.437966636118593
chr1	154957921	154958070	150	-	utr3	PYGO2	0.344063046094424	1	0.329896857324758	1	0.574500256423138	0.981783503648294	-0.164800712625611	-0.196437680311722	0.66801983605075	0.99996072840017	0.0316369676861118
chr1	154958517	154958617	101	-	utr3	PYGO2	0.865741275330128	1	0.779554197105344	1	0.876102644675081	0.981783503648294	0.190096117418935	-0.196437680311722	0.66801983605075	0.99996072840017	0.386533797730658
chr1	155244549	155244649	101	-	utr5	GBA	0.346054989686668	1	0.170622938312761	1	0.525577771379847	0.981783503648294	1.66106487574709	-0.324028618232329	0.686086998878796	0.99996072840017	1.98509349397942
chr1	155247503	155247602	100	-	utr3	FAM189B	0.399312014451224	1	0.287798121279059	1	0.713865894476536	0.981783503648294	-0.198477865876411	0.122005358917538	0.71790579452587	0.99996072840017	-0.320483224793949
chr1	155250592	155250691	100	-	exon	FAM189B	0.193390920813415	1	0.146807449678024	1	0.46213392286503	0.981783503648294	1.20394227897012	0.122005358917538	0.71790579452587	0.99996072840017	1.08193692005258
chr1	155438765	155438915	151	-	exon	ASH1L	0.68240349800847	1	0.512039880935083	1	0.379797307173885	0.981783503648294	-0.461716827421745	-0.321167453670204	0.278551934949018	0.99996072840017	-0.140549373751542
chr1	155459893	155478229	18337	-	exon	ASH1L	0.432768641114811	1	0.529891915085084	1	0.621268323120261	0.981783503648294	-0.450670541778274	-0.321167453670204	0.278551934949018	0.99996072840017	-0.129503088108071
chr1	155481424	155481923	500	-	utr3	ASH1L	0.842628664349777	1	0.960130690195595	1	0.872700323542104	0.981783503648294	-0.385635955123891	-0.321167453670204	0.278551934949018	0.99996072840017	-0.0644685014536875
chr1	155482123	155482222	100	-	utr3	ASH1L	0.597555007222962	1	0.420201843594906	1	0.501711039327164	0.981783503648294	-0.254222034035541	-0.321167453670204	0.278551934949018	0.99996072840017	0.066945419634663
chr1	155521140	155521339	200	-	exon	ASH1L	0.114463926780971	1	0.0545386833895443	1	0.372135661375119	0.981783503648294	-1.0611111250635	-0.321167453670204	0.278551934949018	0.99996072840017	-0.739943671393298
chr1	155521439	155521589	151	-	utr5	ASH1L	0.666580163581464	1	0.694559020607298	1	0.847644586815275	0.981783503648294	-0.423763619646625	-0.321167453670204	0.278551934949018	0.99996072840017	-0.102596165976421
chr1	155659754	155659901	148	-	utr3	YY1AP1	0.197219907701771	1	0.0959948001625806	1	0.217545046943281	0.981783503648294	-0.392924854109825	0.159556971744459	0.721389758337338	0.99996072840017	-0.552481825854284
chr1	155765570	155765670	101	-	exon	GON4L	0.578545772523569	1	0.443235060628197	1	0.763288935362543	0.981783503648294	-0.196294879306189	0.0153449577718792	0.97178804001938	0.99996072840017	-0.211639837078068
chr1	155900238	155900387	150	-	utr3	RIT1	0.805478043282092	1	0.675330921436747	1	0.932266315159767	0.981783503648294	-0.0410424352271899	0.361891951039663	0.512732862965727	0.99996072840017	-0.402934386266853
chr1	155913242	155913392	151	-	utr3	KIAA0907	0.769759601747338	1	0.655235530800396	1	0.636197237675652	0.981783503648294	-0.341007440483271	-0.304482361159949	0.35213725919366	0.99996072840017	-0.0365250793233219
chr1	155913940	155914090	151	-	utr3	KIAA0907	0.62177736328903	1	0.698607145688744	1	0.945361299712682	0.981783503648294	0.0570896182052989	-0.304482361159949	0.35213725919366	0.99996072840017	0.361571979365248
chr1	156009098	156009197	100	-	utr3	SSR2	0.742074757724616	1	0.57543132733555	1	0.495003177141756	0.981783503648294	0.0779647204231488	0.140858202145915	0.700528042176822	0.99996072840017	-0.062893481722766
chr1	156009346	156009544	199	-	utr3	SSR2	0.614805965272183	1	0.485616620251806	1	0.3708727276649	0.981783503648294	-0.123008728736082	0.140858202145915	0.700528042176822	0.99996072840017	-0.263866930881996
chr1	156076543	156076842	300	-	utr3	MEX3A	0.880673146311595	1	0.787961825104437	1	0.905637139568089	0.981783503648294	0.386928565012074	-0.0951044353139681	0.857134584037256	0.99996072840017	0.482033000326042
chr1	156077190	156077340	151	-	exon	MEX3A	0.0734567724357974	1	0.0375587832668206	1	0.212951568496304	0.981783503648294	1.40554146910217	-0.0951044353139681	0.857134584037256	0.99996072840017	1.50064590441614
chr1	156266079	156266228	150	-	exon	SMG5	0.576838564145206	1	0.628098688643649	1	0.856452287063084	0.981783503648294	0.560755773374216	0.240475814491402	0.429477230022227	0.99996072840017	0.320279958882815
chr1	156282726	156282825	100	-	utr5	SMG5	0.709492817961541	1	0.999494378370623	1	NA	NA	3.78833466006885	0.240475814491402	0.429477230022227	0.99996072840017	3.54785884557744
chr1	156337785	156338248	464	-	utr5	CCT3	0.144810028514871	1	0.120831389963661	1	0.274980258525519	0.981783503648294	1.35977077815364	0.00406047774771875	0.98908879873003	0.99996072840017	1.35571030040592
chr1	156526104	156526204	101	-	utr3	IQGAP3	0.44952237071346	1	0.32817195436414	1	0.545325796906171	0.981783503648294	-0.495949617311401	-0.108701553915183	0.742291146586948	0.99996072840017	-0.387248063396217
chr1	156639567	156639716	150	-	exon	RP11-284F21.9	0.160519531642634	1	0.0551346173107209	1	0.43298858183926	0.981783503648294	-0.336619157397282	-0.540006641752303	0.562407410929723	0.99996072840017	0.203387484355021
chr1	156642508	156642905	398	-	exon	RP11-284F21.10	0.148393173063081	1	0.10038385694136	1	0.147528382439923	0.981783503648294	0.749433632543648	-0.957652095619214	0.104084276791472	0.99996072840017	1.70708572816286
chr1	156726963	156727260	298	-	exon	ISG20L2	0.986246819133006	1	0.843448717051744	1	0.859394212706962	0.981783503648294	-0.0106044230896455	-0.204043491268955	0.569291466715189	0.99996072840017	0.193439068179309
chr1	156727360	156727459	100	-	exon	ISG20L2	0.855336929974359	1	0.956458166928578	1	0.96368337514116	0.981783503648294	-0.162994504321329	-0.204043491268955	0.569291466715189	0.99996072840017	0.0410489869476261
chr1	156727856	156728055	200	-	utr5	ISG20L2	0.274326619477682	1	0.184678020368456	1	0.615796523721421	0.981783503648294	-0.949718524231552	-0.204043491268955	0.569291466715189	0.99996072840017	-0.745675032962597
chr1	156728551	156728749	199	-	utr5	ISG20L2	0.347211358588407	1	0.311475463822602	1	0.732034971039128	0.981783503648294	1.14097805605104	-0.204043491268955	0.569291466715189	0.99996072840017	1.34502154731999
chr1	157124519	157124619	101	-	utr3	ETV3	0.266216162551804	1	0.174225196162432	1	0.290993124631618	0.981783503648294	-0.363387671355013	-0.154395859142918	0.709115266827673	0.99996072840017	-0.208991812212094
chr1	157124966	157125115	150	-	exon	ETV3	0.249881504513755	1	0.191625853374025	1	0.274671040900712	0.981783503648294	0.56808300728739	-0.154395859142918	0.709115266827673	0.99996072840017	0.722478866430309
chr1	157125413	157125910	498	-	exon	ETV3	0.318755524226883	1	0.346845860079206	1	0.632164176056797	0.981783503648294	0.229749812961572	-0.154395859142918	0.709115266827673	0.99996072840017	0.38414567210449
chr1	160030204	160030452	249	-	utr3	PIGM	0.338855162121667	1	0.222053480943064	1	0.287616556071201	0.981783503648294	-0.781819152964869	-0.513111795316585	0.296093829987683	0.99996072840017	-0.268707357648283
chr1	160030701	160031346	646	-	exon	PIGM	0.818955893087336	1	0.683569306197522	1	0.460583855147772	0.981783503648294	-0.653729321330222	-0.513111795316585	0.296093829987683	0.99996072840017	-0.140617526013637
chr1	160031544	160031743	200	-	utr5	PIGM	0.223764983819539	1	0.158241784315419	1	0.391780284593484	0.981783503648294	0.595768660689439	-0.513111795316585	0.296093829987683	0.99996072840017	1.10888045600602
chr1	160031842	160031941	100	-	utr5	PIGM	0.849457250342284	1	0.751342851746668	1	0.787960863275956	0.981783503648294	1.3376083461527	-0.513111795316585	0.296093829987683	0.99996072840017	1.85072014146928
chr1	160239931	160240030	100	-	exon	RP11-574F21.3	0.693442170018645	1	0.730054891526527	1	0.889527470144532	0.981783503648294	1.42798457029651	NA	NA	NA	NA
chr1	160240130	160240230	101	-	exon	RP11-574F21.3	0.694967360803224	1	0.584859843957167	1	0.900715697038778	0.981783503648294	-0.290489584805813	NA	NA	NA	NA
chr1	160262431	160262531	101	-	utr5	DCAF8	0.78390106815505	1	0.999550702225666	1	NA	NA	1.8038040929589	-0.286944035123146	0.445398110395266	0.99996072840017	2.09074812808204
chr1	160998190	160998290	101	-	utr3	F11R	0.668360961951398	1	0.460909374423475	1	0.21349995650488	0.981783503648294	-0.765502079291237	-0.142394971246993	0.779374212372354	0.99996072840017	-0.623107108044244
chr1	161039499	161039897	399	-	utr3	USF1	0.61699388839423	1	0.493200242391269	1	0.568666929625974	0.981783503648294	0.0693195513653263	0.291786710442999	0.56209146055174	0.99996072840017	-0.222467159077673
chr1	161122062	161122260	199	-	utr3	DEDD	0.246171706964283	1	0.153232763645517	1	0.634858803049665	0.981783503648294	-0.296501905064309	0.484166236975245	0.376630628335628	0.99996072840017	-0.780668142039554
chr1	161122359	161122458	100	-	exon	DEDD	0.265280189984077	1	0.152325330528372	1	0.42942705073745	0.981783503648294	-0.389486603037771	0.484166236975245	0.376630628335628	0.99996072840017	-0.873652840013016
chr1	161171809	161171908	100	-	utr3	B4GALT3	0.0499879558796034	1	0.0222890732810621	1	0.0401837694037486	0.981783503648294	1.19293534645703	-0.102800352347864	0.831898994897372	0.99996072840017	1.2957356988049
chr1	165698468	165698567	100	-	utr5	ALDH9A1	0.447180150113285	1	0.441836974634616	1	0.7838472172062	0.981783503648294	2.08019026199332	0.0465482050263303	0.896510461826194	0.99996072840017	2.03364205696699
chr1	165768754	165768854	101	-	utr5	TMCO1	0.806941895128134	1	0.847296907725046	1	0.860410566357233	0.981783503648294	0.738123564391995	0.0831723943800452	0.84619299230636	0.99996072840017	0.654951170011949
chr1	165827605	165827705	101	-	utr5	TMCO1	0.868961393421564	1	0.836755763484772	1	0.813282677810709	0.981783503648294	2.67520286060943	0.0831723943800452	0.84619299230636	0.99996072840017	2.59203046622939
chr1	167935924	167936023	100	-	utr5	MPC2	0.230981792014821	1	0.150918746602288	1	0.510077096289172	0.981783503648294	2.15088832332989	0.150468108793813	0.777963468542785	0.99996072840017	2.00042021453608
chr1	168084681	168084880	200	-	utr3	GPR161	0.59715511915402	1	0.495596493460208	1	0.907622684949791	0.981783503648294	-0.922228611285479	-0.426011511167195	0.261990990285589	0.99996072840017	-0.496217100118284
chr1	168084980	168085179	200	-	utr3	GPR161	0.85115838098167	1	0.767137791456488	1	0.886363222570559	0.981783503648294	-0.0812250220269696	-0.426011511167195	0.261990990285589	0.99996072840017	0.344786489140226
chr1	168085279	168085379	101	-	utr3	GPR161	0.106976723983509	1	0.0730825881647471	1	0.192219071413585	0.981783503648294	0.00649334770413855	-0.426011511167195	0.261990990285589	0.99996072840017	0.432504858871334
chr1	168085529	168085728	200	-	utr3	GPR161	0.511898514257371	1	0.514951712767194	1	0.80233235246918	0.981783503648294	0.58015765108244	-0.426011511167195	0.261990990285589	0.99996072840017	1.00616916224964
chr1	168096530	168096629	100	-	exon	GPR161	0.689099284962842	1	0.578430955696839	1	0.586037948490032	0.981783503648294	-0.611286564494586	-0.426011511167195	0.261990990285589	0.99996072840017	-0.185275053327391
chr1	169421636	169421734	99	-	exon	CCDC181	0.967667229561645	1	0.85355786349109	1	0.852353346447185	0.981783503648294	0.0498463123663939	0.167837912971815	0.852501729403179	0.99996072840017	-0.117991600605421
chr1	169421834	169421932	99	-	exon	CCDC181	0.885806582585726	1	0.98964176484416	1	0.911979409113194	0.981783503648294	0.258949205578681	0.167837912971815	0.852501729403179	0.99996072840017	0.0911112926068665
chr1	169465546	169465794	249	-	utr3	SLC19A2	0.843217922338216	1	0.949149626075326	1	0.720344732494488	0.981783503648294	-0.401750393485121	-0.160244517577194	0.695730307307836	0.99996072840017	-0.241505875907927
chr1	169477454	169477702	249	-	exon	SLC19A2	0.74787955764981	1	0.835655346433389	1	0.77539380378006	0.981783503648294	-0.255314754599801	-0.160244517577194	0.695730307307836	0.99996072840017	-0.0950702370226069
chr1	169793170	169793318	149	-	exon	METTL18	0.507418556065548	1	0.449780912091959	1	0.881275202405971	0.981783503648294	-0.268377987474129	-0.177848853019941	0.870482610932119	0.99996072840017	-0.0905291344541883
chr1	169793416	169793515	100	-	exon	METTL18	0.638159934589011	1	0.528070480262775	1	0.881245489363384	0.981783503648294	-0.599256817641803	-0.177848853019941	0.870482610932119	0.99996072840017	-0.421407964621862
chr1	170074514	170074613	100	-	utr5	KIFAP3	0.290044071214382	1	0.14896877785488	1	0.584604087291116	0.981783503648294	2.0279571500641	-0.146127239058317	0.734474045983853	0.99996072840017	2.17408438912242
chr1	172441635	172441755	121	-	utr3	PIGC	0.994175097218638	1	0.88892808030791	1	0.925860492978033	0.981783503648294	-0.421170369945368	-0.294932784645514	0.555451804907261	0.99996072840017	-0.126237585299854
chr1	172441932	172442130	199	-	exon	PIGC	0.924129024702229	1	0.983708539901146	1	0.784629982937288	0.981783503648294	-0.970718729770386	-0.294932784645514	0.555451804907261	0.99996072840017	-0.675785945124872
chr1	172442477	172442724	248	-	utr5	PIGC	0.967621929937346	1	0.950362859074924	1	0.773691714789369	0.981783503648294	-0.327847033487188	-0.294932784645514	0.555451804907261	0.99996072840017	-0.0329142488416742
chr1	173800294	173800443	150	-	utr3	CENPL	0.306192928193889	1	0.184612810968518	1	0.377279304871213	0.981783503648294	-0.340102915022526	0.293828105971597	0.575454968202415	0.99996072840017	-0.633931020994123
chr1	173803134	173803383	250	-	exon	CENPL	0.30195706884325	1	0.185704840566752	1	0.205379073350582	0.981783503648294	-0.344806740108784	0.293828105971597	0.575454968202415	0.99996072840017	-0.638634846080381
chr1	173824621	173824720	100	-	exon	CENPL	0.463904723726445	1	0.318024097869246	1	0.462948517942193	0.981783503648294	0.681071418110058	0.293828105971597	0.575454968202415	0.99996072840017	0.387243312138461
chr1	173992839	173992938	100	-	exon	RC3H1	0.977078379303153	1	0.871993475055732	1	0.588623199983523	0.981783503648294	-0.130216877772617	-0.209695351599947	0.506901226041	0.99996072840017	0.0794784738273293
chr1	175159727	175159826	100	-	utr3	KIAA0040	0.144098005059014	1	0.0661089317787795	1	0.242211831899831	0.981783503648294	-0.949554893653633	0.126257090368827	0.788181822293925	0.99996072840017	-1.07581198402246
chr1	175160474	175160673	200	-	utr3	KIAA0040	0.662766223206367	1	0.527779088340582	1	0.582134992161375	0.981783503648294	-0.524313964775716	0.126257090368827	0.788181822293925	0.99996072840017	-0.650571055144542
chr1	175160972	175161072	101	-	utr5	KIAA0040	0.415968439087169	1	0.367448421859784	1	0.342785742523362	0.981783503648294	0.272416911972532	0.126257090368827	0.788181822293925	0.99996072840017	0.146159821603705
chr1	179107550	179107649	100	-	utr3	ABL2	0.778046364792261	1	0.745668696485657	1	0.914298757828277	0.981783503648294	-0.753992436228176	-0.398454543952405	0.23392510697242	0.99996072840017	-0.355537892275771
chr1	179107749	179108048	300	-	exon	ABL2	0.815995902090978	1	0.677277131306971	1	0.965267874688863	0.981783503648294	-0.565025027341957	-0.398454543952405	0.23392510697242	0.99996072840017	-0.166570483389552
chr1	179108148	179108447	300	-	exon	ABL2	0.893866151058921	1	0.838731122561275	1	0.361192534870241	0.981783503648294	-0.537192426234715	-0.398454543952405	0.23392510697242	0.99996072840017	-0.13873788228231
chr1	179108646	179108995	350	-	exon	ABL2	0.308252028630092	1	0.286945740409044	1	0.593859486950087	0.981783503648294	-0.0546473893434972	-0.398454543952405	0.23392510697242	0.99996072840017	0.343807154608908
chr1	179109095	179109194	100	-	exon	ABL2	0.835822666316557	1	0.790260291432796	1	0.720148268811648	0.981783503648294	-0.382125918832512	-0.398454543952405	0.23392510697242	0.99996072840017	0.0163286251198938
chr1	179845659	179845759	101	-	utr3	TOR1AIP2	0.843871171285374	1	0.878239965614521	1	0.687784272006398	0.981783503648294	-0.857086264776436	-0.2451024226118	0.409375018548812	0.99996072840017	-0.611983842164637
chr1	179846059	179846558	500	-	utr3	TOR1AIP2	0.539081100453301	1	0.405792597274287	1	0.947657058334017	0.981783503648294	-0.0820538376064846	-0.2451024226118	0.409375018548812	0.99996072840017	0.163048585005315
chr1	179850922	179851022	101	-	exon	TOR1AIP2	0.715355475255216	1	0.508892293949027	1	0.613009664647507	0.981783503648294	0.380371111414412	-0.2451024226118	0.409375018548812	0.99996072840017	0.625473534026212
chr1	179865199	179865748	550	-	utr5	TOR1AIP2	0.494781879905243	1	0.411111339254576	1	0.476331793111183	0.981783503648294	-0.401592921159138	-0.2451024226118	0.409375018548812	0.99996072840017	-0.156490498547338
chr1	180274966	180275065	100	-	exon	ACBD6	0.833916196733813	1	0.9114100671737	1	0.896084662228396	0.981783503648294	0.154612343046581	-0.347591967502376	0.474834468857476	0.99996072840017	0.502204310548957
chr1	180502258	180502357	100	-	utr5	ACBD6	0.0443776597752442	1	0.0188496645430516	1	0.104877784667794	0.981783503648294	4.67072515830039	-0.347591967502376	0.474834468857476	0.99996072840017	5.01831712580277
chr1	180502705	180502805	101	-	utr5	ACBD6	0.469870613457549	1	0.444394189926262	1	0.734913630181131	0.981783503648294	0.99131317483142	-0.347591967502376	0.474834468857476	0.99996072840017	1.3389051423338
chr1	180976099	180976299	201	-	utr3	STX6	0.766220378820647	1	0.629464649481197	1	0.741464426154884	0.981783503648294	-0.268666053284166	0.0802945889072271	0.843301199090092	0.99996072840017	-0.348960642191393
chr1	182384498	182384648	151	-	exon	GLUL	0.684530367786426	1	0.810720815013043	1	0.785501918330102	0.981783503648294	0.0719244696580578	0.144639237834625	0.567627985588885	0.99996072840017	-0.0727147681765673
chr1	182391657	182391757	101	-	utr5	GLUL	0.0935919047479068	1	0.0630338235444418	1	0.151267059485529	0.981783503648294	1.59323426158413	0.144639237834625	0.567627985588885	0.99996072840017	1.44859502374951
chr1	182599762	182599861	100	-	utr3	RGS16	0.986058152770517	1	0.899290686962431	1	0.949303562159857	0.981783503648294	0.67199750209453	0.678965893284745	0.0513095242420137	0.99996072840017	-0.00696839119021453
chr1	182600059	182600158	100	-	utr3	RGS16	0.0282077939825206	1	0.0113979640890084	1	0.0339859048599045	0.981783503648294	1.010516073327	0.678965893284745	0.0513095242420137	0.99996072840017	0.331550180042254
chr1	183635657	183635757	101	-	utr5	ARPC5	0.00513453340151962	1	0.00177134792035196	1	0.0945667622607071	0.981783503648294	2.96390269770395	0.22448546649979	0.510300225113297	0.99996072840017	2.73941723120416
chr1	183935901	183936051	151	-	utr3	COLGALT2	0.41037772589112	1	0.318291459442453	1	0.4324921685122	0.981783503648294	0.254752239379565	-0.615187144171333	0.293496512647626	0.99996072840017	0.869939383550898
chr1	183938749	183938849	101	-	utr3	COLGALT2	0.900438742996429	1	0.8267130978262	1	0.768005512847802	0.981783503648294	1.59846965178582	-0.615187144171333	0.293496512647626	0.99996072840017	2.21365679595716
chr1	184037629	184037729	101	-	utr5	COLGALT2	0.887220789211587	1	0.999606409155102	1	NA	NA	1.38656223470662	-0.615187144171333	0.293496512647626	0.99996072840017	2.00174937887795
chr1	184694108	184694306	199	-	exon	EDEM3	0.680793568764308	1	0.541515360217649	1	0.936829502505968	0.981783503648294	-0.341705568843947	0.0491955116300146	0.889601891653123	0.99996072840017	-0.390901080473961
chr1	184795657	184795757	101	-	exon	FAM129A	0.0783268089467827	1	0.0323293979392939	1	0.295942711064082	0.981783503648294	0.837849247206279	-0.273959081606242	0.516794540141452	0.99996072840017	1.11180832881252
chr1	193059472	193059732	261	-	utr5	UCHL5	0.901278192611495	1	0.895517392562328	1	0.788805435569392	0.981783503648294	1.70389842086211	-0.135748544855446	0.702220199609165	0.99996072840017	1.83964696571756
chr1	197104313	197104413	101	-	exon	ASPM	0.307183442234957	1	0.266302680849829	1	0.285156548949711	0.981783503648294	-0.213078402465645	-0.194225837698678	0.495369389767526	0.99996072840017	-0.0188525647669675
chr1	197159304	197159852	549	-	utr3	ZBTB41	0.281600766916966	1	0.3044013983974	1	0.876908528124491	0.981783503648294	-0.221701060636814	-0.115582236862253	0.788544592112592	0.99996072840017	-0.106118823774561
chr1	197510378	197510527	150	-	utr3	DENND1B	0.641337368691707	1	0.631358505537577	1	0.882565738666792	0.981783503648294	-0.619579363594055	0.135443087088203	0.760992802453889	0.99996072840017	-0.755022450682259
chr1	197510627	197510726	100	-	utr3	DENND1B	0.18966744997651	1	0.108855791827844	1	0.612383371189845	0.981783503648294	-0.275247401551169	0.135443087088203	0.760992802453889	0.99996072840017	-0.410690488639373
chr1	198937279	198937379	101	-	exon	MIR181A1HG	0.444477689029085	1	0.364410669210647	1	0.740776929707906	0.981783503648294	0.747801242204805	0.527094741662497	0.669357931539692	0.99996072840017	0.220706500542308
chr1	200406338	200406488	151	-	utr3	ZNF281	0.508465104844809	1	0.292946138735186	1	0.0763818048976925	0.981783503648294	-0.61783608654998	0.026319142201891	0.939591922233355	0.99996072840017	-0.644155228751871
chr1	200407037	200407637	601	-	exon	ZNF281	0.269414460090447	1	0.206204335119005	1	0.421778189961135	0.981783503648294	-0.400993912521477	0.026319142201891	0.939591922233355	0.99996072840017	-0.427313054723368
chr1	200407936	200408036	101	-	exon	ZNF281	0.495063228785017	1	0.38878969436371	1	0.773947806061716	0.981783503648294	-0.357103511187364	0.026319142201891	0.939591922233355	0.99996072840017	-0.383422653389255
chr1	200408586	200408685	100	-	exon	ZNF281	0.427506662108758	1	0.300017124122671	1	0.666377562488031	0.981783503648294	-0.186479750452412	0.026319142201891	0.939591922233355	0.99996072840017	-0.212798892654303
chr1	200408785	200408885	101	-	exon	ZNF281	0.535684837851848	1	0.537408357409308	1	0.687577815465227	0.981783503648294	0.209109763146901	0.026319142201891	0.939591922233355	0.99996072840017	0.18279062094501
chr1	200408985	200409135	151	-	exon	ZNF281	0.439733918029175	1	0.42290963872628	1	0.542236017736791	0.981783503648294	0.689113642744946	0.026319142201891	0.939591922233355	0.99996072840017	0.662794500543055
chr1	200617767	200618165	399	-	exon	KIF14	0.403332499812494	1	0.306710163927304	1	0.957011980530165	0.981783503648294	-0.507295872253345	-0.30976495625072	0.405796868961066	0.99996072840017	-0.197530916002625
chr1	200666004	200666103	100	-	exon	DDX59	0.0568071210535779	1	0.0199778823710795	1	0.243607126496787	0.981783503648294	-0.748842504224973	0.295922491025142	0.567744046819808	0.99996072840017	-1.04476499525012
chr1	201154433	201171524	17092	-	utr5	TMEM9	0.66100937066271	1	0.688681456913656	1	0.791687014610651	0.981783503648294	0.568763651585213	0.193429301033931	0.591277227281008	0.99996072840017	0.375334350551283
chr1	201469088	201469187	100	-	utr5	PHLDA3	0.451743601485446	1	0.999571575974772	1	NA	NA	3.4065721148297	0.678055025896492	0.35155129268207	0.99996072840017	2.72851708893321
chr1	202728688	202729038	351	-	utr3	KDM5B	0.953694348031891	1	0.918128939151178	1	0.900481205035279	0.981783503648294	-0.339120895044481	-0.245103812644578	0.396789139897488	0.99996072840017	-0.0940170823999024
chr1	202852272	202852419	148	-	exon	RP11-480I12.5	0.344526031596615	1	0.177356129437228	1	0.422956576214584	0.981783503648294	-0.656820795872265	-0.018204490551238	0.988334503435885	0.99996072840017	-0.638616305321027
chr1	202880989	202881089	101	-	exon	RABIF	0.656944777021337	1	0.54337798260083	1	0.531391398731274	0.981783503648294	-0.424054041151663	0.122622623524983	0.851419324188601	0.99996072840017	-0.546676664676645
chr1	204222330	204222429	100	-	utr3	PLEKHA6	0.302887410067567	1	0.191694007699162	1	0.545314500215143	0.981783503648294	0.658837942455934	0.214480003203147	0.778415742511342	0.99996072840017	0.444357939252786
chr1	204406075	204406174	100	-	utr3	PPP1R15B	0.900682089112366	1	0.758129384825776	1	0.737216398027292	0.981783503648294	-0.688733440034117	-0.156289788884843	0.594867297314128	0.99996072840017	-0.532443651149275
chr1	204409601	204409999	399	-	exon	PPP1R15B	0.590050483055487	1	0.488639645309483	1	0.479840658845613	0.981783503648294	-0.279553629109492	-0.156289788884843	0.594867297314128	0.99996072840017	-0.123263840224649
chr1	204410596	204410895	300	-	exon	PPP1R15B	0.607230272522274	1	0.485901515015474	1	0.400278116162197	0.981783503648294	-0.0924139393094595	-0.156289788884843	0.594867297314128	0.99996072840017	0.0638758495753831
chr1	205147348	205147548	201	-	utr3	DSTYK	0.620461774680289	1	0.526658560547441	1	0.907287609476882	0.981783503648294	-0.79191344175589	-0.41089419904301	0.32769577809748	0.99996072840017	-0.38101924271288
chr1	205169326	205169726	401	-	exon	DSTYK	0.558552431903949	1	0.416480147273913	1	0.832858397935987	0.981783503648294	-0.462062109048711	-0.41089419904301	0.32769577809748	0.99996072840017	-0.0511679100057004
chr1	205187503	205187603	101	-	exon	DSTYK	0.884960117199841	1	0.983893817388748	1	0.866274089989965	0.981783503648294	1.03821840017998	-0.41089419904301	0.32769577809748	0.99996072840017	1.44911259922299
chr1	205302358	205302458	101	-	utr3	NUAK2	0.746325722279306	1	0.731176625128162	1	0.899968690010338	0.981783503648294	0.533246758367603	1.02381318603436	0.338505197797138	0.99996072840017	-0.490566427666754
chr1	205616317	205616467	151	-	utr3	ELK4	0.830127697864025	1	0.86810519237562	1	0.906608821156497	0.981783503648294	-0.837123256142932	-0.431589060789916	0.186504850368612	0.99996072840017	-0.405534195353017
chr1	205620022	205620722	701	-	exon	ELK4	0.767921238370551	1	0.911393489648984	1	0.840780403644816	0.981783503648294	-0.254056487734024	-0.431589060789916	0.186504850368612	0.99996072840017	0.177532573055891
chr1	205663198	205663346	149	-	exon	SLC45A3	0.424344756375162	1	0.382946859971449	1	0.82146200084974	0.981783503648294	1.70057409087237	0.40600795735564	0.579421437533425	0.99996072840017	1.29456613351673
chr1	205717565	205717915	351	-	utr3	NUCKS1	0.4925950288897	1	0.397101968312791	1	0.379526622016271	0.981783503648294	-0.57650235327177	-0.0936854190058823	0.706538813086134	0.99996072840017	-0.482816934265888
chr1	205750026	205750176	151	-	utr5	NUCKS1	0.404784874750645	1	0.372806132742002	1	0.355219094833028	0.981783503648294	1.52017846172333	-0.0936854190058823	0.706538813086134	0.99996072840017	1.61386388072921
chr1	205769727	205769827	101	-	utr3	RAB29	0.491666253439188	1	0.397981538181564	1	0.39450198325863	0.981783503648294	-0.28702774501565	-0.335633105867942	0.496782325723817	0.99996072840017	0.0486053608522923
chr1	205770126	205770225	100	-	utr3	RAB29	0.929035406961301	1	0.999157548314118	1	0.934372387757009	0.981783503648294	-0.694657991587177	-0.335633105867942	0.496782325723817	0.99996072840017	-0.359024885719235
chr1	205791476	205791576	101	-	utr3	SLC41A1	0.993275263810377	1	0.98144745190854	1	0.903892201681235	0.981783503648294	-0.293666901143452	-0.08618599040754	0.805935398833426	0.99996072840017	-0.207480910735912
chr1	205810715	205810864	150	-	utr5	SLC41A1	0.565325729212198	1	0.442892269731589	1	0.582964785858254	0.981783503648294	0.293083562657822	-0.08618599040754	0.805935398833426	0.99996072840017	0.379269553065362
chr1	207048378	207048527	150	-	utr3	YOD1	0.343305513124465	1	0.234722255013904	1	0.494560254451307	0.981783503648294	-0.097971607415334	0.102742917206147	0.794966569216583	0.99996072840017	-0.200714524621481
chr1	207048727	207049125	399	-	utr3	YOD1	0.811504775870291	1	0.685932850031742	1	0.909457280140032	0.981783503648294	-0.0628269781060827	0.102742917206147	0.794966569216583	0.99996072840017	-0.16556989531223
chr1	207049224	207049573	350	-	exon	YOD1	0.856927220287868	1	0.671864821919636	1	0.297451781030735	0.981783503648294	0.131780986344434	0.102742917206147	0.794966569216583	0.99996072840017	0.0290380691382874
chr1	208025787	208025887	101	-	utr3	PLXNA2	0.286362198266866	1	0.196746376917043	1	0.392368903305955	0.981783503648294	-0.43745310290189	-0.116119657922153	0.773680977507498	0.99996072840017	-0.321333444979737
chr1	208210441	208216963	6523	-	exon	PLXNA2	0.328546898391806	1	0.355427648450898	1	0.693543092356381	0.981783503648294	-0.171980010211014	-0.116119657922153	0.773680977507498	0.99996072840017	-0.0558603522888611
chr1	208217063	208217163	101	-	exon	PLXNA2	0.996767272773028	1	0.952808055737403	1	0.794941888098875	0.981783503648294	-0.256554631568565	-0.116119657922153	0.773680977507498	0.99996072840017	-0.140434973646413
chr1	208217512	208217662	151	-	exon	PLXNA2	0.707549761497243	1	0.565873056699937	1	0.79006710679014	0.981783503648294	-0.0833097390847873	-0.116119657922153	0.773680977507498	0.99996072840017	0.0328099188373654
chr1	209782795	209783443	649	-	utr3	C1orf74	0.729842965597448	1	0.611807013191965	1	0.615297006412711	0.981783503648294	-0.485199233362416	0.134702883926984	0.858139646459004	0.99996072840017	-0.6199021172894
chr1	211575200	211575897	698	-	utr3	SLC30A1	0.120588930793091	1	0.0648563662698082	1	0.109942432482428	0.981783503648294	-0.226585110942721	0.246302767082121	0.53438575657934	0.99996072840017	-0.472887878024842
chr1	211575996	211576195	200	-	exon	SLC30A1	0.154983617884518	1	0.074164946222922	1	0.163850301672249	0.981783503648294	-0.560432461784731	0.246302767082121	0.53438575657934	0.99996072840017	-0.806735228866853
chr1	211749806	211749906	101	-	utr3	LPGAT1	0.704976235111954	1	0.762060215808582	1	0.521008764555922	0.981783503648294	-0.273657088550852	-0.252793011368953	0.429779927174891	0.99996072840017	-0.0208640771818993
chr1	211941739	211942037	299	-	utr3	INTS7	0.216303219379836	1	0.137114196899633	1	0.264153047951739	0.981783503648294	-0.360966886945186	-0.164256074923815	0.623377303475423	0.99996072840017	-0.196710812021371
chr1	212364918	212365067	150	-	utr3	TMEM206	0.889276229322941	1	0.869114428860897	1	0.791193165729299	0.981783503648294	-0.0603949670384857	0.213509245673878	0.683548702144767	0.99996072840017	-0.273904212712364
chr1	212686467	212686812	346	-	utr3	BATF3	0.697578681713043	1	0.775590389393747	1	0.953138322794967	0.981783503648294	1.15871948525004	0.0595048847014482	0.949709144972019	0.99996072840017	1.09921460054859
chr1	212738423	212738573	151	-	utr3	NSL1	0.111345319091923	1	0.0597406233666271	1	0.586805502345567	0.981783503648294	-0.686902340357631	0.017126749029638	0.970859862216615	0.99996072840017	-0.704029089387269
chr1	212995022	212995122	101	-	utr3	ANGEL2	0.369105666103921	1	0.285058628812565	1	0.932731949574358	0.981783503648294	-0.113884697336104	-0.0790468481263543	0.833836061434439	0.99996072840017	-0.0348378492097495
chr1	213005296	213005396	101	-	exon	ANGEL2	0.932946584497791	1	0.972156954008131	1	0.92935188905017	0.981783503648294	-0.600317859783778	-0.0790468481263543	0.833836061434439	0.99996072840017	-0.521271011657424
chr1	213013256	213013356	101	-	exon	ANGEL2	0.650643682318563	1	0.582949374537546	1	0.380003296184155	0.981783503648294	0.0219151961648564	-0.0790468481263543	0.833836061434439	0.99996072840017	0.100962044291211
chr1	214383415	214383515	101	-	utr3	PTPN14	0.207794348749361	1	0.181180563776361	1	0.781405129815578	0.981783503648294	0.99778462954645	-0.534081302535799	0.0627366629252411	0.99996072840017	1.53186593208225
chr1	217431034	217431183	150	-	utr3	GPATCH2	0.513899575895522	1	0.402660121728094	1	0.443301929783457	0.981783503648294	0.017788163531731	-0.274029402888138	0.537842883438899	0.99996072840017	0.29181756641987
chr1	217619918	217620167	250	-	exon	GPATCH2	0.977169840102162	1	0.827030214984515	1	0.724084188433515	0.981783503648294	-0.49681004263864	-0.274029402888138	0.537842883438899	0.99996072840017	-0.222780639750502
chr1	217630932	217631032	101	-	utr5	GPATCH2	0.948229238707023	1	0.879967576095826	1	0.858643793820564	0.981783503648294	-0.549337466266626	-0.274029402888138	0.537842883438899	0.99996072840017	-0.275308063378488
chr1	219915284	219915533	250	-	utr3	SLC30A10	0.345464333286771	1	0.231183463404778	1	0.516966160504673	0.981783503648294	-0.332253256580723	0.255690828497784	0.699905091727384	0.99996072840017	-0.587944085078507
chr1	219915632	219915831	200	-	utr3	SLC30A10	0.159222369377406	1	0.0648363900647598	1	0.386584580655586	0.981783503648294	-0.112547453358102	0.255690828497784	0.699905091727384	0.99996072840017	-0.368238281855886
chr1	220046358	220046458	101	-	utr5	EPRS	0.349420907765224	1	0.356028601163078	1	0.534814205449769	0.981783503648294	0.997167878482305	-0.0187502085355433	0.942471780209559	0.99996072840017	1.01591808701785
chr1	221739045	221739144	100	-	exon	DUSP10	0.601356416955506	1	0.452700590051286	1	0.704605419983981	0.981783503648294	1.22593089882704	0.452639597086087	0.691362653381174	0.99996072840017	0.773291301740949
chr1	223221959	223222058	100	-	utr3	SUSD4	0.937748217851675	1	0.852810354908909	1	0.752893997663922	0.981783503648294	0.612043715932325	-0.0230512941114802	0.973742786312376	0.99996072840017	0.635095010043805
chr1	223780548	223780847	300	-	utr3	TP53BP2	0.958805359496281	1	0.910515750960915	1	0.897878911910913	0.981783503648294	-0.636619070818336	-0.384149642078824	0.225693843745197	0.99996072840017	-0.252469428739512
chr1	223796127	223796326	200	-	utr3	TP53BP2	0.726911261683946	1	0.857011050060713	1	0.59107347463183	0.981783503648294	-0.159066680133152	-0.384149642078824	0.225693843745197	0.99996072840017	0.225082961945673
chr1	224389485	224389784	300	-	utr3	WDR26	0.359505696566725	1	0.266672758914872	1	0.414698804268441	0.981783503648294	-0.614113180637864	-0.148927494634313	0.565748888897834	0.99996072840017	-0.465185686003551
chr1	225403138	225403337	200	-	utr3	LBR	0.802052373171405	1	0.921538644365613	1	0.72095020004378	0.981783503648294	-0.267310590470404	-0.110284023799481	0.718934793093638	0.99996072840017	-0.157026566670924
chr1	225497480	225497780	301	-	utr3	ENAH	0.724260608434007	1	0.553139060098083	1	0.456748617518766	0.981783503648294	-0.725457481398828	-0.113166173823963	0.658914621327396	0.99996072840017	-0.612291307574866
chr1	225652942	225653092	151	-	utr5	ENAH	0.560645473967067	1	0.999400859496843	1	NA	NA	2.78360070863628	-0.113166173823963	0.658914621327396	0.99996072840017	2.89676688246024
chr1	225985335	225985484	150	-	exon	SDE2	0.541440701556264	1	0.638313556210998	1	0.532694426007274	0.981783503648294	0.00753163296256478	-0.354801442561033	0.254219649167422	0.99996072840017	0.362333075523598
chr1	226735751	226736000	250	-	exon	ITPKB	0.522873486890999	1	0.51931661158721	1	0.905285172242833	0.981783503648294	1.39527094174528	0.105346497703165	0.860872571931199	0.99996072840017	1.28992444404212
chr1	226994001	226994101	101	-	utr3	CDC42BPA	0.600278201195415	1	0.649187401648296	1	0.90739789106951	0.981783503648294	-0.138372816740681	-0.363639180424352	0.218309752851824	0.99996072840017	0.225266363683671
chr1	227028775	227028874	100	-	exon	CDC42BPA	0.803034226883323	1	0.70030038025512	1	0.724380578087958	0.981783503648294	-0.856655049474542	-0.363639180424352	0.218309752851824	0.99996072840017	-0.49301586905019
chr1	227028974	227029124	151	-	exon	CDC42BPA	0.772939483299673	1	0.788217176702642	1	0.547266841371029	0.981783503648294	-0.33647455192614	-0.363639180424352	0.218309752851824	0.99996072840017	0.0271646284982119
chr1	227317677	227317876	200	-	utr5	CDC42BPA	0.643170946346545	1	0.693247273108247	1	0.955232224487463	0.981783503648294	0.64947398293356	-0.363639180424352	0.218309752851824	0.99996072840017	1.01311316335791
chr1	227731466	227731565	100	-	utr3	JMJD4	0.631186673357496	1	0.551969597920236	1	0.698675236966779	0.981783503648294	1.26957276074313	-0.314283710211285	0.585582427757759	0.99996072840017	1.58385647095442
chr1	227731665	227731764	100	-	utr3	JMJD4	0.177872368583396	1	0.0991620787738904	1	0.303461082475014	0.981783503648294	1.14962859404988	-0.314283710211285	0.585582427757759	0.99996072840017	1.46391230426117
chr1	227732508	227732607	100	-	exon	JMJD4	0.217401202243892	1	0.166896995833012	1	0.147742770138865	0.981783503648294	0.650259182500179	-0.314283710211285	0.585582427757759	0.99996072840017	0.964542892711464
chr1	227734671	227735014	344	-	exon	JMJD4	0.19791537028921	1	0.202235323454611	1	0.576652587860602	0.981783503648294	0.262164649650601	-0.314283710211285	0.585582427757759	0.99996072840017	0.576448359861886
chr1	228100875	228100974	100	-	utr3	C1orf35	0.651593748726782	1	0.558284186010949	1	0.92461741008655	0.981783503648294	0.226319983350522	0.184937406120706	0.747497542622662	0.99996072840017	0.0413825772298166
chr1	228103134	228103381	248	-	utr5	C1orf35	0.0500711585443011	1	0.0175368863373348	1	0.0585372387621585	0.981783503648294	3.54188443640296	0.184937406120706	0.747497542622662	0.99996072840017	3.35694703028226
chr1	228104124	228104272	149	-	exon	C1orf35	0.731612880999392	1	0.709647825716348	1	0.817177303846373	0.981783503648294	-0.410992455348757	0.184937406120706	0.747497542622662	0.99996072840017	-0.595929861469463
chr1	228104421	228104569	149	-	exon	C1orf35	0.204415988753535	1	0.101024769204962	1	0.349260899305138	0.981783503648294	-0.427847922674692	0.184937406120706	0.747497542622662	0.99996072840017	-0.612785328795398
chr1	228394372	228394572	201	-	utr3	TRIM11	0.805958240546851	1	0.854239758721361	1	0.942892858377355	0.981783503648294	1.29026706501136	0.191295557776917	0.643994947577305	0.99996072840017	1.09897150723444
chr1	228394672	228394872	201	-	utr3	TRIM11	0.39425212007645	1	0.442031158326935	1	0.656745414216145	0.981783503648294	0.285878827915953	0.191295557776917	0.643994947577305	0.99996072840017	0.0945832701390353
chr1	228395122	228395222	101	-	exon	TRIM11	0.55109110018713	1	0.284712996815293	1	0.615721443478547	0.981783503648294	2.61773198085906	0.191295557776917	0.643994947577305	0.99996072840017	2.42643642308214
chr1	228396602	228396701	100	-	utr3	TRIM11	0.74915398309148	1	0.655036545298195	1	0.481376467219157	0.981783503648294	0.22686817877398	0.191295557776917	0.643994947577305	0.99996072840017	0.035572620997063
chr1	228406740	228406840	101	-	utr5	TRIM11	0.211658714808322	1	0.158139599013266	1	0.476289543967595	0.981783503648294	0.75470398557624	0.191295557776917	0.643994947577305	0.99996072840017	0.563408427799323
chr1	229325031	229325229	199	-	utr3	CCSAP	0.497717964507135	1	0.309162996659068	1	0.193529480282437	0.981783503648294	-0.457834003388911	-0.0542577924841165	0.86403877954527	0.99996072840017	-0.403576210904795
chr1	229518017	229518165	149	-	utr3	ABCB10	0.738230864660423	1	0.810830475328259	1	0.941575763957509	0.981783503648294	-0.28375714847649	0.00188199754688081	0.995208304699716	0.99996072840017	-0.28563914602337
chr1	229594204	229595000	797	-	utr3	TAF5L	0.738754876220858	1	0.892374616339179	1	0.792246155666213	0.981783503648294	-0.106066718755078	-0.25717590180847	0.481010595293275	0.99996072840017	0.151109183053392
chr1	229602229	229602329	101	-	exon	TAF5L	0.627384438126273	1	0.660150433107263	1	0.935627216518445	0.981783503648294	-0.368203495338988	-0.25717590180847	0.481010595293275	0.99996072840017	-0.111027593530518
chr1	229602428	229602726	299	-	exon	TAF5L	0.974473317451957	1	0.86302391614355	1	0.974842329509569	0.982321177681205	-0.0729900255438543	-0.25717590180847	0.481010595293275	0.99996072840017	0.184185876264616
chr1	230322200	230322299	100	-	utr3	PGBD5	0.657247812781391	1	0.533363844792912	1	0.803763426463268	0.981783503648294	0.469607863032117	-0.115362035825873	0.819126141908567	0.99996072840017	0.58496989885799
chr1	230323096	230323345	250	-	utr3	PGBD5	0.208782187721218	1	0.178493489860439	1	0.383013368046805	0.981783503648294	1.43128706554783	-0.115362035825873	0.819126141908567	0.99996072840017	1.54664910137371
chr1	231019656	231020005	350	-	utr3	FAM89A	0.468194248117326	1	0.356912485841074	1	0.271781782048534	0.981783503648294	-0.159168705202243	0.119876359409674	0.764267978551697	0.99996072840017	-0.279045064611917
chr1	231335552	231336152	601	-	utr3	EXOC8	0.772766209458827	1	0.615642088475194	1	0.979299906316633	0.983667575334748	-0.345668543442658	-0.231770893857363	0.506674513690235	0.99996072840017	-0.113897649585295
chr1	231336252	231336702	451	-	exon	EXOC8	0.757366150167599	1	0.871518937790005	1	0.627684772195669	0.981783503648294	0.089381634308579	-0.231770893857363	0.506674513690235	0.99996072840017	0.321152528165942
chr1	231336952	231337202	251	-	exon	EXOC8	0.956267564886212	1	0.936969286228777	1	0.771744856679714	0.981783503648294	0.209619407628554	-0.231770893857363	0.506674513690235	0.99996072840017	0.441390301485917
chr1	231366189	231366338	150	-	utr3	EGLN1	0.469348029204274	1	0.337063552186004	1	0.24876219742317	0.981783503648294	-0.270739875751536	-0.0768630504325083	0.823931690786844	0.99996072840017	-0.193876825319027
chr1	231421014	231421312	299	-	exon	EGLN1	0.462573540273383	1	0.46643628533017	1	0.438517070702779	0.981783503648294	0.981610321442297	-0.0768630504325083	0.823931690786844	0.99996072840017	1.0584733718748
chr1	231421661	231421860	200	-	exon	EGLN1	0.217485016738255	1	0.123524433427202	1	0.236706086886403	0.981783503648294	1.73790754629422	-0.0768630504325083	0.823931690786844	0.99996072840017	1.81477059672673
chr1	231422158	231422258	101	-	utr5	EGLN1	0.136539224881463	1	0.0857984935142061	1	0.219212342341511	0.981783503648294	3.25926298726033	-0.0768630504325083	0.823931690786844	0.99996072840017	3.33612603769284
chr1	232514150	232514250	101	-	exon	SIPA1L2	0.851783176176286	1	0.738692863961906	1	0.932937498700869	0.981783503648294	0.715876776187018	-0.105385126476728	0.758668801332394	0.99996072840017	0.821261902663746
chr1	232514400	232514500	101	-	exon	SIPA1L2	0.67092789189549	1	0.618876967800021	1	0.836834627750887	0.981783503648294	-0.397918438146935	-0.105385126476728	0.758668801332394	0.99996072840017	-0.292533311670207
chr1	232515049	232515149	101	-	exon	SIPA1L2	0.948150026172845	1	0.980877647946171	1	0.759309310207239	0.981783503648294	-0.397511331630397	-0.105385126476728	0.758668801332394	0.99996072840017	-0.292126205153669
chr1	232983535	232983834	300	-	utr3	PCNX2	0.699917784957045	1	0.772755429876851	1	0.894794689261078	0.981783503648294	-0.385116125441316	-0.400752366345071	0.216507212516297	0.99996072840017	0.0156362409037555
chr1	233258101	233258301	201	-	utr5	PCNX2	0.456860404960545	1	0.335644679137123	1	0.936040855703853	0.981783503648294	-0.443774281111084	-0.400752366345071	0.216507212516297	0.99996072840017	-0.043021914766013
chr1	233258400	233258500	101	-	exon	PCNX2	0.514120189137942	1	0.528533419333359	1	0.883703413657919	0.981783503648294	-0.0262916105859973	-0.400752366345071	0.216507212516297	0.99996072840017	0.374460755759074
chr1	233258999	233259099	101	-	exon	PCNX2	0.171568167803213	1	0.160243090897753	1	0.293961242238659	0.981783503648294	-0.347569709798248	-0.400752366345071	0.216507212516297	0.99996072840017	0.0531826565468236
chr1	234373497	234373593	97	-	exon	RP5-827C21.4	0.438162448690731	1	0.341058141823504	1	0.820448487055368	0.981783503648294	0.362264576872792	1.65423698514382	0.629847740011581	NA	-1.29197240827102
chr1	234606904	234607699	796	-	utr3	IRF2BP2	0.153404263724222	1	0.29248952515038	1	0.37866689089676	0.981783503648294	0.446543204607039	-0.219551999283987	0.435961206669528	0.99996072840017	0.666095203891026
chr1	235128737	235128886	150	-	utr5	TOMM20	0.116000769372343	1	0.0761835699795039	1	0.251919943167171	0.981783503648294	2.51526741574841	-0.110576358917336	0.670474893644381	0.99996072840017	2.62584377466575
chr1	235168284	235168384	101	-	utr3	ARID4B	0.703903008856431	1	0.555558203205481	1	0.745494157756786	0.981783503648294	-0.268656007709072	-0.0936504897680645	0.784640762653978	0.99996072840017	-0.175005517941007
chr1	235181901	235182250	350	-	exon	ARID4B	0.130221018993195	1	0.0707131249284894	1	0.0934041798878033	0.981783503648294	-0.224393790287687	-0.0936504897680645	0.784640762653978	0.99996072840017	-0.130743300519623
chr1	235806276	235806575	300	-	exon	LYST	0.395736156624694	1	0.395890580005059	1	0.878433145071146	0.981783503648294	-0.223508087712082	-0.191661761676195	0.554387137110447	0.99996072840017	-0.0318463260358867
chr1	235808806	235808956	151	-	exon	LYST	0.820287893167032	1	0.894749439945629	1	0.930737785451185	0.981783503648294	-0.388263901647323	-0.191661761676195	0.554387137110447	0.99996072840017	-0.196602139971128
chr1	235810004	235810153	150	-	exon	LYST	0.14391684352041	1	0.0530756522100491	1	0.265623169601575	0.981783503648294	-0.06532346470686	-0.191661761676195	0.554387137110447	0.99996072840017	0.126338296969335
chr1	236218384	236218533	150	-	utr3	ERO1B	0.774418393983745	1	0.707393397813581	1	0.910626876903404	0.981783503648294	-0.633153957179533	0.0995723071060413	0.787987583475071	0.99996072840017	-0.732726264285575
chr1	236523974	236524071	98	-	exon	LGALS8-AS1	0.533431226893614	1	0.518079789069416	1	0.793492227415112	0.981783503648294	1.17459084016744	0.879847409181637	0.833127944097801	NA	0.294743430985804
chr1	241633578	241634822	1245	-	utr3	CHML	0.763769361628845	1	0.641937896205824	1	0.696325474408684	0.981783503648294	-0.396145934569704	-0.320545755050808	0.305522527419023	0.99996072840017	-0.075600179518896
chr1	241635369	241636016	648	-	utr3	CHML	0.712300281128126	1	0.587068638557767	1	0.736617847006171	0.981783503648294	-0.391111378093173	-0.320545755050808	0.305522527419023	0.99996072840017	-0.0705656230423655
chr1	241640187	241640336	150	-	utr5	OPN3	0.470744772173511	1	0.999492760251524	1	NA	NA	3.2735400570816	-0.947768044581384	0.697324666398228	NA	4.22130810166298
chr1	243164574	243164674	101	-	exon	CEP170	0.617260713466728	1	0.642467282739314	1	0.52553718851861	0.981783503648294	0.115812248037909	-0.0906278521231576	0.813380298899525	0.99996072840017	0.206440100161066
chr1	243185942	243186041	100	-	exon	CEP170	0.721321742439425	1	0.580610980216874	1	0.638574388453542	0.981783503648294	0.275734751967182	-0.0906278521231576	0.813380298899525	0.99996072840017	0.36636260409034
chr1	243255098	243255248	151	-	utr5	CEP170	0.261571376401449	1	0.19584902542664	1	0.292541385252163	0.981783503648294	2.02953411751769	-0.0906278521231576	0.813380298899525	0.99996072840017	2.12016196964085
chr1	243504437	243504637	201	-	utr3	AKT3	0.331757755082488	1	0.211209692567616	1	0.604535867426291	0.981783503648294	-0.67749846172832	-0.149439654885567	0.58142660363085	0.99996072840017	-0.528058806842754
chr1	244854318	244854417	100	-	utr3	HNRNPU	0.840351061302935	1	0.719622056414104	1	0.442444418495166	0.981783503648294	-0.722814729582566	-0.263547630089826	0.291670132305941	0.99996072840017	-0.459267099492739
chr1	244863694	244863844	151	-	exon	HNRNPU	0.00686694819139886	1	0.00118079473090029	1	0.117963195218668	0.981783503648294	3.40636361288251	-0.263547630089826	0.291670132305941	0.99996072840017	3.66991124297233
chr1	244863944	244864193	250	-	exon	HNRNPU	0.252198435013814	1	0.226877280630725	1	0.23750538183414	0.981783503648294	1.7350757534462	-0.263547630089826	0.291670132305941	0.99996072840017	1.99862338353602
chr1	244864343	244864542	200	-	utr5	HNRNPU	0.404288006477563	1	0.372819824467311	1	0.102596486793935	0.981783503648294	1.81639540640541	-0.263547630089826	0.291670132305941	0.99996072840017	2.07994303649524
chr1	247100803	247100951	149	-	utr3	ZNF669	0.616468757893435	1	0.403672656587399	1	0.587953319964698	0.981783503648294	0.327125944808063	-0.588541121377259	0.730534998767389	NA	0.915667066185321
chr1	247156325	247156474	150	-	utr3	ZNF124	0.995822099775112	1	0.987876827829548	1	0.906481938487465	0.981783503648294	-0.773030809383269	0.0673000211568643	0.914487620109403	0.99996072840017	-0.840330830540133
chr1	247156772	247157070	299	-	exon	ZNF124	0.472591993880343	1	0.320286925943514	1	0.57364779430876	0.981783503648294	-0.323063730696244	0.0673000211568643	0.914487620109403	0.99996072840017	-0.390363751853109
chr1	247190538	247190685	148	-	exon	RP11-488L18.4	0.675151674652457	1	0.750114921705917	1	0.912027935524609	0.981783503648294	-0.589670198366376	0.0391271276556875	0.963505420647562	0.99996072840017	-0.628797326022064
chr1	247300406	247300606	201	-	utr3	ZNF496	0.254744734722593	1	0.212526909567831	1	0.657989077726402	0.981783503648294	0.553074982975778	-0.24388349698523	0.632983053749263	0.99996072840017	0.796958479961008
chr1	247300706	247300806	101	-	exon	ZNF496	0.82336788753531	1	0.98797321315467	1	0.924161336441335	0.981783503648294	1.26555163371169	-0.24388349698523	0.632983053749263	0.99996072840017	1.50943513069692
chr10	5456923	5457121	199	+	utr3	NET1	0.824557110224403	1	0.977820607423363	1	0.600254977779924	0.981783503648294	0.332210834107488	-0.0243727361134614	0.946010355658567	0.99996072840017	0.356583570220949
chr10	5730694	5730943	250	+	exon	FAM208B	0.998564213336109	1	0.887877560844914	1	0.496946946142156	0.981783503648294	-0.690653885609364	-0.488891870404045	0.0808765127823087	0.99996072840017	-0.201762015205319
chr10	5731092	5731192	101	+	exon	FAM208B	0.516638474456426	1	0.371351593824979	1	0.500239979792005	0.981783503648294	-0.310497373521356	-0.488891870404045	0.0808765127823087	0.99996072840017	0.178394496882688
chr10	5739911	5740259	349	+	exon	FAM208B	0.919429304649034	1	0.986449035440494	1	0.809719140907959	0.981783503648294	-0.634030607689932	-0.488891870404045	0.0808765127823087	0.99996072840017	-0.145138737285887
chr10	5740359	5740459	101	+	exon	FAM208B	0.81057811788394	1	0.880480900267311	1	0.957158286130847	0.981783503648294	-0.0176768243259022	-0.488891870404045	0.0808765127823087	0.99996072840017	0.471215046078143
chr10	5742357	5742506	150	+	exon	FAM208B	0.553843674737076	1	0.42472535808395	1	0.556305050459736	0.981783503648294	-0.560355965162881	-0.488891870404045	0.0808765127823087	0.99996072840017	-0.071464094758836
chr10	5746258	5746905	648	+	exon	FAM208B	0.507719558894583	1	0.400857730297761	1	0.908598419038873	0.981783503648294	-0.619478217559258	-0.488891870404045	0.0808765127823087	0.99996072840017	-0.130586347155213
chr10	5747005	5747154	150	+	exon	FAM208B	0.957903708089561	1	0.919105920999079	1	0.614820095941603	0.981783503648294	-0.439113251694048	-0.488891870404045	0.0808765127823087	0.99996072840017	0.0497786187099968
chr10	5748948	5749446	499	+	exon	FAM208B	0.889757894251867	1	0.968777069805432	1	0.770745717643073	0.981783503648294	-0.389506807185862	-0.488891870404045	0.0808765127823087	0.99996072840017	0.0993850632181831
chr10	5749844	5749994	151	+	exon	FAM208B	0.866066806480299	1	0.943283283049646	1	0.775231307430469	0.981783503648294	-0.502087764291231	-0.488891870404045	0.0808765127823087	0.99996072840017	-0.0131958938871863
chr10	5906108	5906208	101	+	exon	FBXO18	0.722849223910474	1	0.850622261804721	1	0.533323633354394	0.981783503648294	0.0188755882262475	-0.00799914737627423	0.982144283546571	0.99996072840017	0.0268747356025217
chr10	5906407	5906507	101	+	exon	FBXO18	0.314692468872013	1	0.213322579253638	1	0.498821425702319	0.981783503648294	0.20206242397371	-0.00799914737627423	0.982144283546571	0.99996072840017	0.210061571349985
chr10	5937395	5937494	100	+	utr3	FBXO18	0.540523442808151	1	0.391652517440471	1	0.459282811321104	0.981783503648294	0.371145921074301	-0.00799914737627423	0.982144283546571	0.99996072840017	0.379145068450575
chr10	6115517	6115716	200	+	utr3	RBM17	0.242752310263838	1	0.171571583454076	1	0.428879551490324	0.981783503648294	-0.357660864245277	0.0333874312917148	0.923688346360789	0.99996072840017	-0.391048295536992
chr10	6116611	6116760	150	+	utr3	RBM17	0.374213386666778	1	0.367625396246245	1	0.671565067100192	0.981783503648294	-0.00898398694050974	0.0333874312917148	0.923688346360789	0.99996072840017	-0.0423714182322245
chr10	6220724	6220824	101	+	exon	PFKFB3	0.0252913057785037	1	0.00563939317193023	1	0.00577895305183144	0.981783503648294	1.07966824247055	-0.136630504639093	0.710489004898486	0.99996072840017	1.21629874710965
chr10	6233403	6233602	200	+	utr3	PFKFB3	0.860972581096505	1	0.704585700175202	1	0.771044812144216	0.981783503648294	0.0806612545578703	-0.136630504639093	0.710489004898486	0.99996072840017	0.217291759196963
chr10	6233702	6233801	100	+	utr3	PFKFB3	0.620030526025099	1	0.665847415936474	1	0.693486310490579	0.981783503648294	0.0113027053636803	-0.136630504639093	0.710489004898486	0.99996072840017	0.147933210002773
chr10	6233901	6234100	200	+	utr3	PFKFB3	0.604634080607516	1	0.659140323484254	1	0.864097407176599	0.981783503648294	0.0604152909894715	-0.136630504639093	0.710489004898486	0.99996072840017	0.197045795628564
chr10	8074262	8074360	99	+	utr3	GATA3	0.359156906589433	1	0.190480374139363	1	0.297257994533653	0.981783503648294	-0.558191570258163	0.0854748974853899	0.890808504274384	0.99996072840017	-0.643666467743553
chr10	12121233	12121382	150	+	utr3	DHTKD1	0.982164499495455	1	0.857470424278882	1	0.724625065896959	0.981783503648294	-0.867713439357287	-0.263486710207381	0.413840643525221	0.99996072840017	-0.604226729149905
chr10	12829024	12829173	150	+	utr3	CAMK1D	0.816514727661653	1	0.931542083085561	1	0.900212151236834	0.981783503648294	-1.00450482768821	-0.398490938550415	0.367678350555776	0.99996072840017	-0.606013889137798
chr10	13209319	13209567	249	+	utr3	MCM10	0.681372371069038	1	0.538588414008902	1	0.166093697150251	0.981783503648294	-0.262767808783382	-0.155893001280417	0.643180550121653	0.99996072840017	-0.106874807502965
chr10	13209766	13209914	149	+	utr3	MCM10	0.766380429105032	1	0.806632917598376	1	0.752724256873333	0.981783503648294	-0.642218943510258	-0.155893001280417	0.643180550121653	0.99996072840017	-0.486325942229841
chr10	13630427	13630574	148	+	utr3	RP11-295P9.13	0.826330479916936	1	0.714752433296593	1	0.777715361048813	0.981783503648294	-0.0639987816819081	NA	NA	NA	NA
chr10	14843432	14843582	151	+	utr3	HSPA14	0.522048040666973	1	0.504076028384617	1	0.777769011343569	0.981783503648294	1.15476564882296	0.115417528500373	0.765323302791149	0.99996072840017	1.03934812032258
chr10	14843682	14844130	449	+	utr3	HSPA14	0.788308745826935	1	0.649598115349832	1	0.65814039049336	0.981783503648294	0.14676486819765	0.115417528500373	0.765323302791149	0.99996072840017	0.0313473396972767
chr10	14896932	14897229	298	+	utr3	SUV39H2	0.867976741259804	1	0.728828743822743	1	0.425162776553226	0.981783503648294	-0.163730440101164	0.15950802559248	0.685194717469671	0.99996072840017	-0.323238465693644
chr10	14897377	14897477	101	+	utr3	SUV39H2	0.514316254565125	1	0.359821477805755	1	0.40857432747435	0.981783503648294	-0.289992108790478	0.15950802559248	0.685194717469671	0.99996072840017	-0.449500134382958
chr10	15103885	15104132	248	+	exon	RPP38	0.726923569953139	1	0.793214490543124	1	0.878376719237553	0.981783503648294	-0.468173810293446	0.576532769527773	0.466714832326646	0.99996072840017	-1.04470657982122
chr10	16484491	16484639	149	+	exon	PTER	0.670359346586211	1	0.755236250846729	1	0.933968715315894	0.981783503648294	-0.179780412457671	-0.205872433376819	0.657826603714802	0.99996072840017	0.0260920209191478
chr10	17714965	17715115	151	+	utr3	STAM	0.476424325980778	1	0.419722303857297	1	0.661442313034875	0.981783503648294	-0.267972604388286	-0.296790072906588	0.506889531193004	0.99996072840017	0.0288174685183012
chr10	18539424	18539524	101	+	utr3	CACNB2	0.27636736341658	1	0.131570267225784	1	0.572429618068141	0.981783503648294	0.183692561098032	-0.120500132222954	0.823337536797864	0.99996072840017	0.304192693320987
chr10	18675243	18675493	251	+	utr3	ARL5B	0.298574166027947	1	0.197886876395798	1	0.292603805068346	0.981783503648294	-0.379066691387747	0.0909178447071883	0.761231629782332	0.99996072840017	-0.469984536094935
chr10	22316469	22316746	278	+	exon	COMMD3-BMI1	0.629447277893357	1	0.634193970613165	1	0.859768751803286	0.981783503648294	1.10512011456833	NA	NA	NA	NA
chr10	22329243	22329396	154	+	exon	COMMD3-BMI1	0.544516964857083	1	0.648230502743871	1	0.97274249434417	0.982209510500336	0.279604059580669	NA	NA	NA	NA
chr10	22329492	22329891	400	+	utr3	BMI1	0.777647225314452	1	0.871399810047074	1	0.806471455980709	0.981783503648294	-0.0456528453260976	-0.127131969167934	0.734538920971597	0.99996072840017	0.081479123841836
chr10	23121573	23121671	99	+	utr3	MSRB2	1	1	0.886132903748513	1	0.782613573430443	0.981783503648294	-0.323961325266501	0.0894622301993541	0.885324133146336	0.99996072840017	-0.413423555465855
chr10	23440601	23441048	448	+	utr3	OTUD1	0.875497015354501	1	0.991441005429065	1	0.723292633567282	0.981783503648294	-0.037713573942188	0.0225426453620115	0.963761192082426	0.99996072840017	-0.0602562193041995
chr10	24473486	24473586	101	+	exon	KIAA1217	0.653704425652777	1	0.446769700164574	1	0.711300427872935	0.981783503648294	-0.33561829109108	-0.0573056523496458	0.911955649591443	0.99996072840017	-0.278312638741434
chr10	25023375	25023475	101	+	exon	THNSL1	0.133532723362167	1	0.0663455700977895	1	0.0407651352445648	0.981783503648294	0.0225720679463479	0.111079259701832	0.86058161997986	0.99996072840017	-0.088507191755484
chr10	25023923	25024023	101	+	exon	THNSL1	0.855946508226059	1	0.982278854755865	1	0.918820665771445	0.981783503648294	0.345137114143924	0.111079259701832	0.86058161997986	0.99996072840017	0.234057854442092
chr10	27170147	27170296	150	+	exon	MASTL	0.272886874777567	1	0.163695430205348	1	0.575166614813692	0.981783503648294	-0.516766819911266	-0.118830362594113	0.75344061835258	0.99996072840017	-0.397936457317153
chr10	27170545	27170644	100	+	exon	MASTL	0.703224324617928	1	0.52361169282518	1	0.43849220439657	0.981783503648294	-0.323244341694739	-0.118830362594113	0.75344061835258	0.99996072840017	-0.204413979100626
chr10	28532843	28532992	150	+	utr5	WAC	0.902072834177813	1	0.919847698212206	1	0.907751621870667	0.981783503648294	1.58029617272937	-0.12027096651046	0.656198148433213	0.99996072840017	1.70056713923983
chr10	28595838	28595938	101	+	utr3	WAC	0.730062464111359	1	0.841970104084968	1	0.692428130198337	0.981783503648294	0.107826037378703	-0.12027096651046	0.656198148433213	0.99996072840017	0.228097003889162
chr10	28619616	28619816	201	+	utr3	WAC	0.409803339839108	1	0.303353865689696	1	0.674588316686465	0.981783503648294	-0.496598649663037	-0.12027096651046	0.656198148433213	0.99996072840017	-0.376327683152578
chr10	28677539	28677637	99	+	utr5	BAMBI	0.709253117016407	1	0.681886926169651	1	0.89101890612471	0.981783503648294	2.07452454592002	0.0648892970392954	0.898214296230419	0.99996072840017	2.00963524888072
chr10	28681364	28681463	100	+	exon	BAMBI	0.481384123683505	1	0.472034158892	1	0.728691528505299	0.981783503648294	0.693974531313256	0.0648892970392954	0.898214296230419	0.99996072840017	0.62908523427396
chr10	28682201	28682693	493	+	utr3	BAMBI	0.764898670568073	1	0.627089537777976	1	0.563248401761171	0.981783503648294	0.0717720471081124	0.0648892970392954	0.898214296230419	0.99996072840017	0.00688275006881708
chr10	29420760	29420860	101	+	exon	SVIL-AS1	0.828092721798908	1	0.724839016252559	1	0.747802799560095	0.981783503648294	-0.699230547198406	-0.581536626596193	0.410959758004799	0.99996072840017	-0.117693920602213
chr10	31520361	31520461	101	+	utr3	ZEB1	0.656564982666172	1	0.685909213240322	1	0.90563149735067	0.981783503648294	-0.819566189226391	-0.119188567421929	0.756590189763547	0.99996072840017	-0.700377621804462
chr10	35211359	35211509	151	+	utr3	CREM	0.364105890431705	1	0.244641928098195	1	0.0773649267645188	0.981783503648294	-0.363872990468097	-0.0771320543772552	0.868076130640279	0.99996072840017	-0.286740936090842
chr10	35569823	35569923	101	+	utr3	CCNY	0.932184477027585	1	0.985048727243672	1	0.925642159831557	0.981783503648294	-0.15467228032815	-0.0215291998125834	0.952601179794521	0.99996072840017	-0.133143080515567
chr10	38054588	38054688	101	+	exon	ZNF33A	0.829284814761649	1	0.949977199398654	1	0.687685335594602	0.981783503648294	0.161693315916944	-0.41870223389391	0.276760262372374	0.99996072840017	0.580395549810854
chr10	38054787	38054937	151	+	exon	ZNF33A	0.615254264010694	1	0.6049464621892	1	0.623373471609151	0.981783503648294	-0.0385170808454347	-0.41870223389391	0.276760262372374	0.99996072840017	0.380185153048475
chr10	38118765	38118865	101	+	utr3	ZNF37A	0.632293405665274	1	0.540364063216193	1	0.826300232221223	0.981783503648294	-0.577256730973503	-0.659249982184777	0.100360831764405	0.99996072840017	0.0819932512112745
chr10	38119014	38119114	101	+	utr3	ZNF37A	0.692119598433964	1	0.585219142570669	1	0.90816144980157	0.981783503648294	-0.527814680460423	-0.659249982184777	0.100360831764405	0.99996072840017	0.131435301724354
chr10	42831111	42831309	199	+	utr3	BMS1	0.475761864230044	1	0.513578957896054	1	0.786443433713766	0.981783503648294	0.610630347230953	0.051568205221456	0.88336494422962	0.99996072840017	0.559062142009497
chr10	43155113	43155412	300	+	utr5	CSGALNACT2	0.226442735154581	1	0.126994676539151	1	0.507796460404345	0.981783503648294	-0.723426352542951	-0.0816762020594223	0.87120076222563	0.99996072840017	-0.641750150483529
chr10	43183568	43183667	100	+	utr3	CSGALNACT2	0.142462241405554	1	0.0789396718084826	1	0.492776232592132	0.981783503648294	-0.822729899185055	-0.0816762020594223	0.87120076222563	0.99996072840017	-0.741053697125633
chr10	43616755	43616855	101	+	exon	ZNF485	0.335966832877571	1	0.14964985826723	1	0.682938809482966	0.981783503648294	-0.19974745103964	-0.217869300467756	0.765071659742281	0.99996072840017	0.0181218494281163
chr10	43617154	43617254	101	+	exon	ZNF485	0.10619272394545	1	0.0529205014580391	1	0.221260664653872	0.981783503648294	0.43283661302559	-0.217869300467756	0.765071659742281	0.99996072840017	0.650705913493346
chr10	46003392	46003685	294	+	utr3	TIMM23	0.533957850490371	1	0.416777806206366	1	0.385880732658619	0.981783503648294	-0.127675417616946	0.0519531883317738	0.895432130565837	0.99996072840017	-0.17962860594872
chr10	58269156	58269255	100	+	utr5	CISD1	0.321472923815272	1	0.293939253997616	1	0.551752308297839	0.981783503648294	1.46583340239845	-0.297006812201677	0.542592302447152	0.99996072840017	1.76284021460013
chr10	58368861	58369060	200	+	utr3	UBE2D1	0.577705915420432	1	0.457849747815921	1	0.849291109125548	0.981783503648294	-0.462250391161118	0.0344732656312972	0.939695796267373	0.99996072840017	-0.496723656792415
chr10	58395253	58395402	150	+	utr3	TFAM	0.982563694031666	1	0.80590918515681	1	0.194230469635944	0.981783503648294	-0.478936840759567	-0.169407470570663	0.605520668549951	0.99996072840017	-0.309529370188903
chr10	58828899	58829049	151	+	utr3	BICC1	0.558311905279883	1	0.620193872805909	1	0.916342990660929	0.981783503648294	-0.361452931323862	0.0759541730055587	0.874046730678786	0.99996072840017	-0.437407104329421
chr10	60140586	60140683	98	+	exon	RP11-388P9.3	0.738166087652177	1	0.748085896504902	1	0.780283261576812	0.981783503648294	0.490419811347111	NA	NA	NA	NA
chr10	62091419	62091519	101	+	exon	ARID5B	0.171510735054855	1	0.0889857265118189	1	0.474430516110018	0.981783503648294	0.0637981163980284	-0.157393854468825	0.686577214075747	0.99996072840017	0.221191970866853
chr10	62091967	62092116	150	+	exon	ARID5B	0.456014322256366	1	0.502139053277526	1	0.921915644212764	0.981783503648294	-0.358498503086307	-0.157393854468825	0.686577214075747	0.99996072840017	-0.201104648617482
chr10	62092315	62092564	250	+	exon	ARID5B	0.98895356285049	1	0.9068066303556	1	0.923114930960557	0.981783503648294	0.0335093950982205	-0.157393854468825	0.686577214075747	0.99996072840017	0.190903249567045
chr10	62092763	62092962	200	+	exon	ARID5B	0.551839488539144	1	0.519532049982235	1	0.354879640337994	0.981783503648294	-0.357271043131968	-0.157393854468825	0.686577214075747	0.99996072840017	-0.199877188663143
chr10	62093211	62093360	150	+	utr3	ARID5B	0.359863707755301	1	0.259810743489816	1	0.40794155373573	0.981783503648294	-0.683633899976805	-0.157393854468825	0.686577214075747	0.99996072840017	-0.526240045507981
chr10	62093460	62093609	150	+	utr3	ARID5B	0.193122330316883	1	0.101668536276016	1	0.676061108790185	0.981783503648294	-0.419449002185704	-0.157393854468825	0.686577214075747	0.99996072840017	-0.262055147716879
chr10	62805254	62805503	250	+	exon	ADO	0.299596143535109	1	0.293740775668716	1	0.93285906831198	0.981783503648294	1.89902023127657	-0.0237193691152583	0.953326312082448	0.99996072840017	1.92273960039183
chr10	62805602	62806248	647	+	utr3	ADO	0.998357369001132	1	0.929164621567914	1	0.920321819851763	0.981783503648294	0.97376186385021	-0.0237193691152583	0.953326312082448	0.99996072840017	0.997481232965468
chr10	63154349	63154544	196	+	utr3	NRBF2	0.286027797339791	1	0.190791995494917	1	0.374334230787635	0.981783503648294	-0.044231327706092	0.910252819954695	0.262508543260344	0.99996072840017	-0.954484147660787
chr10	67912585	67912734	150	+	exon	SIRT1	0.540394010275911	1	0.572292477326574	1	0.799208730608162	0.981783503648294	-0.301672791603218	-0.124118844627615	0.758303542638278	0.99996072840017	-0.177553946975604
chr10	68332119	68332219	101	+	utr5	HNRNPH3	0.0157773003411907	1	0.00930732232054273	1	0.0461350565665595	0.981783503648294	1.57884501225937	-0.172942080248514	0.568342341900447	0.99996072840017	1.75178709250789
chr10	68573029	68573129	101	+	exon	TET1	0.475696141320333	1	0.366504508635843	1	0.812581690833692	0.981783503648294	-0.656921543246854	-0.200346970605948	0.56829520186669	0.99996072840017	-0.456574572640905
chr10	68573478	68573628	151	+	exon	TET1	0.607639456877516	1	0.64805791900314	1	0.929495068630318	0.981783503648294	-0.620733624671894	-0.200346970605948	0.56829520186669	0.99996072840017	-0.420386654065946
chr10	68691187	68691286	100	+	exon	TET1	0.621193036449363	1	0.511271861563793	1	0.915509185872811	0.981783503648294	-1.08697683110698	-0.200346970605948	0.56829520186669	0.99996072840017	-0.886629860501031
chr10	68691586	68691786	201	+	exon	TET1	0.0637287193205386	1	0.025866485794907	1	0.337678531115032	0.981783503648294	-0.996282476453373	-0.200346970605948	0.56829520186669	0.99996072840017	-0.795935505847424
chr10	68786199	68786626	428	+	utr3	CCAR1	0.99344186090568	1	0.937347480372652	1	0.864178966845471	0.981783503648294	-0.279758721157625	-0.250810975689595	0.468979752568757	0.99996072840017	-0.0289477454680299
chr10	68982787	68982986	200	+	utr3	DDX21	0.861737396264828	1	0.732866207404102	1	0.761255946407723	0.981783503648294	-0.410564626918179	-0.185325220411437	0.482296263074311	0.99996072840017	-0.225239406506741
chr10	68988771	68988919	149	+	utr5	KIF1BP	0.214089547533221	1	0.209079050589738	1	0.701031127440288	0.981783503648294	1.63595190498881	0.113529879610799	0.762872106901504	0.99996072840017	1.52242202537801
chr10	70566865	70566964	100	+	utr3	PALD1	0.898884495744579	1	0.980698243762992	1	0.925580986674048	0.981783503648294	0.340854079108043	0.0460775996985171	0.914505485324017	0.99996072840017	0.294776479409526
chr10	70567806	70567904	99	+	utr3	PALD1	0.997278162375951	1	0.968552734442354	1	0.930184583231075	0.981783503648294	0.339443752402471	0.0460775996985171	0.914505485324017	0.99996072840017	0.293366152703954
chr10	70877331	70877530	200	+	utr3	SGPL1	0.879022011393683	1	0.775008085627315	1	0.877369073041778	0.981783503648294	-0.671776514285517	-0.113663234847829	0.728132646079688	0.99996072840017	-0.558113279437688
chr10	72009333	72009432	100	+	utr3	CHST3	0.287479131642913	1	0.30002342525875	1	0.745004539929473	0.981783503648294	-0.0238485367642888	-0.363725587821257	0.410092203579713	0.99996072840017	0.339877051056968
chr10	72011025	72011175	151	+	utr3	CHST3	0.130255103086777	1	0.0684881579593584	1	0.41037149103371	0.981783503648294	-0.803976523255204	-0.363725587821257	0.410092203579713	0.99996072840017	-0.440250935433947
chr10	72275056	72275301	246	+	utr3	DDIT4	0.335396827441015	1	0.432860524979077	1	0.675543155894788	0.981783503648294	0.969718211605633	0.594552921062856	0.197810402577739	0.99996072840017	0.375165290542777
chr10	72887196	72887296	101	+	utr3	MCU	0.797894389675512	1	0.810537378708296	1	0.813447631717688	0.981783503648294	0.504661084563557	0.0210387733560982	0.960007546943255	0.99996072840017	0.483622311207459
chr10	73771911	73772011	101	+	utr3	SEC24C	0.908743316535412	1	0.75103634375324	1	0.731606947539528	0.981783503648294	-0.150133445608615	0.0795689644925119	0.830253574472026	0.99996072840017	-0.229702410101127
chr10	73773381	73773679	299	+	exon	FUT11	0.886326041395033	1	0.983919023562987	1	0.956538766440203	0.981783503648294	0.101238646237192	-0.36939975244479	0.543579413231902	0.99996072840017	0.470638398681981
chr10	73775759	73775858	100	+	utr3	FUT11	0.842655499791136	1	0.750895836784131	1	0.866896180331381	0.981783503648294	-0.477766155450933	-0.36939975244479	0.543579413231902	0.99996072840017	-0.108366403006144
chr10	73776007	73776106	100	+	utr3	FUT11	0.714639472360499	1	0.767556798395149	1	0.813490156016292	0.981783503648294	-0.0443152052209174	-0.36939975244479	0.543579413231902	0.99996072840017	0.325084547223872
chr10	73783158	73783306	149	+	utr3	CHCHD1	0.622905430609906	1	0.511797430427265	1	0.503296834506681	0.981783503648294	-0.185789661303576	0.579601091801002	0.270120348359149	0.99996072840017	-0.765390753104578
chr10	74118366	74118516	151	+	utr3	VCL	0.584591968806342	1	0.667388462307743	1	0.859184996270624	0.981783503648294	-0.221471742438313	0.0476955817528942	0.859830483000751	0.99996072840017	-0.269167324191207
chr10	74176774	74176873	100	+	utr5	ADK	0.0180897450948334	1	0.00902758914207052	1	0.0415006518014804	0.981783503648294	3.37779402762859	0.130911525767169	0.748398960881198	0.99996072840017	3.24688250186142
chr10	74842767	74842867	101	+	utr5	KAT6B	0.2792563536816	1	0.149887607591347	1	0.401869410755249	0.981783503648294	-0.847429381306134	-0.522342016612827	0.15814149862831	0.99996072840017	-0.325087364693307
chr10	74843017	74843217	201	+	exon	KAT6B	0.630422631291136	1	0.447845323290768	1	0.309783146249977	0.981783503648294	-0.0337702336909695	-0.522342016612827	0.15814149862831	0.99996072840017	0.488571782921858
chr10	75029222	75029322	101	+	exon	KAT6B	0.646523926441631	1	0.452169212553828	1	0.553422713570746	0.981783503648294	-0.78365083293797	-0.522342016612827	0.15814149862831	0.99996072840017	-0.261308816325143
chr10	75030222	75030422	201	+	exon	KAT6B	0.635221206748339	1	0.684972595229344	1	0.869800206942381	0.981783503648294	-0.463304707046136	-0.522342016612827	0.15814149862831	0.99996072840017	0.0590373095666918
chr10	75030522	75030922	401	+	exon	KAT6B	0.587080359383745	1	0.679204717924835	1	0.953042058949822	0.981783503648294	-0.426924394324997	-0.522342016612827	0.15814149862831	0.99996072840017	0.0954176222878302
chr10	75031022	75031222	201	+	utr3	KAT6B	0.794460235857675	1	0.678533189590805	1	0.931196381065451	0.981783503648294	-0.274844436515291	-0.522342016612827	0.15814149862831	0.99996072840017	0.247497580097536
chr10	75150660	75151008	349	+	exon	SAMD8	0.534291578841523	1	0.409805360885231	1	0.709921975990957	0.981783503648294	-0.466614556851542	-0.1032985765987	0.770177933585324	0.99996072840017	-0.363315980252842
chr10	75177147	75177246	100	+	utr3	SAMD8	0.886737575804757	1	0.750787515307775	1	0.683341198628484	0.981783503648294	-0.737205270710038	-0.1032985765987	0.770177933585324	0.99996072840017	-0.633906694111338
chr10	75210868	75211062	195	+	utr5	VDAC2	0.956554466877899	1	0.997744635787211	1	0.915330427208807	0.981783503648294	2.26855663387521	0.000376223625724333	0.999229732100136	0.99996072840017	2.26818041024948
chr10	77791684	77791933	250	+	exon	RP13-39P12.3	0.68169975318773	1	0.578289555085767	1	0.797859588342865	0.981783503648294	-0.0219026253162361	-1.34964788289167	0.597630985703521	NA	1.32774525757544
chr10	77792082	77792380	299	+	exon	RP13-39P12.3	0.710181157025074	1	0.774910901236883	1	0.785887774029136	0.981783503648294	-0.439516011190435	-1.34964788289167	0.597630985703521	NA	0.910131871701239
chr10	77927729	77927879	151	+	exon	DLG5-AS1	0.536649515606425	1	0.410619743636148	1	0.544274872366552	0.981783503648294	-0.353234536282635	0.438190685011576	0.679726790551113	0.99996072840017	-0.791425221294211
chr10	79312779	79312879	101	+	utr3	ZMIZ1	0.897875512975348	1	0.974980357457255	1	0.761971456214788	0.981783503648294	-0.596023488862333	-0.186001694955296	0.660870291145225	0.99996072840017	-0.410021793907037
chr10	79313129	79313229	101	+	utr3	ZMIZ1	0.73353741482963	1	0.793639678376346	1	0.858287328654578	0.981783503648294	-0.0630624379153862	-0.186001694955296	0.660870291145225	0.99996072840017	0.12293925703991
chr10	79313579	79313879	301	+	utr3	ZMIZ1	0.542767987255695	1	0.586112661923069	1	0.735555269310272	0.981783503648294	-0.32516918980441	-0.186001694955296	0.660870291145225	0.99996072840017	-0.139167494849114
chr10	79354050	79354446	397	+	utr3	PPIF	0.496699795135178	1	0.416166240499942	1	0.531807524387868	0.981783503648294	-0.282825340258544	0.233840803229592	0.383252930938138	0.99996072840017	-0.516666143488136
chr10	79684839	79684988	150	+	exon	BEND3P3	0.869035921877534	1	0.732688323004815	1	0.897540450648431	0.981783503648294	-0.625829479007255	0.0500807005397038	0.979701096589776	NA	-0.675910179546959
chr10	80432288	80432387	100	+	utr3	FAM213A	0.653571434463248	1	0.572946804017806	1	0.835701672626905	0.981783503648294	-0.646379013146567	-0.168248161196191	0.72123098311756	0.99996072840017	-0.478130851950376
chr10	80518134	80518584	451	+	utr3	TSPAN14	0.338306057323705	1	0.380229501703003	1	0.606988533796267	0.981783503648294	0.154719345403844	-0.1033175448741	0.798583348380903	0.99996072840017	0.258036890277945
chr10	84215199	84215348	150	+	utr3	CDHR1	0.481555001834199	1	0.346544175890223	1	0.567254083584295	0.981783503648294	0.213285830222433	-0.315810534926717	0.559120737225624	0.99996072840017	0.52909636514915
chr10	84216346	84216446	101	+	utr3	CDHR1	0.756452419764407	1	0.8270711414804	1	0.913394444397181	0.981783503648294	-0.276221696311639	-0.315810534926717	0.559120737225624	0.99996072840017	0.0395888386150777
chr10	84371937	84372187	251	+	exon	CCSER2	0.581493787868833	1	0.432278335656977	1	0.441476852855486	0.981783503648294	-0.682772957633986	-0.271235524680881	0.500837935437888	0.99996072840017	-0.411537432953105
chr10	84513637	84513836	200	+	utr3	CCSER2	0.407685074117753	1	0.432815075426733	1	0.810969890886082	0.981783503648294	-0.3446862411883	-0.271235524680881	0.500837935437888	0.99996072840017	-0.0734507165074182
chr10	87552323	87552521	199	+	utr3	MINPP1	0.801967625849343	1	0.653959521807062	1	0.433216322275524	0.981783503648294	-0.461569854416847	0.169888064178325	0.713208063167067	0.99996072840017	-0.631457918595172
chr10	87552817	87552916	100	+	utr3	MINPP1	0.675061316877183	1	0.659828311842089	1	0.420084674190993	0.981783503648294	-0.0863279986101814	0.169888064178325	0.713208063167067	0.99996072840017	-0.256216062788507
chr10	87659131	87659230	100	+	exon	RP11-57C13.6	0.436539970098507	1	0.338718839664658	1	0.833336076881325	0.981783503648294	0.205398022835543	0.0394519447545365	0.983951488706541	NA	0.165946078081007
chr10	87864508	87864708	201	+	utr5	PTEN	0.642986870700698	1	0.470594827993397	1	0.284105794736585	0.981783503648294	-0.722919667729689	0.138296592486609	0.692171587338958	0.99996072840017	-0.861216260216298
chr10	89414784	89417433	2650	+	utr5	IFIT5	0.411579930383025	1	0.432830614340783	1	0.902870883348469	0.981783503648294	0.888129775247924	-0.276024552714707	0.585856104545484	0.99996072840017	1.16415432796263
chr10	89417582	89417681	100	+	exon	IFIT5	0.192235924425104	1	0.105615546009632	1	0.5513659927788	0.981783503648294	-0.66452520262893	-0.276024552714707	0.585856104545484	0.99996072840017	-0.388500649914223
chr10	89418028	89418523	496	+	exon	IFIT5	0.883781360663935	1	0.995551871114066	1	0.606783820280297	0.981783503648294	0.0393413973379332	-0.276024552714707	0.585856104545484	0.99996072840017	0.315365950052641
chr10	89418622	89418721	100	+	utr3	IFIT5	0.690795386789965	1	0.76634860549759	1	0.914696553702923	0.981783503648294	0.114697655218826	-0.276024552714707	0.585856104545484	0.99996072840017	0.390722207933533
chr10	91222772	91222921	150	+	utr5	PCGF5	0.986860856593942	1	0.90315859090291	1	0.893179859115564	0.981783503648294	-0.557046707506764	-0.124162940377321	0.700115027255921	0.99996072840017	-0.432883767129443
chr10	92351225	92351325	101	+	utr3	MARCH5	0.40271815023527	1	0.302656498856129	1	0.835943491293697	0.981783503648294	-0.221734190559822	0.030747927844983	0.926970152051366	0.99996072840017	-0.252482118404805
chr10	92694854	92695003	150	+	utr3	HHEX	0.668276106166744	1	0.663227175091425	1	0.930833218990572	0.981783503648294	-0.0255710497119489	0.33005939409615	0.590537108520999	0.99996072840017	-0.355630443808099
chr10	94031860	94032010	151	+	exon	PLCE1	0.715497239190899	1	0.569020001902419	1	0.591318517893069	0.981783503648294	-0.461792556494651	-0.239560671441282	0.524462995508576	0.99996072840017	-0.222231885053369
chr10	94246384	94246584	201	+	exon	PLCE1	0.386880833995741	1	0.395637324072027	1	0.814820089796752	0.981783503648294	-0.268883966989297	-0.239560671441282	0.524462995508576	0.99996072840017	-0.0293232955480148
chr10	94328081	94328181	101	+	utr3	PLCE1	0.749074711101033	1	0.640976394961147	1	0.901537709319598	0.981783503648294	-0.319725940836783	-0.239560671441282	0.524462995508576	0.99996072840017	-0.0801652693955008
chr10	96058072	96058672	601	+	utr3	CCNJ	0.976915072577912	1	0.887798397925536	1	0.797104742172341	0.981783503648294	-0.159270075000998	-0.194987291614117	0.651882592201864	0.99996072840017	0.0357172166131195
chr10	96156743	96156943	201	+	exon	ZNF518A	0.894858031945627	1	0.988384274462576	1	0.798381706455677	0.981783503648294	-0.329054333973606	-0.155735125309288	0.646071400095436	0.99996072840017	-0.173319208664318
chr10	96157192	96157292	101	+	exon	ZNF518A	0.603428887872854	1	0.6565962111516	1	0.888881140826749	0.981783503648294	-0.307302010666167	-0.155735125309288	0.646071400095436	0.99996072840017	-0.151566885356879
chr10	96159340	96159440	101	+	exon	ZNF518A	0.7068036529306	1	0.68347147917405	1	0.855495959848517	0.981783503648294	-0.395964049911656	-0.155735125309288	0.646071400095436	0.99996072840017	-0.240228924602368
chr10	96159990	96160339	350	+	exon	ZNF518A	0.0682854715992826	1	0.0318466697343861	1	0.268357075936661	0.981783503648294	-0.889588363581082	-0.155735125309288	0.646071400095436	0.99996072840017	-0.733853238271794
chr10	96160439	96160639	201	+	exon	ZNF518A	0.992274684337252	1	0.898981759499159	1	0.929631673180801	0.981783503648294	-0.346387144024448	-0.155735125309288	0.646071400095436	0.99996072840017	-0.19065201871516
chr10	96955066	96955216	151	+	exon	LCOR	0.772588636482034	1	0.647026056255146	1	0.93742112491527	0.981783503648294	-0.401460463772056	-0.592498599979102	0.0327383400876303	0.99996072840017	0.191038136207046
chr10	96955316	96955816	501	+	exon	LCOR	0.59020682619755	1	0.630753944653689	1	0.609352972864936	0.981783503648294	-0.378210767692508	-0.592498599979102	0.0327383400876303	0.99996072840017	0.214287832286594
chr10	96955916	96956016	101	+	utr3	LCOR	0.425922881501012	1	0.412530719722553	1	0.700342087731406	0.981783503648294	0.0282399096627534	-0.592498599979102	0.0327383400876303	0.99996072840017	0.620738509641855
chr10	96981114	96981414	301	+	utr5	LCOR	0.45979402663792	1	0.531644884518737	1	0.925515305918143	0.981783503648294	-0.651831188014583	-0.592498599979102	0.0327383400876303	0.99996072840017	-0.0593325880354812
chr10	96983013	96983163	151	+	exon	LCOR	0.836471482781982	1	0.860910728925954	1	0.889306708407465	0.981783503648294	-0.539971238382208	-0.592498599979102	0.0327383400876303	0.99996072840017	0.0525273615968935
chr10	96985113	96985313	201	+	utr3	LCOR	0.590698201896601	1	0.424209465064098	1	0.70343670356097	0.981783503648294	-0.455700628544093	-0.592498599979102	0.0327383400876303	0.99996072840017	0.136797971435009
chr10	96985413	96985563	151	+	utr3	LCOR	0.793900822361418	1	0.827442932685358	1	0.86614795493356	0.981783503648294	-0.995599414433757	-0.592498599979102	0.0327383400876303	0.99996072840017	-0.403100814454656
chr10	97320266	97320366	101	+	utr3	FRAT1	0.245953581020674	1	0.0923674340654428	1	0.455974012888985	0.981783503648294	1.28860388452391	0.0231529490553517	0.984618190236808	0.99996072840017	1.26545093546856
chr10	97321615	97321715	101	+	utr3	FRAT1	0.677893505317168	1	0.522356517601716	1	0.651803750607136	0.981783503648294	-0.541475039032944	0.0231529490553517	0.984618190236808	0.99996072840017	-0.564627988088296
chr10	97401214	97401364	151	+	exon	RP11-452K12.7	0.646063250207223	1	0.70548144852492	1	0.957408116797553	0.981783503648294	0.0123472088326595	NA	NA	NA	NA
chr10	97457023	97457122	100	+	utr3	ZDHHC16	0.395805162459675	1	0.275179201828423	1	0.408567001099414	0.981783503648294	-0.185051817894418	-0.131873104043514	0.758601536148154	0.99996072840017	-0.0531787138509034
chr10	97675487	97675586	100	+	utr3	PI4K2A	0.933178202044968	1	0.983973067836175	1	0.928782921844151	0.981783503648294	-0.163616178080363	-0.105675729380657	0.833843268885979	0.99996072840017	-0.0579404486997064
chr10	97717457	97717556	100	+	utr3	MARVELD1	0.236361466787409	1	0.167994108957609	1	0.643665713958666	0.981783503648294	-0.52896519881077	-0.0606081532537564	0.879897123246319	0.99996072840017	-0.468357045557014
chr10	97759558	97759658	101	+	utr3	ZFYVE27	0.817008784705112	1	0.70559851864351	1	0.566652431698196	0.981783503648294	2.68072699597563	-0.164635938040974	0.731186262258149	0.99996072840017	2.8453629340166
chr10	98209596	98209745	150	+	exon	R3HCC1L	0.90077503193192	1	0.956945313827893	1	0.936572780655112	0.981783503648294	-0.14668676197801	0.418398706177518	0.439750684834205	0.99996072840017	-0.565085468155527
chr10	99330540	99330640	101	+	exon	CNNM1	0.314345174415888	1	0.200856325822907	1	0.520969571979455	0.981783503648294	1.06937932391959	-0.142252767928365	0.742391445702906	0.99996072840017	1.21163209184795
chr10	99391745	99391944	200	+	utr3	CNNM1	0.58798858113107	1	0.634375981593559	1	0.746566806537714	0.981783503648294	-0.693314081038052	-0.142252767928365	0.742391445702906	0.99996072840017	-0.551061313109687
chr10	99392044	99392193	150	+	utr3	CNNM1	0.905195552298074	1	0.760878469091091	1	0.612832656688503	0.981783503648294	-0.312126939117832	-0.142252767928365	0.742391445702906	0.99996072840017	-0.169874171189468
chr10	100360913	100361012	100	+	utr3	SCD	0.637963821831918	1	0.51722873145792	1	0.896639713275147	0.981783503648294	-0.135387431580991	-0.20842135682293	0.400060705768728	0.99996072840017	0.0730339252419391
chr10	100382731	100382927	197	+	exon	OLMALINC	0.383769590184625	1	0.309746797473362	1	0.502206875473468	0.981783503648294	-0.495163470279959	-0.0881669741474012	0.902359481019941	0.99996072840017	-0.406996496132558
chr10	100828593	100828693	101	+	utr3	PAX2	0.344020694299456	1	0.142859335007155	1	0.562104076304363	0.981783503648294	-0.521979594990806	-0.946058681265674	0.344221644527889	0.99996072840017	0.424079086274868
chr10	100924069	100924169	101	+	exon	SLF2	0.11498642835825	1	0.0438293393446893	1	0.482565716436923	0.981783503648294	-1.26102625917995	-0.417629161362271	0.214609302611969	0.99996072840017	-0.843397097817676
chr10	100989125	100989224	100	+	exon	C10orf2	0.863668832444067	1	0.968721481510449	1	0.86638523453395	0.981783503648294	-0.121921795993385	0.11083537707532	0.787788689466095	0.99996072840017	-0.232757173068706
chr10	101007336	101007486	151	+	utr3	LZTS2	0.568374685052553	1	0.58563376952397	1	0.63910589737024	0.981783503648294	-0.117557951026406	-0.0399960988351362	0.937289448530887	0.99996072840017	-0.0775618521912702
chr10	101031284	101031383	100	+	utr5	SFXN3	0.146887112857627	1	0.102331944720628	1	0.431544255053278	0.981783503648294	1.63573029751687	-0.228107744473007	0.652516795033373	0.99996072840017	1.86383804198988
chr10	101067785	101067884	100	+	exon	KAZALD1	0.889248983087736	1	0.999626847643539	1	NA	NA	1.42550877022609	0.213047992263784	0.764999100497347	0.99996072840017	1.2124607779623
chr10	101131447	101131546	100	+	utr5	TLX1	0.852370697262267	1	0.693974079518397	1	0.88744562100135	0.981783503648294	1.22792864513313	0.198665492748497	0.755395024845138	0.99996072840017	1.02926315238463
chr10	101136996	101137194	199	+	utr3	TLX1	0.0333186048430054	1	0.0195557174820785	1	0.0575020406056062	0.981783503648294	1.41895150753326	0.198665492748497	0.755395024845138	0.99996072840017	1.22028601478476
chr10	101553244	101553443	200	+	utr3	BTRC	0.376665332554779	1	0.393341753935813	1	0.755800908604547	0.981783503648294	0.170238463629953	-0.36058318650455	0.350380209546979	0.99996072840017	0.530821650134502
chr10	102066089	102066389	301	+	exon	HPS6	0.770125146267724	1	0.695536207067949	1	0.891985953550275	0.981783503648294	1.60464525955087	0.477640619763203	0.461038275898523	0.99996072840017	1.12700463978767
chr10	102066489	102066589	101	+	exon	HPS6	0.999725720981307	1	0.937203774809886	1	0.917725142464128	0.981783503648294	0.809147228166818	0.477640619763203	0.461038275898523	0.99996072840017	0.331506608403615
chr10	102066789	102067239	451	+	exon	HPS6	0.824376573256165	1	0.89366089933798	1	0.957179793438501	0.981783503648294	0.487259867890979	0.477640619763203	0.461038275898523	0.99996072840017	0.00961924812777615
chr10	102067588	102068038	451	+	utr3	HPS6	0.680264788910984	1	0.726158025119591	1	0.555892237004768	0.981783503648294	0.119699720378554	0.477640619763203	0.461038275898523	0.99996072840017	-0.357940899384649
chr10	102139583	102139833	251	+	exon	PPRC1	0.279711324586147	1	0.183387713475328	1	0.34874591811862	0.981783503648294	0.144571271689669	-0.00582765289392039	0.985997032914033	0.99996072840017	0.15039892458359
chr10	102140032	102140582	551	+	exon	PPRC1	0.588136296386936	1	0.464768828410798	1	0.689683466304827	0.981783503648294	-0.372650195087011	-0.00582765289392039	0.985997032914033	0.99996072840017	-0.366822542193091
chr10	102140882	102140981	100	+	exon	PPRC1	0.599360589561602	1	0.594455747941453	1	0.694946679125977	0.981783503648294	0.618705118714527	-0.00582765289392039	0.985997032914033	0.99996072840017	0.624532771608447
chr10	102147046	102147246	201	+	exon	PPRC1	0.504019099965335	1	0.490869079656026	1	0.674074393717673	0.981783503648294	0.772910711986643	-0.00582765289392039	0.985997032914033	0.99996072840017	0.778738364880563
chr10	102152374	102152523	150	+	utr5	NOLC1	0.0104943231408671	1	0.0057447130299723	1	0.0246538054582913	0.981783503648294	2.32261574250071	0.000609146498582502	0.998232025121168	0.99996072840017	2.32200659600213
chr10	102162283	102162432	150	+	utr3	NOLC1	0.809143133776419	1	0.672188060958381	1	0.707777191915611	0.981783503648294	-0.122018020093028	0.000609146498582502	0.998232025121168	0.99996072840017	-0.12262716659161
chr10	102423036	102423136	101	+	utr3	FBXL15	0.000476734444041414	0.408662478291628	9.11271303742061e-05	1	0.000230260979233468	0.205368490014548	2.55749978848377	-1.24370506183582	0.418335370316133	NA	3.80120485031959
chr10	102630600	102630799	200	+	utr3	SUFU	0.975803140933477	1	0.948975583468036	1	0.932856417925409	0.981783503648294	-0.281309865849255	-0.215246145980293	0.657836277480538	0.99996072840017	-0.0660637198689614
chr10	102657122	102657221	100	+	exon	TRIM8	0.949568261270071	1	0.999898217675475	1	0.933166655898763	0.981783503648294	0.207183390371394	0.0242077976856947	0.955147239733382	0.99996072840017	0.182975592685699
chr10	102743342	102743442	101	+	utr3	SFXN2	0.49481074705508	1	0.400444365220322	1	0.671366709471205	0.981783503648294	-0.981794132462392	-0.108040065783343	0.790604104329737	0.99996072840017	-0.873754066679049
chr10	102813331	102813629	299	+	utr3	WBP1L	0.301695591290398	1	0.259687060366271	1	0.637284628247424	0.981783503648294	-0.194133370814505	-0.366426439661782	0.481325510222449	0.99996072840017	0.172293068847277
chr10	102815122	102815272	151	+	utr3	WBP1L	0.91599414822263	1	0.800959536990985	1	0.796594369920523	0.981783503648294	-0.220419234888703	-0.366426439661782	0.481325510222449	0.99996072840017	0.146007204773079
chr10	102919840	102920090	251	+	exon	CNNM2	0.870264007837737	1	0.774722393969659	1	0.912095451196551	0.981783503648294	-0.228702872601344	-0.0439457724862172	0.920035261351434	0.99996072840017	-0.184757100115127
chr10	103077043	103077143	101	+	exon	CNNM2	0.900799049289241	1	0.780093183163454	1	0.930456683961103	0.981783503648294	-0.0567847267993767	-0.0439457724862172	0.920035261351434	0.99996072840017	-0.0128389543131596
chr10	103077542	103077642	101	+	utr3	CNNM2	0.387052412959729	1	0.372017019744083	1	0.774949962748617	0.981783503648294	-0.594695422771624	-0.0439457724862172	0.920035261351434	0.99996072840017	-0.550749650285406
chr10	103077792	103077991	200	+	utr3	CNNM2	0.543324977860236	1	0.481888290957962	1	0.465283214219862	0.981783503648294	-0.310408074382662	-0.0439457724862172	0.920035261351434	0.99996072840017	-0.266462301896445
chr10	103078141	103078341	201	+	utr3	CNNM2	0.187626168548992	1	0.121304951585762	1	0.303519393835692	0.981783503648294	-0.139015367046491	-0.0439457724862172	0.920035261351434	0.99996072840017	-0.0950695945602734
chr10	103425145	103425494	350	+	exon	PDCD11	0.657897832419853	1	0.774664781338729	1	0.807996042032326	0.981783503648294	-0.335859794158785	-0.0889654929559169	0.762481177498793	0.99996072840017	-0.246894301202868
chr10	103444649	103445743	1095	+	utr3	PDCD11	0.658741984461487	1	0.758373188007498	1	0.714061498852662	0.981783503648294	0.0273515606055874	-0.0889654929559169	0.762481177498793	0.99996072840017	0.116317053561504
chr10	110510508	110510706	199	+	utr3	DUSP5	0.575250486183572	1	0.662447529232337	1	0.87911742259237	0.981783503648294	1.03927203681466	1.08798433506724	0.0222184686784644	0.99996072840017	-0.0487122982525769
chr10	110511297	110511396	100	+	utr3	DUSP5	0.626363529491715	1	0.441869044205132	1	0.631358413679641	0.981783503648294	0.172817494883556	1.08798433506724	0.0222184686784644	0.99996072840017	-0.915166840183684
chr10	110781199	110781348	150	+	exon	RBM20	0.78103887679362	1	0.862357581387254	1	0.936850702974506	0.981783503648294	0.562479478631089	-0.346110206880802	0.412668689793367	0.99996072840017	0.908589685511892
chr10	110781448	110781697	250	+	exon	RBM20	0.979521318796785	1	0.951718762227141	1	0.795987904354104	0.981783503648294	0.232121364829087	-0.346110206880802	0.412668689793367	0.99996072840017	0.578231571709889
chr10	110821448	110821647	200	+	exon	RBM20	0.0378698267614381	1	0.0187904127240994	1	0.240107579728393	0.981783503648294	0.188973192963337	-0.346110206880802	0.412668689793367	0.99996072840017	0.535083399844139
chr10	110836085	110836234	150	+	utr3	RBM20	0.660071443211879	1	0.609253123588773	1	0.827091666852388	0.981783503648294	0.0301251717534213	-0.346110206880802	0.412668689793367	0.99996072840017	0.376235378634224
chr10	110964581	110965028	448	+	exon	SHOC2	0.480709454186091	1	0.344117509122332	1	0.351917522162655	0.981783503648294	-0.220214794501959	-0.00257323090853491	0.995332909568021	0.99996072840017	-0.217641563593424
chr10	112816953	112817102	150	+	utr3	VTI1A	0.863086636704624	1	0.591852094144693	1	0.572607668201774	0.981783503648294	-0.0421518933427828	-0.346278585111438	0.476293532505782	0.99996072840017	0.304126691768656
chr10	112817202	112817401	200	+	utr3	VTI1A	0.486414527781195	1	0.439373212726158	1	0.764040963320313	0.981783503648294	-0.544524770263046	-0.346278585111438	0.476293532505782	0.99996072840017	-0.198246185151608
chr10	112950300	112950400	101	+	utr5	TCF7L2	0.190723497736867	1	0.136938431232737	1	0.252535534102527	0.981783503648294	-0.41529273831078	-0.559586538400552	0.225052265536352	0.99996072840017	0.144293800089772
chr10	113730261	113730410	150	+	utr3	CASP7	0.780769206536683	1	0.563050964421095	1	0.261422820851161	0.981783503648294	-0.526230849052737	-0.130539586208617	0.7786941659392	0.99996072840017	-0.39569126284412
chr10	113854711	113854861	151	+	utr5	NHLRC2	0.335354085367797	1	0.349601296674423	1	0.47319946955947	0.981783503648294	0.255950315663696	-0.718319432921112	0.0193560192720306	0.926016943504063	0.974269748584808
chr10	113876704	113876853	150	+	exon	NHLRC2	0.390637191898984	1	0.295929651979917	1	0.96360869544762	0.981783503648294	-0.445472078416411	-0.718319432921112	0.0193560192720306	0.926016943504063	0.272847354504701
chr10	113909264	113909364	101	+	utr3	NHLRC2	0.587643448757739	1	0.47666463242912	1	0.947405267014743	0.981783503648294	-0.541940884473272	-0.718319432921112	0.0193560192720306	0.926016943504063	0.17637854844784
chr10	114861580	114861729	150	+	utr3	FAM160B1	0.703307036364127	1	0.512561810900353	1	0.473810686964008	0.981783503648294	-0.517325002768726	-0.200575061127997	0.601107166521724	0.99996072840017	-0.316749941640728
chr10	114861828	114861977	150	+	utr3	FAM160B1	0.560681701590496	1	0.571674776272524	1	0.615335858641698	0.981783503648294	-0.441221565586737	-0.200575061127997	0.601107166521724	0.99996072840017	-0.24064650445874
chr10	114975161	114975260	100	+	exon	TRUB1	0.977232515434705	1	0.835281698837013	1	0.847809251851026	0.981783503648294	-0.014002465554674	0.0396007159120452	0.912466003793769	0.99996072840017	-0.0536031814667192
chr10	116672253	116672351	99	+	exon	RP11-498B4.5	0.183847939739564	1	0.121470363545918	1	0.523511743889317	0.981783503648294	-0.187195976231375	-0.325856865604323	0.947696350620122	NA	0.138660889372948
chr10	118046628	118046904	277	+	exon	CASC2	0.509437040621463	1	0.483076379021213	1	0.788588994445134	0.981783503648294	2.55315958405264	-0.439635850578952	0.709831123337319	0.99996072840017	2.99279543463159
chr10	119030807	119031005	199	+	utr3	NANOS1	0.320158342705826	1	0.317208011739467	1	0.467459653773134	0.981783503648294	-0.168228964129006	-0.220383202960889	0.711208399025448	0.99996072840017	0.0521542388318834
chr10	119676571	119676671	101	+	exon	BAG3	0.161040221337817	1	0.107174145477519	1	0.467424953593323	0.981783503648294	0.011812516828083	0.211051247686663	0.668506126806756	0.99996072840017	-0.19923873085858
chr10	119898556	119898705	150	+	exon	SEC23IP	0.552217530060055	1	0.415846555392458	1	0.509303816770801	0.981783503648294	-0.530283810650796	-0.148031190208878	0.645906651115549	0.99996072840017	-0.382252620441918
chr10	120851375	120851475	101	+	utr5	WDR11	0.33791401102487	1	0.330816755632984	1	0.694145426757284	0.981783503648294	2.56071648615043	-0.243466256213651	0.423005456939602	0.99996072840017	2.80418274236408
chr10	120908675	120908775	101	+	utr3	WDR11	0.55392615571529	1	0.545148350575988	1	0.709303614847897	0.981783503648294	0.204154142091893	-0.243466256213651	0.423005456939602	0.99996072840017	0.447620398305544
chr10	122210547	122210647	101	+	utr5	TACC2	0.465030278665372	1	0.481622031929625	1	0.919461623624519	0.981783503648294	-0.129763764434665	0.114879092392135	0.833571458279708	0.99996072840017	-0.2446428568268
chr10	122210747	122210847	101	+	utr5	TACC2	0.481945289600324	1	0.457079780855478	1	0.90178773930002	0.981783503648294	-0.744723847926976	0.114879092392135	0.833571458279708	0.99996072840017	-0.859602940319111
chr10	122211247	122211597	351	+	utr5	TACC2	0.747898873113868	1	0.650887491054348	1	0.915712966662479	0.981783503648294	-0.533145483456345	0.114879092392135	0.833571458279708	0.99996072840017	-0.64802457584848
chr10	122254045	122254145	101	+	utr3	TACC2	0.908552430668528	1	0.800567236371697	1	0.887936412866365	0.981783503648294	-0.637653384542798	0.114879092392135	0.833571458279708	0.99996072840017	-0.752532476934932
chr10	122429760	122429960	201	+	utr3	PLEKHA1	0.395437658855745	1	0.445497763641547	1	0.342406425623951	0.981783503648294	0.288788045944621	-0.30124594229624	0.3836047898197	0.99996072840017	0.590033988240861
chr10	122514415	122514514	100	+	utr3	HTRA1	0.816583591629045	1	0.848057509014289	1	0.901403991187245	0.981783503648294	0.603436212490505	-0.107396855635323	0.904322203673833	0.99996072840017	0.710833068125828
chr10	122888316	122888709	394	+	exon	RP11-564D11.3	0.417631377292123	1	0.307958835926865	1	0.375645423628576	0.981783503648294	-0.545914409134351	-0.216007021621031	0.780108936213059	0.99996072840017	-0.32990738751332
chr10	122897926	122898024	99	+	exon	RP11-564D11.3	0.371459773446943	1	0.28039053375967	1	0.590055560860736	0.981783503648294	-0.84307825334496	-0.216007021621031	0.780108936213059	0.99996072840017	-0.627071231723929
chr10	123057070	123057169	100	+	utr3	ACADSB	0.5070344281016	1	0.318122425372436	1	0.508084174283165	0.981783503648294	-0.271726882494969	-0.0816588547314339	0.844339905577407	0.99996072840017	-0.190068027763535
chr10	124834676	124835324	649	+	utr3	FAM175B	0.952145731067227	1	0.93630512852661	1	0.799469092520383	0.981783503648294	-0.270400849245796	-0.0922297438591262	0.829125616871045	0.99996072840017	-0.17817110538667
chr10	124835424	124835573	150	+	utr3	FAM175B	0.970483863495883	1	0.882961029247891	1	0.933493369972034	0.981783503648294	-0.224029612934724	-0.0922297438591262	0.829125616871045	0.99996072840017	-0.131799869075598
chr10	124942722	124966607	23886	+	exon	RP11-298J20.4	0.00228782912073379	0.807317465429852	0.000903107233157203	1	0.178616597330853	0.981783503648294	-0.42911661161079	NA	NA	NA	NA
chr10	124985093	124985293	201	+	utr3	ZRANB1	0.294878772474942	1	0.187381623264237	1	0.472261164230147	0.981783503648294	-0.804766625114647	-0.294824714218318	0.465005450442356	0.99996072840017	-0.509941910896329
chr10	125836227	125836427	201	+	utr3	BCCIP	0.447902981276012	1	0.303141345924952	1	0.185224219375351	0.981783503648294	-0.551452494357814	-0.216036161359102	0.572441813646167	0.99996072840017	-0.335416332998712
chr10	125841927	125842077	151	+	utr3	BCCIP	0.31817442226092	1	0.224080718179847	1	0.522053371922989	0.981783503648294	-0.387395422360825	-0.216036161359102	0.572441813646167	0.99996072840017	-0.171359261001723
chr10	131955907	131956106	200	+	utr3	PPP2R2D	0.63775493698659	1	0.742999148159398	1	0.958252793133299	0.981783503648294	0.00338163617326473	-0.16644406036667	0.716914750795247	0.99996072840017	0.169825696539935
chr10	132405423	132405571	149	+	exon	PWWP2B	0.890808705947875	1	0.887366327695985	1	0.772998631662387	0.981783503648294	1.79606809966314	0.800439324932742	0.438682924604519	0.99996072840017	0.995628774730397
chr10	132405669	132405816	148	+	exon	PWWP2B	0.666487764404065	1	0.648888083358317	1	0.810831875792675	0.981783503648294	0.187436008869214	0.800439324932742	0.438682924604519	0.99996072840017	-0.613003316063528
chr10	132405963	132417078	11116	+	utr3	PWWP2B	0.22799497389456	1	0.22059113285974	1	0.407803975665574	0.981783503648294	0.00327570655170748	0.800439324932742	0.438682924604519	0.99996072840017	-0.797163618381035
chr10	133308921	133309070	150	+	utr5	ZNF511	0.796553117748373	1	0.797168264069243	1	0.758420992810078	0.981783503648294	1.52468601691247	-0.431058351351749	0.615880559138601	0.99996072840017	1.95574436826422
chr10	133394194	133394344	151	+	utr5	MTG1	0.693066111775519	1	0.29848722817602	1	0.6932136060411	0.981783503648294	3.16009010870983	0.16848806307618	0.813826373728869	0.99996072840017	2.99160204563365
chr10	133420308	133420446	139	+	utr3	RP11-108K14.8	0.0647315796682613	1	0.0333206209735068	1	0.17554733601465	0.981783503648294	1.40710655882533	NA	NA	NA	NA
chr10	813007	813157	151	-	exon	LARP4B	0.888485773403738	1	0.707105234446124	1	0.300381061358684	0.981783503648294	-0.577645727069257	-0.275779243631764	0.324205827426019	0.99996072840017	-0.301866483437493
chr10	3781801	3782100	300	-	exon	KLF6	0.926839854135577	1	0.945922884773102	1	0.973965656158664	0.982209510500336	0.561896695635227	0.428253692473714	0.264971069502879	0.99996072840017	0.133643003161513
chr10	5639113	5639310	198	-	utr3	ASB13	0.568043730265697	1	0.623560071291646	1	0.951240632395733	0.981783503648294	0.883068549935332	-0.422759098540927	0.345597348958252	0.99996072840017	1.30582764847626
chr10	5639458	5639704	247	-	utr3	ASB13	0.746001281002572	1	0.836979509843039	1	0.963847480124708	0.981783503648294	-0.354319052600948	-0.422759098540927	0.345597348958252	0.99996072840017	0.0684400459399794
chr10	5639999	5640196	198	-	utr3	ASB13	0.545888834713726	1	0.542003248318201	1	0.736219162730631	0.981783503648294	0.409976393863956	-0.422759098540927	0.345597348958252	0.99996072840017	0.832735492404884
chr10	5640294	5640442	149	-	utr3	ASB13	0.972739941478806	1	0.842936262508754	1	0.663251198030465	0.981783503648294	0.0213075034118171	-0.422759098540927	0.345597348958252	0.99996072840017	0.444066601952744
chr10	5888045	5889166	1122	-	exon	ANKRD16	0.528556263424893	1	0.508050297365301	1	0.781095007063787	0.981783503648294	0.689991023634975	-0.665486820088862	0.386673446620732	0.99996072840017	1.35547784372384
chr10	5937389	5937488	100	-	exon	RP11-536K7.3	0.594590005780586	1	0.444185881387942	1	0.497648238447042	0.981783503648294	0.470569137795082	-0.84260543337365	0.768862864648886	NA	1.31317457116873
chr10	6427792	6428241	450	-	utr3	PRKCQ	0.732712196605862	1	0.601941726426146	1	0.494329685598584	0.981783503648294	-0.434782458085646	-0.474924771613574	0.439973605546594	0.99996072840017	0.0401423135279273
chr10	7159968	7160117	150	-	utr3	SFMBT2	0.831534148571312	1	0.7555901580007	1	0.931264833951074	0.981783503648294	-0.277386942089578	-0.128443303607316	0.722872409463054	0.99996072840017	-0.148943638482263
chr10	7160216	7160515	300	-	utr3	SFMBT2	0.708171164937109	1	0.797995162495906	1	0.93757051183075	0.981783503648294	-0.541438876948593	-0.128443303607316	0.722872409463054	0.99996072840017	-0.412995573341278
chr10	7160664	7160764	101	-	utr3	SFMBT2	0.578614812387078	1	0.56020152371766	1	0.791572057027979	0.981783503648294	-0.105825214055346	-0.128443303607316	0.722872409463054	0.99996072840017	0.0226180895519699
chr10	7161411	7161510	100	-	utr3	SFMBT2	0.398296838362334	1	0.287838022917698	1	0.730750980434079	0.981783503648294	-0.333471981724456	-0.128443303607316	0.722872409463054	0.99996072840017	-0.20502867811714
chr10	7161759	7161958	200	-	utr3	SFMBT2	0.891245720086619	1	0.822873507475931	1	0.917562558473538	0.981783503648294	-0.580594450828486	-0.128443303607316	0.722872409463054	0.99996072840017	-0.452151147221171
chr10	7162306	7162456	151	-	utr3	SFMBT2	0.507782235091066	1	0.487585979389904	1	0.879058377423383	0.981783503648294	-0.0105928680897816	-0.128443303607316	0.722872409463054	0.99996072840017	0.117850435517534
chr10	7163202	7163301	100	-	utr3	SFMBT2	0.498448554545416	1	0.448362907421541	1	0.605186446818524	0.981783503648294	-0.715660461639851	-0.128443303607316	0.722872409463054	0.99996072840017	-0.587217158032536
chr10	11462317	11462965	649	-	utr3	USP6NL	0.863897967831482	1	0.717336700699213	1	0.963484719263141	0.981783503648294	-0.278026464071344	-0.292881074567247	0.452528055938554	0.99996072840017	0.014854610495903
chr10	12028963	12029410	448	-	exon	UPF2	0.729914964959747	1	0.599929102629336	1	0.745353427804519	0.981783503648294	-0.412630257590532	0.0849866018561742	0.844318045116677	0.99996072840017	-0.497616859446707
chr10	13317474	13317573	100	-	utr3	SEPHS1	0.114939182075787	1	0.0543263788432285	1	0.246218418756242	0.981783503648294	-0.668259902083971	-0.381371273214447	0.291745103018082	0.99996072840017	-0.286888628869524
chr10	13499806	13499906	101	-	exon	BEND7	0.468631900642673	1	0.196487680128423	1	0.7333550810245	0.981783503648294	0.193414284081937	-0.162090541485702	0.730630957396205	0.99996072840017	0.355504825567639
chr10	13646052	13646252	201	-	utr3	FRMD4A	0.491794399636278	1	0.522302779494796	1	0.928604840444887	0.981783503648294	0.442594883448594	0.130361003715103	0.837213953980863	0.99996072840017	0.312233879733491
chr10	14520797	14521046	250	-	utr3	FAM107B	0.951428110739525	1	0.910139797347005	1	0.858800460817271	0.981783503648294	-0.138312330595777	0.0163953502585516	0.967849445749344	0.99996072840017	-0.154707680854329
chr10	14908614	14908863	250	-	exon	DCLRE1C	0.798804053211489	1	0.671219152424346	1	0.857114126595719	0.981783503648294	-0.412690855248192	-0.252385914376654	0.632659027492892	0.99996072840017	-0.160304940871539
chr10	15168543	15168643	101	-	utr5	NMT2	0.465747814152581	1	0.999517332551292	1	NA	NA	3.34121966111858	-0.379122432345602	0.441287946751407	0.99996072840017	3.72034209346419
chr10	15212483	15212879	397	-	utr3	FAM171A1	0.521389453057658	1	0.626868721592914	1	0.805089150651332	0.981783503648294	-0.337585023087004	-0.294230942367984	0.410330196522138	0.99996072840017	-0.0433540807190193
chr10	15213818	15213917	100	-	exon	FAM171A1	0.578888472167177	1	0.427181272266068	1	0.598182434010557	0.981783503648294	-0.0727046038956419	-0.294230942367984	0.410330196522138	0.99996072840017	0.221526338472343
chr10	15516641	15516890	250	-	utr3	ITGA8	0.749731921806224	1	0.592596408891351	1	0.517305661353116	0.981783503648294	-0.839469968331175	-0.0712477600897064	0.875250255009859	0.99996072840017	-0.768222208241468
chr10	15847909	15860270	12362	-	exon	FAM188A	0.168103351876834	1	0.207116309661104	1	0.570236556505309	0.981783503648294	0.116289187761091	-0.0116474880896941	0.975795605960293	0.99996072840017	0.127936675850785
chr10	15860370	15860470	101	-	utr5	FAM188A	0.721168635640903	1	0.753868018030629	1	0.844520464736883	0.981783503648294	1.1559620820199	-0.0116474880896941	0.975795605960293	0.99996072840017	1.16760957010959
chr10	18513115	18513213	99	-	exon	RP11-499P20.2	0.452383614742297	1	0.346226032491412	1	0.84154650240395	0.981783503648294	-0.210760862654817	0.293990505111764	0.769594914329892	0.99996072840017	-0.504751367766581
chr10	21494928	21495126	199	-	utr3	CASC10	0.326698709395362	1	0.264610119012707	1	0.467046776160848	0.981783503648294	0.145149193291849	0.0140152325414532	0.982973937469212	0.99996072840017	0.131133960750396
chr10	21495372	21495619	248	-	utr3	CASC10	0.81350978035664	1	0.691804997829245	1	0.799062385954483	0.981783503648294	-0.238732641572467	0.0140152325414532	0.982973937469212	0.99996072840017	-0.25274787411392
chr10	21515263	21515362	100	-	exon	SKIDA1	0.399133320269616	1	0.374109621258277	1	0.617631641444096	0.981783503648294	-0.205720773500414	0.737059172783278	0.115513372679406	0.99996072840017	-0.942779946283692
chr10	21515428	21515608	181	-	exon	SKIDA1	0.812995494847968	1	0.867661487586185	1	0.928404834827987	0.981783503648294	-0.310337795946731	0.737059172783278	0.115513372679406	0.99996072840017	-1.04739696873001
chr10	21515707	21515878	172	-	exon	SKIDA1	0.00725702582395149	1	0.00184964740924561	1	0.151480141260648	0.981783503648294	0.539293708360632	0.737059172783278	0.115513372679406	0.99996072840017	-0.197765464422646
chr10	21515954	21516128	175	-	exon	SKIDA1	0.236464700796635	1	0.129779677224423	1	0.587098151276929	0.981783503648294	-0.362365477894269	0.737059172783278	0.115513372679406	0.99996072840017	-1.09942465067755
chr10	21516578	21516678	101	-	exon	SKIDA1	0.943944388613833	1	0.900197030174402	1	0.938163193247711	0.981783503648294	-0.0300568850545289	0.737059172783278	0.115513372679406	0.99996072840017	-0.767116057837807
chr10	22536994	22537243	250	-	utr3	PIP4K2A	0.942572964206499	1	0.912669000532241	1	0.744727524850829	0.981783503648294	-0.0115073921026409	-0.20467204532895	0.582900778645682	0.99996072840017	0.193164653226309
chr10	24584758	24584857	100	-	utr3	ARHGAP21	0.777492822184447	1	0.874944570991582	1	0.814922524847804	0.981783503648294	-0.269548416508565	-0.289145793337797	0.406460930477975	0.99996072840017	0.0195973768292321
chr10	24620215	24620315	101	-	exon	ARHGAP21	0.984230557639411	1	0.965087078494096	1	0.744678981712737	0.981783503648294	-0.743390316819346	-0.289145793337797	0.406460930477975	0.99996072840017	-0.454244523481549
chr10	29550741	29550891	151	-	exon	SVIL	0.310426278719518	1	0.228500513234768	1	0.497887899178929	0.981783503648294	0.976282617186958	-0.262976183447969	0.513032657356312	0.99996072840017	1.23925880063493
chr10	30014693	30014792	100	-	utr3	KIAA1462	0.761046316565188	1	0.7132874348846	1	0.713177981085683	0.981783503648294	-0.558103126192925	-0.399367834537312	0.370741759236458	0.99996072840017	-0.158735291655613
chr10	30017233	30017333	101	-	utr3	KIAA1462	0.286296508373569	1	0.216229952578455	1	0.871649052279472	0.981783503648294	-1.60910022224408	-0.399367834537312	0.370741759236458	0.99996072840017	-1.20973238770677
chr10	30017432	30017731	300	-	utr3	KIAA1462	0.893444230611473	1	0.951047595523694	1	0.85145932288662	0.981783503648294	-0.896251254607097	-0.399367834537312	0.370741759236458	0.99996072840017	-0.496883420069785
chr10	30026365	30026464	100	-	exon	KIAA1462	0.405549805756875	1	0.311051917053614	1	0.702080480270052	0.981783503648294	-0.853038914351242	-0.399367834537312	0.370741759236458	0.99996072840017	-0.45367107981393
chr10	30026962	30027062	101	-	exon	KIAA1462	0.822731027553569	1	0.75120802120974	1	0.913573164551291	0.981783503648294	0.140372576933371	-0.399367834537312	0.370741759236458	0.99996072840017	0.539740411470683
chr10	30028307	30028457	151	-	exon	KIAA1462	0.920756497089767	1	0.981691340783605	1	0.788860079421182	0.981783503648294	-1.32771111679315	-0.399367834537312	0.370741759236458	0.99996072840017	-0.928343282255837
chr10	30313249	30313649	401	-	utr3	MTPAP	0.386630283904093	1	0.271083749091617	1	0.228342087702493	0.981783503648294	-0.394424504383044	-0.206122205557731	0.549936808242369	0.99996072840017	-0.188302298825313
chr10	30844970	30845069	100	-	exon	ZNF438	0.720940611217017	1	0.729082072982159	1	0.793730861189236	0.981783503648294	-0.0410550492898221	-0.377279159570505	0.756415171996638	0.99996072840017	0.336224110280683
chr10	31317953	31318350	398	-	exon	ZEB1-AS1	0.758202033106282	1	0.81711106017372	1	0.922066562610984	0.981783503648294	-0.202332231858344	-0.813549794604572	0.240829542869864	0.99996072840017	0.611217562746229
chr10	31318450	31318549	100	-	exon	ZEB1-AS1	0.846667156202977	1	0.905762889713562	1	0.842613295070353	0.981783503648294	0.113536073849659	-0.813549794604572	0.240829542869864	0.99996072840017	0.927085868454232
chr10	31908261	31908411	151	-	exon	ARHGAP12	0.324602054754785	1	0.224141239789225	1	0.770668887507245	0.981783503648294	-0.383700061036149	-0.338708983162707	0.441708601010262	0.99996072840017	-0.0449910778734416
chr10	32271617	32271817	201	-	exon	EPC1	0.367162350764421	1	0.240855352704344	1	0.530845974306437	0.981783503648294	-0.495865582030743	-0.0418378281452407	0.937624741370758	0.99996072840017	-0.454027753885503
chr10	32284794	32284894	101	-	exon	EPC1	0.397442090477057	1	0.334622658951876	1	0.426933005738392	0.981783503648294	0.556463592596827	-0.0418378281452407	0.937624741370758	0.99996072840017	0.598301420742068
chr10	32957872	32958221	350	-	utr5	ITGB1	0.0947950440887271	1	0.0605903343759794	1	0.518112424470234	0.981783503648294	3.3457404807396	0.0647265439082583	0.827866504104491	0.99996072840017	3.28101393683134
chr10	33179188	33179437	250	-	utr3	NRP1	0.920426324141263	1	0.987924842167132	1	0.860557572245672	0.981783503648294	-0.415796896314185	0.0172938610718746	0.960306769593779	0.99996072840017	-0.43309075738606
chr10	33179537	33179886	350	-	utr3	NRP1	0.144422653066974	1	0.0875007675649608	1	0.664174423761256	0.981783503648294	-0.329537792793593	0.0172938610718746	0.960306769593779	0.99996072840017	-0.346831653865468
chr10	33179986	33180185	200	-	utr3	NRP1	0.573545056825776	1	0.419223753203879	1	0.634718250349504	0.981783503648294	-0.430350477768005	0.0172938610718746	0.960306769593779	0.99996072840017	-0.447644338839879
chr10	34111051	34111300	250	-	utr3	PARD3	0.558283235433066	1	0.464247211499402	1	0.917713386425009	0.981783503648294	-1.16140151056776	-0.122471447021575	0.718480221177448	0.99996072840017	-1.03893006354619
chr10	35638498	35638647	150	-	utr3	FZD8	0.781829031576945	1	0.872027794644366	1	0.923768676540188	0.981783503648294	-0.454192742513165	0.0206492836147591	0.963602736647064	0.99996072840017	-0.474842026127924
chr10	35638995	35639244	250	-	utr3	FZD8	0.995922894215515	1	0.906623920877745	1	0.784420239698208	0.981783503648294	-0.106070065895855	0.0206492836147591	0.963602736647064	0.99996072840017	-0.126719349510614
chr10	35639542	35639841	300	-	exon	FZD8	0.0881616487607647	1	0.0644846729962839	1	0.480796140068822	0.981783503648294	1.38198971132516	0.0206492836147591	0.963602736647064	0.99996072840017	1.3613404277104
chr10	35639940	35640089	150	-	exon	FZD8	0.118429030170458	1	0.0766244223773202	1	0.217287036851581	0.981783503648294	1.70338603634102	0.0206492836147591	0.963602736647064	0.99996072840017	1.68273675272626
chr10	35640537	35640686	150	-	exon	FZD8	0.498560594599572	1	0.508608071779576	1	0.819770679353203	0.981783503648294	0.784865165570269	0.0206492836147591	0.963602736647064	0.99996072840017	0.76421588195551
chr10	35640935	35641184	250	-	exon	FZD8	0.463921946786511	1	0.474030107084999	1	0.789810308894448	0.981783503648294	0.350829481038183	0.0206492836147591	0.963602736647064	0.99996072840017	0.330180197423424
chr10	35641582	35641731	150	-	utr5	FZD8	0.256621278384982	1	0.142780450331304	1	0.680126456077262	0.981783503648294	2.0316016650688	0.0206492836147591	0.963602736647064	0.99996072840017	2.01095238145404
chr10	37829132	37829381	250	-	utr3	ZNF248	0.513784845873301	1	0.413851532260654	1	0.906620646410544	0.981783503648294	-0.703199474139427	-0.487152415423567	0.300841847791414	0.99996072840017	-0.21604705871586
chr10	42594096	42594195	100	-	exon	ZNF33B	0.548304955564507	1	0.551620748981636	1	0.829754267889864	0.981783503648294	-0.445025359747504	-0.379759414630754	0.433111748267179	0.99996072840017	-0.0652659451167504
chr10	42594295	42594394	100	-	exon	ZNF33B	0.668909851717007	1	0.635930037363092	1	0.930834765508265	0.981783503648294	-0.173318807783904	-0.379759414630754	0.433111748267179	0.99996072840017	0.20644060684685
chr10	43386750	43386849	100	-	exon	HNRNPF	0.626994421012964	1	0.500012949649693	1	0.593975164861757	0.981783503648294	0.111959447869806	0.0812285831113753	0.770657727966187	0.99996072840017	0.0307308647584307
chr10	43387095	43387292	198	-	exon	HNRNPF	6.0893315965141e-05	0.236935892420364	8.34192680329332e-05	0.973169180872198	0.0225862077281957	0.981783503648294	2.01841409524121	0.0812285831113753	0.770657727966187	0.99996072840017	1.93718551212983
chr10	43387391	43387834	444	-	exon	HNRNPF	0.612641596861055	1	0.511909190292531	1	0.716374394542591	0.981783503648294	-0.0201244289474152	0.0812285831113753	0.770657727966187	0.99996072840017	-0.101353012058791
chr10	43557377	43557819	443	-	exon	ZNF239	0.6726055391131	1	0.551226512853804	1	0.808294642816657	0.981783503648294	-0.562479792813519	-0.107201858404958	0.860285041112574	0.99996072840017	-0.455277934408561
chr10	43557918	43558065	148	-	exon	ZNF239	0.358979837626501	1	0.222182991006512	1	0.415618400211499	0.981783503648294	-0.301598512031624	-0.107201858404958	0.860285041112574	0.99996072840017	-0.194396653626666
chr10	45458079	45458479	401	-	utr3	MARCH8	0.866412580304167	1	0.757615585508153	1	0.799886835415031	0.981783503648294	-0.480653183413663	0.17286414171941	0.708834374496534	0.99996072840017	-0.653517325133073
chr10	45626175	45626275	101	-	exon	ZFAND4	0.493144461850192	1	0.403786511859062	1	0.574802352698038	0.981783503648294	-0.39315944427298	0.119865727387058	0.835773309829503	0.99996072840017	-0.513025171660038
chr10	45626374	45626823	450	-	exon	ZFAND4	0.620576663591598	1	0.674511035202377	1	0.951063258350313	0.981783503648294	0.0130746336620983	0.119865727387058	0.835773309829503	0.99996072840017	-0.10679109372496
chr10	48446333	48446483	151	-	utr3	ARHGAP22	0.5161250680659	1	0.403149981546872	1	0.474018998707446	0.981783503648294	-0.429152114508463	0.00931255140278898	0.990519604708147	0.99996072840017	-0.438464665911252
chr10	48450622	48450772	151	-	utr3	ARHGAP22	0.869539380580417	1	0.790142310321057	1	0.785167803998971	0.981783503648294	1.39459159303187	0.00931255140278898	0.990519604708147	0.99996072840017	1.38527904162908
chr10	49018536	49018636	101	-	utr3	VSTM4	0.452362420816334	1	0.408517951168368	1	0.436842318365918	0.981783503648294	0.236565635215048	-0.380551266195914	0.555581091332238	0.99996072840017	0.617116901410962
chr10	49458765	49459115	351	-	utr3	ERCC6	0.362031710373648	1	0.343855438076392	1	0.734938711345235	0.981783503648294	-0.575906422661655	-0.483166724127084	0.250137926034633	0.99996072840017	-0.0927396985345709
chr10	49524122	49524221	100	-	exon	ERCC6	0.098012032521686	1	0.0361310524266004	1	0.307640560011927	0.981783503648294	0.418381405780768	-0.483166724127084	0.250137926034633	0.99996072840017	0.901548129907852
chr10	50306882	50307081	200	-	utr3	SGMS1	0.937542776560791	1	0.994157504103446	1	0.940193798867809	0.981783503648294	-0.407089022860706	-0.378091648635973	0.438534869687144	0.99996072840017	-0.0289973742247334
chr10	50343597	50343747	151	-	exon	SGMS1	0.629796052242842	1	0.515774319437187	1	0.722540852064406	0.981783503648294	-0.233201828113556	-0.378091648635973	0.438534869687144	0.99996072840017	0.144889820522417
chr10	50343896	50344145	250	-	utr5	SGMS1	0.225246245983922	1	0.185697271045354	1	0.449822924456765	0.981783503648294	0.435118496196735	-0.378091648635973	0.438534869687144	0.99996072840017	0.813210144832708
chr10	51697564	51697663	100	-	utr3	CSTF2T	0.678922817939113	1	0.507110282452458	1	0.246856708224338	0.981783503648294	-0.642480878314962	-0.269310795453689	0.528606602708578	0.99996072840017	-0.373170082861272
chr10	51698058	51698652	595	-	exon	CSTF2T	0.510930414914492	1	0.589120781505909	1	0.842570989791672	0.981783503648294	0.303234695088404	-0.269310795453689	0.528606602708578	0.99996072840017	0.572545490542094
chr10	51698750	51699047	298	-	exon	CSTF2T	0.827152185351319	1	0.69793677883509	1	0.35610776296763	0.981783503648294	-0.424497804180968	-0.269310795453689	0.528606602708578	0.99996072840017	-0.155187008727279
chr10	51699146	51699591	446	-	utr5	CSTF2T	0.806306249808923	1	0.890808685997627	1	0.876607526219353	0.981783503648294	0.0108270092305814	-0.269310795453689	0.528606602708578	0.99996072840017	0.280137804684271
chr10	58196303	58196453	151	-	exon	IPMK	0.596168987405173	1	0.469659356518756	1	0.60874272155849	0.981783503648294	-0.127549565128788	-0.00667519335413952	0.989513332034913	0.99996072840017	-0.120874371774649
chr10	59652652	59652751	100	-	utr3	SLC16A9	0.909053340682793	1	0.897203456778108	1	0.937775875759738	0.981783503648294	0.496946319647592	-0.0808853711718176	0.871277440034705	0.99996072840017	0.577831690819409
chr10	59652950	59653923	974	-	exon	SLC16A9	0.91380316531936	1	0.833673501162751	1	0.850568588203437	0.981783503648294	-0.371740891199948	-0.0808853711718176	0.871277440034705	0.99996072840017	-0.29085552002813
chr10	59654072	59654271	200	-	exon	SLC16A9	0.675490456056873	1	0.552829191900929	1	0.813433084223468	0.981783503648294	-0.545415311365975	-0.0808853711718176	0.871277440034705	0.99996072840017	-0.464529940194158
chr10	59792710	59792860	151	-	utr3	CCDC6	0.803974297501431	1	0.682199621420699	1	0.979539182751648	0.983738427904942	-0.231200414168443	-0.00531796470143536	0.98569467815158	0.99996072840017	-0.225882449467008
chr10	60888352	60888551	200	-	exon	RHOBTB1	0.448743804547704	1	0.494624174342117	1	0.914333385205352	0.981783503648294	0.637582324409586	0.270432762139779	0.553037786254084	0.99996072840017	0.367149562269806
chr10	62197889	62198289	401	-	utr3	RTKN2	0.999211704538721	1	0.846443127016042	1	0.448345388769659	0.981783503648294	-0.412515462000393	-0.0135168358612471	0.975852089698846	0.99996072840017	-0.398998626139146
chr10	62805789	62805887	99	-	exon	RP11-436D10.3	0.282710597302798	1	0.171870558580453	1	0.238833698184909	0.981783503648294	1.65835524245114	NA	NA	NA	NA
chr10	63213504	63213603	100	-	exon	JMJD1C	0.575554994900921	1	0.463093962846172	1	0.561529318667044	0.981783503648294	-0.383649659342569	-0.0550557616612194	0.863500054463803	0.99996072840017	-0.32859389768135
chr10	63214948	63215048	101	-	exon	JMJD1C	0.752131983181702	1	0.634504441427841	1	0.55586572168777	0.981783503648294	-0.180305614699981	-0.0550557616612194	0.863500054463803	0.99996072840017	-0.125249853038762
chr10	67837969	67838166	198	-	utr5	DNAJC12	0.844245076100963	1	0.727360444586685	1	0.705514139557832	0.981783503648294	-0.156882825155166	-0.291448467800941	0.626977163275546	0.99996072840017	0.134565642645775
chr10	70139380	70139480	101	-	utr3	TYSND1	0.587567887277553	1	0.437840318923147	1	0.261160379739386	0.981783503648294	-0.110638018159294	0.222453815957804	0.572309379317605	0.99996072840017	-0.333091834117098
chr10	70139630	70139829	200	-	utr3	TYSND1	0.295422873865833	1	0.213691188843644	1	0.603574210829046	0.981783503648294	-0.181466976854629	0.222453815957804	0.572309379317605	0.99996072840017	-0.403920792812433
chr10	70139929	70140079	151	-	utr3	TYSND1	0.107807072503116	1	0.0596631155741016	1	0.293932793128106	0.981783503648294	1.93292073763806	0.222453815957804	0.572309379317605	0.99996072840017	1.71046692168026
chr10	70146576	70146676	101	-	utr5	TYSND1	0.940807043256871	1	0.99473961318402	1	0.777564783028979	0.981783503648294	1.95756171292314	0.222453815957804	0.572309379317605	0.99996072840017	1.73510789696533
chr10	70152362	70152461	100	-	utr3	SAR1A	0.423419723243171	1	0.287131786264054	1	0.240545470908966	0.981783503648294	-0.12708700830482	0.0363022262413006	0.907366279815591	0.99996072840017	-0.163389234546121
chr10	70300161	70300310	150	-	utr3	LRRC20	0.319989101015569	1	0.213394776588582	1	0.304364634034296	0.981783503648294	0.232302807371809	0.288024808597921	0.638645211693781	0.99996072840017	-0.0557220012261124
chr10	72097179	72097329	151	-	utr3	ASCC1	0.98416044815427	1	0.813337855246449	1	0.267273064263419	0.981783503648294	-0.272658207004738	-0.125560553415055	0.757531584715494	0.99996072840017	-0.147097653589683
chr10	72275064	72275313	250	-	exon	RP11-442H21.2	0.337855390242524	1	0.435602241116073	1	0.678113433150928	0.981783503648294	0.967073094788822	NA	NA	NA	NA
chr10	72334429	72334579	151	-	utr3	DNAJB12	0.327665268888217	1	0.183489559121417	1	0.55969953674661	0.981783503648294	-0.0480219415598339	0.118838507938714	0.797777437428296	0.99996072840017	-0.166860449498548
chr10	73124916	73125013	98	-	exon	RP11-152N13.16	0.994971564810758	1	0.9041760136494	1	0.645533474289022	0.981783503648294	-0.832826083360039	-1.15371268509696	0.584827533026601	NA	0.320886601736922
chr10	73250539	73250688	150	-	utr3	MRPS16	0.317876785394312	1	0.201382978300545	1	0.296976018469394	0.981783503648294	-0.730384006739551	0.0531333034189483	0.878626194459057	0.99996072840017	-0.783517310158499
chr10	73250788	73250988	201	-	utr3	MRPS16	0.465531357947005	1	0.326225963188718	1	0.27591731535683	0.981783503648294	-0.568583570614757	0.0531333034189483	0.878626194459057	0.99996072840017	-0.621716874033705
chr10	73438126	73438226	101	-	utr3	PPP3CB	0.912627970562915	1	0.988735457227518	1	0.900201530213054	0.981783503648294	0.191630922918971	-0.0844760609315531	0.822077386588417	0.99996072840017	0.276106983850525
chr10	73495874	73495974	101	-	utr5	PPP3CB	0.70385477854764	1	0.999407334568623	1	NA	NA	2.21042922486767	-0.0844760609315531	0.822077386588417	0.99996072840017	2.29490528579922
chr10	73498938	73499088	151	-	utr3	USP54	0.494526425748054	1	0.417392513957788	1	0.604452701030118	0.981783503648294	-0.20832405156406	-0.111031146248806	0.788820955419858	0.99996072840017	-0.0972929053152543
chr10	73516623	73516873	251	-	utr3	USP54	0.842325908911819	1	0.71816063763786	1	0.848867563223551	0.981783503648294	-0.432447849614014	-0.111031146248806	0.788820955419858	0.99996072840017	-0.321416703365208
chr10	73517073	73517173	101	-	utr3	USP54	0.918924379741841	1	0.851022914230965	1	0.901462994140464	0.981783503648294	-0.864334189236577	-0.111031146248806	0.788820955419858	0.99996072840017	-0.753303042987771
chr10	73771913	73772012	100	-	exon	RP11-574K11.32	0.908743316535412	1	0.75103634375324	1	0.731606947539528	0.981783503648294	-0.150133445608615	NA	NA	NA	NA
chr10	73807461	73808018	558	-	exon	RP11-574K11.31	0.793522621797584	1	0.635893253545303	1	0.54720327219526	0.981783503648294	-0.109685070793175	2.2114239529628	0.655387600122174	NA	-2.32110902375598
chr10	73813747	73814096	350	-	utr3	CAMK2G	0.559866181191549	1	0.563528010513782	1	0.535613575694029	0.981783503648294	0.672680561848212	0.0650859778816248	0.882714324836793	0.99996072840017	0.607594583966587
chr10	75234613	75234712	100	-	exon	COMTD1	0.979899388953927	1	0.998223035657959	1	0.919558042665695	0.981783503648294	1.37737326325566	1.07735717960778	0.264517710267519	0.99996072840017	0.300016083647885
chr10	75398729	75399128	400	-	utr3	ZNF503	0.948521534007227	1	0.977785870458761	1	0.821381684040781	0.981783503648294	0.657758471732382	0.579742961176756	0.270958175567808	0.99996072840017	0.0780155105556253
chr10	75401105	75401199	95	-	exon	RP11-399K21.11	0.191963062779752	1	0.137950438171997	1	0.428868209103239	0.981783503648294	2.06582492491191	3.09887608598544	0.490904563401849	NA	-1.03305116107353
chr10	77791688	77791938	251	-	utr3	DLG5	0.705061134952133	1	0.604159707854313	1	0.771702539799465	0.981783503648294	-0.0280272909363992	-0.452130271540244	0.309738458293411	0.99996072840017	0.424102980603845
chr10	77792087	77792386	300	-	utr3	DLG5	0.649979459734497	1	0.709690012752587	1	0.749077700461869	0.981783503648294	-0.4306751577187	-0.452130271540244	0.309738458293411	0.99996072840017	0.0214551138215444
chr10	77821589	77821739	151	-	utr3	DLG5	0.683026891787944	1	0.564551396390135	1	0.841938319803268	0.981783503648294	1.93203234263524	-0.452130271540244	0.309738458293411	0.99996072840017	2.38416261417548
chr10	77821888	77821988	101	-	utr3	DLG5	0.402542368672211	1	0.281632860051744	1	0.384091002239037	0.981783503648294	-0.0486577419069583	-0.452130271540244	0.309738458293411	0.99996072840017	0.403472529633286
chr10	77977133	77977283	151	-	utr3	POLR3A	0.706744101476403	1	0.591974899659952	1	0.851608545422094	0.981783503648294	-0.064002254142897	0.0904291939006429	0.769253589676064	0.99996072840017	-0.15443144804354
chr10	86437300	86437400	101	-	utr3	WAPL	0.672137279020558	1	0.752793492598086	1	0.961720014214749	0.981783503648294	-0.285258470477898	-0.229211555503266	0.443831763171137	0.99996072840017	-0.0560469149746321
chr10	86499721	86500369	649	-	utr5	WAPL	0.947227920872319	1	0.891619374203779	1	0.588724295394369	0.981783503648294	-0.358189981262484	-0.229211555503266	0.443831763171137	0.99996072840017	-0.128978425759218
chr10	86500718	86517744	17027	-	utr5	WAPL	0.458318812457821	1	0.355993996296782	1	0.975403131004995	0.982321177681205	-0.453658024534488	-0.229211555503266	0.443831763171137	0.99996072840017	-0.224446469031222
chr10	86517894	86517994	101	-	utr5	WAPL	0.636440446957646	1	0.672208442910046	1	0.805938716214386	0.981783503648294	-0.281080389766667	-0.229211555503266	0.443831763171137	0.99996072840017	-0.0518688342634018
chr10	87094717	87094866	150	-	utr5	GLUD1	0.247456071696649	1	0.223478043615264	1	0.515748168341003	0.981783503648294	1.78519083510556	-0.0598832303284581	0.854483370058203	0.99996072840017	1.84507406543402
chr10	89599406	89611696	12291	-	exon	PANK1	0.916235249142708	1	0.996089967995522	1	0.742402628493055	0.981783503648294	-0.186859132522463	-0.211960330442147	0.660945663434522	0.99996072840017	0.0251011979196837
chr10	89611796	89611896	101	-	exon	PANK1	0.128198639021448	1	0.0424733712060024	1	0.260021715446859	0.981783503648294	-0.323301987680268	-0.211960330442147	0.660945663434522	0.99996072840017	-0.111341657238122
chr10	95290925	95291024	100	-	utr5	PDLIM1	0.308022782598738	1	0.264908671200751	1	0.643856444826251	0.981783503648294	2.82620530793664	0.0519139954778983	0.882763667888594	0.99996072840017	2.77429131245874
chr10	95606821	95606920	100	-	exon	ALDH18A1	0.778388161996802	1	0.668212020257387	1	0.699857686777008	0.981783503648294	0.355048461862383	0.115532563888966	0.679047543571194	0.99996072840017	0.239515897973417
chr10	95663594	95663693	100	-	utr3	TCTN3	0.134192712833205	1	0.0749511756030602	1	0.0351254889618836	0.981783503648294	-0.181611884514823	0.0105618431928764	0.980160003489682	0.99996072840017	-0.192173727707699
chr10	95663991	95664239	249	-	utr3	TCTN3	0.519771993526785	1	0.349589515493842	1	0.197275279808284	0.981783503648294	-0.238340208358994	0.0105618431928764	0.980160003489682	0.99996072840017	-0.24890205155187
chr10	95875296	95875545	250	-	exon	ENTPD1-AS1	0.0234627516072024	1	0.00876549742060608	1	0.143275117667504	0.981783503648294	-0.56398083484477	0.449550348949867	0.488831988100332	0.99996072840017	-1.01353118379464
chr10	96521956	96522255	300	-	utr3	TM9SF3	0.741380342360785	1	0.579996886011894	1	0.259998658378966	0.981783503648294	-0.451681539056764	-0.281732889147207	0.324794674033034	0.99996072840017	-0.169948649909557
chr10	97356757	97356956	200	-	utr3	RRP12	0.589674594955063	1	0.647406256040098	1	0.961426242047053	0.981783503648294	-0.1542453021636	0.0430687776966052	0.900932794474122	0.99996072840017	-0.197314079860205
chr10	97401204	97401304	101	-	utr5	RRP12	0.806862847669098	1	0.902722301603062	1	0.87181686051138	0.981783503648294	0.0310272648343035	0.0430687776966052	0.900932794474122	0.99996072840017	-0.0120415128623017
chr10	97616079	97616178	100	-	utr3	MORN4	0.855605761100044	1	0.963760726207041	1	0.906359613922415	0.981783503648294	-0.719395299682691	-0.115470456937345	0.836955926766945	0.99996072840017	-0.603924842745346
chr10	97677618	97677715	98	-	utr3	AVPI1	0.746394030933568	1	0.672118645429487	1	0.951297851546199	0.981783503648294	0.186681372943937	0.312816895686191	0.68987844709234	0.99996072840017	-0.126135522742254
chr10	99610961	99611204	244	-	exon	SLC25A28	0.50238764779698	1	0.367459458528228	1	0.469905959864608	0.981783503648294	-0.202965310736563	0.216979119708062	0.678859762998102	0.99996072840017	-0.419944430444624
chr10	99714464	99714564	101	-	utr3	COX15	0.213484469383669	1	0.128863515305554	1	0.296305619423634	0.981783503648294	-0.338864322897992	0.0809149218286479	0.80057020458441	0.99996072840017	-0.41977924472664
chr10	99956022	99956122	101	-	exon	DNMBP	0.722935516807663	1	0.629823332136972	1	0.675249063700855	0.981783503648294	-0.0691217876729207	-0.158421465707736	0.739743945010272	0.99996072840017	0.0892996780348151
chr10	100151242	100151342	101	-	utr3	ERLIN1	0.91883547901218	1	0.86684198855358	1	0.732589781687172	0.981783503648294	0.0488946354264933	-0.0178055057983149	0.960243500031988	0.99996072840017	0.0667001412248082
chr10	100151791	100152241	451	-	utr3	ERLIN1	0.610569001915862	1	0.459290161325703	1	0.811945011557844	0.981783503648294	-0.535875350430932	-0.0178055057983149	0.960243500031988	0.99996072840017	-0.518069844632617
chr10	100275125	100275275	151	-	utr3	BLOC1S2	0.803786571998034	1	0.657431731672206	1	0.567876895935807	0.981783503648294	-0.238068979544482	-0.0232849155953657	0.965004567897385	0.99996072840017	-0.214784063949117
chr10	100529440	100529900	461	-	utr5	RP11-411B6.6	0.00444057607749728	0.99682393370434	0.00151381277061497	1	0.0337245271966829	0.981783503648294	2.49642150458894	NA	NA	NA	NA
chr10	100986398	100986695	298	-	utr3	MRPL43	0.989976649720023	1	0.864464180992473	1	0.721490350509386	0.981783503648294	0.0774264833019699	0.241843523536351	0.618658225466078	0.99996072840017	-0.164417040234381
chr10	100986844	100986943	100	-	utr3	MRPL43	0.317025558383925	1	0.197865147444843	1	0.374624666497693	0.981783503648294	2.14124871109565	0.241843523536351	0.618658225466078	0.99996072840017	1.8994051875593
chr10	101060322	101060419	98	-	exon	RP11-108L7.15	0.70508508934804	1	0.577964570027653	1	0.873634701916996	0.981783503648294	-0.540513661350747	-0.485686237628986	0.739787464784466	NA	-0.0548274237217607
chr10	101060517	101060663	147	-	exon	RP11-108L7.15	0.646613994045866	1	0.655654150180577	1	0.782865861801637	0.981783503648294	0.771205287240787	-0.485686237628986	0.739787464784466	NA	1.25689152486977
chr10	101060859	101060956	98	-	exon	RP11-108L7.15	0.489719391247338	1	0.214778129961933	1	0.746165496219906	0.981783503648294	0.572995557213695	-0.485686237628986	0.739787464784466	NA	1.05868179484268
chr10	101579329	101579578	250	-	utr3	POLL	0.124800364554992	1	0.0804591705892943	1	0.311122707692971	0.981783503648294	1.61715082550868	0.263143601605256	0.604482343358835	0.99996072840017	1.35400722390343
chr10	101588121	101588220	100	-	utr5	POLL	0.985933605511844	1	0.90355621459956	1	0.779332352085676	0.981783503648294	1.69217505473194	0.263143601605256	0.604482343358835	0.99996072840017	1.42903145312668
chr10	101782919	101783364	446	-	exon	NPM3	0.704556789994013	1	0.788439238235028	1	0.975683867315511	0.982321177681205	0.670800380322778	0.251849374911341	0.549517558964088	0.99996072840017	0.418951005411438
chr10	101798894	101799194	301	-	exon	MGEA5	0.975733508309216	1	0.857170124727583	1	0.953950887571386	0.981783503648294	-0.221276800853761	-0.317211435376236	0.253149544464681	0.99996072840017	0.095934634522475
chr10	102107709	102107809	101	-	utr3	LDB1	0.417547927246139	1	0.303449392487226	1	0.824449503955943	0.981783503648294	-0.655601295548984	-0.191487416465905	0.617960420611022	0.99996072840017	-0.464113879083079
chr10	102107909	102108207	299	-	utr3	LDB1	0.122769089323673	1	0.11757277518852	1	0.397578247556124	0.981783503648294	0.726772017167307	-0.191487416465905	0.617960420611022	0.99996072840017	0.918259433633211
chr10	102480337	102480437	101	-	utr3	ACTR1A	0.868981080352658	1	0.698149984180423	1	0.515559251392946	0.981783503648294	-0.0598043696966183	0.0810518424749221	0.806332371789376	0.99996072840017	-0.14085621217154
chr10	102480585	102480684	100	-	utr3	ACTR1A	0.376273978185138	1	0.28458399423881	1	0.494968704287227	0.981783503648294	2.15301272812724	0.0810518424749221	0.806332371789376	0.99996072840017	2.07196088565231
chr10	102502612	102502711	100	-	utr5	ACTR1A	0.0815744442382424	1	0.0521815799473154	1	0.244653165274045	0.981783503648294	2.20758722921906	0.0810518424749221	0.806332371789376	0.99996072840017	2.12653538674414
chr10	103600154	103600253	100	-	utr3	SH3PXD2A	0.776652385283571	1	0.727973777802142	1	0.806937380074958	0.981783503648294	-0.305099219236282	-0.600932332095296	0.204962000482098	0.99996072840017	0.295833112859014
chr10	103600652	103600751	100	-	utr3	SH3PXD2A	0.083823187302398	1	0.028130522369419	1	0.201306013259357	0.981783503648294	-0.886555873003878	-0.600932332095296	0.204962000482098	0.99996072840017	-0.285623540908581
chr10	103601399	103601548	150	-	utr3	SH3PXD2A	0.27464458987384	1	0.193982241816672	1	0.873399225045932	0.981783503648294	-0.759426459032415	-0.600932332095296	0.204962000482098	0.99996072840017	-0.158494126937119
chr10	103603242	103603341	100	-	exon	SH3PXD2A	0.896167488189127	1	0.961740553024457	1	0.754411666135757	0.981783503648294	0.874553840568924	-0.600932332095296	0.204962000482098	0.99996072840017	1.47548617266422
chr10	104313435	104313534	100	-	utr3	ITPRIP	0.282559231353208	1	0.279989775211966	1	0.541108690185845	0.981783503648294	0.715684328075758	0.388333435718301	0.483387647759961	0.99996072840017	0.327350892357457
chr10	104313634	104314132	499	-	utr3	ITPRIP	0.663440489804211	1	0.755070894346931	1	0.850723046162528	0.981783503648294	-0.126098978335422	0.388333435718301	0.483387647759961	0.99996072840017	-0.514432414053724
chr10	104314381	104314481	101	-	utr3	ITPRIP	0.558691091296561	1	0.456673474400689	1	0.800704080466562	0.981783503648294	-0.388053253348242	0.388333435718301	0.483387647759961	0.99996072840017	-0.776386689066543
chr10	104314880	104314979	100	-	exon	ITPRIP	0.0432291119680751	1	0.0240017260244654	1	0.293830012751637	0.981783503648294	0.387203983382056	0.388333435718301	0.483387647759961	0.99996072840017	-0.00112945233624512
chr10	104315428	104315527	100	-	exon	ITPRIP	0.158121138058798	1	0.0579747830708758	1	0.297507998123897	0.981783503648294	1.71616667247171	0.388333435718301	0.483387647759961	0.99996072840017	1.32783323675341
chr10	112153150	112153299	150	-	utr3	GPAM	0.305560992364304	1	0.223673141873035	1	0.606887499730362	0.981783503648294	-0.214303943707047	0.0141849921673184	0.972445749405576	0.99996072840017	-0.228488935874366
chr10	112446817	112446917	101	-	utr5	ZDHHC6	0.137587968985854	1	0.0542213102483275	1	0.143190267976458	0.981783503648294	1.71512124736716	-0.476907702218293	0.322307918593664	0.99996072840017	2.19202894958545
chr10	113850104	113850254	151	-	exon	DCLRE1A	0.847398363717258	1	0.736380511437997	1	0.787891743444422	0.981783503648294	-0.459078933878152	0.152170483596411	0.692294328454285	0.99996072840017	-0.611249417474564
chr10	113850354	113850454	101	-	exon	DCLRE1A	0.570839116729806	1	0.522779454084514	1	0.927805469027468	0.981783503648294	-0.527391641609703	0.152170483596411	0.692294328454285	0.99996072840017	-0.679562125206114
chr10	113852782	113853032	251	-	exon	DCLRE1A	0.724971013971644	1	0.572066105173532	1	0.459125771216661	0.981783503648294	-0.199207753956073	0.152170483596411	0.692294328454285	0.99996072840017	-0.351378237552485
chr10	113853132	113853232	101	-	utr5	DCLRE1A	0.699950485758761	1	0.591115857948009	1	0.768258691968399	0.981783503648294	-0.0327802579099968	0.152170483596411	0.692294328454285	0.99996072840017	-0.184950741506408
chr10	113853532	113853682	151	-	utr5	DCLRE1A	0.894395677056268	1	0.761546976972092	1	0.740312206435979	0.981783503648294	-0.254762691863526	0.152170483596411	0.692294328454285	0.99996072840017	-0.406933175459937
chr10	114125057	114125157	101	-	utr3	CCDC186	0.183015487426813	1	0.098710642288747	1	0.736129444831983	0.981783503648294	-1.14762152221863	-0.591101833366042	0.248690417222511	0.99996072840017	-0.556519688852593
chr10	114436148	114436247	100	-	utr3	ABLIM1	0.509839452809574	1	0.356597122616605	1	0.492275427781077	0.981783503648294	-0.371481974823637	-0.190670103969735	0.509599463177799	0.99996072840017	-0.180811870853903
chr10	116672287	116672386	100	-	utr3	HSPA12A	0.236033113730284	1	0.165304017302257	1	0.594968118475297	0.981783503648294	-0.195514589888477	-0.160755144531966	0.70113535863706	0.99996072840017	-0.0347594453565108
chr10	116672785	116673133	349	-	utr3	HSPA12A	0.704956055037733	1	0.472869069424494	1	0.100904224323227	0.981783503648294	-0.702248520722631	-0.160755144531966	0.70113535863706	0.99996072840017	-0.541493376190666
chr10	116674626	116674825	200	-	utr3	HSPA12A	0.647287348367343	1	0.500543693587014	1	0.637133263354591	0.981783503648294	-0.201848069276512	-0.160755144531966	0.70113535863706	0.99996072840017	-0.041092924744546
chr10	116885656	116885904	249	-	utr3	SHTN1	0.709802674932657	1	0.790173553591944	1	0.956280020248293	0.981783503648294	-0.59536125547682	-0.443467419402363	0.268597430468359	0.99996072840017	-0.151893836074457
chr10	117005130	117005229	100	-	utr5	SHTN1	0.717260312729901	1	0.673419180026812	1	0.714202230390303	0.981783503648294	-0.17319434989788	-0.443467419402363	0.268597430468359	0.99996072840017	0.270273069504483
chr10	117283012	117283412	401	-	utr3	PDZD8	0.432488802369592	1	0.326683256638546	1	0.646943077032932	0.981783503648294	-0.702686760434498	-0.30895573686193	0.286250355399601	0.99996072840017	-0.393731023572567
chr10	117283511	117283711	201	-	exon	PDZD8	0.745061939873618	1	0.84240004739894	1	0.840676820302898	0.981783503648294	-0.0790871318465104	-0.30895573686193	0.286250355399601	0.99996072840017	0.22986860501542
chr10	117283811	117284210	400	-	exon	PDZD8	0.391022016584798	1	0.273482438574816	1	0.238888349370132	0.981783503648294	-0.297335599791362	-0.30895573686193	0.286250355399601	0.99996072840017	0.0116201370705682
chr10	117284310	117284859	550	-	exon	PDZD8	0.63546215946527	1	0.514745468068145	1	0.697719252224679	0.981783503648294	-0.384838954237284	-0.30895573686193	0.286250355399601	0.99996072840017	-0.0758832173753531
chr10	117285108	117285308	201	-	exon	PDZD8	0.553750367357199	1	0.421512489868003	1	0.971263761495069	0.981950142111818	-0.269273071667874	-0.30895573686193	0.286250355399601	0.99996072840017	0.0396826651940568
chr10	118008995	118009094	100	-	utr3	RAB11FIP2	0.986291352633454	1	0.924877857679344	1	0.936426358231715	0.981783503648294	-0.518307857811529	-0.246685984047031	0.487460503759071	0.99996072840017	-0.271621873764498
chr10	118039184	118039283	100	-	exon	RAB11FIP2	0.656539115159634	1	0.502792789413918	1	0.736631231627221	0.981783503648294	-0.435499590035731	-0.246685984047031	0.487460503759071	0.99996072840017	-0.1888136059887
chr10	118040164	118040264	101	-	exon	RAB11FIP2	0.636276507022405	1	0.680616033299768	1	0.815593364218275	0.981783503648294	-0.0739896721534327	-0.246685984047031	0.487460503759071	0.99996072840017	0.172696311893598
chr10	118040363	118040463	101	-	exon	RAB11FIP2	0.38068703551092	1	0.228619557725551	1	0.444133317677661	0.981783503648294	-0.34616123810075	-0.246685984047031	0.487460503759071	0.99996072840017	-0.0994752540537198
chr10	118685782	118686081	300	-	utr3	CACUL1	0.605093505170236	1	0.444611610336038	1	0.287028806648933	0.981783503648294	-0.626314381485798	-0.092506552223254	0.780878859589351	0.99996072840017	-0.533807829262544
chr10	118754850	118754950	101	-	utr5	CACUL1	0.636377549354284	1	0.999533719662896	1	NA	NA	2.45081467410197	-0.092506552223254	0.780878859589351	0.99996072840017	2.54332122632522
chr10	119035855	119036202	348	-	utr3	EIF3A	0.781212409419873	1	0.622774131401447	1	0.442759790262181	0.981783503648294	-0.533004207496516	0.000791089119016918	0.997506946651341	0.99996072840017	-0.533795296615533
chr10	119037201	119037300	100	-	exon	EIF3A	0.539555667578416	1	0.565553512702784	1	0.913879528515584	0.981783503648294	1.34273196205625	0.000791089119016918	0.997506946651341	0.99996072840017	1.34194087293724
chr10	119042130	119042527	398	-	exon	EIF3A	0.278563691921612	1	0.299742676389364	1	0.198822068504365	0.981783503648294	1.47802850952427	0.000791089119016918	0.997506946651341	0.99996072840017	1.47723742040526
chr10	119499972	119500069	98	-	utr3	RGS10	0.664122003467778	1	0.745763228042307	1	0.957121275666445	0.981783503648294	-0.428715290921955	-0.0863819995924448	0.884041644776224	0.99996072840017	-0.34233329132951
chr10	119574982	119575081	100	-	utr3	TIAL1	0.520690529345758	1	0.538540617902966	1	0.753556388596377	0.981783503648294	-0.0372009354153497	-0.221967220983264	0.455522562938674	0.99996072840017	0.184766285567915
chr10	119575330	119575678	349	-	utr3	TIAL1	0.511314492319657	1	0.383144307775713	1	0.41555034809353	0.981783503648294	-0.281444027122172	-0.221967220983264	0.455522562938674	0.99996072840017	-0.0594768061389074
chr10	119596880	119597029	150	-	utr5	TIAL1	0.476597550120842	1	0.484540788026502	1	0.668602464074052	0.981783503648294	0.48929169404576	-0.221967220983264	0.455522562938674	0.99996072840017	0.711258915029024
chr10	121479532	121479681	150	-	utr3	FGFR2	0.835084202576161	1	0.716231027980542	1	0.864384058380677	0.981783503648294	0.169397152178436	0.0829471854519518	0.823500218243679	0.99996072840017	0.0864499667264845
chr10	121479781	121479981	201	-	utr3	FGFR2	0.816674630503028	1	0.903175524132479	1	0.961979115628331	0.981783503648294	-0.0269964019559872	0.0829471854519518	0.823500218243679	0.99996072840017	-0.109943587407939
chr10	122932390	122932539	150	-	utr3	C10orf88	0.405471237847516	1	0.418567679511262	1	0.786465662930902	0.981783503648294	-0.736043183095679	-0.192868014077362	0.752351328958462	0.99996072840017	-0.543175169018317
chr10	122937942	122938090	149	-	exon	C10orf88	0.905497035362757	1	0.995796250753691	1	0.935117042912072	0.981783503648294	-0.356415169411199	-0.192868014077362	0.752351328958462	0.99996072840017	-0.163547155333837
chr10	122994194	122994443	250	-	exon	IKZF5	0.76331117325603	1	0.82747789929141	1	0.942198986217558	0.981783503648294	-0.308860051823512	-0.26132672906269	0.591345575265016	0.99996072840017	-0.0475333227608221
chr10	124008411	124008510	100	-	utr3	CHST15	0.671651043408465	1	0.588963383206123	1	0.915181331903478	0.981783503648294	-0.198867146454903	-0.244228723897354	0.57505761009022	0.99996072840017	0.0453615774424514
chr10	124008709	124009205	497	-	utr3	CHST15	0.347500502643492	1	0.367019652475488	1	0.945974667899155	0.981783503648294	-0.366200571183491	-0.244228723897354	0.57505761009022	0.99996072840017	-0.121971847286137
chr10	124009552	124009701	150	-	utr3	CHST15	0.90037895584356	1	0.968075138543429	1	0.886441287472	0.981783503648294	-0.183856693773864	-0.244228723897354	0.57505761009022	0.99996072840017	0.0603720301234902
chr10	124009900	124010049	150	-	utr3	CHST15	0.447354466522418	1	0.449075758591531	1	0.68367296415559	0.981783503648294	-0.407627446078907	-0.244228723897354	0.57505761009022	0.99996072840017	-0.163398722181553
chr10	124045902	124046051	150	-	exon	CHST15	0.293241622480605	1	0.218084148374604	1	0.930957708081901	0.981783503648294	-0.688977895164395	-0.244228723897354	0.57505761009022	0.99996072840017	-0.444749171267041
chr10	124046398	124046547	150	-	utr5	CHST15	0.59723887709797	1	0.496885216745145	1	0.710173530585032	0.981783503648294	-0.515947880919073	-0.244228723897354	0.57505761009022	0.99996072840017	-0.271719157021719
chr10	124446327	124446426	100	-	utr3	NKX1-2	0.815411839228223	1	0.708933866013623	1	0.870883604886966	0.981783503648294	-0.179552999400386	0.0181673636399515	0.985907388653892	0.99996072840017	-0.197720363040337
chr10	124623225	124623375	151	-	utr3	FAM53B	0.720459301715311	1	0.695369801821293	1	0.858668372617243	0.981783503648294	1.97192109423899	0.350111818716368	0.467704377373089	0.99996072840017	1.62180927552262
chr10	124681678	124681942	265	-	utr3	RP11-12J10.3	0.0203686143421917	1	0.0102145245366511	1	0.145575664421737	0.981783503648294	1.04204998271625	-1.89237441293583	0.697724230005224	NA	2.93442439565207
chr10	124682042	124682291	250	-	utr3	RP11-12J10.3	0.355203866597486	1	0.253402921813647	1	0.248768798469451	0.981783503648294	0.674272809010972	-1.89237441293583	0.697724230005224	NA	2.5666472219468
chr10	124985067	124985267	201	-	utr3	CTBP2	0.319699077480838	1	0.208264592615427	1	0.526504177265971	0.981783503648294	-0.817236853378826	0.15882267614116	0.70236304394992	0.99996072840017	-0.976059529519986
chr10	124985816	124985916	101	-	utr3	CTBP2	0.99878909026016	1	0.922088339105787	1	0.629954712315234	0.981783503648294	0.148886209045965	0.15882267614116	0.70236304394992	0.99996072840017	-0.00993646709519475
chr10	124988915	124989065	151	-	utr3	CTBP2	0.636757901537909	1	0.446316105814848	1	0.103447889399132	0.981783503648294	-0.600573984001174	0.15882267614116	0.70236304394992	0.99996072840017	-0.759396660142334
chr10	125859712	125859912	201	-	exon	DHX32	0.85726955737058	1	0.728744414185456	1	0.444814268047688	0.981783503648294	-0.00251069920301279	0.0690603073721176	0.865897758812493	0.99996072840017	-0.0715710065751304
chr10	125880685	125880934	250	-	utr5	DHX32	0.536833089914768	1	0.369392228071619	1	0.286135346014351	0.981783503648294	-0.396824825491255	0.0690603073721176	0.865897758812493	0.99996072840017	-0.465885132863372
chr10	128098154	128098652	499	-	utr3	MKI67	0.610307450074637	1	0.502888758868791	1	0.981865138444062	0.984350439047612	-0.37884828649916	-0.191222555192868	0.425885246088611	0.99996072840017	-0.187625731306292
chr10	128098802	128099051	250	-	utr3	MKI67	0.973187524463452	1	0.805176470879396	1	0.698200167813238	0.981783503648294	-0.193148828111727	-0.191222555192868	0.425885246088611	0.99996072840017	-0.00192627291885902
chr10	128101451	128101551	101	-	exon	MKI67	0.92102018970482	1	0.973185379822804	1	0.825642324933175	0.981783503648294	-0.0896335363254772	-0.191222555192868	0.425885246088611	0.99996072840017	0.10158901886739
chr10	128104023	128104122	100	-	exon	MKI67	0.674463524393243	1	0.52256140875233	1	0.418561312107143	0.981783503648294	-0.38838568262018	-0.191222555192868	0.425885246088611	0.99996072840017	-0.197163127427313
chr10	128104421	128104571	151	-	exon	MKI67	0.610642555075116	1	0.722412334392781	1	0.949850108803733	0.981783503648294	-0.326192629367347	-0.191222555192868	0.425885246088611	0.99996072840017	-0.134970074174479
chr10	128106315	128106414	100	-	exon	MKI67	0.991050450623021	1	0.87273920417196	1	0.762582607740046	0.981783503648294	-0.388752907674106	-0.191222555192868	0.425885246088611	0.99996072840017	-0.197530352481239
chr10	128115786	128115886	101	-	exon	MKI67	0.47290369482435	1	0.330538974312869	1	0.396021144270904	0.981783503648294	-0.870333056302355	-0.191222555192868	0.425885246088611	0.99996072840017	-0.679110501109488
chr10	129837669	129837818	150	-	utr3	EBF3	0.284883250424619	1	0.187120464644491	1	0.356871859050166	0.981783503648294	-0.427254895148897	-0.0307158512113992	0.943985539436951	0.99996072840017	-0.396539043937498
chr10	133295689	133295785	97	-	exon	RP11-122K13.12	0.518104364988499	1	0.256973543044443	1	0.669746662371326	0.981783503648294	1.12682445937786	0.172939348007165	0.929284946997837	NA	0.953885111370693
chr10	133308924	133309124	201	-	utr5	TUBGCP2	0.905004922540799	1	0.842007501651181	1	0.78999774724127	0.981783503648294	1.56851304230399	0.25377450920186	0.450776914577424	0.99996072840017	1.31473853310213
chr11	208010	208159	150	+	utr5	RIC8A	0.631341889552316	1	0.573719536731833	1	0.408079303175884	0.981783503648294	0.170317773031789	-0.00387487144604953	0.99212422075822	0.99996072840017	0.174192644477839
chr11	214365	214664	300	+	utr3	RIC8A	0.740818230882516	1	0.633621655169318	1	0.518911714909075	0.981783503648294	-0.0434752195910904	-0.00387487144604953	0.99212422075822	0.99996072840017	-0.0396003481450409
chr11	308163	308262	100	+	utr5	IFITM2	0.450132430648072	1	0.454215273123925	1	0.846058239928169	0.981783503648294	0.92297587277863	-0.608470258759456	0.499611024855638	0.99996072840017	1.53144613153809
chr11	377167	377266	100	+	exon	B4GALNT4	0.809714836047676	1	0.879861104257537	1	0.845075677887393	0.981783503648294	2.04977101060574	0.0917362598711488	0.88106808948797	0.99996072840017	1.95803475073459
chr11	607321	607669	349	+	exon	PHRF1	0.173495131088997	1	0.135600037655641	1	0.389323732925377	0.981783503648294	0.448460073272835	-0.479524693210488	0.356955495114436	0.99996072840017	0.927984766483323
chr11	609260	609409	150	+	exon	PHRF1	0.319989539060463	1	0.266892661876166	1	0.51981594617253	0.981783503648294	0.660013474563	-0.479524693210488	0.356955495114436	0.99996072840017	1.13953816777349
chr11	612023	612123	101	+	utr3	PHRF1	0.612544491333851	1	0.609107629925386	1	0.886644888219402	0.981783503648294	-0.907141599829129	-0.479524693210488	0.356955495114436	0.99996072840017	-0.427616906618641
chr11	1462590	1462689	100	+	utr3	BRSK2	0.748262628853419	1	0.740313963231254	1	0.860582178513797	0.981783503648294	0.34108157104041	0.419772204288606	0.466492322477327	0.99996072840017	-0.0786906332481956
chr11	2403140	2403287	148	+	exon	TSSC4	0.510365221103779	1	0.544293773909076	1	0.853654183831903	0.981783503648294	1.1732958509418	-0.670035561747978	0.484647432590498	0.99996072840017	1.84333141268978
chr11	2403533	2403632	100	+	utr3	TSSC4	0.624872160262931	1	0.626979813279515	1	0.747822125529894	0.981783503648294	1.94720430631049	-0.670035561747978	0.484647432590498	0.99996072840017	2.61723986805847
chr11	4094856	4094956	101	+	utr5	RRM1	0.371002732112074	1	0.27094919169315	1	0.469331627420539	0.981783503648294	0.167123108519853	-0.0202595340501433	0.947888425024528	0.99996072840017	0.187382642569996
chr11	6498312	6498412	101	+	exon	DNHD1	0.198602008775384	1	0.0745025436578994	1	0.256224133917198	0.981783503648294	-0.846230394683667	0.24940398771736	0.638903816374642	0.99996072840017	-1.09563438240103
chr11	7313467	7313915	449	+	exon	SYT9	0.771119998666828	1	0.893906024120674	1	0.513192565906986	0.981783503648294	-0.415514301427461	0.000734131282510619	0.998585992454969	0.99996072840017	-0.416248432709971
chr11	7466903	7467152	250	+	utr3	SYT9	0.844145198101954	1	0.699347732300588	1	0.420980320791062	0.981783503648294	-0.436945070144362	0.000734131282510619	0.998585992454969	0.99996072840017	-0.437679201426873
chr11	9445228	9445528	301	+	utr3	IPO7	0.354591117994121	1	0.267457180399769	1	0.693921677582072	0.981783503648294	-0.228581276888545	0.120309340896079	0.658002286671839	0.99996072840017	-0.348890617784624
chr11	9574480	9574757	278	+	utr5	WEE1	0.407511775381326	1	0.331026890824409	1	0.532628506898025	0.981783503648294	0.572997702484882	0.215591419722903	0.493376795677187	0.99996072840017	0.357406282761979
chr11	9808058	9808306	249	+	exon	SBF2-AS1	0.513652134303501	1	0.530005884014907	1	0.591462197126365	0.981783503648294	-0.0439502049593845	-0.388032604565483	0.778799218996971	NA	0.344082399606099
chr11	9809151	9809251	101	+	exon	SBF2-AS1	0.939947984329843	1	0.96433740934112	1	0.893468194278427	0.981783503648294	-0.25810705126204	-0.388032604565483	0.778799218996971	NA	0.129925553303444
chr11	11942385	11942784	400	+	exon	USP47	0.82960936683363	1	0.974599894653598	1	0.65566217817145	0.981783503648294	-0.0450531059764904	-0.116931222841637	0.750284640674308	0.99996072840017	0.0718781168651467
chr11	11942883	11943033	151	+	exon	USP47	0.63276040019179	1	0.680273272507991	1	0.936757716485471	0.981783503648294	-0.336013615679624	-0.116931222841637	0.750284640674308	0.99996072840017	-0.219082392837987
chr11	11956185	11956384	200	+	utr3	USP47	0.903089227402465	1	0.997732098884415	1	0.78405618870074	0.981783503648294	0.0785033190723438	-0.116931222841637	0.750284640674308	0.99996072840017	0.195434541913981
chr11	12937248	12937348	101	+	utr3	TEAD1	0.720058547063718	1	0.740599931480977	1	0.782006183304919	0.981783503648294	-0.16364479576685	-0.278279745801119	0.350038657083355	0.99996072840017	0.114634950034268
chr11	13668720	13694768	26049	+	utr5	FAR1	0.865891724196062	1	0.996987279017349	1	0.648016914452726	0.981783503648294	0.435611835099931	-0.143015099919736	0.64601546249854	0.99996072840017	0.578626935019667
chr11	14643823	14644022	200	+	utr5	PDE3B	1	1	0.573649720809223	1	0.579662444628447	0.981783503648294	3.50453957090027	-0.31072961107987	0.582451746553784	0.99996072840017	3.81526918198014
chr11	14644420	14644520	101	+	exon	PDE3B	0.171606806673583	1	0.0806631252060868	1	0.408764758721569	0.981783503648294	0.994276325265747	-0.31072961107987	0.582451746553784	0.99996072840017	1.30500593634562
chr11	14869802	14869902	101	+	utr3	PDE3B	0.762140924525706	1	0.664762546476259	1	0.630300361094503	0.981783503648294	-0.22577484735037	-0.31072961107987	0.582451746553784	0.99996072840017	0.0849547637294993
chr11	17381245	17381593	349	+	exon	RP1-239B22.5	0.500313349676378	1	0.605695046233889	1	0.812380821553272	0.981783503648294	-0.435344907849223	-0.593991740092755	0.275371373801528	0.99996072840017	0.158646832243531
chr11	17772602	17772701	100	+	utr3	KCNC1	0.980729795214916	1	0.778685346597936	1	0.888096078134969	0.981783503648294	-0.0794871355992561	-0.367766621283503	0.62057403082548	0.99996072840017	0.288279485684247
chr11	20118501	20118701	201	+	utr3	NAV2	0.902343331249757	1	0.874477934971389	1	0.800113066506281	0.981783503648294	-0.769248046627135	-0.420216230939429	0.432924118937747	0.99996072840017	-0.349031815687706
chr11	22280257	22280407	151	+	utr3	ANO5	0.924179607037418	1	0.917387404263421	1	0.93505099837385	0.981783503648294	0.13404769038024	-0.160995152875367	0.69440826544908	0.99996072840017	0.295042843255607
chr11	28330496	28330596	101	+	utr3	METTL15	0.767265653090825	1	0.722378509958093	1	0.894831591894732	0.981783503648294	0.793658116286993	-0.325874936551176	0.686990881950528	0.99996072840017	1.11953305283817
chr11	30331013	30331262	250	+	exon	ARL14EP	0.984868786549456	1	0.916098061469826	1	0.888396183829398	0.981783503648294	-0.299045496088768	-0.0629735551086742	0.907303703549009	0.99996072840017	-0.236071940980094
chr11	32853491	32853590	100	+	utr3	PRRG4	0.863627633668238	1	0.859594333870461	1	0.780997004795496	0.981783503648294	0.155263372289221	-0.288488418812286	0.64884303193338	0.99996072840017	0.443751791101507
chr11	32853989	32854138	150	+	utr3	PRRG4	0.649011341829748	1	0.551559787321706	1	0.874322739766409	0.981783503648294	-0.260232141999336	-0.288488418812286	0.64884303193338	0.99996072840017	0.0282562768129506
chr11	32931833	32932033	201	+	exon	QSER1	0.826040879070302	1	0.682038677872316	1	0.82968611401124	0.981783503648294	-0.405623929195088	-0.171869002157802	0.567290861061318	0.99996072840017	-0.233754927037286
chr11	32934979	32935429	451	+	exon	QSER1	0.651940285638982	1	0.733977957503604	1	0.897547748895242	0.981783503648294	-0.27201462963779	-0.171869002157802	0.567290861061318	0.99996072840017	-0.100145627479988
chr11	32976647	32976747	101	+	utr3	QSER1	0.915779015853039	1	0.815748343571825	1	0.774519680629969	0.981783503648294	-0.773721126699091	-0.171869002157802	0.567290861061318	0.99996072840017	-0.601852124541289
chr11	33076297	33076396	100	+	exon	LINC00294	0.383770637954402	1	0.271868553170085	1	0.513465055194756	0.981783503648294	-0.306336093836305	0.0314842452409591	0.950913883547987	0.99996072840017	-0.337820339077264
chr11	33077333	33077481	149	+	exon	LINC00294	0.823503342196585	1	0.732722065365352	1	0.795079147870167	0.981783503648294	-0.87697145748965	0.0314842452409591	0.950913883547987	0.99996072840017	-0.908455702730609
chr11	33077678	33077875	198	+	exon	LINC00294	0.950170234251981	1	0.937156450092641	1	0.941035307552862	0.981783503648294	-0.216599539890541	0.0314842452409591	0.950913883547987	0.99996072840017	-0.2480837851315
chr11	33286564	33286763	200	+	exon	HIPK3	0.949988334983986	1	0.819902394624722	1	0.974652309654865	0.982321177681205	-0.232791027615651	-0.19697277419099	0.545603601261289	0.99996072840017	-0.0358182534246605
chr11	33287211	33287310	100	+	exon	HIPK3	0.951112371352872	1	0.926367765281219	1	0.445397595524468	0.981783503648294	-0.646507662316797	-0.19697277419099	0.545603601261289	0.99996072840017	-0.449534888125807
chr11	33668168	33668467	300	+	utr3	KIAA1549L	0.64951974600262	1	0.687069182876096	1	0.761163748977734	0.981783503648294	-0.891118335951295	-0.80261396129914	0.110947670994764	0.99996072840017	-0.0885043746521559
chr11	33668617	33668716	100	+	utr3	KIAA1549L	0.967806879811101	1	0.849633189270651	1	0.774074658877714	0.981783503648294	-1.45495139170815	-0.80261396129914	0.110947670994764	0.99996072840017	-0.652337430409009
chr11	34105652	34105751	100	+	utr5	NAT10	0.732523986756164	1	0.711356854544201	1	0.706558322092551	0.981783503648294	1.39575076507616	0.00188636577520535	0.995485632336577	0.99996072840017	1.39386439930095
chr11	35619519	35620268	750	+	utr3	FJX1	0.114446986121858	1	0.128641753540392	1	0.266584297063623	0.981783503648294	0.146370477875446	-0.37510252090741	0.52001432075928	0.99996072840017	0.521472998782856
chr11	35620368	35620668	301	+	utr3	FJX1	0.905772493792313	1	0.998887376310708	1	0.805453242878217	0.981783503648294	0.150339233240047	-0.37510252090741	0.52001432075928	0.99996072840017	0.525441754147457
chr11	43680758	43680858	101	+	utr5	HSD17B12	0.110658867075448	1	0.0718988140172458	1	0.29945839613821	0.981783503648294	0.910870686641204	-0.208244063296974	0.621814408036557	0.99996072840017	1.11911474993818
chr11	43942595	43942692	98	+	utr5	C11orf96	1	1	0.555827246901169	1	0.55960122448173	0.981783503648294	3.39796110235639	0.47722282390435	0.561010933816033	0.99996072840017	2.92073827845204
chr11	43943199	43943446	248	+	utr3	C11orf96	0.034274253532231	1	0.023451071754929	1	0.0856297282613138	0.981783503648294	2.63865252629645	0.47722282390435	0.561010933816033	0.99996072840017	2.1614297023921
chr11	44108028	44108178	151	+	exon	EXT2	0.831349501795535	1	0.948298864723636	1	0.921159647976214	0.981783503648294	-0.283890923305989	-0.367442587827865	0.346329981453923	0.99996072840017	0.0835516645218756
chr11	44244482	44244681	200	+	utr3	EXT2	0.621100966318946	1	0.502050698898827	1	0.859642653351242	0.981783503648294	-0.312831756327959	-0.367442587827865	0.346329981453923	0.99996072840017	0.0546108314999055
chr11	44929784	44929934	151	+	utr3	TSPAN18	0.584211361620115	1	0.5742259509676	1	0.834002005110431	0.981783503648294	-0.465896043013613	-0.335569044088746	0.639310148424568	0.99996072840017	-0.130326998924867
chr11	44930282	44930431	150	+	utr3	TSPAN18	0.239652240280327	1	0.0998800453832782	1	0.293254314462369	0.981783503648294	-0.339591567088745	-0.335569044088746	0.639310148424568	0.99996072840017	-0.00402252299999911
chr11	45806052	45806151	100	+	exon	SLC35C1	0.0485147501577649	1	0.00671074113485183	1	0.114507013773138	0.981783503648294	1.25121476096696	-0.523429478202624	0.492130324790804	0.99996072840017	1.77464423916959
chr11	45810986	45811134	149	+	exon	SLC35C1	0.823841515824656	1	0.829344206159207	1	0.934673139963327	0.981783503648294	0.544083723016076	-0.523429478202624	0.492130324790804	0.99996072840017	1.0675132012187
chr11	45902899	45903048	150	+	exon	MAPK8IP1	0.632100176461085	1	0.517976360891674	1	0.770049820121381	0.981783503648294	0.0521461975719749	0.323525970286275	0.769587624254511	0.99996072840017	-0.2713797727143
chr11	46673378	46673478	101	+	utr3	ATG13	0.75187298286955	1	0.664135373877205	1	0.935583708268161	0.981783503648294	-0.37045816262749	-0.207218579679032	0.615484830769075	0.99996072840017	-0.163239582948459
chr11	47215032	47215182	151	+	utr5	DDB2	0.629400205863856	1	0.740326722739982	1	0.937760412362979	0.981783503648294	1.11511049203073	-0.067680826690106	0.883396823646443	0.99996072840017	1.18279131872083
chr11	47571618	47579038	7421	+	utr3	PTPMT1	0.870433428641765	1	0.72807424112271	1	0.631107624669885	0.981783503648294	-0.209428008451645	-0.275465612830653	0.760350759373727	0.99996072840017	0.0660376043790082
chr11	48167253	48167352	100	+	exon	PTPRJ	0.856874351195613	1	0.926289292631093	1	0.869282425401015	0.981783503648294	0.096228940789089	-0.334045210508327	0.431090584574375	0.99996072840017	0.430274151297416
chr11	57661120	57661220	101	+	exon	CLP1	0.864853746011729	1	0.915220793469905	1	0.92893935565176	0.981783503648294	-0.257762684035789	0.286569419968257	0.687148989389057	0.99996072840017	-0.544332104004046
chr11	57661369	57661718	350	+	utr3	CLP1	0.328996023475726	1	0.217067292423976	1	0.225071806441513	0.981783503648294	-0.381172893820868	0.286569419968257	0.687148989389057	0.99996072840017	-0.667742313789125
chr11	57672114	57672313	200	+	utr5	ZDHHC5	0.219875928079468	1	0.139359404065026	1	0.591046180982848	0.981783503648294	-0.451463595581694	-0.161356414207071	0.662469452049515	0.99996072840017	-0.290107181374622
chr11	57672512	57672711	200	+	utr5	ZDHHC5	0.931721814962604	1	0.965987733083667	1	0.956157946821068	0.981783503648294	-0.10984861902378	-0.161356414207071	0.662469452049515	0.99996072840017	0.0515077951832914
chr11	57700141	57700340	200	+	utr3	ZDHHC5	0.74820351904932	1	0.646788125574431	1	0.933907980384681	0.981783503648294	-0.596362846674717	-0.161356414207071	0.662469452049515	0.99996072840017	-0.435006432467646
chr11	57741447	57741644	198	+	utr5	C11orf31	0.781448110270301	1	0.723499204702209	1	0.92457018092714	0.981783503648294	1.31400172834301	0.366912713891882	0.631783494720641	0.99996072840017	0.947089014451124
chr11	57796526	57796676	151	+	exon	CTNND1	0.232760869255217	1	0.141682798041458	1	0.410969903922627	0.981783503648294	-0.802869287456066	-0.206149991253465	0.537690255667584	0.99996072840017	-0.596719296202601
chr11	57816747	57816947	201	+	utr3	CTNND1	0.999136764507871	1	0.961752438812416	1	0.32507689794517	0.981783503648294	-0.508905489380868	-0.206149991253465	0.537690255667584	0.99996072840017	-0.302755498127403
chr11	58617511	58622782	5272	+	utr3	ZFP91-CNTF	0.758645551931668	1	0.639086373011669	1	0.728262253148041	0.981783503648294	-0.39239612310279	NA	NA	NA	NA
chr11	59125429	59125529	101	+	exon	FAM111B	0.682206595041935	1	0.760448622354754	1	0.94396839795236	0.981783503648294	-0.0672689021136014	0.313375112385299	0.487337187774507	0.99996072840017	-0.380644014498901
chr11	59126865	59126964	100	+	utr3	FAM111B	0.742711027094676	1	0.816832187760819	1	0.911936726942297	0.981783503648294	0.119689023064453	0.313375112385299	0.487337187774507	0.99996072840017	-0.193686089320846
chr11	59127063	59127162	100	+	utr3	FAM111B	0.163250045190101	1	0.0701629708794627	1	0.213253050685616	0.981783503648294	-0.48328676832085	0.313375112385299	0.487337187774507	0.99996072840017	-0.796661880706149
chr11	59152151	59152300	150	+	exon	FAM111A	0.301901251314752	1	0.133116459324695	1	0.556740156825802	0.981783503648294	-0.219059225278374	0.257082212205443	0.706190258186792	0.99996072840017	-0.476141437483817
chr11	59152699	59152848	150	+	exon	FAM111A	0.660441308121261	1	0.578025386672177	1	0.933304382209542	0.981783503648294	-0.0331574832566807	0.257082212205443	0.706190258186792	0.99996072840017	-0.290239695462123
chr11	59152997	59153097	101	+	exon	FAM111A	0.836034026604358	1	0.714177132897983	1	0.85341346316959	0.981783503648294	-0.229233473675102	0.257082212205443	0.706190258186792	0.99996072840017	-0.486315685880545
chr11	59801102	59801251	150	+	utr3	STX3	0.584650710550019	1	0.508586344938081	1	0.876675152212099	0.981783503648294	-0.776367842256917	-0.172339252381605	0.687142408506245	0.99996072840017	-0.604028589875312
chr11	60936960	60937109	150	+	utr3	TMEM132A	0.606046780406283	1	0.613779443212433	1	0.830228486332179	0.981783503648294	1.71177751672155	0.0203390715114431	0.975466930459664	0.99996072840017	1.69143844521011
chr11	61334028	61334178	151	+	exon	TKFC	0.291435778641933	1	0.114632512323043	1	0.328327452790418	0.981783503648294	-0.13683391902393	0.407471745385315	0.476129174840251	0.99996072840017	-0.544305664409245
chr11	61334377	61334527	151	+	utr5	TKFC	0.637287303679091	1	0.452071981524857	1	0.686197137436419	0.981783503648294	-0.0300392256323732	0.407471745385315	0.476129174840251	0.99996072840017	-0.437510971017688
chr11	61446013	61468694	22682	+	utr3	RP11-286N22.8	0.456015030099948	1	0.571717384213766	1	0.509708665020812	0.981783503648294	-0.191190101649035	-0.527162650267614	0.739112743254407	NA	0.335972548618579
chr11	61795906	61796253	348	+	exon	FEN1	0.972910334618098	1	0.936648891876221	1	0.913635578721623	0.981783503648294	0.483600446655616	0.326268967466359	0.411243401489504	0.99996072840017	0.157331479189257
chr11	62130320	62130519	200	+	exon	INCENP	0.318938991888593	1	0.282743956568148	1	0.589317087536589	0.981783503648294	1.11824762239257	0.0321462701760684	0.930694348252861	0.99996072840017	1.0861013522165
chr11	62151871	62151970	100	+	exon	INCENP	0.328066997991041	1	0.299824703175006	1	0.490502297295093	0.981783503648294	-0.138175656681131	0.0321462701760684	0.930694348252861	0.99996072840017	-0.170321926857199
chr11	62671702	62671989	288	+	utr5	UQCC3	0.130949778326589	1	0.101539260693234	1	0.129881914075651	0.981783503648294	2.65138547088416	0.524830988841602	0.605763342988205	0.99996072840017	2.12655448204256
chr11	62672139	62672389	251	+	utr3	UQCC3	0.331233137312256	1	0.310074074659717	1	0.521963851931395	0.981783503648294	1.56553152418326	0.524830988841602	0.605763342988205	0.99996072840017	1.04070053534166
chr11	62787192	62787292	101	+	exon	TAF6L	0.752442766135972	1	0.738176465438764	1	0.8044216772724	0.981783503648294	0.252913264107494	0.0195185147233155	0.980379277460459	0.99996072840017	0.233394749384178
chr11	62856152	62856251	100	+	utr5	SLC3A2	0.113711150728104	1	0.0866883362715504	1	0.247484567594673	0.981783503648294	1.73704412646558	0.144939076439222	0.635103609470734	0.99996072840017	1.59210505002636
chr11	62880927	62881027	101	+	utr5	SLC3A2	8.19041413928664e-05	0.239016760619732	1.76558888474927e-05	0.206044222850239	0.000662697875454707	0.400618305130145	3.43361097995044	0.144939076439222	0.635103609470734	0.99996072840017	3.28867190351121
chr11	62888477	62888576	100	+	exon	SLC3A2	0.0406111314149734	1	0.0309643945077507	1	0.098508652370068	0.981783503648294	1.1385679456748	0.144939076439222	0.635103609470734	0.99996072840017	0.993628869235575
chr11	62888726	62888825	100	+	utr3	SLC3A2	0.853689647358562	1	0.991967064259904	1	0.498098599482038	0.981783503648294	-0.173852556123633	0.144939076439222	0.635103609470734	0.99996072840017	-0.318791632562855
chr11	63909084	63909233	150	+	exon	MARK2	0.421255235226193	1	0.213201251089614	1	0.330130023246883	0.981783503648294	-0.761372904478398	-0.0536606483541946	0.918262331886789	0.99996072840017	-0.707712256124203
chr11	63954991	63955289	299	+	utr3	NAA40	0.645591125834547	1	0.710537433111796	1	0.93148082378004	0.981783503648294	-0.270301341275292	-0.390319482209475	0.515376773134962	0.99996072840017	0.120018140934182
chr11	64226983	64227082	100	+	exon	NUDT22	0.710966826405908	1	0.71886676521956	1	0.913780886478492	0.981783503648294	0.952471845643292	0.402602152736029	0.764781187624405	NA	0.549869692907262
chr11	64238693	64238793	101	+	utr3	VEGFB	0.830098027647902	1	0.694926455383742	1	0.631209670906301	0.981783503648294	-0.173540578766769	0.0119978194473283	0.984998487109565	0.99996072840017	-0.185538398214098
chr11	65014163	65014262	100	+	utr5	ARL2-SNX15	0.55663783193278	1	0.581358151770662	1	0.952116032274722	0.981783503648294	1.1552307347176	NA	NA	NA	NA
chr11	65044730	65044828	99	+	utr3	SAC3D1	0.428848740204111	1	0.248257217822542	1	0.526486670228972	0.981783503648294	0.623901693917022	0.849074030312699	0.379917843869591	0.99996072840017	-0.225172336395678
chr11	65122332	65122431	100	+	utr5	MRPL49	0.359772753605781	1	0.350125711039179	1	0.685790670548237	0.981783503648294	1.68151436943464	0.0693187311448296	0.876612457230864	0.99996072840017	1.61219563828981
chr11	65211509	65211708	200	+	utr3	CAPN1	0.908245772961034	1	0.78697350726234	1	0.866654526946172	0.981783503648294	0.812372074196051	0.112408661007008	0.786994157701735	0.99996072840017	0.699963413189043
chr11	65320996	65321095	100	+	exon	CDC42EP2	0.69209011353888	1	0.590720980774778	1	0.859153017742858	0.981783503648294	1.01792865526293	0.363196536259153	0.744651313776287	0.99996072840017	0.654732119003781
chr11	65411729	65411879	151	+	utr3	FRMD8	0.644939857152226	1	0.552596294360199	1	0.699206050046409	0.981783503648294	0.650243036221885	0.126805986769985	0.881336629010876	0.99996072840017	0.5234370494519
chr11	65424297	65424497	201	+	exon	NEAT1	0.20385456559612	1	0.114482700965359	1	0.780219466215725	0.981783503648294	-1.4431502664245	-0.111252551857495	0.921467547821814	0.99996072840017	-1.33189771456701
chr11	65424847	65424947	101	+	exon	NEAT1	0.674475330653911	1	0.707989177968169	1	0.857133509563394	0.981783503648294	-0.354547481689714	-0.111252551857495	0.921467547821814	0.99996072840017	-0.243294929832219
chr11	65499105	65499254	150	+	exon	MALAT1	0.000499850699539925	0.408662478291628	0.000155701392900641	1	2.35998106606501e-17	2.71067425248227e-13	2.81876833568621	-0.0397743325482922	0.895499420460359	0.99996072840017	2.8585426682345
chr11	65499354	65499553	200	+	exon	MALAT1	0.532011865593616	1	0.368867947060795	1	0.953911110719283	0.981783503648294	-0.449563875969117	-0.0397743325482922	0.895499420460359	0.99996072840017	-0.409789543420825
chr11	65500149	65500995	847	+	exon	MALAT1	0.629770511357272	1	0.458054703046026	1	0.915018201060141	0.981783503648294	-0.247841090401489	-0.0397743325482922	0.895499420460359	0.99996072840017	-0.208066757853196
chr11	65501194	65501293	100	+	exon	MALAT1	0.926653702149264	1	0.921449839719182	1	0.758780708370133	0.981783503648294	-0.198788400558278	-0.0397743325482922	0.895499420460359	0.99996072840017	-0.159014068009986
chr11	65573712	65573858	147	+	utr3	SSSCA1	0.0800552153254141	1	0.035949203440994	1	0.200036151445474	0.981783503648294	0.0792133394465876	0.640166262542521	0.411347090656675	0.99996072840017	-0.560952923095933
chr11	65618319	65618867	549	+	exon	PCNX3	0.412695101820466	1	0.452125757798773	1	0.921757741614495	0.981783503648294	1.009139311853	0.0602028298224867	0.87744652695846	0.99996072840017	0.948936482030511
chr11	65637040	65637190	151	+	utr3	PCNX3	0.329955235197363	1	0.255406618639836	1	0.950139890331731	0.981783503648294	-0.206957365260823	0.0602028298224867	0.87744652695846	0.99996072840017	-0.26716019508331
chr11	65637290	65637389	100	+	utr3	PCNX3	0.470352886518328	1	0.341641285550079	1	0.609905243816569	0.981783503648294	0.494115597024437	0.0602028298224867	0.87744652695846	0.99996072840017	0.433912767201951
chr11	66616676	66616874	199	+	utr5	RBM14-RBM4	0.091351518014946	1	0.0572632843232568	1	0.000986300266210009	0.492549776421224	1.94318295978052	0.121623217713478	0.938325769543266	NA	1.82155974206704
chr11	66624323	66624771	449	+	utr3	RBM14	0.373321748405396	1	0.408581069792596	1	0.609753337783788	0.981783503648294	1.10448688342491	-0.274914439362841	0.447653657594828	0.99996072840017	1.37940132278775
chr11	66638717	66638867	151	+	utr5	RBM4	0.346484233952858	1	0.333312250375266	1	0.416527924319704	0.981783503648294	1.95818006083134	0.623380998002532	0.350005972911515	0.99996072840017	1.33479906282881
chr11	66640307	66640407	101	+	utr3	RBM4	0.943075800970272	1	0.887595974401105	1	0.877593351776018	0.981783503648294	0.0818390660627785	0.623380998002532	0.350005972911515	0.99996072840017	-0.541541931939753
chr11	66643613	66643713	101	+	utr3	RBM14-RBM4	0.943612965205967	1	0.755235280449706	1	0.345930390170368	0.981783503648294	-0.0048765811183083	0.121623217713478	0.938325769543266	NA	-0.126499798831787
chr11	66857948	66859731	1784	+	exon	LRFN4	0.0504340962740462	1	0.0446568663044698	1	0.125803527123042	0.981783503648294	1.0801010000938	0.191920679575218	0.851426313330141	0.99996072840017	0.888180320518587
chr11	67231732	67231882	151	+	exon	KDM2A	0.301498799953567	1	0.200863691215945	1	0.281121584996747	0.981783503648294	0.161220511269513	-0.00398191710735898	0.991580866402043	0.99996072840017	0.165202428376872
chr11	67398013	67398112	100	+	utr3	RAD9A	0.826710105288651	1	0.902431424439668	1	0.944748934841324	0.981783503648294	0.0990083126397231	0.268270390199057	0.708767943848464	0.99996072840017	-0.169262077559334
chr11	68053472	68053569	98	+	exon	RP11-802E16.3	0.937474674291435	1	0.989757662241441	1	0.92651367753777	0.981783503648294	-0.0706721250247539	-0.325856865604323	0.947696350620122	NA	0.255184740579569
chr11	68386636	68389904	3269	+	exon	LRP5	0.0324533010238528	1	0.00912832412949236	1	0.0223906543473647	0.981783503648294	1.27825988798371	0.0634596921837646	0.887333802662614	0.99996072840017	1.21480019579994
chr11	68936388	68936488	101	+	exon	IGHMBP2	0.255997904738722	1	0.138533985972561	1	0.188904571489904	0.981783503648294	0.106146856522104	-0.0339246129780239	0.951626469226561	0.99996072840017	0.140071469500128
chr11	69641137	69641336	200	+	utr5	CCND1	0.100031377706408	1	0.0791448975075803	1	0.203082978926053	0.981783503648294	3.08161121521279	-0.289090134225281	0.406271758407073	0.99996072840017	3.37070134943807
chr11	69643104	69643203	100	+	exon	CCND1	0.101267804080571	1	0.0423510820239788	1	0.0763214124910228	0.981783503648294	1.27924975809691	-0.289090134225281	0.406271758407073	0.99996072840017	1.56833989232219
chr11	69651288	69651387	100	+	utr3	CCND1	0.626395500984696	1	0.60615068095653	1	0.928242507623932	0.981783503648294	0.448115866357884	-0.289090134225281	0.406271758407073	0.99996072840017	0.737206000583165
chr11	70203312	70203412	101	+	utr5	FADD	0.31343837516566	1	0.27033018366606	1	0.394690905813248	0.981783503648294	1.32621436076062	0.537802797264743	0.691608656013803	NA	0.788411563495874
chr11	70206445	70207042	598	+	utr3	FADD	0.429259114615217	1	0.492522786376987	1	0.768524148517152	0.981783503648294	0.404404478669646	0.537802797264743	0.691608656013803	NA	-0.133398318595097
chr11	72003378	72003477	100	+	utr3	IL18BP	0.648055134826989	1	0.515125878580258	1	0.634730442761598	0.981783503648294	0.848910627474724	-0.339448454324206	0.765991317442736	0.99996072840017	1.18835908179893
chr11	73310936	73311135	200	+	exon	ARHGEF17	0.717129551145158	1	0.471424845142292	1	0.652441547538523	0.981783503648294	0.342083131699208	-0.199172479658448	0.72062344396383	0.99996072840017	0.541255611357656
chr11	73311485	73311585	101	+	exon	ARHGEF17	0.864729163979879	1	0.80687825835327	1	0.846046538503712	0.981783503648294	0.444393110533573	-0.199172479658448	0.72062344396383	0.99996072840017	0.643565590192021
chr11	74640769	74641066	298	+	utr3	POLD3	0.934964027677374	1	0.995102962745942	1	0.944977357087187	0.981783503648294	-0.408597716961556	-0.156895894302813	0.700216612187691	0.99996072840017	-0.251701822658743
chr11	74836086	74836285	200	+	exon	RNF169	0.516735403394252	1	0.418767368005806	1	0.87898805591624	0.981783503648294	-0.148430678844488	0.00656517872336897	0.985285579502588	0.99996072840017	-0.154995857567857
chr11	74836385	74836534	150	+	exon	RNF169	0.40025540191863	1	0.277222254966798	1	0.774742772190764	0.981783503648294	-0.454622566973995	0.00656517872336897	0.985285579502588	0.99996072840017	-0.461187745697364
chr11	74842164	74842313	150	+	utr3	RNF169	0.399326240249176	1	0.40761933421102	1	0.522589718817016	0.981783503648294	0.157772521119594	0.00656517872336897	0.985285579502588	0.99996072840017	0.151207342396225
chr11	75005643	75005792	150	+	utr3	NEU3	0.479040630359935	1	0.516819338124399	1	0.936239365801345	0.981783503648294	0.269202127779494	-0.0803850290533916	0.855805192220733	0.99996072840017	0.349587156832885
chr11	75005891	75006338	448	+	utr3	NEU3	0.811912512293113	1	0.89674192097491	1	0.949327657983781	0.981783503648294	0.406176230003575	-0.0803850290533916	0.855805192220733	0.99996072840017	0.486561259056966
chr11	75006438	75006786	349	+	utr3	NEU3	0.377269926620419	1	0.371268976542919	1	0.861013544714963	0.981783503648294	-0.415839331414445	-0.0803850290533916	0.855805192220733	0.99996072840017	-0.335454302361054
chr11	75006885	75007034	150	+	utr3	NEU3	0.749608250364774	1	0.654632331713974	1	0.917796868567565	0.981783503648294	-0.51640159142456	-0.0803850290533916	0.855805192220733	0.99996072840017	-0.436016562371168
chr11	75562205	75562354	150	+	utr5	SERPINH1	0.961213161698264	1	0.958328374721848	1	0.887247065317734	0.981783503648294	1.77284238318339	-0.0381600044298078	0.930880236677994	0.99996072840017	1.8110023876132
chr11	75566685	75566834	150	+	exon	SERPINH1	0.109555560121451	1	0.083295566376538	1	0.378897913857739	0.981783503648294	0.910603530522617	-0.0381600044298078	0.930880236677994	0.99996072840017	0.948763534952425
chr11	75571890	75572088	199	+	utr3	SERPINH1	0.256724957890354	1	0.246315358823337	1	0.753841580331089	0.981783503648294	0.838779321988835	-0.0381600044298078	0.930880236677994	0.99996072840017	0.876939326418643
chr11	75572187	75572336	150	+	utr3	SERPINH1	0.675336920093498	1	0.687413863682791	1	0.789546626194279	0.981783503648294	0.37609197642201	-0.0381600044298078	0.930880236677994	0.99996072840017	0.414251980851818
chr11	75572535	75572733	199	+	utr3	SERPINH1	0.564788421841821	1	0.590456472208396	1	0.806764277136959	0.981783503648294	-0.0601300132976398	-0.0381600044298078	0.930880236677994	0.99996072840017	-0.021970008867832
chr11	76141458	76141607	150	+	utr3	UVRAG	0.951340147403594	1	0.906108179921495	1	0.857089840253673	0.981783503648294	-0.204393963783745	-0.414156527864963	0.436749658734139	0.99996072840017	0.209762564081217
chr11	76381812	76381911	100	+	utr5	RP11-111M22.2	0.329387639596641	1	0.12940031694634	1	0.475724074307204	0.981783503648294	-1.06050274405865	0.491417356397701	0.504591342359598	0.99996072840017	-1.55192010045635
chr11	76382061	76382260	200	+	exon	RP11-111M22.2	0.416955139182371	1	0.280233624626425	1	0.658446338479096	0.981783503648294	-0.502401549120575	0.491417356397701	0.504591342359598	0.99996072840017	-0.993818905518276
chr11	76550080	76550329	250	+	utr3	EMSY	0.546456543237135	1	0.350763281559614	1	0.231190951317331	0.981783503648294	-0.59490051085772	-0.387641818372856	0.369031028818136	0.99996072840017	-0.207258692484864
chr11	76796213	76796363	151	+	exon	TSKU	0.798188629092074	1	0.999584032584175	1	NA	NA	1.88005276766961	-0.185694036780135	0.844192599390496	0.99996072840017	2.06574680444975
chr11	82931881	82932031	151	+	utr3	DDIAS	0.364296806504182	1	0.381089880482206	1	0.868851413513164	0.981783503648294	-0.169294622048526	-0.0728824017375699	0.890029280529891	0.99996072840017	-0.0964122203109557
chr11	83167644	83167744	101	+	exon	PCF11	0.483431979597081	1	0.369663979933124	1	0.726502351673536	0.981783503648294	-1.01241634607804	-0.155540548903925	0.672167993712073	0.99996072840017	-0.856875797174119
chr11	83168571	83168720	150	+	exon	PCF11	0.437401763378705	1	0.468613888083676	1	0.517117555110985	0.981783503648294	-0.231003089688526	-0.155540548903925	0.672167993712073	0.99996072840017	-0.0754625407846009
chr11	83169516	83169964	449	+	exon	PCF11	0.487959110887135	1	0.36763445391867	1	0.621764897673567	0.981783503648294	-0.298587134882705	-0.155540548903925	0.672167993712073	0.99996072840017	-0.14304658597878
chr11	83213077	83213326	250	+	utr3	ANKRD42	0.885137818784662	1	0.9124733871506	1	0.89089036561041	0.981783503648294	-0.714891091814608	-0.155352758366157	0.818783237157789	0.99996072840017	-0.559538333448451
chr11	86807830	86807980	151	+	exon	PRSS23	0.810698163184699	1	0.676010232454357	1	0.790099871599393	0.981783503648294	-0.312287487015056	0.305576239077716	0.501573503257883	0.99996072840017	-0.617863726092772
chr11	86808080	86808180	101	+	exon	PRSS23	0.433950636129484	1	0.387158593190647	1	0.617130760665042	0.981783503648294	0.208738896757119	0.305576239077716	0.501573503257883	0.99996072840017	-0.0968373423205965
chr11	86808329	86808579	251	+	exon	PRSS23	0.106610199176144	1	0.0587664669112733	1	0.128888648435341	0.981783503648294	-0.656428065567532	0.305576239077716	0.501573503257883	0.99996072840017	-0.962004304645248
chr11	86808678	86808828	151	+	utr3	PRSS23	0.354911009084413	1	0.343855600003248	1	0.741268646291337	0.981783503648294	-0.325259419408614	0.305576239077716	0.501573503257883	0.99996072840017	-0.630835658486329
chr11	86951413	86952012	600	+	utr3	PRSS23	0.812075058046172	1	0.913226477156634	1	0.954956731570585	0.981783503648294	-0.239782944703105	0.305576239077716	0.501573503257883	0.99996072840017	-0.545359183780821
chr11	86952112	86952212	101	+	utr3	PRSS23	0.921508910409133	1	0.877168790408579	1	0.812665913072163	0.981783503648294	0.032574292478328	0.305576239077716	0.501573503257883	0.99996072840017	-0.273001946599388
chr11	86952311	86952461	151	+	utr3	PRSS23	0.568323845786324	1	0.434370927131224	1	0.654684554654731	0.981783503648294	-0.440432839120355	0.305576239077716	0.501573503257883	0.99996072840017	-0.746009078198071
chr11	92352546	92352745	200	+	utr5	FAT3	0.585164462541591	1	0.570414303776041	1	0.658128276770403	0.981783503648294	-0.30737339343282	-0.320347064607943	0.301955193739581	0.99996072840017	0.0129736711751232
chr11	92352845	92353045	201	+	exon	FAT3	0.755796269495944	1	0.578275208144927	1	0.567320758518418	0.981783503648294	-0.516406456926713	-0.320347064607943	0.301955193739581	0.99996072840017	-0.19605939231877
chr11	92353195	92353295	101	+	exon	FAT3	0.56828228510293	1	0.40365904248535	1	0.752517326886942	0.981783503648294	-0.625079684996015	-0.320347064607943	0.301955193739581	0.99996072840017	-0.304732620388072
chr11	92353844	92354044	201	+	exon	FAT3	0.307692820166879	1	0.219210939755162	1	0.582556086914377	0.981783503648294	-0.482895658308311	-0.320347064607943	0.301955193739581	0.99996072840017	-0.162548593700368
chr11	92354244	92354344	101	+	exon	FAT3	0.863709521689059	1	0.932314117118285	1	0.949588262412278	0.981783503648294	0.0485255509580724	-0.320347064607943	0.301955193739581	0.99996072840017	0.368872615566015
chr11	92354543	92354793	251	+	exon	FAT3	0.82100452647834	1	0.621829076038277	1	0.317956713801134	0.981783503648294	-0.714794208776078	-0.320347064607943	0.301955193739581	0.99996072840017	-0.394447144168135
chr11	92798540	92798640	101	+	exon	FAT3	0.52681752928808	1	0.554780714543283	1	0.931264663019419	0.981783503648294	0.17477627964791	-0.320347064607943	0.301955193739581	0.99996072840017	0.495123344255852
chr11	92798740	92798840	101	+	exon	FAT3	0.923738978169948	1	0.809150106215061	1	0.920609368529541	0.981783503648294	0.00538546870456319	-0.320347064607943	0.301955193739581	0.99996072840017	0.325732533312506
chr11	92890626	92891026	401	+	exon	FAT3	0.221519503878694	1	0.152271694703238	1	0.413441270138946	0.981783503648294	0.294849578819329	-0.320347064607943	0.301955193739581	0.99996072840017	0.615196643427272
chr11	94180885	94181132	248	+	utr3	PANX1	0.850757369273631	1	0.752022312724474	1	0.711950074826725	0.981783503648294	-0.717918804491963	0.0982213880204131	0.853040645941646	0.99996072840017	-0.816140192512376
chr11	94181280	94181379	100	+	utr3	PANX1	0.481992278430955	1	0.378570861227993	1	0.677255375215926	0.981783503648294	-0.673220647730152	0.0982213880204131	0.853040645941646	0.99996072840017	-0.771442035750565
chr11	94181478	94181824	347	+	utr3	PANX1	0.902390131681627	1	0.802236281654075	1	0.666903489259348	0.981783503648294	-0.45209053657415	0.0982213880204131	0.853040645941646	0.99996072840017	-0.550311924594563
chr11	94493728	94493828	101	+	utr5	ANKRD49	0.81395557658739	1	0.657344906767233	1	0.690194865035589	0.981783503648294	0.453016995408721	0.145001267820257	0.825010932333241	0.99996072840017	0.308015727588464
chr11	94498143	94498590	448	+	utr3	ANKRD49	0.230061541177995	1	0.14566174340578	1	0.329467458258114	0.981783503648294	-0.381568408125101	0.145001267820257	0.825010932333241	0.99996072840017	-0.526569675945358
chr11	94546174	94546422	249	+	utr3	FUT4	0.887513274797393	1	0.757763141697252	1	0.740058745886439	0.981783503648294	-0.0566938603276531	0.152168098165128	0.84012644021149	0.99996072840017	-0.208861958492781
chr11	94549401	94549550	150	+	utr3	FUT4	0.279325385723857	1	0.16715352857095	1	0.626631888321965	0.981783503648294	-0.462486547269932	0.152168098165128	0.84012644021149	0.99996072840017	-0.61465464543506
chr11	94799916	94800016	101	+	exon	AMOTL1	0.39071013138119	1	0.360288728029247	1	0.631841777067588	0.981783503648294	1.73406008151467	-0.202364805635571	0.514665714908233	0.99996072840017	1.93642488715025
chr11	94870862	94871162	301	+	utr3	AMOTL1	0.453057287839759	1	0.315956131997379	1	0.457354389697394	0.981783503648294	-1.09680071533198	-0.202364805635571	0.514665714908233	0.99996072840017	-0.894435909696413
chr11	95068092	95068589	498	+	utr3	SRSF8	0.29730883543459	1	0.203696804814635	1	0.424192858822134	0.981783503648294	-0.0655228341369325	0.229981905301058	0.62684081251615	0.99996072840017	-0.295504739437991
chr11	95070478	95070627	150	+	utr3	SRSF8	0.188951221917578	1	0.104447436189538	1	0.581376070494337	0.981783503648294	-0.505419674955355	0.229981905301058	0.62684081251615	0.99996072840017	-0.735401580256414
chr11	95128507	95128757	251	+	exon	ENDOD1	0.951238498442213	1	0.888119861387405	1	0.781076477573986	0.981783503648294	-0.0622380575189038	-0.118608633005259	0.796188228914864	0.99996072840017	0.0563705754863553
chr11	95129106	95129205	100	+	exon	ENDOD1	0.780059812236754	1	0.827617252877096	1	0.919850049781868	0.981783503648294	-0.255737046085234	-0.118608633005259	0.796188228914864	0.99996072840017	-0.137128413079975
chr11	95129405	95129654	250	+	utr3	ENDOD1	0.516733501892387	1	0.398186775327576	1	0.833204385860882	0.981783503648294	-0.298450964349563	-0.118608633005259	0.796188228914864	0.99996072840017	-0.179842331344304
chr11	95790531	95790631	101	+	utr5	CEP57	0.476515020441331	1	0.44555777640311	1	0.642686381887621	0.981783503648294	0.890088181179522	-0.272712071853717	0.490273771960041	0.99996072840017	1.16280025303324
chr11	96390645	96390744	100	+	utr5	JRKL	0.649802647102083	1	0.440202855275721	1	0.294006704560833	0.981783503648294	-0.128264219542993	0.182815402941914	0.731865017474506	0.99996072840017	-0.311079622484907
chr11	96390942	96391041	100	+	exon	JRKL	0.885515524807302	1	0.964560094455892	1	0.90231828233625	0.981783503648294	-0.899415342078952	0.182815402941914	0.731865017474506	0.99996072840017	-1.08223074502087
chr11	96391140	96391486	347	+	exon	JRKL	0.541590043361865	1	0.381812254654972	1	0.207210822357263	0.981783503648294	-0.888007375300358	0.182815402941914	0.731865017474506	0.99996072840017	-1.07082277824227
chr11	96391881	96392029	149	+	exon	JRKL	0.562587733677261	1	0.461637248539966	1	0.711002790207529	0.981783503648294	-0.458040444390906	0.182815402941914	0.731865017474506	0.99996072840017	-0.64085584733282
chr11	96392128	96392326	199	+	utr3	JRKL	0.404528585245521	1	0.278008345758888	1	0.543491451201733	0.981783503648294	-0.548905292071763	0.182815402941914	0.731865017474506	0.99996072840017	-0.731720695013677
chr11	102229826	102230126	301	+	utr3	YAP1	0.464335718429071	1	0.335492540110925	1	0.854627632145933	0.981783503648294	-0.354980149650677	-0.0252640989850045	0.953620537665568	0.99996072840017	-0.329716050665672
chr11	102350276	102350724	449	+	exon	BIRC2	0.874311344111176	1	0.752775416925728	1	0.736097753696593	0.981783503648294	-0.0036261014364546	0.0674008116318367	0.892773961289326	0.99996072840017	-0.0710269130682913
chr11	107962048	107962246	199	+	exon	RAB39A	0.822568998272486	1	0.74514713233977	1	0.931475653082558	0.981783503648294	-0.429341198040289	0.188040448847855	0.804995609776254	0.99996072840017	-0.617381646888144
chr11	108008933	108009033	101	+	utr5	CUL5	0.504403262866208	1	0.407178259445851	1	0.533835674054565	0.981783503648294	1.94712519885251	0.100768650059954	0.790611753625595	0.99996072840017	1.84635654879255
chr11	110136975	110137324	350	+	exon	ZC3H12C	0.511141621965814	1	0.533369323857857	1	0.758440125148226	0.981783503648294	-0.541719667908781	-0.470187150682052	0.291652367265467	0.99996072840017	-0.0715325172267295
chr11	110165362	110165512	151	+	exon	ZC3H12C	0.285170505931634	1	0.254800556121192	1	0.635447204681807	0.981783503648294	-0.480945673747936	-0.470187150682052	0.291652367265467	0.99996072840017	-0.010758523065884
chr11	111723907	111724106	200	+	exon	SIK2	0.57491043843024	1	0.599336921669705	1	0.933285069984019	0.981783503648294	0.267051786318383	-0.27995093081265	0.488814039582275	0.99996072840017	0.547002717131034
chr11	111724756	111724906	151	+	utr3	SIK2	0.495977936322226	1	0.283414158131428	1	0.59158206737153	0.981783503648294	-0.0502993717971018	-0.27995093081265	0.488814039582275	0.99996072840017	0.229651559015549
chr11	112019101	112019350	250	+	utr3	DIXDC1	0.45393267826533	1	0.354738420588911	1	0.939518916466323	0.981783503648294	-0.411758957436648	-0.279858628844298	0.522416343268609	0.99996072840017	-0.13190032859235
chr11	112019449	112019599	151	+	utr3	DIXDC1	0.371006822800654	1	0.265230670695704	1	0.738717750625032	0.981783503648294	-0.731362103741749	-0.279858628844298	0.522416343268609	0.99996072840017	-0.451503474897452
chr11	112019698	112019848	151	+	utr3	DIXDC1	0.175276834009804	1	0.103861524223805	1	0.533768502239463	0.981783503648294	-0.781318130178198	-0.279858628844298	0.522416343268609	0.99996072840017	-0.5014595013339
chr11	112082967	112083166	200	+	utr3	C11orf57	0.686326554844233	1	0.554659828669064	1	0.464199368197544	0.981783503648294	0.143076602393602	-0.0311554497603182	0.941186201295969	0.99996072840017	0.17423205215392
chr11	112086871	112087867	997	+	utr5	AP002884.2	0.934544143892919	1	0.934459677674536	1	0.854592533860386	0.981783503648294	1.05579499623839	NA	NA	NA	NA
chr11	112961447	112961547	101	+	utr5	NCAM1	0.306780310540155	1	0.246786532884491	1	0.56311457929401	0.981783503648294	0.821314758784487	-0.158084787948246	0.720239494873198	0.99996072840017	0.979399546732733
chr11	114400279	114400479	201	+	utr5	RBM7	0.944519482256247	1	0.818428873556193	1	0.894386301823138	0.981783503648294	-0.486520493114928	-0.633727510630446	0.389646255806116	0.99996072840017	0.147207017515518
chr11	114407625	114407825	201	+	utr3	RBM7	0.0187115667158616	1	0.00563259250705911	1	0.0124589817719031	0.981783503648294	-0.595062672821821	-0.633727510630446	0.389646255806116	0.99996072840017	0.0386648378086257
chr11	117144317	117144416	100	+	utr5	PAFAH1B2	0.00742601179015446	1	0.000808207573900558	1	0.0878837447126139	0.981783503648294	3.09767430972634	-0.122845787428586	0.687797980304245	0.99996072840017	3.22052009715492
chr11	117167612	117167810	199	+	utr3	PAFAH1B2	0.559828492346287	1	0.614894070214596	1	0.792181823165706	0.981783503648294	-0.0400824386579892	-0.122845787428586	0.687797980304245	0.99996072840017	0.0827633487705967
chr11	117167960	117168059	100	+	utr3	PAFAH1B2	0.916860162697203	1	0.78785452804867	1	0.606696381681461	0.981783503648294	-0.495191069314129	-0.122845787428586	0.687797980304245	0.99996072840017	-0.372345281885543
chr11	117412272	117412422	151	+	utr3	CEP164	0.252846663346132	1	0.140641906266122	1	0.721870150974086	0.981783503648294	-0.63926460379924	0.314910305500889	0.617273768515733	0.99996072840017	-0.954174909300129
chr11	118472657	118472757	101	+	exon	KMT2A	0.973183389330292	1	0.943904734694514	1	0.858761169039132	0.981783503648294	-0.443270110204443	-0.419517802311655	0.128715050242126	0.99996072840017	-0.0237523078927876
chr11	118473007	118473156	150	+	exon	KMT2A	0.697417268060537	1	0.612570823519388	1	0.876011004849312	0.981783503648294	-0.801969455927237	-0.419517802311655	0.128715050242126	0.99996072840017	-0.382451653615582
chr11	118474005	118474155	151	+	exon	KMT2A	0.609581346414255	1	0.464853613219493	1	0.540561682895832	0.981783503648294	-0.872678817735991	-0.419517802311655	0.128715050242126	0.99996072840017	-0.453161015424336
chr11	118502478	118502627	150	+	exon	KMT2A	0.913915954654363	1	0.833443048345448	1	0.960093787771498	0.981783503648294	-0.600811090596538	-0.419517802311655	0.128715050242126	0.99996072840017	-0.181293288284883
chr11	118502727	118502827	101	+	exon	KMT2A	0.454467474801593	1	0.327884418234924	1	0.882051756205767	0.981783503648294	-1.26187310228348	-0.419517802311655	0.128715050242126	0.99996072840017	-0.842355299971828
chr11	118504424	118504674	251	+	exon	KMT2A	0.760441894067696	1	0.873180083340859	1	0.540496846035298	0.981783503648294	-0.725626354840286	-0.419517802311655	0.128715050242126	0.99996072840017	-0.306108552528631
chr11	118505173	118505372	200	+	exon	KMT2A	0.566857126849611	1	0.60906383499861	1	0.826459460622983	0.981783503648294	0.00732993265045351	-0.419517802311655	0.128715050242126	0.99996072840017	0.426847734962109
chr11	118505522	118505622	101	+	exon	KMT2A	0.324117673280956	1	0.313417667536428	1	0.397265119697287	0.981783503648294	-0.647314220630439	-0.419517802311655	0.128715050242126	0.99996072840017	-0.227796418318784
chr11	118505772	118505871	100	+	exon	KMT2A	0.908203113438802	1	0.878746950937201	1	0.564589537636185	0.981783503648294	-0.310848550826418	-0.419517802311655	0.128715050242126	0.99996072840017	0.108669251485237
chr11	118506221	118506470	250	+	exon	KMT2A	0.668483685393082	1	0.569343298488233	1	0.632910841289903	0.981783503648294	-0.6122551484134	-0.419517802311655	0.128715050242126	0.99996072840017	-0.192737346101744
chr11	118522041	118522141	101	+	exon	KMT2A	0.550038664813527	1	0.41725811006607	1	0.891748704464758	0.981783503648294	-1.16007972434095	-0.419517802311655	0.128715050242126	0.99996072840017	-0.740561922029298
chr11	118522290	118522440	151	+	utr3	KMT2A	0.705886892018074	1	0.731798724628953	1	0.938541593331446	0.981783503648294	-0.356280681125268	-0.419517802311655	0.128715050242126	0.99996072840017	0.0632371211863875
chr11	118525335	118525435	101	+	utr3	KMT2A	0.789480802570423	1	0.824787091128864	1	0.910997299315294	0.981783503648294	-1.06099638198508	-0.419517802311655	0.128715050242126	0.99996072840017	-0.64147857967343
chr11	119018432	119018632	201	+	utr5	TRAPPC4	0.653674621689438	1	0.634051627819479	1	0.881471180382244	0.981783503648294	0.693405605689836	-0.310862705710205	0.610335901301407	0.99996072840017	1.00426831140004
chr11	119173753	119173902	150	+	exon	NLRX1	1	1	0.893641081203517	1	0.778274395742314	0.981783503648294	1.73058095148439	0.774440873071682	0.216736131543186	0.99996072840017	0.956140078412711
chr11	119183618	119183767	150	+	utr3	NLRX1	0.495322301789643	1	0.222155428902233	1	0.398541705951868	0.981783503648294	-0.335604570062345	0.774440873071682	0.216736131543186	0.99996072840017	-1.11004544313403
chr11	119285382	119285482	101	+	exon	CBL	0.269316105716637	1	0.197010254958594	1	0.386472457878557	0.981783503648294	0.307008718117557	-0.332218548360582	0.312306131311758	0.99996072840017	0.639227266478139
chr11	119299716	119299866	151	+	utr3	CBL	0.561091242081298	1	0.34950381657597	1	0.406160347621609	0.981783503648294	-1.21784318372408	-0.332218548360582	0.312306131311758	0.99996072840017	-0.885624635363496
chr11	119334925	119335024	100	+	utr5	RNF26	0.672679209938544	1	0.55975234696527	1	0.335188792163324	0.981783503648294	-0.63401233223541	-0.0996819863149055	0.82050827780825	0.99996072840017	-0.534330345920504
chr11	120229737	120229836	100	+	utr3	OAF	0.0745880808293804	1	0.0402853190424994	1	0.325967428968009	0.981783503648294	0.967954083005648	0.241032265049483	0.706313786207946	0.99996072840017	0.726921817956165
chr11	120330505	120330654	150	+	utr3	TMEM136	0.899100845000003	1	0.712022297857628	1	0.680492145664758	0.981783503648294	-0.25212473068646	-0.0491220370818408	0.92723036718341	0.99996072840017	-0.203002693604619
[truncated: 9,758 more rows]
