# Supplementary material for: Limits in the detection of m6A changes using MeRIP/m6A-seq
Source: Sci Rep. 2020 Apr 20;10:6590. doi: 10.1038/s41598-020-63355-3 (PMC7170965; doi:10.1038/s41598-020-63355-3)
Supplement: Supplementary file 3 — Supplementary information 3. [file 41598_2020_63355_MOESM3_ESM.zip › additional_file4_v2/metdiff_deq_results/engel_neuron_2018_deq_results.txt]

seqnames	start	end	width	strand	annot	main.gene	deseq2.p	deseq2.padj	edger.p	edger.padj	qnb.p	qnb.padj	peak.l2fc	gene.l2fc	gene.p	gene.padj	diff.l2fc
chr1	4807888	4808242	355	+	utr5	Gm37988	0.987975973621325	0.999965120913292	0.965157550950597	1	0.976552744958829	0.995227999524213	0.0282297154190648	NA	NA	NA	NA
chr1	4858073	4858221	149	+	utr5	Tcea1	0.0355508550058123	0.999942495602307	0.0266086387493793	1	0.0627717893317885	0.995227999524213	-0.140230495870479	0.121698299247929	0.224654953916938	0.999853026651453	-0.261928795118408
chr1	5083153	5083203	51	+	utr5	Atp6v1h	0.233903807655081	0.999942495602307	0.280653348933318	1	0.341590930761565	0.995227999524213	-0.0811188204153555	0.0613713446305958	0.153940133971301	0.999853026651453	-0.142490165045951
chr1	5588516	5588565	50	+	utr5	Oprk1	0.240845848915655	0.999942495602307	0.212169341101704	1	0.345808208703937	0.995227999524213	0.0492118392929275	-0.12660795436818	0.323718873088616	0.999853026651453	0.175819793661108
chr1	5598794	5598844	51	+	exon	Oprk1	0.622586826966144	0.999942495602307	0.583976028541106	1	0.672127725471339	0.995227999524213	0.112312787527451	-0.12660795436818	0.323718873088616	0.999853026651453	0.238920741895631
chr1	5602451	5602501	51	+	exon	Oprk1	0.254598181265945	0.999942495602307	0.2756732799751	1	0.391243444559914	0.995227999524213	-0.150369908586914	-0.12660795436818	0.323718873088616	0.999853026651453	-0.0237619542187341
chr1	5602948	5603346	399	+	utr3	Oprk1	0.540671493876039	0.999942495602307	0.502838401784623	1	0.579602684714021	0.995227999524213	0.204032977503438	-0.12660795436818	0.323718873088616	0.999853026651453	0.330640931871618
chr1	6214721	6214921	201	+	utr5	Rb1cc1	0.0294339710577913	0.999942495602307	0.0309616958365049	1	0.0809863869174579	0.995227999524213	-0.105434379160314	0.123873796087513	0.0410161635819167	0.999853026651453	-0.229308175247827
chr1	6240064	6240314	251	+	exon	Rb1cc1	0.797959482269104	0.999942495602307	0.728582618904777	1	0.814418968514756	0.995227999524213	0.113066243052628	0.123873796087513	0.0410161635819167	0.999853026651453	-0.010807553034885
chr1	6248355	6248605	251	+	exon	Rb1cc1	0.150400006945582	0.999942495602307	0.211852122457437	1	0.330370774421327	0.995227999524213	-0.111817060743417	0.123873796087513	0.0410161635819167	0.999853026651453	-0.235690856830929
chr1	6248755	6248905	151	+	exon	Rb1cc1	0.142578431745892	0.999942495602307	0.131885654867406	1	0.177074831249336	0.995227999524213	0.0661968447764377	0.123873796087513	0.0410161635819167	0.999853026651453	-0.057676951311075
chr1	6249504	6250054	551	+	exon	Rb1cc1	0.87855551232446	0.999942495602307	0.944297891302236	1	0.904919159349322	0.995227999524213	0.0834496444438198	0.123873796087513	0.0410161635819167	0.999853026651453	-0.0404241516436929
chr1	6802398	6802448	51	+	exon	St18	0.324981711248519	0.999942495602307	0.304534457104491	1	0.383232200624471	0.995227999524213	-1.01601149323441	-0.0935139232004294	0.328828777045045	0.999853026651453	-0.922497570033983
chr1	6802647	6802895	249	+	exon	St18	0.814568003257253	0.999942495602307	0.846296509622192	1	0.882471852807037	0.995227999524213	-0.0833734960714601	-0.0935139232004294	0.328828777045045	0.999853026651453	0.0101404271289693
chr1	6802995	6803094	100	+	exon	St18	0.325105275960386	0.999942495602307	0.32010971969843	1	0.454550680159426	0.995227999524213	0.014989516700198	-0.0935139232004294	0.328828777045045	0.999853026651453	0.108503439900627
chr1	6820144	6827824	7681	+	exon	St18	0.148422121197919	0.999942495602307	0.0544027286064734	1	0.0559494329271331	0.995227999524213	0.192930318824972	-0.0935139232004294	0.328828777045045	0.999853026651453	0.286444242025402
chr1	7088970	7120195	31226	+	utr5	Pcmtd1	0.777639970637889	0.999942495602307	0.672738719536516	1	0.638382089245148	0.995227999524213	-0.0383925793688725	-0.0280515299946789	0.638069659912172	0.999853026651453	-0.0103410493741935
chr1	7120294	7120542	249	+	utr5	Pcmtd1	0.448181903639952	0.999942495602307	0.388336925679368	1	0.49112087723963	0.995227999524213	0.0857597971360956	-0.0280515299946789	0.638069659912172	0.999853026651453	0.113811327130775
chr1	7169606	7169904	299	+	utr3	Pcmtd1	0.506949413535484	0.999942495602307	0.451516058527535	1	0.595855299426909	0.995227999524213	0.0967095001721978	-0.0280515299946789	0.638069659912172	0.999853026651453	0.124761030166877
chr1	9545458	9545508	51	+	utr5	Rrs1	0.0805506566667867	0.999942495602307	0.0622932644457285	1	0.124321163837145	0.995227999524213	0.0471765076654575	-0.0200766534872896	0.730144277618993	0.999853026651453	0.0672531611527471
chr1	9546007	9546107	101	+	exon	Rrs1	0.0571508672714658	0.999942495602307	0.0505936819137702	1	0.098959308236335	0.995227999524213	0.11163786328164	-0.0200766534872896	0.730144277618993	0.999853026651453	0.13171451676893
chr1	9546357	9546806	450	+	utr3	Rrs1	0.787598029907086	0.999942495602307	0.905642723959657	1	0.859094898430347	0.995227999524213	0.136755687662332	-0.0200766534872896	0.730144277618993	0.999853026651453	0.156832341149622
chr1	9548097	9550568	2472	+	exon	Adhfe1	0.796742928427105	0.999942495602307	0.71223457331986	1	0.726153317385065	0.995227999524213	-0.0846957640298397	0.0252373731845282	0.82997478650849	0.999853026651453	-0.109933137214368
chr1	9601298	9601544	247	+	utr5	Vxn	0.864796573177787	0.999942495602307	0.71982414197422	1	0.74925190493218	0.995227999524213	0.0667491575856596	-0.032022969631858	0.276454736861438	0.999853026651453	0.0987721272175175
chr1	9624924	9625022	99	+	utr3	Vxn	0.793248609163567	0.999942495602307	0.672329666308449	1	0.689520866265669	0.995227999524213	0.0696984975364456	-0.032022969631858	0.276454736861438	0.999853026651453	0.101721467168304
chr1	9747697	9747894	198	+	exon	1700034P13Rik	0.545211096756544	0.999942495602307	0.434977464245214	1	0.567280855968133	0.995227999524213	0.127350537290161	0.358716231045166	0.722222392313453	0.999853026651453	-0.231365693755005
chr1	9748042	9748435	394	+	exon	1700034P13Rik	0.411555372168386	0.999942495602307	0.32708265547731	1	0.393519326538792	0.995227999524213	0.102644451853394	0.358716231045166	0.722222392313453	0.999853026651453	-0.256071779191772
chr1	9798207	9827023	28817	+	utr5	Sgk3	0.611608241619033	0.999942495602307	0.565335824461119	1	0.699629767800925	0.995227999524213	0.0124238737883532	0.207946194703106	0.122055805381276	0.999853026651453	-0.195522320914753
chr1	9898900	9898950	51	+	utr3	Sgk3	0.980930095018867	0.999942495602307	0.992645555695011	1	0.918083079818939	0.995227999524213	-0.243075798216579	0.207946194703106	0.122055805381276	0.999853026651453	-0.451021992919686
chr1	10038037	10038186	150	+	utr5	Cspp1	0.769366580056788	0.999942495602307	0.795332501559078	1	0.896030100849949	0.995227999524213	-0.263319276495743	-0.00834872963033322	0.923813169758906	0.999853026651453	-0.25497054686541
chr1	10039857	10040174	318	+	utr5	Cspp1	0.987400914254614	0.999965120913292	0.99478986444608	1	0.949837234071307	0.995227999524213	0.43728366944015	-0.00834872963033322	0.923813169758906	0.999853026651453	0.445632399070483
chr1	10066458	10066757	300	+	exon	Cspp1	0.141493285131289	0.999942495602307	0.163096206722646	1	0.228115113087087	0.995227999524213	-0.170249677962128	-0.00834872963033322	0.923813169758906	0.999853026651453	-0.161900948331795
chr1	10993515	10993764	250	+	utr5	Prex2	0.200163462031365	0.999942495602307	0.224332434926995	1	0.33451421179279	0.995227999524213	-0.215754543078604	-0.0625302814187309	0.279293208716545	0.999853026651453	-0.153224261659873
chr1	11414155	11414404	250	+	utr5	A830018L16Rik	0.57235426271165	0.999942495602307	0.467251942232598	1	0.482939473780975	0.995227999524213	0.094101551235944	0.0512532254640437	0.46624651947956	0.999853026651453	0.0428483257719003
chr1	11600992	11601042	51	+	utr3	A830018L16Rik	0.668252481269527	0.999942495602307	0.640647387618719	1	0.64999166664705	0.995227999524213	0.242586462636672	0.0512532254640437	0.46624651947956	0.999853026651453	0.191333237172628
chr1	12692377	12692627	251	+	utr5	Sulf1	0.723130079079463	0.999942495602307	0.751395703234263	1	0.812655504679792	0.995227999524213	-0.192279163241869	-0.0582298569978041	0.374798002222424	0.999853026651453	-0.134049306244064
chr1	12718551	12718601	51	+	utr5	Sulf1	0.161316957718908	0.999942495602307	0.117110536611616	1	0.197916747832232	0.995227999524213	-0.467399877666096	-0.0582298569978041	0.374798002222424	0.999853026651453	-0.409170020668292
chr1	12858893	12859343	451	+	utr3	Sulf1	0.0404665314727834	0.999942495602307	0.0340896026517429	1	0.0975738561061193	0.995227999524213	0.106695019858875	-0.0582298569978041	0.374798002222424	0.999853026651453	0.164924876856679
chr1	12859693	12859843	151	+	utr3	Sulf1	0.447254680131307	0.999942495602307	0.46154738652313	1	0.578657435675097	0.995227999524213	0.00381206394252539	-0.0582298569978041	0.374798002222424	0.999853026651453	0.0620419209403295
chr1	14755516	14755566	51	+	exon	Gm9947	0.432379402619232	0.999942495602307	0.380784629817183	1	0.447944971020302	0.995227999524213	-0.72394776100609	0.44078647537712	0.313697075464198	0.999853026651453	-1.16473423638321
chr1	14755714	14756061	348	+	exon	Gm9947	0.550089480952633	0.999942495602307	0.574778036091644	1	0.644583568099348	0.995227999524213	-0.0011705673264627	0.44078647537712	0.313697075464198	0.999853026651453	-0.441957042703583
chr1	15312531	15312681	151	+	exon	Kcnb2	0.382081041418837	0.999942495602307	0.343577630347453	1	0.466900116817038	0.995227999524213	0.070517418398598	-0.115629506143244	0.118379030891512	0.999853026651453	0.186146924541842
chr1	15312930	15313030	101	+	exon	Kcnb2	0.515387627117282	0.999942495602307	0.48567160166319	1	0.529262497013321	0.995227999524213	0.165973173669837	-0.115629506143244	0.118379030891512	0.999853026651453	0.281602679813081
chr1	15710082	15710432	351	+	exon	Kcnb2	0.982969904163134	0.999942495602307	0.958092636538397	1	0.958221410910049	0.995227999524213	0.0980332799322614	-0.115629506143244	0.118379030891512	0.999853026651453	0.213662786075505
chr1	15710531	15711729	1199	+	utr3	Kcnb2	0.763585700070337	0.999942495602307	0.645014907080457	1	0.768156436881179	0.995227999524213	0.0486581672294627	-0.115629506143244	0.118379030891512	0.999853026651453	0.164287673372707
chr1	15711978	15712078	101	+	utr3	Kcnb2	0.93367864338626	0.999942495602307	0.968736053111806	1	0.938544237425575	0.995227999524213	-0.15349920870121	-0.115629506143244	0.118379030891512	0.999853026651453	-0.0378697025579657
chr1	15721156	15721256	101	+	utr3	Kcnb2	0.0192887584095575	0.999942495602307	0.0155398537803127	1	0.0369590258026234	0.995227999524213	0.514015778072344	-0.115629506143244	0.118379030891512	0.999853026651453	0.629645284215588
chr1	16105824	16106269	446	+	utr5	Rdh10	0.344079793883345	0.999942495602307	0.423230188559696	1	0.581738332734634	0.995227999524213	-0.0101770449190135	-0.0382107858814428	0.690300436904465	0.999853026651453	0.0280337409624292
chr1	17145412	17145512	101	+	utr5	Gdap1	0.79583622507015	0.999942495602307	0.724141005602153	1	0.746104207909434	0.995227999524213	-0.0959440879506334	-0.00279532795359124	0.957582622955342	0.999853026651453	-0.0931487599970422
chr1	17161229	17161279	51	+	utr3	Gdap1	0.801739107511183	0.999942495602307	0.855677073096253	1	0.910715731005498	0.995227999524213	0.112552932328266	-0.00279532795359124	0.957582622955342	0.999853026651453	0.115348260281857
chr1	17727442	17727491	50	+	utr5	Crispld1	0.601670878107732	0.999942495602307	0.61558404005632	1	0.763977946990456	0.995227999524213	-0.28709354997299	-0.345300704488729	0.105773330461002	0.999853026651453	0.058207154515739
chr1	19104579	19104775	197	+	exon	Tfap2d	0.10585022751014	0.999942495602307	0.0828260065815549	1	0.164559964441796	0.995227999524213	-0.181089444951925	0.0953481848360921	0.788514800609882	0.999853026651453	-0.276437629788017
chr1	19166102	19166151	50	+	exon	Tfap2d	0.618013961691759	0.999942495602307	0.578856344890338	1	0.725593858433422	0.995227999524213	0.348131990613175	0.0953481848360921	0.788514800609882	0.999853026651453	0.252783805777083
chr1	20890656	20917859	27204	+	utr5	Paqr8	0.276328272594131	0.999942495602307	0.29761309377092	1	0.341565667395641	0.995227999524213	0.00438079781316263	0.0111531338926671	0.770774562693626	0.999853026651453	-0.00677233607950446
chr1	20934662	20935011	350	+	exon	Paqr8	0.089308361762624	0.999942495602307	0.0670353277499935	1	0.0987879567100679	0.995227999524213	0.0469065610130004	0.0111531338926671	0.770774562693626	0.999853026651453	0.0357534271203333
chr1	20935410	20935759	350	+	utr3	Paqr8	0.509909445594888	0.999942495602307	0.625688490752785	1	0.626588503557901	0.995227999524213	-0.0391014574289103	0.0111531338926671	0.770774562693626	0.999853026651453	-0.0502545913215774
chr1	20936208	20936358	151	+	utr3	Paqr8	0.113631437003787	0.999942495602307	0.156547727482576	1	0.240727794336412	0.995227999524213	-0.0343574833595934	0.0111531338926671	0.770774562693626	0.999853026651453	-0.0455106172522605
chr1	20936557	20937306	750	+	utr3	Paqr8	0.423300640961436	0.999942495602307	0.604165558787691	1	0.645058759795811	0.995227999524213	-0.0115380939993484	0.0111531338926671	0.770774562693626	0.999853026651453	-0.0226912278920155
chr1	20937405	20937455	51	+	utr3	Paqr8	0.128536994865847	0.999942495602307	0.108702403398967	1	0.156597312218425	0.995227999524213	0.255930000567241	0.0111531338926671	0.770774562693626	0.999853026651453	0.244776866674574
chr1	20937655	20937804	150	+	utr3	Paqr8	0.837478611912517	0.999942495602307	0.888060690186458	1	0.889389721667492	0.995227999524213	0.190830859711965	0.0111531338926671	0.770774562693626	0.999853026651453	0.179677725819298
chr1	20938004	20938154	151	+	utr3	Paqr8	0.689658699205474	0.999942495602307	0.626217305957604	1	0.647244823918254	0.995227999524213	0.0761278498569135	0.0111531338926671	0.770774562693626	0.999853026651453	0.0649747159642464
chr1	20938253	20938353	101	+	utr3	Paqr8	0.195288401113701	0.999942495602307	0.234745563485176	1	0.285548241229898	0.995227999524213	-0.0575090947706328	0.0111531338926671	0.770774562693626	0.999853026651453	-0.0686622286632999
chr1	21218623	21218720	98	+	utr5	Tmem14a	0.0558354210613794	0.999942495602307	0.062688505545152	1	0.125976968011684	0.995227999524213	-0.0318224016724997	0.24845740027349	0.0942531361827989	0.999853026651453	-0.28027980194599
chr1	21229540	21229588	49	+	utr3	Tmem14a	0.478945790683197	0.999942495602307	0.438809783028728	1	0.566354651739959	0.995227999524213	0.121632677460315	0.24845740027349	0.0942531361827989	0.999853026651453	-0.126824722813176
chr1	21961157	21962380	1224	+	exon	Gm26580	0.820828023159212	0.999942495602307	0.675036737312279	1	0.815806218336852	0.995227999524213	-0.0254574549406465	-0.0973816443006739	0.363309252560175	0.999853026651453	0.0719241893600274
chr1	23761803	23761951	149	+	utr5	B3gat2	0.582681857059973	0.999942495602307	0.550184711570415	1	0.642386142297495	0.995227999524213	-0.137289714051438	-0.0870240726472287	0.424821180728002	0.999853026651453	-0.0502656414042089
chr1	23762398	23762596	199	+	utr5	B3gat2	0.720641513556183	0.999942495602307	0.689492341183234	1	0.923690536292429	0.995227999524213	0.0683451859417747	-0.0870240726472287	0.424821180728002	0.999853026651453	0.155369258589003
chr1	23763043	23763093	51	+	utr5	B3gat2	0.326637500452841	0.999942495602307	0.292452533451397	1	0.375077831770031	0.995227999524213	0.102966404266691	-0.0870240726472287	0.424821180728002	0.999853026651453	0.18999047691392
chr1	23844911	23845288	378	+	utr3	B3gat2	0.505345927454829	0.999942495602307	0.465993810191489	1	0.619430840113536	0.995227999524213	0.241137702498755	-0.0870240726472287	0.424821180728002	0.999853026651453	0.328161775145984
chr1	23848364	23848463	100	+	utr3	B3gat2	0.384533449594547	0.999942495602307	0.318627665071381	1	0.404291625770224	0.995227999524213	0.163728202355046	-0.0870240726472287	0.424821180728002	0.999853026651453	0.250752275002275
chr1	24678680	24678938	259	+	utr5	Lmbrd1	0.722865898444337	0.999942495602307	0.800807235203902	1	0.824265581729589	0.995227999524213	0.0990905823415993	0.102165436127436	0.00917367254420253	0.999853026651453	-0.00307485378583691
chr1	24763421	24763768	348	+	utr3	Lmbrd1	0.670628314190764	0.999942495602307	0.745353168169349	1	0.909983313255409	0.995227999524213	0.134394493520107	0.102165436127436	0.00917367254420253	0.999853026651453	0.0322290573926712
chr1	32172764	32172914	151	+	utr5	Khdrbs2	0.18304996518285	0.999942495602307	0.164735735858083	1	0.266600183788472	0.995227999524213	0.111610134805935	-0.00957718886437492	0.936219973215487	0.999853026651453	0.12118732367031
chr1	33670416	33670515	100	+	exon	1700001G17Rik	0.589901796639311	0.999942495602307	0.578419701506458	1	0.654947997915205	0.995227999524213	0.28175291902264	0.25684580286662	0.586501017664574	0.999853026651453	0.0249071161560198
chr1	33719937	33720419	483	+	utr5	Rab23	0.258642820886868	0.999942495602307	0.261021503421829	1	0.355593757667102	0.995227999524213	-0.0975531646015264	0.0219549272775631	0.814751969684417	0.999853026651453	-0.11950809187909
chr1	33739370	33739869	500	+	utr3	Rab23	0.151384648474445	0.999942495602307	0.130133236989647	1	0.224603347332532	0.995227999524213	0.169056969920766	0.0219549272775631	0.814751969684417	0.999853026651453	0.147102042643203
chr1	33740318	33740368	51	+	utr3	Rab23	0.776864072453732	0.999942495602307	0.818756938136812	1	0.942858078875959	0.995227999524213	0.211304574622082	0.0219549272775631	0.814751969684417	0.999853026651453	0.189349647344519
chr1	33908275	33908325	51	+	exon	Dst	0.0924832652934776	0.999942495602307	0.0966658053187925	1	0.169283692525649	0.995227999524213	-0.0898104496297442	-0.00690567545761688	0.790997854331016	0.999853026651453	-0.0829047741721273
chr1	34180173	34180422	250	+	exon	Dst	0.148856453265066	0.999942495602307	0.125562679520859	1	0.207946947326186	0.995227999524213	0.258500294227572	-0.00690567545761688	0.790997854331016	0.999853026651453	0.265405969685189
chr1	34188084	34188134	51	+	exon	Dst	0.645016344786562	0.999942495602307	0.651937997397188	1	0.692610123213202	0.995227999524213	0.37330704921694	-0.00690567545761688	0.790997854331016	0.999853026651453	0.380212724674556
chr1	34188334	34188434	101	+	exon	Dst	0.7323744363847	0.999942495602307	0.699070154497031	1	0.69375988405841	0.995227999524213	0.191560410405896	-0.00690567545761688	0.790997854331016	0.999853026651453	0.198466085863513
chr1	34188733	34188933	201	+	exon	Dst	0.354275107029308	0.999942495602307	0.305989064057426	1	0.40893477791494	0.995227999524213	0.140194666709512	-0.00690567545761688	0.790997854331016	0.999853026651453	0.147100342167129
chr1	34189383	34189432	50	+	exon	Dst	0.0348512166996243	0.999942495602307	0.0318158751575826	1	0.0500135435955345	0.995227999524213	-0.724108570736692	-0.00690567545761688	0.790997854331016	0.999853026651453	-0.717202895279075
chr1	34189582	34189632	51	+	exon	Dst	0.830006271441623	0.999942495602307	0.867392515329424	1	0.942937898894102	0.995227999524213	0.30326146785603	-0.00690567545761688	0.790997854331016	0.999853026651453	0.310167143313647
chr1	34190381	34190581	201	+	exon	Dst	0.778881420390715	0.999942495602307	0.839424719849113	1	0.94287168335317	0.995227999524213	0.001692849017978	-0.00690567545761688	0.790997854331016	0.999853026651453	0.00859852447559488
chr1	34191081	34191131	51	+	exon	Dst	0.364892809531274	0.999942495602307	0.334436230735716	1	0.397864246800979	0.995227999524213	-0.0250938653652742	-0.00690567545761688	0.790997854331016	0.999853026651453	-0.0181881899076574
chr1	34191880	34192179	300	+	exon	Dst	0.744643964878176	0.999942495602307	0.807091312868107	1	0.858792922016382	0.995227999524213	0.0131152951075188	-0.00690567545761688	0.790997854331016	0.999853026651453	0.0200209705651357
chr1	34192879	34192929	51	+	exon	Dst	0.252101154437186	0.999942495602307	0.250969272226017	1	0.367815437014268	0.995227999524213	-0.184198541905173	-0.00690567545761688	0.790997854331016	0.999853026651453	-0.177292866447556
chr1	34225705	34225755	51	+	exon	Dst	0.0732969098246417	0.999942495602307	0.0587175231799239	1	0.0853166945986499	0.995227999524213	0.163787103859145	-0.00690567545761688	0.790997854331016	0.999853026651453	0.170692779316762
chr1	34227824	34228174	351	+	exon	Dst	0.315076358174573	0.999942495602307	0.238170208718689	1	0.318447224848052	0.995227999524213	0.12913601001779	-0.00690567545761688	0.790997854331016	0.999853026651453	0.136041685475407
chr1	34228573	34228723	151	+	exon	Dst	0.633804009161545	0.999942495602307	0.557144216424322	1	0.632986800262337	0.995227999524213	0.11389555430222	-0.00690567545761688	0.790997854331016	0.999853026651453	0.120801229759837
chr1	34236672	34236722	51	+	utr5	Dst	0.713457071882619	0.999942495602307	0.685579229383742	1	0.775422843111163	0.995227999524213	-0.471384122203106	-0.00690567545761688	0.790997854331016	0.999853026651453	-0.464478446745489
chr1	34237620	34237820	201	+	exon	Dst	0.809463897790886	0.999942495602307	0.781446353175583	1	0.889807401265585	0.995227999524213	0.506643544532669	-0.00690567545761688	0.790997854331016	0.999853026651453	0.513549219990286
chr1	34238569	34238669	101	+	exon	Dst	0.595163435090878	0.999942495602307	0.616070309764781	1	0.69490325285353	0.995227999524213	0.18159535825531	-0.00690567545761688	0.790997854331016	0.999853026651453	0.188501033712926
chr1	34307412	34307512	101	+	exon	Dst	0.99925605988983	1	0.842458916020773	1	0.822628655183711	0.995227999524213	-0.0199840998292652	-0.00690567545761688	0.790997854331016	0.999853026651453	-0.0130784243716484
chr1	34308311	34308361	51	+	utr3	Dst	0.372117674289939	0.999942495602307	0.32534473330887	1	0.354167188006681	0.995227999524213	0.103661166510976	-0.00690567545761688	0.790997854331016	0.999853026651453	0.110566841968593
chr1	34439901	34439950	50	+	utr5	Imp4	0.553507503299644	0.999942495602307	0.589223312036664	1	0.694799042459251	0.995227999524213	-0.0849811019939504	0.0480036904910746	0.526705972568715	0.999853026651453	-0.132984792485025
chr1	34472784	34472884	101	+	utr5	Ptpn18	0.375028639093503	0.999942495602307	0.318105130313117	1	0.406180160229393	0.995227999524213	-0.0711801530933442	-0.247344090133378	0.5444238942144	0.999853026651453	0.176163937040034
chr1	34579757	34586802	7046	+	utr5	Amer3	0.597528322510795	0.999942495602307	0.523387578204892	1	0.730227720239446	0.995227999524213	-0.0135262070144448	0.0807459084382446	0.0701220683790097	0.999853026651453	-0.0942721154526895
chr1	34586952	34587002	51	+	exon	Amer3	0.451141804180301	0.999942495602307	0.488099350420673	1	0.488203849083618	0.995227999524213	-0.035609991842123	0.0807459084382446	0.0701220683790097	0.999853026651453	-0.116355900280368
chr1	34587451	34587701	251	+	exon	Amer3	0.137829352195713	0.999942495602307	0.127530452790663	1	0.212283928005182	0.995227999524213	0.102811679670878	0.0807459084382446	0.0701220683790097	0.999853026651453	0.0220657712326329
chr1	34587850	34588050	201	+	exon	Amer3	0.231627305992095	0.999942495602307	0.281107527245797	1	0.397336893529368	0.995227999524213	-0.00863407535648972	0.0807459084382446	0.0701220683790097	0.999853026651453	-0.0893799837947343
chr1	34588150	34588200	51	+	exon	Amer3	0.0473353749764162	0.999942495602307	0.0660373792814196	1	0.102964047313287	0.995227999524213	-0.0877644081133965	0.0807459084382446	0.0701220683790097	0.999853026651453	-0.168510316551641
chr1	34588449	34588549	101	+	exon	Amer3	0.171785148288665	0.999942495602307	0.155137764382203	1	0.238267147782738	0.995227999524213	0.101035964795612	0.0807459084382446	0.0701220683790097	0.999853026651453	0.0202900563573669
chr1	34588649	34588699	51	+	exon	Amer3	0.217498387377724	0.999942495602307	0.23569133908571	1	0.288285217998257	0.995227999524213	-0.0156984754808829	0.0807459084382446	0.0701220683790097	0.999853026651453	-0.0964443839191275
chr1	34589148	34589247	100	+	utr3	Amer3	0.947334601922274	0.999942495602307	0.997249776815954	1	0.940293913268044	0.995227999524213	0.0862736469080684	0.0807459084382446	0.0701220683790097	0.999853026651453	0.00552773846982375
chr1	34589347	34589497	151	+	utr3	Amer3	0.874981705672406	0.999942495602307	0.769732359097178	1	0.845871669510149	0.995227999524213	0.0466568625043439	0.0807459084382446	0.0701220683790097	0.999853026651453	-0.0340890459339008
chr1	34589597	34589746	150	+	utr3	Amer3	0.494680552640283	0.999942495602307	0.452078565055728	1	0.537277449598414	0.995227999524213	-0.00350141004358364	0.0807459084382446	0.0701220683790097	0.999853026651453	-0.0842473184818283
chr1	34589946	34590245	300	+	utr3	Amer3	0.267303582278257	0.999942495602307	0.355304758014351	1	0.420055209580722	0.995227999524213	0.00519585218051512	0.0807459084382446	0.0701220683790097	0.999853026651453	-0.0755500562577295
chr1	34590395	34590445	51	+	utr3	Amer3	0.308944872950299	0.999942495602307	0.249867289421737	1	0.275431574541108	0.995227999524213	0.203173989245935	0.0807459084382446	0.0701220683790097	0.999853026651453	0.122428080807691
chr1	34678238	34721778	43541	+	exon	Arhgef4	0.494119552305367	0.999942495602307	0.536818615174605	1	0.693502295539975	0.995227999524213	-0.115113553566734	-0.0328264803609642	0.297690636981798	0.999853026651453	-0.0822870732057703
chr1	34721978	34722127	150	+	exon	Arhgef4	0.257679835870671	0.999942495602307	0.229541229222903	1	0.375316621310048	0.995227999524213	-0.0580704229457925	-0.0328264803609642	0.297690636981798	0.999853026651453	-0.0252439425848283
chr1	34722227	34722376	150	+	exon	Arhgef4	0.779922926370624	0.999942495602307	0.730339532718605	1	0.843256742669514	0.995227999524213	0.0914612351645938	-0.0328264803609642	0.297690636981798	0.999853026651453	0.124287715525558
chr1	34723721	34723820	100	+	exon	Arhgef4	0.901877798586624	0.999942495602307	0.939727369301138	1	0.972000126318025	0.995227999524213	-0.11791244443637	-0.0328264803609642	0.297690636981798	0.999853026651453	-0.0850859640754057
chr1	34723970	34724169	200	+	exon	Arhgef4	0.996916538817519	0.999965120913292	0.92787179423179	1	0.950046707234829	0.995227999524213	-0.0592870952122068	-0.0328264803609642	0.297690636981798	0.999853026651453	-0.0264606148512426
chr1	34724268	34724318	51	+	exon	Arhgef4	0.440835599463388	0.999942495602307	0.441440208118995	1	0.540460130210934	0.995227999524213	-0.133529707108172	-0.0328264803609642	0.297690636981798	0.999853026651453	-0.100703226747207
chr1	34724517	34724667	151	+	exon	Arhgef4	0.136220926881318	0.999942495602307	0.1100716003692	1	0.130559946330629	0.995227999524213	0.280021745020971	-0.0328264803609642	0.297690636981798	0.999853026651453	0.312848225381935
chr1	34724766	34724965	200	+	exon	Arhgef4	0.638033487825408	0.999942495602307	0.590798910499871	1	0.751102014073838	0.995227999524213	0.15680034518962	-0.0328264803609642	0.297690636981798	0.999853026651453	0.189626825550584
chr1	34750657	34750706	50	+	utr5	Arhgef4	0.0958764637580204	0.999942495602307	0.0634930684993591	1	0.0933614711393508	0.995227999524213	0.00797888384221092	-0.0328264803609642	0.297690636981798	0.999853026651453	0.0408053642031751
chr1	34801747	34801897	151	+	utr5	Arhgef4	0.491179463966662	0.999942495602307	0.575303929672001	1	0.607340761119838	0.995227999524213	-0.122362763769427	-0.0328264803609642	0.297690636981798	0.999853026651453	-0.089536283408463
chr1	34808615	34808665	51	+	utr3	Arhgef4	0.350188985682541	0.999942495602307	0.286718334965855	1	0.260864784603008	0.995227999524213	0.348003506757923	-0.0328264803609642	0.297690636981798	0.999853026651453	0.380829987118887
chr1	34811765	34812114	350	+	utr3	Arhgef4	0.361637323929461	0.999942495602307	0.33225487028703	1	0.397277003941758	0.995227999524213	0.0256905397881021	-0.0328264803609642	0.297690636981798	0.999853026651453	0.0585170201490663
chr1	34812562	34812662	101	+	utr3	Arhgef4	0.277326625272575	0.999942495602307	0.246974903017188	1	0.34134858014443	0.995227999524213	0.0522843188634975	-0.0328264803609642	0.297690636981798	0.999853026651453	0.0851107992244617
chr1	34850026	34851849	1824	+	utr5	Plekhb2	0.727109025137058	0.999942495602307	0.594033272678328	1	0.642254913140576	0.995227999524213	-0.0451751763587569	-0.00470596373081612	0.873941919152437	0.999853026651453	-0.0404692126279408
chr1	36068450	36068799	350	+	utr5	Hs6st1	0.807969888387311	0.999942495602307	0.930604497695235	1	0.98385501237298	0.995227999524213	-0.0500970358140653	-0.0150174820049481	0.682402897211196	0.999853026651453	-0.0350795538091172
chr1	36103551	36103750	200	+	exon	Hs6st1	0.0990694977779248	0.999942495602307	0.17899221878398	1	0.255481737400937	0.995227999524213	-0.0490217981535885	-0.0150174820049481	0.682402897211196	0.999853026651453	-0.0340043161486404
chr1	36103850	36104499	650	+	utr3	Hs6st1	0.852740965857973	0.999942495602307	0.927472812817255	1	0.985576035325339	0.995227999524213	0.00667147739244905	-0.0150174820049481	0.682402897211196	0.999853026651453	0.0216889593973972
chr1	36106047	36106246	200	+	utr3	Hs6st1	0.643009266101384	0.999942495602307	0.55577467105375	1	0.622588090303965	0.995227999524213	0.0550103974945726	-0.0150174820049481	0.682402897211196	0.999853026651453	0.0700278794995207
chr1	36307783	36307883	101	+	utr5	Arid5a	0.981103392210184	0.999942495602307	0.918489049208923	1	0.966393815955642	0.995227999524213	-0.0685733074872113	-0.112762514523633	0.144307018007823	0.999853026651453	0.044189207036422
chr1	36319233	36319383	151	+	utr3	Arid5a	0.82612109825273	0.999942495602307	0.761648521419673	1	0.830474507280878	0.995227999524213	0.151850155266153	-0.112762514523633	0.144307018007823	0.999853026651453	0.264612669789786
chr1	36319483	36319533	51	+	utr3	Arid5a	0.0724891437736249	0.999942495602307	0.0598678053581296	1	0.0567885463050884	0.995227999524213	0.05975181282466	-0.112762514523633	0.144307018007823	0.999853026651453	0.172514327348293
chr1	36319783	36319883	101	+	utr3	Arid5a	0.517934026916232	0.999942495602307	0.523301397550567	1	0.483076017283229	0.995227999524213	0.0954330380299679	-0.112762514523633	0.144307018007823	0.999853026651453	0.208195552553601
chr1	36319983	36320232	250	+	utr3	Arid5a	0.0778209416344119	0.999942495602307	0.0502220911747099	1	0.106201394470349	0.995227999524213	0.0605028579600407	-0.112762514523633	0.144307018007823	0.999853026651453	0.173265372483674
chr1	36320382	36320582	201	+	utr3	Arid5a	0.339989451383713	0.999942495602307	0.311860272892492	1	0.331287159605138	0.995227999524213	-0.0957978811662839	-0.112762514523633	0.144307018007823	0.999853026651453	0.0169646333573494
chr1	36320682	36321032	351	+	utr3	Arid5a	0.152509518885707	0.999942495602307	0.11415914511402	1	0.18234177534496	0.995227999524213	0.264293422669807	-0.112762514523633	0.144307018007823	0.999853026651453	0.37705593719344
chr1	36321281	36321431	151	+	utr3	Arid5a	0.892107693506549	0.999942495602307	0.911441410421628	1	0.94230214197415	0.995227999524213	-0.179902288805929	-0.112762514523633	0.144307018007823	0.999853026651453	-0.0671397742822953
chr1	36471670	36471819	150	+	utr5	Cnnm4	0.811438583956698	0.999942495602307	0.875472632491696	1	0.901408436883839	0.995227999524213	-0.0191651911795851	0.0252645530985378	0.733821973375649	0.999853026651453	-0.0444297442781229
chr1	36471919	36472267	349	+	exon	Cnnm4	0.450720016112438	0.999942495602307	0.496753561768345	1	0.613480042724897	0.995227999524213	-0.128697805595479	0.0252645530985378	0.733821973375649	0.999853026651453	-0.153962358694017
chr1	36472665	36473014	350	+	exon	Cnnm4	0.319621458736866	0.999942495602307	0.272301085242923	1	0.352945420239144	0.995227999524213	0.226928353037706	0.0252645530985378	0.733821973375649	0.999853026651453	0.201663799939168
chr1	36506474	36506574	101	+	exon	Gm47280	0.150130339850334	0.999942495602307	0.127203192091397	1	0.229526058262987	0.995227999524213	0.252345785023888	NA	NA	NA	NA
chr1	36506723	36506773	51	+	utr3	Cnnm4	0.0182917336503117	0.999942495602307	0.0196305129164719	1	0.0175604124392188	0.995227999524213	0.120930631819026	0.0252645530985378	0.733821973375649	0.999853026651453	0.0956660787204882
chr1	36507121	36507221	101	+	utr3	Cnnm4	0.689523748896257	0.999942495602307	0.616310174713302	1	0.584653861933203	0.995227999524213	0.217341339543264	0.0252645530985378	0.733821973375649	0.999853026651453	0.192076786444726
chr1	36511917	36512215	299	+	exon	Cnnm3	0.781032630938035	0.999942495602307	0.908609245903591	1	0.958167059091172	0.995227999524213	-0.0434016972399722	8.08947599711367e-05	0.998529909271112	0.999913186790527	-0.0434825919999433
chr1	36512315	36513111	797	+	exon	Cnnm3	0.866838293184582	0.999942495602307	0.936973998140337	1	0.969669704340244	0.995227999524213	-0.0399509715274248	8.08947599711367e-05	0.998529909271112	0.999913186790527	-0.040031866287396
chr1	36520373	36520555	183	+	exon	Cnnm3	0.86398765999756	0.999942495602307	0.921359155398626	1	0.945684644204042	0.995227999524213	-0.218182581880304	8.08947599711367e-05	0.998529909271112	0.999913186790527	-0.218263476640275
chr1	36525202	36525301	100	+	utr3	Cnnm3	0.320040884285778	0.999942495602307	0.291706572502699	1	0.392835004817323	0.995227999524213	0.167531221692447	8.08947599711367e-05	0.998529909271112	0.999913186790527	0.167450326932476
chr1	36526844	36527093	250	+	utr3	Cnnm3	0.273371468937355	0.999942495602307	0.332435724411331	1	0.385176804677103	0.995227999524213	-0.0962287477876551	8.08947599711367e-05	0.998529909271112	0.999913186790527	-0.0963096425476262
chr1	36557751	36558247	497	+	exon	D430040D24Rik	0.07135555341115	0.999942495602307	0.0322367513154458	1	0.0410135567744275	0.995227999524213	0.0459243254393074	-0.267479264949683	0.301833109993913	0.999853026651453	0.313403590388991
chr1	36558743	36559190	448	+	exon	D430040D24Rik	0.664630099482768	0.999942495602307	0.674468622345554	1	0.685221294185422	0.995227999524213	0.0169798364892255	-0.267479264949683	0.301833109993913	0.999853026651453	0.284459101438909
chr1	36691548	36691647	100	+	utr5	Cox5b	0.445998707321011	0.999942495602307	0.543714777908012	1	0.65018876158487	0.995227999524213	-0.0877926766665388	-0.0438908341914164	0.21632945381178	0.999853026651453	-0.0439018424751224
chr1	37299915	37300015	101	+	utr5	Inpp4a	0.337342781976774	0.999942495602307	0.244088478952851	1	0.310481669690399	0.995227999524213	0.00104832745638643	-0.0529359575380965	0.0159738357283309	0.999853026651453	0.0539842849944829
chr1	37403707	37403756	50	+	utr3	Inpp4a	0.895239668709195	0.999942495602307	0.933134101521306	1	0.925659918962669	0.995227999524213	0.0234760315326162	-0.0529359575380965	0.0159738357283309	0.999853026651453	0.0764119890707127
chr1	37408189	37408289	101	+	utr3	Inpp4a	0.779016749153702	0.999942495602307	0.722507640093694	1	0.737848673483342	0.995227999524213	-0.138615395168203	-0.0529359575380965	0.0159738357283309	0.999853026651453	-0.0856794376301063
chr1	37430188	37430287	100	+	utr5	Unc50	0.440587637541207	0.999942495602307	0.379418725601586	1	0.442087729948023	0.995227999524213	0.182785304685174	0.176862887707619	0.0521524140076168	0.999853026651453	0.00592241697755588
chr1	37869545	37869595	51	+	exon	Gm26805	0.27312410948961	0.999942495602307	0.219882772313886	1	0.329492133095165	0.995227999524213	0.45203320273305	-0.253975139260691	0.277601008240837	0.999853026651453	0.706008341993742
chr1	37869695	37869894	200	+	exon	Gm26805	0.0986342876095912	0.999942495602307	0.0666702615162058	1	0.103822134887484	0.995227999524213	0.322570498470477	-0.253975139260691	0.277601008240837	0.999853026651453	0.576545637731168
chr1	37870043	37870093	51	+	exon	Gm26805	0.982572676044881	0.999942495602307	0.993204723592559	1	0.930322369220691	0.995227999524213	-0.601686065097265	-0.253975139260691	0.277601008240837	0.999853026651453	-0.347710925836574
chr1	37870541	37870741	201	+	exon	Gm26805	0.52375855092227	0.999942495602307	0.501118709354346	1	0.72123794467474	0.995227999524213	0.033223294869363	-0.253975139260691	0.277601008240837	0.999853026651453	0.287198434130054
chr1	37871189	37871288	100	+	exon	Gm26805	0.0525173424007144	0.999942495602307	0.029545300466022	1	0.0556272404428106	0.995227999524213	0.636830812622693	-0.253975139260691	0.277601008240837	0.999853026651453	0.890805951883385
chr1	37874959	37875008	50	+	exon	Lipt1	0.676169358500091	0.999942495602307	0.664041888005469	1	0.845627027286877	0.995227999524213	0.874504496332009	0.123301814687116	0.575860113486323	0.999853026651453	0.751202681644893
chr1	37875349	37875447	99	+	exon	Lipt1	0.0492551038207394	0.999942495602307	0.0511376294697232	1	0.098129291592548	0.995227999524213	-0.102561950578333	0.123301814687116	0.575860113486323	0.999853026651453	-0.225863765265449
chr1	37875593	37875984	392	+	exon	Lipt1	0.996590526138193	0.999965120913292	0.95260468099195	1	0.974737241908768	0.995227999524213	0.197620935299853	0.123301814687116	0.575860113486323	0.999853026651453	0.0743191206127367
chr1	37890527	37890576	50	+	utr5	Mrpl30	0.165829413251829	0.999942495602307	0.15709404899763	1	0.195047941619646	0.995227999524213	0.142926693954606	-0.0463800263535753	0.584064221834391	0.999853026651453	0.189306720308181
chr1	37998159	37998309	151	+	utr5	Eif5b	0.892761347000026	0.999942495602307	0.979515806584444	1	0.966350639632196	0.995227999524213	0.00465953006710801	0.115804994398581	0.00565515676546921	0.999853026651453	-0.111145464331473
chr1	38019036	38019085	50	+	exon	Eif5b	0.599993804384012	0.999942495602307	0.608631938615031	1	0.633812965545628	0.995227999524213	0.152968945973938	0.115804994398581	0.00565515676546921	0.999853026651453	0.0371639515753569
chr1	38019334	38019434	101	+	exon	Eif5b	0.0131847382688346	0.995057290013532	0.0123866590835382	1	0.0166465905362239	0.995227999524213	-0.0814275046996792	0.115804994398581	0.00565515676546921	0.999853026651453	-0.19723249909826
chr1	38021642	38021692	51	+	exon	Eif5b	0.361937843645872	0.999942495602307	0.268820184933246	1	0.294420121694599	0.995227999524213	0.225105754902924	0.115804994398581	0.00565515676546921	0.999853026651453	0.109300760504344
chr1	38021791	38022243	453	+	exon	Eif5b	0.521029799288679	0.999942495602307	0.541802988095879	1	0.615666372957888	0.995227999524213	0.0636812207063866	0.115804994398581	0.00565515676546921	0.999853026651453	-0.0521237736921943
chr1	38034091	38036179	2089	+	exon	Eif5b	0.627310028549897	0.999942495602307	0.658096024203912	1	0.534300979855055	0.995227999524213	0.119516449586697	0.115804994398581	0.00565515676546921	0.999853026651453	0.00371145518811619
chr1	38051748	38051897	150	+	utr3	Eif5b	0.746085337285741	0.999942495602307	0.687634173695145	1	0.770962931586018	0.995227999524213	0.196393177619854	0.115804994398581	0.00565515676546921	0.999853026651453	0.0805881832212734
chr1	38987791	38987891	101	+	utr5	Pdcl3	0.489155630388193	0.999942495602307	0.454149863623124	1	0.526181078509501	0.995227999524213	0.0446405297265399	-0.0889158681567371	0.461751541514949	0.999853026651453	0.133556397883277
chr1	39193781	39194332	552	+	utr5	Npas2	0.466043330716647	0.999942495602307	0.380420304100952	1	0.463949062613297	0.995227999524213	0.0813256427441599	-0.0295564149402127	0.417121802749225	0.999853026651453	0.110882057684373
chr1	39194482	39194532	51	+	utr5	Npas2	0.649097809957141	0.999942495602307	0.663021147637533	1	0.789476368300672	0.995227999524213	-0.177386254310356	-0.0295564149402127	0.417121802749225	0.999853026651453	-0.147829839370143
chr1	39362138	39362188	51	+	utr3	Npas2	0.31939750209139	0.999942495602307	0.350130273241925	1	0.461074462614398	0.995227999524213	-0.506352234869708	-0.0295564149402127	0.417121802749225	0.999853026651453	-0.476795819929495
chr1	39362637	39362887	251	+	utr3	Npas2	0.675610171508037	0.999942495602307	0.61379905494269	1	0.582842334516113	0.995227999524213	0.142569756433185	-0.0295564149402127	0.417121802749225	0.999853026651453	0.172126171373398
chr1	39367940	39368037	98	+	utr5	Rpl31	0.00870010144560673	0.937561958080981	0.0158543294503391	1	0.0445488051259499	0.995227999524213	0.00445740909047824	0.0558503481244604	0.221647115667255	0.999853026651453	-0.0513929390339821
chr1	39535646	39535696	51	+	utr5	Cnot11	0.418839799889192	0.999942495602307	0.38323216586401	1	0.502824651979679	0.995227999524213	-0.0272201893819147	0.0306386282219302	0.655831309873578	0.999853026651453	-0.0578588176038449
chr1	39535794	39535943	150	+	utr5	Cnot11	0.535373622709213	0.999942495602307	0.485486054081066	1	0.609316903884047	0.995227999524213	0.0979492843943487	0.0306386282219302	0.655831309873578	0.999853026651453	0.0673106561724185
chr1	39536288	39537416	1129	+	exon	Cnot11	0.332815458072798	0.999942495602307	0.398496604177256	1	0.464569365624639	0.995227999524213	-0.160634590543206	0.0306386282219302	0.655831309873578	0.999853026651453	-0.191273218765137
chr1	39545160	39545259	100	+	utr3	Cnot11	0.659904639947312	0.999942495602307	0.676666383033754	1	0.761901309827885	0.995227999524213	-0.308737507252643	0.0306386282219302	0.655831309873578	0.999853026651453	-0.339376135474573
chr1	39546543	39546741	199	+	utr3	Cnot11	0.269914984545617	0.999942495602307	0.29725000882105	1	0.394078036337299	0.995227999524213	0.0658826584666517	0.0306386282219302	0.655831309873578	0.999853026651453	0.0352440302447215
chr1	39650324	39650473	150	+	exon	D930019O06Rik	0.940098204038588	0.999942495602307	0.977645537135969	1	0.967026629028899	0.995227999524213	-0.182181000111639	0.0717641374036722	0.726704834262461	0.999853026651453	-0.253945137515312
chr1	39650671	39651364	694	+	exon	D930019O06Rik	0.964282181638238	0.999942495602307	0.873282814389879	1	0.942763217460752	0.995227999524213	0.0264059771345904	0.0717641374036722	0.726704834262461	0.999853026651453	-0.0453581602690817
chr1	39655163	39655262	100	+	exon	D930019O06Rik	0.820426327399601	0.999942495602307	0.787550384476692	1	0.716922471770646	0.995227999524213	-0.158117756819877	0.0717641374036722	0.726704834262461	0.999853026651453	-0.229881894223549
chr1	39655411	39655460	50	+	exon	D930019O06Rik	0.00447425851861227	0.902747117675748	0.00226986382804363	1	0.0175253522726141	0.995227999524213	-0.699592264686425	0.0717641374036722	0.726704834262461	0.999853026651453	-0.771356402090097
chr1	39900963	39901013	51	+	utr5	Map4k4	0.991051723142642	0.999965120913292	0.921797566180316	1	0.857576540226926	0.995227999524213	0.0809351099396022	0.0339164579332465	0.245099708224892	0.999853026651453	0.0470186520063558
chr1	39901162	39901212	51	+	utr5	Map4k4	0.8190891928515	0.999942495602307	0.901818667433811	1	0.990657250135882	0.995227999524213	-0.00818750016302053	0.0339164579332465	0.245099708224892	0.999853026651453	-0.042103958096267
chr1	39997031	39997181	151	+	exon	Map4k4	0.455364149570869	0.999942495602307	0.326778198783407	1	0.472486991873225	0.995227999524213	0.127343374745387	0.0339164579332465	0.245099708224892	0.999853026651453	0.0934269168121402
chr1	40024664	40024714	51	+	utr3	Map4k4	0.302226473302133	0.999942495602307	0.273748759127541	1	0.337772654106736	0.995227999524213	0.341906738505549	0.0339164579332465	0.245099708224892	0.999853026651453	0.307990280572302
chr1	40024913	40025113	201	+	utr3	Map4k4	0.398807445892988	0.999942495602307	0.336857022470525	1	0.370215946503371	0.995227999524213	0.11138966173648	0.0339164579332465	0.245099708224892	0.999853026651453	0.0774732038032333
chr1	40313231	40313678	448	+	utr3	Il1r1	0.761436607397614	0.999942495602307	0.816788045335109	1	0.845482130635651	0.995227999524213	-0.0234390752934555	-0.018225349500037	0.919544564426431	0.999853026651453	-0.0052137257934185
chr1	40580329	40580378	50	+	utr5	Slc9a4	0.114717237055989	0.999942495602307	0.0432114332779326	1	0.187420017646559	0.995227999524213	-1.1911316877731	0.248849753929189	0.344398659766037	0.999853026651453	-1.43998144170229
chr1	40629436	40629585	150	+	exon	Slc9a4	0.9331771989561	0.999942495602307	0.973551183062525	1	0.964718383170098	0.995227999524213	0.0582708073569269	0.248849753929189	0.344398659766037	0.999853026651453	-0.190578946572262
chr1	40630031	40630081	51	+	utr3	Slc9a4	0.525294581147017	0.999942495602307	0.499308646957759	1	0.790329388453566	0.995227999524213	1.446005521524	0.248849753929189	0.344398659766037	0.999853026651453	1.19715576759481
chr1	40680674	40680873	200	+	utr5	Slc9a2	0.848237284325527	0.999942495602307	0.856638608055346	1	0.867138998599782	0.995227999524213	-0.125818496823889	0.0255673991316181	0.804297271656861	0.999853026651453	-0.151385895955507
chr1	40680973	40681123	151	+	utr5	Slc9a2	0.675829274451537	0.999942495602307	0.703239221961327	1	0.782099572941417	0.995227999524213	0.0681346069545919	0.0255673991316181	0.804297271656861	0.999853026651453	0.0425672078229738
chr1	40681422	40681522	101	+	utr5	Slc9a2	0.0272174880404728	0.999942495602307	0.0220017688747145	1	0.0238352640817291	0.995227999524213	-0.555160164644636	0.0255673991316181	0.804297271656861	0.999853026651453	-0.580727563776254
chr1	40681671	40681871	201	+	utr5	Slc9a2	0.974635040554135	0.999942495602307	0.964772109370001	1	0.980116922343637	0.995227999524213	0.0877447345244553	0.0255673991316181	0.804297271656861	0.999853026651453	0.0621773353928372
chr1	40767827	40768076	250	+	utr3	Slc9a2	0.0289251945872648	0.999942495602307	0.0290254945737059	1	0.0523986441956627	0.995227999524213	-0.0674979157317489	0.0255673991316181	0.804297271656861	0.999853026651453	-0.093065314863367
chr1	40768226	40768275	50	+	utr3	Slc9a2	0.347996336671072	0.999942495602307	0.323718471429187	1	0.573219787986728	0.995227999524213	-0.354593185318402	0.0255673991316181	0.804297271656861	0.999853026651453	-0.38016058445002
chr1	40773855	40773953	99	+	exon	Gm37915	0.616395370962419	0.999942495602307	0.558952724427383	1	0.66217016724149	0.995227999524213	-0.233265300295851	-1.65056014036407	0.233214760181204	0.999853026651453	1.41729484006822
chr1	42261905	42262004	100	+	exon	Gm28175	0.045633493393005	0.999942495602307	0.0370163055063183	1	0.116165460247641	0.995227999524213	-0.600712048465688	0.470893533691136	0.09885154163021	0.999853026651453	-1.07160558215682
chr1	42295920	42296068	149	+	exon	Gm28175	0.144063597026738	0.999942495602307	0.123115054652181	1	0.193479187851825	0.995227999524213	-0.158982935409149	0.470893533691136	0.09885154163021	0.999853026651453	-0.629876469100284
chr1	42304016	42304065	50	+	exon	Gm28175	0.54498116061495	0.999942495602307	0.489506366811893	1	0.681073614594357	0.995227999524213	-0.112050145382965	0.470893533691136	0.09885154163021	0.999853026651453	-0.5829436790741
chr1	42694974	42740602	45629	+	utr3	Pou3f3	0.338278215656131	0.999942495602307	0.345250309478774	1	0.369975604048889	0.995227999524213	-0.0200527996457844	-0.0586954179066743	0.0762750167079393	0.999853026651453	0.03864261826089
chr1	42898872	42898971	100	+	exon	Mrps9	0.817832186472653	0.999942495602307	0.800965525228446	1	0.928751503512738	0.995227999524213	0.0739481172981747	0.00914944128479458	0.921070645050793	0.999853026651453	0.0647986760133802
chr1	42952922	42953221	300	+	utr5	Gpr45	0.126873492692739	0.999942495602307	0.126261935471604	1	0.221537301740554	0.995227999524213	-0.2370391228265	0.123133221299728	0.134807787687566	0.999853026651453	-0.360172344126228
chr1	42953507	42953857	351	+	exon	Gpr45	0.921341282169162	0.999942495602307	0.858261380757465	1	0.864747927900649	0.995227999524213	-0.0206960675086137	0.123133221299728	0.134807787687566	0.999853026651453	-0.143829288808342
chr1	42954605	42954655	51	+	exon	Gpr45	0.614302326569655	0.999942495602307	0.45264036916628	1	0.479034073688503	0.995227999524213	0.444145287867056	0.123133221299728	0.134807787687566	0.999853026651453	0.321012066567328
chr1	43029594	43029694	101	+	exon	Gpr45	0.134423664757391	0.999942495602307	0.113026934224591	1	0.187121150225746	0.995227999524213	-0.291648938612229	0.123133221299728	0.134807787687566	0.999853026651453	-0.414782159911957
chr1	43032012	43032062	51	+	utr5	Gpr45	0.343381913176996	0.999942495602307	0.319477748186069	1	0.423691709550448	0.995227999524213	0.231869106502225	0.123133221299728	0.134807787687566	0.999853026651453	0.108735885202497
chr1	43032162	43032312	151	+	utr5	Gpr45	0.641479172215806	0.999942495602307	0.650278296678771	1	0.707527989129893	0.995227999524213	0.0576718464870698	0.123133221299728	0.134807787687566	0.999853026651453	-0.065461374812658
chr1	43032511	43033060	550	+	exon	Gpr45	0.0852621211260199	0.999942495602307	0.121070812143999	1	0.207467096715169	0.995227999524213	0.0272439305061158	0.123133221299728	0.134807787687566	0.999853026651453	-0.0958892907936121
chr1	43092638	43092738	101	+	exon	8430432A02Rik	0.402037740896873	0.999942495602307	0.363406049619351	1	0.480415453333033	0.995227999524213	-0.0720111735849116	0.161068933777759	0.771612789573106	0.999853026651453	-0.233080107362671
chr1	43098759	43098809	51	+	utr5	AI597479	0.15085517075693	0.999942495602307	0.168155596538417	1	0.261913115071243	0.995227999524213	-0.129122121766983	0.0483455860708806	0.639140757081451	0.999853026651453	-0.177467707837864
chr1	43445771	43446019	249	+	utr5	Nck2	0.288748567682521	0.999942495602307	0.259224361086887	1	0.233231983187582	0.995227999524213	-0.00430433643473805	0.018672955853712	0.707915497680408	0.999853026651453	-0.0229772922884501
chr1	43554168	43554564	397	+	exon	Nck2	0.219152488219274	0.999942495602307	0.192154947487767	1	0.288005542728141	0.995227999524213	0.0310175588261976	0.018672955853712	0.707915497680408	0.999853026651453	0.0123446029724855
chr1	43569377	43569426	50	+	utr3	Nck2	0.434629393828121	0.999942495602307	0.394909909917259	1	0.508196099480998	0.995227999524213	0.0439563501667696	0.018672955853712	0.707915497680408	0.999853026651453	0.0252833943130575
chr1	43569575	43569723	149	+	utr3	Nck2	0.120085767715564	0.999942495602307	0.154111477673068	1	0.215827419417752	0.995227999524213	-0.0590812829037955	0.018672955853712	0.707915497680408	0.999853026651453	-0.0777542387575075
chr1	43730649	43730744	96	+	utr5	1500015O10Rik	0.649276502184484	0.999942495602307	0.666506758898614	1	0.763336827693214	0.995227999524213	-0.118999122149631	0.111317500589149	0.577690593098685	0.999853026651453	-0.23031662273878
chr1	43730839	43730934	96	+	utr5	1500015O10Rik	0.0110039224103877	0.96049611114255	0.00684486804122768	1	0.0107945227484773	0.995227999524213	-0.579817171143364	0.111317500589149	0.577690593098685	0.999853026651453	-0.691134671732513
chr1	43933747	43934129	383	+	utr5	Tpp2	0.434410115995662	0.999942495602307	0.450395266011706	1	0.548114703513113	0.995227999524213	-0.111449553864176	0.0785541001379946	0.260702350448791	0.999853026651453	-0.190003654002171
chr1	44119006	44119056	51	+	utr5	Bivm	0.914536241578626	0.999942495602307	0.911363816874928	1	0.882565660736094	0.995227999524213	-0.0761166220905505	-0.0326808605485	0.755939027314611	0.999853026651453	-0.0434357615420505
chr1	44119204	44119303	100	+	utr5	Bivm	0.250718761443246	0.999942495602307	0.24379944286298	1	0.388575315216459	0.995227999524213	-0.0653380831081545	-0.0326808605485	0.755939027314611	0.999853026651453	-0.0326572225596545
chr1	44119539	44119638	100	+	exon	Bivm	0.51475341785203	0.999942495602307	0.539066171109493	1	0.60897092624646	0.995227999524213	-0.0202737246360115	-0.0326808605485	0.755939027314611	0.999853026651453	0.0124071359124885
chr1	44120025	44120124	100	+	utr5	Bivm	0.167306617512516	0.999942495602307	0.170979940664391	1	0.251075414428482	0.995227999524213	-0.379980964728639	-0.0326808605485	0.755939027314611	0.999853026651453	-0.347300104180139
chr1	44126560	44126659	100	+	exon	Bivm	0.875384447203691	0.999942495602307	0.82694146222836	1	0.835590177330528	0.995227999524213	-0.0887653303678518	-0.0326808605485	0.755939027314611	0.999853026651453	-0.0560844698193517
chr1	44142890	44143236	347	+	utr3	Bivm	0.865460971582114	0.999942495602307	0.946069303088084	1	0.971519228436137	0.995227999524213	-0.0187495004564059	-0.0326808605485	0.755939027314611	0.999853026651453	0.0139313600920941
chr1	44147943	44147992	50	+	utr5	Ercc5	0.781362653301877	0.999942495602307	0.746936949336783	1	0.80094909316265	0.995227999524213	-0.221436270031421	-0.0106127991152776	0.884897693868701	0.999853026651453	-0.210823470916143
chr1	44166970	44167069	100	+	exon	Ercc5	0.137223360996833	0.999942495602307	0.124551863082641	1	0.113251535158199	0.995227999524213	-0.0590664677080587	-0.0106127991152776	0.884897693868701	0.999853026651453	-0.0484536685927811
chr1	44167218	44167665	448	+	exon	Ercc5	0.712643782900994	0.999942495602307	0.828734649090829	1	0.843239446084871	0.995227999524213	-0.107044578630025	-0.0106127991152776	0.884897693868701	0.999853026651453	-0.096431779514747
chr1	44180664	44180763	100	+	exon	Ercc5	0.846077844038385	0.999942495602307	0.797743979666427	1	0.864045773564923	0.995227999524213	0.107118730217637	-0.0106127991152776	0.884897693868701	0.999853026651453	0.117731529332914
chr1	44180962	44181061	100	+	exon	Ercc5	0.274194249972882	0.999942495602307	0.245626478799967	1	0.350836040117304	0.995227999524213	0.000425051791058807	-0.0106127991152776	0.884897693868701	0.999853026651453	0.0110378509063364
chr1	44551610	44551758	149	+	utr5	Gulp1	0.588500452374646	0.999942495602307	0.549456779547253	1	0.659743489585132	0.995227999524213	-0.290582886499414	-0.343675455469516	0.364994474403193	0.999853026651453	0.0530925689701022
chr1	50927558	50928054	497	+	utr5	Tmeff2	0.396358011773714	0.999942495602307	0.481532397246106	1	0.474038374483926	0.995227999524213	-0.117358538432115	-0.0331582006235269	0.475215742402362	0.999853026651453	-0.0842003378085884
chr1	51185482	51185581	100	+	utr3	Tmeff2	0.636692024583931	0.999942495602307	0.561223811731641	1	0.676398795011151	0.995227999524213	0.145051460779992	-0.0331582006235269	0.475215742402362	0.999853026651453	0.178209661403519
chr1	51301334	51301581	248	+	utr3	Cavin2	0.498058608296273	0.999942495602307	0.392452989246964	1	0.516491215243706	0.995227999524213	-0.0126619784179352	0.016860162052357	0.883703720656555	0.999853026651453	-0.0295221404702922
chr1	52119490	52119589	100	+	utr5	Stat1	0.00683659321642716	0.932646452609753	0.00814725359551706	1	0.0292950613264677	0.995227999524213	-0.180472452976337	0.302454118635901	0.0984768743148626	0.999853026651453	-0.482926571612238
chr1	52159431	52159679	249	+	utr3	Stat1	0.9096482483782	0.999942495602307	0.966926814133182	1	0.976767382008892	0.995227999524213	0.105507375922876	0.302454118635901	0.0984768743148626	0.999853026651453	-0.196946742713025
chr1	52649776	52650125	350	+	utr3	Nemp2	0.546139921156226	0.999942495602307	0.567539524843949	1	0.64977076496145	0.995227999524213	-0.140889687966122	-0.000459062687946116	0.99797291756252	0.999912816059975	-0.140430625278176
chr1	52845028	52845128	101	+	utr5	Hibch	0.738295970561843	0.999942495602307	0.74405382247928	1	0.847962402149958	0.995227999524213	0.203394068472247	-0.083505656718345	0.556020086947699	0.999853026651453	0.286899725190592
chr1	52920539	52920688	150	+	utr3	Hibch	0.221396060980306	0.999942495602307	0.246853386272861	1	0.332527319127286	0.995227999524213	-0.217402619643906	-0.083505656718345	0.556020086947699	0.999853026651453	-0.133896962925561
chr1	53297145	53298992	1848	+	utr5	Gm28778	0.0729666439454005	0.999942495602307	0.0703694544021263	1	0.144925097080243	0.995227999524213	-0.13842116029331	NA	NA	NA	NA
chr1	53313674	53313724	51	+	utr5	Osgepl1	0.903086321562517	0.999942495602307	0.911238252104087	1	0.932321099958125	0.995227999524213	0.347569260245159	0.0480851796179197	0.757571644395667	0.999853026651453	0.299484080627239
chr1	53320018	53320068	51	+	utr3	Osgepl1	0.604589193871827	0.999942495602307	0.566397944191118	1	0.698442862845882	0.995227999524213	-0.0637809897264788	0.0480851796179197	0.757571644395667	0.999853026651453	-0.111866169344399
chr1	55052919	55052968	50	+	exon	Coq10b	0.239516540745806	0.999942495602307	0.280775574942546	1	0.36610400444106	0.995227999524213	-0.106694498984356	0.190394571062024	0.299165161832086	0.999853026651453	-0.297089070046381
chr1	55088181	55089065	885	+	utr5	Hspe1	0.0948190952575049	0.999942495602307	0.078599907357461	1	0.160145149767168	0.995227999524213	0.0182043593717425	-0.0806541451168152	0.425155412577482	0.999853026651453	0.0988585044885577
chr1	55131281	55131380	100	+	utr5	Mob4	0.910187984149159	0.999942495602307	0.83110032920487	1	0.937534554625886	0.995227999524213	0.0576881456636989	0.141436096961602	0.114628805697902	0.999853026651453	-0.0837479512979035
chr1	55226301	55226600	300	+	exon	Gm10561	0.109660564393194	0.999942495602307	0.0849268607399272	1	0.163759724221776	0.995227999524213	0.0837792665179602	0.334164565281607	0.130106021151784	0.999853026651453	-0.250385298763646
chr1	55226699	55226749	51	+	exon	Gm10561	0.550052817066924	0.999942495602307	0.494165678690489	1	0.61497493816956	0.995227999524213	0.235759457505152	0.334164565281607	0.130106021151784	0.999853026651453	-0.0984051077764541
chr1	55235273	55235323	51	+	exon	Gm10561	0.888617159866763	0.999942495602307	0.880167695260902	1	0.950849261751773	0.995227999524213	-0.111669949977272	0.334164565281607	0.130106021151784	0.999853026651453	-0.445834515258879
chr1	55237277	55237377	101	+	exon	Mars2	0.122500485125089	0.999942495602307	0.116250532743758	1	0.177947792940129	0.995227999524213	0.0775048612270581	0.0820383320091621	0.377985009957961	0.999853026651453	-0.00453347078210402
chr1	55237977	55239126	1150	+	utr3	Mars2	0.397336966066846	0.999942495602307	0.502220406863445	1	0.571305575493563	0.995227999524213	0.0148464399265458	0.0820383320091621	0.377985009957961	0.999853026651453	-0.0671918920826164
chr1	55405971	55406220	250	+	utr5	Plcl1	0.411158270812546	0.999942495602307	0.429604803830842	1	0.478206088143064	0.995227999524213	-0.207276902907276	-0.0399888156742201	0.606404838483645	0.999853026651453	-0.167288087233056
chr1	55695933	55696083	151	+	exon	Plcl1	0.642673983206552	0.999942495602307	0.574076506781704	1	0.597609852341922	0.995227999524213	-0.0166709860575267	-0.0399888156742201	0.606404838483645	0.999853026651453	0.0233178296166934
chr1	55696432	55696482	51	+	exon	Plcl1	0.258085009465904	0.999942495602307	0.257193724499423	1	0.338612035776338	0.995227999524213	-0.02899814775669	-0.0399888156742201	0.606404838483645	0.999853026651453	0.0109906679175301
chr1	55697031	55697081	51	+	exon	Plcl1	0.205483802164683	0.999942495602307	0.150361410440213	1	0.164565302800002	0.995227999524213	0.457978248016919	-0.0399888156742201	0.606404838483645	0.999853026651453	0.497967063691139
chr1	55697230	55697380	151	+	exon	Plcl1	0.702747103064338	0.999942495602307	0.648788621415978	1	0.617285249039778	0.995227999524213	0.0750192374757616	-0.0399888156742201	0.606404838483645	0.999853026651453	0.115008053149982
chr1	55697679	55697829	151	+	exon	Plcl1	0.545720701007884	0.999942495602307	0.490211694343643	1	0.506111932921985	0.995227999524213	0.0201940365002807	-0.0399888156742201	0.606404838483645	0.999853026651453	0.0601828521745008
chr1	55697979	55698029	51	+	exon	Plcl1	0.683964215838057	0.999942495602307	0.655151465684479	1	0.701526424791672	0.995227999524213	0.0435851755097938	-0.0399888156742201	0.606404838483645	0.999853026651453	0.0835739911840138
chr1	56971512	56972769	1258	+	exon	9130024F11Rik	0.0365679411698782	0.999942495602307	0.0434702795433172	1	0.113653720672018	0.995227999524213	0.0156973458378733	0.046697219254444	0.509301825811973	0.999853026651453	-0.0309998734165707
chr1	56972869	56973466	598	+	exon	9130024F11Rik	0.225100444769408	0.999942495602307	0.318697053167876	1	0.444609592264569	0.995227999524213	-0.000499386548082505	0.046697219254444	0.509301825811973	0.999853026651453	-0.0471966058025265
chr1	57377670	57377720	51	+	utr5	1700066M21Rik	0.975305121831719	0.999942495602307	0.941334169150865	1	0.831262875510352	0.995227999524213	-0.310418641267039	0.129267402431611	0.255878590721218	0.999853026651453	-0.43968604369865
chr1	57382886	57383284	399	+	exon	1700066M21Rik	0.228358845212696	0.999942495602307	0.235311204271416	1	0.299131477751327	0.995227999524213	0.0481224464661471	0.129267402431611	0.255878590721218	0.999853026651453	-0.0811449559654641
chr1	57383383	57383532	150	+	exon	1700066M21Rik	0.597786641014355	0.999942495602307	0.634967781809528	1	0.697674259429705	0.995227999524213	0.243299342460487	0.129267402431611	0.255878590721218	0.999853026651453	0.114031940028875
chr1	57406577	57406677	101	+	utr5	Maip1	0.880374645245376	0.999942495602307	0.910439758496016	1	0.966976006985449	0.995227999524213	0.176229818925987	0.0829375052482798	0.631582774204078	0.999853026651453	0.0932923136777074
chr1	57406777	57406926	150	+	exon	Maip1	0.477818883816111	0.999942495602307	0.395710533212888	1	0.426383972912997	0.995227999524213	-0.0676231386998247	0.0829375052482798	0.631582774204078	0.999853026651453	-0.150560643948105
chr1	57407076	57407126	51	+	exon	Maip1	0.765740739910809	0.999942495602307	0.7184090562557	1	0.784128814988271	0.995227999524213	-0.0420708656807598	0.0829375052482798	0.631582774204078	0.999853026651453	-0.12500837092904
chr1	57774562	57799336	24775	+	utr5	Spats2l	0.145612156901503	0.999942495602307	0.194345032764649	1	0.243654170520299	0.995227999524213	-0.202715296305966	0.0935770629464501	0.146905561135076	0.999853026651453	-0.296292359252416
chr1	57885834	57885884	51	+	exon	Spats2l	0.884554413273064	0.999942495602307	0.943785823835057	1	0.908344249329183	0.995227999524213	-0.0618529524181611	0.0935770629464501	0.146905561135076	0.999853026651453	-0.155430015364611
chr1	57946646	57946696	51	+	utr3	Spats2l	0.679211996418373	0.999942495602307	0.652609116881906	1	0.759482115902742	0.995227999524213	0.0426420466096237	0.0935770629464501	0.146905561135076	0.999853026651453	-0.0509350163368265
chr1	58392948	58393047	100	+	utr5	Bzw1	0.770506389028469	0.999942495602307	0.800987024853757	1	0.835261033262911	0.995227999524213	-0.255519591420061	0.0385403905434975	0.514541817907481	0.999853026651453	-0.294059981963559
chr1	58393147	58393499	353	+	utr5	Bzw1	0.936019491864883	0.999942495602307	0.864205647694682	1	0.907219941109514	0.995227999524213	0.0921883385294926	0.0385403905434975	0.514541817907481	0.999853026651453	0.0536479479859951
chr1	58445251	58445450	200	+	utr5	Nif3l1	0.564976119779051	0.999942495602307	0.618745588519908	1	0.729776773209725	0.995227999524213	-0.183494470083572	0.0474890784158182	0.620843257629672	0.999853026651453	-0.23098354849939
chr1	58445549	58447451	1903	+	utr5	Nif3l1	0.952608165869241	0.999942495602307	0.993840421699482	1	0.970609686509901	0.995227999524213	0.0482922187285447	0.0474890784158182	0.620843257629672	0.999853026651453	0.000803140312726533
chr1	58447685	58447884	200	+	exon	Nif3l1	0.792175526391354	0.999942495602307	0.859336353050447	1	0.931971939500503	0.995227999524213	0.0678027930810673	0.0474890784158182	0.620843257629672	0.999853026651453	0.0203137146652491
chr1	58461351	58461849	499	+	utr3	Nif3l1	0.955343906501769	0.999942495602307	0.901344444091183	1	0.979677582137913	0.995227999524213	-0.034151297024553	0.0474890784158182	0.620843257629672	0.999853026651453	-0.0816403754403712
chr1	58461948	58462098	151	+	utr3	Nif3l1	0.554456888751908	0.999942495602307	0.520672524690565	1	0.583335398861703	0.995227999524213	0.263126966681299	0.0474890784158182	0.620843257629672	0.999853026651453	0.215637888265481
chr1	58586432	58586479	48	+	utr5	Ndufb3	0.833434013232679	0.999942495602307	0.8550750173041	1	0.922191799774547	0.995227999524213	-0.1847509485914	0.0343133949976716	0.749603261450649	0.999853026651453	-0.219064343589072
chr1	58655634	58655733	100	+	exon	Gm20257	0.248083708481981	0.999942495602307	0.222553126346518	1	0.371879489318676	0.995227999524213	0.0780582145618902	-0.452735213478423	0.305067243145831	0.999853026651453	0.530793428040313
chr1	58711558	58713359	1802	+	utr5	Cflar	0.594545029054939	0.999942495602307	0.621722313489121	1	0.788662490120662	0.995227999524213	-0.198056003863991	-0.0780660554180909	0.430095502349747	0.999853026651453	-0.1199899484459
chr1	58752610	58752760	151	+	exon	Cflar	0.516205706738547	0.999942495602307	0.457841423161252	1	0.512225857940669	0.995227999524213	-0.0438124261240606	-0.0780660554180909	0.430095502349747	0.999853026651453	0.0342536292940302
chr1	58795424	58795474	51	+	utr5	Casp8	0.737762423984216	0.999942495602307	0.742787599725984	1	0.87742326351761	0.995227999524213	-0.22313193593541	0.352187325885426	0.274397420874063	0.999853026651453	-0.575319261820835
chr1	58973572	58973820	249	+	utr5	Stradb	0.790858689368008	0.999942495602307	0.723641609798628	1	0.761638631239584	0.995227999524213	-0.0508208574411369	-0.0550858170679634	0.564692449401734	0.999853026651453	0.00426495962682649
chr1	58994622	58994721	100	+	utr3	Stradb	0.192236007204864	0.999942495602307	0.166646798188625	1	0.209309199303336	0.995227999524213	-0.0926108233657228	-0.0550858170679634	0.564692449401734	0.999853026651453	-0.0375250062977594
chr1	59119882	59120570	689	+	exon	G730003C15Rik	0.583862895325259	0.999942495602307	0.525672138231231	1	0.61295380337514	0.995227999524213	-0.147659633477418	-0.51542443677251	0.138567672100101	0.999853026651453	0.367764803295092
chr1	59482474	59482623	150	+	utr5	Fzd7	0.318920408408847	0.999942495602307	0.253707482916091	1	0.325541554380821	0.995227999524213	0.297384990862694	0.0619529778545778	0.563190460221871	0.999853026651453	0.235432013008116
chr1	59482773	59483071	299	+	utr5	Fzd7	0.103423497006071	0.999942495602307	0.125765583914018	1	0.219327042616178	0.995227999524213	-0.195080776040169	0.0619529778545778	0.563190460221871	0.999853026651453	-0.257033753894746
chr1	59483320	59483968	649	+	exon	Fzd7	0.727800512130152	0.999942495602307	0.819664994672079	1	0.800167998538177	0.995227999524213	-0.0394598233570895	0.0619529778545778	0.563190460221871	0.999853026651453	-0.101412801211667
chr1	59484067	59484216	150	+	exon	Fzd7	0.123280912075067	0.999942495602307	0.0905342538473301	1	0.0730677273874559	0.995227999524213	-0.148638351173187	0.0619529778545778	0.563190460221871	0.999853026651453	-0.210591329027765
chr1	59484416	59484665	250	+	exon	Fzd7	0.258616295437226	0.999942495602307	0.223857655688888	1	0.335260018171787	0.995227999524213	0.0995387066818344	0.0619529778545778	0.563190460221871	0.999853026651453	0.0375857288272566
chr1	59484864	59485013	150	+	utr3	Fzd7	0.449022867001342	0.999942495602307	0.463125930054788	1	0.502843248121409	0.995227999524213	0.0124299910829895	0.0619529778545778	0.563190460221871	0.999853026651453	-0.0495229867715883
chr1	59685021	59685071	51	+	utr5	Nop58	0.650824702222317	0.999942495602307	0.665780069708013	1	0.719213414193519	0.995227999524213	0.156658995335019	0.0248950517037748	0.804251746565991	0.999853026651453	0.131763943631244
chr1	59710557	59710607	51	+	exon	Nop58	0.482355445242947	0.999942495602307	0.306811000736392	1	0.280627805887948	0.995227999524213	0.613634383816848	0.0248950517037748	0.804251746565991	0.999853026651453	0.588739332113073
chr1	59718048	59718098	51	+	utr3	Nop58	0.123313504280229	0.999942495602307	0.0894696890105326	1	0.171321504355741	0.995227999524213	-0.0868183381271526	0.0248950517037748	0.804251746565991	0.999853026651453	-0.111713389830927
chr1	59763450	59763600	151	+	utr5	Bmpr2	0.590060989282896	0.999942495602307	0.52151692516877	1	0.634042677060023	0.995227999524213	0.0230599580076	-0.00886133054666873	0.811789442220807	0.999853026651453	0.0319212885542687
chr1	59763700	59763800	101	+	utr5	Bmpr2	0.360503313618942	0.999942495602307	0.394719040858482	1	0.424581687779056	0.995227999524213	-0.257777057464834	-0.00886133054666873	0.811789442220807	0.999853026651453	-0.248915726918165
chr1	59763899	59764149	251	+	utr5	Bmpr2	0.496599137851923	0.999942495602307	0.592052992572773	1	0.641121344012623	0.995227999524213	-0.0198247366940017	-0.00886133054666873	0.811789442220807	0.999853026651453	-0.010963406147333
chr1	59764349	59764449	101	+	utr5	Bmpr2	0.132237706205182	0.999942495602307	0.145670689077377	1	0.141899355736162	0.995227999524213	0.0457362819841378	-0.00886133054666873	0.811789442220807	0.999853026651453	0.0545976125308065
chr1	59867605	59867705	101	+	exon	Bmpr2	0.602892899036569	0.999942495602307	0.50204090523429	1	0.493842966886955	0.995227999524213	-0.0159242652903573	-0.00886133054666873	0.811789442220807	0.999853026651453	-0.00706293474368862
chr1	59867805	59868154	350	+	exon	Bmpr2	0.177067995251409	0.999942495602307	0.143474820194314	1	0.183783605566794	0.995227999524213	0.0703259402486565	-0.00886133054666873	0.811789442220807	0.999853026651453	0.0791872707953252
chr1	59870523	59870622	100	+	utr3	Bmpr2	0.698662606349522	0.999942495602307	0.667721702254458	1	0.78957498202265	0.995227999524213	0.0735978084209601	-0.00886133054666873	0.811789442220807	0.999853026651453	0.0824591389676288
chr1	59913056	59913405	350	+	utr5	Fam117b	0.964841961831878	0.999942495602307	0.809281946783304	1	0.807466270304458	0.995227999524213	-0.125861306941083	-0.020602483649792	0.584676360518606	0.999853026651453	-0.105258823291291
chr1	59913555	59913655	101	+	exon	Fam117b	0.654115236935299	0.999942495602307	0.74368544477033	1	0.883043774799117	0.995227999524213	-0.0992665143240012	-0.020602483649792	0.584676360518606	0.999853026651453	-0.0786640306742092
chr1	59981652	59982101	450	+	utr3	Fam117b	0.305787484545114	0.999942495602307	0.268629580067564	1	0.373595272784665	0.995227999524213	0.112333676039182	-0.020602483649792	0.584676360518606	0.999853026651453	0.132936159688974
chr1	59982201	59982301	101	+	utr3	Fam117b	0.94544360209524	0.999942495602307	0.974591627986941	1	0.961850523952874	0.995227999524213	0.0824789248593091	-0.020602483649792	0.584676360518606	0.999853026651453	0.103081408509101
chr1	59982800	59982850	51	+	utr3	Fam117b	0.571278619124092	0.999942495602307	0.531366746705344	1	0.569062728309472	0.995227999524213	0.0991693901121404	-0.020602483649792	0.584676360518606	0.999853026651453	0.119771873761932
chr1	60098297	60101285	2989	+	utr5	Carf	0.732887319061948	0.999942495602307	0.67433386865106	1	0.739389857865759	0.995227999524213	0.136715378739645	-0.0342103124954319	0.782803142783276	0.999853026651453	0.170925691235077
chr1	60147886	60148036	151	+	utr3	Carf	0.360521681501587	0.999942495602307	0.317258064693501	1	0.395021793923826	0.995227999524213	-0.0935401823919007	-0.0342103124954319	0.782803142783276	0.999853026651453	-0.0593298698964687
chr1	60148185	60150613	2429	+	utr3	Carf	0.289297518299132	0.999942495602307	0.256122416593103	1	0.401543158739666	0.995227999524213	0.51648761969319	-0.0342103124954319	0.782803142783276	0.999853026651453	0.550697932188622
chr1	60235147	60235197	51	+	exon	Nbeal1	0.996028484597497	0.999965120913292	0.99009274794504	1	0.934793133329576	0.995227999524213	-0.393556771230974	0.0578552683747469	0.575361011040111	0.999853026651453	-0.451412039605721
chr1	60343373	60343422	50	+	utr5	Cyp20a1	0.0809205825722298	0.999942495602307	0.0622010974660394	1	0.117105945445934	0.995227999524213	0.269983009623169	0.165814478695683	0.303571742139476	0.999853026651453	0.104168530927485
chr1	60409669	60409869	201	+	utr5	Abi2	0.752124924772178	0.999942495602307	0.598913175135896	1	0.53652004967639	0.995227999524213	0.00795446620689183	0.0154472901915634	0.546821566141067	0.999853026651453	-0.00749282398467158
chr1	60476812	60477312	501	+	utr3	Abi2	0.0849223605735281	0.999942495602307	0.125408868228341	1	0.160370492716891	0.995227999524213	-0.0197417743947963	0.0154472901915634	0.546821566141067	0.999853026651453	-0.0351890645863597
chr1	61638874	61639073	200	+	utr5	Pard3b	0.701153444552962	0.999942495602307	0.719553773403482	1	0.766152726280362	0.995227999524213	0.0278606461324043	-0.234064840750468	0.0670978286522701	0.999853026651453	0.261925486882873
chr1	62639295	62639395	101	+	utr3	Pard3b	0.650122534138762	0.999942495602307	0.66162312433175	1	0.790389806631405	0.995227999524213	0.148934318643918	-0.234064840750468	0.0670978286522701	0.999853026651453	0.382999159394387
chr1	62703335	62703735	401	+	utr5	Nrp2	0.838806021606288	0.999942495602307	0.943263968751881	1	0.941198838109697	0.995227999524213	-0.007886199186411	0.0197550185364454	0.683438771568563	0.999853026651453	-0.0276412177228565
chr1	62704034	62704184	151	+	utr5	Nrp2	0.366156070458272	0.999942495602307	0.329601914493445	1	0.43609643729153	0.995227999524213	0.14371990513597	0.0197550185364454	0.683438771568563	0.999853026651453	0.123964886599525
chr1	62795983	62796083	101	+	utr3	Nrp2	0.396960198403437	0.999942495602307	0.426763976785406	1	0.436546915690918	0.995227999524213	-0.00843363067111372	0.0197550185364454	0.683438771568563	0.999853026651453	-0.0281886492075592
chr1	62815747	62815897	151	+	utr3	Nrp2	0.671311640644751	0.999942495602307	0.726286165479165	1	0.733781786721456	0.995227999524213	0.0294122160613807	0.0197550185364454	0.683438771568563	0.999853026651453	0.00965719752493526
chr1	62817146	62817196	51	+	utr3	Nrp2	0.862051560807993	0.999942495602307	0.834121568647513	1	0.946851966474261	0.995227999524213	0.262045138935396	0.0197550185364454	0.683438771568563	0.999853026651453	0.24229012039895
chr1	63114103	63114351	249	+	exon	Ino80dos	0.394140887715132	0.999942495602307	0.439957953040429	1	0.514467718011552	0.995227999524213	-0.018974741683349	0.276412380199587	0.151990495385252	0.999853026651453	-0.295387121882936
chr1	63114450	63114847	398	+	exon	Ino80dos	0.498871487508851	0.999942495602307	0.458660880470786	1	0.54103738176166	0.995227999524213	0.102431889330994	0.276412380199587	0.151990495385252	0.999853026651453	-0.173980490868593
chr1	63157049	63157099	51	+	exon	Ino80dos	0.688489617982935	0.999942495602307	0.700100325964687	1	0.87141003504484	0.995227999524213	0.504653908686732	0.276412380199587	0.151990495385252	0.999853026651453	0.228241528487145
chr1	63157694	63157744	51	+	exon	Ino80dos	0.783518698993952	0.999942495602307	0.749189800972986	1	0.868720464154997	0.995227999524213	1.10428625801991	0.276412380199587	0.151990495385252	0.999853026651453	0.827873877820326
chr1	63177123	63177172	50	+	utr5	Eef1b2	0.967858675004587	0.999942495602307	0.874246368729434	1	0.877156364266593	0.995227999524213	-0.108714752389827	-0.0773887599612082	0.190635322416439	0.999853026651453	-0.0313259924286187
chr1	63302765	63302915	151	+	exon	Zdbf2	0.218347347632605	0.999942495602307	0.197569636896451	1	0.271711926050779	0.995227999524213	0.0389965155509867	-0.0435908282801817	0.556314728930716	0.999853026651453	0.0825873438311684
chr1	63303014	63303214	201	+	exon	Zdbf2	0.499324568314785	0.999942495602307	0.451631785230644	1	0.513743012043335	0.995227999524213	0.128536847125963	-0.0435908282801817	0.556314728930716	0.999853026651453	0.172127675406145
chr1	63304759	63304808	50	+	exon	Zdbf2	0.942286129192794	0.999942495602307	0.944959236935037	1	0.923677923572777	0.995227999524213	-0.00969769141807282	-0.0435908282801817	0.556314728930716	0.999853026651453	0.0338931368621089
chr1	63305058	63305107	50	+	exon	Zdbf2	0.771755482914843	0.999942495602307	0.752686429684883	1	0.904298065782579	0.995227999524213	0.0908894055153038	-0.0435908282801817	0.556314728930716	0.999853026651453	0.134480233795485
chr1	63305556	63305755	200	+	exon	Zdbf2	0.525383435510315	0.999942495602307	0.462148962003891	1	0.495022165089649	0.995227999524213	0.138412947439933	-0.0435908282801817	0.556314728930716	0.999853026651453	0.182003775720114
chr1	63307101	63307250	150	+	exon	Zdbf2	0.13250225930321	0.999942495602307	0.108169712066024	1	0.168286009581754	0.995227999524213	0.273864924449008	-0.0435908282801817	0.556314728930716	0.999853026651453	0.31745575272919
chr1	63308147	63308197	51	+	exon	Zdbf2	0.190064420714176	0.999942495602307	0.168761616331898	1	0.288964007883259	0.995227999524213	-0.0613090567829675	-0.0435908282801817	0.556314728930716	0.999853026651453	-0.0177182285027857
chr1	63308496	63308596	101	+	exon	Zdbf2	0.28091225126089	0.999942495602307	0.25230349580857	1	0.390391204947787	0.995227999524213	0.329870434130541	-0.0435908282801817	0.556314728930716	0.999853026651453	0.373461262410723
chr1	63309543	63309642	100	+	exon	Zdbf2	0.590459255154352	0.999942495602307	0.641156382015463	1	0.736064886858428	0.995227999524213	-0.181443581900077	-0.0435908282801817	0.556314728930716	0.999853026651453	-0.137852753619896
chr1	63309742	63309892	151	+	exon	Zdbf2	0.712192081470226	0.999942495602307	0.674359293919381	1	0.75662976524119	0.995227999524213	0.262620765441716	-0.0435908282801817	0.556314728930716	0.999853026651453	0.306211593721898
chr1	63445941	63446390	450	+	utr5	Adam23	0.498662779873311	0.999942495602307	0.607498241985955	1	0.551682177781388	0.995227999524213	-0.0166355575864334	-0.00140350620249198	0.959493489461284	0.999853026651453	-0.0152320513839414
chr1	63447805	63447904	100	+	exon	Adam23	0.174963708325973	0.999942495602307	0.270072003147103	1	0.376942993435927	0.995227999524213	-0.0687025766599076	-0.00140350620249198	0.959493489461284	0.999853026651453	-0.0672990704574156
chr1	63592685	63593034	350	+	utr3	Adam23	0.972766613893127	0.999942495602307	0.939925141495622	1	0.988638165611018	0.995227999524213	0.0440595850362996	-0.00140350620249198	0.959493489461284	0.999853026651453	0.0454630912387915
chr1	63593233	63593433	201	+	utr3	Adam23	0.8708712907481	0.999942495602307	0.753488622126107	1	0.740823577819464	0.995227999524213	0.00342706006567951	-0.00140350620249198	0.959493489461284	0.999853026651453	0.00483056626817149
chr1	63730664	63731422	759	+	utr5	Fastkd2	0.687983827485101	0.999942495602307	0.664732234243238	1	0.807434639062324	0.995227999524213	-0.226055280289192	0.0199145289996181	0.89119803467585	0.999853026651453	-0.24596980928881
chr1	63731820	63732019	200	+	exon	Fastkd2	0.264535456138019	0.999942495602307	0.287139290290952	1	0.397544258465073	0.995227999524213	-0.0663456268212843	0.0199145289996181	0.89119803467585	0.999853026651453	-0.0862601558209025
chr1	64532795	64550873	18079	+	utr5	Creb1	0.21089141860091	0.999942495602307	0.167169026588648	1	0.268601000718496	0.995227999524213	0.0929798791294875	0.0759870744561368	0.218532735535527	0.999853026651453	0.0169928046733507
chr1	64597303	64597603	301	+	utr3	Creb1	0.206643790343254	0.999942495602307	0.254813322963327	1	0.363266566723322	0.995227999524213	0.0522234243551211	0.0759870744561368	0.218532735535527	0.999853026651453	-0.0237636501010157
chr1	64690847	64700976	10130	+	utr5	Ccnyl1	0.967976272917886	0.999942495602307	0.939814114220145	1	0.934797791211588	0.995227999524213	-0.154691001053618	-0.141716391614471	0.162069143824142	0.999853026651453	-0.0129746094391467
chr1	64723571	64723719	149	+	utr3	Ccnyl1	0.661088325842807	0.999942495602307	0.676494394532085	1	0.777085517330374	0.995227999524213	0.0152422643299568	-0.141716391614471	0.162069143824142	0.999853026651453	0.156958655944428
chr1	64736290	64736439	150	+	exon	Gm38058	0.415367566968027	0.999942495602307	0.35861948868567	1	0.340446754042446	0.995227999524213	0.141629900974443	-0.205916599042714	0.762473801966887	0.999853026651453	0.347546500017156
chr1	64736736	64736984	249	+	exon	Gm38058	0.396637606073376	0.999942495602307	0.390801147043304	1	0.535762037661998	0.995227999524213	-0.331637186530412	-0.205916599042714	0.762473801966887	0.999853026651453	-0.125720587487698
chr1	64737381	64737530	150	+	exon	Gm38058	0.521674081880099	0.999942495602307	0.525451470835564	1	0.665528584436088	0.995227999524213	-0.0451537991196425	-0.205916599042714	0.762473801966887	0.999853026651453	0.160762799923071
chr1	64737629	64737778	150	+	exon	Gm38058	0.860558494353876	0.999942495602307	0.894899581286628	1	0.941872383565233	0.995227999524213	0.0278544393093328	-0.205916599042714	0.762473801966887	0.999853026651453	0.233771038352046
chr1	64737878	64738027	150	+	exon	Gm38058	0.517807582978009	0.999942495602307	0.448449676729026	1	0.809372626208156	0.995227999524213	-0.282054981169831	-0.205916599042714	0.762473801966887	0.999853026651453	-0.0761383821271171
chr1	64738324	64738423	100	+	exon	Gm38058	0.708814988130578	0.999942495602307	0.696869487384727	1	0.871544115970261	0.995227999524213	-0.271232593900043	-0.205916599042714	0.762473801966887	0.999853026651453	-0.065315994857329
chr1	65186733	65186833	101	+	utr5	Pikfyve	0.755283587081983	0.999942495602307	0.702391599264794	1	0.752573567326622	0.995227999524213	-0.0593568436041776	-0.000341545121878855	0.994939590965172	0.999853026651453	-0.0590152984822988
chr1	65208920	65208970	51	+	exon	Pikfyve	0.848441514465426	0.999942495602307	0.826803428892337	1	0.860344389228704	0.995227999524213	-0.0798554018217183	-0.000341545121878855	0.994939590965172	0.999853026651453	-0.0795138566998395
chr1	65246402	65246751	350	+	utr3	Pikfyve	0.926322082427978	0.999942495602307	0.863928796249371	1	0.878739158983393	0.995227999524213	-0.014942835153668	-0.000341545121878855	0.994939590965172	0.999853026651453	-0.0146012900317892
chr1	65246901	65247100	200	+	exon	Pikfyve	0.580381650325009	0.999942495602307	0.517269350867651	1	0.559043329098153	0.995227999524213	0.161584779592225	-0.000341545121878855	0.994939590965172	0.999853026651453	0.161926324714103
chr1	65273655	65273755	101	+	exon	Pikfyve	0.817054279406938	0.999942495602307	0.787954873597917	1	0.874323521043376	0.995227999524213	0.19033721538701	-0.000341545121878855	0.994939590965172	0.999853026651453	0.190678760508889
chr1	65388599	65388698	100	+	exon	Pth2r	0.976081357130055	0.999942495602307	0.991598854389054	1	0.953699288847353	0.995227999524213	0.271470227085982	0.234461110589184	0.439929210893895	0.999853026651453	0.0370091164967976
chr1	66175323	66175423	101	+	utr5	Map2	0.124385393961813	0.999942495602307	0.132266009172854	1	0.17587551952914	0.995227999524213	-0.238490053107445	-0.000455515764994702	0.986004468275982	0.999853026651453	-0.238034537342451
chr1	66321807	66322207	401	+	utr5	Map2	0.91579062495495	0.999942495602307	0.95058020215009	1	0.949368736880151	0.995227999524213	-0.0782550055662617	-0.000455515764994702	0.986004468275982	0.999853026651453	-0.077799489801267
chr1	66386999	66387049	51	+	utr5	Map2	0.221844653325039	0.999942495602307	0.194300708690479	1	0.282598212443988	0.995227999524213	0.258233785986068	-0.000455515764994702	0.986004468275982	0.999853026651453	0.258689301751063
chr1	66412559	66412809	251	+	exon	Map2	0.41481203099565	0.999942495602307	0.308375711744102	1	0.246948936594394	0.995227999524213	0.059559053772894	-0.000455515764994702	0.986004468275982	0.999853026651453	0.0600145695378887
chr1	66413509	66413559	51	+	exon	Map2	0.761066749101954	0.999942495602307	0.666299329876213	1	0.739304516218481	0.995227999524213	0.0383774845220434	-0.000455515764994702	0.986004468275982	0.999853026651453	0.0388330002870381
chr1	66413709	66413759	51	+	exon	Map2	0.910677580063822	0.999942495602307	0.787735445000302	1	0.678228041236562	0.995227999524213	0.0726235004243905	-0.000455515764994702	0.986004468275982	0.999853026651453	0.0730790161893852
chr1	66414309	66414359	51	+	exon	Map2	0.00190484348096915	0.814063784199774	0.000603706831476132	1	0.00068880498501223	0.995227999524213	0.271819847690071	-0.000455515764994702	0.986004468275982	0.999853026651453	0.272275363455066
chr1	66414759	66414859	101	+	exon	Map2	0.610369235471358	0.999942495602307	0.467516644741583	1	0.477885117736801	0.995227999524213	0.172051445263144	-0.000455515764994702	0.986004468275982	0.999853026651453	0.172506961028139
chr1	66415109	66415159	51	+	exon	Map2	0.737513016339677	0.999942495602307	0.813983209199485	1	0.771310114523932	0.995227999524213	-0.0179184460893373	-0.000455515764994702	0.986004468275982	0.999853026651453	-0.0174629303243426
chr1	66415559	66415609	51	+	exon	Map2	0.414721388893586	0.999942495602307	0.348475942310591	1	0.409123067034799	0.995227999524213	0.040885598323116	-0.000455515764994702	0.986004468275982	0.999853026651453	0.0413411140881107
chr1	66439233	66439283	51	+	utr3	Map2	0.80083434422551	0.999942495602307	0.77125929904759	1	0.823970412855615	0.995227999524213	0.180745739629938	-0.000455515764994702	0.986004468275982	0.999853026651453	0.181201255394933
chr1	66468417	66468517	101	+	utr5	Unc80	0.766546348646041	0.999942495602307	0.678877030257345	1	0.756939680402459	0.995227999524213	0.0650674934665862	-0.0485331789702906	0.0715459209687638	0.999853026651453	0.113600672436877
chr1	66669241	66669291	51	+	exon	Unc80	0.827361468017444	0.999942495602307	0.765984035115886	1	0.833134931852553	0.995227999524213	-0.117337349989144	-0.0485331789702906	0.0715459209687638	0.999853026651453	-0.0688041710188531
chr1	66695405	66695654	250	+	utr3	Unc80	0.79183110370352	0.999942495602307	0.674049156400226	1	0.716963826474637	0.995227999524213	-0.00775460450572724	-0.0485331789702906	0.0715459209687638	0.999853026651453	0.0407785744645633
chr1	66700880	66701078	199	+	utr3	Rpe	0.701145697631315	0.999942495602307	0.772416764479114	1	0.776278623813628	0.995227999524213	-0.130319070163437	-0.00550086476041838	0.962614498657409	0.999853026651453	-0.124818205403019
chr1	66701177	66701623	447	+	utr3	Rpe	0.735947310903011	0.999942495602307	0.677073115257099	1	0.685014820894762	0.995227999524213	-0.0411637978289692	-0.00550086476041838	0.962614498657409	0.999853026651453	-0.0356629330685508
chr1	70725765	70725865	101	+	utr5	Vwc2l	0.00538574093178461	0.915330255792885	0.00455931655949901	1	0.0219347645608737	0.995227999524213	-0.106358301911348	0.294487174847514	0.0600390033249297	0.999853026651453	-0.400845476758863
chr1	70728874	70729123	250	+	exon	Vwc2l	0.25146622719964	0.999942495602307	0.260289462264042	1	0.377209396676364	0.995227999524213	0.0210379591962562	0.294487174847514	0.0600390033249297	0.999853026651453	-0.273449215651258
chr1	70882152	70882302	151	+	utr3	Vwc2l	0.873163228940155	0.999942495602307	0.828449270141295	1	0.918753152658514	0.995227999524213	-0.0985145397089686	0.294487174847514	0.0600390033249297	0.999853026651453	-0.393001714556483
chr1	70882452	70882551	100	+	utr3	Vwc2l	0.0332770245421862	0.999942495602307	0.0367073403120139	1	0.0870254675848307	0.995227999524213	-0.180130364644033	0.294487174847514	0.0600390033249297	0.999853026651453	-0.474617539491548
chr1	71557200	71557300	101	+	utr5	Atic	0.596843114656263	0.999942495602307	0.63714852515569	1	0.664244470368023	0.995227999524213	-0.00511352035175556	-0.0514553565239049	0.558137196222276	0.999853026651453	0.0463418361721493
chr1	72301184	72301578	395	+	utr3	Tmem169	0.855174755955027	0.999942495602307	0.939927430085529	1	0.984541307734598	0.995227999524213	0.0532681979172273	0.101511615623683	0.340051515045707	0.999853026651453	-0.0482434177064555
chr1	72583301	72583351	51	+	utr5	Smarcal1	0.991069297818111	0.999965120913292	0.944612759808274	1	0.962039619257675	0.995227999524213	0.137800042917796	-0.0271054194225331	0.556507235934775	0.999853026651453	0.164905462340329
chr1	72586137	72586386	250	+	exon	Smarcal1	0.859135910881884	0.999942495602307	0.760099703940833	1	0.770091867962692	0.995227999524213	-0.10106104625491	-0.0271054194225331	0.556507235934775	0.999853026651453	-0.073955626832377
chr1	72824553	72824603	51	+	utr5	Igfbp2	0.560600497792764	0.999942495602307	0.708009540035332	1	0.765999698626341	0.995227999524213	-0.0751272862160237	0.00932036832729322	0.835782916393621	0.999853026651453	-0.0844476545433169
chr1	74236555	74236853	299	+	utr5	Arpc2	0.64442302337203	0.999942495602307	0.740437727431814	1	0.753761874705716	0.995227999524213	-0.098614321798136	-0.0402386421053796	0.344805998249577	0.999853026651453	-0.0583756796927564
chr1	74285080	74285968	889	+	exon	Pnkd	0.353163096415919	0.999942495602307	0.462427414108371	1	0.588325818590536	0.995227999524213	-0.0104582738386437	-0.0407046687714772	0.126484722424834	0.999853026651453	0.0302463949328335
chr1	74295702	74295752	51	+	exon	Gm29358	0.705792512861986	0.999942495602307	0.739493304451104	1	0.858478795716886	0.995227999524213	0.190505979720037	NA	NA	NA	NA
chr1	74332677	74332777	101	+	exon	Pnkd	0.777818610863534	0.999942495602307	0.703702341991872	1	0.70068150383539	0.995227999524213	-0.0578536206954378	-0.0407046687714772	0.126484722424834	0.999853026651453	-0.0171489519239606
chr1	74352048	74352248	201	+	utr3	Pnkd	0.450968853295894	0.999942495602307	0.371901455206322	1	0.358736185873239	0.995227999524213	0.031385599593661	-0.0407046687714772	0.126484722424834	0.999853026651453	0.0720902683651382
chr1	74352397	74352547	151	+	utr3	Pnkd	0.794182622110623	0.999942495602307	0.685034087795801	1	0.755133936792661	0.995227999524213	0.0324410595586596	-0.0407046687714772	0.126484722424834	0.999853026651453	0.0731457283301368
chr1	74353295	74353345	51	+	utr3	Pnkd	0.165040380545721	0.999942495602307	0.239983784197826	1	0.286158980163429	0.995227999524213	-0.0697648211957094	-0.0407046687714772	0.126484722424834	0.999853026651453	-0.0290601524242322
chr1	74362385	74362434	50	+	utr5	Catip	0.404264270154374	0.999942495602307	0.361101742651696	1	0.569887446974756	0.995227999524213	0.28683323226839	-0.0562810603173312	0.776743827641632	0.999853026651453	0.343114292585721
chr1	74368683	74368732	50	+	exon	Catip	0.0103537577901738	0.96049611114255	0.00490074539469207	1	0.00782539641688362	0.995227999524213	0.637776053786438	-0.0562810603173312	0.776743827641632	0.999853026651453	0.694057114103769
chr1	74369026	74369223	198	+	utr3	Catip	0.287221318102334	0.999942495602307	0.227546221546383	1	0.31725715161205	0.995227999524213	0.179673270863323	-0.0562810603173312	0.776743827641632	0.999853026651453	0.235954331180654
chr1	74375643	74375791	149	+	exon	Slc11a1	0.13892265033588	0.999942495602307	0.14269408283234	1	0.26175050976236	0.995227999524213	-0.0411265030491486	-0.191116892871981	0.376763557515873	0.999853026651453	0.149990389822833
chr1	74385568	74385667	100	+	utr3	Slc11a1	0.289253295116347	0.999942495602307	0.229199805123005	1	0.392008254413228	0.995227999524213	-0.113633460497695	-0.191116892871981	0.376763557515873	0.999853026651453	0.0774834323742863
chr1	74391708	74391758	51	+	utr5	Ctdsp1	0.316597229615536	0.999942495602307	0.339193775810917	1	0.452649468184844	0.995227999524213	0.0740759015981676	-0.000602053326655651	0.992489372324772	0.999853026651453	0.0746779549248232
chr1	74391857	74392203	347	+	utr5	Ctdsp1	0.811036558797772	0.999942495602307	0.763072605366231	1	0.787631953600961	0.995227999524213	-0.126788965387414	-0.000602053326655651	0.992489372324772	0.999853026651453	-0.126186912060758
chr1	74395594	74395643	50	+	utr3	Ctdsp1	0.368170222645727	0.999942495602307	0.328053782728467	1	0.416180033299541	0.995227999524213	0.00990424965599357	-0.000602053326655651	0.992489372324772	0.999853026651453	0.0105063029826492
chr1	74506306	74506455	150	+	utr5	Cnot9	0.0777192257191148	0.999942495602307	0.0975670260507875	1	0.170252924997762	0.995227999524213	-0.28592428371155	-0.00984876216119519	0.897924079915344	0.999853026651453	-0.276075521550354
chr1	74528954	74529004	51	+	utr3	Cnot9	0.851720466285387	0.999942495602307	0.808507529606274	1	0.913358903509067	0.995227999524213	0.102403662160897	-0.00984876216119519	0.897924079915344	0.999853026651453	0.112252424322092
chr1	74542938	74544369	1432	+	utr5	Plcd4	0.0228368655112855	0.999942495602307	0.0192381607406457	1	0.0446970470315327	0.995227999524213	-0.246532378107222	0.0050103716694102	0.959735343801093	0.999853026651453	-0.251542749776632
chr1	74566595	74567145	551	+	utr3	Plcd4	0.86550036806284	0.999942495602307	0.992703238529316	1	0.991507626308087	0.99531814473854	-0.0496647140478834	0.0050103716694102	0.959735343801093	0.999853026651453	-0.0546750857172936
chr1	74588339	74588438	100	+	utr5	Bcs1l	0.327793339056044	0.999942495602307	0.295763208500708	1	0.376477922739323	0.995227999524213	0.275455212563841	-0.0515536499693277	0.621186935570218	0.999853026651453	0.327008862533169
chr1	74601495	74601545	51	+	utr5	Stk36	0.0550874759027452	0.999942495602307	0.0494872222552442	1	0.118870354833509	0.995227999524213	-0.819669412956032	0.00435034568202701	0.969762597251547	0.999853026651453	-0.824019758638059
chr1	74634290	74634489	200	+	exon	Stk36	0.167222674588282	0.999942495602307	0.154843866436241	1	0.246266811610868	0.995227999524213	-0.00910221826850069	0.00435034568202701	0.969762597251547	0.999853026651453	-0.0134525639505277
chr1	74635846	74635996	151	+	utr3	Stk36	0.0295130209056895	0.999942495602307	0.0207398517859627	1	0.0593562700285563	0.995227999524213	0.484453914505845	0.00435034568202701	0.969762597251547	0.999853026651453	0.480103568823818
chr1	74661795	74672849	11055	+	utr5	Ttll4	0.482376105710955	0.999942495602307	0.395970603796816	1	0.282520797132083	0.995227999524213	-0.241571087249064	0.0245540101231299	0.708440856503682	0.999853026651453	-0.266125097372194
chr1	74679239	74679339	101	+	exon	Ttll4	0.602709625604874	0.999942495602307	0.64321826297051	1	0.690134949166421	0.995227999524213	-0.263067335735763	0.0245540101231299	0.708440856503682	0.999853026651453	-0.287621345858892
chr1	74679638	74679938	301	+	exon	Ttll4	0.935326524624667	0.999942495602307	0.978141047947472	1	0.986004536533409	0.995227999524213	-0.0711282133119344	0.0245540101231299	0.708440856503682	0.999853026651453	-0.0956822234350643
chr1	74680087	74680237	151	+	exon	Ttll4	0.283576338170047	0.999942495602307	0.249741627621294	1	0.342787186211619	0.995227999524213	0.113305603316924	0.0245540101231299	0.708440856503682	0.999853026651453	0.0887515931937936
chr1	74697593	74697742	150	+	utr3	Ttll4	0.116410437479188	0.999942495602307	0.126572984501112	1	0.222605906680508	0.995227999524213	-0.132731349508087	0.0245540101231299	0.708440856503682	0.999853026651453	-0.157285359631217
chr1	74698491	74698541	51	+	utr3	Ttll4	0.751805982966608	0.999942495602307	0.76149346482187	1	0.827685280247206	0.995227999524213	0.242047457932213	0.0245540101231299	0.708440856503682	0.999853026651453	0.217493447809083
chr1	74771992	74772141	150	+	utr5	Wnt6	0.793750334710014	0.999942495602307	0.831175584449108	1	0.925528437176503	0.995227999524213	-0.0214144418793755	0.0108117964145078	0.96253143136084	0.999853026651453	-0.0322262382938833
chr1	74784426	74784724	299	+	utr3	Wnt6	0.976697521387323	0.999942495602307	0.936830852890519	1	0.954689204267168	0.995227999524213	0.158706152316615	0.0108117964145078	0.96253143136084	0.999853026651453	0.147894355902107
chr1	74791763	74791861	99	+	utr5	Wnt10a	0.471237594601061	0.999942495602307	0.414759657422564	1	0.488091379164833	0.995227999524213	0.0117132414733359	0.0360439017339208	0.704496260512858	0.999853026651453	-0.024330660260585
chr1	74792059	74792108	50	+	utr5	Wnt10a	0.211715348660964	0.999942495602307	0.188204471693457	1	0.270336633769378	0.995227999524213	0.272177667061199	0.0360439017339208	0.704496260512858	0.999853026651453	0.236133765327278
chr1	74800686	74800884	199	+	exon	Wnt10a	0.477639353639362	0.999942495602307	0.43335634253508	1	0.55794875264069	0.995227999524213	0.100634340141153	0.0360439017339208	0.704496260512858	0.999853026651453	0.0645904384072322
chr1	74803735	74804130	396	+	utr3	Wnt10a	0.0365093977437602	0.999942495602307	0.0369820018602608	1	0.0660833383092189	0.995227999524213	0.064659768245231	0.0360439017339208	0.704496260512858	0.999853026651453	0.0286158665113101
chr1	74854984	74855284	301	+	utr5	Cdk5r2	0.349313327426125	0.999942495602307	0.455323656574914	1	0.477223311360889	0.995227999524213	-0.0738894593614316	-0.0267318575120742	0.608084996881519	0.999853026651453	-0.0471576018493573
chr1	74855534	74856483	950	+	utr3	Cdk5r2	0.525121671740244	0.999942495602307	0.349332647399797	1	0.415339971448172	0.995227999524213	0.00112990709169696	-0.0267318575120742	0.608084996881519	0.999853026651453	0.0278617646037712
chr1	74856733	74856833	101	+	utr3	Cdk5r2	0.949296588063336	0.999942495602307	0.87234626602203	1	0.850665749556964	0.995227999524213	-0.0334541773856163	-0.0267318575120742	0.608084996881519	0.999853026651453	-0.00672231987354209
chr1	74857282	74857382	101	+	utr3	Cdk5r2	0.912305883106846	0.999942495602307	0.957890135240585	1	0.961500107717701	0.995227999524213	-0.00606934202425306	-0.0267318575120742	0.608084996881519	0.999853026651453	0.0206625154878212
chr1	75146514	75147064	551	+	utr3	Retreg2	0.445891935187432	0.999942495602307	0.392469856144174	1	0.467447958686989	0.995227999524213	0.0424737153691993	-0.0108087804979333	0.728751388652115	0.999853026651453	0.0532824958671326
chr1	75168695	75168744	50	+	utr5	Zfand2b	0.0834090239851349	0.999942495602307	0.0636282373036265	1	0.120871475692678	0.995227999524213	0.346403924440423	0.0700875165874003	0.4217866729599	0.999853026651453	0.276316407853023
chr1	75192550	75192600	51	+	exon	Ankzf1	0.105297059032839	0.999942495602307	0.119914216811533	1	0.16933806054959	0.995227999524213	-0.62663770762279	0.0434184918473408	0.523781987059825	0.999853026651453	-0.670056199470131
chr1	75198006	75198056	51	+	utr3	Ankzf1	0.384456455821541	0.999942495602307	0.420270234707989	1	0.433688825686047	0.995227999524213	-0.208099595958483	0.0434184918473408	0.523781987059825	0.999853026651453	-0.251518087805824
chr1	75210888	75210937	50	+	utr5	Stk16	0.445547246959731	0.999942495602307	0.406372953966844	1	0.398774369546464	0.995227999524213	0.0825787942096617	-0.0448007067198492	0.489588391916941	0.999853026651453	0.127379500929511
chr1	75211966	75212015	50	+	exon	Stk16	0.331086947716427	0.999942495602307	0.297553420997883	1	0.342817945151748	0.995227999524213	0.0888086445909109	-0.0448007067198492	0.489588391916941	0.999853026651453	0.13360935131076
chr1	75214067	75214167	101	+	utr3	Stk16	0.575517574908021	0.999942495602307	0.504048545795318	1	0.532745220436421	0.995227999524213	-0.000391589124163959	-0.0448007067198492	0.489588391916941	0.999853026651453	0.0444091175956852
chr1	75214315	75214564	250	+	utr3	Stk16	0.831462801754829	0.999942495602307	0.776816921512884	1	0.788298288085965	0.995227999524213	0.181421998465682	-0.0448007067198492	0.489588391916941	0.999853026651453	0.226222705185532
chr1	75215110	75215407	298	+	utr3	Stk16	0.343031260779581	0.999942495602307	0.279157927044404	1	0.301640536737299	0.995227999524213	0.11622514491159	-0.0448007067198492	0.489588391916941	0.999853026651453	0.161025851631439
chr1	75215507	75215556	50	+	utr3	Stk16	0.360550935903169	0.999942495602307	0.319114986952223	1	0.373160472300687	0.995227999524213	0.0262727275916134	-0.0448007067198492	0.489588391916941	0.999853026651453	0.0710734343114626
chr1	75236506	75236856	351	+	utr5	Dnajb2	0.685259417658116	0.999942495602307	0.797724404141188	1	0.844231635723234	0.995227999524213	-0.0293494139015772	0.0079482396787389	0.827868672920923	0.999853026651453	-0.0372976535803161
chr1	75243693	75243743	51	+	exon	Dnajb2	0.862518410515533	0.999942495602307	0.951996277507845	1	0.989691148682325	0.995227999524213	0.0902480112594225	0.0079482396787389	0.827868672920923	0.999853026651453	0.0822997715806836
chr1	75244043	75244093	51	+	utr3	Dnajb2	0.357324700658434	0.999942495602307	0.385387636767138	1	0.472418641244314	0.995227999524213	-0.232210719127052	0.0079482396787389	0.827868672920923	0.999853026651453	-0.240158958805791
chr1	75245392	75245442	51	+	utr3	Dnajb2	0.3392913358723	0.999942495602307	0.273525161712923	1	0.251926419570111	0.995227999524213	0.208222473197434	0.0079482396787389	0.827868672920923	0.999853026651453	0.200274233518695
chr1	75360378	75360428	51	+	utr5	Des	0.116259428111716	0.999942495602307	0.111807694617178	1	0.210130965951291	0.995227999524213	-0.447294618152414	-0.342592832067831	0.155365221327656	0.999853026651453	-0.104701786084583
chr1	75360625	75360675	51	+	exon	Des	0.0048248642317094	0.902747117675748	0.00208110767607873	1	0.00766676776486835	0.995227999524213	0.0103039148654557	-0.342592832067831	0.155365221327656	0.999853026651453	0.352896746933287
chr1	75384718	75385068	351	+	utr3	Speg	0.965467995414817	0.999942495602307	0.853908155988543	1	0.718407501913099	0.995227999524213	0.0739369549872866	-0.0266546606162972	0.318798100357341	0.999853026651453	0.100591615603584
chr1	75385565	75388085	2521	+	utr3	Speg	0.862577440676723	0.999942495602307	0.953848955970586	1	0.950052733409187	0.995227999524213	-0.0260204355512899	-0.0266546606162972	0.318798100357341	0.999853026651453	0.000634225065007273
chr1	75388385	75389085	701	+	exon	Speg	0.629707588170147	0.999942495602307	0.499844147109405	1	0.450380384759947	0.995227999524213	0.0221753221866909	-0.0266546606162972	0.318798100357341	0.999853026651453	0.0488299828029881
chr1	75400137	75400187	51	+	utr5	Speg	0.759039370717437	0.999942495602307	0.773504599922613	1	0.882088984958388	0.995227999524213	0.231767405461045	-0.0266546606162972	0.318798100357341	0.999853026651453	0.258422066077343
chr1	75403945	75403995	51	+	utr3	Speg	0.312631849789652	0.999942495602307	0.356333055680743	1	0.449799363649058	0.995227999524213	-0.117499139425996	-0.0266546606162972	0.318798100357341	0.999853026651453	-0.0908444788096987
chr1	75421685	75421935	251	+	exon	Speg	0.726255746775189	0.999942495602307	0.611819934115533	1	0.712520400607927	0.995227999524213	0.049943171392272	-0.0266546606162972	0.318798100357341	0.999853026651453	0.0765978320085692
chr1	75422135	75422784	650	+	exon	Speg	0.66903986026278	0.999942495602307	0.844317687262085	1	0.93748567368424	0.995227999524213	-0.0535541594345385	-0.0266546606162972	0.318798100357341	0.999853026651453	-0.0268994988182413
chr1	75422984	75423434	451	+	exon	Speg	0.792730817405647	0.999942495602307	0.699822116211253	1	0.75915572166787	0.995227999524213	-0.0568705147072183	-0.0266546606162972	0.318798100357341	0.999853026651453	-0.0302158540909211
chr1	75431471	75431970	500	+	utr3	Speg	0.804979455398389	0.999942495602307	0.681771505799714	1	0.67832110751798	0.995227999524213	0.041994987557875	-0.0266546606162972	0.318798100357341	0.999853026651453	0.0686496481741723
chr1	75435980	75436080	101	+	utr5	Gmppa	0.833216693165951	0.999942495602307	0.884939881477043	1	0.856874460837741	0.995227999524213	0.00506709159910589	-0.0329502369473014	0.543439904368207	0.999853026651453	0.0380173285464073
chr1	75442980	75443129	150	+	utr3	Gmppa	0.499618866398404	0.999942495602307	0.441035280976368	1	0.470984962855209	0.995227999524213	-0.0542882092564776	-0.0329502369473014	0.543439904368207	0.999853026651453	-0.0213379723091762
chr1	75450486	75450833	348	+	utr5	Asic4	0.195748636930841	0.999942495602307	0.248021944885206	1	0.366227665081905	0.995227999524213	-0.085539765549853	0.0505577125572446	0.517957134215221	0.999853026651453	-0.136097478107098
chr1	75450981	75451179	199	+	exon	Asic4	0.915189011245194	0.999942495602307	0.990334522304701	1	0.989669344837451	0.995227999524213	0.012507614678307	0.0505577125572446	0.517957134215221	0.999853026651453	-0.0380500978789376
chr1	75479581	75479679	99	+	utr5	Tmem198	0.182013927125707	0.999942495602307	0.149435871098009	1	0.204116234162414	0.995227999524213	-0.0503259225949527	-0.0140123271302346	0.740844359895591	0.999853026651453	-0.0363135954647181
chr1	75479777	75479876	100	+	utr5	Tmem198	0.0633796093610564	0.999942495602307	0.0780086485171103	1	0.139673191882687	0.995227999524213	-0.236952906503158	-0.0140123271302346	0.740844359895591	0.999853026651453	-0.222940579372923
chr1	75482881	75483028	148	+	exon	Tmem198	0.750307857606423	0.999942495602307	0.630707703053707	1	0.738562976068327	0.995227999524213	-0.00884401357849321	-0.0140123271302346	0.740844359895591	0.999853026651453	0.00516831355174134
chr1	75484871	75485018	148	+	utr3	Tmem198	0.762792534778166	0.999942495602307	0.897129196987488	1	0.921322007333132	0.995227999524213	0.0379221793272502	-0.0140123271302346	0.740844359895591	0.999853026651453	0.0519345064574847
chr1	75507126	75507274	149	+	utr5	Inha	0.174671652752161	0.999942495602307	0.133891647153275	1	0.210407387869896	0.995227999524213	0.0997971843146068	0.0495826787916734	0.316648562130885	0.999853026651453	0.0502145055229334
chr1	75521829	75524712	2884	+	exon	Stk11ip	0.0420319334754419	0.999942495602307	0.0350393619603321	1	0.0355234028762059	0.995227999524213	0.189233471278642	-0.0696277041885352	0.151103288645264	0.999853026651453	0.258861175467178
chr1	75536187	75536237	51	+	utr3	Stk11ip	0.976754749406229	0.999942495602307	0.9314986111929	1	0.92802626267242	0.995227999524213	-0.128879728210741	-0.0696277041885352	0.151103288645264	0.999853026651453	-0.0592520240222063
chr1	75546366	75546825	460	+	utr5	Slc4a3	0.803690054986478	0.999942495602307	0.954584505771169	1	0.963310066543165	0.995227999524213	-0.147397772735739	-0.0374399792497836	0.107994045574439	0.999853026651453	-0.109957793485955
chr1	75547386	75547436	51	+	exon	Slc4a3	0.186040459329403	0.999942495602307	0.11952442930828	1	0.180996038118916	0.995227999524213	-0.00921658045868197	-0.0374399792497836	0.107994045574439	0.999853026651453	0.0282233987911017
chr1	75547985	75548035	51	+	exon	Slc4a3	0.388877654570907	0.999942495602307	0.254556956507066	1	0.311356442865067	0.995227999524213	0.00470855219825803	-0.0374399792497836	0.107994045574439	0.999853026651453	0.0421485314480417
chr1	75561772	75561822	51	+	utr3	Slc4a3	0.523126824196437	0.999942495602307	0.55420649397792	1	0.684176134855241	0.995227999524213	-0.196224234378483	-0.0374399792497836	0.107994045574439	0.999853026651453	-0.158784255128699
chr1	77515480	77515580	101	+	exon	Gm28386	0.852168195952345	0.999942495602307	0.869900218726617	1	0.932564069593003	0.995227999524213	0.152764333181443	0.425339631280027	0.241147695949094	0.999853026651453	-0.272575298098584
chr1	77516828	77516878	51	+	exon	Gm28386	0.229883052241154	0.999942495602307	0.185697773574713	1	0.399049921245946	0.995227999524213	0.375857693013213	0.425339631280027	0.241147695949094	0.999853026651453	-0.0494819382668141
chr1	78310394	78310493	100	+	utr5	Sgpp2	0.681246942295895	0.999942495602307	0.647617112359671	1	0.836387996501252	0.995227999524213	0.0836074772794593	0.111819603731713	0.140508373704666	0.999853026651453	-0.0282121264522538
chr1	78416930	78417227	298	+	exon	Sgpp2	0.605060512873982	0.999942495602307	0.687522909228206	1	0.707315744882535	0.995227999524213	-0.0184528661993981	0.111819603731713	0.140508373704666	0.999853026651453	-0.130272469931111
chr1	78417473	78418017	545	+	utr3	Sgpp2	0.767966708547593	0.999942495602307	0.673506120590913	1	0.771857884250547	0.995227999524213	0.0330710161361946	0.111819603731713	0.140508373704666	0.999853026651453	-0.0787485875955184
chr1	78418116	78418363	248	+	utr3	Sgpp2	0.842536640371503	0.999942495602307	0.895389436146438	1	0.818042923612395	0.995227999524213	0.0583584832189612	0.111819603731713	0.140508373704666	0.999853026651453	-0.0534611205127519
chr1	78657874	78663159	5286	+	utr5	Utp14b	0.280601904817635	0.999942495602307	0.354732606513839	1	0.385338521096309	0.995227999524213	-0.0841426128269198	0.0173838388982581	0.815382823248188	0.999853026651453	-0.101526451725178
chr1	78664432	78664532	101	+	exon	Utp14b	0.0431632196622804	0.999942495602307	0.0247429402492225	1	0.039135057707404	0.995227999524213	0.464674570569488	0.0173838388982581	0.815382823248188	0.999853026651453	0.44729073167123
chr1	78664931	78665130	200	+	exon	Utp14b	0.60188317814112	0.999942495602307	0.569096878797251	1	0.684869860169053	0.995227999524213	-0.10977721784009	0.0173838388982581	0.815382823248188	0.999853026651453	-0.127161056738348
chr1	78665230	78665529	300	+	exon	Utp14b	0.197040435362519	0.999942495602307	0.22087422424103	1	0.262632032970023	0.995227999524213	0.00640847931894567	0.0173838388982581	0.815382823248188	0.999853026651453	-0.0109753595793124
chr1	78666227	78666626	400	+	exon	Utp14b	0.860368879388772	0.999942495602307	0.942218536141267	1	0.984401374118964	0.995227999524213	-0.0102325704505428	0.0173838388982581	0.815382823248188	0.999853026651453	-0.0276164093488009
chr1	78667623	78667823	201	+	utr3	Utp14b	0.973736315348433	0.999942495602307	0.936593571453189	1	0.956896726974866	0.995227999524213	0.121235018552661	0.0173838388982581	0.815382823248188	0.999853026651453	0.103851179654402
chr1	78706604	78706704	101	+	utr3	Acsl3	0.0738344252780772	0.999942495602307	0.0671526856771074	1	0.0995415174423381	0.995227999524213	0.0293387172954233	-0.0140951414115258	0.796085145422706	0.999853026651453	0.0434338587069491
chr1	78816955	78817618	664	+	utr5	Kcne4	0.622732544603726	0.999942495602307	0.610042269852953	1	0.784895064455044	0.995227999524213	0.462662088786766	0.46380121830816	0.270233666309149	0.999853026651453	-0.00113912952139428
chr1	78818159	78818307	149	+	utr3	Kcne4	0.686331682196238	0.999942495602307	0.703859355566771	1	0.831537416157641	0.995227999524213	-0.0838347983363077	0.46380121830816	0.270233666309149	0.999853026651453	-0.547636016644468
chr1	79776118	79777863	1746	+	utr5	Mrpl44	0.869313235454102	0.999942495602307	0.937900060285169	1	0.913875331250924	0.995227999524213	-0.150567149629265	0.039478042887445	0.706068892512925	0.999853026651453	-0.19004519251671
chr1	79777962	79778261	300	+	exon	Mrpl44	0.980275223353057	0.999942495602307	0.951307450923476	1	0.985006697193305	0.995227999524213	-0.00993099682288946	0.039478042887445	0.706068892512925	0.999853026651453	-0.0494090397103345
chr1	81077206	81077305	100	+	utr5	Nyap2	0.0370944981209685	0.999942495602307	0.0324192599850254	1	0.0814824464046031	0.995227999524213	-0.333458752198761	0.0214755618226296	0.764330789681355	0.999853026651453	-0.354934314021391
chr1	81077562	81077612	51	+	utr5	Nyap2	0.411398799900032	0.999942495602307	0.38287114791446	1	0.407267214708419	0.995227999524213	-0.256529538753417	0.0214755618226296	0.764330789681355	0.999853026651453	-0.278005100576047
chr1	81077712	81077861	150	+	utr5	Nyap2	0.110232554598452	0.999942495602307	0.141783251283765	1	0.234045271370584	0.995227999524213	0.0319044321409791	0.0214755618226296	0.764330789681355	0.999853026651453	0.0104288703183495
chr1	81241113	81241412	300	+	exon	Nyap2	0.069572122680721	0.999942495602307	0.0886716751904117	1	0.159033581227412	0.995227999524213	-0.00364463041583992	0.0214755618226296	0.764330789681355	0.999853026651453	-0.0251201922384695
chr1	81241512	81241661	150	+	exon	Nyap2	0.0238127970370024	0.999942495602307	0.015588471845661	1	0.0178999657592114	0.995227999524213	0.0400312183803141	0.0214755618226296	0.764330789681355	0.999853026651453	0.0185556565576845
chr1	82316651	82316751	101	+	exon	Rhbdd1	0.0161760146151491	0.999942495602307	0.00168999098133242	1	0.0219043047956203	0.995227999524213	-0.300963567519278	0.137069278057994	0.319432566837694	0.999853026651453	-0.438032845577272
chr1	82340523	82340623	101	+	exon	Rhbdd1	0.32461675020291	0.999942495602307	0.338305882049372	1	0.43271853619495	0.995227999524213	-0.0165377098160161	0.137069278057994	0.319432566837694	0.999853026651453	-0.15360698787401
chr1	82724940	82724990	51	+	utr5	Mff	0.308936335842701	0.999942495602307	0.331325904600913	1	0.396826064235852	0.995227999524213	-0.00783368789564728	0.105236045279312	0.0687138691595101	0.999853026651453	-0.11306973317496
chr1	82839533	82839583	51	+	utr5	Agfg1	0.6872753232594	0.999942495602307	0.56917489318443	1	0.614025394564799	0.995227999524213	-0.00350707122867532	-0.0681863420467405	0.108351606142541	0.999853026651453	0.0646792708180652
chr1	82896042	82896092	51	+	utr3	Agfg1	0.994533030687254	0.999965120913292	0.985912987713556	1	0.958490381170611	0.995227999524213	0.189884227882768	-0.0681863420467405	0.108351606142541	0.999853026651453	0.258070569929508
chr1	84839891	84847902	8012	+	exon	Fbxo36	0.249442119408678	0.999942495602307	0.317705074953166	1	0.442246584067591	0.995227999524213	-0.0758088710695945	-0.237028438767602	0.337604124368363	0.999853026651453	0.161219567698007
chr1	85650087	85659712	9626	+	utr5	Sp100	0.0654030778976874	0.999942495602307	0.0575445798407873	1	0.105956793870452	0.995227999524213	0.00931042571753874	0.364939269016115	0.0801670722935697	0.999853026651453	-0.355628843298577
chr1	85793491	85793640	150	+	utr5	Cab39	0.217966173677764	0.999942495602307	0.35963086389268	1	0.449650089617966	0.995227999524213	-0.1115080146449	0.0194177793104339	0.554642404754833	0.999853026651453	-0.130925793955334
chr1	85793740	85794486	747	+	utr5	Cab39	0.996726024185347	0.999965120913292	0.870050213365257	1	0.965484410313875	0.995227999524213	-0.0328016124781344	0.0194177793104339	0.554642404754833	0.999853026651453	-0.0522193917885683
chr1	85849383	85849732	350	+	utr3	Cab39	0.359134899765703	0.999942495602307	0.483679128899004	1	0.530410099596882	0.995227999524213	-0.00419402989990213	0.0194177793104339	0.554642404754833	0.999853026651453	-0.023611809210336
chr1	85894580	85894679	100	+	utr5	Itm2c	0.791413868634003	0.999942495602307	0.998413085042221	1	0.88575052097852	0.995227999524213	-0.0250125692485358	0.00109422807234035	0.958377399731543	0.999853026651453	-0.0261067973208761
chr1	86045913	86046261	349	+	utr5	2810459M11Rik	0.304563634373093	0.999942495602307	0.327360253892537	1	0.366188379022022	0.995227999524213	-0.094606267280027	0.0948120927192726	0.324750276784796	0.999853026651453	-0.1894183599993
chr1	86053021	86053319	299	+	utr3	2810459M11Rik	0.241293020062288	0.999942495602307	0.275808387352214	1	0.386313969174848	0.995227999524213	-0.0452800927010358	0.0948120927192726	0.324750276784796	0.999853026651453	-0.140092185420308
chr1	86053418	86053766	349	+	utr3	2810459M11Rik	0.35135599638575	0.999942495602307	0.320525157668649	1	0.455960040112837	0.995227999524213	0.208109359137982	0.0948120927192726	0.324750276784796	0.999853026651453	0.11329726641871
chr1	86064636	86064835	200	+	utr5	Psmd1	0.977972532372366	0.999942495602307	0.916856835347651	1	0.928835781884532	0.995227999524213	0.0730508443320475	0.0196467884886255	0.685545799476197	0.999853026651453	0.0534040558434219
chr1	86154830	86156954	2125	+	utr3	Gm21972	0.511295149214861	0.999942495602307	0.47031402841939	1	0.567267154253074	0.995227999524213	0.110720898510761	NA	NA	NA	NA
chr1	86359624	86359724	101	+	exon	C130036L24Rik	0.502833491180005	0.999942495602307	0.464518717717324	1	0.537114464302172	0.995227999524213	0.0741033739823066	-0.261952784644747	0.147509504730587	0.999853026651453	0.336056158627054
chr1	86367626	86367826	201	+	exon	C130036L24Rik	0.304924568746576	0.999942495602307	0.295010703257342	1	0.419226773394316	0.995227999524213	0.0407722016738659	-0.261952784644747	0.147509504730587	0.999853026651453	0.302724986318613
chr1	86372444	86372693	250	+	exon	C130036L24Rik	0.520579311971646	0.999942495602307	0.479430692549708	1	0.578198543232127	0.995227999524213	0.185343034296129	-0.261952784644747	0.147509504730587	0.999853026651453	0.447295818940876
chr1	86526775	86526823	49	+	utr5	Ptma	0.682893028326353	0.999942495602307	0.756618611930309	1	0.772567002854042	0.995227999524213	-0.0763135084430086	0.0449186200135876	0.281889388756213	0.999853026651453	-0.121232128456596
chr1	86529189	86529773	585	+	exon	Ptma	0.119136273792482	0.999942495602307	0.0650263584663044	1	0.10442158852314	0.995227999524213	0.234833293873	0.0449186200135876	0.281889388756213	0.999853026651453	0.189914673859413
chr1	86582954	86583003	50	+	utr5	Cops7b	0.261700537480219	0.999942495602307	0.209295347633508	1	0.277427413070263	0.995227999524213	-0.487719107558419	-0.0300872081455915	0.689822664282044	0.999853026651453	-0.457631899412828
chr1	86587121	86587220	100	+	utr5	Cops7b	0.86404191864921	0.999942495602307	0.794665335247367	1	0.78596811565623	0.995227999524213	0.0287144817790466	-0.0300872081455915	0.689822664282044	0.999853026651453	0.0588016899246381
chr1	86606096	86606146	51	+	utr3	Cops7b	0.703567230234601	0.999942495602307	0.669778209667819	1	0.730970076925694	0.995227999524213	-0.0802965111700447	-0.0300872081455915	0.689822664282044	0.999853026651453	-0.0502093030244531
chr1	86703858	86744716	40859	+	utr5	Dis3l2	0.00931366399899091	0.949288371371721	0.00811045136296132	1	0.0159678798624246	0.995227999524213	0.00836185756246562	0.0432100876787202	0.463258904576375	0.999853026651453	-0.0348482301162546
chr1	87213964	87214164	201	+	utr5	Eif4e2	0.507657655599957	0.999942495602307	0.580076486248471	1	0.637896336483336	0.995227999524213	-0.137663882939679	0.0646278334365764	0.242756373433851	0.999853026651453	-0.202291716376256
chr1	87214364	87214414	51	+	utr5	Eif4e2	0.256349036241112	0.999942495602307	0.274418851026087	1	0.34213067686084	0.995227999524213	-0.118644749956385	0.0646278334365764	0.242756373433851	0.999853026651453	-0.183272583392961
chr1	87228199	87228249	51	+	utr3	Eif4e2	0.637372198828942	0.999942495602307	0.639819973011024	1	0.768920045810106	0.995227999524213	0.0188354887824361	0.0646278334365764	0.242756373433851	0.999853026651453	-0.0457923446541403
chr1	87237989	87238239	251	+	utr3	Eif4e2	0.328365292702585	0.999942495602307	0.356732353804156	1	0.472730907968375	0.995227999524213	0.0953417978654941	0.0646278334365764	0.242756373433851	0.999853026651453	0.0307139644289177
chr1	87238589	87238789	201	+	utr3	Eif4e2	0.929187438708192	0.999942495602307	0.993517333604633	1	0.927981116526347	0.995227999524213	0.22680663538386	0.0646278334365764	0.242756373433851	0.999853026651453	0.162178801947284
chr1	87238989	87239039	51	+	utr3	Eif4e2	0.383227576802974	0.999942495602307	0.358834539888577	1	0.460361285772659	0.995227999524213	0.292675037543964	0.0646278334365764	0.242756373433851	0.999853026651453	0.228047204107387
chr1	87264412	87264659	248	+	utr5	Efhd1	0.887655933688152	0.999942495602307	0.761702141945205	1	0.748364618805813	0.995227999524213	-0.0924608974036629	-0.00243420876129907	0.982468115352179	0.999853026651453	-0.0900266886423638
chr1	87327048	87327098	51	+	utr5	Gigyf2	0.321768194792881	0.999942495602307	0.273882814631238	1	0.356387310991273	0.995227999524213	-0.173330278316843	-0.0113019872345856	0.74869363447402	0.999853026651453	-0.162028291082257
chr1	87386408	87389077	2670	+	utr5	Gigyf2	0.89184015861329	0.999942495602307	0.834629331594599	1	0.911820806889019	0.995227999524213	-0.0518084725076013	-0.0113019872345856	0.74869363447402	0.999853026651453	-0.0405064852730157
chr1	87425113	87425213	101	+	exon	Gigyf2	0.64824114615107	0.999942495602307	0.539188940537505	1	0.652861057970735	0.995227999524213	0.0262805388351007	-0.0113019872345856	0.74869363447402	0.999853026651453	0.0375825260696863
chr1	87449200	87449399	200	+	utr3	Gigyf2	0.996143590848692	0.999965120913292	0.945999940471246	1	0.981628125087813	0.995227999524213	0.316378498350972	-0.0113019872345856	0.74869363447402	0.999853026651453	0.327680485585558
chr1	87449549	87449699	151	+	utr3	Gigyf2	0.206024618316939	0.999942495602307	0.252125460228756	1	0.327509045238303	0.995227999524213	-0.105446908069167	-0.0113019872345856	0.74869363447402	0.999853026651453	-0.0941449208345809
chr1	87449848	87449898	51	+	utr3	Gigyf2	0.162794151150171	0.999942495602307	0.149155319202818	1	0.215323656510495	0.995227999524213	-0.777048225757905	-0.0113019872345856	0.74869363447402	0.999853026651453	-0.765746238523319
chr1	87450247	87450397	151	+	utr3	Gigyf2	0.644514939911674	0.999942495602307	0.613225431005027	1	0.791781814241105	0.995227999524213	0.25023455347553	-0.0113019872345856	0.74869363447402	0.999853026651453	0.261536540710115
chr1	87509939	87510038	100	+	utr5	Neu2	0.805353236290367	0.999942495602307	0.833889322772241	1	0.914704330529816	0.995227999524213	-0.166514763952153	0.187714550155285	0.190778117932917	0.999853026651453	-0.354229314107439
chr1	87510188	87574049	63862	+	utr5	Neu2	0.49576975836794	0.999942495602307	0.561131567176911	1	0.644966012468336	0.995227999524213	-0.131537157746629	0.187714550155285	0.190778117932917	0.999853026651453	-0.319251707901914
chr1	87594605	87594804	200	+	utr5	Neu2	0.109501406810789	0.999942495602307	0.0876351252471462	1	0.186604469301853	0.995227999524213	0.551137214170614	0.187714550155285	0.190778117932917	0.999853026651453	0.363422664015328
chr1	87596600	87596849	250	+	exon	Neu2	0.101015119762043	0.999942495602307	0.109164880911709	1	0.16457340997092	0.995227999524213	-0.142344893398464	0.187714550155285	0.190778117932917	0.999853026651453	-0.330059443553749
chr1	87596949	87597098	150	+	exon	Neu2	0.853585788411809	0.999942495602307	0.888515107449268	1	0.952064313794654	0.995227999524213	0.150074931752422	0.187714550155285	0.190778117932917	0.999853026651453	-0.0376396184028633
chr1	87597198	87597297	100	+	exon	Neu2	0.953013372907337	0.999942495602307	0.918048542332304	1	0.929002114157069	0.995227999524213	0.118498990068154	0.187714550155285	0.190778117932917	0.999853026651453	-0.0692155600871316
chr1	87620411	87620511	101	+	utr5	Inpp5d	0.263421051268632	0.999942495602307	0.226071124587492	1	0.334480495190693	0.995227999524213	0.352859436837521	-0.0518689425688558	0.523089589523915	0.999853026651453	0.404728379406377
chr1	87719563	87719762	200	+	utr3	Inpp5d	0.0350773846515249	0.999942495602307	0.0285501053532578	1	0.0592593403777898	0.995227999524213	0.0102081564236246	-0.0518689425688558	0.523089589523915	0.999853026651453	0.0620770989924804
chr1	87720060	87720159	100	+	utr3	Inpp5d	0.0727641730047598	0.999942495602307	0.0443554109368043	1	0.0598447178056705	0.995227999524213	0.274503309746426	-0.0518689425688558	0.523089589523915	0.999853026651453	0.326372252315282
chr1	87756070	87756169	100	+	utr5	Atg16l1	0.0227015706394181	0.999942495602307	0.0258276184527493	1	0.0322446251938156	0.995227999524213	-0.245626818389835	-0.0107887721241282	0.797504147263262	0.999853026651453	-0.234838046265707
chr1	87791381	87791580	200	+	utr3	Atg16l1	0.496929502565604	0.999942495602307	0.432151805657326	1	0.434285271234603	0.995227999524213	0.159124076208557	-0.0107887721241282	0.797504147263262	0.999853026651453	0.169912848332685
chr1	87942630	87942730	101	+	utr3	Dgkd	0.0855731162727226	0.999942495602307	0.110969383654813	1	0.161966861647976	0.995227999524213	0.0201945627208815	0.049777532660988	0.152302322425882	0.999853026651453	-0.0295829699401065
chr1	87943580	87943630	51	+	utr3	Dgkd	0.347554203796593	0.999942495602307	0.31915682594792	1	0.388203867771001	0.995227999524213	0.138947429519827	0.049777532660988	0.152302322425882	0.999853026651453	0.0891698968588389
chr1	88138796	88138895	100	+	exon	Ugt1a7c	0.694327694485918	0.999942495602307	0.675215704463015	1	0.827275308724311	0.995227999524213	-0.197991664076409	-2.11442421330225	0.0146316362194098	0.999853026651453	1.91643254922584
chr1	89070465	89107273	36809	+	utr5	Sh3bp4	0.436471613334473	0.999942495602307	0.39788208272217	1	0.445425849237359	0.995227999524213	0.0629794712829781	0.091013725422242	0.0886744248614599	0.999853026651453	-0.0280342541392639
chr1	89137775	89143918	6144	+	exon	Sh3bp4	0.243204335040565	0.999942495602307	0.212642921302189	1	0.27198028593883	0.995227999524213	0.0786385681951186	0.091013725422242	0.0886744248614599	0.999853026651453	-0.0123751572271234
chr1	89144067	89144167	101	+	exon	Sh3bp4	0.693965237457366	0.999942495602307	0.763862528349084	1	0.767162507257582	0.995227999524213	-0.0977602270699526	0.091013725422242	0.0886744248614599	0.999853026651453	-0.188773952492195
chr1	89144663	89145010	348	+	exon	Sh3bp4	0.0820499113828524	0.999942495602307	0.115997161783107	1	0.196231206439781	0.995227999524213	-0.116830614630348	0.091013725422242	0.0886744248614599	0.999853026651453	-0.20784434005259
chr1	89145407	89145854	448	+	exon	Sh3bp4	0.104086860920367	0.999942495602307	0.126241037276334	1	0.194671581101705	0.995227999524213	-0.0566326908227607	0.091013725422242	0.0886744248614599	0.999853026651453	-0.147646416245003
chr1	89153232	89153579	348	+	utr3	Sh3bp4	0.0584620409532986	0.999942495602307	0.0939919352441325	1	0.227143610184436	0.995227999524213	-0.0165769775559124	0.091013725422242	0.0886744248614599	0.999853026651453	-0.107590702978154
chr1	89454856	89455205	350	+	utr5	Agap1	0.163694941080781	0.999942495602307	0.212777104260044	1	0.280294338286071	0.995227999524213	-0.160426398845486	-0.0209401266164457	0.554712128243701	0.999853026651453	-0.13948627222904
chr1	89580323	89580772	450	+	utr5	Agap1	0.0455837771603647	0.999942495602307	0.0532627506989589	1	0.0770468798956663	0.995227999524213	-0.231839971366579	-0.0209401266164457	0.554712128243701	0.999853026651453	-0.210899844750133
chr1	89580922	89581121	200	+	utr5	Agap1	0.334806312154358	0.999942495602307	0.332857377207786	1	0.376350066388434	0.995227999524213	-0.112999924874414	-0.0209401266164457	0.554712128243701	0.999853026651453	-0.0920597982579682
chr1	89581221	89581470	250	+	utr5	Agap1	0.834958885174957	0.999942495602307	0.748743527137329	1	0.801728766070077	0.995227999524213	0.0136129008060464	-0.0209401266164457	0.554712128243701	0.999853026651453	0.0345530274224921
chr1	89887610	89887709	100	+	exon	Agap1	0.835521473065761	0.999942495602307	0.910132729843432	1	0.907012032299259	0.995227999524213	-0.10399645032055	-0.0209401266164457	0.554712128243701	0.999853026651453	-0.0830563237041047
chr1	89888988	89889237	250	+	utr3	Agap1	0.612149695573301	0.999942495602307	0.511058262615324	1	0.642141753930026	0.995227999524213	0.0591790143229963	-0.0209401266164457	0.554712128243701	0.999853026651453	0.080119140939442
chr1	89890384	89890634	251	+	utr3	Agap1	0.582903728993452	0.999942495602307	0.487522211520516	1	0.594546147604187	0.995227999524213	0.0670166448054008	-0.0209401266164457	0.554712128243701	0.999853026651453	0.0879567714218465
chr1	89890783	89890883	101	+	utr3	Agap1	0.90378129953033	0.999942495602307	0.846479568917807	1	0.882186278023507	0.995227999524213	0.0274338920845038	-0.0209401266164457	0.554712128243701	0.999853026651453	0.0483740187009494
chr1	89930509	89930758	250	+	exon	D130058E05Rik	0.883422873987302	0.999942495602307	0.833834960459728	1	0.870877444490441	0.995227999524213	-0.251914188777335	0.334973953413141	0.58222808253363	0.999853026651453	-0.586888142190476
chr1	89930834	89930956	123	+	exon	D130058E05Rik	0.90483105761379	0.999942495602307	0.92478047859202	1	0.94564157916058	0.995227999524213	-0.288656179484593	0.334973953413141	0.58222808253363	0.999853026651453	-0.623630132897734
chr1	89931079	89931176	98	+	exon	D130058E05Rik	0.965859901980504	0.999942495602307	0.969872965538969	1	0.936244446981676	0.995227999524213	-0.0287644663089721	0.334973953413141	0.58222808253363	0.999853026651453	-0.363738419722113
chr1	89931353	89931519	167	+	exon	D130058E05Rik	0.244999508355405	0.999942495602307	0.21431122636296	1	0.32263219749467	0.995227999524213	0.0514588783308389	0.334973953413141	0.58222808253363	0.999853026651453	-0.283515075082302
chr1	90204030	90209630	5601	+	utr5	Ackr3	0.896913593305754	0.999942495602307	0.938339482595177	1	0.969398215036826	0.995227999524213	0.0305760670674635	-0.0142853263292035	0.89894493709441	0.999853026651453	0.0448613933966669
chr1	90213854	90213954	101	+	exon	Ackr3	0.656990565255904	0.999942495602307	0.628581061037943	1	0.766636013371022	0.995227999524213	-0.0413752174133216	-0.0142853263292035	0.89894493709441	0.999853026651453	-0.0270898910841181
chr1	90214053	90214103	51	+	exon	Ackr3	0.388769653360696	0.999942495602307	0.339894015351965	1	0.453602276719709	0.995227999524213	0.0248929958360298	-0.0142853263292035	0.89894493709441	0.999853026651453	0.0391783221652333
chr1	90214403	90214453	51	+	exon	Ackr3	0.570574720432483	0.999942495602307	0.500395059418743	1	0.467750914488384	0.995227999524213	0.122265811967105	-0.0142853263292035	0.89894493709441	0.999853026651453	0.136551138296308
chr1	90214753	90214953	201	+	utr3	Ackr3	0.986282219134817	0.999965120913292	0.957190063268962	1	0.978823290800535	0.995227999524213	0.248024367097435	-0.0142853263292035	0.89894493709441	0.999853026651453	0.262309693426639
chr1	90215152	90215202	51	+	utr3	Ackr3	0.446559356537925	0.999942495602307	0.380212150665313	1	0.495171588423849	0.995227999524213	-0.140952254452767	-0.0142853263292035	0.89894493709441	0.999853026651453	-0.126666928123564
chr1	90603481	90603581	101	+	utr5	Cops8	0.980160044614981	0.999942495602307	0.920616609060567	1	0.988450507598494	0.995227999524213	0.0414297873379838	0.0255356094834286	0.599271349453685	0.999853026651453	0.0158941778545552
chr1	90612492	90612592	101	+	utr3	Cops8	0.562385508836632	0.999942495602307	0.499373050018329	1	0.618992165487398	0.995227999524213	-0.0311834645274211	0.0255356094834286	0.599271349453685	0.999853026651453	-0.0567190740108497
chr1	90612741	90612991	251	+	utr3	Cops8	0.637110874973831	0.999942495602307	0.564521472758458	1	0.648482203882793	0.995227999524213	0.0958419864488167	0.0255356094834286	0.599271349453685	0.999853026651453	0.0703063769653882
chr1	90998787	91053536	54750	+	utr5	Lrrfip1	0.296807562231366	0.999942495602307	0.389369767250471	1	0.526021571970912	0.995227999524213	-0.0466709633277045	-0.0447280158184849	0.331648227740777	0.999853026651453	-0.0019429475092196
chr1	91115042	91115241	200	+	exon	Lrrfip1	0.0697195570688642	0.999942495602307	0.0636447538838499	1	0.0854218516326896	0.995227999524213	-0.170722740648241	-0.0447280158184849	0.331648227740777	0.999853026651453	-0.125994724829756
chr1	91128198	91128795	598	+	utr3	Lrrfip1	0.587758974812892	0.999942495602307	0.53280298287002	1	0.592099629537001	0.995227999524213	-0.0297526944903273	-0.0447280158184849	0.331648227740777	0.999853026651453	0.0149753213281576
chr1	91179872	91180119	248	+	utr5	Ramp1	0.0262633268218109	0.999942495602307	0.0288727566468406	1	0.0630756615421006	0.995227999524213	-0.213889715206716	-0.00144733559042475	0.981667060777455	0.999853026651453	-0.212442379616291
chr1	91223958	91224007	50	+	utr3	Ramp1	0.675848162725959	0.999942495602307	0.699281268560341	1	0.790311997131342	0.995227999524213	-0.129592537809877	-0.00144733559042475	0.981667060777455	0.999853026651453	-0.128145202219452
chr1	91224404	91224552	149	+	utr3	Ramp1	0.54018653275476	0.999942495602307	0.553733897554389	1	0.623891951937572	0.995227999524213	-0.0786432907412662	-0.00144733559042475	0.981667060777455	0.999853026651453	-0.0771959551508414
chr1	91250354	91250404	51	+	utr5	Ube2f	0.144855451479554	0.999942495602307	0.161341698340623	1	0.206522534923567	0.995227999524213	-0.143951004234485	0.149952128149467	0.0256871485439375	0.999853026651453	-0.293903132383952
chr1	91250732	91250782	51	+	utr5	Ube2f	0.358003709877008	0.999942495602307	0.246534421566863	1	0.346869223498805	0.995227999524213	0.663246390072732	0.149952128149467	0.0256871485439375	0.999853026651453	0.513294261923264
chr1	91285492	91285842	351	+	utr3	Ube2f	0.702723030411365	0.999942495602307	0.599088863749682	1	0.694352059573709	0.995227999524213	0.0833008632655649	0.149952128149467	0.0256871485439375	0.999853026651453	-0.0666512648839022
chr1	91298388	91298488	101	+	utr5	Scly	0.936558727892357	0.999942495602307	0.86497883648528	1	0.909727694460174	0.995227999524213	-0.0290234357223482	0.0667227710909105	0.40944896220824	0.999853026651453	-0.0957462068132587
chr1	91300592	91302770	2179	+	exon	Scly	0.181726006044632	0.999942495602307	0.183512804926795	1	0.296996502923874	0.995227999524213	-0.199972073380542	0.0667227710909105	0.40944896220824	0.999853026651453	-0.266694844471452
chr1	91311027	91311177	151	+	exon	Scly	0.744055934151964	0.999942495602307	0.740414978805832	1	0.964698527826223	0.995227999524213	0.0251932618018129	0.0667227710909105	0.40944896220824	0.999853026651453	-0.0415295092890976
chr1	91344910	91345010	101	+	exon	Espnl	0.0508758371364656	0.999942495602307	0.0242668246408302	1	0.10331801114329	0.995227999524213	-0.0154823595560992	-0.346971687560071	0.324185023238166	0.999853026651453	0.331489328003972
chr1	91345659	91345759	101	+	exon	Espnl	0.840961996867806	0.999942495602307	0.826862599928236	1	0.868638732799891	0.995227999524213	0.275079570724103	-0.346971687560071	0.324185023238166	0.999853026651453	0.622051258284174
chr1	91366479	91366627	149	+	utr5	Erfe	0.187105478218127	0.999942495602307	0.180391828635087	1	0.282320713160968	0.995227999524213	-0.290729678722702	0.00565855942971977	0.978669226996298	0.999853026651453	-0.296388238152422
chr1	91494696	91494845	150	+	utr5	Traf3ip1	0.0325697802919055	0.999942495602307	0.0297670073381229	1	0.0667855126559912	0.995227999524213	-0.261709701908839	0.0322290650450284	0.514075465041876	0.999853026651453	-0.293938766953868
chr1	91501037	91501334	298	+	exon	Traf3ip1	0.789403613338503	0.999942495602307	0.651915359186792	1	0.771392669886664	0.995227999524213	0.0625843241477456	0.0322290650450284	0.514075465041876	0.999853026651453	0.0303552591027172
chr1	91527773	91527823	51	+	utr3	Traf3ip1	0.298892115505806	0.999942495602307	0.272358657387305	1	0.366231288214032	0.995227999524213	0.00203387160469835	0.0322290650450284	0.514075465041876	0.999853026651453	-0.03019519344033
chr1	91540594	91540644	51	+	utr5	Asb1	0.817988521340216	0.999942495602307	0.766336746340631	1	0.797846436735483	0.995227999524213	-0.0611988705985749	0.0365787895609447	0.567366394222258	0.999853026651453	-0.0977776601595196
chr1	91540743	91540843	101	+	utr5	Asb1	0.222595606444574	0.999942495602307	0.262047234807361	1	0.359999157114524	0.995227999524213	-0.172678226250621	0.0365787895609447	0.567366394222258	0.999853026651453	-0.209257015811566
chr1	91547012	91547062	51	+	utr5	Asb1	0.79547731102529	0.999942495602307	0.741913828952929	1	0.806991267040483	0.995227999524213	0.216016925145554	0.0365787895609447	0.567366394222258	0.999853026651453	0.17943813558461
chr1	91554903	91555052	150	+	utr3	Asb1	0.843552696765725	0.999942495602307	0.784403719406274	1	0.87602375771003	0.995227999524213	0.100865320315887	0.0365787895609447	0.567366394222258	0.999853026651453	0.0642865307549423
chr1	91801610	91802205	596	+	utr3	Twist2	0.849624111333034	0.999942495602307	0.901669542691618	1	0.966402255349123	0.995227999524213	0.0559285563548668	-0.311570122066396	0.542401679405674	0.999853026651453	0.367498678421263
chr1	91802304	91802353	50	+	utr3	Twist2	0.759283381105996	0.999942495602307	0.738259310535375	1	0.837636702435094	0.995227999524213	-0.980303683010651	-0.311570122066396	0.542401679405674	0.999853026651453	-0.668733560944254
chr1	92831744	92831992	249	+	utr5	Gpc1	0.60972227454311	0.999942495602307	0.484526414724964	1	0.492828434789618	0.995227999524213	0.030200121736072	-0.0354490516927095	0.176050330825629	0.999853026651453	0.0656491734287815
chr1	92855081	92855131	51	+	exon	Gpc1	0.572181130008191	0.999942495602307	0.732552642598412	1	0.764379994542382	0.995227999524213	-0.0645220410592998	-0.0354490516927095	0.176050330825629	0.999853026651453	-0.0290729893665903
chr1	92858448	92858845	398	+	utr3	Gpc1	0.929243008811936	0.999942495602307	0.886321717345961	1	0.89897853233218	0.995227999524213	-0.0903961799827464	-0.0354490516927095	0.176050330825629	0.999853026651453	-0.0549471282900369
chr1	92859341	92859390	50	+	utr3	Gpc1	0.736945604904193	0.999942495602307	0.813469788377792	1	0.886826369361337	0.995227999524213	-0.209626298897739	-0.0354490516927095	0.176050330825629	0.999853026651453	-0.174177247205029
chr1	92907030	92907078	49	+	utr5	Dusp28	0.571242842526902	0.999942495602307	0.610911276899569	1	0.642041470669648	0.995227999524213	-0.225496667698577	0.011731294781975	0.882426102519164	0.999853026651453	-0.237227962480552
chr1	92910833	92911280	448	+	utr5	Rnpepl1	0.892092689449093	0.999942495602307	0.76192909225377	1	0.92721050300675	0.995227999524213	-0.100739296292054	-0.0548291342234266	0.145137237531856	0.999853026651453	-0.0459101620686272
chr1	92911479	92911628	150	+	exon	Rnpepl1	0.736619732967446	0.999942495602307	0.808164165974887	1	0.843202724622764	0.995227999524213	-0.0335634826718519	-0.0548291342234266	0.145137237531856	0.999853026651453	0.0212656515515747
chr1	92919664	92920394	731	+	utr3	Rnpepl1	0.9742307281241	0.999942495602307	0.792992753740585	1	0.890188114789069	0.995227999524213	-0.0197842059083942	-0.0548291342234266	0.145137237531856	0.999853026651453	0.0350449283150324
chr1	92920493	92920560	68	+	utr3	Rnpepl1	0.979243926816405	0.999942495602307	0.985856873169112	1	0.974261641267956	0.995227999524213	-0.0498336922574267	-0.0548291342234266	0.145137237531856	0.999853026651453	0.00499544196599985
chr1	92934776	92934925	150	+	utr5	Capn10	0.885849169792333	0.999942495602307	0.807277267582476	1	0.841661606570905	0.995227999524213	0.237402427144642	-0.0272916580728567	0.666917219370396	0.999853026651453	0.264694085217498
chr1	93229377	93229526	150	+	utr3	Crocc2	0.047695763444519	0.999942495602307	0.0380560185149307	1	0.0928620400566711	0.995227999524213	0.260474479074277	-0.202947938670542	0.22282594246021	0.999853026651453	0.463422417744819
chr1	93296370	93296819	450	+	utr3	Sned1	0.454416321361353	0.999942495602307	0.493417878584441	1	0.602706256066798	0.995227999524213	-0.115281669407527	-0.10847910652892	0.0508548998075663	0.999853026651453	-0.00680256287860717
chr1	93296969	93297019	51	+	utr3	Sned1	0.829139617347816	0.999942495602307	0.838547064183312	1	0.923898591348976	0.995227999524213	0.374965205619722	-0.10847910652892	0.0508548998075663	0.999853026651453	0.483444312148641
chr1	93297219	93297269	51	+	utr3	Sned1	0.279614416842934	0.999942495602307	0.288710163804914	1	0.374148799349026	0.995227999524213	-0.245544099668724	-0.10847910652892	0.0508548998075663	0.999853026651453	-0.137064993139804
chr1	93298218	93298518	301	+	utr3	Sned1	0.303256175114379	0.999942495602307	0.299225846350376	1	0.379886474743074	0.995227999524213	-0.539314007281177	-0.10847910652892	0.0508548998075663	0.999853026651453	-0.430834900752257
chr1	93298967	93299067	101	+	utr3	Sned1	0.0349751050365339	0.999942495602307	0.0294712229429118	1	0.0434735266502729	0.995227999524213	0.160474157709966	-0.10847910652892	0.0508548998075663	0.999853026651453	0.268953264238886
chr1	93299317	93299417	101	+	utr3	Sned1	0.346093558976385	0.999942495602307	0.366476356883977	1	0.463420064136258	0.995227999524213	-0.231195960246788	-0.10847910652892	0.0508548998075663	0.999853026651453	-0.122716853717868
chr1	93343404	93343454	51	+	utr5	Ppp1r7	0.39051366877851	0.999942495602307	0.398387235652809	1	0.528203514881339	0.995227999524213	-0.276087102338393	0.0215310773006629	0.507152623662304	0.999853026651453	-0.297618179639056
chr1	93343654	93346197	2544	+	utr5	Ppp1r7	0.730051458105685	0.999942495602307	0.808419599719655	1	0.696450578007176	0.995227999524213	0.0870133445808488	0.0215310773006629	0.507152623662304	0.999853026651453	0.0654822672801859
chr1	93365094	93365444	351	+	utr3	Ppp1r7	0.314627643876021	0.999942495602307	0.269506353121347	1	0.370004290530757	0.995227999524213	0.0639435790191661	0.0215310773006629	0.507152623662304	0.999853026651453	0.0424125017185032
chr1	93365693	93366443	751	+	utr3	Ppp1r7	0.808015586985076	0.999942495602307	0.967456182155696	1	0.987778371827942	0.995227999524213	0.019621595504003	0.0215310773006629	0.507152623662304	0.999853026651453	-0.00190948179665985
chr1	93370940	93370990	51	+	utr3	Ppp1r7	0.815441835569482	0.999942495602307	0.842637050097822	1	0.910325270083314	0.995227999524213	0.239111701011476	0.0215310773006629	0.507152623662304	0.999853026651453	0.217580623710813
chr1	93371440	93371490	51	+	utr3	Ppp1r7	0.748819202315772	0.999942495602307	0.704437278429689	1	0.79492999348804	0.995227999524213	-0.0726328041700595	0.0215310773006629	0.507152623662304	0.999853026651453	-0.0941638814707224
chr1	93372839	93373139	301	+	utr3	Ppp1r7	0.740563670315405	0.999942495602307	0.82601991825802	1	0.894098938808776	0.995227999524213	-0.0205193091504816	0.0215310773006629	0.507152623662304	0.999853026651453	-0.0420503864511445
chr1	93479014	93479114	101	+	utr5	Sept2	0.287563457847789	0.999942495602307	0.243847110513807	1	0.32954563897609	0.995227999524213	0.0486061741763769	0.152401098096396	0.582232439440694	0.999853026651453	-0.103794923920019
chr1	93512129	93512179	51	+	utr5	Farp2	0.358641165229802	0.999942495602307	0.319732165016174	1	0.408894390782155	0.995227999524213	-0.135821821183741	-0.0669428385016645	0.558395974590996	0.999853026651453	-0.068878982682077
chr1	93621328	93621577	250	+	utr3	Farp2	0.221254529804231	0.999942495602307	0.240181907525756	1	0.336763376871846	0.995227999524213	0.00220767123332666	-0.0669428385016645	0.558395974590996	0.999853026651453	0.0691505097349911
chr1	93635339	93635437	99	+	exon	Gm28536	0.282546206112622	0.999942495602307	0.359610170850014	1	0.50559590784026	0.995227999524213	-0.0690331695534173	-0.214284349245175	0.811422563879688	0.999853026651453	0.145251179691757
chr1	93635583	93635729	147	+	exon	Gm28536	0.757210328337545	0.999942495602307	0.926223284606874	1	0.965470143518989	0.995227999524213	-0.0222128783061899	-0.214284349245175	0.811422563879688	0.999853026651453	0.192071470938985
chr1	93685710	93686267	558	+	utr5	Bok	0.0537798268095273	0.999942495602307	0.0858502481629898	1	0.128833189477675	0.995227999524213	-0.244378741343522	-0.0531986861013907	0.447469278462717	0.999853026651453	-0.191180055242131
chr1	93750729	93750876	148	+	exon	Gm10550	0.638023907721033	0.999942495602307	0.583079583378165	1	0.661176765438382	0.995227999524213	0.0644039807166674	0.53207863771654	0.7523968634941	0.999853026651453	-0.467674656999873
chr1	93754973	93755179	207	+	utr5	Atg4b	0.971176629486452	0.999942495602307	0.972693834628489	1	0.97378156943823	0.995227999524213	-0.00980667341537153	-0.0296881670897173	0.541566968256905	0.999853026651453	0.0198814936743457
chr1	93787868	93788017	150	+	utr3	Atg4b	0.676006807114982	0.999942495602307	0.805936225172157	1	0.855299823862344	0.995227999524213	0.0576403466562862	-0.0296881670897173	0.541566968256905	0.999853026651453	0.0873285137460035
chr1	93804015	93804370	356	+	utr5	Ing5	0.849435853537845	0.999942495602307	0.807495739726729	1	0.876976581783386	0.995227999524213	-0.447994942494727	0.0396054477741699	0.685859656739112	0.999853026651453	-0.487600390268897
chr1	93818468	93818567	100	+	utr3	Ing5	0.0553663555503021	0.999942495602307	0.0468245342371019	1	0.116622834532066	0.995227999524213	-0.0891498350076153	0.0396054477741699	0.685859656739112	0.999853026651453	-0.128755282781785
chr1	93818667	93818767	101	+	utr3	Ing5	0.183719902449689	0.999942495602307	0.156761695436288	1	0.192151183137926	0.995227999524213	0.0586543599783374	0.0396054477741699	0.685859656739112	0.999853026651453	0.0190489122041674
chr1	93818866	93819015	150	+	utr3	Ing5	0.0643742943663923	0.999942495602307	0.0856263333111265	1	0.151700823038193	0.995227999524213	0.0119331747056594	0.0396054477741699	0.685859656739112	0.999853026651453	-0.0276722730685106
chr1	93825296	93825346	51	+	utr5	D2hgdh	0.346053582915746	0.999942495602307	0.354658328648296	1	0.501082355037919	0.995227999524213	-0.197132503089168	0.0698635135352703	0.601036092250724	0.999853026651453	-0.266996016624439
chr1	93851452	93851651	200	+	utr3	D2hgdh	0.602216767212788	0.999942495602307	0.552792397037345	1	0.586626698999498	0.995227999524213	0.0747740354373715	0.0698635135352703	0.601036092250724	0.999853026651453	0.0049105219021012
chr1	93851801	93852000	200	+	utr3	D2hgdh	0.965936490479856	0.999942495602307	0.889894985547267	1	0.848050416990035	0.995227999524213	0.113537815630582	0.0698635135352703	0.601036092250724	0.999853026651453	0.0436743020953118
chr1	94020501	94020601	101	+	utr5	Neu4	0.781990992132304	0.999942495602307	0.750535562023347	1	0.851020149800679	0.995227999524213	0.0170143196274768	-0.198344096271013	0.107900745060582	0.999853026651453	0.21535841589849
chr1	94024645	94024845	201	+	exon	Neu4	0.601397559021774	0.999942495602307	0.568852501904233	1	0.63811731673153	0.995227999524213	-0.0671956245725337	-0.198344096271013	0.107900745060582	0.999853026651453	0.13114847169848
chr1	94027536	94027736	201	+	utr3	Neu4	0.743620558637796	0.999942495602307	0.754520438913881	1	0.812367709661073	0.995227999524213	0.0633610947211378	-0.198344096271013	0.107900745060582	0.999853026651453	0.261705190992151
chr1	95313673	95313821	149	+	utr5	Fam174a	0.981390423443182	0.999942495602307	0.912550785051236	1	0.915086072508826	0.995227999524213	-0.0297845717997928	0.0634617071420421	0.349120520162391	0.999853026651453	-0.093246278941835
chr1	96872258	96872307	50	+	exon	Panct2	0.584409799626252	0.999942495602307	0.573423475211737	1	0.645720017127816	0.995227999524213	-0.364282351702931	0.280431682158981	0.269639596612588	0.999853026651453	-0.644714033861912
chr1	96877919	96878167	249	+	exon	Panct2	0.587171489697203	0.999942495602307	0.591372938594601	1	0.711518124861532	0.995227999524213	0.565460017361219	0.280431682158981	0.269639596612588	0.999853026651453	0.285028335202238
chr1	96878316	96878365	50	+	exon	Panct2	0.579844669163734	0.999942495602307	0.533047901028282	1	0.797948230461694	0.995227999524213	-0.1722600101663	0.280431682158981	0.269639596612588	0.999853026651453	-0.45269169232528
chr1	104768777	104768826	50	+	utr5	Cdh20	0.120649887971755	0.999942495602307	0.0944301474574782	1	0.131307985092452	0.995227999524213	0.198928696491338	-0.00802560202611479	0.917351455346105	0.999853026651453	0.206954298517453
chr1	104934082	104934181	100	+	utr5	Cdh20	0.75286025165666	0.999942495602307	0.814293051108433	1	0.849729128500478	0.995227999524213	0.0212173012755521	-0.00802560202611479	0.917351455346105	0.999853026651453	0.0292429033016669
chr1	104993946	104994540	595	+	utr3	Cdh20	0.131238120278083	0.999942495602307	0.190563176489315	1	0.275500029493342	0.995227999524213	0.0289622828041772	-0.00802560202611479	0.917351455346105	0.999853026651453	0.036987884830292
chr1	105356056	105356153	98	+	exon	Gm17634	0.636115158896044	0.999942495602307	0.653859505593546	1	0.784787898590038	0.995227999524213	-0.136310371437391	-0.27978839635535	0.41658585350443	0.999853026651453	0.143478024917959
chr1	105356396	105356980	585	+	exon	Gm17634	0.450305231548485	0.999942495602307	0.393605528541522	1	0.476258801084353	0.995227999524213	-0.103675230385352	-0.27978839635535	0.41658585350443	0.999853026651453	0.176113165969998
chr1	105663911	105664061	151	+	utr5	Relch	0.913845805029588	0.999942495602307	0.973602100633627	1	0.910959294844582	0.995227999524213	0.00598283536083412	-0.0605151092173822	0.225514789832294	0.999853026651453	0.0664979445782163
chr1	105780768	105780818	51	+	exon	Tnfrsf11a	0.0245844034901119	0.999942495602307	0.0240274389920701	1	0.0698969592355769	0.995227999524213	-0.324138398167999	0.0114894142749245	0.917560538542762	0.999853026651453	-0.335627812442924
chr1	105827307	105827607	301	+	exon	Tnfrsf11a	0.480805186044416	0.999942495602307	0.56614218852833	1	0.650752755607028	0.995227999524213	0.0135924702212665	0.0114894142749245	0.917560538542762	0.999853026651453	0.00210305594634199
chr1	105844640	105844939	300	+	utr3	Tnfrsf11a	0.123526054737647	0.999942495602307	0.102068800647549	1	0.161156249682388	0.995227999524213	0.000883421966237056	0.0114894142749245	0.917560538542762	0.999853026651453	-0.0106059923086875
chr1	105990506	105991551	1046	+	utr5	Zcchc2	0.0674244933585488	0.999942495602307	0.127677699274105	1	0.217064266266762	0.995227999524213	-0.117564819947556	-0.0206220129470398	0.647407602027884	0.999853026651453	-0.0969428070005162
chr1	106029841	106029940	100	+	exon	Zcchc2	0.984884696854339	0.999965120913292	0.96134344065177	1	0.981794833711399	0.995227999524213	-0.196392068894206	-0.0206220129470398	0.647407602027884	0.999853026651453	-0.175770055947166
chr1	106030140	106030239	100	+	exon	Zcchc2	0.871861091205682	0.999942495602307	0.79475390360607	1	0.756744403564337	0.995227999524213	-0.0407932153600107	-0.0206220129470398	0.647407602027884	0.999853026651453	-0.0201712024129709
chr1	106030389	106031285	897	+	utr3	Zcchc2	0.702757166048135	0.999942495602307	0.568067726275198	1	0.626814533547434	0.995227999524213	-0.0166451714582361	-0.0206220129470398	0.647407602027884	0.999853026651453	0.00397684148880374
chr1	106032779	106032829	51	+	utr3	Zcchc2	0.187802832192672	0.999942495602307	0.16361188475464	1	0.239424670135656	0.995227999524213	0.507707377401594	-0.0206220129470398	0.647407602027884	0.999853026651453	0.528329390348633
chr1	106171802	106172199	398	+	utr5	Phlpp1	0.366265469358764	0.999942495602307	0.42113897743086	1	0.431234797388639	0.995227999524213	-0.0632455146169524	0.0207490290722924	0.523214903145934	0.999853026651453	-0.0839945436892448
chr1	106172348	106173092	745	+	exon	Phlpp1	0.222968467524066	0.999942495602307	0.325695279971189	1	0.40236569336883	0.995227999524213	-0.084552592109575	0.0207490290722924	0.523214903145934	0.999853026651453	-0.105301621181867
chr1	106173192	106173440	249	+	exon	Phlpp1	0.859190010547761	0.999942495602307	0.998302197346913	1	0.933994257152842	0.995227999524213	0.0797603838671759	0.0207490290722924	0.523214903145934	0.999853026651453	0.0590113547948835
chr1	106392264	106392314	51	+	exon	Phlpp1	0.504771500406988	0.999942495602307	0.51923626040851	1	0.573060788208879	0.995227999524213	-0.0860703294947139	0.0207490290722924	0.523214903145934	0.999853026651453	-0.106819358567006
chr1	106392413	106392711	299	+	exon	Phlpp1	0.431783727280707	0.999942495602307	0.546847005862329	1	0.568573255338502	0.995227999524213	0.0380478289759553	0.0207490290722924	0.523214903145934	0.999853026651453	0.0172987999036629
chr1	106392810	106393059	250	+	exon	Phlpp1	0.482136500768948	0.999942495602307	0.627233743849749	1	0.677793619442602	0.995227999524213	0.0207947818523709	0.0207490290722924	0.523214903145934	0.999853026651453	4.57527800785153e-05
chr1	106393208	106393456	249	+	utr3	Phlpp1	0.83831906876354	0.999942495602307	0.934946575501576	1	0.949393215844709	0.995227999524213	-0.00203002913348429	0.0207490290722924	0.523214903145934	0.999853026651453	-0.0227790582057767
chr1	106542041	106542139	99	+	exon	D630008O14Rik	0.457207133439931	0.999942495602307	0.497380239679298	1	0.590158860891623	0.995227999524213	0.0260695956263642	-2.8850548142744	0.0562130434920759	0.999853026651453	2.91112440990077
chr1	106542652	106558009	15358	+	exon	D630008O14Rik	0.0411556718269958	0.999942495602307	0.0630788247595081	1	0.124140279110455	0.995227999524213	-0.115200094900073	-2.8850548142744	0.0562130434920759	0.999853026651453	2.76985471937433
chr1	107590056	107590156	101	+	utr5	Serpinb8	0.594551447027573	0.999942495602307	0.560878265412013	1	0.664124076725879	0.995227999524213	-0.012692559631611	-0.145257231666831	0.380813075523324	0.999853026651453	0.13256467203522
chr1	107607338	107607488	151	+	utr3	Serpinb8	0.291699101400554	0.999942495602307	0.295962237386011	1	0.406067431972306	0.995227999524213	-0.170611390552635	-0.145257231666831	0.380813075523324	0.999853026651453	-0.0253541588858031
chr1	109982531	109982711	181	+	utr5	Cdh7	0.409272579396579	0.999942495602307	0.406596024986994	1	0.473285664254637	0.995227999524213	-0.171712770802778	-0.0370534562180767	0.751914439595752	0.999853026651453	-0.134659314584702
chr1	109983297	109983547	251	+	utr5	Cdh7	0.314454963021967	0.999942495602307	0.265997398800103	1	0.27209426113825	0.995227999524213	-0.0622426767335852	-0.0370534562180767	0.751914439595752	0.999853026651453	-0.0251892205155085
chr1	109993986	109994136	151	+	utr5	Cdh7	0.387139126118831	0.999942495602307	0.344715047247198	1	0.440168991296733	0.995227999524213	0.316212149327907	-0.0370534562180767	0.751914439595752	0.999853026651453	0.353265605545983
chr1	110138010	110138409	400	+	utr3	Cdh7	0.13024759044197	0.999942495602307	0.135627340702266	1	0.221350548698921	0.995227999524213	-0.0611559334226399	-0.0370534562180767	0.751914439595752	0.999853026651453	-0.0241024772045632
chr1	115684806	115684906	101	+	utr5	Cntnap5a	0.0745309000451832	0.999942495602307	0.0667006955483951	1	0.129560314039268	0.995227999524213	0.0885665565113824	-0.0647577387161601	0.324791600058	0.999853026651453	0.153324295227542
chr1	116580577	116580677	101	+	utr3	Cntnap5a	0.63758006326665	0.999942495602307	0.573220749527736	1	0.591505162782345	0.995227999524213	0.12046502807648	-0.0647577387161601	0.324791600058	0.999853026651453	0.18522276679264
chr1	118321888	118321937	50	+	utr5	Nifk	0.724879106964469	0.999942495602307	0.755072375951884	1	0.77695977805679	0.995227999524213	-0.0806738665085772	0.121950158140103	0.249893932547944	0.999853026651453	-0.20262402464868
chr1	118332938	118333036	99	+	utr3	Nifk	0.623031870557021	0.999942495602307	0.649301889975774	1	0.687512911654494	0.995227999524213	0.119813309973285	0.121950158140103	0.249893932547944	0.999853026651453	-0.00213684816681824
chr1	118389458	118419576	30119	+	utr5	Clasp1	0.38709725226677	0.999942495602307	0.462367449050827	1	0.508695107924921	0.995227999524213	0.0316528077705724	0.0216105508987615	0.420249350777208	0.999853026651453	0.0100422568718109
chr1	118419726	118419876	151	+	exon	Clasp1	0.733782302439253	0.999942495602307	0.80211589257201	1	0.787749831960333	0.995227999524213	-0.0615015322652775	0.0216105508987615	0.420249350777208	0.999853026651453	-0.083112083164039
chr1	118608729	118608979	251	+	utr3	Clasp1	0.133401947278376	0.999942495602307	0.207597576222032	1	0.297012542503441	0.995227999524213	0.000132159886309241	0.0216105508987615	0.420249350777208	0.999853026651453	-0.0214783910124522
chr1	118609129	118609229	101	+	utr3	Clasp1	0.106969753130685	0.999942495602307	0.10502730575993	1	0.13743452536353	0.995227999524213	-0.125908485116072	0.0216105508987615	0.420249350777208	0.999853026651453	-0.147519036014834
chr1	119526210	119526556	347	+	utr5	Tmem185b	0.0278012446417486	0.999942495602307	0.0411832892679551	1	0.0782109861983495	0.995227999524213	-0.0900276069899456	0.145754890087626	0.191127403552857	0.999853026651453	-0.235782497077572
chr1	119526903	119527299	397	+	exon	Tmem185b	0.767992716603732	0.999942495602307	0.836405521748941	1	0.896025075043959	0.995227999524213	-0.097105105738036	0.145754890087626	0.191127403552857	0.999853026651453	-0.242859995825662
chr1	119527448	119527794	347	+	utr3	Tmem185b	0.862592449555697	0.999942495602307	0.939987794108864	1	0.962491842509283	0.995227999524213	-0.0103034988583496	0.145754890087626	0.191127403552857	0.999853026651453	-0.156058388945976
chr1	120340632	120340782	151	+	utr5	C1ql2	0.473381390739799	0.999942495602307	0.574779420027563	1	0.663341300190215	0.995227999524213	-0.0279655283772824	0.0249308216122632	0.734509662125864	0.999853026651453	-0.0528963499895456
chr1	120341182	120341532	351	+	exon	C1ql2	0.426712839226511	0.999942495602307	0.48485225993188	1	0.676314776569083	0.995227999524213	0.0542186272848799	0.0249308216122632	0.734509662125864	0.999853026651453	0.0292878056726167
chr1	120342824	120343024	201	+	utr3	C1ql2	0.817912956066732	0.999942495602307	0.883697426035264	1	0.979517439049254	0.995227999524213	-0.0488190954377321	0.0249308216122632	0.734509662125864	0.999853026651453	-0.0737499170499953
chr1	121087455	121087554	100	+	exon	Celrr	0.19749190166718	0.999942495602307	0.177747221761649	1	0.318082584726089	0.995227999524213	0.043920431852518	-0.23724165514721	0.473733956243869	0.999853026651453	0.281162086999728
chr1	121117428	121117527	100	+	exon	Celrr	0.245034400337125	0.999942495602307	0.229752568875741	1	0.430665447078442	0.995227999524213	-0.412412411132263	-0.23724165514721	0.473733956243869	0.999853026651453	-0.175170755985053
chr1	121328141	121328240	100	+	exon	Gm37174	0.819337847822253	0.999942495602307	0.778300136851424	1	0.843510306318507	0.995227999524213	0.0606316040958726	0.0111078445182159	0.978666174607087	0.999853026651453	0.0495237595776567
chr1	121431099	121431149	51	+	utr5	Ccdc93	0.0792105595296661	0.999942495602307	0.0642618702541733	1	0.142859607427499	0.995227999524213	0.159464264125456	0.0156426026022882	0.787726014611871	0.999853026651453	0.143821661523168
chr1	121501263	121501563	301	+	utr3	Ccdc93	0.837715248202572	0.999942495602307	0.780511021205142	1	0.807554968187501	0.995227999524213	-0.0366838327694401	0.0156426026022882	0.787726014611871	0.999853026651453	-0.0523264353717283
chr1	125560644	125560694	51	+	utr5	Slc35f5	0.849170415835153	0.999942495602307	0.888885189517657	1	0.962552803649126	0.995227999524213	-0.0625101908382414	-0.0546649406774338	0.641824773748568	0.999853026651453	-0.00784525016080762
chr1	125561088	125561138	51	+	utr5	Slc35f5	0.674686659533518	0.999942495602307	0.694352222074194	1	0.686648441470629	0.995227999524213	-0.133941037195719	-0.0546649406774338	0.641824773748568	0.999853026651453	-0.0792760965182848
chr1	125872429	125872973	545	+	utr3	Gpr39	0.393187022676856	0.999942495602307	0.33065750237899	1	0.491702101083265	0.995227999524213	0.12196744860987	1.02884173541544	0.612743540047296	0.999853026651453	-0.906874286805565
chr1	125873071	125873269	199	+	utr3	Gpr39	0.405309279533357	0.999942495602307	0.489246993230413	1	0.697496067804604	0.995227999524213	0.0701871421354332	1.02884173541544	0.612743540047296	0.999853026651453	-0.958654593280002
chr1	127205065	127205115	51	+	utr5	Mgat5	0.482628015464068	0.999942495602307	0.450292782046575	1	0.489043240021746	0.995227999524213	-0.116669308420858	0.0386476602445265	0.183443509639592	0.999853026651453	-0.155316968665385
chr1	127205265	127205365	101	+	utr5	Mgat5	0.482979044819286	0.999942495602307	0.521999774412511	1	0.45812311786148	0.995227999524213	0.13667141289227	0.0386476602445265	0.183443509639592	0.999853026651453	0.0980237526477434
chr1	127306720	127306920	201	+	utr5	Mgat5	0.299821074187666	0.999942495602307	0.274073361560167	1	0.35091697663882	0.995227999524213	0.350826995864749	0.0386476602445265	0.183443509639592	0.999853026651453	0.312179335620222
chr1	127482542	127482891	350	+	utr3	Mgat5	0.715443838317951	0.999942495602307	0.941936604131401	1	0.867009192300852	0.995227999524213	0.0443148746244761	0.0386476602445265	0.183443509639592	0.999853026651453	0.00566721437994955
chr1	127774214	127774314	101	+	utr5	Ccnt2	0.863135918375405	0.999942495602307	0.905940052511092	1	0.91963345298504	0.995227999524213	-0.0746223819184708	-0.00846767628405781	0.849653414126224	0.999853026651453	-0.066154705634413
chr1	127802364	127802914	551	+	exon	Ccnt2	0.404787397175624	0.999942495602307	0.347613817165217	1	0.456149324575435	0.995227999524213	-0.00560671966657192	-0.00846767628405781	0.849653414126224	0.999853026651453	0.00286095661748589
chr1	127803013	127803113	101	+	exon	Ccnt2	0.504161093028027	0.999942495602307	0.412380398615104	1	0.420480639402802	0.995227999524213	-0.0955037908551205	-0.00846767628405781	0.849653414126224	0.999853026651453	-0.0870361145710627
chr1	127803263	127803813	551	+	utr3	Ccnt2	0.400869559858103	0.999942495602307	0.508045947368025	1	0.561496089168345	0.995227999524213	0.078044625778822	-0.00846767628405781	0.849653414126224	0.999853026651453	0.0865123020628799
chr1	127868823	127868968	146	+	exon	Rab3gap1	0.317041420583925	0.999942495602307	0.298506062537223	1	0.313666390776909	0.995227999524213	-0.157696210027506	-0.00432653771047422	0.92811733140561	0.999853026651453	-0.153369672317032
chr1	127942469	127942619	151	+	utr3	Rab3gap1	0.426631124012511	0.999942495602307	0.390928214555024	1	0.390767250187773	0.995227999524213	-0.090615104163861	-0.00432653771047422	0.92811733140561	0.999853026651453	-0.0862885664533868
chr1	127959566	127959815	250	+	exon	Gm28800	0.583683810439593	0.999942495602307	0.607343621268088	1	0.723179936171567	0.995227999524213	0.144173540299245	0.272895412005622	0.335394975401637	0.999853026651453	-0.128721871706377
chr1	127965708	127965758	51	+	exon	Gm28800	0.193369312606284	0.999942495602307	0.172508897741597	1	0.239877478470203	0.995227999524213	-0.0213442599028951	0.272895412005622	0.335394975401637	0.999853026651453	-0.294239671908517
chr1	128103351	128103501	151	+	utr5	R3hdm1	0.640783242870249	0.999942495602307	0.72491817087583	1	0.784929563512911	0.995227999524213	-0.19584827336574	-0.0171593457094221	0.460981354815809	0.999853026651453	-0.178688927656318
chr1	128142022	128142072	51	+	utr5	R3hdm1	0.910843133770718	0.999942495602307	0.941467518508411	1	0.839099754992449	0.995227999524213	0.104073017003928	-0.0171593457094221	0.460981354815809	0.999853026651453	0.12123236271335
chr1	128236736	128236886	151	+	utr3	R3hdm1	0.230993789443318	0.999942495602307	0.312853482152109	1	0.403611517279542	0.995227999524213	0.0199698817742433	-0.0171593457094221	0.460981354815809	0.999853026651453	0.0371292274836654
chr1	128244203	128244550	348	+	utr5	Ubxn4	0.261650108008246	0.999942495602307	0.330546835058056	1	0.371634502364334	0.995227999524213	-0.0919551901224321	0.0614580345932039	0.220634523787325	0.999853026651453	-0.153413224715636
chr1	128260859	128262813	1955	+	exon	Ubxn4	0.390790562255603	0.999942495602307	0.321498277521401	1	0.370953627061573	0.995227999524213	0.166640365940676	0.0614580345932039	0.220634523787325	0.999853026651453	0.105182331347472
chr1	128276999	128277099	101	+	utr3	Ubxn4	0.725795562419724	0.999942495602307	0.676348130143835	1	0.765480285786797	0.995227999524213	0.184323485017099	0.0614580345932039	0.220634523787325	0.999853026651453	0.122865450423895
chr1	129273352	129273551	200	+	utr5	Thsd7b	0.961925451107021	0.999942495602307	0.998055090424409	1	0.961420556808235	0.995227999524213	-0.116815119889803	-0.0260286449841598	0.795354744209795	0.999853026651453	-0.0907864749056435
chr1	129595652	129595852	201	+	exon	Thsd7b	0.275755912751746	0.999942495602307	0.276583351575557	1	0.354423766018528	0.995227999524213	-0.185439969628383	-0.0260286449841598	0.795354744209795	0.999853026651453	-0.159411324644224
chr1	129595952	129596001	50	+	exon	Thsd7b	0.89378364952431	0.999942495602307	0.829752314329023	1	0.795440754414856	0.995227999524213	-0.0733827217684067	-0.0260286449841598	0.795354744209795	0.999853026651453	-0.0473540767842469
chr1	130218480	130218530	51	+	utr3	Thsd7b	0.330142579127567	0.999942495602307	0.293451615978469	1	0.426252694836439	0.995227999524213	0.145375158136784	-0.0260286449841598	0.795354744209795	0.999853026651453	0.171403803120944
chr1	130462626	130462676	51	+	exon	Gm16083	0.346120833351154	0.999942495602307	0.308470004806846	1	0.433708659734223	0.995227999524213	-0.0215186933202294	-0.731704565221749	0.444546682425574	0.999853026651453	0.71018587190152
chr1	130529212	130529262	51	+	exon	Gm16083	0.67367266914668	0.999942495602307	0.252613203546078	1	0.661079668670419	0.995227999524213	-0.0537620762059687	-0.731704565221749	0.444546682425574	0.999853026651453	0.677942489015781
chr1	130717377	130717476	100	+	utr5	Yod1	0.336646318459592	0.999942495602307	0.29787661649992	1	0.34508151457622	0.995227999524213	-0.00874094335053384	-0.116115253962311	0.252876414442826	0.999853026651453	0.107374310611777
chr1	130717576	130717626	51	+	exon	Yod1	0.957824957796884	0.999942495602307	0.924485182035404	1	0.966517453543924	0.995227999524213	-0.158884406356541	-0.116115253962311	0.252876414442826	0.999853026651453	-0.0427691523942307
chr1	130718879	130719725	847	+	utr3	Yod1	0.394630507701631	0.999942495602307	0.339803595514293	1	0.522120453013234	0.995227999524213	0.12303051533938	-0.116115253962311	0.252876414442826	0.999853026651453	0.239145769301691
chr1	130742927	130742977	51	+	exon	AA986860	0.827796478641355	0.999942495602307	0.777231203786313	1	0.775190504890053	0.995227999524213	-0.84243742051385	-0.0818194888603784	0.618870993052244	0.999853026651453	-0.760617931653471
chr1	130743376	130743775	400	+	exon	AA986860	0.390798101237194	0.999942495602307	0.353970453360241	1	0.440870665414174	0.995227999524213	-0.11551721978935	-0.0818194888603784	0.618870993052244	0.999853026651453	-0.0336977309289716
chr1	130744074	130744124	51	+	utr3	AA986860	0.64009225180097	0.999942495602307	0.60468363544822	1	0.734695546057703	0.995227999524213	1.59463554416823	-0.0818194888603784	0.618870993052244	0.999853026651453	1.67645503302861
chr1	130744472	130744522	51	+	utr3	AA986860	0.618279666018207	0.999942495602307	0.585635803155522	1	0.702984227089144	0.995227999524213	0.3306834763467	-0.0818194888603784	0.618870993052244	0.999853026651453	0.412502965207079
chr1	131153231	131153281	51	+	utr5	Eif2d	0.986129569893244	0.999965120913292	0.958290195785595	1	0.974683329272907	0.995227999524213	-0.0850242367145906	0.0216754665226321	0.730642564346591	0.999853026651453	-0.106699703237223
chr1	131179546	131180094	549	+	utr3	Eif2d	0.682902515000293	0.999942495602307	0.601171999463865	1	0.60190745869825	0.995227999524213	-0.0966032222347751	0.0216754665226321	0.730642564346591	0.999853026651453	-0.118278688757407
chr1	131527953	131528052	100	+	utr5	Fam72a	0.588174066514924	0.999942495602307	0.560006341844769	1	0.746747602846122	0.995227999524213	0.536452168256203	-0.117017864830601	0.768464704891724	0.999853026651453	0.653470033086804
chr1	131688745	131688794	50	+	utr5	Rab7b	0.772968510161382	0.999942495602307	0.787158662089085	1	0.922802247751545	0.995227999524213	-0.419471937148102	-0.102410445618748	0.654378227811112	0.999853026651453	-0.317061491529355
chr1	131696696	131697015	320	+	utr5	Rab7b	0.232829483077615	0.999942495602307	0.195345215854627	1	0.294758379791824	0.995227999524213	-1.51511277287453	-0.102410445618748	0.654378227811112	0.999853026651453	-1.41270232725578
chr1	131711910	131712606	697	+	utr3	Rab7b	0.558808128483835	0.999942495602307	0.521608359405531	1	0.629087910956487	0.995227999524213	0.184539721027634	-0.102410445618748	0.654378227811112	0.999853026651453	0.286950166646381
chr1	131713202	131713301	100	+	utr3	Rab7b	0.413306060642417	0.999942495602307	0.416710045953936	1	0.546754506839014	0.995227999524213	0.0398097682508078	-0.102410445618748	0.654378227811112	0.999853026651453	0.142220213869555
chr1	131828020	131828169	150	+	utr5	Slc41a1	0.90697849519235	0.999942495602307	0.965212983061585	1	0.990176107398337	0.995227999524213	-0.0552917182630449	-0.0236583372597072	0.598316754536084	0.999853026651453	-0.0316333810033377
chr1	131830182	131830331	150	+	utr5	Slc41a1	0.131978556345852	0.999942495602307	0.102145314253183	1	0.118827661551045	0.995227999524213	0.156879420242308	-0.0236583372597072	0.598316754536084	0.999853026651453	0.180537757502015
chr1	131830579	131839150	8572	+	utr5	Slc41a1	0.0752952505925601	0.999942495602307	0.136152774902675	1	0.174833352355206	0.995227999524213	0.0597730005518112	-0.0236583372597072	0.598316754536084	0.999853026651453	0.0834313378115184
chr1	131846633	131846782	150	+	utr3	Slc41a1	0.582818527368958	0.999942495602307	0.50794273050138	1	0.639655435662168	0.995227999524213	-0.0828623945888303	-0.0236583372597072	0.598316754536084	0.999853026651453	-0.0592040573291232
chr1	131847972	131848022	51	+	utr3	Slc41a1	0.870904597174119	0.999942495602307	0.791403099318472	1	0.827891494997208	0.995227999524213	-0.0384030241126017	-0.0236583372597072	0.598316754536084	0.999853026651453	-0.0147446868528945
chr1	131910584	131910733	150	+	utr5	Nucks1	0.249507374076832	0.999942495602307	0.368472454954414	1	0.433265999482949	0.995227999524213	-0.0729553470919171	0.0777155005472585	0.0903643217410687	0.999853026651453	-0.150670847639176
chr1	131963016	131970622	7607	+	utr5	Slc45a3	0.216812377644844	0.999942495602307	0.181597603919113	1	0.255201206331365	0.995227999524213	0.0613396236595599	0.0253727576699995	0.925312378469512	0.999853026651453	0.0359668659895604
chr1	131977604	131977851	248	+	exon	Slc45a3	0.528267407368497	0.999942495602307	0.489551282623278	1	0.585215316209905	0.995227999524213	-0.00223441874604883	0.0253727576699995	0.925312378469512	0.999853026651453	-0.0276071764160483
chr1	132018104	132018402	299	+	exon	Elk4	0.107202218697378	0.999942495602307	0.157049428269499	1	0.205848532124659	0.995227999524213	-0.011099565248502	0.030866502795106	0.56377427195284	0.999853026651453	-0.0419660680436079
chr1	132023624	132023723	100	+	utr3	Elk4	0.242059932359945	0.999942495602307	0.250599461640092	1	0.265246418472499	0.995227999524213	-0.0891570383344278	0.030866502795106	0.56377427195284	0.999853026651453	-0.120023541129534
chr1	132067846	132067945	100	+	exon	Gm26892	0.838288122299853	0.999942495602307	0.918587331632181	1	0.967722461823257	0.995227999524213	-0.0454002508707231	NA	NA	NA	NA
chr1	132191481	132201054	9574	+	utr5	Lemd1	0.312462054878707	0.999942495602307	0.360068555448171	1	0.492059974994062	0.995227999524213	-0.176434813203301	-0.0428263323075654	0.713432701061084	0.999853026651453	-0.133608480895735
chr1	132204532	132204782	251	+	exon	Lemd1	0.608262033246827	0.999942495602307	0.630785134269084	1	0.777215647121788	0.995227999524213	-0.222547663092117	-0.0428263323075654	0.713432701061084	0.999853026651453	-0.179721330784551
chr1	132204882	132204932	51	+	exon	Lemd1	0.566074363487732	0.999942495602307	0.462701757768954	1	0.491732275841551	0.995227999524213	0.530028195779747	-0.0428263323075654	0.713432701061084	0.999853026651453	0.572854528087312
chr1	132205481	132205581	101	+	exon	Lemd1	0.119298056925396	0.999942495602307	0.0957623108901168	1	0.158681836997858	0.995227999524213	0.116323430625646	-0.0428263323075654	0.713432701061084	0.999853026651453	0.159149762933211
chr1	132207329	132207728	400	+	exon	Lemd1	0.194747243330932	0.999942495602307	0.211402664902317	1	0.319815429039179	0.995227999524213	0.0405003654730053	-0.0428263323075654	0.713432701061084	0.999853026651453	0.0833266977805708
chr1	132208177	132208227	51	+	exon	Lemd1	0.748784952229009	0.999942495602307	0.745801190526758	1	0.864794705935795	0.995227999524213	-0.0726108869628884	-0.0428263323075654	0.713432701061084	0.999853026651453	-0.0297845546553229
chr1	132257379	132257529	151	+	utr3	Lemd1	0.54686182444629	0.999942495602307	0.525996257186625	1	0.749269789389511	0.995227999524213	0.226458594042039	-0.0428263323075654	0.713432701061084	0.999853026651453	0.269284926349605
chr1	132298676	132299519	844	+	utr5	Klhdc8a	0.427977938490117	0.999942495602307	0.528564319167077	1	0.583043126820929	0.995227999524213	0.00215847057158241	-0.0252770126627549	0.706898588505687	0.999853026651453	0.0274354832343373
chr1	132304677	132304826	150	+	utr3	Klhdc8a	0.16545690861711	0.999942495602307	0.153954156539169	1	0.217958619974942	0.995227999524213	0.134402133093165	-0.0252770126627549	0.706898588505687	0.999853026651453	0.15967914575592
chr1	132304925	132305074	150	+	utr3	Klhdc8a	0.90062466287835	0.999942495602307	0.850325976161269	1	0.869702261269386	0.995227999524213	0.0866018313337705	-0.0252770126627549	0.706898588505687	0.999853026651453	0.111878843996525
chr1	132305471	132305521	51	+	utr3	Klhdc8a	0.149486575225261	0.999942495602307	0.155628117809002	1	0.224479501779555	0.995227999524213	-0.168979466376521	-0.0252770126627549	0.706898588505687	0.999853026651453	-0.143702453713766
chr1	132332297	132332347	51	+	exon	Nuak2	0.0586238298110546	0.999942495602307	0.0271186548031389	1	0.160695826420409	0.995227999524213	0.936045778019923	-0.197636285641611	0.508816788711277	0.999853026651453	1.13368206366153
chr1	132332496	132332595	100	+	utr3	Nuak2	0.397414158229901	0.999942495602307	0.332219843574701	1	0.410083897315265	0.995227999524213	-0.0645617084209321	-0.197636285641611	0.508816788711277	0.999853026651453	0.133074577220679
chr1	132332694	132332744	51	+	utr3	Nuak2	0.172499157399589	0.999942495602307	0.11653607239346	1	0.386788412404958	0.995227999524213	-0.883745241177037	-0.197636285641611	0.508816788711277	0.999853026651453	-0.686108955535426
chr1	132417605	132417705	101	+	utr5	Dstyk	0.500897163587513	0.999942495602307	0.550794039333997	1	0.606460844227211	0.995227999524213	0.0199770848527796	0.00777770132235489	0.858463100644905	0.999853026651453	0.0121993835304247
chr1	132434122	132449396	15275	+	exon	Dstyk	0.450164850889621	0.999942495602307	0.601636947537804	1	0.599350914884127	0.995227999524213	-0.0792490893740777	0.00777770132235489	0.858463100644905	0.999853026651453	-0.0870267906964326
chr1	132449546	132449696	151	+	exon	Dstyk	0.29010428616687	0.999942495602307	0.36541742522293	1	0.466552368438519	0.995227999524213	-0.0174880836707109	0.00777770132235489	0.858463100644905	0.999853026651453	-0.0252657849930658
chr1	132463410	132463510	101	+	exon	Dstyk	0.272081598159431	0.999942495602307	0.332273383206462	1	0.473123613831393	0.995227999524213	0.0621667479651001	0.00777770132235489	0.858463100644905	0.999853026651453	0.0543890466427452
chr1	132477415	132477514	100	+	utr5	Rbbp5	0.114611914210445	0.999942495602307	0.135890614663818	1	0.21739354531362	0.995227999524213	0.107355257224028	0.0320133186594778	0.559694992125002	0.999853026651453	0.0753419385645503
chr1	132504068	132504266	199	+	utr3	Rbbp5	0.429745943133286	0.999942495602307	0.493720876836761	1	0.61514060642889	0.995227999524213	-0.114174452343511	0.0320133186594778	0.559694992125002	0.999853026651453	-0.146187771002989
chr1	132504615	132504664	50	+	utr3	Rbbp5	0.964273364994712	0.999942495602307	0.902784017531056	1	0.954546154149222	0.995227999524213	0.00545817882343903	0.0320133186594778	0.559694992125002	0.999853026651453	-0.0265551398360387
chr1	132507262	132507458	197	+	utr5	Tmem81	0.277224518413769	0.999942495602307	0.240058717205757	1	0.327724858435836	0.995227999524213	0.243306016780145	0.062994887498442	0.769616886208365	0.999853026651453	0.180311129281703
chr1	132507852	132507950	99	+	exon	Tmem81	0.967008624339036	0.999942495602307	0.994631111744767	1	0.940268072700547	0.995227999524213	-0.424241812811676	0.062994887498442	0.769616886208365	0.999853026651453	-0.487236700310118
chr1	132508049	132508147	99	+	exon	Tmem81	0.398920241976279	0.999942495602307	0.369393122484458	1	0.489900261210429	0.995227999524213	-0.310575096436305	0.062994887498442	0.769616886208365	0.999853026651453	-0.373569983934747
chr1	132880373	132880523	151	+	utr5	Lrrn2	0.56844302857132	0.999942495602307	0.671942119624425	1	0.658220750762238	0.995227999524213	0.0065387456594527	0.0149635544198822	0.660764989632451	0.999853026651453	-0.00842480876042948
chr1	132880622	132880722	101	+	utr5	Lrrn2	0.464278455617829	0.999942495602307	0.568729291623421	1	0.706693591489593	0.995227999524213	-0.105290380985747	0.0149635544198822	0.660764989632451	0.999853026651453	-0.120253935405629
chr1	132937010	132937160	151	+	utr5	Lrrn2	0.452286275676398	0.999942495602307	0.656027653259141	1	0.767776346019504	0.995227999524213	-0.0132596916793233	0.0149635544198822	0.660764989632451	0.999853026651453	-0.0282232460992055
chr1	132937260	132937509	250	+	exon	Lrrn2	0.393779881568789	0.999942495602307	0.646659099933341	1	0.659306057709038	0.995227999524213	-0.0300501904527816	0.0149635544198822	0.660764989632451	0.999853026651453	-0.0450137448726638
chr1	132937659	132938308	650	+	exon	Lrrn2	0.226897462346313	0.999942495602307	0.257770227903135	1	0.31530612192126	0.995227999524213	0.0363389113132992	0.0149635544198822	0.660764989632451	0.999853026651453	0.021375356893417
chr1	132938607	132939057	451	+	exon	Lrrn2	0.449332618789342	0.999942495602307	0.572479842824464	1	0.482425195267204	0.995227999524213	-0.0289262190415197	0.0149635544198822	0.660764989632451	0.999853026651453	-0.0438897734614018
chr1	132939356	132939456	101	+	utr3	Lrrn2	0.12961589790027	0.999942495602307	0.11182954432343	1	0.202762187321554	0.995227999524213	0.0749224373518239	0.0149635544198822	0.660764989632451	0.999853026651453	0.0599588829319418
chr1	132939556	132939656	101	+	utr3	Lrrn2	0.174622528707282	0.999942495602307	0.283997819374912	1	0.348100471940983	0.995227999524213	-0.0622176465384621	0.0149635544198822	0.660764989632451	0.999853026651453	-0.0771812009583443
chr1	133046061	133046360	300	+	utr5	Pik3c2b	0.795272768571394	0.999942495602307	0.709127598956689	1	0.712689052293828	0.995227999524213	0.00144478066915225	-0.0338441636649431	0.475103000492163	0.999853026651453	0.0352889443340953
chr1	133066398	133067197	800	+	exon	Pik3c2b	0.87030138738262	0.999942495602307	0.731566199363814	1	0.846651850679569	0.995227999524213	0.00230751262621646	-0.0338441636649431	0.475103000492163	0.999853026651453	0.0361516762911595
chr1	133106790	133106890	101	+	utr3	Pik3c2b	0.567567762268943	0.999942495602307	0.588269440498169	1	0.724904593077922	0.995227999524213	-0.100976466598645	-0.0338441636649431	0.475103000492163	0.999853026651453	-0.0671323029337017
chr1	133131293	133131692	400	+	utr5	Ppp1r15b	0.1854242141618	0.999942495602307	0.219718832958382	1	0.307866593964887	0.995227999524213	-0.237599290749166	0.0244297494576908	0.671997432483681	0.999853026651453	-0.262029040206857
chr1	133131892	133131942	51	+	exon	Ppp1r15b	0.847948564985728	0.999942495602307	0.886817724240067	1	0.927567385050759	0.995227999524213	-0.206301123019685	0.0244297494576908	0.671997432483681	0.999853026651453	-0.230730872477376
chr1	133132142	133132491	350	+	exon	Ppp1r15b	0.839847410560557	0.999942495602307	0.75227419624751	1	0.805099878679327	0.995227999524213	-0.108637862329575	0.0244297494576908	0.671997432483681	0.999853026651453	-0.133067611787265
chr1	133132691	133132791	101	+	exon	Ppp1r15b	0.765673000036804	0.999942495602307	0.840477287371214	1	0.842368152464507	0.995227999524213	0.00534288073570892	0.0244297494576908	0.671997432483681	0.999853026651453	-0.0190868687219818
chr1	133132941	133133390	450	+	exon	Ppp1r15b	0.504702421395923	0.999942495602307	0.63301225181886	1	0.694631564889851	0.995227999524213	-0.0545186306918002	0.0244297494576908	0.671997432483681	0.999853026651453	-0.078948380149491
chr1	133136787	133136937	151	+	utr3	Ppp1r15b	0.12631078574747	0.999942495602307	0.104329979926072	1	0.172035685147223	0.995227999524213	0.105340163930017	0.0244297494576908	0.671997432483681	0.999853026651453	0.080910414472326
chr1	133181354	133181554	201	+	utr5	Plekha6	0.568497281072449	0.999942495602307	0.486577963520627	1	0.538845436767145	0.995227999524213	-0.0767838404036168	0.00505463005087425	0.818784923447586	0.999853026651453	-0.081838470454491
chr1	133272274	133272624	351	+	exon	Plekha6	0.502878279253981	0.999942495602307	0.408267034711391	1	0.442975318828555	0.995227999524213	0.0198862977314851	0.00505463005087425	0.818784923447586	0.999853026651453	0.0148316676806108
chr1	133299841	133300190	350	+	utr3	Plekha6	0.610012695599799	0.999942495602307	0.53624062618553	1	0.611256522090836	0.995227999524213	0.0596535019986931	0.00505463005087425	0.818784923447586	0.999853026651453	0.0545988719478188
chr1	133300290	133300390	101	+	utr3	Plekha6	0.470653312533721	0.999942495602307	0.573176765241749	1	0.552431795899612	0.995227999524213	0.0184524922394228	0.00505463005087425	0.818784923447586	0.999853026651453	0.0133978621885486
chr1	133300789	133300889	101	+	utr3	Plekha6	0.535866011473551	0.999942495602307	0.621699227610426	1	0.628117591659483	0.995227999524213	0.0575628511653158	0.00505463005087425	0.818784923447586	0.999853026651453	0.0525082211144416
chr1	133300989	133301438	450	+	utr3	Plekha6	0.703319318052246	0.999942495602307	0.587431053977168	1	0.62265573118759	0.995227999524213	0.00840427110346487	0.00505463005087425	0.818784923447586	0.999853026651453	0.00334964105259062
chr1	133363622	133363820	199	+	utr5	Etnk2	0.662693237038297	0.999942495602307	0.714494456663277	1	0.851096646206531	0.995227999524213	-0.0545108812439303	-0.0114900527725509	0.91622458232655	0.999853026651453	-0.0430208284713794
chr1	133365332	133365381	50	+	utr5	Etnk2	0.932972123031112	0.999942495602307	0.969797577642747	1	0.837264038313238	0.995227999524213	0.153964722274349	-0.0114900527725509	0.91622458232655	0.999853026651453	0.1654547750469
chr1	133365530	133365679	150	+	utr5	Etnk2	0.227601968526564	0.999942495602307	0.196508673572898	1	0.217025411557693	0.995227999524213	0.115061896263516	-0.0114900527725509	0.91622458232655	0.999853026651453	0.126551949036067
chr1	133380138	133380187	50	+	utr3	Etnk2	0.387140100609104	0.999942495602307	0.315794386282098	1	0.300081985146444	0.995227999524213	-0.313456575803026	-0.0114900527725509	0.91622458232655	0.999853026651453	-0.301966523030475
chr1	133914539	133914680	142	+	exon	Gm15851	0.0312292116398149	0.999942495602307	0.0283060612099199	1	0.0567953662840637	0.995227999524213	0.19813029737921	0.523199998406242	0.828734883851416	0.999853026651453	-0.325069701027032
chr1	134037501	134040046	2546	+	utr5	Fmod	0.614980983220571	0.999942495602307	0.616143993540391	1	0.699293881926552	0.995227999524213	-0.155334377885947	-0.0219143990599648	0.740349755743446	0.999853026651453	-0.133419978825982
chr1	134040342	134040540	199	+	exon	Fmod	0.338686936062724	0.999942495602307	0.417747344236015	1	0.483891312151241	0.995227999524213	-0.00299126842164487	-0.0219143990599648	0.740349755743446	0.999853026651453	0.0189231306383199
chr1	134040638	134040836	199	+	exon	Fmod	0.736919892680121	0.999942495602307	0.636515059167978	1	0.633234957528809	0.995227999524213	0.0721036814676028	-0.0219143990599648	0.740349755743446	0.999853026651453	0.0940180805275677
chr1	134415428	134415577	150	+	utr5	Adipor1	0.446623164340474	0.999942495602307	0.519057666933174	1	0.567369136403627	0.995227999524213	-0.142126166055951	-0.0400399453764543	0.349795079422731	0.999853026651453	-0.102086220679497
chr1	134415776	134415826	51	+	utr5	Adipor1	0.958086795750782	0.999942495602307	0.903482457446693	1	0.850004217809701	0.995227999524213	-0.16315333377155	-0.0400399453764543	0.349795079422731	0.999853026651453	-0.123113388395096
chr1	134455581	134455631	51	+	utr5	Klhl12	0.291154243429487	0.999942495602307	0.219972266663856	1	0.245055319559691	0.995227999524213	0.0118884424853867	0.0404687289722527	0.543100054218455	0.999853026651453	-0.028580286486866
chr1	134489419	134489469	51	+	utr3	Klhl12	0.594521470007346	0.999942495602307	0.569206825705658	1	0.787535877154895	0.995227999524213	0.252762757905758	0.0404687289722527	0.543100054218455	0.999853026651453	0.212294028933506
chr1	134494697	134506654	11958	+	utr3	Rabif	0.449742003162663	0.999942495602307	0.606753467234752	1	0.609007863388046	0.995227999524213	0.0742005100210594	0.128655145777937	0.117015239870625	0.999853026651453	-0.0544546357568773
chr1	134507443	134507492	50	+	utr3	Rabif	0.77539291864803	0.999942495602307	0.783113019853106	1	0.839364356649696	0.995227999524213	-0.355586640119615	0.128655145777937	0.117015239870625	0.999853026651453	-0.484241785897552
chr1	134560221	134560370	150	+	utr5	Kdm5b	0.349546693966523	0.999942495602307	0.399752014770321	1	0.487416771932154	0.995227999524213	-0.135368755232136	-0.017933426719304	0.658797668224063	0.999853026651453	-0.117435328512832
chr1	134625041	134625141	101	+	exon	Kdm5b	0.0612456651296988	0.999942495602307	0.0586101528026111	1	0.0940098891215148	0.995227999524213	0.197199286651983	-0.017933426719304	0.658797668224063	0.999853026651453	0.215132713371287
chr1	134630498	134631196	699	+	utr3	Kdm5b	0.804460245301328	0.999942495602307	0.933140603963002	1	0.942732534568217	0.995227999524213	0.0247763429292729	-0.017933426719304	0.658797668224063	0.999853026651453	0.0427097696485769
chr1	134631296	134631496	201	+	utr3	Kdm5b	0.1799709175884	0.999942495602307	0.150054546137178	1	0.236155410445794	0.995227999524213	0.0476307435033846	-0.017933426719304	0.658797668224063	0.999853026651453	0.0655641702226886
chr1	134646727	134663831	17105	+	utr5	Syt2	0.800882713380142	0.999942495602307	0.893833980858571	1	0.935697775594655	0.995227999524213	-0.0760866736500612	-0.00496744059429725	0.917917777886575	0.999853026651453	-0.071119233055764
chr1	134709331	134740891	31561	+	utr5	Syt2	0.589038738813223	0.999942495602307	0.67855894566326	1	0.786249452807464	0.995227999524213	-0.0284577951953004	-0.00496744059429725	0.917917777886575	0.999853026651453	-0.0234903546010032
chr1	134747650	134747750	101	+	utr3	Syt2	0.145775670191494	0.999942495602307	0.129228053983602	1	0.150440668278861	0.995227999524213	0.0507225482939305	-0.00496744059429725	0.917917777886575	0.999853026651453	0.0556899888882277
chr1	134747900	134748548	649	+	utr3	Syt2	0.785670984375061	0.999942495602307	0.673107010080363	1	0.838861130783775	0.995227999524213	0.0495866516485918	-0.00496744059429725	0.917917777886575	0.999853026651453	0.054554092242889
chr1	134748748	134748948	201	+	utr3	Syt2	0.811220869491318	0.999942495602307	0.759459275835436	1	0.903887321364425	0.995227999524213	0.0653287036100365	-0.00496744059429725	0.917917777886575	0.999853026651453	0.0702961442043338
chr1	134962615	134962814	200	+	utr5	Ube2t	0.867577528881288	0.999942495602307	0.886545899089608	1	0.930284029079358	0.995227999524213	-0.138402620475803	-0.0397852525700208	0.911307986261379	0.999853026651453	-0.0986173679057819
chr1	135146874	135146974	101	+	utr5	Arl8a	0.649767989367645	0.999942495602307	0.77159393814986	1	0.73399377262461	0.995227999524213	-0.0349816505399858	0.0183581591258541	0.548626051861373	0.999853026651453	-0.0533398096658398
chr1	135324857	135324907	51	+	utr5	Lmod1	0.666510679238546	0.999942495602307	0.663755175828909	1	0.775562146818037	0.995227999524213	0.268347512312582	0.210159520780885	0.257132791892359	0.999853026651453	0.0581879915316968
chr1	135364105	135364255	151	+	exon	Lmod1	0.512154812846149	0.999942495602307	0.506557883172046	1	0.577229856033752	0.995227999524213	0.267209117160439	0.210159520780885	0.257132791892359	0.999853026651453	0.0570495963795541
chr1	135364805	135364855	51	+	exon	Lmod1	0.786131703388908	0.999942495602307	0.778615518081751	1	0.900620937985272	0.995227999524213	0.121309096379174	0.210159520780885	0.257132791892359	0.999853026651453	-0.0888504244017113
chr1	135364955	135365005	51	+	exon	Lmod1	0.0493187523486358	0.999942495602307	0.0313945400923254	1	0.108360622642112	0.995227999524213	-0.260410725485112	0.210159520780885	0.257132791892359	0.999853026651453	-0.470570246265997
chr1	135366116	135366216	101	+	utr3	Lmod1	0.0176893402442063	0.999942495602307	0.00847435056708975	1	0.0392590166293867	0.995227999524213	-1.07541012921142	0.210159520780885	0.257132791892359	0.999853026651453	-1.28556964999231
chr1	135366466	135366716	251	+	utr3	Lmod1	0.259864494502201	0.999942495602307	0.242493196471729	1	0.318872657721469	0.995227999524213	-0.0331308231993317	0.210159520780885	0.257132791892359	0.999853026651453	-0.243290343980217
chr1	135367016	135367166	151	+	utr3	Lmod1	0.785362729633854	0.999942495602307	0.766407172724264	1	0.884226271320952	0.995227999524213	-0.191722153897018	0.210159520780885	0.257132791892359	0.999853026651453	-0.401881674677903
chr1	135584872	135592473	7602	+	exon	Gm4793	0.234602764336883	0.999942495602307	0.394132766884003	1	0.503517383693977	0.995227999524213	-0.0507710300857499	0.0290483486789657	0.928107677068618	0.999853026651453	-0.0798193787647156
chr1	135729258	135745276	16019	+	utr5	Csrp1	0.505895290860911	0.999942495602307	0.724676824146801	1	0.799062196761053	0.995227999524213	-0.0170513492124728	-0.00691100246993524	0.812815443312928	0.999853026651453	-0.0101403467425376
chr1	135751157	135751254	98	+	utr3	Csrp1	0.842877654271222	0.999942495602307	0.686939955554958	1	0.719982558269169	0.995227999524213	0.0144150629639928	-0.00691100246993524	0.812815443312928	0.999853026651453	0.021326065433928
chr1	135766168	135766362	195	+	utr5	Phlda3	0.958579091250907	0.999942495602307	0.906723172053438	1	0.939265689579128	0.995227999524213	-0.0234338320261469	0.0466842691571276	0.460717699255619	0.999853026651453	-0.0701181011832745
chr1	135766752	135766849	98	+	utr3	Phlda3	0.474155770292912	0.999942495602307	0.555646667587963	1	0.510484059744588	0.995227999524213	0.0139611565458473	0.0466842691571276	0.460717699255619	0.999853026651453	-0.0327231126112802
chr1	135768552	135768941	390	+	utr3	Phlda3	0.0954629958802479	0.999942495602307	0.137037013525925	1	0.186771176792097	0.995227999524213	0.0160898405419803	0.0466842691571276	0.460717699255619	0.999853026651453	-0.0305944286151473
chr1	135818648	135818998	351	+	utr5	Lad1	0.307157403058586	0.999942495602307	0.264615618525315	1	0.367934962047274	0.995227999524213	0.079367727875198	-0.103325408518726	0.530081447648741	0.999853026651453	0.182693136393924
chr1	135827457	135827657	201	+	exon	Lad1	0.27561139400666	0.999942495602307	0.24065220353846	1	0.313204920900221	0.995227999524213	0.306596983233194	-0.103325408518726	0.530081447648741	0.999853026651453	0.40992239175192
chr1	135832792	135832842	51	+	utr3	Lad1	0.65769609564281	0.999942495602307	0.606458410931618	1	0.734470051450489	0.995227999524213	0.502635544707451	-0.103325408518726	0.530081447648741	0.999853026651453	0.605960953226177
chr1	136018048	136018147	100	+	utr5	Tmem9	0.363096282129199	0.999942495602307	0.361016006942125	1	0.383774430861728	0.995227999524213	0.052846834742781	0.0311517257706666	0.552019425228212	0.999853026651453	0.0216951089721144
chr1	136050851	136050898	48	+	exon	Ascl5	0.818399397681792	0.999942495602307	0.849960981586765	1	0.927514435478774	0.995227999524213	0.00459127564663576	0.218180363780813	0.511641584228586	0.999853026651453	-0.213589088134177
chr1	136131489	136131639	151	+	utr5	Kif21b	0.437853545956497	0.999942495602307	0.466966958291095	1	0.469343281650253	0.995227999524213	-0.132231053138225	-0.022545016831702	0.277219307922964	0.999853026651453	-0.109686036306523
chr1	136175302	136175452	151	+	utr3	Kif21b	0.573528590987804	0.999942495602307	0.666904617479584	1	0.797586096666074	0.995227999524213	0.0519882942858172	-0.022545016831702	0.277219307922964	0.999853026651453	0.0745333111175192
chr1	136175601	136175801	201	+	utr3	Kif21b	0.932763281098885	0.999942495602307	0.993611395500745	1	0.986393181261247	0.995227999524213	0.0802988890044623	-0.022545016831702	0.277219307922964	0.999853026651453	0.102843905836164
chr1	136175901	136176151	251	+	utr3	Kif21b	0.497405726432385	0.999942495602307	0.565604904176264	1	0.502436212772023	0.995227999524213	0.0222189306190579	-0.022545016831702	0.277219307922964	0.999853026651453	0.04476394745076
chr1	136176600	136176650	51	+	utr3	Kif21b	0.869741385659003	0.999942495602307	0.953922866214742	1	0.9527419105591	0.995227999524213	-0.106951813913795	-0.022545016831702	0.277219307922964	0.999853026651453	-0.0844067970820931
chr1	136176900	136177099	200	+	utr3	Kif21b	0.504301355070871	0.999942495602307	0.580432515933758	1	0.637621250228252	0.995227999524213	0.0245394556950715	-0.022545016831702	0.277219307922964	0.999853026651453	0.0470844725267736
chr1	136259456	136259653	198	+	exon	Gm26781	0.638434680360193	0.999942495602307	0.68471871002502	1	0.737623460828181	0.995227999524213	-0.0320773861629217	-0.0105939988382633	0.958217005339535	0.999853026651453	-0.0214833873246584
chr1	136259751	136260096	346	+	exon	Gm26781	0.212545294752582	0.999942495602307	0.193778643358557	1	0.276614889103859	0.995227999524213	0.0241262023219262	-0.0105939988382633	0.958217005339535	0.999853026651453	0.0347202011601895
chr1	136415320	136415419	100	+	utr5	Ddx59	0.0336482994317153	0.999942495602307	0.0274780861826127	1	0.0759655995792584	0.995227999524213	-0.371659593489471	-0.110425861526879	0.49293788534107	0.999853026651453	-0.261233731962591
chr1	136416823	136416872	50	+	exon	Ddx59	0.114839366256703	0.999942495602307	0.0981037099014183	1	0.100813993877747	0.995227999524213	-0.0066890616702913	-0.110425861526879	0.49293788534107	0.999853026651453	0.103736799856588
chr1	136416970	136417364	395	+	exon	Ddx59	0.932468227768663	0.999942495602307	0.885397729036216	1	0.953401831021655	0.995227999524213	-0.0136625239400911	-0.110425861526879	0.49293788534107	0.999853026651453	0.0967633375867883
chr1	136625001	136625965	965	+	utr5	Zfp281	0.502494762274994	0.999942495602307	0.380011398431176	1	0.435355814350739	0.995227999524213	-0.0184334299424037	-0.0313909989106566	0.55922645430221	0.999853026651453	0.0129575689682528
chr1	136626164	136626663	500	+	exon	Zfp281	0.210450393497145	0.999942495602307	0.157031176949781	1	0.215183175986231	0.995227999524213	0.11890472600907	-0.0313909989106566	0.55922645430221	0.999853026651453	0.150295724919727
chr1	136626962	136627012	51	+	exon	Zfp281	0.250520821439387	0.999942495602307	0.217756223683264	1	0.294490306146311	0.995227999524213	0.199861491346754	-0.0313909989106566	0.55922645430221	0.999853026651453	0.231252490257411
chr1	136627161	136627410	250	+	exon	Zfp281	0.470864163965135	0.999942495602307	0.519781005481113	1	0.620318237750375	0.995227999524213	-0.119233398258525	-0.0313909989106566	0.55922645430221	0.999853026651453	-0.0878423993478686
chr1	136627560	136627909	350	+	exon	Zfp281	0.0868129310991707	0.999942495602307	0.115137022917653	1	0.171094721718788	0.995227999524213	0.0186991623299634	-0.0313909989106566	0.55922645430221	0.999853026651453	0.05009016124062
chr1	138963485	138963635	151	+	utr5	Dennd1b	0.392542259120068	0.999942495602307	0.394653375537232	1	0.52240773599089	0.995227999524213	-0.184603063152737	-0.00477741228053633	0.962380218796475	0.999853026651453	-0.1798256508722
chr1	138963784	138963834	51	+	utr5	Dennd1b	0.94687482724241	0.999942495602307	0.970843604732647	1	0.960074658988068	0.995227999524213	0.0872536554270189	-0.00477741228053633	0.962380218796475	0.999853026651453	0.0920310677075552
chr1	139169980	139170229	250	+	utr3	Dennd1b	0.681422798205666	0.999942495602307	0.637768945075319	1	0.683257803227319	0.995227999524213	0.190298690121909	-0.00477741228053633	0.962380218796475	0.999853026651453	0.195076102402446
chr1	139170628	139170778	151	+	utr3	Dennd1b	0.70442178483498	0.999942495602307	0.667001726150906	1	0.76615029018922	0.995227999524213	-0.127684314626673	-0.00477741228053633	0.962380218796475	0.999853026651453	-0.122906902346137
chr1	139423253	139423303	51	+	exon	Zbtb41	0.779318081848494	0.999942495602307	0.823585564536148	1	0.906647063466523	0.995227999524213	0.160476664648428	0.139675017837376	0.183986622500194	0.999853026651453	0.0208016468110521
chr1	139423603	139423753	151	+	exon	Zbtb41	0.641229725156928	0.999942495602307	0.608006223276159	1	0.681887183447513	0.995227999524213	-0.0767126852889067	0.139675017837376	0.183986622500194	0.999853026651453	-0.216387703126283
chr1	139446956	139447406	451	+	utr3	Zbtb41	0.407173817173602	0.999942495602307	0.455763243738146	1	0.509947333291873	0.995227999524213	-0.100942401207352	0.139675017837376	0.183986622500194	0.999853026651453	-0.240617419044729
chr1	143640764	143640864	101	+	utr5	B3galt2	0.0781341592966504	0.999942495602307	0.0650107278547752	1	0.127804582537023	0.995227999524213	-0.043426340803042	0.0842489787592843	0.43158721552058	0.999853026651453	-0.127675319562326
chr1	143640964	143641014	51	+	utr5	B3galt2	0.776758310881432	0.999942495602307	0.741986315044241	1	0.764263915919143	0.995227999524213	-0.0775183695416648	0.0842489787592843	0.43158721552058	0.999853026651453	-0.161767348300949
chr1	143641113	143641263	151	+	utr5	B3galt2	0.572287799691928	0.999942495602307	0.589862887157724	1	0.609564487683044	0.995227999524213	0.0647557555889421	0.0842489787592843	0.43158721552058	0.999853026651453	-0.0194932231703422
chr1	143646226	143647075	850	+	exon	B3galt2	0.969092605909762	0.999942495602307	0.916486668359908	1	0.894536611832382	0.995227999524213	0.0244322065315377	0.0842489787592843	0.43158721552058	0.999853026651453	-0.0598167722277466
chr1	143647274	143647424	151	+	utr3	B3galt2	0.547790565209131	0.999942495602307	0.601734041937171	1	0.714286703044536	0.995227999524213	0.0272053876160957	0.0842489787592843	0.43158721552058	0.999853026651453	-0.0570435911431886
chr1	143739591	143739741	151	+	utr5	Glrx2	0.18697937786448	0.999942495602307	0.19334939335546	1	0.273975555603864	0.995227999524213	-0.0699817450416699	0.033513800278604	0.605536236166073	0.999853026651453	-0.103495545320274
chr1	143743419	143743468	50	+	exon	Glrx2	0.625725560451057	0.999942495602307	0.58272410425307	1	0.617340546360881	0.995227999524213	-0.0035809557235765	0.033513800278604	0.605536236166073	0.999853026651453	-0.0370947560021805
chr1	143746586	143746736	151	+	utr3	Glrx2	0.793544487568227	0.999942495602307	0.743810580146563	1	0.758193672500403	0.995227999524213	0.0189454436627504	0.033513800278604	0.605536236166073	0.999853026651453	-0.0145683566158536
chr1	143777321	143777371	51	+	utr5	Uchl5	0.261995602347912	0.999942495602307	0.203719137038353	1	0.230156361672482	0.995227999524213	-0.0275081965321477	-0.0923571501717613	0.305535692972778	0.999853026651453	0.0648489536396136
chr1	143777692	143777791	100	+	exon	Gm29170	0.140327124003752	0.999942495602307	0.11446507036456	1	0.202094467066925	0.995227999524213	0.154756585891792	-0.178847948097573	0.23841201073538	0.999853026651453	0.333604533989366
chr1	143777939	143778038	100	+	exon	Gm29170	0.688298020058112	0.999942495602307	0.719617535720507	1	0.794766824289818	0.995227999524213	0.054881458713268	-0.178847948097573	0.23841201073538	0.999853026651453	0.233729406810841
chr1	143778137	143778187	51	+	exon	Gm29170	0.399191281709932	0.999942495602307	0.35379298108211	1	0.529542803101683	0.995227999524213	0.0165004536179011	-0.178847948097573	0.23841201073538	0.999853026651453	0.195348401715474
chr1	146494810	146494909	100	+	utr5	Brinp3	0.0386292893810047	0.999942495602307	0.0188930075643045	1	0.0292917979918473	0.995227999524213	0.453875877195461	0.0923630329188827	0.218166697067174	0.999853026651453	0.361512844276578
chr1	146495058	146495108	51	+	utr5	Brinp3	0.579889999538776	0.999942495602307	0.579159088593919	1	0.681956813494639	0.995227999524213	0.220571685086688	0.0923630329188827	0.218166697067174	0.999853026651453	0.128208652167806
chr1	146495207	146495257	51	+	utr5	Brinp3	0.953310863566492	0.999942495602307	0.916422183726984	1	0.912566080548268	0.995227999524213	-0.0354365863678709	0.0923630329188827	0.218166697067174	0.999853026651453	-0.127799619286754
chr1	146495654	146495753	100	+	utr5	Brinp3	0.362921512425712	0.999942495602307	0.342221202784295	1	0.51978270394634	0.995227999524213	0.228007987611241	0.0923630329188827	0.218166697067174	0.999853026651453	0.135644954692358
chr1	146495853	146495952	100	+	utr5	Brinp3	0.743834745850222	0.999942495602307	0.751880907489798	1	0.871793789044259	0.995227999524213	-0.417001715013033	0.0923630329188827	0.218166697067174	0.999853026651453	-0.509364747931916
chr1	146497686	146497736	51	+	utr5	Brinp3	0.928523228069151	0.999942495602307	0.899461092821438	1	0.954609023058461	0.995227999524213	0.037658713255664	0.0923630329188827	0.218166697067174	0.999853026651453	-0.0547043196632188
chr1	146901131	146901330	200	+	utr3	Brinp3	0.164598570419657	0.999942495602307	0.205833459586754	1	0.295227509990741	0.995227999524213	-0.0493315526067436	0.0923630329188827	0.218166697067174	0.999853026651453	-0.141694585525626
chr1	146901479	146902124	646	+	utr3	Brinp3	0.799489921599951	0.999942495602307	0.689341332482682	1	0.841180514648077	0.995227999524213	0.0723337153671962	0.0923630329188827	0.218166697067174	0.999853026651453	-0.0200293175516865
chr1	150100131	150100180	50	+	utr5	Ptgs2	0.463660761057636	0.999942495602307	0.477384357423833	1	0.573001377185066	0.995227999524213	-0.244168651167594	0.0628311001971671	0.643941149422886	0.999853026651453	-0.306999751364761
chr1	150105689	150105738	50	+	exon	Ptgs2	0.0602291157080797	0.999942495602307	0.0513206034438715	1	0.112483175583722	0.995227999524213	0.559466983037136	0.0628311001971671	0.643941149422886	0.999853026651453	0.496635882839968
chr1	150392888	150393274	387	+	utr5	Tpr	0.076127306455566	0.999942495602307	0.0863979526820975	1	0.159341689155099	0.995227999524213	-0.109548249524425	0.00773208117244384	0.838014247660957	0.999853026651453	-0.117280330696869
chr1	150393374	150393474	101	+	utr5	Tpr	0.447865943150749	0.999942495602307	0.406963727611247	1	0.523717467983529	0.995227999524213	0.139187848936248	0.00773208117244384	0.838014247660957	0.999853026651453	0.131455767763804
chr1	150439259	150440199	941	+	exon	Tpr	0.139414059384983	0.999942495602307	0.109878743991441	1	0.12199759559196	0.995227999524213	0.512043964954479	0.00773208117244384	0.838014247660957	0.999853026651453	0.504311883782036
chr1	151344527	151349496	4970	+	utr5	Ivns1abp	0.705588135988066	0.999942495602307	0.80074027516668	1	0.72312906891663	0.995227999524213	-0.146710879817718	-0.0411414531807268	0.425355869578138	0.999853026651453	-0.105569426636991
chr1	151428592	151428841	250	+	utr5	Trmt1l	0.408910785447557	0.999942495602307	0.474372647048392	1	0.56101197973183	0.995227999524213	-0.0655189155197096	0.0153983215876542	0.813923716803282	0.999853026651453	-0.0809172371073638
chr1	151755421	151755670	250	+	utr5	Edem3	0.89143859702044	0.999942495602307	0.973733750962271	1	0.987833999371929	0.995227999524213	-0.13894197813215	0.0276847300185244	0.613668702787385	0.999853026651453	-0.166626708150675
chr1	151818412	151819210	799	+	utr3	Edem3	0.577415370246489	0.999942495602307	0.689968287268218	1	0.717531978598043	0.995227999524213	-0.019387485102428	0.0276847300185244	0.613668702787385	0.999853026651453	-0.0470722151209524
chr1	152399880	152400229	350	+	utr5	Colgalt2	0.3773241192331	0.999942495602307	0.345864704580014	1	0.420937367486203	0.995227999524213	0.199685082297436	-0.00785993641727065	0.947073645332608	0.999853026651453	0.207545018714706
chr1	152508548	152508798	251	+	utr3	Colgalt2	0.4255027928986	0.999942495602307	0.365196197463427	1	0.467923812341253	0.995227999524213	-0.00241322734066946	-0.00785993641727065	0.947073645332608	0.999853026651453	0.00544670907660118
chr1	152766591	152768519	1929	+	utr5	Arpc5	0.493067940881019	0.999942495602307	0.654499980847242	1	0.74905632608939	0.995227999524213	-0.0956189389071366	-0.0114859583318061	0.825057082931336	0.999853026651453	-0.0841329805753305
chr1	152807934	152808134	201	+	utr5	Ncf2	0.246509741706281	0.999942495602307	0.254749917313351	1	0.340561723894175	0.995227999524213	-0.135988859252923	0.0663167451413086	0.707586015258578	0.999853026651453	-0.202305604394232
chr1	152955043	152955142	100	+	utr5	Nmnat2	0.601929172128829	0.999942495602307	0.726283183548361	1	0.713713058562759	0.995227999524213	-0.0440293740017797	0.000975395905436119	0.969601336416092	0.999853026651453	-0.0450047699072159
chr1	153115723	153115823	101	+	utr3	Nmnat2	0.409761756470337	0.999942495602307	0.319347611227878	1	0.396991882102925	0.995227999524213	0.0360273416726636	0.000975395905436119	0.969601336416092	0.999853026651453	0.0350519457672275
chr1	153653075	153661100	8026	+	utr5	Rgs8	0.435204311142836	0.999942495602307	0.372445016163582	1	0.437389916231006	0.995227999524213	-0.00543389514012535	-0.012805928457974	0.729595322555088	0.999853026651453	0.00737203331784863
chr1	153665320	153665370	51	+	utr5	Rgs8	0.233163060806823	0.999942495602307	0.227565757416564	1	0.386687782272809	0.995227999524213	-0.224523413088404	-0.012805928457974	0.729595322555088	0.999853026651453	-0.21171748463043
chr1	153665470	153665624	155	+	utr5	Rgs8	0.393057482154557	0.999942495602307	0.384717277796648	1	0.468580544665266	0.995227999524213	0.143429896859089	-0.012805928457974	0.729595322555088	0.999853026651453	0.156235825317063
chr1	153692782	153693131	350	+	utr3	Rgs8	0.784087428815146	0.999942495602307	0.880850977685157	1	0.863362690590919	0.995227999524213	0.00855675864672766	-0.012805928457974	0.729595322555088	0.999853026651453	0.0213626871047016
chr1	153693930	153693980	51	+	utr3	Rgs8	0.712338421759098	0.999942495602307	0.675642910407028	1	0.758156950727982	0.995227999524213	0.210376896765774	-0.012805928457974	0.729595322555088	0.999853026651453	0.223182825223748
chr1	153694679	153694779	101	+	utr3	Rgs8	0.929480705808453	0.999942495602307	0.972406376868892	1	0.97543093522725	0.995227999524213	0.0963081580247053	-0.012805928457974	0.729595322555088	0.999853026651453	0.109114086482679
chr1	153695578	153695778	201	+	utr3	Rgs8	0.906455516639286	0.999942495602307	0.987338641334147	1	0.989674174589405	0.995227999524213	-0.0206860153466205	-0.012805928457974	0.729595322555088	0.999853026651453	-0.0078800868886465
chr1	153695928	153696078	151	+	utr3	Rgs8	0.358817355050633	0.999942495602307	0.312745308141546	1	0.423789547107583	0.995227999524213	0.118888691976344	-0.012805928457974	0.729595322555088	0.999853026651453	0.131694620434318
chr1	153696178	153696328	151	+	utr3	Rgs8	0.589274835609237	0.999942495602307	0.546267252271451	1	0.587748399087116	0.995227999524213	0.0149812966183983	-0.012805928457974	0.729595322555088	0.999853026651453	0.0277872250763723
chr1	153696427	153696527	101	+	utr3	Rgs8	0.102626668596538	0.999942495602307	0.133128609844291	1	0.215664998534373	0.995227999524213	-0.110986863603418	-0.012805928457974	0.729595322555088	0.999853026651453	-0.0981809351454442
chr1	153697326	153697376	51	+	utr3	Rgs8	0.122652726514455	0.999942495602307	0.103937208442983	1	0.105935095801401	0.995227999524213	0.153742536054555	-0.012805928457974	0.729595322555088	0.999853026651453	0.166548464512529
chr1	153740399	153740448	50	+	utr5	Rgs16	0.581799428889285	0.999942495602307	0.626853551491959	1	0.579770345376809	0.995227999524213	-0.0408250043201364	0.105442398279478	0.259677409070047	0.999853026651453	-0.146267402599615
chr1	153743677	153744224	548	+	utr3	Rgs16	0.18630292966154	0.999942495602307	0.247002563117249	1	0.295295168655415	0.995227999524213	-0.00438233371632577	0.105442398279478	0.259677409070047	0.999853026651453	-0.109824731995804
chr1	153744971	153745070	100	+	utr3	Rgs16	0.694064865528688	0.999942495602307	0.664913090939135	1	0.708275240296517	0.995227999524213	-0.104750148936826	0.105442398279478	0.259677409070047	0.999853026651453	-0.210192547216305
chr1	153745219	153745319	101	+	utr3	Rgs16	0.338536535222011	0.999942495602307	0.355763157169397	1	0.434865828927219	0.995227999524213	0.0595118247513484	0.105442398279478	0.259677409070047	0.999853026651453	-0.0459305735281299
chr1	153751300	153751499	200	+	exon	Gm28512	0.691439318848066	0.999942495602307	0.647376134964404	1	0.742721632184649	0.995227999524213	-0.101260952963373	-0.217597992539181	0.565419329391729	0.999853026651453	0.116337039575808
chr1	153752026	153752076	51	+	utr5	Rnasel	0.670061448063892	0.999942495602307	0.63593448593513	1	0.715655803829551	0.995227999524213	-0.423351703025431	-0.135442752148286	0.270332706218771	0.999853026651453	-0.287908950877145
chr1	153753934	153753984	51	+	exon	Rnasel	0.802538898399625	0.999942495602307	0.818371474883079	1	0.912299308522496	0.995227999524213	0.0386728444881631	-0.135442752148286	0.270332706218771	0.999853026651453	0.174115596636449
chr1	153754682	153754832	151	+	exon	Rnasel	0.974692919794618	0.999942495602307	0.988935636953061	1	0.964883599374655	0.995227999524213	-0.588458367413051	-0.135442752148286	0.270332706218771	0.999853026651453	-0.453015615264765
chr1	153754932	153755032	101	+	exon	Rnasel	0.986422534892491	0.999965120913292	0.974079144369678	1	0.963624340537818	0.995227999524213	0.271916625456518	-0.135442752148286	0.270332706218771	0.999853026651453	0.407359377604804
chr1	153763073	153763173	101	+	utr3	Rnasel	0.0818215966699038	0.999942495602307	0.0781214912823698	1	0.131736451304714	0.995227999524213	-0.18659471433654	-0.135442752148286	0.270332706218771	0.999853026651453	-0.0511519621882541
chr1	153899994	153900043	50	+	utr5	Glul	0.661890349753414	0.999942495602307	0.792529169400041	1	0.5933628079202	0.995227999524213	-0.0915226541115905	-0.0241468227291068	0.252655893989814	0.999853026651453	-0.0673758313824837
chr1	153907988	153908236	249	+	utr3	Glul	0.43077418144819	0.999942495602307	0.355274717168461	1	0.344146804422782	0.995227999524213	0.0065461780595183	-0.0241468227291068	0.252655893989814	0.999853026651453	0.0306930007886251
chr1	154204694	154204843	150	+	exon	Zfp648	0.422133165486873	0.999942495602307	0.441075315499526	1	0.546870596653001	0.995227999524213	-0.138602287193532	0.169025744686034	0.417224969016294	0.999853026651453	-0.307628031879566
chr1	154205490	154205540	51	+	exon	Zfp648	0.834893360670407	0.999942495602307	0.866271234747226	1	0.945265677118066	0.995227999524213	0.263875725465156	0.169025744686034	0.417224969016294	0.999853026651453	0.0948499807791217
chr1	155158765	155158915	151	+	utr5	Stx6	0.599665837914069	0.999942495602307	0.669876727528564	1	0.735033287924834	0.995227999524213	0.0106287039758214	0.0423139513807171	0.291366861976379	0.999853026651453	-0.0316852474048958
chr1	155202100	155202450	351	+	utr3	Stx6	0.280969966561696	0.999942495602307	0.408148533742561	1	0.438402882592928	0.995227999524213	-0.00168894696783462	0.0423139513807171	0.291366861976379	0.999853026651453	-0.0440028983485518
chr1	155202699	155202749	51	+	utr3	Stx6	0.408498288746935	0.999942495602307	0.353920093759617	1	0.480346138634693	0.995227999524213	-0.0329633469492483	0.0423139513807171	0.291366861976379	0.999853026651453	-0.0752772983299655
chr1	155204447	155204547	101	+	utr3	Stx6	0.654545897333153	0.999942495602307	0.644710054413588	1	0.696535084188708	0.995227999524213	0.0283617562167437	0.0423139513807171	0.291366861976379	0.999853026651453	-0.0139521951639735
chr1	155558219	155558517	299	+	utr5	Acbd6	0.927068858278023	0.999942495602307	0.908960515653471	1	0.817582365809066	0.995227999524213	-0.0605012889007209	-0.0214083476223917	0.683820120576289	0.999853026651453	-0.0390929412783292
chr1	155687062	155687161	100	+	utr3	Acbd6	0.623751034426617	0.999942495602307	0.624819756826195	1	0.514243859246027	0.995227999524213	0.0295485093091359	-0.0214083476223917	0.683820120576289	0.999853026651453	0.0509568569315275
chr1	156035652	156035702	51	+	utr5	Tor1aip2	0.596160461944539	0.999942495602307	0.548762340013517	1	0.687048361237129	0.995227999524213	-0.0928666116429031	0.115428078523106	0.0897484445253269	0.999853026651453	-0.208294690166009
chr1	156035802	156036001	200	+	utr5	Tor1aip2	0.948099485676326	0.999942495602307	0.885249452788367	1	0.985501882874908	0.995227999524213	-0.0696830524506977	0.115428078523106	0.0897484445253269	0.999853026651453	-0.185111130973804
chr1	156036274	156051864	15591	+	utr5	Tor1aip2	0.952501088584985	0.999942495602307	0.79133073015054	1	0.817747286709648	0.995227999524213	-0.053619127758121	0.115428078523106	0.0897484445253269	0.999853026651453	-0.169047206281227
chr1	156061780	156061880	101	+	exon	Tor1aip2	0.403708474127096	0.999942495602307	0.351950397352299	1	0.33153085008358	0.995227999524213	-0.293375562107135	0.115428078523106	0.0897484445253269	0.999853026651453	-0.408803640630241
chr1	156064925	156065523	599	+	utr3	Tor1aip2	0.0299225704199984	0.999942495602307	0.0473814095684587	1	0.103913340814285	0.995227999524213	0.0729128957067789	0.115428078523106	0.0897484445253269	0.999853026651453	-0.0425151828163272
chr1	156065722	156065872	151	+	utr3	Tor1aip2	0.77532828953313	0.999942495602307	0.795396674255805	1	0.848978169195964	0.995227999524213	-0.110543074203463	0.115428078523106	0.0897484445253269	0.999853026651453	-0.22597115272657
chr1	156066220	156066270	51	+	utr3	Tor1aip2	0.200371891202766	0.999942495602307	0.179750367951345	1	0.197021648089858	0.995227999524213	-0.350489158078581	0.115428078523106	0.0897484445253269	0.999853026651453	-0.465917236601687
chr1	156558836	156559136	301	+	utr5	Abl2	0.538572429988749	0.999942495602307	0.451948736706091	1	0.496258100019986	0.995227999524213	0.0463698601199488	0.0136369706810361	0.708679997027271	0.999853026651453	0.0327328894389128
chr1	156641119	156641269	151	+	exon	Abl2	0.0690936222941881	0.999942495602307	0.088020184026799	1	0.158720967496588	0.995227999524213	-0.0732505636389951	0.0136369706810361	0.708679997027271	0.999853026651453	-0.0868875343200312
chr1	156641419	156641869	451	+	exon	Abl2	0.948589698431432	0.999942495602307	0.925566376941244	1	0.969833638569592	0.995227999524213	-0.0262060900689351	0.0136369706810361	0.708679997027271	0.999853026651453	-0.0398430607499712
chr1	156641969	156642719	751	+	utr3	Abl2	0.511921959651797	0.999942495602307	0.377849259821058	1	0.474288861900786	0.995227999524213	0.0493096287257729	0.0136369706810361	0.708679997027271	0.999853026651453	0.0356726580447368
chr1	157412401	157412838	438	+	exon	2810025M15Rik	0.498546128615921	0.999942495602307	0.400064266085131	1	0.462599355608238	0.995227999524213	-0.00707218468838982	-0.0213718524112529	0.895497846552099	0.999853026651453	0.014299667722863
chr1	158362323	158362473	151	+	utr5	Astn1	0.532273609909431	0.999942495602307	0.465209051976839	1	0.498819401918246	0.995227999524213	0.00287414030893281	0.0197271890822642	0.378337867650159	0.999853026651453	-0.0168530487733314
chr1	158362722	158362772	51	+	exon	Astn1	0.832552534729364	0.999942495602307	0.750403488240238	1	0.74248741439142	0.995227999524213	-0.0309676843067448	0.0197271890822642	0.378337867650159	0.999853026651453	-0.050694873389009
chr1	158688535	158688835	301	+	utr3	Astn1	0.673097733057738	0.999942495602307	0.797505132292528	1	0.736773352741306	0.995227999524213	0.0995623467396942	0.0197271890822642	0.378337867650159	0.999853026651453	0.07983515765743
chr1	158689234	158689434	201	+	utr3	Astn1	0.327610500561803	0.999942495602307	0.403385301637229	1	0.463397134234318	0.995227999524213	-0.0443986964913777	0.0197271890822642	0.378337867650159	0.999853026651453	-0.0641258855736418
chr1	158689933	158690083	151	+	utr3	Astn1	0.407650793904796	0.999942495602307	0.445588030054629	1	0.410013116070895	0.995227999524213	-0.00579175472339781	0.0197271890822642	0.378337867650159	0.999853026651453	-0.025518943805662
chr1	159523819	159523968	150	+	utr5	Tnr	0.014823073827571	0.999942495602307	0.0201242476213739	1	0.0513831995813783	0.995227999524213	-0.183710187396325	-0.0662147241356056	0.0971372856680284	0.999853026651453	-0.117495463260719
chr1	159524118	159737512	213395	+	utr5	Tnr	0.712339040150246	0.999942495602307	0.85637071812316	1	0.980497792841177	0.995227999524213	-0.0286174399001211	-0.0662147241356056	0.0971372856680284	0.999853026651453	0.0375972842354845
chr1	159850169	159850219	51	+	exon	Tnr	0.507677418297858	0.999942495602307	0.471469589575682	1	0.643609798149613	0.995227999524213	0.240832908218865	-0.0662147241356056	0.0971372856680284	0.999853026651453	0.30704763235447
chr1	159850319	159852378	2060	+	exon	Tnr	0.747522066437202	0.999942495602307	0.903120321857828	1	0.972784141133549	0.995227999524213	0.00778414139479928	-0.0662147241356056	0.0971372856680284	0.999853026651453	0.0739988655304049
chr1	159926194	159926293	100	+	utr3	Tnr	0.40359808515241	0.999942495602307	0.299553101100011	1	0.354283016565969	0.995227999524213	-0.123499385665585	-0.0662147241356056	0.0971372856680284	0.999853026651453	-0.0572846615299793
chr1	159926892	159927191	300	+	utr3	Tnr	0.277124397940162	0.999942495602307	0.248364554664729	1	0.314595683208624	0.995227999524213	0.0456881276241769	-0.0662147241356056	0.0971372856680284	0.999853026651453	0.111902851759782
chr1	159927540	159927590	51	+	utr3	Tnr	0.568528890050172	0.999942495602307	0.631311151310365	1	0.586858020973694	0.995227999524213	-0.0367611040504048	-0.0662147241356056	0.0971372856680284	0.999853026651453	0.0294536200852008
chr1	160044582	160044682	101	+	utr5	4930523C07Rik	0.373412460769744	0.999942495602307	0.332036082204685	1	0.39672235771224	0.995227999524213	-0.399699706994827	-0.38609779686578	0.154832051869941	0.999853026651453	-0.0136019101290474
chr1	160075461	160075661	201	+	utr3	4930523C07Rik	0.535197781713881	0.999942495602307	0.541194964292387	1	0.641563049771443	0.995227999524213	0.127294323730089	-0.38609779686578	0.154832051869941	0.999853026651453	0.513392120595869
chr1	160195264	160195363	100	+	utr5	Mrps14	0.28235997940785	0.999942495602307	0.320721016233218	1	0.406954975519815	0.995227999524213	-0.181908643882679	0.122894076577927	0.344326212301768	0.999853026651453	-0.304802720460606
chr1	160906468	160929981	23514	+	utr5	Rc3h1	0.519116927885113	0.999942495602307	0.589965570929789	1	0.663315526897699	0.995227999524213	0.00496127331361551	-0.0447157992494641	0.442656851774215	0.999853026651453	0.0496770725630797
chr1	160954809	160954959	151	+	exon	Rc3h1	0.603441550994614	0.999942495602307	0.535691493886694	1	0.569685711007943	0.995227999524213	0.0463707981479485	-0.0447157992494641	0.442656851774215	0.999853026651453	0.0910865973974126
chr1	161142741	161151014	8274	+	utr5	Ankrd45	0.855169789131532	0.999942495602307	0.90465424614373	1	0.863994974940138	0.995227999524213	-0.141054590066783	-0.026937367995849	0.670426289506424	0.999853026651453	-0.114117222070934
chr1	161151213	161151313	101	+	exon	Ankrd45	0.134651160140471	0.999942495602307	0.115200511404524	1	0.179095898624394	0.995227999524213	0.187980417519518	-0.026937367995849	0.670426289506424	0.999853026651453	0.214917785515367
chr1	161167909	161168009	101	+	utr3	Ankrd45	0.48554939381259	0.999942495602307	0.515720345125043	1	0.572289046249977	0.995227999524213	-0.152761151954551	-0.026937367995849	0.670426289506424	0.999853026651453	-0.125823783958702
chr1	161969236	161969386	151	+	utr5	Pigc	0.782057313671037	0.999942495602307	0.755050372130737	1	0.866703184696438	0.995227999524213	0.0750153865468681	0.0655573593623048	0.657381072125437	0.999853026651453	0.00945802718456332
chr1	161970436	161970536	101	+	utr5	Pigc	0.596087524612933	0.999942495602307	0.561031356500348	1	0.642260871997988	0.995227999524213	0.142094898055303	0.0655573593623048	0.657381072125437	0.999853026651453	0.0765375386929985
chr1	161970736	161970836	101	+	exon	Pigc	0.422713110176949	0.999942495602307	0.437394709213961	1	0.564644859845078	0.995227999524213	0.109423979547583	0.0655573593623048	0.657381072125437	0.999853026651453	0.043866620185278
chr1	161970986	161971136	151	+	exon	Pigc	0.254355605631263	0.999942495602307	0.169028971671876	1	0.116994774814437	0.995227999524213	0.108186383889719	0.0655573593623048	0.657381072125437	0.999853026651453	0.042629024527414
chr1	161971335	161971435	101	+	utr3	Pigc	0.60593123347932	0.999942495602307	0.574662441137179	1	0.716782798460441	0.995227999524213	0.24795848070381	0.0655573593623048	0.657381072125437	0.999853026651453	0.182401121341506
chr1	162477828	162477975	148	+	exon	Gm10176	0.131825118825055	0.999942495602307	0.186240852662471	1	0.245906411926791	0.995227999524213	-0.0390410066287097	NA	NA	NA	NA
chr1	162570614	162570713	100	+	utr5	Vamp4	0.405883714343211	0.999942495602307	0.361631947415486	1	0.478895741558344	0.995227999524213	-0.222436681159527	-0.0635435526345675	0.347580128967857	0.999853026651453	-0.158893128524959
chr1	162570860	162570959	100	+	utr5	Vamp4	0.593694163192937	0.999942495602307	0.603371717738238	1	0.747827240500261	0.995227999524213	-0.18270321941223	-0.0635435526345675	0.347580128967857	0.999853026651453	-0.119159666777663
chr1	162639204	162639352	149	+	utr5	Myoc	0.100334274863932	0.999942495602307	0.122267368914507	1	0.205908954309888	0.995227999524213	-0.00188888626558529	0.154245418104014	0.0491440864567839	0.999853026651453	-0.156134304369599
chr1	162639550	162639649	100	+	exon	Myoc	0.371958326912009	0.999942495602307	0.372089795186351	1	0.367018645469039	0.995227999524213	-0.0534648164261692	0.154245418104014	0.0491440864567839	0.999853026651453	-0.207710234530183
chr1	162648459	162648508	50	+	exon	Myoc	0.574362259480091	0.999942495602307	0.49250002873094	1	0.472759614900584	0.995227999524213	-0.0884398206786657	0.154245418104014	0.0491440864567839	0.999853026651453	-0.24268523878268
chr1	162648706	162649101	396	+	exon	Myoc	0.350535962055076	0.999942495602307	0.421026243579413	1	0.5054001487582	0.995227999524213	0.215835463955393	0.154245418104014	0.0491440864567839	0.999853026651453	0.0615900458513794
chr1	162649298	162649347	50	+	utr3	Myoc	0.924201700654936	0.999942495602307	0.880933953742023	1	0.941157940851741	0.995227999524213	0.195068431347086	0.154245418104014	0.0491440864567839	0.999853026651453	0.0408230132430724
chr1	163779682	163779880	199	+	utr5	Kifap3	0.662958145273538	0.999942495602307	0.783684185628159	1	0.784573476383423	0.995227999524213	-0.12925917654132	0.00067315798622671	0.980279520292056	0.999853026651453	-0.129932334527546
chr1	163929827	163929927	101	+	utr5	Scyl3	0.9107782996352	0.999942495602307	0.93781037130723	1	0.950450530129683	0.995227999524213	0.317569155243429	0.105387677706964	0.126894054879578	0.999853026651453	0.212181477536466
chr1	163930026	163930175	150	+	utr5	Scyl3	0.918554383396263	0.999942495602307	0.972423319065242	1	0.944079910683427	0.995227999524213	0.0129440981783069	0.105387677706964	0.126894054879578	0.999853026651453	-0.0924435795286567
chr1	163952179	163952576	398	+	utr3	Scyl3	0.0719161429262221	0.999942495602307	0.100095480192653	1	0.158642123417764	0.995227999524213	0.0609091938292051	0.105387677706964	0.126894054879578	0.999853026651453	-0.0444784838777585
chr1	163953589	163953639	51	+	utr3	Scyl3	0.00431996144444723	0.902747117675748	0.00412162206300411	1	0.00967014407393564	0.995227999524213	-0.292048668245452	0.105387677706964	0.126894054879578	0.999853026651453	-0.397436345952416
chr1	163994938	163995035	98	+	utr5	Mettl18	0.106524246987843	0.999942495602307	0.05708713895491	1	0.076573623178636	0.995227999524213	-0.171838608573217	-0.185297146894665	0.494580057623927	0.999853026651453	0.0134585383214481
chr1	163996170	163996219	50	+	exon	Mettl18	0.000949112334270875	0.73862613526716	0.000558496566516378	1	0.00151936650196951	0.995227999524213	-0.412109024740971	-0.185297146894665	0.494580057623927	0.999853026651453	-0.226811877846306
chr1	163996609	163996658	50	+	exon	Mettl18	0.0889110946221849	0.999942495602307	0.0614303244335607	1	0.110520543963009	0.995227999524213	-0.219404329746146	-0.185297146894665	0.494580057623927	0.999853026651453	-0.0341071828514809
chr1	163996804	163996853	50	+	exon	Mettl18	0.632186269216787	0.999942495602307	0.588504031121866	1	0.688036295533663	0.995227999524213	0.143968415849815	-0.185297146894665	0.494580057623927	0.999853026651453	0.32926556274448
chr1	163997145	163997243	99	+	utr3	Mettl18	0.83929322308752	0.999942495602307	0.817565930216375	1	0.904587564995844	0.995227999524213	-0.180603758551076	-0.185297146894665	0.494580057623927	0.999853026651453	0.00469338834358904
chr1	164151888	164151938	51	+	utr5	F5	0.169183644815174	0.999942495602307	0.14928491615299	1	0.231138300973543	0.995227999524213	0.368931041867	-0.0114488325795537	0.916173579939097	0.999853026651453	0.380379874446554
chr1	164192326	164192376	51	+	exon	F5	0.432290429405346	0.999942495602307	0.344807483099137	1	0.527636029372292	0.995227999524213	-0.141771492660549	-0.0114488325795537	0.916173579939097	0.999853026651453	-0.130322660080995
chr1	164194221	164194320	100	+	exon	F5	0.990101808887946	0.999965120913292	0.971280790873416	1	0.955335716015564	0.995227999524213	-0.324901785818042	-0.0114488325795537	0.916173579939097	0.999853026651453	-0.313452953238489
chr1	164249096	164249395	300	+	utr5	Slc19a2	0.184127395662388	0.999942495602307	0.202617169822231	1	0.321794693995072	0.995227999524213	-0.116008814554299	-0.143261621974402	0.197843780467645	0.999853026651453	0.0272528074201032
chr1	164256834	164256984	151	+	exon	Slc19a2	0.130233899033415	0.999942495602307	0.11671073951928	1	0.152944744600323	0.995227999524213	0.166286296193294	-0.143261621974402	0.197843780467645	0.999853026651453	0.309547918167696
chr1	164263691	164263890	200	+	utr3	Slc19a2	0.253834450276195	0.999942495602307	0.22066886272641	1	0.304979797098601	0.995227999524213	-0.129744539536463	-0.143261621974402	0.197843780467645	0.999853026651453	0.0135170824379398
chr1	164275634	164275732	99	+	utr5	Ccdc181	0.579435362755073	0.999942495602307	0.53573604670868	1	0.645062612305101	0.995227999524213	-0.163352499608253	-0.121570796501621	0.134760252474322	0.999853026651453	-0.0417817031066329
chr1	164280332	164280479	148	+	exon	Ccdc181	0.290322840664627	0.999942495602307	0.247821670401956	1	0.371675370641487	0.995227999524213	0.180181419150142	-0.121570796501621	0.134760252474322	0.999853026651453	0.301752215651762
chr1	164307754	164308108	355	+	utr5	Nme7	0.919474470968476	0.999942495602307	0.897601523775823	1	0.949720752898352	0.995227999524213	0.154385793126745	0.0823428367774398	0.512271272444369	0.999853026651453	0.072042956349305
chr1	165310561	165310611	51	+	exon	Gpr161	0.245201127520667	0.999942495602307	0.246386263836493	1	0.328662650413761	0.995227999524213	-0.207507818426366	-0.00511776184089621	0.932174565871368	0.999853026651453	-0.20239005658547
chr1	165310711	165310959	249	+	exon	Gpr161	0.25318787900387	0.999942495602307	0.220716039463596	1	0.301750491867335	0.995227999524213	0.0408340317134669	-0.00511776184089621	0.932174565871368	0.999853026651453	0.0459517935543632
chr1	165318808	165322021	3214	+	utr3	Gpr161	0.828507060812301	0.999942495602307	0.930206976322034	1	0.877447293498312	0.995227999524213	0.0073467370516219	-0.00511776184089621	0.932174565871368	0.999853026651453	0.0124644988925181
chr1	165322469	165322668	200	+	utr3	Gpr161	0.419642047686135	0.999942495602307	0.460071628804596	1	0.562359633779645	0.995227999524213	-0.164761458049876	-0.00511776184089621	0.932174565871368	0.999853026651453	-0.15964369620898
chr1	165461087	165461486	400	+	utr5	Mpc2	0.0348597816059135	0.999942495602307	0.110533058082977	1	0.155842531268338	0.995227999524213	-0.159448524652387	-0.0338198393708811	0.513165622951469	0.999853026651453	-0.125628685281506
chr1	165763795	165763943	149	+	exon	Creg1	0.0150688054287147	0.999942495602307	0.0151985095279116	1	0.0391122971172837	0.995227999524213	-0.108474445541833	0.0836027942669135	0.328133215332534	0.999853026651453	-0.192077239808746
chr1	166254189	166254387	199	+	utr5	Ildr2	0.543325097022908	0.999942495602307	0.608221753742329	1	0.689561261129186	0.995227999524213	-0.0996329407691653	0.00750360297980716	0.833614918870062	0.999853026651453	-0.107136543748972
chr1	166308898	166309295	398	+	exon	Ildr2	0.295337104989575	0.999942495602307	0.224352830948095	1	0.271903371952973	0.995227999524213	-0.0195865232867785	0.00750360297980716	0.833614918870062	0.999853026651453	-0.0270901262665857
chr1	166310809	166310859	51	+	utr3	Ildr2	0.439244695541483	0.999942495602307	0.482066638649627	1	0.599433456069505	0.995227999524213	-0.11687049897238	0.00750360297980716	0.833614918870062	0.999853026651453	-0.124374101952187
chr1	166311008	166311555	548	+	utr3	Ildr2	0.445208947902298	0.999942495602307	0.536047313314975	1	0.648372024910021	0.995227999524213	0.046067980561921	0.00750360297980716	0.833614918870062	0.999853026651453	0.0385643775821138
chr1	166311654	166311704	51	+	utr3	Ildr2	0.782140437662834	0.999942495602307	0.803540408208481	1	0.810969525544394	0.995227999524213	0.0690163122975762	0.00750360297980716	0.833614918870062	0.999853026651453	0.061512709317769
chr1	166311853	166312450	598	+	utr3	Ildr2	0.628978511338034	0.999942495602307	0.784927397000269	1	0.797162000883918	0.995227999524213	0.0632099824966435	0.00750360297980716	0.833614918870062	0.999853026651453	0.0557063795168363
chr1	166379345	166380798	1454	+	utr5	Tada1	0.520292251400297	0.999942495602307	0.46254321197597	1	0.563913479192543	0.995227999524213	0.0996813010827434	-0.13026476081804	0.228524200975171	0.999853026651453	0.229946061900783
chr1	167001467	167001517	51	+	utr5	Fam78b	0.230867274932926	0.999942495602307	0.170980881148568	1	0.205585469982028	0.995227999524213	-0.0679913580388468	-0.0762157879018708	0.168373915724864	0.999853026651453	0.00822442986302392
chr1	167001815	167079420	77606	+	utr3	Fam78b	0.915252302823364	0.999942495602307	0.735362747011877	1	0.875933080206033	0.995227999524213	-0.00657465521291132	-0.0762157879018708	0.168373915724864	0.999853026651453	0.0696411326889594
chr1	167088065	167088414	350	+	utr3	Fam78b	0.986344834194524	0.999965120913292	0.898225511682271	1	0.886599418418756	0.995227999524213	-0.0217119579725296	-0.0762157879018708	0.168373915724864	0.999853026651453	0.0545038299293412
chr1	167088513	167088613	101	+	utr3	Fam78b	0.125176826976844	0.999942495602307	0.0951374234764455	1	0.187276513602177	0.995227999524213	0.21617837050178	-0.0762157879018708	0.168373915724864	0.999853026651453	0.292394158403651
chr1	167285116	167285165	50	+	exon	Gm2453	0.448391666014904	0.999942495602307	0.459613522999069	1	0.615194128117029	0.995227999524213	0.163311617323569	-1.04354980801314	0.140150863583268	0.999853026651453	1.20686142533671
chr1	167285392	167285440	49	+	exon	Gm2453	0.187742086988774	0.999942495602307	0.137955199811455	1	0.388343144158594	0.995227999524213	0.242788986692078	-1.04354980801314	0.140150863583268	0.999853026651453	1.28633879470522
chr1	167308527	167308576	50	+	utr5	Tmco1	0.110183267007902	0.999942495602307	0.0993343717523614	1	0.18758227855509	0.995227999524213	-0.147861000036275	0.097900422501398	0.477932866171687	0.999853026651453	-0.245761422537673
chr1	167308775	167308825	51	+	utr5	Tmco1	0.481898294402264	0.999942495602307	0.515435986715922	1	0.598465603046035	0.995227999524213	-0.0295615841453321	0.097900422501398	0.477932866171687	0.999853026651453	-0.12746200664673
chr1	167350041	167350140	100	+	utr5	Aldh9a1	0.160409851742002	0.999942495602307	0.171784912455723	1	0.213946523689144	0.995227999524213	-0.369520540818917	-0.0584511715620562	0.381135311166546	0.999853026651453	-0.311069369256861
chr1	167350240	167350289	50	+	exon	Aldh9a1	0.795339360080489	0.999942495602307	0.833530765351572	1	0.810247260042338	0.995227999524213	0.0933982672676704	-0.0584511715620562	0.381135311166546	0.999853026651453	0.151849438829727
chr1	167598434	167598584	151	+	utr5	Rxrg	0.740705007217222	0.999942495602307	0.832788617686285	1	0.860014848144094	0.995227999524213	0.113420712507053	0.0759449524547704	0.303070542412589	0.999853026651453	0.0374757600522829
chr1	169655551	169655601	51	+	utr5	Rgs5	0.835437789961642	0.999942495602307	0.916990482118072	1	0.863703097402733	0.995227999524213	-0.0017633879218061	-0.0659116978582275	0.252791634569513	0.999853026651453	0.0641483099364214
chr1	169933960	169934207	248	+	utr3	Ccdc190	0.685600529987811	0.999942495602307	0.627789955652245	1	0.662814318678206	0.995227999524213	0.00432432350397587	-0.236727445602089	0.250482156056142	0.999853026651453	0.241051769106064
chr1	170215208	170215407	200	+	exon	4930500M09Rik	0.627820238812559	0.999942495602307	0.515271806935566	1	0.588343490292633	0.995227999524213	-0.100183316099965	0.85774098933877	0.493448449783384	0.999853026651453	-0.957924305438735
chr1	170644582	170644632	51	+	utr5	Olfml2b	0.29294437354654	0.999942495602307	0.302961782020565	1	0.367675702743721	0.995227999524213	-0.153637883128844	0.159235740723218	0.0653376425022106	0.999853026651453	-0.312873623852062
chr1	170668959	170669059	101	+	exon	Olfml2b	0.157518683204547	0.999942495602307	0.188221392761593	1	0.23372154860515	0.995227999524213	-0.296327919558772	0.159235740723218	0.0653376425022106	0.999853026651453	-0.45556366028199
chr1	170669159	170669209	51	+	exon	Olfml2b	0.648470196188713	0.999942495602307	0.61043573731746	1	0.688223721995857	0.995227999524213	0.039295195013683	0.159235740723218	0.0653376425022106	0.999853026651453	-0.119940545709535
chr1	170681991	170682290	300	+	exon	Olfml2b	0.27495294525925	0.999942495602307	0.320841296680588	1	0.434920598408139	0.995227999524213	-0.00217931849236563	0.159235740723218	0.0653376425022106	0.999853026651453	-0.161415059215584
chr1	170885257	170885401	145	+	exon	Gm26620	0.437453830867636	0.999942495602307	0.389314779390668	1	0.511067074890148	0.995227999524213	0.230839204252509	1.78252562398078	0.166387513284957	0.999853026651453	-1.55168641972827
chr1	171217230	171217329	100	+	utr3	Nr1i3	0.477075252606112	0.999942495602307	0.462079848682413	1	0.524585711312067	0.995227999524213	-0.0366312755004694	-0.113093747874132	0.863078587678164	0.999853026651453	0.0764624723736623
chr1	171217924	171218222	299	+	exon	Nr1i3	0.504037496245204	0.999942495602307	0.460944239398628	1	0.587519697601586	0.995227999524213	0.160546631424381	-0.113093747874132	0.863078587678164	0.999853026651453	0.273640379298513
chr1	171218817	171219015	199	+	utr3	Nr1i3	0.121062579657479	0.999942495602307	0.0984454384927671	1	0.149257386951929	0.995227999524213	-0.0282583902633541	-0.113093747874132	0.863078587678164	0.999853026651453	0.0848353576107776
chr1	171219313	171219461	149	+	utr3	Nr1i3	0.696655445578648	0.999942495602307	0.638249197576016	1	0.725459753819997	0.995227999524213	-0.050071910242363	-0.113093747874132	0.863078587678164	0.999853026651453	0.0630218376317687
chr1	171250471	171250570	100	+	utr5	Adamts4	0.677015291877374	0.999942495602307	0.5750810165915	1	0.663139108663183	0.995227999524213	0.16854976010879	-0.0216221774804479	0.727578980925734	0.999853026651453	0.190171937589238
chr1	171258902	171259298	397	+	utr3	Adamts4	0.296566481592704	0.999942495602307	0.373574334368977	1	0.467363400347236	0.995227999524213	-0.151169420993469	-0.0216221774804479	0.727578980925734	0.999853026651453	-0.129547243513021
chr1	171260488	171260587	100	+	utr3	Adamts4	0.102539526587758	0.999942495602307	0.0852640459085439	1	0.115126325049041	0.995227999524213	0.363513093371073	-0.0216221774804479	0.727578980925734	0.999853026651453	0.385135270851521
chr1	171270378	171270427	50	+	utr5	B4galt3	0.776289034295165	0.999942495602307	0.717448604304028	1	0.775199818497227	0.995227999524213	-0.0451591006003051	0.0135370375565551	0.816469710490154	0.999853026651453	-0.0586961381568602
chr1	171276349	171276449	101	+	utr3	B4galt3	0.216827442821283	0.999942495602307	0.171648027183919	1	0.224910084226072	0.995227999524213	-0.0143308993146391	0.0135370375565551	0.816469710490154	0.999853026651453	-0.0278679368711942
chr1	171329195	171330379	1185	+	utr5	Dedd	0.466204152387578	0.999942495602307	0.405753464430157	1	0.472999919638813	0.995227999524213	0.167028808255823	0.00397478711985921	0.966394255982628	0.999853026651453	0.163054021135964
chr1	171340891	171341288	398	+	utr3	Dedd	0.506648359849244	0.999942495602307	0.422854601088071	1	0.482883552049116	0.995227999524213	0.0984384888679311	0.00397478711985921	0.966394255982628	0.999853026651453	0.0944637017480719
chr1	171341785	171341934	150	+	utr3	Dedd	0.590052613835875	0.999942495602307	0.631445508816785	1	0.659905243237121	0.995227999524213	0.094286019767249	0.00397478711985921	0.966394255982628	0.999853026651453	0.0903112326473898
chr1	171342182	171342331	150	+	utr3	Dedd	0.0323442230332682	0.999942495602307	0.0278216866641853	1	0.0845592921197397	0.995227999524213	-0.0143593612011846	0.00397478711985921	0.966394255982628	0.999853026651453	-0.0183341483210438
chr1	171345720	171356422	10703	+	exon	Gm37154	0.754010862169606	0.999942495602307	0.899787213190482	1	0.934634021142982	0.995227999524213	-0.0247487985922302	-0.351351291942313	0.423151702126827	0.999853026651453	0.326602493350083
chr1	171358857	171358907	51	+	utr3	Pfdn2	0.315298431560294	0.999942495602307	0.369404105754845	1	0.491516874558026	0.995227999524213	-0.223871522793184	-0.0546763053047327	0.300207018500175	0.999853026651453	-0.169195217488451
chr1	171380215	171380265	51	+	exon	Nectin4	0.261280184421249	0.999942495602307	0.264437854599238	1	0.394905891673677	0.995227999524213	-0.289381031899095	0.00132169924662023	0.993195503320829	0.999853026651453	-0.290702731145715
chr1	171386651	171386800	150	+	exon	Nectin4	0.0937319328859258	0.999942495602307	0.0791542795939008	1	0.141071767158497	0.995227999524213	0.325600039446427	0.00132169924662023	0.993195503320829	0.999853026651453	0.324278340199807
chr1	171389154	171389254	101	+	utr5	Arhgap30	0.427443817483039	0.999942495602307	0.402918106862268	1	0.55573440902608	0.995227999524213	-0.282315163138395	0.00104405637006215	0.994730826004751	0.999853026651453	-0.283359219508457
chr1	171408051	171408200	150	+	exon	Arhgap30	0.941539424426561	0.999942495602307	0.947103233100588	1	0.918049832726907	0.995227999524213	0.431501669150923	0.00104405637006215	0.994730826004751	0.999853026651453	0.430457612780861
chr1	171408300	171408350	51	+	exon	Arhgap30	0.626750356522849	0.999942495602307	0.601331373993172	1	0.561628566958111	0.995227999524213	-0.409953175001231	0.00104405637006215	0.994730826004751	0.999853026651453	-0.410997231371294
chr1	171411362	171411701	340	+	utr5	Usf1	0.246021314533619	0.999942495602307	0.222976015726914	1	0.328880779446044	0.995227999524213	0.00257013139561593	0.007272784162625	0.872547522533744	0.999853026651453	-0.00470265276700907
chr1	171417863	171417912	50	+	utr3	Usf1	0.164317640394976	0.999942495602307	0.194712454413791	1	0.21754496300643	0.995227999524213	-0.0217379055155003	0.007272784162625	0.872547522533744	0.999853026651453	-0.0290106896781253
chr1	171418059	171418601	543	+	utr3	Usf1	0.056060534533575	0.999942495602307	0.168141765410455	1	0.258312105834848	0.995227999524213	0.00651387671434306	0.007272784162625	0.872547522533744	0.999853026651453	-0.000758907448281942
chr1	171463617	171463765	149	+	utr3	F11r	0.195840664981457	0.999942495602307	0.208093920896167	1	0.3185587957985	0.995227999524213	-0.115180132326974	-0.179157311218279	0.260061590830986	0.999853026651453	0.0639771788913047
chr1	171503918	171504016	99	+	exon	Alyref2	0.0392737249992961	0.999942495602307	0.0386838100466355	1	0.0866658691628187	0.995227999524213	0.153908583117139	0.248886978044563	0.422171194580493	0.999853026651453	-0.0949783949274235
chr1	171504261	171504310	50	+	exon	Alyref2	0.470416035535246	0.999942495602307	0.439967251979036	1	0.391699739643608	0.995227999524213	-0.0185180145143133	0.248886978044563	0.422171194580493	0.999853026651453	-0.267404992558876
chr1	172082579	172082728	150	+	utr5	Copa	0.56188769856285	0.999942495602307	0.62266020302521	1	0.676674016600947	0.995227999524213	-0.161287883468962	-0.00101964473589322	0.969012666919018	0.999853026651453	-0.160268238733068
chr1	172082828	172082928	101	+	utr5	Copa	0.565626436881928	0.999942495602307	0.685722808413953	1	0.763733926816108	0.995227999524213	0.010395079184834	-0.00101964473589322	0.969012666919018	0.999853026651453	0.0114147239207272
chr1	172126805	172128735	1931	+	exon	Pex19	0.115654718465442	0.999942495602307	0.0974934858908416	1	0.159147479121008	0.995227999524213	-0.0839955665162961	0.0407258041124354	0.43609347730957	0.999853026651453	-0.124721370628731
chr1	172134363	172134413	51	+	utr3	Pex19	0.252881127621615	0.999942495602307	0.31782095137875	1	0.432975386481228	0.995227999524213	0.143938549475821	0.0407258041124354	0.43609347730957	0.999853026651453	0.103212745363386
chr1	172148134	172148384	251	+	utr5	Dcaf8	0.227067006960998	0.999942495602307	0.298970871101478	1	0.376332416466916	0.995227999524213	-0.0773462310287225	0.0349897417603559	0.224519554872608	0.999853026651453	-0.112335972789078
chr1	172172419	172172719	301	+	exon	Dcaf8	0.647710861764306	0.999942495602307	0.511311625184014	1	0.49356437569468	0.995227999524213	0.113038734120533	0.0349897417603559	0.224519554872608	0.999853026651453	0.0780489923601773
chr1	172172869	172172969	101	+	exon	Dcaf8	0.421970083880541	0.999942495602307	0.353775452186144	1	0.423204903639393	0.995227999524213	0.0111485225645849	0.0349897417603559	0.224519554872608	0.999853026651453	-0.023841219195771
chr1	172194763	172194913	151	+	utr3	Dcaf8	0.243774829809463	0.999942495602307	0.300216137012979	1	0.361964363084714	0.995227999524213	0.00739291920225969	0.0349897417603559	0.224519554872608	0.999853026651453	-0.0275968225580962
chr1	172312390	172312539	150	+	utr5	Igsf8	0.91991873066493	0.999942495602307	0.922821546407247	1	0.911907369400375	0.995227999524213	-0.103892654189031	0.0176203955126646	0.540917775629351	0.999853026651453	-0.121513049701696
chr1	172317567	172317667	101	+	exon	Igsf8	0.393159589822432	0.999942495602307	0.528521111690312	1	0.564393003480386	0.995227999524213	0.0300179915936951	0.0176203955126646	0.540917775629351	0.999853026651453	0.0123975960810305
chr1	172318085	172318284	200	+	exon	Igsf8	0.949255132173172	0.999942495602307	0.786023673046099	1	0.776053109338439	0.995227999524213	0.0182595602459701	0.0176203955126646	0.540917775629351	0.999853026651453	0.000639164733305449
chr1	172323042	172323089	48	+	exon	Gm36937	0.414935468194143	0.999942495602307	0.367510873589594	1	0.50417695117609	0.995227999524213	0.0315793302385914	-0.058109395057601	0.631331540737256	0.999853026651453	0.0896887252961925
chr1	172341260	172369274	28015	+	utr5	Kcnj10	0.735008454655037	0.999942495602307	0.926347531405809	1	0.968045063375649	0.995227999524213	-0.0855789882154274	-0.000712793887057815	0.984450722968439	0.999853026651453	-0.0848661943283696
chr1	172369522	172369820	299	+	exon	Kcnj10	0.170310595566865	0.999942495602307	0.140184775066863	1	0.204848967149648	0.995227999524213	0.0625175430493955	-0.000712793887057815	0.984450722968439	0.999853026651453	0.0632303369364533
chr1	172370167	172370415	249	+	utr3	Kcnj10	0.151137361430313	0.999942495602307	0.220699895358122	1	0.312021734905681	0.995227999524213	0.0590636072651358	-0.000712793887057815	0.984450722968439	0.999853026651453	0.0597764011521936
chr1	172370564	172370762	199	+	utr3	Kcnj10	0.112053599124585	0.999942495602307	0.0836829261526866	1	0.148182136765667	0.995227999524213	0.0830613377060815	-0.000712793887057815	0.984450722968439	0.999853026651453	0.0837741315931393
chr1	172371754	172372002	249	+	utr3	Kcnj10	0.102359470283658	0.999942495602307	0.11160256303139	1	0.13558300144742	0.995227999524213	0.0103511678097882	-0.000712793887057815	0.984450722968439	0.999853026651453	0.011063961696846
chr1	172376596	172376993	398	+	utr5	Pigm	0.913176796378464	0.999942495602307	0.996943296569934	1	0.964812087443939	0.995227999524213	-0.0705787499040436	0.00785507346231113	0.935419684368599	0.999853026651453	-0.0784338233663547
chr1	172377093	172377142	50	+	exon	Pigm	0.509282368864615	0.999942495602307	0.540228110133011	1	0.555818470377886	0.995227999524213	-0.197453669336355	0.00785507346231113	0.935419684368599	0.999853026651453	-0.205308742798666
chr1	172377490	172377689	200	+	exon	Pigm	0.921467104233282	0.999942495602307	0.973918189875288	1	0.970067689081202	0.995227999524213	-0.0865855565427801	0.00785507346231113	0.935419684368599	0.999853026651453	-0.0944406300050912
chr1	172377888	172377987	100	+	utr3	Pigm	0.323069296153293	0.999942495602307	0.260310546335129	1	0.352972126071213	0.995227999524213	-0.0376830967649406	0.00785507346231113	0.935419684368599	0.999853026651453	-0.0455381702272517
chr1	172497122	172497519	398	+	utr3	Igsf9	0.949570750704512	0.999942495602307	0.977694751263616	1	0.967358157670787	0.995227999524213	0.0633639542653942	-0.0578046201871572	0.541463916648823	0.999853026651453	0.121168574452551
chr1	172500295	172501263	969	+	utr5	Tagln2	0.950617137253626	0.999942495602307	0.912186097773877	1	0.9610339241061	0.995227999524213	0.177794425346573	0.272551938531081	0.143341823687045	0.999853026651453	-0.0947575131845073
chr1	172521149	172521199	51	+	utr5	Cfap45	0.196493491948483	0.999942495602307	0.19442156308617	1	0.292776385345826	0.995227999524213	-0.49781711821689	-0.0564127523374736	0.725389076040467	0.999853026651453	-0.441404365879416
chr1	172523485	172523783	299	+	exon	Cfap45	0.616595216840829	0.999942495602307	0.637720958022335	1	0.750056467860729	0.995227999524213	0.0691083012687574	-0.0564127523374736	0.725389076040467	0.999853026651453	0.125521053606231
chr1	172523883	172524131	249	+	exon	Cfap45	0.97984943298563	0.999942495602307	0.983970222801357	1	0.955597407381396	0.995227999524213	-0.101073251185741	-0.0564127523374736	0.725389076040467	0.999853026651453	-0.0446604988482671
chr1	174501875	174502422	548	+	utr5	Fmn2	0.0212460806376917	0.999942495602307	0.0734467992837559	1	0.133708842862747	0.995227999524213	-0.0808506889608062	-0.0263095669697518	0.421531579505854	0.999853026651453	-0.0545411219910544
chr1	174502521	174503069	549	+	exon	Fmn2	0.0298091498936751	0.999942495602307	0.0646654088603446	1	0.125595244976535	0.995227999524213	-0.0758997901363176	-0.0263095669697518	0.421531579505854	0.999853026651453	-0.0495902231665658
chr1	174503168	174503566	399	+	exon	Fmn2	0.130273319272255	0.999942495602307	0.10662430903569	1	0.148503636193551	0.995227999524213	0.0305714542790073	-0.0263095669697518	0.421531579505854	0.999853026651453	0.056881021248759
chr1	174608422	174608969	548	+	exon	Fmn2	0.300778240066985	0.999942495602307	0.27464421015254	1	0.382945060166381	0.995227999524213	0.0491005023649951	-0.0263095669697518	0.421531579505854	0.999853026651453	0.0754100693347468
chr1	174609118	174609168	51	+	exon	Fmn2	0.140108052005806	0.999942495602307	0.0999407304899907	1	0.123105651007105	0.995227999524213	0.0171610673966178	-0.0263095669697518	0.421531579505854	0.999853026651453	0.0434706343663695
chr1	176814909	176814958	50	+	utr5	Sdccag8	0.56131239806167	0.999942495602307	0.517331675609145	1	0.624526250563336	0.995227999524213	-0.157659710447299	0.0150823705311374	0.816913321854938	0.999853026651453	-0.172742080978436
chr1	177020288	177020338	51	+	utr3	Sdccag8	0.163009607825525	0.999942495602307	0.16446828702773	1	0.136541668557266	0.995227999524213	-0.110159264717141	0.0150823705311374	0.816913321854938	0.999853026651453	-0.125241635248278
chr1	177442401	177443220	820	+	utr5	Zbtb18	0.352661276846088	0.999942495602307	0.279953429376123	1	0.363128998064939	0.995227999524213	0.0420434897952187	0.029596273296756	0.279561002996516	0.999853026651453	0.0124472164984627
chr1	177444714	177444814	101	+	utr5	Zbtb18	0.757980975936832	0.999942495602307	0.826882194930833	1	0.906849792978015	0.995227999524213	-0.0474589402209029	0.029596273296756	0.279561002996516	0.999853026651453	-0.0770552135176589
chr1	177447172	177447471	300	+	exon	Zbtb18	0.480559393716021	0.999942495602307	0.405714241290575	1	0.439973422665742	0.995227999524213	0.0321452910250566	0.029596273296756	0.279561002996516	0.999853026651453	0.00254901772830058
chr1	177447571	177448668	1098	+	utr3	Zbtb18	0.563879080771829	0.999942495602307	0.480722983877273	1	0.497975773590526	0.995227999524213	0.0649427265745872	0.029596273296756	0.279561002996516	0.999853026651453	0.0353464532778312
chr1	177449217	177449317	101	+	utr3	Zbtb18	0.643107390116076	0.999942495602307	0.660039549709495	1	0.552707402315715	0.995227999524213	0.0447536344018504	0.029596273296756	0.279561002996516	0.999853026651453	0.0151573611050944
chr1	177449916	177450115	200	+	utr3	Zbtb18	0.97324988601172	0.999942495602307	0.861975709428576	1	0.991751029924666	0.99531814473854	0.0446753660359504	0.029596273296756	0.279561002996516	0.999853026651453	0.0150790927391944
chr1	177983572	177983671	100	+	exon	Catspere2	0.28869729989558	0.999942495602307	0.282439997900603	1	0.282375692620649	0.995227999524213	-0.246380035008166	0.129164681004882	0.486642922773749	0.999853026651453	-0.375544716013048
chr1	178103754	178104051	298	+	exon	Catspere2	0.603177480215913	0.999942495602307	0.561593740287288	1	0.652367826212124	0.995227999524213	0.142439240393806	0.129164681004882	0.486642922773749	0.999853026651453	0.0132745593889246
chr1	178143398	178143446	49	+	exon	Gm8010	0.652812712814306	0.999942495602307	0.571150903149817	1	0.753388954338196	0.995227999524213	0.527654124664201	-0.315914604116461	0.515881836229157	0.999853026651453	0.843568728780662
chr1	178143785	178143933	149	+	exon	Gm8010	0.413647664454233	0.999942495602307	0.40474514940201	1	0.540173077702475	0.995227999524213	-0.125559490596509	-0.315914604116461	0.515881836229157	0.999853026651453	0.190355113519953
chr1	178187566	178187616	51	+	utr5	Desi2	0.917433182456266	0.999942495602307	0.919068639620349	1	0.902012001607564	0.995227999524213	0.361108817949913	-0.0596855484629237	0.564326158038756	0.999853026651453	0.420794366412836
chr1	178249340	178249489	150	+	utr3	Desi2	0.864926154341799	0.999942495602307	0.82512022450973	1	0.912478670930865	0.995227999524213	-0.240154679367177	-0.0596855484629237	0.564326158038756	0.999853026651453	-0.180469130904253
chr1	178340683	178341027	345	+	exon	Gm38300	0.270679759795373	0.999942495602307	0.270436639708014	1	0.360597465249014	0.995227999524213	0.130156094225367	0.13588848072146	0.718986073396189	0.999853026651453	-0.00573238649609306
chr1	178341175	178341273	99	+	exon	Gm38300	0.673950587115045	0.999942495602307	0.640383205609934	1	0.756464704254429	0.995227999524213	-0.200769445908871	0.13588848072146	0.718986073396189	0.999853026651453	-0.33665792663033
chr1	178529175	178529225	51	+	utr5	Kif26b	0.0221122915371853	0.999942495602307	0.0205963300590021	1	0.0623209059624242	0.995227999524213	-0.549174145670391	0.0116876034893784	0.840348450041535	0.999853026651453	-0.560861749159769
chr1	178529375	178529525	151	+	utr5	Kif26b	0.232272782894684	0.999942495602307	0.233712833627993	1	0.346740651761513	0.995227999524213	-0.206997227721206	0.0116876034893784	0.840348450041535	0.999853026651453	-0.218684831210584
chr1	178798502	178798552	51	+	utr5	Kif26b	0.668005726258211	0.999942495602307	0.620406174694673	1	0.751819383564398	0.995227999524213	-0.367802623067558	0.0116876034893784	0.840348450041535	0.999853026651453	-0.379490226556936
chr1	178914955	178915155	201	+	exon	Kif26b	0.376819163913926	0.999942495602307	0.407295467023595	1	0.458369849511763	0.995227999524213	0.17211154799697	0.0116876034893784	0.840348450041535	0.999853026651453	0.160423944507592
chr1	178915504	178915654	151	+	exon	Kif26b	0.240720481418801	0.999942495602307	0.20344847685222	1	0.269944649242789	0.995227999524213	-0.00577498484286579	0.0116876034893784	0.840348450041535	0.999853026651453	-0.0174625883322441
chr1	178915804	178915904	101	+	exon	Kif26b	0.242259082811349	0.999942495602307	0.206844610265054	1	0.307784544459733	0.995227999524213	0.150664676367036	0.0116876034893784	0.840348450041535	0.999853026651453	0.138977072877658
chr1	178916004	178916054	51	+	exon	Kif26b	0.698526026309176	0.999942495602307	0.664080466642592	1	0.698487169568261	0.995227999524213	-0.0980521012679193	0.0116876034893784	0.840348450041535	0.999853026651453	-0.109739704757298
chr1	178916804	178916904	101	+	exon	Kif26b	0.603114868745234	0.999942495602307	0.622716611855085	1	0.645887435651243	0.995227999524213	-0.101741156348817	0.0116876034893784	0.840348450041535	0.999853026651453	-0.113428759838196
chr1	178917954	178918104	151	+	exon	Kif26b	0.332118387332196	0.999942495602307	0.356350909838053	1	0.4149924388447	0.995227999524213	0.180451455268562	0.0116876034893784	0.840348450041535	0.999853026651453	0.168763851779184
chr1	178932202	178932652	451	+	utr3	Kif26b	0.413363617782096	0.999942495602307	0.487133322398917	1	0.592134311710667	0.995227999524213	0.00575571695160619	0.0116876034893784	0.840348450041535	0.999853026651453	-0.00593188653777217
chr1	179546420	179579340	32921	+	utr5	Cnst	0.775260332560952	0.999942495602307	0.700919786269378	1	0.696428407975475	0.995227999524213	-0.098653278165301	0.0229988383555267	0.562552247384279	0.999853026651453	-0.121652116520828
chr1	179579589	179579738	150	+	exon	Cnst	0.265450346206841	0.999942495602307	0.194448704324821	1	0.13309950892371	0.995227999524213	0.208126302088277	0.0229988383555267	0.562552247384279	0.999853026651453	0.18512746373275
chr1	179609799	179610495	697	+	exon	Cnst	0.491192790195797	0.999942495602307	0.604234038491399	1	0.544784317054893	0.995227999524213	0.0608047311197975	0.0229988383555267	0.562552247384279	0.999853026651453	0.0378058927642709
chr1	179622894	179625438	2545	+	utr3	Cnst	0.954581937231531	0.999942495602307	0.804105097251991	1	0.89481598022397	0.995227999524213	0.00338622419123677	0.0229988383555267	0.562552247384279	0.999853026651453	-0.0196126141642899
chr1	179625786	179625886	101	+	utr3	Cnst	0.110191062765392	0.999942495602307	0.092140776188628	1	0.167592026827147	0.995227999524213	0.0273992573823559	0.0229988383555267	0.562552247384279	0.999853026651453	0.00440041902682919
chr1	179627179	179627229	51	+	utr3	Cnst	0.295793868839023	0.999942495602307	0.278855093783614	1	0.263412872927777	0.995227999524213	0.235349522304823	0.0229988383555267	0.562552247384279	0.999853026651453	0.212350683949297
chr1	179668260	179668409	150	+	utr5	Sccpdh	0.807463267356108	0.999942495602307	0.715577536405036	1	0.660984426045012	0.995227999524213	-0.274581151569298	0.0852262209711133	0.307122542011417	0.999853026651453	-0.359807372540411
chr1	179803520	179803665	146	+	exon	Gm10518	0.653847026473825	0.999942495602307	0.5847050910571	1	0.64684933254074	0.995227999524213	-0.0337184886555824	0.0418435785860943	0.983837322572427	0.999853026651453	-0.0755620672416766
chr1	179960522	179960622	101	+	utr5	Cdc42bpa	0.866294685287662	0.999942495602307	0.771151811110773	1	0.814997330775167	0.995227999524213	-0.018001292341315	0.00434520052642607	0.872449196223951	0.999853026651453	-0.0223464928677411
chr1	179960921	179961021	101	+	utr5	Cdc42bpa	0.144398622213779	0.999942495602307	0.145376178476059	1	0.139467349046115	0.995227999524213	0.160295605054277	0.00434520052642607	0.872449196223951	0.999853026651453	0.155950404527851
chr1	180144546	180144646	101	+	exon	Cdc42bpa	0.638360422265577	0.999942495602307	0.578274949600426	1	0.622544708293828	0.995227999524213	0.0792742739024361	0.00434520052642607	0.872449196223951	0.999853026651453	0.07492907337601
chr1	180144846	180144896	51	+	exon	Cdc42bpa	0.738560874065238	0.999942495602307	0.79662888085868	1	0.814844042003142	0.995227999524213	-0.00878792428936308	0.00434520052642607	0.872449196223951	0.999853026651453	-0.0131331248157891
chr1	180162058	180162357	300	+	utr3	Cdc42bpa	0.40103719861694	0.999942495602307	0.636239817871824	1	0.596501276360149	0.995227999524213	-0.0667486208646581	0.00434520052642607	0.872449196223951	0.999853026651453	-0.0710938213910842
chr1	180163156	180163206	51	+	utr3	Cdc42bpa	0.618255682365951	0.999942495602307	0.673578197532702	1	0.753896938699655	0.995227999524213	-0.144209255546925	0.00434520052642607	0.872449196223951	0.999853026651453	-0.148554456073351
chr1	180330535	180332614	2080	+	utr5	Itpkb	0.0462763149578708	0.999942495602307	0.0259763022075897	1	0.0711039944265769	0.995227999524213	0.0349645212005731	0.0156081269005759	0.736229686360164	0.999853026651453	0.0193563942999973
chr1	180332913	180333959	1047	+	exon	Itpkb	0.234493761708287	0.999942495602307	0.399614963698289	1	0.459235402132359	0.995227999524213	0.000841211983051291	0.0156081269005759	0.736229686360164	0.999853026651453	-0.0147669149175246
chr1	180421912	180421962	51	+	utr3	Itpkb	0.376747328607841	0.999942495602307	0.423929526061923	1	0.461500248249562	0.995227999524213	-0.103592168228381	0.0156081269005759	0.736229686360164	0.999853026651453	-0.119200295128957
chr1	180568974	180569024	51	+	utr5	Parp1	0.638072829362464	0.999942495602307	0.678889378332293	1	0.681332874259202	0.995227999524213	0.100044334346323	0.0372013425913771	0.354235832614868	0.999853026651453	0.0628429917549456
chr1	180689345	180689445	101	+	utr3	Lin9	0.192784375344786	0.999942495602307	0.132542141947629	1	0.140615677762845	0.995227999524213	0.204383110678307	0.0182436602831587	0.936171513244831	0.999853026651453	0.186139450395148
chr1	180689845	180689895	51	+	utr3	Lin9	0.42158936796043	0.999942495602307	0.323319429474732	1	0.526081640619702	0.995227999524213	-0.317538232560324	0.0182436602831587	0.936171513244831	0.999853026651453	-0.335781892843483
chr1	180726093	180726342	250	+	utr5	Acbd3	0.693667797054872	0.999942495602307	0.794079441443512	1	0.84228267214509	0.995227999524213	0.0703759277540051	0.0896196347559719	0.116193256818242	0.999853026651453	-0.0192437070019668
chr1	180736702	180736801	100	+	exon	Acbd3	0.448416876734728	0.999942495602307	0.342762562243785	1	0.455291800359368	0.995227999524213	0.202095147088171	0.0896196347559719	0.116193256818242	0.999853026651453	0.112475512332199
chr1	180746831	180752310	5480	+	exon	Acbd3	0.657327688538343	0.999942495602307	0.578691884895553	1	0.627145563470764	0.995227999524213	0.0465099733389784	0.0896196347559719	0.116193256818242	0.999853026651453	-0.0431096614169935
chr1	180752459	180752559	101	+	utr3	Acbd3	0.654136935700559	0.999942495602307	0.620418373743068	1	0.669746464097316	0.995227999524213	0.0674414436326653	0.0896196347559719	0.116193256818242	0.999853026651453	-0.0221781911233066
chr1	180752758	180752808	51	+	utr3	Acbd3	0.874079074428771	0.999942495602307	0.899209045135843	1	0.81764916877311	0.995227999524213	-0.0352101297114716	0.0896196347559719	0.116193256818242	0.999853026651453	-0.124829764467444
chr1	180813976	180814025	50	+	exon	H3f3aos	0.808954288689257	0.999942495602307	0.810311056005652	1	0.91740033481529	0.995227999524213	0.387954944893478	0.292084968425737	0.341017691452981	0.999853026651453	0.0958699764677409
chr1	180814225	180814325	101	+	exon	H3f3aos	0.375883413300361	0.999942495602307	0.369346633726712	1	0.553863413759048	0.995227999524213	0.000414908101555093	0.292084968425737	0.341017691452981	0.999853026651453	-0.291670060324182
chr1	180814574	180814624	51	+	exon	H3f3aos	0.807256174879736	0.999942495602307	0.797816777983982	1	0.871647469697009	0.995227999524213	0.130037766908203	0.292084968425737	0.341017691452981	0.999853026651453	-0.162047201517534
chr1	180814774	180814824	51	+	exon	H3f3aos	0.169475620498239	0.999942495602307	0.102480539413488	1	0.261479047176387	0.995227999524213	0.512346171654075	0.292084968425737	0.341017691452981	0.999853026651453	0.220261203228338
chr1	180851177	180851226	50	+	exon	Sde2	0.170112135531859	0.999942495602307	0.190385904365508	1	0.304075944324936	0.995227999524213	-0.143013901812529	0.146294319736889	0.0629303353755994	0.999853026651453	-0.289308221549418
chr1	180862454	180862751	298	+	exon	Sde2	0.828434723765114	0.999942495602307	0.927859587367874	1	0.983128673463003	0.995227999524213	0.163446833468037	0.146294319736889	0.0629303353755994	0.999853026651453	0.0171525137311479
chr1	180866081	180866279	199	+	exon	Sde2	0.601605211517177	0.999942495602307	0.701162584988313	1	0.773220160399938	0.995227999524213	0.0472715570971382	0.146294319736889	0.0629303353755994	0.999853026651453	-0.099022762639751
chr1	180904342	180904392	51	+	utr5	Pycr2	0.153939291766344	0.999942495602307	0.150310496421759	1	0.17878240455571	0.995227999524213	-0.162466279060571	-0.0168993020296256	0.791339987999388	0.999853026651453	-0.145566977030946
chr1	180942394	180942544	151	+	utr5	Tmem63a	0.764760646659947	0.999942495602307	0.802946657165726	1	0.81311702436336	0.995227999524213	0.203981693754425	-0.0121788813906915	0.835794041489251	0.999853026651453	0.216160575145116
chr1	180945961	180946011	51	+	utr5	Tmem63a	0.778709578634823	0.999942495602307	0.785971403226098	1	0.893780932802815	0.995227999524213	0.328636344131594	-0.0121788813906915	0.835794041489251	0.999853026651453	0.340815225522285
chr1	180974314	180974413	100	+	utr3	Tmem63a	0.50436668326565	0.999942495602307	0.441437772574052	1	0.419484427830203	0.995227999524213	-0.0505480743359336	-0.0121788813906915	0.835794041489251	0.999853026651453	-0.0383691929452421
chr1	181091178	181091376	199	+	exon	Fgfr3-ps	0.173815363885349	0.999942495602307	0.189130276425772	1	0.271562567951503	0.995227999524213	-0.0619433399762428	NA	NA	NA	NA
chr1	181091524	181091574	51	+	exon	Fgfr3-ps	0.804807080399808	0.999942495602307	0.849087325435442	1	0.807221290669608	0.995227999524213	-0.0625920817964947	NA	NA	NA	NA
chr1	181150971	181151021	51	+	utr5	Cnih4	0.527758184608613	0.999942495602307	0.48540794586254	1	0.593883801600896	0.995227999524213	-0.152189238379154	-0.0203137030932031	0.807972291717497	0.999853026651453	-0.131875535285951
chr1	181352677	181352775	99	+	utr5	Cnih3	0.256317724527833	0.999942495602307	0.285210958263738	1	0.399798429724597	0.995227999524213	-0.164989349051773	0.0175275275233243	0.682754296618149	0.999853026651453	-0.182516876575097
chr1	181352874	181352972	99	+	utr5	Cnih3	0.790470588004859	0.999942495602307	0.721767551774635	1	0.742927068850205	0.995227999524213	0.0957046199949766	0.0175275275233243	0.682754296618149	0.999853026651453	0.0781770924716523
chr1	181459315	181459364	50	+	utr3	Cnih3	0.740825590279265	0.999942495602307	0.654903448451813	1	0.780278981495966	0.995227999524213	-0.00733566317229561	0.0175275275233243	0.682754296618149	0.999853026651453	-0.0248631906956199
chr1	181459462	181460101	640	+	utr3	Cnih3	0.594606228049506	0.999942495602307	0.813070647466352	1	0.897833685092681	0.995227999524213	0.0120866930200701	0.0175275275233243	0.682754296618149	0.999853026651453	-0.00544083450325415
chr1	182124787	182124887	101	+	utr5	Srp9	0.606695150109107	0.999942495602307	0.535745341137772	1	0.645391147430434	0.995227999524213	-0.103273237925245	-0.015210660691422	0.84227539433929	0.999853026651453	-0.088062577233823
chr1	182131459	182131559	101	+	utr3	Srp9	0.764502117998445	0.999942495602307	0.797546968635937	1	0.838780227127711	0.995227999524213	0.0696745795368546	-0.015210660691422	0.84227539433929	0.999853026651453	0.0848852402282766
chr1	182132008	182132157	150	+	utr3	Srp9	0.297061837254717	0.999942495602307	0.378086326112646	1	0.440140814865503	0.995227999524213	-0.00273475043375611	-0.015210660691422	0.84227539433929	0.999853026651453	0.0124759102576659
chr1	182409222	182409371	150	+	utr5	Trp53bp2	0.928051870993692	0.999942495602307	0.871626377369235	1	0.980141117127908	0.995227999524213	0.0227279578916076	-0.00671538249159154	0.888404365607333	0.999853026651453	0.0294433403831991
chr1	182446617	182446667	51	+	exon	Trp53bp2	0.520383067272136	0.999942495602307	0.478073566804059	1	0.516575950001572	0.995227999524213	-0.026654505537118	-0.00671538249159154	0.888404365607333	0.999853026651453	-0.0199391230455265
chr1	182448529	182448827	299	+	exon	Trp53bp2	0.276386039008611	0.999942495602307	0.228681208072106	1	0.376614377252225	0.995227999524213	0.0498754919922572	-0.00671538249159154	0.888404365607333	0.999853026651453	0.0565908744838487
chr1	182448926	182448976	51	+	exon	Trp53bp2	0.759932996362935	0.999942495602307	0.700174060600779	1	0.696350325655217	0.995227999524213	0.00602464521080688	-0.00671538249159154	0.888404365607333	0.999853026651453	0.0127400277023984
chr1	182461787	182462085	299	+	utr3	Trp53bp2	0.225603733463399	0.999942495602307	0.263065425999147	1	0.360213887421212	0.995227999524213	-0.029803744456437	-0.00671538249159154	0.888404365607333	0.999853026651453	-0.0230883619648455
chr1	182484229	182488598	4370	+	exon	Gm37885	0.483720892637678	0.999942495602307	0.586891597549541	1	0.719810859001327	0.995227999524213	-0.00494450357261849	0.116301786068846	0.763587755947529	0.999853026651453	-0.121246289641465
chr1	182489883	182490395	513	+	exon	Gm37885	0.988933401727195	0.999965120913292	0.877694238648178	1	0.824565016278214	0.995227999524213	-0.0853730663792915	0.116301786068846	0.763587755947529	0.999853026651453	-0.201674852448138
chr1	182490593	182491580	988	+	exon	Gm37885	0.0939979990255184	0.999942495602307	0.0448857320626436	1	0.0350217595932631	0.995227999524213	0.109692529496901	0.116301786068846	0.763587755947529	0.999853026651453	-0.00660925657194555
chr1	182492126	182492275	150	+	exon	Gm37885	0.431240894986625	0.999942495602307	0.469232600789255	1	0.452092338312815	0.995227999524213	0.0026472273906313	0.116301786068846	0.763587755947529	0.999853026651453	-0.113654558678215
chr1	182764008	182764453	446	+	utr5	Susd4	0.766667688064704	0.999942495602307	0.8934138091725	1	0.839042261853769	0.995227999524213	-0.0302203818482205	0.0502802413188402	0.0996228829388519	0.999853026651453	-0.0805006231670608
chr1	182765058	182765108	51	+	exon	Susd4	0.471294455103547	0.999942495602307	0.403903271343928	1	0.601831294521956	0.995227999524213	0.0739094356015	0.0502802413188402	0.0996228829388519	0.999853026651453	0.0236291942826598
chr1	182895256	182895849	594	+	utr3	Susd4	0.236978601348478	0.999942495602307	0.409689834189982	1	0.50907331320688	0.995227999524213	0.0486499561687364	0.0502802413188402	0.0996228829388519	0.999853026651453	-0.00163028515010385
chr1	182895948	182895998	51	+	utr3	Susd4	0.670512415300145	0.999942495602307	0.597142299180194	1	0.578475600186493	0.995227999524213	0.213736775994604	0.0502802413188402	0.0996228829388519	0.999853026651453	0.163456534675764
chr1	183296690	183296789	100	+	exon	Aida	0.323366084964307	0.999942495602307	0.332018880112055	1	0.53498632898726	0.995227999524213	-0.297150022429186	0.00689212388785643	0.927547375336832	0.999853026651453	-0.304042146317043
chr1	183296939	183296988	50	+	exon	Aida	0.437960489739696	0.999942495602307	0.473486567099045	1	0.620615704219357	0.995227999524213	-0.0338336967280178	0.00689212388785643	0.927547375336832	0.999853026651453	-0.0407258206158742
chr1	183297088	183297287	200	+	utr5	Aida	0.765491496013579	0.999942495602307	0.706607069408164	1	0.752124879412236	0.995227999524213	0.0855744537531739	0.00689212388785643	0.927547375336832	0.999853026651453	0.0786823298653175
chr1	183297387	183297436	50	+	utr5	Aida	0.477434007218691	0.999942495602307	0.444666598670947	1	0.56837624603649	0.995227999524213	0.259932044340806	0.00689212388785643	0.927547375336832	0.999853026651453	0.25303992045295
chr1	183322588	183322738	151	+	utr3	Aida	0.422326036194244	0.999942495602307	0.36832237286677	1	0.39191836624883	0.995227999524213	0.0720408680994101	0.00689212388785643	0.927547375336832	0.999853026651453	0.0651487442115536
chr1	183323036	183323186	151	+	utr3	Aida	0.186886787131355	0.999942495602307	0.213927891402763	1	0.332355917044006	0.995227999524213	-0.0915467161228157	0.00689212388785643	0.927547375336832	0.999853026651453	-0.0984388400106722
chr1	184034480	184034530	51	+	utr5	Dusp10	0.973136344021386	0.999942495602307	0.953653591297534	1	0.931467690911617	0.995227999524213	-0.258365250575756	0.171199992743892	0.145873027041779	0.999853026651453	-0.429565243319648
chr1	184037110	184037309	200	+	exon	Dusp10	0.249715032491181	0.999942495602307	0.296084668442598	1	0.372535176339416	0.995227999524213	0.123310623479101	0.171199992743892	0.145873027041779	0.999853026651453	-0.047889369264791
chr1	184069007	184069057	51	+	exon	Dusp10	0.823061830092629	0.999942495602307	0.868287780621503	1	0.84710279110349	0.995227999524213	-0.268100210069704	0.171199992743892	0.145873027041779	0.999853026651453	-0.439300202813596
chr1	184074440	184074539	100	+	utr3	Dusp10	0.959799358165657	0.999942495602307	0.952792270902218	1	0.950907070505347	0.995227999524213	0.34128827054629	0.171199992743892	0.145873027041779	0.999853026651453	0.170088277802398
chr1	184074988	184075088	101	+	utr3	Dusp10	0.0704864431619909	0.999942495602307	0.0684762172484093	1	0.154130700081355	0.995227999524213	0.00873066752589202	0.171199992743892	0.145873027041779	0.999853026651453	-0.162469325218
chr1	185204167	185204267	101	+	utr5	Rab3gap2	0.817260825791874	0.999942495602307	0.752352728325631	1	0.761881761066357	0.995227999524213	0.0828759771438559	-0.010878139910812	0.809651450292251	0.999853026651453	0.0937541170546679
chr1	185276165	185276215	51	+	exon	Rab3gap2	0.983633260481449	0.999942495602307	0.993240700690297	1	0.967150083656561	0.995227999524213	-0.0580512140640172	-0.010878139910812	0.809651450292251	0.999853026651453	-0.0471730741532052
chr1	185332198	185332296	99	+	utr5	Bpnt1	0.0265307597814185	0.999942495602307	0.0314818615391282	1	0.0756392850819511	0.995227999524213	-0.118005186173416	0.00641547158194727	0.919207462037792	0.999853026651453	-0.124420657755364
chr1	185363094	185363194	101	+	utr5	Eprs	0.793693530947121	0.999942495602307	0.884325033918954	1	0.983636977724752	0.995227999524213	0.00867301093206167	0.0463336868107917	0.281660430322115	0.999853026651453	-0.03766067587873
chr1	185401449	185401599	151	+	exon	Eprs	0.662035845122505	0.999942495602307	0.569213697002106	1	0.611852146994232	0.995227999524213	0.0663761055017317	0.0463336868107917	0.281660430322115	0.999853026651453	0.02004241869094
chr1	185407014	185407064	51	+	exon	Eprs	0.285346019365894	0.999942495602307	0.234238707623559	1	0.269524048087211	0.995227999524213	0.229086547212994	0.0463336868107917	0.281660430322115	0.999853026651453	0.182752860402202
chr1	185407610	185407759	150	+	exon	Eprs	0.378036287604508	0.999942495602307	0.295551297485716	1	0.326469833634479	0.995227999524213	0.210863253825564	0.0463336868107917	0.281660430322115	0.999853026651453	0.164529567014773
chr1	185454898	185455496	599	+	utr5	Slc30a10	0.981206101965072	0.999942495602307	0.906124244603851	1	0.947285738732372	0.995227999524213	0.0413199373090994	-0.0105159287554178	0.921364908109564	0.999853026651453	0.0518358660645171
chr1	185464224	185464573	350	+	utr3	Slc30a10	0.22107651883715	0.999942495602307	0.194784712634422	1	0.301080971148864	0.995227999524213	0.0413028211900387	-0.0105159287554178	0.921364908109564	0.999853026651453	0.0518187499454564
chr1	185464722	185464972	251	+	utr3	Slc30a10	0.750045181215612	0.999942495602307	0.78979287887066	1	0.845298302857604	0.995227999524213	-0.0327564382917893	-0.0105159287554178	0.921364908109564	0.999853026651453	-0.0222405095363715
chr1	187215558	187215608	51	+	utr5	Gpatch2	0.35660341715026	0.999942495602307	0.306334552090041	1	0.39993436214372	0.995227999524213	-0.0635417271828936	-0.0984397414334793	0.123439370614977	0.999853026651453	0.0348980142505857
chr1	187225769	187226168	400	+	exon	Gpatch2	0.943834395978768	0.999942495602307	0.84750175251386	1	0.90862696038521	0.995227999524213	0.0633524970273732	-0.0984397414334793	0.123439370614977	0.999853026651453	0.161792238460852
chr1	187348411	187348910	500	+	utr3	Gpatch2	0.0690903062376616	0.999942495602307	0.0625117480178669	1	0.117053511693153	0.995227999524213	0.0397155836987191	-0.0984397414334793	0.123439370614977	0.999853026651453	0.138155325132198
chr1	187349908	187350407	500	+	utr3	Gpatch2	0.0797570857786845	0.999942495602307	0.0713717123556224	1	0.132633826963334	0.995227999524213	-0.0115477461872381	-0.0984397414334793	0.123439370614977	0.999853026651453	0.0868919952462411
chr1	188043434	188043732	299	+	exon	Esrrg	0.869704428613614	0.999942495602307	0.955597265492999	1	0.908661459829358	0.995227999524213	0.101890241204493	0.061851454543338	0.397695200447026	0.999853026651453	0.0400387866611555
chr1	188211061	188211310	250	+	utr3	Esrrg	0.594312535080789	0.999942495602307	0.502517585486604	1	0.518250334244614	0.995227999524213	0.0825747914365797	0.061851454543338	0.397695200447026	0.999853026651453	0.0207233368932417
chr1	188211459	188211558	100	+	utr3	Esrrg	0.903930927182643	0.999942495602307	0.94323703650669	1	0.971273906497063	0.995227999524213	-0.220600068249683	0.061851454543338	0.397695200447026	0.999853026651453	-0.282451522793021
chr1	188211657	188211906	250	+	utr3	Esrrg	0.443533847582183	0.999942495602307	0.405071031710198	1	0.554094072626146	0.995227999524213	0.0914964458136013	0.061851454543338	0.397695200447026	0.999853026651453	0.0296449912702633
chr1	188212402	188212601	200	+	utr3	Esrrg	0.177126077742347	0.999942495602307	0.219465445114534	1	0.331599961827848	0.995227999524213	-0.08426039086068	0.061851454543338	0.397695200447026	0.999853026651453	-0.146111845404018
chr1	188212799	188212899	101	+	utr3	Esrrg	0.318343030531931	0.999942495602307	0.325957971403477	1	0.392813953964114	0.995227999524213	0.213701142212797	0.061851454543338	0.397695200447026	0.999853026651453	0.151849687669459
chr1	189343480	189344017	538	+	exon	A430027H14Rik	0.901214144057013	0.999942495602307	0.985253386436164	1	0.958692267931216	0.995227999524213	-0.0845223469579773	0.0690388548163969	0.743024018779218	0.999853026651453	-0.153561201774374
chr1	189344031	189344731	701	+	exon	A430027H14Rik	0.321263721730871	0.999942495602307	0.377056919903755	1	0.479815910787039	0.995227999524213	-0.0453764265389437	0.0690388548163969	0.743024018779218	0.999853026651453	-0.114415281355341
chr1	189850207	189850257	51	+	exon	Ptpn14	0.0860241897974319	0.999942495602307	0.0672757308646294	1	0.0690526916252951	0.995227999524213	0.279781457813522	-0.107450719278666	0.091948378446618	0.999853026651453	0.387232177092187
chr1	189850357	189850706	350	+	exon	Ptpn14	0.60266242527542	0.999942495602307	0.541803887106402	1	0.625040371806957	0.995227999524213	-0.0662845851820623	-0.107450719278666	0.091948378446618	0.999853026651453	0.0411661340966036
chr1	189850905	189850955	51	+	exon	Ptpn14	0.312556075909194	0.999942495602307	0.288414143666723	1	0.451170202076345	0.995227999524213	0.457546740845433	-0.107450719278666	0.091948378446618	0.999853026651453	0.564997460124099
chr1	189851154	189851354	201	+	exon	Ptpn14	0.878023196872155	0.999942495602307	0.943154904035235	1	0.90136824871709	0.995227999524213	-0.286683528849525	-0.107450719278666	0.091948378446618	0.999853026651453	-0.179232809570859
chr1	189876346	189876396	51	+	utr3	Ptpn14	0.401983383196759	0.999942495602307	0.289021653385781	1	0.381438181263782	0.995227999524213	-0.98363697465928	-0.107450719278666	0.091948378446618	0.999853026651453	-0.876186255380614
chr1	189880729	189880829	101	+	exon	Gm37422	0.506423200446496	0.999942495602307	0.444765869766962	1	0.519298125110192	0.995227999524213	0.0133094164153197	-0.0315569251872534	0.821451480831242	0.999853026651453	0.0448663416025731
chr1	190928576	190929085	510	+	utr5	Angel2	0.503753716940961	0.999942495602307	0.414305517645247	1	0.475571211293714	0.995227999524213	0.112912559411771	0.0220023355142164	0.702078317339645	0.999853026651453	0.0909102238975551
chr1	190932951	190933001	51	+	exon	Angel2	0.72060482054718	0.999942495602307	0.770260483066682	1	0.85473514856656	0.995227999524213	-0.264847924847972	0.0220023355142164	0.702078317339645	0.999853026651453	-0.286850260362188
chr1	190941001	190941101	101	+	exon	Angel2	0.776086224156501	0.999942495602307	0.699604352488983	1	0.730398657376619	0.995227999524213	0.0959172657721181	0.0220023355142164	0.702078317339645	0.999853026651453	0.0739149302579018
chr1	190944977	190945027	51	+	utr3	Angel2	0.640985545721107	0.999942495602307	0.681636209386805	1	0.756938763300189	0.995227999524213	-0.2801814220236	0.0220023355142164	0.702078317339645	0.999853026651453	-0.302183757537817
chr1	191025651	191026200	550	+	exon	A230020J21Rik	0.953248858014282	0.999942495602307	0.951162149805151	1	0.987670975409613	0.995227999524213	-0.204153387932492	1.2503462144122	0.230410256756233	0.999853026651453	-1.45449960234469
chr1	191097897	191097947	51	+	exon	Batf3	0.388729164729685	0.999942495602307	0.390236897042975	1	0.604506551543241	0.995227999524213	-0.340049289233104	0.808760583884528	0.0213490303080139	0.999853026651453	-1.14880987311763
chr1	191098383	191099261	879	+	utr5	Batf3	0.862764336387336	0.999942495602307	0.859157517906832	1	0.837573993399785	0.995227999524213	0.0675952403840366	0.808760583884528	0.0213490303080139	0.999853026651453	-0.741165343500492
chr1	191108546	191108646	101	+	utr3	Batf3	0.0206958538850539	0.999942495602307	0.0165930939418119	1	0.0499466759790611	0.995227999524213	-0.330191201365886	0.808760583884528	0.0213490303080139	0.999853026651453	-1.13895178525041
chr1	191108746	191108795	50	+	utr3	Batf3	0.663618668030582	0.999942495602307	0.568115986817833	1	0.739966789231743	0.995227999524213	0.0296729354399248	0.808760583884528	0.0213490303080139	0.999853026651453	-0.779087648444603
chr1	191325962	191326062	101	+	utr5	Tmem206	0.87614734319269	0.999942495602307	0.835862104440812	1	0.917001064699246	0.995227999524213	-0.114327866245301	0.111820137076636	0.371967349614739	0.999853026651453	-0.226148003321937
chr1	191349916	191350066	151	+	utr3	Tmem206	0.541337726981562	0.999942495602307	0.509337220042661	1	0.558719051185081	0.995227999524213	0.231308899745563	0.111820137076636	0.371967349614739	0.999853026651453	0.119488762668927
chr1	191575785	191575835	51	+	utr5	Ints7	0.454125767018667	0.999942495602307	0.478106909277685	1	0.594843539043416	0.995227999524213	-0.263519907695186	-0.0340218348099034	0.43883999562651	0.999853026651453	-0.229498072885282
chr1	191621249	191621398	150	+	utr3	Ints7	0.208314723436371	0.999942495602307	0.260557523940858	1	0.366352257430541	0.995227999524213	-0.0221125419460864	-0.0340218348099034	0.43883999562651	0.999853026651453	0.0119092928638171
chr1	191717983	191719370	1388	+	utr5	Lpgat1	0.751606785274525	0.999942495602307	0.900377150146962	1	0.996168981033145	0.997204852036892	-0.0611917558901658	0.0186419741259344	0.554884950164159	0.999853026651453	-0.0798337300161001
chr1	191719469	191719618	150	+	exon	Lpgat1	0.47689903039262	0.999942495602307	0.409049175799037	1	0.4397944309237	0.995227999524213	0.21219762780966	0.0186419741259344	0.554884950164159	0.999853026651453	0.193555653683726
chr1	191778784	191778834	51	+	utr3	Lpgat1	0.802194715940961	0.999942495602307	0.881774764735528	1	0.854478815999407	0.995227999524213	0.0724918756044496	0.0186419741259344	0.554884950164159	0.999853026651453	0.0538499014785153
chr1	191781520	191781619	100	+	utr3	Lpgat1	0.800414931387718	0.999942495602307	0.885090735935196	1	0.944187013989775	0.995227999524213	-0.0194478091938373	0.0186419741259344	0.554884950164159	0.999853026651453	-0.0380897833197716
chr1	191906817	191906967	151	+	utr5	Slc30a1	0.314680765734524	0.999942495602307	0.384475953165938	1	0.453607378936877	0.995227999524213	-0.131528308841676	0.0313467310021188	0.631346829644232	0.999853026651453	-0.162875039843795
chr1	191907516	191908853	1338	+	exon	Slc30a1	0.0990536324451686	0.999942495602307	0.118527385571956	1	0.149304837100585	0.995227999524213	-0.0551612889339738	0.0313467310021188	0.631346829644232	0.999853026651453	-0.0865080199360926
chr1	191909003	191909951	949	+	utr3	Slc30a1	0.62515246522287	0.999942495602307	0.767024567426371	1	0.759110960065923	0.995227999524213	0.00190384824289306	0.0313467310021188	0.631346829644232	0.999853026651453	-0.0294428827592257
chr1	191985652	191985850	199	+	utr3	Rd3	0.775952961179507	0.999942495602307	0.802157446240887	1	0.906492334566189	0.995227999524213	0.301022935573532	-0.0197271380235118	0.948479232977583	0.999853026651453	0.320750073597044
chr1	192092453	192092551	99	+	exon	Gm26879	0.136294877181343	0.999942495602307	0.113194196653162	1	0.195656715505768	0.995227999524213	-0.364323867539327	1.12449168383115	0.423427896302403	0.999853026651453	-1.48881555137048
chr1	192190824	192191023	200	+	utr5	Kcnh1	0.50897242447172	0.999942495602307	0.577080736900525	1	0.673006443384771	0.995227999524213	-0.0962078207466995	0.0018981907633355	0.947563186090354	0.999853026651453	-0.098106011510035
chr1	192276903	192277003	101	+	exon	Kcnh1	0.483809739234373	0.999942495602307	0.550483753176185	1	0.656444983183956	0.995227999524213	-0.102050555571054	0.0018981907633355	0.947563186090354	0.999853026651453	-0.10394874633439
chr1	192337580	192337730	151	+	exon	Kcnh1	0.174477969095393	0.999942495602307	0.161677778829345	1	0.225902090778692	0.995227999524213	0.0132720022351078	0.0018981907633355	0.947563186090354	0.999853026651453	0.0113738114717723
chr1	192505322	192505572	251	+	utr3	Kcnh1	0.236447916448356	0.999942495602307	0.207899392956492	1	0.349537273810594	0.995227999524213	0.00465097708690357	0.0018981907633355	0.947563186090354	0.999853026651453	0.00275278632356807
chr1	192505721	192505921	201	+	utr3	Kcnh1	0.404758535508926	0.999942495602307	0.337475558120247	1	0.417005385737262	0.995227999524213	0.0558020089690663	0.0018981907633355	0.947563186090354	0.999853026651453	0.0539038182057308
chr1	192506020	192506918	899	+	utr3	Kcnh1	0.542756323668459	0.999942495602307	0.742822857595239	1	0.786658472892734	0.995227999524213	0.0513749368137717	0.0018981907633355	0.947563186090354	0.999853026651453	0.0494767460504362
chr1	192507516	192507566	51	+	utr3	Kcnh1	0.543962520141018	0.999942495602307	0.496591001070733	1	0.649047984030235	0.995227999524213	0.100186023385598	0.0018981907633355	0.947563186090354	0.999853026651453	0.0982878326222627
chr1	192509561	192509860	300	+	utr3	Kcnh1	0.551662566664081	0.999942495602307	0.617919457754319	1	0.656948205628765	0.995227999524213	-0.011602209672159	0.0018981907633355	0.947563186090354	0.999853026651453	-0.0135004004354945
chr1	193173629	193173827	199	+	utr5	A130010J15Rik	0.830523683604862	0.999942495602307	0.823419501725509	1	0.932157228101359	0.995227999524213	0.0973361102460124	0.0397039856768248	0.87271818746482	0.999853026651453	0.0576321245691876
chr1	193174271	193175013	743	+	utr5	A130010J15Rik	0.633856698451352	0.999942495602307	0.587002915255591	1	0.69173356603331	0.995227999524213	-0.0553098750428717	0.0397039856768248	0.87271818746482	0.999853026651453	-0.0950138607196966
chr1	193280478	193294356	13879	+	utr5	Lamb3	0.227201632408588	0.999942495602307	0.238120221181472	1	0.301897183525109	0.995227999524213	-0.0320516251043897	0.086245373533674	0.636563260294138	0.999853026651453	-0.118296998638064
chr1	194619766	194620464	699	+	utr5	Plxna2	0.296621999451374	0.999942495602307	0.468786521411923	1	0.481455393468542	0.995227999524213	-0.0180963035346009	-0.031463099680759	0.189079374907326	0.999853026651453	0.0133667961461581
chr1	194643782	194644281	500	+	exon	Plxna2	0.707315290158514	0.999942495602307	0.604726103292769	1	0.757034853948966	0.995227999524213	0.0121359336297926	-0.031463099680759	0.189079374907326	0.999853026651453	0.0435990333105516
chr1	194644431	194644580	150	+	exon	Plxna2	0.972015738715962	0.999942495602307	0.888070938602023	1	0.886286786016807	0.995227999524213	-0.0611574628500712	-0.031463099680759	0.189079374907326	0.999853026651453	-0.0296943631693122
chr1	194812126	194812526	401	+	utr3	Plxna2	0.469030693084333	0.999942495602307	0.561820970802083	1	0.62029197940156	0.995227999524213	0.0119952233679325	-0.031463099680759	0.189079374907326	0.999853026651453	0.0434583230486914
chr1	194812726	194812775	50	+	utr3	Plxna2	0.596001867739527	0.999942495602307	0.550462839464158	1	0.612488907099348	0.995227999524213	0.169645695429042	-0.031463099680759	0.189079374907326	0.999853026651453	0.201108795109801
chr1	194813025	194813175	151	+	utr3	Plxna2	0.37655636248681	0.999942495602307	0.421736162331872	1	0.521144596250444	0.995227999524213	-0.0578371602458768	-0.031463099680759	0.189079374907326	0.999853026651453	-0.0263740605651178
chr1	194813624	194813874	251	+	utr3	Plxna2	0.844833807045907	0.999942495602307	0.795997390580711	1	0.896218247543425	0.995227999524213	-0.0671902779720955	-0.031463099680759	0.189079374907326	0.999853026651453	-0.0357271782913366
chr1	194814223	194814373	151	+	utr3	Plxna2	0.988358011899409	0.999965120913292	0.959324340123561	1	0.949789421114937	0.995227999524213	-0.0540280790280855	-0.031463099680759	0.189079374907326	0.999853026651453	-0.0225649793473265
chr1	194938869	194939069	201	+	utr5	Cd34	0.74613661414247	0.999942495602307	0.8370732912947	1	0.890982024689666	0.995227999524213	-0.0328352170243914	-0.013520765440901	0.818361318329961	0.999853026651453	-0.0193144515834904
chr1	194959981	194960281	301	+	utr3	Cd34	0.164184053343993	0.999942495602307	0.156905095217542	1	0.223638474458802	0.995227999524213	0.0701441232396845	-0.013520765440901	0.818361318329961	0.999853026651453	0.0836648886805855
chr1	194976425	194976524	100	+	exon	A330023F24Rik	0.224225127623742	0.999942495602307	0.184204580509504	1	0.243570309172798	0.995227999524213	-0.0649391423393561	0.0604809580593465	0.395982746041807	0.999853026651453	-0.125420100398703
chr1	194976723	194976773	51	+	exon	A330023F24Rik	0.298939601545574	0.999942495602307	0.257213250876171	1	0.293366706372987	0.995227999524213	0.0782132939912396	0.0604809580593465	0.395982746041807	0.999853026651453	0.0177323359318931
chr1	195034770	195034820	51	+	exon	A330023F24Rik	0.373999903463695	0.999942495602307	0.392868075623222	1	0.478669585612491	0.995227999524213	-0.235232905545954	0.0604809580593465	0.395982746041807	0.999853026651453	-0.2957138636053
chr1	195035118	195035168	51	+	exon	A330023F24Rik	0.108440965824303	0.999942495602307	0.0944057357013587	1	0.137086840185321	0.995227999524213	0.0933413853321587	0.0604809580593465	0.395982746041807	0.999853026651453	0.0328604272728122
chr1	195036212	195036262	51	+	exon	A330023F24Rik	0.423632498222533	0.999942495602307	0.40104081711843	1	0.485324353724158	0.995227999524213	-0.0210764164268437	0.0604809580593465	0.395982746041807	0.999853026651453	-0.0815573744861902
chr1	195037307	195037556	250	+	exon	A330023F24Rik	0.0186626361203837	0.999942495602307	0.0193227055605835	1	0.0388188821295649	0.995227999524213	0.0393250998022277	0.0604809580593465	0.395982746041807	0.999853026651453	-0.0211558582571188
chr1	3207143	3213562	6420	-	exon	Xkr4	0.773320037241444	0.999942495602307	0.832747294904541	1	0.896170423905504	0.995227999524213	0.0909444589940389	-0.0283821028277495	0.511750601887225	0.999853026651453	0.119326561821788
chr1	3213810	3213910	101	-	exon	Xkr4	0.534095181849361	0.999942495602307	0.544801998070591	1	0.64655227566076	0.995227999524213	-0.303822661025441	-0.0283821028277495	0.511750601887225	0.999853026651453	-0.275440558197692
chr1	3214605	3214953	349	-	utr3	Xkr4	0.43496272753946	0.999942495602307	0.371528076446817	1	0.407577913911344	0.995227999524213	0.202919394357619	-0.0283821028277495	0.511750601887225	0.999853026651453	0.231301497185369
chr1	3215350	3215649	300	-	utr3	Xkr4	0.995834861256564	0.999965120913292	0.936191326753954	1	0.953877998511461	0.995227999524213	0.0110453538897661	-0.0283821028277495	0.511750601887225	0.999853026651453	0.0394274567175156
chr1	3215748	3216195	448	-	utr3	Xkr4	0.221553420026129	0.999942495602307	0.257617514960605	1	0.401310419607746	0.995227999524213	0.0658088625998517	-0.0283821028277495	0.511750601887225	0.999853026651453	0.0941909654276012
chr1	3216672	3216722	51	-	exon	Xkr4	0.0595744299778614	0.999942495602307	0.0426812499100083	1	0.0829480490052142	0.995227999524213	0.2717801329821	-0.0283821028277495	0.511750601887225	0.999853026651453	0.30016223580985
chr1	3670951	3671498	548	-	utr5	Xkr4	0.826167837633587	0.999942495602307	0.68538247889896	1	0.744075221105285	0.995227999524213	-0.00614158728518618	-0.0283821028277495	0.511750601887225	0.999853026651453	0.0222405155425633
chr1	4491776	4492422	647	-	exon	Sox17	0.650904318156509	0.999942495602307	0.537914345595906	1	0.682857673844016	0.995227999524213	-0.0492135972940385	-0.0344197732573587	0.721733766756608	0.999853026651453	-0.0147938240366799
chr1	4492521	4492621	101	-	utr5	Sox17	0.0604202362220264	0.999942495602307	0.0763881599191512	1	0.0921969721667917	0.995227999524213	-0.378308691747648	-0.0344197732573587	0.721733766756608	0.999853026651453	-0.34388891849029
chr1	4496360	4496410	51	-	utr5	Sox17	0.923910469470503	0.999942495602307	0.938213079449895	1	0.944405077337121	0.995227999524213	-0.219872132662314	-0.0344197732573587	0.721733766756608	0.999853026651453	-0.185452359404956
chr1	4776401	4776501	101	-	utr3	Mrpl15	0.639097140319916	0.999942495602307	0.591508066152208	1	0.633896706250691	0.995227999524213	0.21456054273685	-0.0171637233493611	0.856830115565934	0.999853026651453	0.231724266086211
chr1	4781438	4781538	101	-	utr3	Mrpl15	0.380296807495091	0.999942495602307	0.328425871947079	1	0.425804241953771	0.995227999524213	-0.747985469637396	-0.0171637233493611	0.856830115565934	0.999853026651453	-0.730821746288035
chr1	4781688	4781738	51	-	utr3	Mrpl15	0.645948171080808	0.999942495602307	0.56499968381039	1	0.63175544918976	0.995227999524213	-0.0303285204785807	-0.0171637233493611	0.856830115565934	0.999853026651453	-0.0131647971292196
chr1	4781888	4782037	150	-	utr3	Mrpl15	0.667932304428493	0.999942495602307	0.624716911025383	1	0.694749044370537	0.995227999524213	0.56164801651741	-0.0171637233493611	0.856830115565934	0.999853026651453	0.578811739866771
chr1	4785639	4785739	101	-	utr5	Mrpl15	0.656486385006632	0.999942495602307	0.591826637821995	1	0.719047469182688	0.995227999524213	0.000259732200687656	-0.0171637233493611	0.856830115565934	0.999853026651453	0.0174234555500487
chr1	4909925	4909975	51	-	utr3	Rgs20	0.851625309947039	0.999942495602307	0.823980597967663	1	0.911751324883146	0.995227999524213	0.420014966944043	0.00978642177446373	0.893033110188361	0.999853026651453	0.41022854516958
chr1	4910374	4910473	100	-	utr3	Rgs20	0.0280439754983304	0.999942495602307	0.0178554203368962	1	0.0196127430022392	0.995227999524213	0.451628215634019	0.00978642177446373	0.893033110188361	0.999853026651453	0.441841793859555
chr1	4923914	5018600	94687	-	utr5	Rgs20	0.754754378048106	0.999942495602307	0.660961257159898	1	0.664985981599749	0.995227999524213	0.0190718608512877	0.00978642177446373	0.893033110188361	0.999853026651453	0.00928543907682398
chr1	5018700	5020822	2123	-	utr5	Rgs20	0.171166164780939	0.999942495602307	0.153283436104826	1	0.20284120585631	0.995227999524213	-0.0298049087144234	0.00978642177446373	0.893033110188361	0.999853026651453	-0.0395913304888872
chr1	5020921	5062812	41892	-	exon	Rgs20	0.718129901288962	0.999942495602307	0.775367979681819	1	0.769651910452663	0.995227999524213	0.180402316863124	0.00978642177446373	0.893033110188361	0.999853026651453	0.17061589508866
chr1	5916201	5916251	51	-	utr3	Npbwr1	0.204073229594522	0.999942495602307	0.203434996747033	1	0.345900877306625	0.995227999524213	0.290395235724015	0.0459638823931305	0.860980391836228	0.999853026651453	0.244431353330885
chr1	6214148	6214247	100	-	exon	4732440D04Rik	0.430009961846172	0.999942495602307	0.385352269608812	1	0.481522657708905	0.995227999524213	-0.164100906158764	0.0218575918367829	0.917253304705667	0.999853026651453	-0.185958497995547
chr1	6214397	6214447	51	-	exon	4732440D04Rik	0.432022285906821	0.999942495602307	0.39927807375905	1	0.454011597219362	0.995227999524213	-0.496134964539896	0.0218575918367829	0.917253304705667	0.999853026651453	-0.517992556376679
chr1	6214646	6214903	258	-	exon	4732440D04Rik	0.0252241023304021	0.999942495602307	0.0271366982355662	1	0.0740631288969055	0.995227999524213	-0.111702486454078	0.0218575918367829	0.917253304705667	0.999853026651453	-0.13356007829086
chr1	6215044	6215094	51	-	exon	4732440D04Rik	0.00720126173888687	0.932646452609753	0.00216931961788051	1	0.00309971182820695	0.995227999524213	-1.19699189750771	0.0218575918367829	0.917253304705667	0.999853026651453	-1.21884948934449
chr1	8363318	8363517	200	-	utr3	Sntg1	0.718282841708172	0.999942495602307	0.666116934890063	1	0.736983797247789	0.995227999524213	-0.0324611747244776	0.0828490147295704	0.276509836551056	0.999853026651453	-0.115310189454048
chr1	9298284	9298583	300	-	utr5	Sntg1	0.923276293663322	0.999942495602307	0.852391528448195	1	0.90178737708883	0.995227999524213	-0.0247485424614931	0.0828490147295704	0.276509836551056	0.999853026651453	-0.107597557191063
chr1	9298782	9298832	51	-	utr5	Sntg1	0.580175861084863	0.999942495602307	0.608690431808253	1	0.711532699803066	0.995227999524213	0.287562972505218	0.0828490147295704	0.276509836551056	0.999853026651453	0.204713957775648
chr1	9298932	9298982	51	-	utr5	Sntg1	0.813630704243862	0.999942495602307	0.864267627811741	1	0.968085971233259	0.995227999524213	-0.386118906957553	0.0828490147295704	0.276509836551056	0.999853026651453	-0.468967921687123
chr1	9299380	9299878	499	-	utr5	Sntg1	0.567046523159711	0.999942495602307	0.496542483574213	1	0.613599268274334	0.995227999524213	-0.0444588650550991	0.0828490147295704	0.276509836551056	0.999853026651453	-0.12730787978467
chr1	9601132	9601578	447	-	exon	2610203C22Rik	0.971467719397429	0.999942495602307	0.81769666641207	1	0.823231798119664	0.995227999524213	0.0690442901684929	0.121712334096589	0.65395050558701	0.999853026651453	-0.0526680439280957
chr1	9724521	9724821	301	-	exon	Vcpip1	0.0183161908516977	0.999942495602307	0.0234039912279928	1	0.065398670656963	0.995227999524213	0.00913686143101825	0.0834202948766287	0.154036744871657	0.999853026651453	-0.0742834334456104
chr1	9724971	9725121	151	-	exon	Vcpip1	0.711886241771228	0.999942495602307	0.669548640060572	1	0.65978570997756	0.995227999524213	0.076281243065267	0.0834202948766287	0.154036744871657	0.999853026651453	-0.00713905181136172
chr1	9725221	9725321	101	-	exon	Vcpip1	0.192737193533318	0.999942495602307	0.176740369298809	1	0.25478180344264	0.995227999524213	0.0433324232928097	0.0834202948766287	0.154036744871657	0.999853026651453	-0.040087871583819
chr1	9745883	9746232	350	-	exon	Vcpip1	0.391179095439051	0.999942495602307	0.308978505072463	1	0.422395645253913	0.995227999524213	0.0972385603384062	0.0834202948766287	0.154036744871657	0.999853026651453	0.0138182654617775
chr1	9746482	9747082	601	-	exon	Vcpip1	0.957915691522089	0.999942495602307	0.89019232423798	1	0.974477927110832	0.995227999524213	0.101128705546076	0.0834202948766287	0.154036744871657	0.999853026651453	0.0177084106694471
chr1	9747332	9747432	101	-	exon	Vcpip1	0.918380076849063	0.999942495602307	0.828620299835084	1	0.869423704609335	0.995227999524213	-0.0220130155770823	0.0834202948766287	0.154036744871657	0.999853026651453	-0.105433310453711
chr1	9747582	9747882	301	-	exon	Vcpip1	0.658121961906585	0.999942495602307	0.542869639389899	1	0.689161512673193	0.995227999524213	0.11457283365729	0.0834202948766287	0.154036744871657	0.999853026651453	0.0311525387806612
chr1	9748032	9748382	351	-	utr5	Vcpip1	0.410518763682068	0.999942495602307	0.32627391405835	1	0.391420592163487	0.995227999524213	0.10138873484629	0.0834202948766287	0.154036744871657	0.999853026651453	0.0179684399696612
chr1	9944068	9944118	51	-	exon	Snhg6	0.113721556328384	0.999942495602307	0.112511774725845	1	0.188596942193897	0.995227999524213	0.00229700673768651	0.117617636985659	0.602186181264112	0.999853026651453	-0.115320630247973
chr1	10037821	10038118	298	-	utr5	Cops5	0.894522367060516	0.999942495602307	0.820163132399862	1	0.851775493077917	0.995227999524213	0.0612186836066958	0.0943416236291764	0.17045129253335	0.999853026651453	-0.0331229400224806
chr1	10138917	10138967	51	-	exon	Arfgef1	0.153621480244074	0.999942495602307	0.13837306235529	1	0.199258358366299	0.995227999524213	0.156007544408598	0.00893834509557585	0.812211377504574	0.999853026651453	0.147069199313022
chr1	10209576	10209626	51	-	exon	Arfgef1	0.990517222291557	0.999965120913292	0.944468720368534	1	0.94645118598103	0.995227999524213	-0.0731718397801085	0.00893834509557585	0.812211377504574	0.999853026651453	-0.0821101848756844
chr1	10232471	10232620	150	-	utr5	Arfgef1	0.211161364593762	0.999942495602307	0.183558548107673	1	0.180291490448788	0.995227999524213	-0.160606178730098	0.00893834509557585	0.812211377504574	0.999853026651453	-0.169544523825674
chr1	12871694	12872143	450	-	utr3	Slco5a1	0.119477827064303	0.999942495602307	0.120630222138654	1	0.2048903309677	0.995227999524213	-0.0531471349952052	0.156219301753535	0.383459651814718	0.999853026651453	-0.20936643674874
chr1	12989852	12989901	50	-	exon	Slco5a1	0.783168504369999	0.999942495602307	0.709895403312175	1	0.771579380754525	0.995227999524213	-0.320237713165418	0.156219301753535	0.383459651814718	0.999853026651453	-0.476457014918953
chr1	12990051	12990301	251	-	exon	Slco5a1	0.621036126593781	0.999942495602307	0.646911980378448	1	0.747755977413928	0.995227999524213	0.209360869926017	0.156219301753535	0.383459651814718	0.999853026651453	0.0531415681724821
chr1	12990751	12990850	100	-	utr5	Slco5a1	0.710142614296407	0.999942495602307	0.705128589387303	1	0.788288897178091	0.995227999524213	0.00614660686110287	0.156219301753535	0.383459651814718	0.999853026651453	-0.150072694892432
chr1	13142253	13142303	51	-	utr3	Ncoa2	0.694052958463576	0.999942495602307	0.653681266730374	1	0.778378816591254	0.995227999524213	0.304730823599596	0.0190718136601875	0.508829249419552	0.999853026651453	0.285659009939408
chr1	13142653	13142703	51	-	utr3	Ncoa2	0.356170421900816	0.999942495602307	0.401819760892854	1	0.495326909449198	0.995227999524213	-0.160640200306007	0.0190718136601875	0.508829249419552	0.999853026651453	-0.179712013966195
chr1	13174083	13174833	751	-	exon	Ncoa2	0.0973476635276114	0.999942495602307	0.215653203978955	1	0.239351043546895	0.995227999524213	0.0181231291968758	0.0190718136601875	0.508829249419552	0.999853026651453	-0.000948684463311644
chr1	13175032	13175232	201	-	exon	Ncoa2	0.854317901865423	0.999942495602307	0.740025699552149	1	0.887824442708715	0.995227999524213	0.00929498719082517	0.0190718136601875	0.508829249419552	0.999853026651453	-0.00977682646936232
chr1	13299675	13372235	72561	-	utr5	Ncoa2	0.701212985369211	0.999942495602307	0.581896267018602	1	0.595806017597995	0.995227999524213	0.00665752082325862	0.0190718136601875	0.508829249419552	0.999853026651453	-0.0124142928369289
chr1	13372385	13374083	1699	-	utr5	Ncoa2	0.798267916446751	0.999942495602307	0.680067344694893	1	0.770807983194357	0.995227999524213	-0.042223468794791	0.0190718136601875	0.508829249419552	0.999853026651453	-0.0612952824549785
chr1	13589663	13589861	199	-	utr5	Tram1	0.43198869765299	0.999942495602307	0.481074866193435	1	0.484085985993277	0.995227999524213	-0.0201601593384854	0.0922225930262468	0.315848409610037	0.999853026651453	-0.112382752364732
chr1	13660447	13660496	50	-	utr5	Lactb2	0.705057367583058	0.999942495602307	0.735450479235794	1	0.848541129258902	0.995227999524213	0.193731771398216	0.069310055138831	0.623547960112388	0.999853026651453	0.124421716259385
chr1	14170297	14170844	548	-	utr3	Eya1	0.944411471726297	0.999942495602307	0.885786846972052	1	0.965274671534407	0.995227999524213	-0.00779216707066768	-0.0238141946870115	0.806155892007862	0.999853026651453	0.0160220276163438
chr1	14304572	14304621	50	-	utr5	Eya1	0.872761626562877	0.999942495602307	0.901181124266412	1	0.880852065250199	0.995227999524213	-0.658189427370564	-0.0238141946870115	0.806155892007862	0.999853026651453	-0.634375232683553
chr1	14309787	14309837	51	-	utr5	Eya1	0.178996642480595	0.999942495602307	0.144038139861839	1	0.24451508952655	0.995227999524213	0.125211933486868	-0.0238141946870115	0.806155892007862	0.999853026651453	0.149026128173879
chr1	14754089	14754287	199	-	utr3	Msc	0.85051312944298	0.999942495602307	0.80125343811436	1	0.834355113312848	0.995227999524213	0.100449174370644	-0.0541025189652777	0.849944157399341	0.999853026651453	0.154551693335921
chr1	14755208	14755649	442	-	exon	Msc	0.55342916306597	0.999942495602307	0.569067053378977	1	0.663396952077624	0.995227999524213	-0.302325108488463	-0.0541025189652777	0.849944157399341	0.999853026651453	-0.248222589523186
chr1	14755693	14755992	300	-	utr5	Msc	0.458780263807228	0.999942495602307	0.478805305800845	1	0.556496701389431	0.995227999524213	0.0323571763412033	-0.0541025189652777	0.849944157399341	0.999853026651453	0.086459695306481
chr1	16229573	16229823	251	-	utr3	Stau2	0.377651469580486	0.999942495602307	0.420977977179111	1	0.497909447238722	0.995227999524213	-0.1447885472711	-0.0329093474400358	0.397280290036332	0.999853026651453	-0.111879199831065
chr1	16344673	16344823	151	-	utr3	Stau2	0.48515303916909	0.999942495602307	0.408010654816374	1	0.551894103149366	0.995227999524213	0.0504944712031562	-0.0329093474400358	0.397280290036332	0.999853026651453	0.083403818643192
chr1	16344923	16345023	101	-	utr3	Stau2	0.42610617609306	0.999942495602307	0.453987906938018	1	0.504416283303038	0.995227999524213	0.214116467344767	-0.0329093474400358	0.397280290036332	0.999853026651453	0.247025814784803
chr1	16345373	16345473	101	-	utr3	Stau2	0.65840633740129	0.999942495602307	0.720048461162281	1	0.759224858292464	0.995227999524213	-0.243336203072285	-0.0329093474400358	0.397280290036332	0.999853026651453	-0.210426855632249
chr1	16509387	16511958	2572	-	utr5	Stau2	0.0642623335291653	0.999942495602307	0.0715853738280232	1	0.127347078002271	0.995227999524213	-0.0607185302045599	-0.0329093474400358	0.397280290036332	0.999853026651453	-0.0278091827645241
chr1	16519219	16520062	844	-	utr5	Stau2	0.907189590381211	0.999942495602307	0.776749153090649	1	0.855078803026941	0.995227999524213	0.0433163989130107	-0.0329093474400358	0.397280290036332	0.999853026651453	0.0762257463530465
chr1	16570677	16570726	50	-	utr3	Ube2w	0.543877741018193	0.999942495602307	0.563595222069054	1	0.680920252484093	0.995227999524213	0.211304763161145	0.0611366953221411	0.563582318621668	0.999853026651453	0.150168067839004
chr1	16602307	16619290	16984	-	exon	Ube2w	0.295811317592445	0.999942495602307	0.279387798337997	1	0.344675427275401	0.995227999524213	0.0385465994973394	0.0611366953221411	0.563582318621668	0.999853026651453	-0.0225900958248017
chr1	16647995	16656301	8307	-	utr5	Eloc	0.513340162892891	0.999942495602307	0.417130589940276	1	0.510834546260342	0.995227999524213	0.175954429887084	0.0872187216675503	0.238239798821307	0.999853026651453	0.0887357082195335
chr1	16656449	16656499	51	-	utr5	Eloc	0.421883036150067	0.999942495602307	0.433965849153091	1	0.544255278817998	0.995227999524213	-0.108348401900756	0.0872187216675503	0.238239798821307	0.999853026651453	-0.195567123568307
chr1	16656844	16656893	50	-	utr5	Eloc	0.475680365520753	0.999942495602307	0.40704641689066	1	0.559467526628469	0.995227999524213	0.137489117761933	0.0872187216675503	0.238239798821307	0.999853026651453	0.0502703960943832
chr1	16996848	16997297	450	-	utr3	Jph1	0.179487343019068	0.999942495602307	0.159052126257737	1	0.226520986612462	0.995227999524213	0.152025561616956	-0.0722787967188638	0.165802928512209	0.999853026651453	0.22430435833582
chr1	17003928	17003978	51	-	exon	Jph1	0.131404456593068	0.999942495602307	0.144778873104955	1	0.226109989851829	0.995227999524213	-0.281207722022674	-0.0722787967188638	0.165802928512209	0.999853026651453	-0.20892892530381
chr1	17004078	17004378	301	-	exon	Jph1	0.528109983131688	0.999942495602307	0.446310176831115	1	0.487643787090184	0.995227999524213	-0.00824951033767766	-0.0722787967188638	0.165802928512209	0.999853026651453	0.0640292863811861
chr1	17091322	17091572	251	-	exon	Jph1	0.313189370849423	0.999942495602307	0.27002330841599	1	0.335159936359728	0.995227999524213	-0.024507690572265	-0.0722787967188638	0.165802928512209	0.999853026651453	0.0477711061465987
chr1	17091822	17091872	51	-	exon	Jph1	0.55925727748018	0.999942495602307	0.55965778000442	1	0.536531675691355	0.995227999524213	0.0292710472070444	-0.0722787967188638	0.165802928512209	0.999853026651453	0.101549843925908
chr1	17097289	17097889	601	-	utr5	Jph1	0.00653351739467277	0.932646452609753	0.00225582110318902	1	0.00928103694835278	0.995227999524213	0.0864541732541294	-0.0722787967188638	0.165802928512209	0.999853026651453	0.158732969972993
chr1	17694124	17694174	51	-	exon	Gm16070	0.410418599031793	0.999942495602307	0.0995516702582782	1	0.683837671390091	0.995227999524213	0.124482073792997	0.590262587053858	0.21531774317018	0.999853026651453	-0.465780513260861
chr1	17727396	17727496	101	-	exon	Gm16070	0.422430366439059	0.999942495602307	0.432213819166921	1	0.585646941318628	0.995227999524213	-0.241546163101774	0.590262587053858	0.21531774317018	0.999853026651453	-0.831808750155632
chr1	17994610	17995005	396	-	exon	Gm28756	0.32253069155274	0.999942495602307	0.314945167541753	1	0.389968573624247	0.995227999524213	-0.0618483194328649	-0.101931133052119	0.724785734788466	0.999853026651453	0.0400828136192546
chr1	18058513	18058957	445	-	exon	Gm28756	0.401425471933164	0.999942495602307	0.369237452016286	1	0.502877731770812	0.995227999524213	0.217462022332424	-0.101931133052119	0.724785734788466	0.999853026651453	0.319393155384544
chr1	21399501	21399801	301	-	utr3	Kcnq5	0.183313798341616	0.999942495602307	0.154436803358277	1	0.218781833699767	0.995227999524213	0.0697826278639089	0.058361962214659	0.117090074438685	0.999853026651453	0.0114206656492499
chr1	21400200	21400250	51	-	utr3	Kcnq5	0.7489443065557	0.999942495602307	0.695185710423048	1	0.622842530155131	0.995227999524213	-0.0198868435080382	0.058361962214659	0.117090074438685	0.999853026651453	-0.0782488057226972
chr1	21401748	21401848	101	-	utr3	Kcnq5	0.676486539259118	0.999942495602307	0.629659781176792	1	0.595259383570393	0.995227999524213	0.244701097275315	0.058361962214659	0.117090074438685	0.999853026651453	0.186339135060656
chr1	21402147	21403046	900	-	utr3	Kcnq5	0.742103931160354	0.999942495602307	0.948701862850033	1	0.885231369820085	0.995227999524213	0.0551550836737331	0.058361962214659	0.117090074438685	0.999853026651453	-0.00320687854092594
chr1	21961293	21961942	650	-	utr5	Kcnq5	0.659737142511939	0.999942495602307	0.816616140442753	1	0.767112419447819	0.995227999524213	-0.0519853448694693	0.058361962214659	0.117090074438685	0.999853026651453	-0.110347307084128
chr1	22533683	22533733	51	-	exon	Rims1	0.544870033916345	0.999942495602307	0.620893849480928	1	0.607452932978221	0.995227999524213	-0.0269197790430327	0.0152543551665777	0.44546107583413	0.999853026651453	-0.0421741342096104
chr1	22533932	22534131	200	-	exon	Rims1	0.761198799267342	0.999942495602307	0.88846645226658	1	0.9075316529634	0.995227999524213	0.0534076164627038	0.0152543551665777	0.44546107583413	0.999853026651453	0.0381532612961261
chr1	22805646	22805994	349	-	utr5	Rims1	0.00897588736756413	0.937561958080981	0.0320362909376083	1	0.0744453308430876	0.995227999524213	-0.0842503765833191	0.0152543551665777	0.44546107583413	0.999853026651453	-0.0995047317498968
chr1	23369608	23370354	747	-	utr3	Ogfrl1	0.117645185803801	0.999942495602307	0.209314134517169	1	0.232564838588072	0.995227999524213	0.00732127477660278	0.02735722845945	0.447285943793397	0.999853026651453	-0.0200359536828472
chr1	23383006	23391778	8773	-	utr5	Ogfrl1	0.0740615209589296	0.999942495602307	0.0821455486788512	1	0.140931597955715	0.995227999524213	-0.221454987382381	0.02735722845945	0.447285943793397	0.999853026651453	-0.248812215841831
chr1	23848392	23848442	51	-	exon	Smap1	0.319963101750249	0.999942495602307	0.266462608351338	1	0.358197999039184	0.995227999524213	0.173084738089446	0.0324612546512968	0.453168360622833	0.999853026651453	0.14062348343815
chr1	23922168	23922317	150	-	utr5	Smap1	0.280569520298407	0.999942495602307	0.254685559232413	1	0.229119587685287	0.995227999524213	-0.15314999993387	0.0324612546512968	0.453168360622833	0.999853026651453	-0.185611254585167
chr1	24028403	24028453	51	-	utr3	Fam135a	0.476131963451561	0.999942495602307	0.474629930233056	1	0.567148227308773	0.995227999524213	0.021312489609212	0.0290191668655627	0.72370582353584	0.999853026651453	-0.0077066772563507
chr1	24029051	24029300	250	-	utr3	Fam135a	0.243017393675076	0.999942495602307	0.20263962502196	1	0.259969597551652	0.995227999524213	0.0876004980146682	0.0290191668655627	0.72370582353584	0.999853026651453	0.0585813311491055
chr1	24029699	24029749	51	-	utr3	Fam135a	0.96058157394297	0.999942495602307	0.928495254646863	1	0.939792074554023	0.995227999524213	0.172061644033125	0.0290191668655627	0.72370582353584	0.999853026651453	0.143042477167562
chr1	24100092	24100341	250	-	utr5	Fam135a	0.762272713469142	0.999942495602307	0.826656883560859	1	0.938024118098757	0.995227999524213	-0.164727337749322	0.0290191668655627	0.72370582353584	0.999853026651453	-0.193746504614884
chr1	24263088	24263836	749	-	exon	Col19a1	0.714586445580381	0.999942495602307	0.792781339985796	1	0.790968127284554	0.995227999524213	0.0451303378152712	0.0338354951522115	0.601448779468908	0.999853026651453	0.0112948426630597
chr1	24264036	24264086	51	-	utr3	Col19a1	0.387487488997438	0.999942495602307	0.355740632454806	1	0.449402578884389	0.995227999524213	0.445107246979948	0.0338354951522115	0.601448779468908	0.999853026651453	0.411271751827737
chr1	24575432	24587472	12041	-	utr5	Col19a1	0.651198599038714	0.999942495602307	0.762535875190715	1	0.818209303527936	0.995227999524213	-0.0244755949936841	0.0338354951522115	0.601448779468908	0.999853026651453	-0.0583110901458955
chr1	25068025	25068274	250	-	utr3	Adgrb3	0.676690687464249	0.999942495602307	0.575664507879142	1	0.651533042727028	0.995227999524213	0.119626660642436	0.0334916215106558	0.365124094871111	0.999853026651453	0.0861350391317802
chr1	25093824	25094273	450	-	exon	Adgrb3	0.629316085806891	0.999942495602307	0.717545407021128	1	0.621919718671999	0.995227999524213	0.137607918888026	0.0334916215106558	0.365124094871111	0.999853026651453	0.10411629737737
chr1	25228751	25228851	101	-	utr5	Adgrb3	0.693781497392831	0.999942495602307	0.63017808517774	1	0.620758424019956	0.995227999524213	0.0356181882717439	0.0334916215106558	0.365124094871111	0.999853026651453	0.00212656676108809
chr1	25229001	25229051	51	-	exon	Adgrb3	0.845129163177182	0.999942495602307	0.824359008293481	1	0.880212142925451	0.995227999524213	-0.548650076312902	0.0334916215106558	0.365124094871111	0.999853026651453	-0.582141697823558
chr1	25826153	25826253	101	-	exon	Adgrb3	0.820128193350478	0.999942495602307	0.873562474635246	1	0.864758712028792	0.995227999524213	-0.285233535543992	0.0334916215106558	0.365124094871111	0.999853026651453	-0.318725157054648
chr1	25826503	25826652	150	-	exon	Adgrb3	0.354532548773609	0.999942495602307	0.367175131039828	1	0.481795065678647	0.995227999524213	0.0933673450780573	0.0334916215106558	0.365124094871111	0.999853026651453	0.0598757235674015
chr1	30803338	30803388	51	-	utr3	Phf3	0.230655734943914	0.999942495602307	0.219570017937149	1	0.314045048221155	0.995227999524213	0.138119910041245	0.0503406137615003	0.14505616799812	0.999853026651453	0.0877792962797443
chr1	30803688	30804537	850	-	utr3	Phf3	0.672196689843597	0.999942495602307	0.942735994539867	1	0.893223649378667	0.995227999524213	0.0775900294356533	0.0503406137615003	0.14505616799812	0.999853026651453	0.0272494156741529
chr1	30804887	30805487	601	-	utr3	Phf3	0.428278192759794	0.999942495602307	0.483522105783645	1	0.429931233465662	0.995227999524213	0.0223734719448368	0.0503406137615003	0.14505616799812	0.999853026651453	-0.0279671418166636
chr1	30805636	30805836	201	-	utr3	Phf3	0.145186289151252	0.999942495602307	0.117872968612801	1	0.157939721116299	0.995227999524213	0.0915222623306284	0.0503406137615003	0.14505616799812	0.999853026651453	0.0411816485691281
chr1	30830011	30830261	251	-	exon	Phf3	0.803199318113198	0.999942495602307	0.871219268319578	1	0.909067851520725	0.995227999524213	-0.0831037852070708	0.0503406137615003	0.14505616799812	0.999853026651453	-0.133444398968571
chr1	30830461	30830561	101	-	exon	Phf3	0.517107304468017	0.999942495602307	0.429482352264547	1	0.493797902799438	0.995227999524213	0.0613077679411596	0.0503406137615003	0.14505616799812	0.999853026651453	0.0109671541796593
chr1	30830761	30831211	451	-	exon	Phf3	0.854185835542608	0.999942495602307	0.8993619245761	1	0.784150699738546	0.995227999524213	0.0958497271677026	0.0503406137615003	0.14505616799812	0.999853026651453	0.0455091134062023
chr1	30873821	30873921	101	-	utr5	Phf3	0.291469227478299	0.999942495602307	0.317980580541448	1	0.432696585473442	0.995227999524213	-0.125967345748037	0.0503406137615003	0.14505616799812	0.999853026651453	-0.176307959509537
chr1	30946553	30949570	3018	-	utr5	Ptp4a1	0.420895094507836	0.999942495602307	0.445883357245514	1	0.456996906580444	0.995227999524213	0.0925965676256739	0.157935968585113	0.674447686740419	0.999853026651453	-0.0653394009594388
chr1	30949670	30949720	51	-	utr5	Ptp4a1	0.468821475351278	0.999942495602307	0.407431777027432	1	0.520739342147339	0.995227999524213	0.383938739851592	0.157935968585113	0.674447686740419	0.999853026651453	0.226002771266479
chr1	33746322	33746421	100	-	utr3	Bag2	0.827348875378453	0.999942495602307	0.797816854920203	1	0.899540581624789	0.995227999524213	0.405222257627901	-0.121434630237232	0.389346868240656	0.999853026651453	0.526656887865133
chr1	33746668	33746717	50	-	exon	Bag2	0.287980959584402	0.999942495602307	0.216344820033564	1	0.205325187054377	0.995227999524213	-0.0192719108097502	-0.121434630237232	0.389346868240656	0.999853026651453	0.102162719427482
chr1	33757647	33757746	100	-	utr5	Bag2	0.192752942524718	0.999942495602307	0.192954934134513	1	0.293271456879167	0.995227999524213	-0.244291623560398	-0.121434630237232	0.389346868240656	0.999853026651453	-0.122856993323166
chr1	33776678	33777028	351	-	utr3	Zfp451	0.895168600520941	0.999942495602307	0.95441484392157	1	0.977544422372036	0.995227999524213	-0.0590335291745372	0.0491147633766546	0.338287809457491	0.999853026651453	-0.108148292551192
chr1	33777277	33777327	51	-	utr3	Zfp451	0.857316282419322	0.999942495602307	0.873089786584525	1	0.895438718740017	0.995227999524213	-0.295330714386353	0.0491147633766546	0.338287809457491	0.999853026651453	-0.344445477763008
chr1	33777677	33777727	51	-	utr3	Zfp451	0.993520737729712	0.999965120913292	0.968539993637397	1	0.959381519803317	0.995227999524213	0.081184068045747	0.0491147633766546	0.338287809457491	0.999853026651453	0.0320693046690924
chr1	33800823	33800873	51	-	utr3	Zfp451	0.359127643222213	0.999942495602307	0.361956736465849	1	0.484387087399983	0.995227999524213	0.103101906523332	0.0491147633766546	0.338287809457491	0.999853026651453	0.0539871431466779
chr1	33801022	33801122	101	-	utr3	Zfp451	0.937611580705332	0.999942495602307	0.963204513491709	1	0.933272606914321	0.995227999524213	0.293983826071155	0.0491147633766546	0.338287809457491	0.999853026651453	0.244869062694501
chr1	33801322	33801422	101	-	utr3	Zfp451	0.767644345859078	0.999942495602307	0.744659107448499	1	0.868979857107942	0.995227999524213	0.196568780711901	0.0491147633766546	0.338287809457491	0.999853026651453	0.147454017335247
chr1	33801522	33802322	801	-	utr3	Zfp451	0.845965245783358	0.999942495602307	0.786143252350062	1	0.857555432496084	0.995227999524213	0.106350508883032	0.0491147633766546	0.338287809457491	0.999853026651453	0.0572357455063776
chr1	33802421	33802971	551	-	exon	Zfp451	0.0970827208062638	0.999942495602307	0.123386741156711	1	0.20079014327098	0.995227999524213	0.0440328919650142	0.0491147633766546	0.338287809457491	0.999853026651453	-0.00508187141164035
chr1	33803071	33803171	101	-	exon	Zfp451	0.295836751708923	0.999942495602307	0.252584747303279	1	0.370163729598801	0.995227999524213	0.342059635976302	0.0491147633766546	0.338287809457491	0.999853026651453	0.292944872599647
chr1	33803271	33803421	151	-	exon	Zfp451	0.327443769902849	0.999942495602307	0.303131252064734	1	0.437427047791051	0.995227999524213	0.179560061438841	0.0491147633766546	0.338287809457491	0.999853026651453	0.130445298062186
chr1	33813802	33814545	744	-	utr5	Zfp451	0.198656424887297	0.999942495602307	0.216145323603377	1	0.314751248374098	0.995227999524213	-0.207732308961345	0.0491147633766546	0.338287809457491	0.999853026651453	-0.256847072338
chr1	33853192	33853341	150	-	utr3	Bend6	0.731810817772255	0.999942495602307	0.631070866204059	1	0.779088200726444	0.995227999524213	0.0848964131063151	0.0492231501546051	0.250895342980853	0.999853026651453	0.03567326295171
chr1	33907618	33907816	199	-	utr5	Bend6	0.481516484522537	0.999942495602307	0.40658148562031	1	0.504436194721068	0.995227999524213	0.0948286330677753	0.0492231501546051	0.250895342980853	0.999853026651453	0.0456054829131702
chr1	34427052	34427400	349	-	exon	Gm37233	0.168173551531556	0.999942495602307	0.164243516106098	1	0.264104393765384	0.995227999524213	0.160592473791772	0.169221669012278	0.226129416984566	0.999853026651453	-0.00862919522050623
chr1	34428046	34428145	100	-	exon	Gm37233	0.296052831464001	0.999942495602307	0.292400788560872	1	0.397428555942884	0.995227999524213	-0.0426142405096522	0.169221669012278	0.226129416984566	0.999853026651453	-0.21183590952193
chr1	34428543	34428592	50	-	exon	Gm37233	0.684272764792743	0.999942495602307	0.645457911581801	1	0.693824660292773	0.995227999524213	0.547009714959303	0.169221669012278	0.226129416984566	0.999853026651453	0.377788045947025
chr1	34429238	34429388	151	-	exon	Gm37233	0.694006604632011	0.999942495602307	0.664129039740115	1	0.782712677756196	0.995227999524213	0.17405486395278	0.169221669012278	0.226129416984566	0.999853026651453	0.00483319494050169
chr1	34430680	34430779	100	-	exon	Gm37233	0.85743660686698	0.999942495602307	0.85626037905985	1	0.893109469683817	0.995227999524213	-0.474959685431599	0.169221669012278	0.226129416984566	0.999853026651453	-0.644181354443877
chr1	34431276	34431375	100	-	exon	Gm37233	0.03305567571002	0.999942495602307	0.0275463662010847	1	0.0665163138736888	0.995227999524213	-0.681561242171703	0.169221669012278	0.226129416984566	0.999853026651453	-0.850782911183982
chr1	34432469	34432519	51	-	exon	Gm37233	0.332359929652994	0.999942495602307	0.312420794989267	1	0.286103623083592	0.995227999524213	0.512683990617945	0.169221669012278	0.226129416984566	0.999853026651453	0.343462321605666
chr1	34432767	34432817	51	-	exon	Gm37233	0.82422221601053	0.999942495602307	0.847305542137286	1	0.838774567813477	0.995227999524213	-0.82085405228546	0.169221669012278	0.226129416984566	0.999853026651453	-0.990075721297738
chr1	34439273	34439323	51	-	exon	Ccdc115	0.662302912879737	0.999942495602307	0.622329147365752	1	0.712149336614429	0.995227999524213	0.0268841655848966	-0.0298867850955145	0.791397224114932	0.999853026651453	0.0567709506804112
chr1	34811758	34811908	151	-	exon	Gm38336	0.613332727017623	0.999942495602307	0.508837623321565	1	0.538582788631508	0.995227999524213	-4.27323427614625e-07	0.34321768209316	0.0503224647001257	0.999853026651453	-0.343218109416587
chr1	34816847	34816946	100	-	utr3	Fam168b	0.345611782835357	0.999942495602307	0.291923565797619	1	0.35468883179841	0.995227999524213	0.144736924719152	-0.00303186830724486	0.887821457384634	0.999853026651453	0.147768793026397
chr1	34817244	34817344	101	-	utr3	Fam168b	0.294172173934008	0.999942495602307	0.244918513723176	1	0.38901827077694	0.995227999524213	0.0615792585777127	-0.00303186830724486	0.887821457384634	0.999853026651453	0.0646111268849576
chr1	34842866	34843015	150	-	utr5	Fam168b	0.707433735816653	0.999942495602307	0.826800235817728	1	0.787386310186009	0.995227999524213	-0.0973377180710972	-0.00303186830724486	0.887821457384634	0.999853026651453	-0.0943058497638524
chr1	36106099	36106248	150	-	exon	Gm37335	0.687005861490144	0.999942495602307	0.594603013782381	1	0.645613325486893	0.995227999524213	0.0532093145326425	NA	NA	NA	NA
chr1	36143963	36146041	2079	-	utr3	Uggt1	0.0591388092343349	0.999942495602307	0.0533193387432297	1	0.113824298704291	0.995227999524213	0.0585730443357126	-0.00193761440909022	0.964911494456912	0.999853026651453	0.0605106587448029
chr1	36244106	36244305	200	-	utr5	Uggt1	0.803283131546698	0.999942495602307	0.727675554813887	1	0.800031294919812	0.995227999524213	-0.00768925808590337	-0.00193761440909022	0.964911494456912	0.999853026651453	-0.00575164367681315
chr1	36266230	36266378	149	-	utr3	Neurl3	0.981126676496844	0.999942495602307	0.995653804214698	1	0.914148649597793	0.995227999524213	0.02777283086763	0.307384946203876	0.432519244807402	0.999853026651453	-0.279612115336246
chr1	36335930	36336179	250	-	utr3	Kansl3	0.674591565943766	0.999942495602307	0.598434018898684	1	0.68345606341185	0.995227999524213	0.0827251128237143	-0.0451177007232573	0.162278506173985	0.999853026651453	0.127842813546972
chr1	36367817	36367866	50	-	utr5	Kansl3	0.300600207910134	0.999942495602307	0.340675641087806	1	0.322754977493587	0.995227999524213	-0.291048204594129	-0.0451177007232573	0.162278506173985	0.999853026651453	-0.245930503870872
chr1	36367966	36369131	1166	-	utr5	Kansl3	0.545508896565313	0.999942495602307	0.648715836301169	1	0.72307886998053	0.995227999524213	0.00422989289685498	-0.0451177007232573	0.162278506173985	0.999853026651453	0.0493475936201123
chr1	36422397	36422497	101	-	utr3	Lman2l	0.0153029134700225	0.999942495602307	0.00957755556779643	1	0.00849078059689061	0.995227999524213	0.716291969674431	-0.024249933221869	0.686529664941002	0.999853026651453	0.7405419028963
chr1	36423441	36423541	101	-	utr3	Lman2l	0.800080131383035	0.999942495602307	0.754224793752462	1	0.800431690123522	0.995227999524213	0.230320551402904	-0.024249933221869	0.686529664941002	0.999853026651453	0.254570484624773
chr1	36423789	36424286	498	-	utr3	Lman2l	0.367561903001457	0.999942495602307	0.319787943383153	1	0.408281246922585	0.995227999524213	0.06309663079461	-0.024249933221869	0.686529664941002	0.999853026651453	0.087346564016479
chr1	36445122	36445271	150	-	utr5	Lman2l	0.0640008087789651	0.999942495602307	0.0492554465260884	1	0.0872207345287239	0.995227999524213	0.221919127169479	-0.024249933221869	0.686529664941002	0.999853026651453	0.246169060391348
chr1	36539240	36539388	149	-	utr3	Gm42417	0.154216753572754	0.999942495602307	0.126216640205317	1	0.142269875491425	0.995227999524213	0.16406906283977	NA	NA	NA	NA
chr1	36546999	36547197	199	-	utr5	Ankrd39	0.350760672878919	0.999942495602307	0.32796214635955	1	0.338514265271443	0.995227999524213	-0.00677072977409708	-0.0669250486083546	0.560807013660955	0.999853026651453	0.0601543188342576
chr1	36549288	36549687	400	-	utr3	Sema4c	0.263058980985189	0.999942495602307	0.331193128987613	1	0.446490989694696	0.995227999524213	0.00896041768931374	-0.0886134326541129	0.16700162821274	0.999853026651453	0.0975738503434267
chr1	36549837	36550236	400	-	exon	Sema4c	0.0386117809905139	0.999942495602307	0.0315641417740513	1	0.0781434610612231	0.995227999524213	0.180599407226954	-0.0886134326541129	0.16700162821274	0.999853026651453	0.269212839881067
chr1	36558050	36558249	200	-	utr5	Sema4c	0.182486594537815	0.999942495602307	0.106818992502286	1	0.121167417686632	0.995227999524213	0.0364711039000795	-0.0886134326541129	0.16700162821274	0.999853026651453	0.125084536554192
chr1	36699853	36699952	100	-	utr3	Actr1b	0.61265535262414	0.999942495602307	0.706644160345909	1	0.650454545355998	0.995227999524213	-0.0536489482781542	0.0150638920580792	0.469453449464879	0.999853026651453	-0.0687128403362334
chr1	36709844	36709943	100	-	utr5	Actr1b	0.0162846874647544	0.999942495602307	0.0395231548713797	1	0.0894099367919596	0.995227999524213	-0.102502679200996	0.0150638920580792	0.469453449464879	0.999853026651453	-0.117566571259075
chr1	36740334	36744545	4212	-	exon	Gm33533	0.229528105648499	0.999942495602307	0.219832512525998	1	0.269266563855404	0.995227999524213	-0.396109629602053	0.314237491917879	0.349377951518322	0.999853026651453	-0.710347121519932
chr1	36744644	36744743	100	-	exon	Gm33533	0.684335702615188	0.999942495602307	0.694816189214683	1	0.813607210557151	0.995227999524213	0.207033794507981	0.314237491917879	0.349377951518322	0.999853026651453	-0.107203697409899
chr1	36792689	36792789	101	-	utr3	Tmem131	0.718421015259499	0.999942495602307	0.647883607789225	1	0.717733136526504	0.995227999524213	-0.108884114676125	-0.0375850851877503	0.216520515318263	0.999853026651453	-0.0712990294883746
chr1	36807917	36808017	101	-	exon	Tmem131	0.523844868210745	0.999942495602307	0.428129180325218	1	0.543467004963421	0.995227999524213	0.0350878604782729	-0.0375850851877503	0.216520515318263	0.999853026651453	0.0726729456660232
chr1	36808166	36808366	201	-	exon	Tmem131	0.463709202549059	0.999942495602307	0.37285275044344	1	0.500798899856625	0.995227999524213	0.0239255031431997	-0.0375850851877503	0.216520515318263	0.999853026651453	0.0615105883309499
chr1	36939340	36943417	4078	-	utr5	Tmem131	0.977873505282754	0.999942495602307	0.900333537299771	1	0.86660852147622	0.995227999524213	-0.0717879567128393	-0.0375850851877503	0.216520515318263	0.999853026651453	-0.0342028715250891
chr1	37420315	37420414	100	-	utr3	Coa5	0.13378562132842	0.999942495602307	0.112591018400437	1	0.198386525431074	0.995227999524213	0.248638588435955	0.129431620298288	0.0186278857015874	0.999853026651453	0.119206968137667
chr1	37420514	37420563	50	-	utr3	Coa5	0.927642790051134	0.999942495602307	0.964541982238076	1	0.976545874913894	0.995227999524213	-0.135079446505162	0.129431620298288	0.0186278857015874	0.999853026651453	-0.264511066803449
chr1	37429904	37430053	150	-	utr5	Coa5	0.173403328067952	0.999942495602307	0.215587011374788	1	0.306328089545405	0.995227999524213	-0.0466051275234782	0.129431620298288	0.0186278857015874	0.999853026651453	-0.176036747821766
chr1	37444482	37444632	151	-	utr3	Mgat4a	0.598728446643533	0.999942495602307	0.617294581038201	1	0.64184643813181	0.995227999524213	-0.0983596440195627	0.00860679696593042	0.897380549642128	0.999853026651453	-0.106966440985493
chr1	37536156	37536206	51	-	utr5	Mgat4a	0.966973259693581	0.999942495602307	0.942924305014896	1	0.964495722060451	0.995227999524213	0.00505445912936903	0.00860679696593042	0.897380549642128	0.999853026651453	-0.00355233783656138
chr1	37536306	37541016	4711	-	utr5	Mgat4a	0.812567428721998	0.999942495602307	0.746431651306383	1	0.852237430537717	0.995227999524213	0.0595248513285543	0.00860679696593042	0.897380549642128	0.999853026651453	0.0509180543626238
chr1	37612125	37612224	100	-	utr3	2010300C02Rik	0.416876605032401	0.999942495602307	0.309007729967423	1	0.279166158344583	0.995227999524213	0.133871562528542	-0.0448237080327534	0.0503353694950098	0.999853026651453	0.178695270561295
chr1	37623949	37624396	448	-	exon	2010300C02Rik	0.339897557148203	0.999942495602307	0.5606966810297	1	0.692919125084385	0.995227999524213	-0.0573485856076319	-0.0448237080327534	0.0503353694950098	0.999853026651453	-0.0125248775748785
chr1	37624645	37624844	200	-	exon	2010300C02Rik	0.943185647224172	0.999942495602307	0.805362972501172	1	0.672350354424257	0.995227999524213	0.0317524280894677	-0.0448237080327534	0.0503353694950098	0.999853026651453	0.0765761361222211
chr1	37624993	37625093	101	-	exon	2010300C02Rik	0.603382540959317	0.999942495602307	0.487123983607594	1	0.470677061231196	0.995227999524213	0.00216357455209121	-0.0448237080327534	0.0503353694950098	0.999853026651453	0.0469872825848446
chr1	37625292	37625341	50	-	exon	2010300C02Rik	0.959414544250519	0.999942495602307	0.926738548322633	1	0.805101233618808	0.995227999524213	0.0779500332141539	-0.0448237080327534	0.0503353694950098	0.999853026651453	0.122773741246907
chr1	37625441	37625640	200	-	exon	2010300C02Rik	0.370406574726238	0.999942495602307	0.311214088888134	1	0.357510676276261	0.995227999524213	0.0133735991618938	-0.0448237080327534	0.0503353694950098	0.999853026651453	0.0581973071946471
chr1	37625938	37625988	51	-	exon	2010300C02Rik	0.0687313092699832	0.999942495602307	0.0530670195334886	1	0.0900120587573854	0.995227999524213	0.23063106346334	-0.0448237080327534	0.0503353694950098	0.999853026651453	0.275454771496093
chr1	37719588	37719886	299	-	utr5	2010300C02Rik	0.835666586398886	0.999942495602307	0.986915876219104	1	0.984280322978092	0.995227999524213	-0.102467618750867	-0.0448237080327534	0.0503353694950098	0.999853026651453	-0.0576439107181139
chr1	37855371	37864822	9452	-	utr5	Tsga10	0.234094860548126	0.999942495602307	0.265882692929326	1	0.358323132299003	0.995227999524213	-0.200605681979837	-0.0197051880758461	0.870165326984575	0.999853026651453	-0.180900493903991
chr1	37874949	37874999	51	-	utr3	Mitd1	0.487928815342422	0.999942495602307	0.447662368358147	1	0.601885713188398	0.995227999524213	0.852097854577194	0.0840220133413018	0.723234307023474	0.999853026651453	0.768075841235892
chr1	37879008	37879057	50	-	utr3	Mitd1	0.20195103585425	0.999942495602307	0.157444954993974	1	0.199497998682257	0.995227999524213	0.573932719263243	0.0840220133413018	0.723234307023474	0.999853026651453	0.489910705921941
chr1	37890263	37890362	100	-	utr5	Mitd1	0.545776291990975	0.999942495602307	0.501411239852813	1	0.57743846728001	0.995227999524213	0.157171675114545	0.0840220133413018	0.723234307023474	0.999853026651453	0.0731496617732436
chr1	37986780	37986880	101	-	utr3	Txndc9	0.274290968837571	0.999942495602307	0.25084742001669	1	0.429043857687119	0.995227999524213	-0.736347971550217	0.021259007578063	0.834226660752745	0.999853026651453	-0.75760697912828
chr1	37990311	37990361	51	-	exon	Txndc9	0.990977219453725	0.999965120913292	0.961105762795397	1	0.967083321208029	0.995227999524213	-0.320263725469419	0.021259007578063	0.834226660752745	0.999853026651453	-0.341522733047481
chr1	37995835	37995953	119	-	utr5	Txndc9	0.400784171534992	0.999942495602307	0.39756693586682	1	0.476084881091888	0.995227999524213	-0.149694674875876	0.021259007578063	0.834226660752745	0.999853026651453	-0.170953682453939
chr1	37997147	37997246	100	-	utr5	Txndc9	0.850581752789792	0.999942495602307	0.809011343402188	1	0.901461941184671	0.995227999524213	0.150996517664697	0.021259007578063	0.834226660752745	0.999853026651453	0.129737510086634
chr1	38088029	38092063	4035	-	exon	Rev1	0.6946710602696	0.999942495602307	0.603315398538986	1	0.693628668779393	0.995227999524213	0.0834530174006972	0.00576009497372603	0.939772552980568	0.999853026651453	0.0776929224269711
chr1	38108453	38121167	12715	-	utr5	Rev1	0.430472573349846	0.999942495602307	0.377960206362018	1	0.45664906450363	0.995227999524213	0.0542189111829723	0.00576009497372603	0.939772552980568	0.999853026651453	0.0484588162092463
chr1	38129503	38129751	249	-	utr5	Rev1	0.114301466349088	0.999942495602307	0.0811789174342973	1	0.120952764076073	0.995227999524213	0.150296088051371	0.00576009497372603	0.939772552980568	0.999853026651453	0.144535993077645
chr1	38179411	38179511	101	-	utr3	Aff3	0.420138274090571	0.999942495602307	0.384951120559784	1	0.439446655075391	0.995227999524213	0.0416231251939359	-0.0168430293786965	0.629350617825998	0.999853026651453	0.0584661545726324
chr1	38209565	38210360	796	-	exon	Aff3	0.921088905938957	0.999942495602307	0.77845759689529	1	0.736776295110822	0.995227999524213	-0.0250679729866008	-0.0168430293786965	0.629350617825998	0.999853026651453	-0.00822494360790428
chr1	38535111	38535210	100	-	utr3	Aff3	0.267913658435972	0.999942495602307	0.221555450838682	1	0.225365501313797	0.995227999524213	0.0689078329100261	-0.0168430293786965	0.629350617825998	0.999853026651453	0.0857508622887226
chr1	38627143	38664905	37763	-	utr5	Aff3	0.175684342080536	0.999942495602307	0.141301670500869	1	0.183188695697428	0.995227999524213	-0.0923369301083784	-0.0168430293786965	0.629350617825998	0.999853026651453	-0.0754939007296819
chr1	38794241	38794291	51	-	utr3	Lonrf2	0.549331507461355	0.999942495602307	0.506484222942634	1	0.598514872901303	0.995227999524213	0.07451789804847	-0.0228686736025693	0.412796381890086	0.999853026651453	0.0973865716510393
chr1	38794540	38794589	50	-	utr3	Lonrf2	0.222477306038066	0.999942495602307	0.245316579110586	1	0.377909293551181	0.995227999524213	-0.468651643482402	-0.0228686736025693	0.412796381890086	0.999853026651453	-0.445782969879832
chr1	38796876	38796925	50	-	utr3	Lonrf2	0.861795006455368	0.999942495602307	0.909787074881369	1	0.976767922408831	0.995227999524213	0.0107259252610813	-0.0228686736025693	0.412796381890086	0.999853026651453	0.0335945988636506
chr1	38797522	38798019	498	-	utr3	Lonrf2	0.0551342208090776	0.999942495602307	0.0602152802218008	1	0.0975409265732191	0.995227999524213	-0.0267388428510689	-0.0228686736025693	0.412796381890086	0.999853026651453	-0.00387016924849954
chr1	38836413	38836711	299	-	utr5	Lonrf2	0.895661781246669	0.999942495602307	0.963079773457405	1	0.90454068964081	0.995227999524213	-0.0814151883111139	-0.0228686736025693	0.412796381890086	0.999853026651453	-0.0585465147085446
chr1	38864017	38864216	200	-	utr3	Chst10	0.204347389190701	0.999942495602307	0.242982739700738	1	0.298862745837766	0.995227999524213	0.100477496492591	0.0083183980075372	0.864552992714917	0.999853026651453	0.0921590984850537
chr1	38864515	38865961	1447	-	utr3	Chst10	0.995073885648827	0.999965120913292	0.829114858488815	1	0.846763906850232	0.995227999524213	0.0432480986833531	0.0083183980075372	0.864552992714917	0.999853026651453	0.0349297006758159
chr1	38896029	38898161	2133	-	utr5	Chst10	0.39959492426082	0.999942495602307	0.472890836092803	1	0.580616643127335	0.995227999524213	-0.0907106776741397	0.0083183980075372	0.864552992714917	0.999853026651453	-0.0990290756816769
chr1	39372141	39372639	499	-	utr3	Tbc1d8	0.954891806533236	0.999942495602307	0.850789631364309	1	0.888317533547101	0.995227999524213	-0.0438383224843262	-0.056070716416965	0.253925165380452	0.999853026651453	0.0122323939326388
chr1	39478655	39478755	101	-	utr5	Tbc1d8	0.201852409129844	0.999942495602307	0.163005334844097	1	0.234847504849729	0.995227999524213	-0.0623196217938587	-0.056070716416965	0.253925165380452	0.999853026651453	-0.00624890537689371
chr1	39577206	39577405	200	-	utr5	Rnf149	0.545797004666257	0.999942495602307	0.48673371855609	1	0.567722133384245	0.995227999524213	0.0434146950966722	-0.0360483794383607	0.687628599374786	0.999853026651453	0.079463074535033
chr1	39618556	39619005	450	-	utr3	Creg2	0.740868660857087	0.999942495602307	0.810226697895406	1	0.800054428003673	0.995227999524213	0.0624698377478616	0.0270625191025158	0.518250328606273	0.999853026651453	0.0354073186453458
chr1	39619754	39619804	51	-	utr3	Creg2	0.663015099803896	0.999942495602307	0.706623223117783	1	0.832984009337016	0.995227999524213	0.0338518402433692	0.0270625191025158	0.518250328606273	0.999853026651453	0.00678932114085343
chr1	39621900	39622000	101	-	utr3	Creg2	0.652344188561549	0.999942495602307	0.724685745232817	1	0.841001735428685	0.995227999524213	-0.0647082346176609	0.0270625191025158	0.518250328606273	0.999853026651453	-0.0917707537201767
chr1	39622799	39623098	300	-	utr3	Creg2	0.104342315266431	0.999942495602307	0.103327861368488	1	0.172334263879561	0.995227999524213	0.140443866004227	0.0270625191025158	0.518250328606273	0.999853026651453	0.113381346901711
chr1	39650675	39651374	700	-	utr5	Creg2	0.957981200344073	0.999942495602307	0.805847228156701	1	0.891954483273099	0.995227999524213	0.0256502463850321	0.0270625191025158	0.518250328606273	0.999853026651453	-0.00141227271748368
chr1	40085752	40085802	51	-	exon	Gm16894	0.700030747998651	0.999942495602307	0.66435148522261	1	0.786425425056699	0.995227999524213	-0.00712218859996474	-0.192328029457867	0.559949021776463	0.999853026651453	0.185205840857902
chr1	40772486	40772635	150	-	utr3	Mfsd9	0.621845164852988	0.999942495602307	0.593491750565029	1	0.800048608461532	0.995227999524213	-0.113377282594229	0.439921458656694	0.112200393749819	0.999853026651453	-0.553298741250923
chr1	40772983	40773132	150	-	utr3	Mfsd9	0.0319276942556637	0.999942495602307	0.0267580568213939	1	0.0784964241538033	0.995227999524213	-0.705812928864447	0.439921458656694	0.112200393749819	0.999853026651453	-1.14573438752114
chr1	40773680	40774028	349	-	utr3	Mfsd9	0.400182647986946	0.999942495602307	0.348686872376031	1	0.443321714754118	0.995227999524213	-0.117315660884044	0.439921458656694	0.112200393749819	0.999853026651453	-0.557237119540738
chr1	40774227	40774426	200	-	utr3	Mfsd9	0.970788794499337	0.999942495602307	0.937553000885652	1	0.957398732041162	0.995227999524213	0.233975599909347	0.439921458656694	0.112200393749819	0.999853026651453	-0.205945858747347
chr1	40790538	40790637	100	-	utr5	Mfsd9	0.345750654317855	0.999942495602307	0.344766524765753	1	0.48867047120698	0.995227999524213	0.378014462385692	0.439921458656694	0.112200393749819	0.999853026651453	-0.061906996271002
chr1	42590832	42590980	149	-	exon	Pantr1	0.0910393207807755	0.999942495602307	0.0903345616091125	1	0.159537093765333	0.995227999524213	-0.0173661669468352	-0.132164933493935	0.181048285507054	0.999853026651453	0.1147987665471
chr1	42667003	42667634	632	-	exon	Pantr1	0.389039320534674	0.999942495602307	0.322643397562857	1	0.320296380920308	0.995227999524213	-0.0444739992252743	-0.132164933493935	0.181048285507054	0.999853026651453	0.0876909342686605
chr1	42694091	42694338	248	-	exon	Pantr1	0.113635433191379	0.999942495602307	0.0867924295989696	1	0.109681951937848	0.995227999524213	0.0862574854627448	-0.132164933493935	0.181048285507054	0.999853026651453	0.21842241895668
chr1	42694487	42694842	356	-	exon	Pantr1	0.499873767724233	0.999942495602307	0.566425303275379	1	0.56590940428309	0.995227999524213	-0.00572712841303001	-0.132164933493935	0.181048285507054	0.999853026651453	0.126437805080905
chr1	43049444	43049743	300	-	utr3	Tgfbrap1	0.571178042161409	0.999942495602307	0.497967012373631	1	0.586438558668818	0.995227999524213	0.0193985473416143	-0.00570201934391462	0.881890812460081	0.999853026651453	0.0251005666855289
chr1	43051615	43051914	300	-	exon	Tgfbrap1	0.0960246506216419	0.999942495602307	0.0850004790784401	1	0.145254277694832	0.995227999524213	0.203629377089281	-0.00570201934391462	0.881890812460081	0.999853026651453	0.209331396433195
chr1	43056418	43056467	50	-	exon	Tgfbrap1	0.832572553917272	0.999942495602307	0.664556163592137	1	0.795034395732198	0.995227999524213	-0.232536502573956	-0.00570201934391462	0.881890812460081	0.999853026651453	-0.226834483230041
chr1	43075300	43075499	200	-	exon	Tgfbrap1	0.192044186503938	0.999942495602307	0.174005920146021	1	0.28149172971012	0.995227999524213	0.0217638093471884	-0.00570201934391462	0.881890812460081	0.999853026651453	0.0274658286911031
chr1	43075599	43092725	17127	-	utr5	Tgfbrap1	0.721324793949171	0.999942495602307	0.838874617519682	1	0.893603090662113	0.995227999524213	0.00970061200923138	-0.00570201934391462	0.881890812460081	0.999853026651453	0.015402631353146
chr1	43098438	43098637	200	-	utr5	Tgfbrap1	0.842922240040638	0.999942495602307	0.873720253804	1	0.91590039891543	0.995227999524213	-0.0729947966567704	-0.00570201934391462	0.881890812460081	0.999853026651453	-0.0672927773128558
chr1	43153249	43163946	10698	-	utr5	Fhl2	0.165940649798426	0.999942495602307	0.127281734732901	1	0.225771962864739	0.995227999524213	0.0716722057070018	-0.0142758207537539	0.813315314941244	0.999853026651453	0.0859480264607557
chr1	43827650	43827800	151	-	utr5	Uxs1	0.171590892976282	0.999942495602307	0.195913988336051	1	0.237872719483967	0.995227999524213	0.0155681216335581	-0.0145339256260026	0.828408048022094	0.999853026651453	0.0301020472595607
chr1	44118608	44118708	101	-	utr5	Kdelc1	0.662245850377905	0.999942495602307	0.612124562487548	1	0.662011323771836	0.995227999524213	0.0781756421435795	0.0105575638695856	0.953826765314838	0.999853026651453	0.067618078273994
chr1	45375969	45376069	101	-	utr3	Col5a2	0.76560382376125	0.999942495602307	0.731126817718159	1	0.798912713015196	0.995227999524213	-0.118552388690403	0.101114351276328	0.42341109889326	0.999853026651453	-0.219666739966731
chr1	45502982	45503032	51	-	utr5	Col5a2	0.827974912921926	0.999942495602307	0.791766801830229	1	0.863336825887159	0.995227999524213	-0.301882692066783	0.101114351276328	0.42341109889326	0.999853026651453	-0.402997043343111
chr1	45908466	45908515	50	-	utr3	Slc40a1	0.402659677852155	0.999942495602307	0.304877218368356	1	0.670001828574502	0.995227999524213	-0.107643880346347	0.10534228340417	0.504703441989771	0.999853026651453	-0.212986163750517
chr1	45911129	45911328	200	-	exon	Slc40a1	0.871169540827252	0.999942495602307	0.839341612062423	1	0.923008402414762	0.995227999524213	0.0796311043186083	0.10534228340417	0.504703441989771	0.999853026651453	-0.0257111790855621
chr1	45911427	45911477	51	-	exon	Slc40a1	0.275254915418783	0.999942495602307	0.246764852211376	1	0.302190236746745	0.995227999524213	0.60204115259774	0.10534228340417	0.504703441989771	0.999853026651453	0.496698869193569
chr1	46809842	46809942	101	-	utr3	Slc39a10	0.928163764880171	0.999942495602307	0.995111066317487	1	0.984047579398177	0.995227999524213	0.0252498790680705	-0.0347409280808834	0.310230184074078	0.999853026651453	0.0599908071489539
chr1	46819211	46819360	150	-	exon	Slc39a10	0.496286154565888	0.999942495602307	0.384880665869201	1	0.427080327906533	0.995227999524213	0.0204401846770942	-0.0347409280808834	0.310230184074078	0.999853026651453	0.0551811127579776
chr1	46832652	46832702	51	-	exon	Slc39a10	0.35128801273038	0.999942495602307	0.312877393466811	1	0.47502058223746	0.995227999524213	0.00974149937576021	-0.0347409280808834	0.310230184074078	0.999853026651453	0.0444824274566436
chr1	46835165	46835414	250	-	exon	Slc39a10	0.398187014522617	0.999942495602307	0.306174805686766	1	0.297750701642315	0.995227999524213	0.00599092021019764	-0.0347409280808834	0.310230184074078	0.999853026651453	0.040731848291081
chr1	46835514	46835564	51	-	exon	Slc39a10	0.407743374934628	0.999942495602307	0.356852369548074	1	0.47762231916027	0.995227999524213	0.0968072305459826	-0.0347409280808834	0.310230184074078	0.999853026651453	0.131548158626866
chr1	46835764	46835964	201	-	exon	Slc39a10	0.403605450481129	0.999942495602307	0.351216669002559	1	0.416395411341029	0.995227999524213	0.000880614171456757	-0.0347409280808834	0.310230184074078	0.999853026651453	0.0356215422523401
chr1	46836064	46854032	17969	-	utr5	Slc39a10	0.529800575149349	0.999942495602307	0.635067202977417	1	0.666824766413517	0.995227999524213	-0.116416438282378	-0.0347409280808834	0.310230184074078	0.999853026651453	-0.0816755102014945
chr1	51477525	51477675	151	-	utr5	Nabp1	0.291156339150934	0.999942495602307	0.316928155247815	1	0.405923373637208	0.995227999524213	-0.0931612674108118	0.113438013903473	0.462686610998724	0.999853026651453	-0.206599281314285
chr1	51478325	51478375	51	-	utr5	Nabp1	0.128984088767816	0.999942495602307	0.143143186998368	1	0.234025216443323	0.995227999524213	0.0140022614332455	0.113438013903473	0.462686610998724	0.999853026651453	-0.0994357524702273
chr1	51915821	51916021	201	-	utr5	Myo1b	0.140809498591501	0.999942495602307	0.0973445512678858	1	0.120097360392117	0.995227999524213	-0.175914672109336	0.0174176305930991	0.767474443708406	0.999853026651453	-0.193332302702435
chr1	52187706	52187805	100	-	utr3	Gls	0.509623832740511	0.999942495602307	0.476980581728709	1	0.588911480426597	0.995227999524213	-0.0096847521894264	-0.0123187169061685	0.690673812554594	0.999853026651453	0.00263396471674214
chr1	52219984	52232189	12206	-	utr5	Gls	0.639091996140689	0.999942495602307	0.757728723050642	1	0.868647407461936	0.995227999524213	-0.0841232426536775	-0.0123187169061685	0.690673812554594	0.999853026651453	-0.071804525747509
chr1	52232289	52233232	944	-	utr5	Gls	0.330074213941635	0.999942495602307	0.434514648755598	1	0.34009909962564	0.995227999524213	-0.0503143020700049	-0.0123187169061685	0.690673812554594	0.999853026651453	-0.0379955851638364
chr1	52458994	52459144	151	-	utr3	Nab1	0.57335601083414	0.999942495602307	0.509661520769697	1	0.596000051614117	0.995227999524213	-0.0949930916822984	-0.0508536158106631	0.488501183896216	0.999853026651453	-0.0441394758716352
chr1	52490023	52490323	301	-	exon	Nab1	0.301056303857184	0.999942495602307	0.257791888919968	1	0.311558063159139	0.995227999524213	0.187412850060891	-0.0508536158106631	0.488501183896216	0.999853026651453	0.238266465871554
chr1	52490423	52490573	151	-	exon	Nab1	0.0622804508241296	0.999942495602307	0.0755192947250863	1	0.110553351737622	0.995227999524213	-0.0529220907829689	-0.0508536158106631	0.488501183896216	0.999853026651453	-0.00206847497230577
chr1	52490723	52499867	9145	-	utr5	Nab1	0.488550776421185	0.999942495602307	0.537498370952802	1	0.594249457963274	0.995227999524213	-0.313646227008054	-0.0508536158106631	0.488501183896216	0.999853026651453	-0.262792611197391
chr1	52500279	52500529	251	-	utr5	Nab1	0.514773763884619	0.999942495602307	0.565903962576892	1	0.655368482701027	0.995227999524213	-0.214472699766247	-0.0508536158106631	0.488501183896216	0.999853026651453	-0.163619083955583
chr1	52500629	52500679	51	-	utr5	Nab1	0.470828845318107	0.999942495602307	0.456263652699192	1	0.646094535249157	0.995227999524213	-0.249005139476856	-0.0508536158106631	0.488501183896216	0.999853026651453	-0.198151523666193
chr1	52656685	52656885	201	-	utr3	Mfsd6	0.538198844631664	0.999942495602307	0.470246653054094	1	0.516996550946594	0.995227999524213	0.140548565868615	0.014489872730375	0.683246046331014	0.999853026651453	0.12605869313824
chr1	52657982	52658032	51	-	utr3	Mfsd6	0.295950647847011	0.999942495602307	0.292381929541389	1	0.206284580585993	0.995227999524213	-0.12182095452283	0.014489872730375	0.683246046331014	0.999853026651453	-0.136310827253205
chr1	52658281	52658431	151	-	utr3	Mfsd6	0.793519557356804	0.999942495602307	0.926490591281902	1	0.87802954875038	0.995227999524213	-0.0324464010231542	0.014489872730375	0.683246046331014	0.999853026651453	-0.0469362737535292
chr1	52708399	52708449	51	-	exon	Mfsd6	0.954155594461981	0.999942495602307	0.995587600538502	1	0.946433926307261	0.995227999524213	-0.0157779258074387	0.014489872730375	0.683246046331014	0.999853026651453	-0.0302677985378137
chr1	52708898	52709247	350	-	exon	Mfsd6	0.886840484694631	0.999942495602307	0.942796049841126	1	0.950655818102454	0.995227999524213	-0.0167812170768545	0.014489872730375	0.683246046331014	0.999853026651453	-0.0312710898072295
chr1	52709347	52709646	300	-	exon	Mfsd6	0.753828943713462	0.999942495602307	0.838224689479825	1	0.925416713823559	0.995227999524213	0.0451795846545689	0.014489872730375	0.683246046331014	0.999853026651453	0.0306897119241939
chr1	52709746	52727412	17667	-	utr5	Mfsd6	0.930751879650899	0.999942495602307	0.802743519672947	1	0.770222793468304	0.995227999524213	-0.101286952141159	0.014489872730375	0.683246046331014	0.999853026651453	-0.115776824871534
chr1	52789650	52790197	548	-	utr3	Inpp1	0.189629653019757	0.999942495602307	0.266214740478061	1	0.38057754674364	0.995227999524213	-0.0123195173918507	0.131864528485504	0.0621476919907818	0.999853026651453	-0.144184045877354
chr1	52817440	52817688	249	-	utr5	Inpp1	0.117938511313106	0.999942495602307	0.137674003053092	1	0.223862875424487	0.995227999524213	-0.0110064632864441	0.131864528485504	0.0621476919907818	0.999853026651453	-0.142870991771948
chr1	52925409	52952637	27229	-	utr5	1700019D03Rik	0.232118436977322	0.999942495602307	0.207734196420672	1	0.298095868599211	0.995227999524213	0.0580894255440911	-0.10261206963789	0.519385653541021	0.999853026651453	0.160701495181982
chr1	52952737	52953288	552	-	utr5	1700019D03Rik	0.827394548509107	0.999942495602307	0.877236129093231	1	0.934509324110746	0.995227999524213	-0.195658984841834	-0.10261206963789	0.519385653541021	0.999853026651453	-0.0930469152039439
chr1	53197168	53197218	51	-	exon	Pms1	0.00365809763172513	0.902747117675748	0.00234698029043268	1	0.00530923143107135	0.995227999524213	-0.187410899623051	0.484122552252044	0.00879088154328081	0.999853026651453	-0.671533451875095
chr1	53206776	53206876	101	-	exon	Pms1	0.616821079209334	0.999942495602307	0.625609863999803	1	0.740770284049624	0.995227999524213	0.17875327338414	0.484122552252044	0.00879088154328081	0.999853026651453	-0.305369278867904
chr1	53265256	53265306	51	-	exon	Pms1	0.0671046263517586	0.999942495602307	0.0561604107130029	1	0.07286183424139	0.995227999524213	-0.0429538342538893	0.484122552252044	0.00879088154328081	0.999853026651453	-0.527076386505933
chr1	53296818	53297018	201	-	utr5	Pms1	0.207517013577309	0.999942495602307	0.174057474899839	1	0.266917321361492	0.995227999524213	0.289020922352097	0.484122552252044	0.00879088154328081	0.999853026651453	-0.195101629899947
chr1	53347081	53347280	200	-	exon	Gm28551	0.1527382747211	0.999942495602307	0.140979576117398	1	0.188624429350958	0.995227999524213	-0.351473605365928	0.523191799075847	0.866680935183422	0.999853026651453	-0.874665404441775
chr1	53352553	53352653	101	-	utr5	Gm28551	0.429247326737786	0.999942495602307	0.431195374227705	1	0.513537101785516	0.995227999524213	-0.122785065053858	0.523191799075847	0.866680935183422	0.999853026651453	-0.645976864129705
chr1	53706734	53706784	51	-	utr5	Dnah7a	0.186490704634708	0.999942495602307	0.158181499062709	1	0.258943071570473	0.995227999524213	0.112110300074032	-0.442642638437578	0.175515233754315	0.999853026651453	0.55475293851161
chr1	53812824	53813274	451	-	utr3	Hecw2	0.769255843284421	0.999942495602307	0.8660073379827	1	0.926695967675299	0.995227999524213	0.110394879063991	-0.00874811781474688	0.812393566933993	0.999853026651453	0.119142996878738
chr1	53925706	53925856	151	-	exon	Hecw2	0.209029753920481	0.999942495602307	0.164476635121407	1	0.205249265779249	0.995227999524213	0.156017838296534	-0.00874811781474688	0.812393566933993	0.999853026651453	0.16476595611128
chr1	53926206	53926606	401	-	exon	Hecw2	0.312936173091456	0.999942495602307	0.405142358646825	1	0.489846908117112	0.995227999524213	-0.0820325085614641	-0.00874811781474688	0.812393566933993	0.999853026651453	-0.0732843907467172
chr1	54040515	54193941	153427	-	utr5	Hecw2	0.607417491672992	0.999942495602307	0.467513731483312	1	0.601237870586784	0.995227999524213	0.0532821751673401	-0.00874811781474688	0.812393566933993	0.999853026651453	0.062030292982087
chr1	54194041	54195168	1128	-	utr5	Hecw2	0.405142164305071	0.999942495602307	0.319847172136614	1	0.354703236124052	0.995227999524213	-0.0427620083354936	-0.00874811781474688	0.812393566933993	0.999853026651453	-0.0340138905207467
chr1	54397745	54397795	51	-	utr3	Gtf3c3	0.389585137701048	0.999942495602307	0.40985274150736	1	0.487678167060816	0.995227999524213	-0.0702958018691614	0.028944798274256	0.730352804284421	0.999853026651453	-0.0992406001434174
chr1	54438872	54438971	100	-	utr5	Gtf3c3	0.892882136840662	0.999942495602307	0.946576397756685	1	0.977001445106172	0.995227999524213	0.0263564231408323	0.028944798274256	0.730352804284421	0.999853026651453	-0.00258837513342369
chr1	54480426	54480476	51	-	utr3	Pgap1	0.484743984343431	0.999942495602307	0.473690831371691	1	0.553632544432622	0.995227999524213	-0.24026862832944	0.0722223314662794	0.429015049083411	0.999853026651453	-0.312490959795719
chr1	54557584	54557684	101	-	utr5	Pgap1	0.188734285222092	0.999942495602307	0.1863744969516	1	0.303788621236593	0.995227999524213	-0.541555923259746	0.0722223314662794	0.429015049083411	0.999853026651453	-0.613778254726026
chr1	54926237	54926387	151	-	utr5	Ankrd44	0.685036081952197	0.999942495602307	0.646675890300953	1	0.736256206756889	0.995227999524213	0.283780022149346	0.163933876400993	0.157363773878327	0.999853026651453	0.119846145748353
chr1	55019344	55027431	8088	-	utr5	Sf3b1	0.177868618018294	0.999942495602307	0.239614987149806	1	0.295409694759543	0.995227999524213	-0.0324275362905298	-0.0110549895648764	0.743820186054467	0.999853026651453	-0.0213725467256534
chr1	55052763	55052963	201	-	exon	E330011M16Rik	0.34121630628821	0.999942495602307	0.388292622336067	1	0.463852520472828	0.995227999524213	-0.0863119979525537	0.387451055772641	0.755098948343708	0.999853026651453	-0.473763053725195
chr1	55078283	55078333	51	-	utr3	Hspd1	0.794336956630131	0.999942495602307	0.826671401930706	1	0.860549075361301	0.995227999524213	-0.0483438609278477	-0.0367909784975116	0.412735117979914	0.999853026651453	-0.0115528824303361
chr1	55086908	55088243	1336	-	utr5	Hspd1	0.183906406837498	0.999942495602307	0.114346601925819	1	0.210925361441558	0.995227999524213	-0.108839478881783	-0.0367909784975116	0.412735117979914	0.999853026651453	-0.0720485003842711
chr1	55170308	55170408	101	-	utr3	Rftn2	0.558148770200432	0.999942495602307	0.521682386119549	1	0.624512859988734	0.995227999524213	0.414951720387791	-0.0158833657675366	0.842568010602456	0.999853026651453	0.430835086155327
chr1	55171801	55171900	100	-	utr3	Rftn2	0.147474578024448	0.999942495602307	0.118382901983576	1	0.161632088736242	0.995227999524213	-0.0453651560709011	-0.0158833657675366	0.842568010602456	0.999853026651453	-0.0294817903033645
chr1	55226185	55226583	399	-	utr5	Rftn2	0.173242053206076	0.999942495602307	0.133715364239098	1	0.205229860762147	0.995227999524213	0.0482011140777076	-0.0158833657675366	0.842568010602456	0.999853026651453	0.0640844798452442
chr1	55226683	55226732	50	-	utr5	Rftn2	0.55565423775478	0.999942495602307	0.50267004049443	1	0.627528998095901	0.995227999524213	0.327105662139585	-0.0158833657675366	0.842568010602456	0.999853026651453	0.342989027907121
chr1	56795428	56795478	51	-	utr3	Satb2	0.0184424417096482	0.999942495602307	0.025970619219045	1	0.0409636981090004	0.995227999524213	-0.0122155348004672	-0.0250327170055492	0.455599291084777	0.999853026651453	0.012817182205082
chr1	56795877	56796077	201	-	utr3	Satb2	0.488284499251698	0.999942495602307	0.444840845227236	1	0.502898940133943	0.995227999524213	-0.0203410173657561	-0.0250327170055492	0.455599291084777	0.999853026651453	0.00469169963979316
chr1	56796277	56796626	350	-	utr3	Satb2	0.656779835290799	0.999942495602307	0.592203661707216	1	0.721450060292455	0.995227999524213	0.0717071230751623	-0.0250327170055492	0.455599291084777	0.999853026651453	0.0967398400807115
chr1	56796776	56796975	200	-	utr3	Satb2	0.766317760699047	0.999942495602307	0.681204957123815	1	0.817645797794766	0.995227999524213	0.131331478024313	-0.0250327170055492	0.455599291084777	0.999853026651453	0.156364195029863
chr1	56871623	56871723	101	-	exon	Satb2	0.264277298623104	0.999942495602307	0.234310628082352	1	0.278130381072693	0.995227999524213	-0.0173415387783027	-0.0250327170055492	0.455599291084777	0.999853026651453	0.00769117822724648
chr1	56971168	56971268	101	-	utr5	Satb2	0.840198429430982	0.999942495602307	0.906608308762486	1	0.92324522300288	0.995227999524213	-0.00347269390818474	-0.0250327170055492	0.455599291084777	0.999853026651453	0.0215600230973645
chr1	56971468	56971817	350	-	utr5	Satb2	0.0889319250294271	0.999942495602307	0.0729500529428831	1	0.15219230028871	0.995227999524213	0.0849470132342554	-0.0250327170055492	0.455599291084777	0.999853026651453	0.109979730239805
chr1	56972017	56974301	2285	-	utr5	Satb2	0.565230003916622	0.999942495602307	0.467406311926228	1	0.505310351104101	0.995227999524213	-0.00645889809420349	-0.0250327170055492	0.455599291084777	0.999853026651453	0.0185738189113457
chr1	57388483	57388631	149	-	utr3	Tyw5	0.972145533275502	0.999942495602307	0.935112868435229	1	0.963678955490304	0.995227999524213	-0.202933640081133	0.00377654187604661	0.988256114138159	0.999853026651453	-0.206710181957179
chr1	57406412	57406461	50	-	exon	Tyw5	0.680777565899155	0.999942495602307	0.630510001038842	1	0.715325740841573	0.995227999524213	-0.302921944119956	0.00377654187604661	0.988256114138159	0.999853026651453	-0.306698485996003
chr1	57406609	57406904	296	-	utr5	Tyw5	0.233952966976701	0.999942495602307	0.198891463632983	1	0.265634893546555	0.995227999524213	-0.00521574294200443	0.00377654187604661	0.988256114138159	0.999853026651453	-0.00899228481805104
chr1	57956249	57956298	50	-	utr3	Kctd18	0.0479383666718493	0.999942495602307	0.0380615503336883	1	0.0373803797430934	0.995227999524213	0.316381662994865	-0.0218823215792368	0.842029686756407	0.999853026651453	0.338263984574102
chr1	57956648	57956747	100	-	utr3	Kctd18	0.358422965043105	0.999942495602307	0.33120714034113	1	0.399246925893755	0.995227999524213	-0.174554884692911	-0.0218823215792368	0.842029686756407	0.999853026651453	-0.152672563113674
chr1	57967715	57969448	1734	-	utr5	Kctd18	0.587204629807673	0.999942495602307	0.528938579237381	1	0.629142012828917	0.995227999524213	0.0123200361100692	-0.0218823215792368	0.842029686756407	0.999853026651453	0.034202357689306
chr1	58017359	58017409	51	-	utr5	Kctd18	0.288048817105814	0.999942495602307	0.212502069226607	1	0.494704011360879	0.995227999524213	-0.0808411526695925	-0.0218823215792368	0.842029686756407	0.999853026651453	-0.0589588310903557
chr1	58384897	58384996	100	-	exon	Gm37607	0.397404424014611	0.999942495602307	0.377018670310178	1	0.496266444669144	0.995227999524213	-0.208121605461781	0.152104276536158	0.633229917845694	0.999853026651453	-0.360225881997939
chr1	58385194	58385293	100	-	exon	Gm37607	0.328700266175698	0.999942495602307	0.315199295959278	1	0.417565283521122	0.995227999524213	0.597081437621258	0.152104276536158	0.633229917845694	0.999853026651453	0.4449771610851
chr1	58385590	58385639	50	-	exon	Gm37607	0.02215115514589	0.999942495602307	0.0168495437541972	1	0.0479665646852604	0.995227999524213	-0.384937939614173	0.152104276536158	0.633229917845694	0.999853026651453	-0.537042216150331
chr1	58423966	58424016	51	-	utr5	Clk1	0.79700920617833	0.999942495602307	0.842808032121799	1	0.866715351128957	0.995227999524213	-0.0765669612675424	0.036910039693897	0.533052077764353	0.999853026651453	-0.113477000961439
chr1	58431144	58431243	100	-	utr3	Ppil3	0.154747574675327	0.999942495602307	0.142170728172341	1	0.235609011520163	0.995227999524213	0.0967972036849037	-0.108225784232749	0.49344890297904	0.999853026651453	0.205022987917653
chr1	58445286	58445486	201	-	utr5	Ppil3	0.511341116856649	0.999942495602307	0.565198622490943	1	0.693439928378197	0.995227999524213	-0.201998882304133	-0.108225784232749	0.49344890297904	0.999853026651453	-0.0937730980713838
chr1	58463611	58463859	249	-	utr3	Orc2	0.605206275314414	0.999942495602307	0.673833532347052	1	0.72930198684068	0.995227999524213	0.0157288825597876	0.0336949327549576	0.781801406469401	0.999853026651453	-0.0179660501951701
chr1	58464007	58464056	50	-	utr3	Orc2	0.668223835893571	0.999942495602307	0.638551787318712	1	0.77212562923138	0.995227999524213	0.0572300775597305	0.0336949327549576	0.781801406469401	0.999853026651453	0.0235351448047729
chr1	58504911	58504961	51	-	utr5	Orc2	0.284549583275116	0.999942495602307	0.246732827416425	1	0.414554721750337	0.995227999524213	0.50522626319571	0.0336949327549576	0.781801406469401	0.999853026651453	0.471531330440753
chr1	58529800	58530200	401	-	utr3	Fam126b	0.207507405177033	0.999942495602307	0.177965743601613	1	0.249238325772555	0.995227999524213	0.0629976273969211	-0.0645449600146234	0.342797450635671	0.999853026651453	0.127542587411544
chr1	58558052	58562475	4424	-	utr5	Fam126b	0.111486441444612	0.999942495602307	0.0988561146271935	1	0.155441042601148	0.995227999524213	0.250323456818292	-0.0645449600146234	0.342797450635671	0.999853026651453	0.314868416832915
chr1	58565905	58586273	20369	-	utr5	Fam126b	0.196727045728282	0.999942495602307	0.224646243081857	1	0.359777884654861	0.995227999524213	-0.117737437350921	-0.0645449600146234	0.342797450635671	0.999853026651453	-0.053192477336298
chr1	58901547	58901597	51	-	utr3	Trak2	0.523876201510235	0.999942495602307	0.470130461499332	1	0.583523781067407	0.995227999524213	0.458909377566073	-0.0130210427401379	0.635605278426049	0.999853026651453	0.471930420306211
chr1	58902944	58903543	600	-	utr3	Trak2	0.821195972225193	0.999942495602307	0.683162286901692	1	0.733159257876054	0.995227999524213	0.120285960841938	-0.0130210427401379	0.635605278426049	0.999853026651453	0.133307003582076
chr1	58903643	58904142	500	-	utr3	Trak2	0.660588012748336	0.999942495602307	0.546584021619642	1	0.666636058311654	0.995227999524213	0.00427603256104103	-0.0130210427401379	0.635605278426049	0.999853026651453	0.0172970753011789
chr1	58946529	58973430	26902	-	utr5	Trak2	0.867723409929541	0.999942495602307	0.751513711559353	1	0.796213852787309	0.995227999524213	-0.0623086691318676	-0.0130210427401379	0.635605278426049	0.999853026651453	-0.0492876263917297
chr1	59119710	59119759	50	-	utr5	Tmem237	0.809991102438267	0.999942495602307	0.757837619773542	1	0.762818493201466	0.995227999524213	0.364364898765382	-0.0298272265231696	0.780627798936515	0.999853026651453	0.394192125288551
chr1	59120004	59120358	355	-	utr5	Tmem237	0.402431229729838	0.999942495602307	0.36060070882349	1	0.464053418653615	0.995227999524213	-0.0844627597660551	-0.0298272265231696	0.780627798936515	0.999853026651453	-0.0546355332428855
chr1	59162892	59162941	50	-	utr3	Als2	0.996983943981678	0.999965120913292	0.943794064391386	1	0.903969323219852	0.995227999524213	0.581766636426472	0.0578197167873349	0.300561832430301	0.999853026651453	0.523946919639137
chr1	59163026	59163140	115	-	utr3	Als2	0.215730449039062	0.999942495602307	0.189082545983046	1	0.272868427685932	0.995227999524213	0.247677851141088	0.0578197167873349	0.300561832430301	0.999853026651453	0.189858134353753
chr1	59163226	59163389	164	-	utr3	Als2	0.0604971232074063	0.999942495602307	0.0524322535996177	1	0.137298573778325	0.995227999524213	0.113412504233153	0.0578197167873349	0.300561832430301	0.999853026651453	0.055592787445818
chr1	59163726	59163776	51	-	utr3	Als2	0.810042289669279	0.999942495602307	0.839599719068018	1	0.829625376188277	0.995227999524213	-0.0604458056621142	0.0578197167873349	0.300561832430301	0.999853026651453	-0.118265522449449
chr1	59163925	59164125	201	-	utr3	Als2	0.88094358985995	0.999942495602307	0.812340510932175	1	0.782065111801875	0.995227999524213	-0.0871153909622254	0.0578197167873349	0.300561832430301	0.999853026651453	-0.14493510774956
chr1	59215257	59215607	351	-	exon	Als2	0.488724942212761	0.999942495602307	0.576113591995243	1	0.714766818115645	0.995227999524213	0.0729140048134939	0.0578197167873349	0.300561832430301	0.999853026651453	0.0150942880261589
chr1	59215707	59215957	251	-	utr5	Als2	0.234714549064305	0.999942495602307	0.189842843434245	1	0.212093417105219	0.995227999524213	0.0890207922392994	0.0578197167873349	0.300561832430301	0.999853026651453	0.0312010754519645
chr1	59220425	59236870	16446	-	utr5	Als2	0.16683950488993	0.999942495602307	0.147121381315118	1	0.233116596471469	0.995227999524213	0.255303648180211	0.0578197167873349	0.300561832430301	0.999853026651453	0.197483931392876
chr1	59237070	59237231	162	-	utr5	Als2	0.962367664536846	0.999942495602307	0.978440366269184	1	0.928639014748183	0.995227999524213	0.088595100047121	0.0578197167873349	0.300561832430301	0.999853026651453	0.0307753832597861
chr1	59639786	59639835	50	-	utr3	Sumo1	0.0677560521120532	0.999942495602307	0.0767772517144415	1	0.160618172072457	0.995227999524213	-0.0567169373173628	0.0162418298107578	0.892508313202086	0.999853026651453	-0.0729587671281206
chr1	59670686	59670785	100	-	utr5	Sumo1	0.736885684761767	0.999942495602307	0.809214538565505	1	0.890474963244984	0.995227999524213	0.0346627422735	0.0162418298107578	0.892508313202086	0.999853026651453	0.0184209124627422
chr1	59990313	59990513	201	-	utr3	Ica1l	0.492594359663682	0.999942495602307	0.526417393145059	1	0.65527455313862	0.995227999524213	-0.184143613558015	-0.142802947737501	0.0588163007187677	0.999853026651453	-0.0413406658205141
chr1	59990861	59990961	101	-	utr3	Ica1l	0.0173365421141994	0.999942495602307	0.0120115714491869	1	0.0340962751267104	0.995227999524213	0.152555877443079	-0.142802947737501	0.0588163007187677	0.999853026651453	0.295358825180579
chr1	59991061	59991210	150	-	utr3	Ica1l	0.0412137490551067	0.999942495602307	0.0385183849505093	1	0.0718153505156174	0.995227999524213	0.0975072638154389	-0.142802947737501	0.0588163007187677	0.999853026651453	0.24031021155294
chr1	60042985	60043134	150	-	utr5	Ica1l	0.749485604575069	0.999942495602307	0.683490860985949	1	0.775586094055987	0.995227999524213	-0.0449104168156848	-0.142802947737501	0.0588163007187677	0.999853026651453	0.0978925309218159
chr1	60070881	60071030	150	-	utr3	Wdr12	0.700229935669881	0.999942495602307	0.726305351786107	1	0.82574457139991	0.995227999524213	0.107618397514231	0.0200643432405422	0.820950510596716	0.999853026651453	0.0875540542736886
chr1	60098296	60098595	300	-	utr5	Wdr12	0.85753404143646	0.999942495602307	0.799788451144443	1	0.853810041582508	0.995227999524213	0.0939068738043738	0.0200643432405422	0.820950510596716	0.999853026651453	0.0738425305638316
chr1	60487691	60487741	51	-	utr3	Raph1	0.285962389940522	0.999942495602307	0.239299063690849	1	0.280743645010648	0.995227999524213	0.492327176305734	-0.0318854079380009	0.400082252586026	0.999853026651453	0.524212584243735
chr1	60488241	60488991	751	-	utr3	Raph1	0.369558449499782	0.999942495602307	0.291548314175603	1	0.374368790181756	0.995227999524213	0.0621850743860377	-0.0318854079380009	0.400082252586026	0.999853026651453	0.0940704823240386
chr1	60489241	60489541	301	-	exon	Raph1	0.257101836813661	0.999942495602307	0.196985973199512	1	0.248523769030084	0.995227999524213	0.0703565279118359	-0.0318854079380009	0.400082252586026	0.999853026651453	0.102241935849837
chr1	60489691	60489791	101	-	exon	Raph1	0.840617128333266	0.999942495602307	0.970513349864979	1	0.957627672939653	0.995227999524213	-0.067490767450628	-0.0318854079380009	0.400082252586026	0.999853026651453	-0.0356053595126271
chr1	60490091	60490241	151	-	exon	Raph1	0.857003858645114	0.999942495602307	0.939941454865096	1	0.953026031249229	0.995227999524213	0.0294158383345206	-0.0318854079380009	0.400082252586026	0.999853026651453	0.0613012462725215
chr1	60525692	60525942	251	-	exon	Raph1	0.47894853316302	0.999942495602307	0.604561163084624	1	0.643952233579435	0.995227999524213	-0.0621168820474604	-0.0318854079380009	0.400082252586026	0.999853026651453	-0.0302314741094595
chr1	60533372	60567104	33733	-	utr5	Raph1	0.968610284178977	0.999942495602307	0.885431192182782	1	0.796260411926029	0.995227999524213	-0.010229949987063	-0.0318854079380009	0.400082252586026	0.999853026651453	0.0216554579509379
chr1	63052569	63052719	151	-	utr3	Ino80d	0.537776415759105	0.999942495602307	0.546379154015251	1	0.657204336075177	0.995227999524213	-0.0631228093983689	-0.0117584614646035	0.7921848511922	0.999853026651453	-0.0513643479337655
chr1	63057708	63059056	1349	-	utr3	Ino80d	0.525598344612199	0.999942495602307	0.688434630345461	1	0.722094438357069	0.995227999524213	-0.0429954369930728	-0.0117584614646035	0.7921848511922	0.999853026651453	-0.0312369755284694
chr1	63085764	63086362	599	-	utr5	Ino80d	0.939127894925001	0.999942495602307	0.954765788057178	1	0.909081602552155	0.995227999524213	-0.00528093756802703	-0.0117584614646035	0.7921848511922	0.999853026651453	0.00647752389657643
chr1	63105691	63114368	8678	-	utr5	Ino80d	0.0187992145350725	0.999942495602307	0.0329579717410996	1	0.072577903500922	0.995227999524213	-0.185780671825606	-0.0117584614646035	0.7921848511922	0.999853026651453	-0.174022210361002
chr1	63114467	63114667	201	-	utr5	Ino80d	0.523508059002124	0.999942495602307	0.476136720197458	1	0.560050780815613	0.995227999524213	0.0966245461235165	-0.0117584614646035	0.7921848511922	0.999853026651453	0.10838300758812
chr1	63157034	63157084	51	-	exon	Ndufs1	0.936027855608666	0.999942495602307	0.885576368303726	1	0.92264810840357	0.995227999524213	0.483849062231589	0.0893255016326148	0.0829442252188508	0.999853026651453	0.394523560598974
chr1	63170877	63175645	4769	-	utr5	Ndufs1	0.965880604446885	0.999942495602307	0.970616494005113	1	0.960234519676588	0.995227999524213	0.132366429136891	0.0893255016326148	0.0829442252188508	0.999853026651453	0.0430409275042764
chr1	63176583	63176783	201	-	utr5	Ndufs1	0.897351364216756	0.999942495602307	0.991010143080131	1	0.967707038618995	0.995227999524213	0.158769984197322	0.0893255016326148	0.0829442252188508	0.999853026651453	0.0694444825647075
chr1	64029996	64030095	100	-	utr3	Klf7	0.743938797506261	0.999942495602307	0.690049587861356	1	0.718794395819434	0.995227999524213	-0.10282962937231	-0.0411352390075059	0.416451532948546	0.999853026651453	-0.0616943903648042
chr1	64033088	64033188	101	-	utr3	Klf7	0.686992189589576	0.999942495602307	0.632234219479187	1	0.71834138014507	0.995227999524213	0.064297510725668	-0.0411352390075059	0.416451532948546	0.999853026651453	0.105432749733174
chr1	64033736	64034036	301	-	utr3	Klf7	0.0892829379052766	0.999942495602307	0.0830601647667115	1	0.151692885942679	0.995227999524213	0.108276017422597	-0.0411352390075059	0.416451532948546	0.999853026651453	0.149411256430103
chr1	64034435	64034634	200	-	utr3	Klf7	0.587610329394315	0.999942495602307	0.544920670092263	1	0.646385127221066	0.995227999524213	0.0556899438162643	-0.0411352390075059	0.416451532948546	0.999853026651453	0.0968251828237702
chr1	64034834	64035033	200	-	utr3	Klf7	0.462028735834598	0.999942495602307	0.50395230127635	1	0.653658192691997	0.995227999524213	-0.0142892131824159	-0.0411352390075059	0.416451532948546	0.999853026651453	0.02684602582509
chr1	64035482	64035732	251	-	utr3	Klf7	0.72220075972459	0.999942495602307	0.822294488983326	1	0.870192183637661	0.995227999524213	0.0373126762581397	-0.0411352390075059	0.416451532948546	0.999853026651453	0.0784479152656456
chr1	64078760	64121422	42663	-	utr5	Klf7	0.48721179096363	0.999942495602307	0.408003997392148	1	0.474776352824919	0.995227999524213	0.0158952678803655	-0.0411352390075059	0.416451532948546	0.999853026651453	0.0570305068878715
chr1	64607753	64607901	149	-	exon	Mettl21a	0.224948312557168	0.999942495602307	0.193151353262815	1	0.273118208629673	0.995227999524213	0.23668408575809	0.041013779928217	0.799049598100941	0.999853026651453	0.195670305829873
chr1	64616405	64616454	50	-	utr5	Mettl21a	0.799188528035208	0.999942495602307	0.838073394264541	1	0.93553614420711	0.995227999524213	0.0879066278261048	0.041013779928217	0.799049598100941	0.999853026651453	0.0468928478978877
chr1	64730856	64730906	51	-	utr3	Fzd5	0.0989379283500158	0.999942495602307	0.0512208886107533	1	0.190824753720382	0.995227999524213	-0.491507488338176	0.225165578110191	0.216649935431133	0.999853026651453	-0.716673066448367
chr1	64734836	64735980	1145	-	utr3	Fzd5	0.0642681892985668	0.999942495602307	0.0733383814708958	1	0.143417157959461	0.995227999524213	-0.112505399873983	0.225165578110191	0.216649935431133	0.999853026651453	-0.337670977984175
chr1	64736079	64736129	51	-	exon	Fzd5	0.146700841233446	0.999942495602307	0.137596773008398	1	0.197628852864571	0.995227999524213	-0.145342927553617	0.225165578110191	0.216649935431133	0.999853026651453	-0.370508505663808
chr1	64736328	64736427	100	-	exon	Fzd5	0.530495030720812	0.999942495602307	0.467936762191427	1	0.429830649716582	0.995227999524213	0.129184419485473	0.225165578110191	0.216649935431133	0.999853026651453	-0.0959811586247189
chr1	64736726	64737154	429	-	utr5	Fzd5	0.53088995951287	0.999942495602307	0.541631551371199	1	0.685014465822999	0.995227999524213	-0.107660237533004	0.225165578110191	0.216649935431133	0.999853026651453	-0.332825815643195
chr1	64737353	64737552	200	-	utr5	Fzd5	0.310303804261255	0.999942495602307	0.291201899470549	1	0.407448333065674	0.995227999524213	-0.0783492425408922	0.225165578110191	0.216649935431133	0.999853026651453	-0.303514820651084
chr1	64737652	64737751	100	-	utr5	Fzd5	0.926825371867154	0.999942495602307	0.963690699366344	1	0.94176674921199	0.995227999524213	0.0790848051134043	0.225165578110191	0.216649935431133	0.999853026651453	-0.146080772996787
chr1	64792405	64792455	51	-	utr3	Plekhm3	0.0340978661621079	0.999942495602307	0.0264627893286726	1	0.0429341789834968	0.995227999524213	0.208447571945094	0.0269137331991673	0.554523717739794	0.999853026651453	0.181533838745927
chr1	64794101	64794849	749	-	utr3	Plekhm3	0.825925388778346	0.999942495602307	0.93625557161393	1	0.885679345668249	0.995227999524213	0.0264789682452777	0.0269137331991673	0.554523717739794	0.999853026651453	-0.000434764953889614
chr1	64795048	64795098	51	-	exon	Plekhm3	0.970471112826215	0.999942495602307	0.938295790813708	1	0.806766508132574	0.995227999524213	-0.0676979154325094	0.0269137331991673	0.554523717739794	0.999853026651453	-0.0946116486316767
chr1	64921931	64922430	500	-	exon	Plekhm3	0.86586909104751	0.999942495602307	0.985760041730551	1	0.99022324070075	0.995227999524213	-0.0395516267372284	0.0269137331991673	0.554523717739794	0.999853026651453	-0.0664653599363957
chr1	64937778	64938227	450	-	exon	Plekhm3	0.827958583934576	0.999942495602307	0.748950280392636	1	0.794352715896985	0.995227999524213	0.181659697305443	0.0269137331991673	0.554523717739794	0.999853026651453	0.154745964106276
chr1	64938427	64953199	14773	-	utr5	Plekhm3	0.755928066832409	0.999942495602307	0.68249079251636	1	0.719855659877047	0.995227999524213	0.139155329929043	0.0269137331991673	0.554523717739794	0.999853026651453	0.112241596729876
chr1	64956674	64956724	51	-	utr5	Plekhm3	0.51733175296415	0.999942495602307	0.439736477289095	1	0.527939873684368	0.995227999524213	0.106789151456587	0.0269137331991673	0.554523717739794	0.999853026651453	0.0798754182574193
chr1	65179053	65179102	50	-	utr5	Idh1	0.469627939381968	0.999942495602307	0.422035754165051	1	0.520932354352249	0.995227999524213	-0.0700520236250708	-0.0219922131284262	0.797665345325126	0.999853026651453	-0.0480598104966446
chr1	65186401	65186451	51	-	utr5	Idh1	0.0989147920562582	0.999942495602307	0.0746928536078976	1	0.115540514093155	0.995227999524213	-0.173064415713714	-0.0219922131284262	0.797665345325126	0.999853026651453	-0.151072202585287
chr1	66801585	66801834	250	-	exon	Kansl1l	0.893987417711583	0.999942495602307	0.927906803458823	1	0.940855109802041	0.995227999524213	0.123653485356797	-0.0186465598822957	0.887021244335002	0.999853026651453	0.142300045239092
chr1	66817463	66817562	100	-	utr5	Kansl1l	0.999292768657898	1	0.961810727539831	1	0.963778066224354	0.995227999524213	-0.104061899258882	-0.0186465598822957	0.887021244335002	0.999853026651453	-0.0854153393765859
chr1	66857552	66858289	738	-	exon	Acadl	0.0205317960652806	0.999942495602307	0.0172222908687667	1	0.0487787925140589	0.995227999524213	0.191754567606443	-0.0135126898661551	0.848242418018825	0.999853026651453	0.205267257472598
chr1	66863228	66863277	50	-	utr5	Acadl	0.177763418178604	0.999942495602307	0.06241595597249	1	0.077572088196824	0.995227999524213	-0.183503811123625	-0.0135126898661551	0.848242418018825	0.999853026651453	-0.16999112125747
chr1	67002108	67002158	51	-	utr3	Lancl1	0.984524305212775	0.999965120913292	0.960602968403969	1	0.917288731523253	0.995227999524213	0.0707776314472863	0.0214226696978263	0.507670170154034	0.999853026651453	0.04935496174946
chr1	67038623	67038872	250	-	utr5	Lancl1	0.080354142694356	0.999942495602307	0.13035594861175	1	0.207518919097999	0.995227999524213	-0.151282226235691	0.0214226696978263	0.507670170154034	0.999853026651453	-0.172704895933518
chr1	68038712	68038811	100	-	utr3	Erbb4	0.730321979402473	0.999942495602307	0.682201581001855	1	0.747111057335784	0.995227999524213	0.192268904421126	-0.0139516865182997	0.752190546210469	0.999853026651453	0.206220590939426
chr1	68040107	68040356	250	-	exon	Erbb4	0.322503298635354	0.999942495602307	0.264528689812732	1	0.342911587834554	0.995227999524213	0.00866742550833111	-0.0139516865182997	0.752190546210469	0.999853026651453	0.0226191120266308
chr1	69107710	69108059	350	-	utr5	Erbb4	0.381178006923384	0.999942495602307	0.418848254613297	1	0.542998836144815	0.995227999524213	-0.117867235362205	-0.0139516865182997	0.752190546210469	0.999853026651453	-0.103915548843906
chr1	69538739	69538939	201	-	utr3	Ikzf2	0.182708175193418	0.999942495602307	0.173711688110506	1	0.2883748108461	0.995227999524213	-0.0510588943598483	-0.183492156350011	0.364028349147097	0.999853026651453	0.132433261990163
chr1	69539038	69539088	51	-	exon	Ikzf2	0.0219728955548014	0.999942495602307	0.0177711109366955	1	0.0229275457654363	0.995227999524213	0.275641892741703	-0.183492156350011	0.364028349147097	0.999853026651453	0.459134049091714
chr1	69539387	69539437	51	-	exon	Ikzf2	0.319291969715624	0.999942495602307	0.254231659211914	1	0.417241786516244	0.995227999524213	0.460179055210574	-0.183492156350011	0.364028349147097	0.999853026651453	0.643671211560585
chr1	71624256	71624306	51	-	exon	Fn1	0.466210367800466	0.999942495602307	0.382418491529745	1	0.314763395699003	0.995227999524213	-0.0428092444461083	-0.0501798606139224	0.154680017073568	0.999853026651453	0.00737061616781416
chr1	71653100	71653150	51	-	utr5	Fn1	0.659238988565083	0.999942495602307	0.616993412145296	1	0.668366148674668	0.995227999524213	-0.101716143664122	-0.0501798606139224	0.154680017073568	0.999853026651453	-0.0515362830501997
chr1	72428794	72428943	150	-	exon	March4	0.0485238837916046	0.999942495602307	0.082570839720299	1	0.157191795292851	0.995227999524213	-0.034045575177813	-0.00727022910948954	0.90644198090972	0.999853026651453	-0.0267753460683234
chr1	72452578	72534703	82126	-	exon	March4	0.0210210983281573	0.999942495602307	0.0205408781449001	1	0.0493722573660639	0.995227999524213	0.230746746316814	-0.00727022910948954	0.90644198090972	0.999853026651453	0.238016975426304
chr1	72534802	72534852	51	-	exon	March4	0.584527798580416	0.999942495602307	0.610369585527489	1	0.662167584607277	0.995227999524213	-0.23248520527459	-0.00727022910948954	0.90644198090972	0.999853026651453	-0.225214976165101
chr1	72535000	72535248	249	-	utr5	March4	0.100006620269467	0.999942495602307	0.0780299832091182	1	0.13594290259714	0.995227999524213	-0.0306406549916047	-0.00727022910948954	0.90644198090972	0.999853026651453	-0.0233704258821152
chr1	72536039	72536386	348	-	utr5	March4	0.665899567530816	0.999942495602307	0.716840647885517	1	0.767214216825632	0.995227999524213	-0.0588373607533486	-0.00727022910948954	0.90644198090972	0.999853026651453	-0.0515671316438591
chr1	72536534	72536732	199	-	utr5	March4	0.240069871622285	0.999942495602307	0.266461790397382	1	0.372022297631082	0.995227999524213	-0.145904059638265	-0.00727022910948954	0.90644198090972	0.999853026651453	-0.138633830528776
chr1	72858875	72859222	348	-	utr3	Igfbp5	0.406609572675336	0.999942495602307	0.502486863742048	1	0.522470677672532	0.995227999524213	-0.0120898262375654	0.0614898051552623	0.0399718217356386	0.999853026651453	-0.0735796313928277
chr1	72859470	72859570	101	-	utr3	Igfbp5	0.123913628142018	0.999942495602307	0.117428817981567	1	0.175565833717481	0.995227999524213	0.11252158663308	0.0614898051552623	0.0399718217356386	0.999853026651453	0.0510317814778174
chr1	72859818	72860463	646	-	utr3	Igfbp5	0.568579196259582	0.999942495602307	0.484385099509587	1	0.554001975810957	0.995227999524213	0.118162775593892	0.0614898051552623	0.0399718217356386	0.999853026651453	0.0566729704386296
chr1	72860562	72860612	51	-	utr3	Igfbp5	0.666199073994273	0.999942495602307	0.584187023262574	1	0.621683162746454	0.995227999524213	0.137844692014333	0.0614898051552623	0.0399718217356386	0.999853026651453	0.076354886859071
chr1	72860910	72860959	50	-	utr3	Igfbp5	0.576125887772864	0.999942495602307	0.638748611012679	1	0.690283425403857	0.995227999524213	0.159203472565078	0.0614898051552623	0.0399718217356386	0.999853026651453	0.0977136674098152
chr1	72862051	72862200	150	-	utr3	Igfbp5	0.0703490257157639	0.999942495602307	0.0294177961409102	1	0.0343006392555991	0.995227999524213	0.28340223839869	0.0614898051552623	0.0399718217356386	0.999853026651453	0.221912433243427
chr1	72873842	72873891	50	-	exon	Igfbp5	0.30441690572907	0.999942495602307	0.260656080827068	1	0.342272966459024	0.995227999524213	0.11433676587533	0.0614898051552623	0.0399718217356386	0.999853026651453	0.052846960720068
chr1	72874090	72874140	51	-	utr5	Igfbp5	0.660335975533189	0.999942495602307	0.750986712310982	1	0.780407735037883	0.995227999524213	-0.184577684200775	0.0614898051552623	0.0399718217356386	0.999853026651453	-0.246067489356037
chr1	73913971	73914520	550	-	utr3	Tns1	0.741991992676474	0.999942495602307	0.669998797993279	1	0.64168113368013	0.995227999524213	0.062340967569072	-0.0682126509265853	0.0418665166634192	0.999853026651453	0.130553618495657
chr1	73924766	73925115	350	-	exon	Tns1	0.202611314794155	0.999942495602307	0.147734757628451	1	0.26008122676741	0.995227999524213	0.0527085668360079	-0.0682126509265853	0.0418665166634192	0.999853026651453	0.120921217762593
chr1	73925514	73925564	51	-	exon	Tns1	0.760315131286893	0.999942495602307	0.70778916577227	1	0.879698577099567	0.995227999524213	-0.114302582957402	-0.0682126509265853	0.0418665166634192	0.999853026651453	-0.0460899320308171
chr1	73930400	73930450	51	-	exon	Tns1	0.686697572016729	0.999942495602307	0.645980287083132	1	0.69323387454022	0.995227999524213	-0.351085591622719	-0.0682126509265853	0.0418665166634192	0.999853026651453	-0.282872940696134
chr1	73953183	73953782	600	-	utr5	Tns1	0.462296325050886	0.999942495602307	0.391856815134684	1	0.540702391458956	0.995227999524213	0.113773059334285	-0.0682126509265853	0.0418665166634192	0.999853026651453	0.18198571026087
chr1	74037019	74037119	101	-	exon	Tns1	0.620922614050546	0.999942495602307	0.672583241632032	1	0.74573480036124	0.995227999524213	-0.110023323310537	-0.0682126509265853	0.0418665166634192	0.999853026651453	-0.0418106723839518
chr1	74091230	74091280	51	-	utr5	Tns1	0.0691780216265856	0.999942495602307	0.0315895932724658	1	0.143231213242302	0.995227999524213	1.0304264482201	-0.0682126509265853	0.0418665166634192	0.999853026651453	1.09863909914669
chr1	74284540	74284689	150	-	utr5	Aamp	0.720371783299516	0.999942495602307	0.86188994535527	1	0.921993228497911	0.995227999524213	-0.00340409845474193	0.0140340050795669	0.702517625615973	0.999853026651453	-0.0174381035343089
chr1	74288596	74288696	101	-	utr3	Tmbim1	0.981042896050381	0.999942495602307	0.966304586557621	1	0.895408583176439	0.995227999524213	-0.0118903936341535	-0.0420832335809347	0.489021853551716	0.999853026651453	0.0301928399467811
chr1	74289393	74289443	51	-	exon	Tmbim1	0.655635987768674	0.999942495602307	0.623817531709032	1	0.677871790508794	0.995227999524213	0.167989779098351	-0.0420832335809347	0.489021853551716	0.999853026651453	0.210073012679286
chr1	74295395	74295495	101	-	utr5	Tmbim1	0.221440987660554	0.999942495602307	0.270848751160837	1	0.344476155428493	0.995227999524213	-0.0563091282414204	-0.0420832335809347	0.489021853551716	0.999853026651453	-0.0142258946604858
chr1	74295644	74295744	101	-	utr5	Tmbim1	0.969974816548015	0.999942495602307	0.98552713087574	1	0.965228259972891	0.995227999524213	0.226094053296709	-0.0420832335809347	0.489021853551716	0.999853026651453	0.268177286877644
chr1	74304066	74304216	151	-	utr5	Tmbim1	0.278973448277729	0.999942495602307	0.342455924117247	1	0.416981675690028	0.995227999524213	-0.0465068406162419	-0.0420832335809347	0.489021853551716	0.999853026651453	-0.00442360703530727
chr1	74304316	74305522	1207	-	utr5	Tmbim1	0.785514594863228	0.999942495602307	0.770799717379191	1	0.940051232469215	0.995227999524213	0.477472335028784	-0.0420832335809347	0.489021853551716	0.999853026651453	0.519555568609718
chr1	74437857	74437957	101	-	utr3	Usp37	0.116188818920929	0.999942495602307	0.126618709829038	1	0.233881646179917	0.995227999524213	-0.118574679121921	0.0563295879819218	0.442987918461953	0.999853026651453	-0.174904267103843
chr1	74505751	74505801	51	-	utr5	Usp37	0.344671245174221	0.999942495602307	0.338137825498921	1	0.433479994774935	0.995227999524213	-0.0683108484550587	0.0563295879819218	0.442987918461953	0.999853026651453	-0.12464043643698
chr1	74506243	74544184	37942	-	utr5	Usp37	0.277175202959848	0.999942495602307	0.376095448602536	1	0.459265914419183	0.995227999524213	-0.156769245869916	0.0563295879819218	0.442987918461953	0.999853026651453	-0.213098833851838
chr1	74565874	74565924	51	-	utr3	Zfp142	0.752741984390933	0.999942495602307	0.710445002571634	1	0.774900731968135	0.995227999524213	-0.20328958390618	0.00705525064050774	0.862520883584284	0.999853026651453	-0.210344834546688
chr1	74566621	74567169	549	-	utr3	Zfp142	0.836061521497985	0.999942495602307	0.981937070504129	1	0.972148398569688	0.995227999524213	-0.0498550819722137	0.00705525064050774	0.862520883584284	0.999853026651453	-0.0569103326127214
chr1	74569742	74569942	201	-	utr3	Zfp142	0.367014231128204	0.999942495602307	0.440453736015101	1	0.536212213003842	0.995227999524213	0.0644541665348553	0.00705525064050774	0.862520883584284	0.999853026651453	0.0573989158943476
chr1	74570091	74570191	101	-	utr3	Zfp142	0.873220290964032	0.999942495602307	0.819610150254252	1	0.898482334281302	0.995227999524213	-0.0595132529546505	0.00705525064050774	0.862520883584284	0.999853026651453	-0.0665685035951582
chr1	74570439	74570539	101	-	utr3	Zfp142	0.00598907478337796	0.932646452609753	0.00443792805853189	1	0.0083673298546651	0.995227999524213	0.257054756563958	0.00705525064050774	0.862520883584284	0.999853026651453	0.24999950592345
chr1	74570639	74570888	250	-	utr3	Zfp142	0.474946919533217	0.999942495602307	0.434615862438533	1	0.490138539857682	0.995227999524213	0.017643573426813	0.00705525064050774	0.862520883584284	0.999853026651453	0.0105883227863053
chr1	74570987	74571087	101	-	utr3	Zfp142	0.301871566172454	0.999942495602307	0.264812242453861	1	0.390039207502791	0.995227999524213	0.626431186485412	0.00705525064050774	0.862520883584284	0.999853026651453	0.619375935844904
chr1	74571635	74572182	548	-	utr3	Zfp142	0.0194509420803035	0.999942495602307	0.0197025023988524	1	0.0438302237026808	0.995227999524213	0.177130352462713	0.00705525064050774	0.862520883584284	0.999853026651453	0.170075101822206
chr1	74572282	74572382	101	-	utr3	Zfp142	0.473690432251014	0.999942495602307	0.423914576367123	1	0.511199956105497	0.995227999524213	0.0117927655190581	0.00705525064050774	0.862520883584284	0.999853026651453	0.00473751487855033
chr1	74575947	74576047	101	-	utr3	Zfp142	0.20533183930966	0.999942495602307	0.236203306564675	1	0.319739058526412	0.995227999524213	-0.0522719145463406	0.00705525064050774	0.862520883584284	0.999853026651453	-0.0593271651868484
chr1	74579747	74579797	51	-	exon	Zfp142	0.966201451372402	0.999942495602307	0.974867296777436	1	0.95484655153452	0.995227999524213	0.174163791108043	0.00705525064050774	0.862520883584284	0.999853026651453	0.167108540467535
chr1	74585580	74585680	101	-	utr5	Zfp142	0.450949675664946	0.999942495602307	0.502760866999472	1	0.584723972243344	0.995227999524213	-0.127408274765464	0.00705525064050774	0.862520883584284	0.999853026651453	-0.134463525405971
chr1	74587698	74588246	549	-	utr5	Zfp142	0.686557342945082	0.999942495602307	0.776350824529226	1	0.882186837820037	0.995227999524213	-0.00112835791243506	0.00705525064050774	0.862520883584284	0.999853026651453	-0.0081836085529428
chr1	74593946	74594144	199	-	utr3	Rnf25	0.826727831110353	0.999942495602307	0.742528150409012	1	0.860098026665351	0.995227999524213	0.0222828974677626	-0.0810437949205163	0.220911421987658	0.999853026651453	0.103326692388279
chr1	74598817	74599136	320	-	utr3	Rnf25	0.926033176914656	0.999942495602307	0.988424837369522	1	0.984834205745252	0.995227999524213	-0.153450876198957	-0.0810437949205163	0.220911421987658	0.999853026651453	-0.0724070812784402
chr1	74601298	74601347	50	-	utr5	Rnf25	0.0829596935219433	0.999942495602307	0.0521011572187424	1	0.088916727521751	0.995227999524213	0.0705534523170829	-0.0810437949205163	0.220911421987658	0.999853026651453	0.151597247237599
chr1	74903284	74903334	51	-	exon	Cfap65	0.519617545027653	0.999942495602307	0.339220889001647	1	0.366390720096447	0.995227999524213	0.299097251229077	-0.0640675212793617	0.415208505661593	0.999853026651453	0.363164772508439
chr1	74924871	74925169	299	-	exon	Cfap65	0.34718412099516	0.999942495602307	0.309626529216589	1	0.390277776797342	0.995227999524213	-0.239365682976811	-0.0640675212793617	0.415208505661593	0.999853026651453	-0.175298161697449
chr1	74933217	74935599	2383	-	utr5	Cfap65	0.468452362214315	0.999942495602307	0.473828260137145	1	0.693364747924707	0.995227999524213	-0.368930727090679	-0.0640675212793617	0.415208505661593	0.999853026651453	-0.304863205811317
chr1	75136548	75136648	101	-	exon	Cnppd1	0.878687459744047	0.999942495602307	0.970992684236803	1	0.953533850484207	0.995227999524213	0.0283834205304799	0.0891390967762919	0.150854103787788	0.999853026651453	-0.060755676245812
chr1	75141498	75141597	100	-	utr5	Cnppd1	0.128024931636748	0.999942495602307	0.13377653182203	1	0.164823106884795	0.995227999524213	-0.311043496740021	0.0891390967762919	0.150854103787788	0.999853026651453	-0.400182593516313
chr1	75142258	75142711	454	-	utr5	Cnppd1	0.630865106080539	0.999942495602307	0.700357440196093	1	0.705428628530013	0.995227999524213	-0.082248296213835	0.0891390967762919	0.150854103787788	0.999853026651453	-0.171387392990127
chr1	75179647	75179702	56	-	exon	Gm29253	0.505427930096761	0.999942495602307	0.467226865027619	1	0.547714407865503	0.995227999524213	0.157977317462492	1.03088486636142	0.653781712005973	0.999853026651453	-0.872907548898931
chr1	75180193	75180342	150	-	utr5	Abcb6	0.615094288121665	0.999942495602307	0.674249904664078	1	0.867917720503557	0.995227999524213	-0.0747817420489716	-0.332522897509036	0.200995347698413	0.999853026651453	0.257741155460065
chr1	75181605	75181804	200	-	utr3	Atg9a	0.293600865674652	0.999942495602307	0.257718344565134	1	0.35473331089344	0.995227999524213	0.0422064625101351	-0.0350335830119297	0.328347409437713	0.999853026651453	0.0772400455220648
chr1	75186338	75186387	50	-	utr3	Atg9a	0.303262435822643	0.999942495602307	0.238870919824919	1	0.374548068403381	0.995227999524213	0.110486659757843	-0.0350335830119297	0.328347409437713	0.999853026651453	0.145520242769772
chr1	75191848	75191997	150	-	utr5	Atg9a	0.011652409099528	0.972911627026675	0.010508908977224	1	0.0427590929744672	0.995227999524213	0.00552899367436557	-0.0350335830119297	0.328347409437713	0.999853026651453	0.0405625766862952
chr1	75192097	75192196	100	-	utr5	Atg9a	0.440169695455757	0.999942495602307	0.444044684875019	1	0.503584963926545	0.995227999524213	-0.206155971883543	-0.0350335830119297	0.328347409437713	0.999853026651453	-0.171122388871613
chr1	75199397	75199496	100	-	utr3	Glb1l	0.978155264547893	0.999942495602307	0.93585274363063	1	0.951647135835424	0.995227999524213	0.0825830937389342	0.157991216003891	0.220832140420781	0.999853026651453	-0.0754081222649572
chr1	75199645	75199744	100	-	utr3	Glb1l	0.788525849672411	0.999942495602307	0.813158631549236	1	0.842271899167953	0.995227999524213	0.104523843870505	0.157991216003891	0.220832140420781	0.999853026651453	-0.0534673721333864
chr1	75210664	75210763	100	-	utr5	Glb1l	0.549008507634098	0.999942495602307	0.550271932016079	1	0.691639957270197	0.995227999524213	0.0484530766088729	0.157991216003891	0.220832140420781	0.999853026651453	-0.109538139395019
chr1	75215116	75215412	297	-	utr3	Tuba4a	0.212468387284795	0.999942495602307	0.174948382716056	1	0.201406238999469	0.995227999524213	0.116967771943317	0.0119915090660521	0.58741341282635	0.999853026651453	0.104976262877265
chr1	75215609	75215955	347	-	utr3	Tuba4a	0.198883750989807	0.999942495602307	0.187175461095714	1	0.192465655219875	0.995227999524213	0.122985285828279	0.0119915090660521	0.58741341282635	0.999853026651453	0.110993776762227
chr1	75216201	75216497	297	-	utr3	Tuba4a	0.500631573613181	0.999942495602307	0.417238982860883	1	0.495290649002877	0.995227999524213	0.0358257352645815	0.0119915090660521	0.58741341282635	0.999853026651453	0.0238342261985294
chr1	75217375	75218574	1200	-	utr5	Tuba4a	0.222976120419898	0.999942495602307	0.176839887786244	1	0.310750151715781	0.995227999524213	0.0104517512215954	0.0119915090660521	0.58741341282635	0.999853026651453	-0.0015397578444567
chr1	75219241	75219290	50	-	utr5	Tuba4a	0.0941562109421777	0.999942495602307	0.080916847717907	1	0.122786482865526	0.995227999524213	-0.0269413039243151	0.0119915090660521	0.58741341282635	0.999853026651453	-0.0389328129903672
chr1	75258003	75258053	51	-	exon	Ptprn	0.973326021340493	0.999942495602307	0.848405907243228	1	0.908330902996673	0.995227999524213	0.0572219765088795	-0.0320811595979752	0.106799968435196	0.999853026651453	0.0893031361068548
chr1	75263892	75264452	561	-	utr5	Ptprn	0.302335066507315	0.999942495602307	0.429937020262217	1	0.616135550842733	0.995227999524213	-0.0429916562005701	-0.0320811595979752	0.106799968435196	0.999853026651453	-0.0109104966025948
chr1	75278317	75278415	99	-	utr5	Resp18	0.902241003925092	0.999942495602307	0.986860133436851	1	0.897762779145189	0.995227999524213	0.0534684208659143	0.113582988428216	0.135517331305229	0.999853026651453	-0.0601145675623021
chr1	75316746	75316846	101	-	utr5	Dnpep	0.325016599086134	0.999942495602307	0.342322499520557	1	0.433414517097835	0.995227999524213	-0.124352246797068	-0.00369353341223956	0.957212740030153	0.999853026651453	-0.120658713384829
chr1	75317394	75317444	51	-	utr5	Dnpep	0.612570336527295	0.999942495602307	0.642122774227881	1	0.684927055786411	0.995227999524213	-0.127333586749173	-0.00369353341223956	0.957212740030153	0.999853026651453	-0.123640053336934
chr1	75317544	75317594	51	-	utr5	Dnpep	0.388689979677319	0.999942495602307	0.328881525814602	1	0.438588524084065	0.995227999524213	0.192723913070417	-0.00369353341223956	0.957212740030153	0.999853026651453	0.196417446482657
chr1	75474767	75475113	347	-	utr3	Chpf	0.565862400509362	0.999942495602307	0.448182310254813	1	0.578436966459054	0.995227999524213	-0.0232350174080996	-0.0235691710891756	0.507460626093571	0.999853026651453	0.000334153681076067
chr1	75475360	75476052	693	-	utr3	Chpf	0.296055143319747	0.999942495602307	0.263968353320082	1	0.347006420643302	0.995227999524213	0.030827943422328	-0.0235691710891756	0.507460626093571	0.999853026651453	0.0543971145115037
chr1	75477433	75477730	298	-	utr3	Chpf	0.45673005292122	0.999942495602307	0.603619322820813	1	0.531082762206285	0.995227999524213	0.0226083469136687	-0.0235691710891756	0.507460626093571	0.999853026651453	0.0461775180028443
chr1	75479360	75485863	6504	-	utr3	Obsl1	0.660443000913754	0.999942495602307	0.906164413608297	1	0.966773415572825	0.995227999524213	-0.0458683206345014	-0.0705196130613397	0.0989149693801524	0.999853026651453	0.0246512924268384
chr1	75486642	75487090	449	-	exon	Obsl1	0.766756051408849	0.999942495602307	0.696246379539988	1	0.728660771664398	0.995227999524213	0.00299785640227407	-0.0705196130613397	0.0989149693801524	0.999853026651453	0.0735174694636138
chr1	75487190	75487290	101	-	exon	Obsl1	0.233889306876203	0.999942495602307	0.185359445828379	1	0.238273613645296	0.995227999524213	0.288500288588916	-0.0705196130613397	0.0989149693801524	0.999853026651453	0.359019901650256
chr1	75490914	75491014	101	-	utr3	Obsl1	0.604224550082094	0.999942495602307	0.625273820412226	1	0.664164102829394	0.995227999524213	0.101550354319278	-0.0705196130613397	0.0989149693801524	0.999853026651453	0.172069967380618
chr1	75505307	75506452	1146	-	utr5	Obsl1	0.794343890942446	0.999942495602307	0.981749922253529	1	0.996778312779738	0.997692722066503	-0.0501275357113905	-0.0705196130613397	0.0989149693801524	0.999853026651453	0.0203920773499492
chr1	77368627	77368776	150	-	utr3	Epha4	0.18223107647659	0.999942495602307	0.199319087588736	1	0.284376493353393	0.995227999524213	0.0476767698009897	0.0355369424337127	0.236770354641314	0.999853026651453	0.0121398273672769
chr1	77369173	77369422	250	-	utr3	Epha4	0.661958507962787	0.999942495602307	0.717371266641188	1	0.65115699061836	0.995227999524213	-0.00582905109825561	0.0355369424337127	0.236770354641314	0.999853026651453	-0.0413659935319683
chr1	77373058	77373306	249	-	utr3	Epha4	0.27625325066818	0.999942495602307	0.355326655755012	1	0.396302024286918	0.995227999524213	0.0795965459992392	0.0355369424337127	0.236770354641314	0.999853026651453	0.0440596035655265
chr1	77373406	77373803	398	-	utr3	Epha4	0.513159049680457	0.999942495602307	0.700219611555202	1	0.715503292357906	0.995227999524213	0.0242353199758073	0.0355369424337127	0.236770354641314	0.999853026651453	-0.0113016224579054
chr1	77506632	77506681	50	-	utr3	Epha4	0.790843930621708	0.999942495602307	0.733725906048569	1	0.82009123397425	0.995227999524213	0.166813922425754	0.0355369424337127	0.236770354641314	0.999853026651453	0.131276979992041
chr1	77506880	77507178	299	-	utr3	Epha4	0.379125102731344	0.999942495602307	0.287301237194793	1	0.311817604123164	0.995227999524213	0.087571830105452	0.0355369424337127	0.236770354641314	0.999853026651453	0.0520348876717392
chr1	77514989	77515088	100	-	utr5	Epha4	0.618847042807295	0.999942495602307	0.55999086810399	1	0.642306600110514	0.995227999524213	0.0398782307571528	0.0355369424337127	0.236770354641314	0.999853026651453	0.00434128832344005
chr1	78418222	78425116	6895	-	utr3	Farsb	0.0765441860243402	0.999942495602307	0.0815418308137371	1	0.0860247017311204	0.995227999524213	-0.0723329340740834	-0.0732774172206269	0.38857070152889	0.999853026651453	0.000944483146543482
chr1	79435211	79435359	149	-	exon	Scg2	0.637319070735528	0.999942495602307	0.477445339629584	1	0.383137168313804	0.995227999524213	0.0776275459225444	-0.00263043498004571	0.965663500260439	0.999853026651453	0.0802579809025901
chr1	79436148	79436345	198	-	exon	Scg2	0.0948607723344841	0.999942495602307	0.0482872012050839	1	0.0439027538272945	0.995227999524213	0.184106372544022	-0.00263043498004571	0.965663500260439	0.999853026651453	0.186736807524068
chr1	79436591	79436641	51	-	exon	Scg2	0.531430981433153	0.999942495602307	0.425528246172185	1	0.438278381519219	0.995227999524213	0.0518227509542206	-0.00263043498004571	0.965663500260439	0.999853026651453	0.0544531859342663
chr1	79439972	79440071	100	-	utr5	Scg2	0.0753918618744896	0.999942495602307	0.0806070368050529	1	0.153240759707878	0.995227999524213	-0.111007739267388	-0.00263043498004571	0.965663500260439	0.999853026651453	-0.108377304287342
chr1	79761569	79761769	201	-	utr5	Wdfy1	0.566584615624473	0.999942495602307	0.495281907333163	1	0.617596159165341	0.995227999524213	-0.0734262575854816	-0.0440240139853136	0.484802785022285	0.999853026651453	-0.029402243600168
chr1	79776043	79776143	101	-	utr5	Wdfy1	0.0152802281460623	0.999942495602307	0.0144327670568271	1	0.0346576028022199	0.995227999524213	-0.244758722424881	-0.0440240139853136	0.484802785022285	0.999853026651453	-0.200734708439567
chr1	79858251	79858301	51	-	exon	Serpine2	0.0054478582017635	0.918340585002963	0.00243025574814165	1	0.00381114152465808	0.995227999524213	-0.203388171071698	0.0314012931702439	0.398318835110867	0.999853026651453	-0.234789464241942
chr1	79858550	79858650	101	-	utr5	Serpine2	0.376992858433894	0.999942495602307	0.231191453643697	1	0.21045956210766	0.995227999524213	-0.156877991171032	0.0314012931702439	0.398318835110867	0.999853026651453	-0.188279284341276
chr1	80267061	80267210	150	-	utr3	Cul3	0.460935736532851	0.999942495602307	0.500401657616722	1	0.499749731720173	0.995227999524213	-0.0206813312077587	-0.0475055167866675	0.191945239307336	0.999853026651453	0.0268241855789088
chr1	80340281	80340480	200	-	utr5	Cul3	0.28723269701758	0.999942495602307	0.272014834560896	1	0.291803116967229	0.995227999524213	-0.167783272806268	-0.0475055167866675	0.191945239307336	0.999853026651453	-0.120277756019601
chr1	80758377	80758477	101	-	exon	Dock10	0.0483496987612488	0.999942495602307	0.0399210626556143	1	0.0886989785061921	0.995227999524213	0.154103714175796	-0.0248392986349031	0.659758505723966	0.999853026651453	0.178943012810699
chr1	82237298	82287819	50522	-	utr3	Irs1	0.237483937612343	0.999942495602307	0.20602504379916	1	0.313452098459916	0.995227999524213	0.0787934417572156	0.027818533212334	0.616786158651464	0.999853026651453	0.0509749085448816
chr1	82288268	82288668	401	-	exon	Irs1	0.735895305159411	0.999942495602307	0.851624249635406	1	0.856744425685397	0.995227999524213	0.0252404009147322	0.027818533212334	0.616786158651464	0.999853026651453	-0.00257813229760181
chr1	82288868	82288918	51	-	exon	Irs1	0.421999120660291	0.999942495602307	0.454404985185515	1	0.584049550837613	0.995227999524213	0.0218986868236581	0.027818533212334	0.616786158651464	0.999853026651453	-0.00591984638867597
chr1	82289318	82289418	101	-	exon	Irs1	0.254769286415208	0.999942495602307	0.215645352359857	1	0.256316426648399	0.995227999524213	0.102084436750604	0.027818533212334	0.616786158651464	0.999853026651453	0.0742659035382705
chr1	82289517	82289867	351	-	exon	Irs1	0.194257517264322	0.999942495602307	0.23018104688111	1	0.295220279234859	0.995227999524213	-0.0791894140478647	0.027818533212334	0.616786158651464	0.999853026651453	-0.107007947260199
chr1	82289967	82290167	201	-	exon	Irs1	0.839840260692014	0.999942495602307	0.792850246116685	1	0.895750305522067	0.995227999524213	0.108287729717775	0.027818533212334	0.616786158651464	0.999853026651453	0.0804691965054405
chr1	82290667	82291116	450	-	utr5	Irs1	0.939920384184129	0.999942495602307	0.849504702278254	1	0.911375646524223	0.995227999524213	0.0228288993684052	0.027818533212334	0.616786158651464	0.999853026651453	-0.00498963384392881
chr1	82291216	82291416	201	-	utr5	Irs1	0.509012140901119	0.999942495602307	0.456725588305901	1	0.494099240066714	0.995227999524213	0.0153113920720246	0.027818533212334	0.616786158651464	0.999853026651453	-0.0125071411403094
chr1	82724919	82724969	51	-	exon	C430014B12Rik	0.249901288550134	0.999942495602307	0.258864930868018	1	0.323774522251063	0.995227999524213	-0.00560758869729854	-0.856821353839714	0.264054078618254	0.999853026651453	0.851213765142415
chr1	83275710	83275809	100	-	exon	Sphkap	0.506468065473724	0.999942495602307	0.424662033215551	1	0.509025730369544	0.995227999524213	0.00673770205569106	-0.00233131588878728	0.943931681937304	0.999853026651453	0.00906901794447834
chr1	83275958	83276108	151	-	exon	Sphkap	0.331572458034893	0.999942495602307	0.279787293795724	1	0.251504464271638	0.995227999524213	0.114570098409928	-0.00233131588878728	0.943931681937304	0.999853026651453	0.116901414298715
[truncated: 39,724 more rows]
