# Supplementary material for: Limits in the detection of m6A changes using MeRIP/m6A-seq
Source: Sci Rep. 2020 Apr 20;10:6590. doi: 10.1038/s41598-020-63355-3 (PMC7170965; doi:10.1038/s41598-020-63355-3)
Supplement: Supplementary file 3 — Supplementary information 3. [file 41598_2020_63355_MOESM3_ESM.zip › additional_file4_v2/metdiff_deq_results/li_ythdf2_2018_deq_results.txt]

seqnames	start	end	width	strand	annot	main.gene	deseq2.p	deseq2.padj	edger.p	edger.padj	qnb.p	qnb.padj	peak.l2fc	gene.l2fc	gene.p	gene.padj	diff.l2fc
chr1	6240064	6240364	301	+	exon	Rb1cc1	0.368270810121234	1	0.383060252630397	1	0.411924961110792	0.998013368711907	-0.273669659250357	0.00104226632274768	0.997150019130026	0.999933768943056	-0.274711925573105
chr1	6244103	6244203	101	+	exon	Rb1cc1	0.696163424234588	1	0.713248997857197	1	0.698241685219661	0.998013368711907	-0.525977816213774	0.00104226632274768	0.997150019130026	0.999933768943056	-0.527020082536522
chr1	6248405	6249054	650	+	exon	Rb1cc1	0.713631024229421	1	0.737760696244749	1	0.717956637863982	0.998013368711907	-0.309986631186031	0.00104226632274768	0.997150019130026	0.999933768943056	-0.311028897508779
chr1	6249204	6249354	151	+	exon	Rb1cc1	0.830677565504497	1	0.85137172736487	1	0.88514528924982	0.998013368711907	0.0579778551935875	0.00104226632274768	0.997150019130026	0.999933768943056	0.0569355888708398
chr1	6249554	6250154	601	+	exon	Rb1cc1	0.893924312058899	1	0.848932100098271	1	0.847084952729916	0.998013368711907	-0.0117973104596883	0.00104226632274768	0.997150019130026	0.999933768943056	-0.0128395767824359
chr1	7120344	7120592	249	+	exon	Pcmtd1	0.887276397793543	1	0.921115326711453	1	0.936367494550745	0.998013368711907	0.0082765954519692	0.0560959553065599	0.857041683329562	0.999933768943056	-0.0478193598545907
chr1	7169557	7170053	497	+	utr3	Pcmtd1	0.998340548077424	1	0.956973600296758	1	0.928449753070261	0.998013368711907	0.0542377239987138	0.0560959553065599	0.857041683329562	0.999933768943056	-0.00185823130784614
chr1	9546007	9546257	251	+	exon	Rrs1	0.981915091804951	1	0.993741194509104	1	0.985179301736727	0.998013368711907	0.115323445961041	0.144149674616563	0.664132157874258	0.999933768943056	-0.028826228655522
chr1	9546357	9546856	500	+	utr3	Rrs1	0.856959448209113	1	0.867129356061048	1	0.865814647953779	0.998013368711907	-0.0531085658420881	0.144149674616563	0.664132157874258	0.999933768943056	-0.197258240458652
chr1	9747697	9747845	149	+	exon	1700034P13Rik	0.434797449995676	1	0.480678580982941	1	0.665940577928319	0.998013368711907	0.240655234203177	1.13225158284166	0.320279635501049	0.999933768943056	-0.891596348638487
chr1	9747992	9748386	395	+	exon	1700034P13Rik	0.472529761629017	1	0.509351942959995	1	0.674540535889373	0.998013368711907	0.118031298354289	1.13225158284166	0.320279635501049	0.999933768943056	-1.01422028448737
chr1	10066508	10066657	150	+	exon	Cspp1	0.952054788262021	1	0.939610016642832	1	0.958299918185881	0.998013368711907	-0.114771109500189	-0.137621768174759	0.599563574584506	0.999933768943056	0.02285065867457
chr1	12858893	12859493	601	+	utr3	Sulf1	0.584494398602633	1	0.60340663292173	1	0.551422127446071	0.998013368711907	0.229580775020436	0.272898379989122	0.61856138345193	0.999933768943056	-0.0433176049686862
chr1	12859743	12859843	101	+	utr3	Sulf1	0.30522658063632	1	0.280267856877652	1	0.516767747227813	0.998013368711907	0.391619701166458	0.272898379989122	0.61856138345193	0.999933768943056	0.118721321177335
chr1	15805795	15805894	100	+	exon	Terf1	0.688958105686925	1	0.698157593603035	1	0.831586071452847	0.998013368711907	0.198927924744885	0.0661732297207129	0.834232072504853	0.999933768943056	0.132754695024172
chr1	16677292	16677488	197	+	utr3	Tmem70	0.77054704150413	1	0.764491718237319	1	0.738147192235467	0.998013368711907	0.255850723684234	0.20492626765735	0.616056888324233	0.999933768943056	0.0509244560268837
chr1	20934662	20935111	450	+	exon	Paqr8	0.904748265639186	1	0.899856234172372	1	0.866489981109985	0.998013368711907	0.54358964177651	0.516922687131123	0.0789873151036432	0.999933768943056	0.0266669546453875
chr1	20935410	20936009	600	+	utr3	Paqr8	0.59265248750887	1	0.637739450134822	1	0.755089945380334	0.998013368711907	0.339612003149452	0.516922687131123	0.0789873151036432	0.999933768943056	-0.177310683981671
chr1	20936158	20938453	2296	+	utr3	Paqr8	0.849668046840741	1	0.875635465819434	1	0.951711939897958	0.998013368711907	0.395867792870098	0.516922687131123	0.0789873151036432	0.999933768943056	-0.121054894261025
chr1	21218671	21218816	146	+	utr5	Tmem14a	0.898767764123708	1	0.900338393735301	1	0.965114114659842	0.998013368711907	0.627766155436147	0.362347959712723	0.153368857052604	0.999933768943056	0.265418195723424
chr1	21229540	21229637	98	+	utr3	Tmem14a	0.491703295204189	1	0.482021056014477	1	0.608804066154667	0.998013368711907	0.460551357291963	0.362347959712723	0.153368857052604	0.999933768943056	0.0982033975792398
chr1	23845139	23845387	249	+	utr3	B3gat2	0.81249073043541	1	0.766475996593047	1	0.8033140852614	0.998013368711907	-0.127602275606099	-0.187101506890124	0.699369466362116	0.999933768943056	0.0594992312840247
chr1	23848315	23848414	100	+	utr3	B3gat2	0.540368396115361	1	0.614690413363985	1	0.763766278832576	0.998013368711907	0.15344708770707	-0.187101506890124	0.699369466362116	0.999933768943056	0.340548594597194
chr1	24231451	24237210	5760	+	exon	Col9a1	NA	NA	0.880099921124087	1	0.767033087779274	0.998013368711907	-2.54207366842653	-2.85843797716699	NA	NA	0.316364308740455
chr1	24763371	24763768	398	+	utr3	Lmbrd1	0.44996303609863	1	0.420368119690625	1	0.521338611194778	0.998013368711907	0.0629685683082211	0.0607393592908667	0.764692824610542	0.999933768943056	0.00222920901735441
chr1	27900493	27900639	147	+	exon	Gm5524	0.880264154507396	1	0.877920305655958	1	0.830770782720647	0.998013368711907	0.236447536973408	-0.888059005402524	0.361487351681196	0.999933768943056	1.12450654237593
chr1	33670416	33670564	149	+	exon	1700001G17Rik	0.325238409322144	1	0.284969325190297	1	0.559372687430685	0.998013368711907	-0.0238697557581145	-1.08054317503574	0.258809777347657	NA	1.05667341927763
chr1	33719987	33720137	151	+	utr5	Rab23	0.544455127525417	1	0.530900987793012	1	0.788368854732073	0.998013368711907	-0.517376237328113	0.0280718943523534	0.895298980577131	0.999933768943056	-0.545448131680467
chr1	33739370	33740119	750	+	utr3	Rab23	0.821622694875652	1	0.842911127095792	1	0.85652097860352	0.998013368711907	-0.0439954261195344	0.0280718943523534	0.895298980577131	0.999933768943056	-0.0720673204718878
chr1	34180173	34180472	300	+	exon	Dst	0.187405690571523	1	0.17570290227794	1	0.407166905870254	0.998013368711907	-0.368486265457608	0.0595160781268187	0.843989519368656	0.999933768943056	-0.428002343584426
chr1	34188084	34188334	251	+	exon	Dst	0.770308004443936	1	0.740834530416698	1	0.877324749178786	0.998013368711907	0.183128384463539	0.0595160781268187	0.843989519368656	0.999933768943056	0.12361230633672
chr1	34188484	34189033	550	+	exon	Dst	0.889868602335717	1	0.926125294887087	1	0.958493932914425	0.998013368711907	0.138695306287363	0.0595160781268187	0.843989519368656	0.999933768943056	0.0791792281605445
chr1	34189482	34189582	101	+	exon	Dst	0.769251309462721	1	0.8023033288396	1	0.843839690380267	0.998013368711907	0.0188768395831817	0.0595160781268187	0.843989519368656	0.999933768943056	-0.040639238543637
chr1	34190331	34190681	351	+	exon	Dst	0.501048047718879	1	0.494321990471912	1	0.641877328055815	0.998013368711907	0.390017997527477	0.0595160781268187	0.843989519368656	0.999933768943056	0.330501919400658
chr1	34191081	34191180	100	+	exon	Dst	0.920708490336502	1	0.905521272909561	1	0.972956231505552	0.998013368711907	0.394355320267681	0.0595160781268187	0.843989519368656	0.999933768943056	0.334839242140862
chr1	34191830	34192229	400	+	exon	Dst	0.827675726283651	1	0.790797310659958	1	0.81183348083625	0.998013368711907	0.379079888177878	0.0595160781268187	0.843989519368656	0.999933768943056	0.319563810051059
chr1	34192679	34193028	350	+	exon	Dst	0.348775725056099	1	0.355471207475874	1	0.423728780338146	0.998013368711907	0.270505833828369	0.0595160781268187	0.843989519368656	0.999933768943056	0.210989755701551
chr1	34201078	34202457	1380	+	exon	Dst	0.509791658945081	1	0.47076902755899	1	0.602011416681196	0.998013368711907	0.0929900573974409	0.0595160781268187	0.843989519368656	0.999933768943056	0.0334739792706222
chr1	34225655	34225854	200	+	exon	Dst	0.537112754865187	1	0.520969533495807	1	0.637841274193526	0.998013368711907	0.263165531494845	0.0595160781268187	0.843989519368656	0.999933768943056	0.203649453368026
chr1	34227824	34228324	501	+	exon	Dst	0.701143708656529	1	0.674341458676656	1	0.727239391528464	0.998013368711907	0.154049959892265	0.0595160781268187	0.843989519368656	0.999933768943056	0.0945338817654466
chr1	34228424	34229073	650	+	exon	Dst	0.951990397982362	1	0.908611852452693	1	0.960740922875646	0.998013368711907	0.048693804682567	0.0595160781268187	0.843989519368656	0.999933768943056	-0.0108222734442516
chr1	34237670	34237870	201	+	exon	Dst	0.127438246103091	1	0.115886943629795	1	0.291144906943883	0.998013368711907	-0.767823056707711	0.0595160781268187	0.843989519368656	0.999933768943056	-0.827339134834529
chr1	34307412	34307562	151	+	exon	Dst	0.763409631778505	1	0.779590411942928	1	0.824263538314315	0.998013368711907	0.0557273259297342	0.0595160781268187	0.843989519368656	0.999933768943056	-0.00378875219708449
chr1	34721729	34722525	797	+	exon	Arhgef4	0.87052189685899	1	0.908513916462991	1	0.919394720013016	0.998013368711907	-0.0806122247709563	-0.0352657683060187	0.871884086266404	0.999933768943056	-0.0453464564649377
chr1	34723272	34724965	1694	+	exon	Arhgef4	0.890359665990619	1	0.901908703083137	1	0.906290801952815	0.998013368711907	-0.0753804797082432	-0.0352657683060187	0.871884086266404	0.999933768943056	-0.0401147114022246
chr1	34811815	34812213	399	+	utr3	Arhgef4	0.601755190068404	1	0.647141075267159	1	0.727891554306958	0.998013368711907	-0.185235615838115	-0.0352657683060187	0.871884086266404	0.999933768943056	-0.149969847532096
chr1	34812562	34812662	101	+	utr3	Arhgef4	0.80192004617841	1	0.817557535497332	1	0.896700033308505	0.998013368711907	-0.10915619654415	-0.0352657683060187	0.871884086266404	0.999933768943056	-0.0738904282381317
chr1	36103601	36104599	999	+	utr3	Hs6st1	0.853905096244282	1	0.875258486119908	1	0.92627450254858	0.998013368711907	0.00318549666552014	0.172244682954309	0.339508867576075	0.999933768943056	-0.169059186288789
chr1	36106047	36106396	350	+	utr3	Hs6st1	0.308775002214583	1	0.477768820871227	1	0.62739285701957	0.998013368711907	0.0701707665947224	0.172244682954309	0.339508867576075	0.999933768943056	-0.102073916359586
chr1	36319033	36319633	601	+	utr3	Arid5a	0.933564125216616	1	0.974491667621441	1	0.973987406406381	0.998013368711907	-0.639875842227081	-0.790903513273489	0.0329814257025342	0.999933768943056	0.151027671046408
chr1	36319783	36321181	1399	+	utr3	Arid5a	0.551100017282829	1	0.562010679781166	1	0.647343829979686	0.998013368711907	-0.441118120617151	-0.790903513273489	0.0329814257025342	0.999933768943056	0.349785392656338
chr1	36321281	36321431	151	+	utr3	Arid5a	0.417842584812563	1	0.3859374852777	1	0.624314173811588	0.998013368711907	0.0366497344367802	-0.790903513273489	0.0329814257025342	0.999933768943056	0.827553247710269
chr1	36420361	36420673	313	+	utr3	Fer1l5	0.69331922942613	1	0.715814464970785	1	0.780463123574063	0.998013368711907	-0.552416517914055	-0.2633210557309	0.51918157788049	0.999933768943056	-0.289095462183155
chr1	36472715	36472964	250	+	exon	Cnnm4	0.548162799504704	1	0.568748290213173	1	0.74718657170861	0.998013368711907	-0.492471761633222	0.249236423196198	0.417129286956322	0.999933768943056	-0.74170818482942
chr1	36511967	36512166	200	+	exon	Cnnm3	0.464346290522973	1	0.452302560989117	1	0.819814397417994	0.998013368711907	-0.377497193955879	0.0617989594291117	0.797176628865853	0.999933768943056	-0.439296153384991
chr1	36512862	36518576	5715	+	exon	Cnnm3	0.808455655602614	1	0.767817375582954	1	0.694119624986224	0.998013368711907	0.0363492092542027	0.0617989594291117	0.797176628865853	0.999933768943056	-0.0254497501749091
chr1	36524119	36525550	1432	+	utr3	Cnnm3	0.798183476097327	1	0.849372182499453	1	0.931805245586057	0.998013368711907	-0.056014705784614	0.0617989594291117	0.797176628865853	0.999933768943056	-0.117813665213726
chr1	36526893	36527142	250	+	utr3	Cnnm3	0.48014766706762	1	0.530650222868631	1	0.636774448392471	0.998013368711907	-0.0496811600586356	0.0617989594291117	0.797176628865853	0.999933768943056	-0.111480119487747
chr1	36558545	36558644	100	+	exon	D430040D24Rik	0.0940430476943106	1	0.0367266357349021	1	0.326729544379074	0.998013368711907	0.106368618760478	0.682562987247358	0.22819362477597	0.999933768943056	-0.57619436848688
chr1	36558743	36559190	448	+	exon	D430040D24Rik	0.243199514501986	1	0.256704268507379	1	0.519579250244362	0.998013368711907	-0.254898045205379	0.682562987247358	0.22819362477597	0.999933768943056	-0.937461032452736
chr1	37431333	37431480	148	+	exon	Unc50	0.566077536717644	1	0.603285307169053	1	0.704230452864541	0.998013368711907	-0.487275883644796	-0.153989150269866	0.480136440147987	0.999933768943056	-0.333286733374929
chr1	37875642	37876130	489	+	utr3	Lipt1	0.352383375688995	1	0.3897096397511	1	0.51563417515191	0.998013368711907	0.231993299404871	0.0133470407561858	0.972908673411751	0.999933768943056	0.218646258648685
chr1	37998209	38017839	19631	+	utr5	Eif5b	0.847320474954166	1	0.831990856590278	1	0.844164732289117	0.998013368711907	-0.27752387207591	-0.148323534368624	0.558276362497769	0.999933768943056	-0.129200337707286
chr1	38018936	38019185	250	+	exon	Eif5b	0.168468289230548	1	0.189634148767144	1	0.326154481701956	0.998013368711907	0.124069372969435	-0.148323534368624	0.558276362497769	0.999933768943056	0.272392907338058
chr1	38036129	38036229	101	+	exon	Eif5b	0.0583498443567238	1	0.0824647875603258	1	0.202348638029631	0.998013368711907	-0.0282058414621813	-0.148323534368624	0.558276362497769	0.999933768943056	0.120117692906443
chr1	38051748	38051897	150	+	utr3	Eif5b	0.858618892254051	1	0.903559741053093	1	0.98563401101835	0.998013368711907	-0.010079442100074	-0.148323534368624	0.558276362497769	0.999933768943056	0.13824409226855
chr1	38991265	38995003	3739	+	utr3	Pdcl3	0.990509217521876	1	0.992669824776276	1	0.996247004131777	0.998013368711907	-0.0649406357130901	0.0218809373902841	0.927142608166811	0.999933768943056	-0.0868215731033742
chr1	40024664	40025163	500	+	utr3	Map4k4	0.838726879566137	1	0.872464880743511	1	0.910938132003701	0.998013368711907	-0.303538924569646	-0.205747412897731	0.560058238527386	0.999933768943056	-0.0977915116719149
chr1	40313231	40313827	597	+	utr3	Il1r1	0.412057540290873	1	0.412969436399403	1	0.463722501662702	0.998013368711907	-1.21955671022702	-1.39019053157267	0.00231028684179051	0.397300521195903	0.170633821345653
chr1	40315319	40315418	100	+	utr3	Il1r1	0.66933324728939	1	0.64538561665272	1	0.791363599044463	0.998013368711907	-1.00878965785548	-1.39019053157267	0.00231028684179051	0.397300521195903	0.381400873717199
chr1	40772323	40772620	298	+	exon	Gm37915	0.804083590173392	1	0.821927380163065	1	0.910985028814668	0.998013368711907	0.294699810678031	0.0658926107638859	0.978479090293711	NA	0.228807199914145
chr1	40772966	40773114	149	+	exon	Gm37915	0.304487360146771	1	0.296647225401747	1	0.548138394018086	0.998013368711907	0.304352194203377	0.0658926107638859	0.978479090293711	NA	0.238459583439491
chr1	40773608	40773904	297	+	exon	Gm37915	0.227072339318192	1	0.222736259111249	1	0.399909908135773	0.998013368711907	0.873422660423639	0.0658926107638859	0.978479090293711	NA	0.807530049659753
chr1	42694974	42740602	45629	+	utr3	Pou3f3	0.518721129699041	1	0.749864730268521	1	0.892906572252145	0.998013368711907	-0.16314963782645	-0.026440774099404	0.870335953231252	0.999933768943056	-0.136708863727046
chr1	42744107	42744449	343	+	exon	Gm20646	0.298053155324134	1	0.272626731188055	1	0.369663519962653	0.998013368711907	-0.62614290291937	-0.387681490992319	0.409413517996841	0.999933768943056	-0.23846141192705
chr1	42898624	42899021	398	+	exon	Mrps9	0.741878984585765	1	0.706628262784678	1	0.707798120161725	0.998013368711907	-0.17314651833632	0.0878839866124229	0.775156584027633	0.999933768943056	-0.261030504948743
chr1	43554218	43554465	248	+	exon	Nck2	0.531709761688038	1	0.590228724445878	1	0.71244786775417	0.998013368711907	0.178101466205118	0.226816025057367	0.411208854614041	0.999933768943056	-0.0487145588522491
chr1	43554564	43569278	14715	+	utr3	Nck2	0.6834105953117	1	0.720638561715383	1	0.866031863378273	0.998013368711907	0.0210932649910959	0.226816025057367	0.411208854614041	0.999933768943056	-0.205722760066271
chr1	43737217	43738624	1408	+	exon	1500015O10Rik	0.926186029300343	1	0.904209950928699	1	0.830286858880686	0.998013368711907	-0.28722680448297	0.00385480175996479	0.995373235752691	0.999933768943056	-0.291081606242935
chr1	44142890	44143385	496	+	utr3	Bivm	0.145642005888708	1	0.278717383408582	1	0.368967061491593	0.998013368711907	0.209978493289386	0.346057104826259	0.0674339121191825	0.999933768943056	-0.136078611536873
chr1	44166970	44167765	796	+	exon	Ercc5	0.738204019683904	1	0.75230034244657	1	0.743531646373871	0.998013368711907	0.0285579768688502	0.147565227331543	0.503593386795837	0.999933768943056	-0.119007250462693
chr1	44180614	44181111	498	+	utr3	Ercc5	0.25132755551507	1	0.406001089706875	1	0.615799370856896	0.998013368711907	0.156663861803047	0.147565227331543	0.503593386795837	0.999933768943056	0.00909863447150397
chr1	50927607	50927856	250	+	utr5	Tmeff2	0.854702337288857	1	0.873215357416058	1	0.773504824774719	0.998013368711907	-0.792925180367566	-1.08861951169799	0.146358869240668	0.999933768943056	0.29569433133042
chr1	50927955	50928054	100	+	exon	Tmeff2	0.911017299590645	1	0.884494015322822	1	0.764723943509284	0.998013368711907	-0.824777061988825	-1.08861951169799	0.146358869240668	0.999933768943056	0.26384244970916
chr1	51185531	51185631	101	+	utr3	Tmeff2	0.844917977469901	1	0.866532777396993	1	0.665894996557203	0.998013368711907	-1.31026773886912	-1.08861951169799	0.146358869240668	0.999933768943056	-0.221648227171137
chr1	51301334	51301630	297	+	utr3	Cavin2	0.245057789612606	1	0.2639335481056	1	0.371541365404766	0.998013368711907	-0.500279145361199	-0.260718461333425	0.402025380256353	0.999933768943056	-0.239560684027775
chr1	52159431	52159779	349	+	utr3	Stat1	0.646251396139501	1	0.670662258948197	1	0.753130129139761	0.998013368711907	0.111141478851172	-0.0996474671134807	0.700240448509915	0.999933768943056	0.210788945964653
chr1	52649776	52650225	450	+	utr3	Nemp2	0.700419908612131	1	0.712811964403467	1	0.737693499940408	0.998013368711907	0.142949511472927	0.172129932710588	0.616899251074166	0.999933768943056	-0.0291804212376606
chr1	52920539	52920688	150	+	utr3	Hibch	0.761874738790464	1	0.770093806445089	1	0.77360681366501	0.998013368711907	0.322770519844355	0.355778656749921	0.344709650067134	0.999933768943056	-0.0330081369055663
chr1	53320018	53320218	201	+	utr3	Osgepl1	0.471120312501785	1	0.496301655418347	1	0.634563312699496	0.998013368711907	0.30187073950223	0.0915350751924768	0.775267144415063	0.999933768943056	0.210335664309753
chr1	55136678	55145211	8534	+	utr5	Mob4	0.308129303940534	1	0.360959071594109	1	0.508017167418876	0.998013368711907	-0.150079046168163	-0.271956144951856	0.109534861242263	0.999933768943056	0.121877098783692
chr1	55226301	55226699	399	+	exon	Gm10561	0.85773903938855	1	0.821813428293578	1	0.780749900871138	0.998013368711907	-0.0600906927720677	-0.529030408912427	0.33900083525601	0.999933768943056	0.46893971614036
chr1	55235174	55235323	150	+	exon	Gm10561	0.752814955436133	1	0.726114410617785	1	0.741450318332225	0.998013368711907	0.0531747397165042	-0.529030408912427	0.33900083525601	0.999933768943056	0.582205148628931
chr1	55237977	55239226	1250	+	utr3	Mars2	0.676129251892686	1	0.717766559660716	1	0.728364366180978	0.998013368711907	0.0135539890958469	0.112106001172658	0.737897117112938	0.999933768943056	-0.0985520120768109
chr1	55695933	55696183	251	+	exon	Plcl1	0.759946492098798	1	0.733989255882682	1	0.666668964778818	0.998013368711907	-0.0680765837244111	-0.0268108472655587	0.952435526053675	0.999933768943056	-0.0412657364588524
chr1	55697230	55697430	201	+	exon	Plcl1	0.799874897965385	1	0.7779638996876	1	0.766632457402601	0.998013368711907	0.0858458284107167	-0.0268108472655587	0.952435526053675	0.999933768943056	0.112656675676275
chr1	55697530	55697630	101	+	exon	Plcl1	0.353351281114	1	0.335524608160066	1	0.357618811508265	0.998013368711907	0.401753777183235	-0.0268108472655587	0.952435526053675	0.999933768943056	0.428564624448794
chr1	55697729	55698079	351	+	exon	Plcl1	0.853856550362557	1	0.876185225281746	1	0.877549448562526	0.998013368711907	-0.0944985558527601	-0.0268108472655587	0.952435526053675	0.999933768943056	-0.0676877085872014
chr1	56971611	56971761	151	+	exon	9130024F11Rik	0.577673336524882	1	0.553242419144409	1	0.761758951077642	0.998013368711907	0.42184795965323	0.616180565231654	0.446627063417697	0.999933768943056	-0.194332605578424
chr1	57382935	57383234	300	+	exon	1700066M21Rik	0.694085990962708	1	0.788531536754467	1	0.841447973822373	0.998013368711907	0.301051710488017	0.395863276588895	0.0432634075580822	0.999933768943056	-0.0948115661008783
chr1	57383532	57383632	101	+	utr3	1700066M21Rik	0.411208209531691	1	0.456341325060006	1	0.590052174052068	0.998013368711907	0.353760664286944	0.395863276588895	0.0432634075580822	0.999933768943056	-0.0421026123019505
chr1	57406478	57407176	699	+	utr5	Maip1	0.297538006539635	1	0.336062701757068	1	0.387956851289451	0.998013368711907	0.105610202215198	0.359882550246939	0.11076901804669	0.999933768943056	-0.254272348031741
chr1	58015657	58016104	448	+	exon	Sgo2a	0.901248779943868	1	0.876120650502667	1	0.664239991081327	0.998013368711907	0.597855642749264	0.477307274498588	0.575656954721591	0.999933768943056	0.120548368250676
chr1	58016303	58016849	547	+	exon	Sgo2a	0.960230518149768	1	0.969218182205099	1	0.988200657765681	0.998013368711907	0.681411183781419	0.477307274498588	0.575656954721591	0.999933768943056	0.204103909282831
chr1	58017296	58017942	647	+	exon	Sgo2a	0.943630281101119	1	0.955181022963527	1	0.94063156922424	0.998013368711907	0.401832910298372	0.477307274498588	0.575656954721591	0.999933768943056	-0.0754743642002153
chr1	58447635	58447983	349	+	utr5	Nif3l1	0.211691851697117	1	0.318343080180171	1	0.483578301600009	0.998013368711907	-0.269100676993979	0.0661505759703701	0.715459689950528	0.999933768943056	-0.335251252964349
chr1	58461302	58462197	896	+	utr3	Nif3l1	0.617167318328193	1	0.698880360067194	1	0.803037864996113	0.998013368711907	0.0607712383205807	0.0661505759703701	0.715459689950528	0.999933768943056	-0.00537933764978936
chr1	58713359	58713508	150	+	utr5	Cflar	0.0657022901577334	1	0.0697897306395121	1	0.229143138656678	0.998013368711907	0.45615333965964	0.174393411975558	0.45148640343838	0.999933768943056	0.281759927684082
chr1	58752511	58753946	1436	+	utr3	Cflar	0.350254145992262	1	0.404375015863048	1	0.541060497136426	0.998013368711907	0.213467999000524	0.174393411975558	0.45148640343838	0.999933768943056	0.0390745870249662
chr1	59119980	59120176	197	+	exon	G730003C15Rik	0.507096631035349	1	0.478906579262849	1	0.644207451725678	0.998013368711907	-0.257889406007603	-0.297032453092641	0.734006500793764	0.999933768943056	0.039143047085038
chr1	59120471	59120766	296	+	exon	G730003C15Rik	0.922049920010235	1	0.909077181568257	1	0.934999862750614	0.998013368711907	-0.549981476494186	-0.297032453092641	0.734006500793764	0.999933768943056	-0.252949023401545
chr1	59483370	59484117	748	+	exon	Fzd7	0.863218769995305	1	0.869348928315539	1	0.868249346882971	0.998013368711907	0.380400465281429	0.505423972767377	0.0403464772026371	0.999933768943056	-0.125023507485947
chr1	59484416	59485113	698	+	utr3	Fzd7	0.490375565701644	1	0.508790870276207	1	0.595243640999117	0.998013368711907	0.380091779408488	0.505423972767377	0.0403464772026371	0.999933768943056	-0.125332193358888
chr1	59524438	59524587	150	+	utr5	Gm973	0.517884745105946	1	0.539023070929302	1	0.667309898835803	0.998013368711907	-0.162401202883615	-0.150081346207195	0.674918833204424	0.999933768943056	-0.0123198566764199
chr1	59636118	59636218	101	+	exon	Gm973	0.730852795903978	1	0.749930885635155	1	0.834581856597513	0.998013368711907	-0.314067531885814	-0.150081346207195	0.674918833204424	0.999933768943056	-0.163986185678619
chr1	59763550	59763650	101	+	utr5	Bmpr2	0.283795206749492	1	0.238882789964682	1	0.462860529626121	0.998013368711907	-0.000738840320654214	0.317927282256652	0.153448048071252	0.999933768943056	-0.318666122577306
chr1	59764049	59764199	151	+	utr5	Bmpr2	0.486240685899259	1	0.502285899341146	1	0.72184174945129	0.998013368711907	0.313360648124436	0.317927282256652	0.153448048071252	0.999933768943056	-0.00456663413221586
chr1	59764449	59764549	101	+	utr5	Bmpr2	0.883931271751359	1	0.860804506126652	1	0.981533304122786	0.998013368711907	0.399217876526506	0.317927282256652	0.153448048071252	0.999933768943056	0.0812905942698539
chr1	59867555	59868404	850	+	exon	Bmpr2	0.889053554104259	1	0.863332228037996	1	0.931174082523506	0.998013368711907	0.312836298508564	0.317927282256652	0.153448048071252	0.999933768943056	-0.0050909837480877
chr1	59870473	59870672	200	+	utr3	Bmpr2	0.854852427987936	1	0.895231868225093	1	0.937509036445104	0.998013368711907	0.44943436140844	0.317927282256652	0.153448048071252	0.999933768943056	0.131507079151789
chr1	59981702	59982301	600	+	utr3	Fam117b	0.565383311065223	1	0.603038428778635	1	0.623121193970363	0.998013368711907	-0.217599374554202	-0.118398991426869	0.583983676317215	0.999933768943056	-0.099200383127333
chr1	59982750	59982850	101	+	utr3	Fam117b	0.715975196626654	1	0.748564004007539	1	0.856989440417901	0.998013368711907	-0.105746083583083	-0.118398991426869	0.583983676317215	0.999933768943056	0.0126529078437865
chr1	60148036	60150713	2678	+	utr3	Carf	0.171336591812213	1	0.170697567721792	1	0.366445152751951	0.998013368711907	0.403207607496501	0.0553201433050352	0.833838589152869	0.999933768943056	0.347887464191466
chr1	60235197	60235397	201	+	exon	Nbeal1	0.422028124963472	1	0.382357123907827	1	0.61268917154705	0.998013368711907	0.245438137300563	-0.139170410688097	0.6025827959721	0.999933768943056	0.38460854798866
chr1	60476812	60477461	650	+	utr3	Abi2	0.866399492074948	1	0.84352808381081	1	0.823975995528143	0.998013368711907	0.21489312810836	0.168881355755619	0.553402156072838	0.999933768943056	0.0460117723527414
chr1	62637900	62638199	300	+	utr3	Pard3b	0.933223320932226	1	0.962966649079237	1	0.969318729057639	0.998013368711907	-0.426088945106481	-0.136867739965443	0.668236441333699	0.999933768943056	-0.289221205141038
chr1	62639245	62639494	250	+	utr3	Pard3b	0.293392940897763	1	0.31631465487282	1	0.540034392750742	0.998013368711907	-0.211707959133746	-0.136867739965443	0.668236441333699	0.999933768943056	-0.0748402191683027
chr1	62703535	62703785	251	+	utr5	Nrp2	0.508079118007983	1	0.494658382307925	1	0.546520138443175	0.998013368711907	0.787748454555035	0.818949087652976	0.0461291414961573	0.999933768943056	-0.0312006330979409
chr1	62703935	62718936	15002	+	utr5	Nrp2	0.704900953375875	1	0.726759770444449	1	0.760153673010156	0.998013368711907	0.834157993923216	0.818949087652976	0.0461291414961573	0.999933768943056	0.0152089062702406
chr1	62815697	62815997	301	+	utr3	Nrp2	0.909620073616027	1	0.902664873247241	1	0.863069528832705	0.998013368711907	0.636988764351627	0.818949087652976	0.0461291414961573	0.999933768943056	-0.181960323301348
chr1	63114500	63114847	348	+	exon	Ino80dos	0.578351151355451	1	0.600919073807945	1	0.741855486216844	0.998013368711907	-0.777850274645882	-0.268361134822569	0.49265325530499	0.999933768943056	-0.509489139823313
chr1	63157545	63157794	250	+	exon	Ino80dos	0.542125561222923	1	0.556598281602347	1	0.552941146309173	0.998013368711907	-0.646963112024351	-0.268361134822569	0.49265325530499	0.999933768943056	-0.378601977201782
chr1	63177024	63177123	100	+	utr5	Eef1b2	0.173159737361579	1	0.197268038636123	1	0.382936038339993	0.998013368711907	-0.353744242530894	-0.0294677918023422	0.914513636238374	0.999933768943056	-0.324276450728552
chr1	63592685	63593134	450	+	utr3	Adam23	0.576376451308725	1	0.596758534060802	1	0.468578628542908	0.998013368711907	-1.82381494643391	-1.43085745889746	0.0436773870063742	0.999933768943056	-0.39295748753645
chr1	63731422	63731521	100	+	utr5	Fastkd2	0.856624468567984	1	0.8597206491019	1	0.902788521798004	0.998013368711907	-0.2962577867222	-0.113515070904726	0.67426995144046	0.999933768943056	-0.182742715817474
chr1	63731720	63732218	499	+	exon	Fastkd2	0.509547608087348	1	0.55740068536771	1	0.590560902523881	0.998013368711907	-0.200226619603037	-0.113515070904726	0.67426995144046	0.999933768943056	-0.086711548698311
chr1	64597253	64597653	401	+	utr3	Creb1	0.882671762216221	1	0.911749293269367	1	0.935262408178699	0.998013368711907	0.0323376378718913	0.172169367853699	0.377006513295857	0.999933768943056	-0.139831729981808
chr1	64723818	64724015	198	+	utr3	Ccnyl1	0.935079750008816	1	0.924567681632716	1	0.909351910553836	0.998013368711907	-0.0713176826992632	0.138867943208807	0.760020381111229	0.999933768943056	-0.210185625908071
chr1	64736637	64736736	100	+	exon	Gm38058	0.978519888076728	1	0.980798623802225	1	0.931358048516755	0.998013368711907	-0.164704663401569	-1.19096889531814	0.623573191571114	NA	1.02626423191657
chr1	65208870	65209020	151	+	exon	Pikfyve	0.372238490047966	1	0.340937552678019	1	0.619539002237075	0.998013368711907	0.0848475696774298	0.191930526694275	0.308654837390823	0.999933768943056	-0.107082957016845
chr1	65209119	65209219	101	+	exon	Pikfyve	0.00324398390669399	1	0.00176832470674364	1	0.0483139531362168	0.998013368711907	-0.828907596378918	0.191930526694275	0.308654837390823	0.999933768943056	-1.02083812307319
chr1	65246402	65250217	3816	+	utr3	Pikfyve	0.362990247183378	1	0.489811127584597	1	0.626184713224792	0.998013368711907	0.11549960912096	0.191930526694275	0.308654837390823	0.999933768943056	-0.0764309175733149
chr1	65273705	65273855	151	+	utr3	Pikfyve	0.807160491276484	1	0.805321845761417	1	0.886623889512565	0.998013368711907	0.128324049951217	0.191930526694275	0.308654837390823	0.999933768943056	-0.0636064767430576
chr1	66321857	66321957	101	+	utr5	Map2	0.787898373345186	1	0.791896256559686	1	0.837003589107268	0.998013368711907	0.25756797673232	-0.0106676883894724	0.959027769917487	0.999933768943056	0.268235665121793
chr1	66322057	66322157	101	+	utr5	Map2	0.750804245381591	1	0.754849325681852	1	0.829261947565922	0.998013368711907	0.205635842932699	-0.0106676883894724	0.959027769917487	0.999933768943056	0.216303531322172
chr1	66412559	66412959	401	+	exon	Map2	0.786824664548922	1	0.806586782743559	1	0.751288864106752	0.998013368711907	-0.135193972848514	-0.0106676883894724	0.959027769917487	0.999933768943056	-0.124526284459041
chr1	66413509	66413809	301	+	exon	Map2	0.941388006109642	1	0.966165408705873	1	0.88586827821724	0.998013368711907	-0.116874354135153	-0.0106676883894724	0.959027769917487	0.999933768943056	-0.106206665745681
chr1	66413959	66414059	101	+	exon	Map2	0.314484141110462	1	0.334912665606934	1	0.439754009796076	0.998013368711907	-0.341360498100782	-0.0106676883894724	0.959027769917487	0.999933768943056	-0.330692809711309
chr1	66414759	66415359	601	+	exon	Map2	0.535705884772728	1	0.565689356842599	1	0.629326985521667	0.998013368711907	-0.185059801476495	-0.0106676883894724	0.959027769917487	0.999933768943056	-0.174392113087023
chr1	66415659	66416059	401	+	exon	Map2	0.988361920084757	1	0.95697186760839	1	0.994852720311231	0.998013368711907	-0.0123338069332857	-0.0106676883894724	0.959027769917487	0.999933768943056	-0.00166611854381337
chr1	72301184	72301627	444	+	utr3	Tmem169	0.891756275028138	1	0.86882653103803	1	0.902336328681114	0.998013368711907	-0.610599802615503	-0.382521020980221	0.668850967014567	0.999933768943056	-0.228078781635282
chr1	72586137	72587081	945	+	exon	Smarcal1	0.895292668519537	1	0.926350850142722	1	0.906970853634901	0.998013368711907	0.0808481963345843	-0.0541635787179028	0.78098950816995	0.999933768943056	0.135011775052487
chr1	74352397	74352796	400	+	utr3	Pnkd	0.248926102909018	1	0.286889266710737	1	0.436555693131594	0.998013368711907	0.371952946123614	0.150952628252554	0.534245309682533	0.999933768943056	0.22100031787106
chr1	74369026	74369272	247	+	utr3	Catip	0.239993462562468	1	0.223636026542429	1	0.374715148157916	0.998013368711907	-0.70360193447961	0.469567509534798	0.477677351227108	0.999933768943056	-1.17316944401441
chr1	74528905	74529153	249	+	utr3	Cnot9	0.476907174260521	1	0.496789135479759	1	0.526705992080882	0.998013368711907	0.299152155268411	-0.0418524801518317	0.862549245577823	0.999933768943056	0.341004635420242
chr1	74546267	74548244	1978	+	utr5	Plcd4	0.520159381645456	1	0.52886014235991	1	0.617778825195286	0.998013368711907	0.0575446670519652	0.210220627733674	0.407215946171462	0.999933768943056	-0.152675960681709
chr1	74549255	74551070	1816	+	exon	Plcd4	0.742581927460039	1	0.723200133767154	1	0.789856326459673	0.998013368711907	0.316369816669492	0.210220627733674	0.407215946171462	0.999933768943056	0.106149188935818
chr1	74566545	74567145	601	+	utr3	Plcd4	0.952764732342734	1	0.987127661435783	1	0.988302931100659	0.998013368711907	0.146267894704056	0.210220627733674	0.407215946171462	0.999933768943056	-0.0639527330296179
chr1	74588289	74588438	150	+	utr5	Bcs1l	0.902600471713091	1	0.901174582353402	1	0.957134302839197	0.998013368711907	0.324983877244099	0.1768125513001	0.54546249958901	0.999933768943056	0.148171325943998
chr1	74589519	74589718	200	+	utr5	Bcs1l	0.981571285204906	1	0.975181850319035	1	0.984163456289323	0.998013368711907	0.0742290200761411	0.1768125513001	0.54546249958901	0.999933768943056	-0.102583531223959
chr1	74634290	74634689	400	+	exon	Stk36	0.684446004446608	1	0.685584145332422	1	0.517006267252902	0.998013368711907	0.163176570315107	0.123055939403718	0.829075252715695	0.999933768943056	0.0401206309113891
chr1	74635946	74636146	201	+	utr3	Stk36	0.577781472795115	1	0.566231489136633	1	0.709091940845242	0.998013368711907	-0.0528638537611096	0.123055939403718	0.829075252715695	0.999933768943056	-0.175919793164828
chr1	74678990	74679339	350	+	utr5	Ttll4	0.820221151744444	1	0.825186404423797	1	0.867345408874501	0.998013368711907	0.00340052839127218	-0.107373112497607	0.703342518259576	0.999933768943056	0.110773640888879
chr1	74679688	74680387	700	+	exon	Ttll4	0.347767080928413	1	0.351476577542584	1	0.294509899137197	0.998013368711907	-0.260219158067094	-0.107373112497607	0.703342518259576	0.999933768943056	-0.152846045569487
chr1	74697643	74697792	150	+	utr3	Ttll4	0.658646010352091	1	0.666830837656529	1	0.748859816675376	0.998013368711907	-0.142013771464789	-0.107373112497607	0.703342518259576	0.999933768943056	-0.0346406589671824
chr1	74784525	74784824	300	+	utr3	Wnt6	0.953596607185828	1	0.944029156770402	1	0.916929178176637	0.998013368711907	0.693696616352809	1.34382223093483	0.0335657556143332	0.999933768943056	-0.650125614582018
chr1	74856133	74856383	251	+	utr3	Cdk5r2	0.299693998009603	1	0.138820573416396	1	0.729065409753511	0.998013368711907	0.239808904852475	0.361467521394732	0.513928680936331	0.999933768943056	-0.121658616542257
chr1	75146564	75147114	551	+	utr3	Retreg2	0.902360450536577	1	0.905523697659082	1	0.919065364713237	0.998013368711907	0.20248561457743	0.139783120193746	0.384231452103131	0.999933768943056	0.062702494383684
chr1	75192251	75192500	250	+	utr5	Ankzf1	0.995621682658774	1	0.972263677944765	1	0.973252845779313	0.998013368711907	0.216562383495633	-0.0343751730247167	0.901688893605439	0.999933768943056	0.250937556520349
chr1	75197756	75198105	350	+	utr3	Ankzf1	0.409121261293694	1	0.428926376469627	1	0.515164766178928	0.998013368711907	-0.358880560247409	-0.0343751730247167	0.901688893605439	0.999933768943056	-0.324505387222692
chr1	75211665	75212065	401	+	exon	Stk16	0.593281020816133	1	0.67990766807802	1	0.770852972226402	0.998013368711907	-0.0577717435088446	0.239320986488678	0.258620043535163	0.999933768943056	-0.297092729997522
chr1	75214018	75214266	249	+	utr3	Stk16	0.399880226661283	1	0.40661386351252	1	0.491022568655533	0.998013368711907	-0.0563442993668803	0.239320986488678	0.258620043535163	0.999933768943056	-0.295665285855558
chr1	75215060	75215159	100	+	utr3	Stk16	0.451431909484889	1	0.433147070821062	1	0.471107198712423	0.998013368711907	0.441440616677234	0.239320986488678	0.258620043535163	0.999933768943056	0.202119630188557
chr1	75215259	75215358	100	+	utr3	Stk16	0.718613569307442	1	0.700501161798662	1	0.671980862129238	0.998013368711907	0.752885348674549	0.239320986488678	0.258620043535163	0.999933768943056	0.513564362185872
chr1	75388585	75391059	2475	+	utr3	Speg	0.908151193936431	1	0.896494875464249	1	0.962141740315429	0.998013368711907	0.458851235892364	0.513380193855407	0.00447906063370351	0.538463913325454	-0.0545289579630437
chr1	75421785	75421985	201	+	exon	Speg	0.373739681676438	1	0.366901218301191	1	0.589000525205233	0.998013368711907	0.734808601164682	0.513380193855407	0.00447906063370351	0.538463913325454	0.221428407309275
chr1	75422484	75422584	101	+	exon	Speg	0.35193808972558	1	0.285286396556787	1	0.493697347950743	0.998013368711907	1.10026571303279	0.513380193855407	0.00447906063370351	0.538463913325454	0.586885519177386
chr1	75422984	75423284	301	+	exon	Speg	0.19509505946245	1	0.0912447313046356	1	0.513031646395243	0.998013368711907	0.275167380053637	0.513380193855407	0.00447906063370351	0.538463913325454	-0.23821281380177
chr1	75431421	75431870	450	+	utr3	Speg	0.955791868154209	1	0.980548625430502	1	0.975028732969861	0.998013368711907	0.848882849116127	0.513380193855407	0.00447906063370351	0.538463913325454	0.335502655260719
chr1	75436080	75436229	150	+	utr5	Gmppa	0.184687953103243	1	0.212182394655946	1	0.375088463703216	0.998013368711907	-0.0292121029124057	0.198714520972436	0.318824636167664	0.999933768943056	-0.227926623884842
chr1	78537978	78538076	99	+	exon	Mogat1	0.798198874943409	1	0.759545178259659	1	0.897784301744824	0.998013368711907	1.20753892405773	1.09689038121816	0.40677912030646	NA	0.110648542839569
chr1	78664432	78664582	151	+	exon	Utp14b	0.991105219219463	1	0.973985993754518	1	0.918907111736844	0.998013368711907	-0.48458062687957	-0.286328723083418	0.58372742560779	0.999933768943056	-0.198251903796152
chr1	78664931	78665130	200	+	exon	Utp14b	0.558564862360183	1	0.581371818385474	1	0.47068098538221	0.998013368711907	-0.516494752046867	-0.286328723083418	0.58372742560779	0.999933768943056	-0.23016602896345
chr1	78665230	78666776	1547	+	utr3	Utp14b	0.995594633002959	1	0.950087032643438	1	0.849760372691889	0.998013368711907	-0.397011306029012	-0.286328723083418	0.58372742560779	0.999933768943056	-0.110682582945594
chr1	78667673	78667922	250	+	utr3	Utp14b	0.553955630646363	1	0.574736726023833	1	0.581022309369719	0.998013368711907	-0.46167693496902	-0.286328723083418	0.58372742560779	0.999933768943056	-0.175348211885603
chr1	78706506	78706704	199	+	utr3	Acsl3	0.786672663280661	1	0.742546859427915	1	0.585686899697519	0.998013368711907	0.161659559357276	0.0534863650317664	0.90367996510689	0.999933768943056	0.108173194325509
chr1	79777962	79778211	250	+	exon	Mrpl44	0.698469823167888	1	0.728919170089336	1	0.79067531935546	0.998013368711907	0.0822993407061247	0.195107203568029	0.496558711905641	0.999933768943056	-0.112807862861904
chr1	82340374	82340822	449	+	utr5	Rhbdd1	0.443185574155577	1	0.480398741917657	1	0.574928569567596	0.998013368711907	0.160302591025182	0.304823599925197	0.327398592263894	0.999933768943056	-0.144521008900014
chr1	84839891	84847902	8012	+	exon	Fbxo36	0.711330433489094	1	0.697428206512215	1	0.749637807096166	0.998013368711907	-0.0185539410720294	0.057966960465732	0.845777260689513	0.999933768943056	-0.0765209015377614
chr1	84881115	84896504	15390	+	exon	Fbxo36	0.972494213306661	1	0.973509514453231	1	0.977231200849943	0.998013368711907	0.00321427779302484	0.057966960465732	0.845777260689513	0.999933768943056	-0.0547526826727072
chr1	85849284	85849782	499	+	utr3	Cab39	0.639212163222022	1	0.787104718234423	1	0.868487097131426	0.998013368711907	0.0181258948516034	-0.0258610319394044	0.863342205438092	0.999933768943056	0.0439869267910078
chr1	85928782	85929032	251	+	utr5	4933407L21Rik	0.937069600368245	1	0.96619152089915	1	0.983377565175537	0.998013368711907	-0.409098906099859	-0.252100099106771	0.531916935368179	0.999933768943056	-0.156998806993088
chr1	86052971	86053866	896	+	utr3	2810459M11Rik	0.854794195866169	1	0.818732693337224	1	0.736571200039282	0.998013368711907	-0.240179046655625	-0.367628039395172	0.442241627690672	0.999933768943056	0.127448992739548
chr1	86064636	86064785	150	+	utr5	Psmd1	0.629276270522743	1	0.65822612698098	1	0.779172626769561	0.998013368711907	-0.100279878593231	-0.122306228710039	0.485471876331616	0.999933768943056	0.0220263501168085
chr1	86359574	86359774	201	+	exon	C130036L24Rik	0.719740274213824	1	0.703544299901761	1	0.796822280975816	0.998013368711907	-0.455143297237744	-0.178586569110765	0.741977867314491	0.999933768943056	-0.276556728126979
chr1	86372494	86372693	200	+	exon	C130036L24Rik	0.363390281003076	1	0.349792245583453	1	0.60202415558051	0.998013368711907	-0.328709928987761	-0.178586569110765	0.741977867314491	0.999933768943056	-0.150123359876996
chr1	87219599	87220973	1375	+	exon	Eif4e2	0.805109276164454	1	0.826162000359832	1	0.86975580534096	0.998013368711907	-0.0868210315612641	-0.109138829789209	0.579574463254721	0.999933768943056	0.0223177982279446
chr1	87228149	87228299	151	+	utr3	Eif4e2	0.654546097210659	1	0.643708943840592	1	0.837044483428391	0.998013368711907	-0.458831008916311	-0.109138829789209	0.579574463254721	0.999933768943056	-0.349692179127102
chr1	87237989	87238239	251	+	utr3	Eif4e2	0.719125469902029	1	0.735213152089636	1	0.80500299882199	0.998013368711907	-0.185316516001189	-0.109138829789209	0.579574463254721	0.999933768943056	-0.0761776862119807
chr1	87238589	87239139	551	+	utr3	Eif4e2	0.373759368261452	1	0.457537839789971	1	0.670787502274044	0.998013368711907	-0.153661479030134	-0.109138829789209	0.579574463254721	0.999933768943056	-0.0445226492409253
chr1	87264462	87264659	198	+	exon	Efhd1	0.756040424525589	1	0.728976906354326	1	0.785343295403851	0.998013368711907	-0.289049347586721	-0.190446092441728	0.643706747888357	0.999933768943056	-0.0986032551449925
chr1	87449250	87449399	150	+	utr3	Gigyf2	0.474699000201317	1	0.515868366010098	1	0.710267820718344	0.998013368711907	0.10904035714139	0.00464043142144174	0.981387603716244	0.999933768943056	0.104399925719948
chr1	87449599	87449848	250	+	utr3	Gigyf2	0.874160088479844	1	0.851628068627857	1	0.927548844658738	0.998013368711907	0.217874100433894	0.00464043142144174	0.981387603716244	0.999933768943056	0.213233669012453
chr1	87450148	87450497	350	+	utr3	Gigyf2	0.606919190914629	1	0.599476833661986	1	0.707838122209481	0.998013368711907	-0.0769771368017225	0.00464043142144174	0.981387603716244	0.999933768943056	-0.0816175682231643
chr1	88138620	88138846	227	+	exon	Ugt1a7c	0.408396424303927	1	0.391163558015256	1	0.36419429224792	0.998013368711907	-0.49288529238499	-1.97939131061467	0.623618260046467	NA	1.48650601822968
chr1	88139044	88139215	172	+	exon	Ugt1a7c	0.931646448578446	1	0.95006342841461	1	0.960619645717522	0.998013368711907	-0.333243097612582	-1.97939131061467	0.623618260046467	NA	1.64614821300209
chr1	88259175	88259583	409	+	exon	Mroh2a	0.837876182873951	1	0.855265044129239	1	0.915317329911151	0.998013368711907	0.43268872431698	0.271479823048623	0.564578206168594	0.999933768943056	0.161208901268356
chr1	89143571	89144514	944	+	exon	Sh3bp4	0.790323443797407	1	0.805106332010395	1	0.518768252764599	0.998013368711907	-0.510693423521559	-0.258642641877056	0.711868443918721	0.999933768943056	-0.252050781644504
chr1	89144613	89145209	597	+	exon	Sh3bp4	0.889380568205181	1	0.90724897930615	1	0.709682517212365	0.998013368711907	-0.475743172276926	-0.258642641877056	0.711868443918721	0.999933768943056	-0.21710053039987
chr1	89145357	89153679	8323	+	utr3	Sh3bp4	0.9618231925077	1	0.982210224825803	1	0.937739208610463	0.998013368711907	-0.388021723276115	-0.258642641877056	0.711868443918721	0.999933768943056	-0.12937908139906
chr1	89888988	89889287	300	+	utr3	Agap1	0.897047199504736	1	0.946710338896688	1	0.937938885594619	0.998013368711907	0.0700375173485617	0.259407062840034	0.258212319289394	0.999933768943056	-0.189369545491472
chr1	89890434	89890983	550	+	utr3	Agap1	0.781552772805908	1	0.829004742835016	1	0.880004511043656	0.998013368711907	0.252764132490594	0.259407062840034	0.258212319289394	0.999933768943056	-0.00664293034943986
chr1	89930658	89930907	250	+	exon	D130058E05Rik	0.101217204838349	1	0.096759858833966	1	0.225949325040267	0.998013368711907	-0.250354170691049	0.190562275886749	0.709336143972944	0.999933768943056	-0.440916446577798
chr1	89931304	89931701	398	+	exon	D130058E05Rik	0.855212733637822	1	0.85596888154824	1	0.874305557530825	0.998013368711907	0.122820684986548	0.190562275886749	0.709336143972944	0.999933768943056	-0.0677415909002015
chr1	90213804	90214253	450	+	utr5	Ackr3	0.683258501264699	1	0.66728107564102	1	0.462670348012771	0.998013368711907	0.477069608000608	0.702142410957414	0.202441612647457	0.999933768943056	-0.225072802956805
chr1	90214753	90215352	600	+	utr3	Ackr3	0.868644095714353	1	0.851153838756158	1	0.669634379661693	0.998013368711907	0.476767709040493	0.702142410957414	0.202441612647457	0.999933768943056	-0.22537470191692
chr1	90612442	90613041	600	+	utr3	Cops8	0.898525995678454	1	0.943734133590605	1	0.975453343651222	0.998013368711907	-0.082388812954497	-0.0275579829933869	0.879424240202854	0.999933768943056	-0.0548308299611101
chr1	91114694	91115390	697	+	exon	Lrrfip1	0.814924173985712	1	0.815797026918261	1	0.555405831969338	0.998013368711907	0.219822419554316	0.265352147994953	0.612133541699664	0.999933768943056	-0.0455297284406374
chr1	91128198	91128795	598	+	utr3	Lrrfip1	0.921573870364985	1	0.919775747731344	1	0.868723132796322	0.998013368711907	0.284921708239536	0.265352147994953	0.612133541699664	0.999933768943056	0.0195695602445831
chr1	91180070	91196898	16829	+	utr5	Ramp1	0.873616674698052	1	0.877031657657489	1	0.925766035987177	0.998013368711907	-0.762068716316496	-0.62178705477856	0.0392694888769472	0.999933768943056	-0.140281661537936
chr1	91223958	91224106	149	+	utr3	Ramp1	0.617403265521988	1	0.630020626674059	1	0.815687134428216	0.998013368711907	-0.779140557459963	-0.62178705477856	0.0392694888769472	0.999933768943056	-0.157353502681402
chr1	91224453	91224750	298	+	utr3	Ramp1	0.457809205466021	1	0.482966491190852	1	0.592226972873787	0.998013368711907	-0.733691475477908	-0.62178705477856	0.0392694888769472	0.999933768943056	-0.111904420699348
chr1	91285592	91285941	350	+	utr3	Ube2f	0.592290383936539	1	0.580088947422176	1	0.494923293816084	0.998013368711907	0.182278006766226	0.105583537072341	0.649585926416797	0.999933768943056	0.0766944696938843
chr1	91300542	91302770	2229	+	exon	Scly	0.656603528072564	1	0.668711341851255	1	0.727417926721546	0.998013368711907	0.0267081525736123	0.256133179225161	0.406730435265928	0.999933768943056	-0.229425026651549
chr1	91501087	91501384	298	+	exon	Traf3ip1	0.678466308172038	1	0.686014889805788	1	0.764607817594236	0.998013368711907	0.276837957649656	0.211205046171814	0.37206308097122	0.999933768943056	0.065632911477842
chr1	91527724	91527922	199	+	utr3	Traf3ip1	0.911356771908751	1	0.921432162447371	1	0.935308315973732	0.998013368711907	0.121063816548143	0.211205046171814	0.37206308097122	0.999933768943056	-0.0901412296236715
chr1	91544282	91547211	2930	+	utr5	Asb1	0.551104216537056	1	0.601137889087059	1	0.769712537836403	0.998013368711907	-0.0527752019668256	0.0409087082633539	0.832384162214816	0.999933768943056	-0.0936839102301794
chr1	91554903	91555152	250	+	utr3	Asb1	0.271826738174708	1	0.374912149070064	1	0.589845250764763	0.998013368711907	-0.126086744884251	0.0409087082633539	0.832384162214816	0.999933768943056	-0.166995453147605
chr1	92854982	92855230	249	+	exon	Gpc1	0.983828949653662	1	0.974739311161326	1	0.931747186595914	0.998013368711907	0.457560713811288	0.53471027535223	0.124678149056219	0.999933768943056	-0.0771495615409417
chr1	92858498	92858944	447	+	utr3	Gpc1	0.934899159592358	1	0.922901829457286	1	0.870315548576081	0.998013368711907	0.384512838145136	0.53471027535223	0.124678149056219	0.999933768943056	-0.150197437207094
chr1	92859291	92859390	100	+	utr3	Gpc1	0.889070272051676	1	0.90689550824487	1	0.973603183605991	0.998013368711907	0.551841139470112	0.53471027535223	0.124678149056219	0.999933768943056	0.0171308641178816
chr1	92919698	92920543	846	+	utr3	Rnpepl1	0.556472384497805	1	0.656413983872829	1	0.72916563407174	0.998013368711907	-0.0617953600285542	0.184850333960192	0.373562838417881	0.999933768943056	-0.246645693988746
chr1	93296370	93297419	1050	+	utr3	Sned1	0.958197076262934	1	0.939195541748498	1	0.923767169317776	0.998013368711907	0.0935016076116446	0.223588601397128	0.714646231176447	0.999933768943056	-0.130086993785484
chr1	93298218	93298668	451	+	utr3	Sned1	0.49787067466852	1	0.500931769678395	1	0.249478230808325	0.998013368711907	-0.301162919600692	0.223588601397128	0.714646231176447	0.999933768943056	-0.52475152099782
chr1	93298967	93299167	201	+	utr3	Sned1	0.980602759533568	1	0.995191809676727	1	0.95059202334347	0.998013368711907	0.0374188745497767	0.223588601397128	0.714646231176447	0.999933768943056	-0.186169726847352
chr1	93299317	93299966	650	+	utr3	Sned1	0.917164039158283	1	0.933288913499303	1	0.831781457093395	0.998013368711907	0.0237920720860689	0.223588601397128	0.714646231176447	0.999933768943056	-0.199796529311059
chr1	93343354	93350952	7599	+	utr5	Ppp1r7	0.666515504434658	1	0.684677352649027	1	0.7877323959625	0.998013368711907	0.0528555766310196	-0.0180104573365149	0.909254334957427	0.999933768943056	0.0708660339675345
chr1	93365144	93365444	301	+	utr3	Ppp1r7	0.934434942087943	1	0.951939649172599	1	0.990627676672153	0.998013368711907	0.0734202590397636	-0.0180104573365149	0.909254334957427	0.999933768943056	0.0914307163762784
chr1	93366043	93366393	351	+	utr3	Ppp1r7	0.996490319704732	1	0.999296348853305	1	0.986764568549726	0.998013368711907	0.133096433627819	-0.0180104573365149	0.909254334957427	0.999933768943056	0.151106890964334
chr1	93372889	93373189	301	+	utr3	Ppp1r7	0.854685379233688	1	0.841737223264814	1	0.926647217752241	0.998013368711907	-0.425364408777619	-0.0180104573365149	0.909254334957427	0.999933768943056	-0.407353951441104
chr1	93621378	93621677	300	+	utr3	Farp2	0.93359709041817	1	0.959264455926237	1	0.970516334562821	0.998013368711907	-0.168614115966054	-0.301680759221157	0.386307048269524	0.999933768943056	0.133066643255103
chr1	93635339	93635437	99	+	exon	Gm28536	0.359140998482993	1	0.355502416228341	1	0.38577883896735	0.998013368711907	-0.259565951373435	2.271961283229	0.570117796290681	NA	-2.53152723460244
chr1	93750631	93750925	295	+	exon	Gm10550	0.436426430512055	1	0.482955297758521	1	0.612127198429142	0.998013368711907	-0.353994113724011	-1.03432771263261	0.799895524352206	NA	0.680333598908594
chr1	93768074	93768322	249	+	exon	Atg4b	0.859708755850175	1	0.870251033346255	1	0.911536913656671	0.998013368711907	0.0498324929684698	-0.0380444232420065	0.837132171779627	0.999933768943056	0.0878769162104764
chr1	93787917	93788067	151	+	utr3	Atg4b	0.725834630875091	1	0.743791155594493	1	0.814933478921616	0.998013368711907	0.214164380237728	-0.0380444232420065	0.837132171779627	0.999933768943056	0.252208803479734
chr1	93818468	93818767	300	+	utr3	Ing5	0.936748435825961	1	0.937086349483345	1	0.956588756319318	0.998013368711907	-0.464731552749865	-0.312494144954912	0.320956748591077	0.999933768943056	-0.152237407794953
chr1	93818866	93819214	349	+	utr3	Ing5	0.571006434409104	1	0.576592504335534	1	0.674042688937782	0.998013368711907	-0.170992762267082	-0.312494144954912	0.320956748591077	0.999933768943056	0.14150138268783
chr1	93851801	93852000	200	+	utr3	D2hgdh	0.937317010341712	1	0.960912261321686	1	0.960518516469778	0.998013368711907	0.248824813612346	0.401446430879159	0.230374924562631	0.999933768943056	-0.152621617266813
chr1	94024845	94024944	100	+	exon	Neu4	0.854609404329235	1	0.861739906110202	1	0.928367732888007	0.998013368711907	-0.205601427981782	-0.359930979000645	0.712892529375144	0.999933768943056	0.154329551018863
chr1	97770560	97770710	151	+	exon	Gin1	0.381182938157592	1	0.350337781757045	1	0.615843096290584	0.998013368711907	-1.00145000625726	0.286848913564374	0.33223313922103	0.999933768943056	-1.28829891982163
chr1	97792360	97792460	101	+	utr3	Gin1	0.385166545400215	1	0.416311433250969	1	0.605274231634728	0.998013368711907	0.123945150940521	0.286848913564374	0.33223313922103	0.999933768943056	-0.162903762623854
chr1	98765126	98765506	381	+	exon	Gm29460	0.990696765732113	1	0.999743008353304	1	0.970067475837937	0.998013368711907	1.19562372697294	1.33429078513994	0.000533415866293768	0.157940486780945	-0.138667058166998
chr1	104768529	104941068	172540	+	utr5	Cdh20	0.890656374656406	1	0.898669905874272	1	0.943535091244366	0.998013368711907	0.116168078869423	0.13050682280356	0.720665502544168	0.999933768943056	-0.0143387439341376
chr1	104993995	104994689	695	+	utr3	Cdh20	0.596243919238725	1	0.601304769627175	1	0.494515199144167	0.998013368711907	-0.0630086853593328	0.13050682280356	0.720665502544168	0.999933768943056	-0.193515508162893
chr1	105664011	105664161	151	+	utr5	Relch	0.264913565800981	1	0.292752596556842	1	0.459975173621411	0.998013368711907	-0.291447532167681	-0.0480554804471115	0.846982232013795	0.999933768943056	-0.243392051720569
chr1	105991153	105991352	200	+	exon	Zcchc2	0.63106326115721	1	0.621006562692362	1	0.807004828760471	0.998013368711907	-0.191092202292675	0.0200349255080156	0.907264086445273	0.999933768943056	-0.211127127800691
chr1	106030140	106031285	1146	+	utr3	Zcchc2	0.620256089671022	1	0.731519872522264	1	0.820891721111275	0.998013368711907	-0.139271794875884	0.0200349255080156	0.907264086445273	0.999933768943056	-0.159306720383899
chr1	106032082	106032182	101	+	utr3	Zcchc2	0.0290746512607703	1	0.0425621096082018	1	0.137120500811528	0.998013368711907	-0.431581655882647	0.0200349255080156	0.907264086445273	0.999933768943056	-0.451616581390663
chr1	106032829	106032929	101	+	utr3	Zcchc2	0.549845961981291	1	0.589043246231062	1	0.733090905330425	0.998013368711907	0.11155855741801	0.0200349255080156	0.907264086445273	0.999933768943056	0.0915236319099948
chr1	106173192	106173440	249	+	exon	Phlpp1	0.877306742883523	1	0.912135486036065	1	0.989051546606553	0.998013368711907	0.173286347958009	0.159966098535679	0.600429337617051	0.999933768943056	0.0133202494223295
chr1	106392215	106393605	1391	+	utr3	Phlpp1	0.952447644087493	1	0.998420657784087	1	0.972191738511457	0.998013368711907	0.0654297892819473	0.159966098535679	0.600429337617051	0.999933768943056	-0.0945363092537317
chr1	106541992	106558009	16018	+	exon	D630008O14Rik	0.660041415115742	1	0.665162117943252	1	0.605644009872903	0.998013368711907	0.0949361405879822	0.838393415733042	0.811795021327573	NA	-0.74345727514506
chr1	107607338	107607538	201	+	utr3	Serpinb8	0.33617265954773	1	0.326398878031919	1	0.376278924104161	0.998013368711907	0.248111177644183	0.326796488343888	0.553632803792952	0.999933768943056	-0.0786853106997043
chr1	118332938	118333135	198	+	utr3	Nifk	0.659915321276983	1	0.675833725189676	1	0.75854505616816	0.998013368711907	-0.259735910288047	-0.222099589926022	0.412603393984975	0.999933768943056	-0.0376363203620247
chr1	118389508	118459595	70088	+	utr5	Clasp1	0.224342247882476	1	0.349212486490205	1	0.510488242081005	0.998013368711907	-0.183831989958028	0.040024470855124	0.827907454027871	0.999933768943056	-0.223856460813152
chr1	118459795	118461202	1408	+	exon	Clasp1	0.745583994179576	1	0.768944351934217	1	0.87695810934211	0.998013368711907	-0.38144149049111	0.040024470855124	0.827907454027871	0.999933768943056	-0.421465961346234
chr1	118608729	118609329	601	+	utr3	Clasp1	0.924556905968015	1	0.914656466737794	1	0.958776847071169	0.998013368711907	-0.0458706139452615	0.040024470855124	0.827907454027871	0.999933768943056	-0.0858950848003855
chr1	119338102	119338501	400	+	exon	Gm29455	0.645204473169371	1	0.633949217558341	1	0.77166803384289	0.998013368711907	-0.0518413487340199	0.0666789348860055	0.941553587214114	0.999933768943056	-0.118520283620025
chr1	119526986	119527893	908	+	utr3	Tmem185b	0.823624863771851	1	0.831086439328234	1	0.802208957396116	0.998013368711907	0.049076974611868	0.156628880177649	0.611917575184201	0.999933768943056	-0.107551905565781
chr1	120607101	120607200	100	+	utr3	En1	0.0992549515766964	1	0.0748051276586354	1	0.243866581176257	0.998013368711907	-1.92679633695837	-0.690665731669873	0.413923451202672	0.999933768943056	-1.23613060528849
chr1	120607299	120607497	199	+	utr3	En1	0.169316301568273	1	0.159614350408593	1	0.304315076642706	0.998013368711907	-1.32120626357572	-0.690665731669873	0.413923451202672	0.999933768943056	-0.630540531905851
chr1	121087455	121087554	100	+	exon	Celrr	0.74191343801722	1	0.734937789691211	1	0.701469567811868	0.998013368711907	0.0302086801093414	0.206094689891254	0.575977070153701	0.999933768943056	-0.175886009781912
chr1	121099062	121120121	21060	+	exon	Celrr	0.835914226933123	1	0.834287868971555	1	0.809234547777065	0.998013368711907	0.141208998268117	0.206094689891254	0.575977070153701	0.999933768943056	-0.0648856916231364
chr1	121137209	121137408	200	+	exon	Celrr	0.944485739568053	1	0.941628129536718	1	0.957443360458603	0.998013368711907	-0.283807550847452	0.206094689891254	0.575977070153701	0.999933768943056	-0.489902240738705
chr1	121328191	121328289	99	+	exon	Gm37174	0.892731661869893	1	0.880617737333826	1	0.825599124240568	0.998013368711907	0.100759969727253	-0.319410351723229	0.688233728517551	0.999933768943056	0.420170321450482
chr1	121328388	121328486	99	+	exon	Gm37174	0.688841083212404	1	0.643888562515507	1	0.862076947262787	0.998013368711907	0.0648798070417956	-0.319410351723229	0.688233728517551	0.999933768943056	0.384290158765025
chr1	121501213	121501712	500	+	utr3	Ccdc93	0.619840015946331	1	0.712723264697815	1	0.801825106316965	0.998013368711907	-0.0201184030774986	-0.0374003787525727	0.831408214273555	0.999933768943056	0.0172819756750741
chr1	125872429	125873220	792	+	utr3	Gpr39	0.766727542948928	1	0.775948259343646	1	0.800884238152852	0.998013368711907	0.783062787071479	-1.03432771263261	0.799895524352206	NA	1.81739049970408
chr1	127482592	127483041	450	+	utr3	Mgat5	0.921962612508176	1	0.958770940224964	1	0.953641676885648	0.998013368711907	-0.758419737724616	-0.720135529452135	0.0924414505347388	0.999933768943056	-0.0382842082724804
chr1	127802364	127803113	750	+	exon	Ccnt2	0.691818328360664	1	0.757092651228019	1	0.816701340733205	0.998013368711907	-0.132590798470124	0.0221308349953533	0.929668518633418	0.999933768943056	-0.154721633465478
chr1	127803263	127803913	651	+	utr3	Ccnt2	0.220617472920552	1	0.254766877984186	1	0.246362570673036	0.998013368711907	-0.329692985427956	0.0221308349953533	0.929668518633418	0.999933768943056	-0.351823820423309
chr1	127942569	127942769	201	+	utr3	Rab3gap1	0.468707846007426	1	0.50850727051773	1	0.706781449061737	0.998013368711907	-0.250692146011517	-0.0088562867430519	0.968557862521433	0.999933768943056	-0.241835859268466
chr1	128236786	128236986	201	+	utr3	R3hdm1	0.637226549421794	1	0.611601723462216	1	0.72444172888156	0.998013368711907	-0.0162142716350567	-0.0783105742125706	0.737383553271877	0.999933768943056	0.0620963025775139
chr1	128244203	128244501	299	+	utr5	Ubxn4	0.753040341066469	1	0.770834246483026	1	0.808599128172121	0.998013368711907	-0.158725034791882	-0.233634098157852	0.20189143835924	0.999933768943056	0.0749090633659705
chr1	128276999	128277148	150	+	utr3	Ubxn4	0.0564920901129459	1	0.111656576907974	1	0.373821250372447	0.998013368711907	0.195450746014827	-0.233634098157852	0.20189143835924	0.999933768943056	0.42908484417268
chr1	130718928	130719875	948	+	utr3	Yod1	0.233568882075567	1	0.338040982780872	1	0.497431966007212	0.998013368711907	-0.221459169133818	-0.0227622794674795	0.915105288046253	0.999933768943056	-0.198696889666339
chr1	130743376	130743824	449	+	exon	AA986860	0.840841631509345	1	0.866597251308077	1	0.934824391919155	0.998013368711907	0.565946124311179	0.744492711600256	0.0156878715056416	0.980911824103728	-0.178546587289078
chr1	130744223	130744572	350	+	utr3	AA986860	0.411111952199344	1	0.421174661094003	1	0.611482980838534	0.998013368711907	0.677950157798574	0.744492711600256	0.0156878715056416	0.980911824103728	-0.0665425538016826
chr1	131179496	131180094	599	+	utr3	Eif2d	0.38593191830891	1	0.428296956984152	1	0.59260425861441	0.998013368711907	-0.235512863129799	0.0616260178275933	0.754972103240459	0.999933768943056	-0.297138880957392
chr1	131527953	131528401	449	+	utr5	Fam72a	0.878512012931816	1	0.890109430012808	1	0.828994774841858	0.998013368711907	-0.300793168034572	-0.348664306920827	0.63283352375346	0.999933768943056	0.0478711388862544
chr1	131711860	131712158	299	+	utr3	Rab7b	0.589841970587939	1	0.590657004242214	1	0.725242246874772	0.998013368711907	-0.770881708493278	-0.231431721323402	0.714690366577051	0.999933768943056	-0.539449987169875
chr1	131712258	131712804	547	+	utr3	Rab7b	0.750126942455925	1	0.770606177351028	1	0.879337096182591	0.998013368711907	-0.701032985765134	-0.231431721323402	0.714690366577051	0.999933768943056	-0.469601264441732
chr1	131713202	131713301	100	+	utr3	Rab7b	0.279526593740157	1	0.230587811259972	1	0.475114421576531	0.998013368711907	-0.22498034129741	-0.231431721323402	0.714690366577051	0.999933768943056	0.00645138002599227
chr1	131828119	131828367	249	+	utr5	Slc41a1	0.649478817312959	1	0.685048011609832	1	0.794318481690208	0.998013368711907	-0.118598609518895	0.0336853152545344	0.905370729439728	0.999933768943056	-0.15228392477343
chr1	131830083	131830480	398	+	utr5	Slc41a1	0.385061815305961	1	0.449278174230473	1	0.649392478854486	0.998013368711907	-0.14518380632072	0.0336853152545344	0.905370729439728	0.999933768943056	-0.178869121575254
chr1	131830579	131840203	9625	+	utr5	Slc41a1	0.785172556533859	1	0.749550246592296	1	0.757809877111014	0.998013368711907	-0.0384828534037912	0.0336853152545344	0.905370729439728	0.999933768943056	-0.0721681686583256
chr1	131846633	131846782	150	+	utr3	Slc41a1	0.731397485902959	1	0.734300423558861	1	0.822134401670177	0.998013368711907	0.440064366373151	0.0336853152545344	0.905370729439728	0.999933768943056	0.406379051118616
chr1	131848419	131848567	149	+	utr3	Slc41a1	0.98035673589361	1	0.997076822470727	1	0.925852967657642	0.998013368711907	-0.0504887738715618	0.0336853152545344	0.905370729439728	0.999933768943056	-0.0841740891260962
chr1	132017657	132017806	150	+	exon	Elk4	0.588175783628988	1	0.630647594120084	1	0.783214621584793	0.998013368711907	0.0231873484772884	0.270476217308792	0.208489544953255	0.999933768943056	-0.247288868831503
chr1	132018104	132019438	1335	+	exon	Elk4	0.652707118057694	1	0.753283342070602	1	0.821665175766839	0.998013368711907	-0.0115951025768505	0.270476217308792	0.208489544953255	0.999933768943056	-0.282071319885642
chr1	132023673	132023872	200	+	utr3	Elk4	0.0523400550721516	1	0.0995565566361539	1	0.322054095800972	0.998013368711907	0.03777538348284	0.270476217308792	0.208489544953255	0.999933768943056	-0.232700833825952
chr1	132204632	132204932	301	+	exon	Lemd1	0.155316418177933	1	0.152752752368568	1	0.307483548864853	0.998013368711907	1.21476742870928	1.08544493207859	0.0209363807345659	0.999933768943056	0.129322496630693
chr1	132207378	132207778	401	+	exon	Lemd1	0.697698899005384	1	0.700982060343336	1	0.825227091764438	0.998013368711907	0.649564973847572	1.08544493207859	0.0209363807345659	0.999933768943056	-0.435879958231016
chr1	132299321	132299519	199	+	exon	Klhdc8a	0.90279179573821	1	0.909557279519233	1	0.93503784203777	0.998013368711907	0.395339848558598	0.621797505166205	0.146222558594931	0.999933768943056	-0.226457656607607
chr1	132332248	132332893	646	+	utr3	Nuak2	0.984655047302847	1	0.96800612995601	1	0.923758314616439	0.998013368711907	-0.0765436237432429	-0.157387112969621	0.719187064861917	0.999933768943056	0.080843489226378
chr1	132434272	132449896	15625	+	exon	Dstyk	0.620156493318289	1	0.677677089499429	1	0.756050949520692	0.998013368711907	0.0134361622104592	0.162979751534904	0.3897953679358	0.999933768943056	-0.149543589324445
chr1	132503918	132504366	449	+	utr3	Rbbp5	0.516303891348568	1	0.581572913345146	1	0.760417729136916	0.998013368711907	-0.122373987049489	-0.130281208033717	0.540963567963576	0.999933768943056	0.00790722098422802
chr1	132504615	132504714	100	+	utr3	Rbbp5	0.520214067083769	1	0.546500546350402	1	0.700271001057174	0.998013368711907	0.0581926128345133	-0.130281208033717	0.540963567963576	0.999933768943056	0.18847382086823
chr1	132507409	132508245	837	+	utr3	Tmem81	0.379434216122069	1	0.426423838724593	1	0.622661686484629	0.998013368711907	-0.41003983861545	0.0235574564186676	0.949181051938589	0.999933768943056	-0.433597295034117
chr1	132937010	132939955	2946	+	utr3	Lrrn2	0.600750147474666	1	0.730561761923935	1	0.839555217566414	0.998013368711907	0.388421486087073	0.560373427194106	0.0115602703504586	0.815946228974098	-0.171951941107033
chr1	133066448	133067197	750	+	exon	Pik3c2b	0.74725278492974	1	0.72366913075881	1	0.747465290063965	0.998013368711907	0.517725237531339	0.660959871074703	0.19781450029861	0.999933768943056	-0.143234633543364
chr1	133132042	133133540	1499	+	exon	Ppp1r15b	0.79978397898845	1	0.897263771521495	1	0.918741375184685	0.998013368711907	0.0374959615003612	0.1428218403329	0.469633680533409	0.999933768943056	-0.105325878832538
chr1	133136687	133137036	350	+	utr3	Ppp1r15b	0.472795769846662	1	0.516428816060808	1	0.647503610702076	0.998013368711907	0.296658507594696	0.1428218403329	0.469633680533409	0.999933768943056	0.153836667261796
chr1	133272374	133272624	251	+	exon	Plekha6	0.425892509559366	1	0.396532555416848	1	0.158119738602547	0.998013368711907	-1.33390173103126	-2.05496642374333	NA	NA	0.721064692712071
chr1	133299991	133300340	350	+	utr3	Plekha6	0.865845466060711	1	0.853710626147776	1	0.739627140466482	0.998013368711907	-1.77260257698283	-2.05496642374333	NA	NA	0.282363846760502
chr1	133300740	133300889	150	+	utr3	Plekha6	0.471422377582023	1	0.453236448937836	1	0.083728430734571	0.998013368711907	-1.07887122040742	-2.05496642374333	NA	NA	0.97609520333591
chr1	133300989	133301388	400	+	utr3	Plekha6	NA	NA	0.83364104154888	1	0.658491891166512	0.998013368711907	-2.08637151682857	-2.05496642374333	NA	NA	-0.031405093085239
chr1	134489469	134489569	101	+	utr3	Klhl12	0.274237986002155	1	0.266496338997018	1	0.552612667930223	0.998013368711907	0.691723488344833	0.0564621410042122	0.789855490245917	0.999933768943056	0.635261347340621
chr1	134506111	134506654	544	+	utr3	Rabif	0.914471642572308	1	0.914826326839184	1	0.94287764182015	0.998013368711907	-0.0114567185551435	0.0500071466738614	0.823722111019837	0.999933768943056	-0.0614638652290049
chr1	134617930	134619592	1663	+	exon	Kdm5b	0.668172732967207	1	0.630152632380286	1	0.731999746224644	0.998013368711907	0.376551737749662	-0.0187800283248849	0.96406619444731	0.999933768943056	0.395331766074547
chr1	134625041	134625191	151	+	exon	Kdm5b	0.986311124498139	1	0.94938283619426	1	0.945877738260882	0.998013368711907	0.12977793148428	-0.0187800283248849	0.96406619444731	0.999933768943056	0.148557959809165
chr1	134630548	134630797	250	+	exon	Kdm5b	0.841836603727567	1	0.869083845587203	1	0.871279299245972	0.998013368711907	-0.0711019705503333	-0.0187800283248849	0.96406619444731	0.999933768943056	-0.0523219422254484
chr1	134631047	134631745	699	+	utr3	Kdm5b	0.828831619211216	1	0.79029887160629	1	0.652505440799093	0.998013368711907	-0.0318797433716645	-0.0187800283248849	0.96406619444731	0.999933768943056	-0.0130997150467795
chr1	134634986	134635185	200	+	utr3	Kdm5b	0.0621234853350831	1	0.0475080434001547	1	0.154040561606517	0.998013368711907	-1.21776680078036	-0.0187800283248849	0.96406619444731	0.999933768943056	-1.19898677245547
chr1	134962665	134962764	100	+	utr5	Ube2t	0.711387606546332	1	0.697726170695332	1	0.588529385676281	0.998013368711907	-0.0229266999649604	0.0752895493173829	0.928162792171239	0.999933768943056	-0.0982162492823433
chr1	135584822	135585069	248	+	exon	Gm4793	0.460882341415022	1	0.502821783792553	1	0.536741356383588	0.998013368711907	0.218673820410486	-0.258451851885592	0.696545213767811	0.999933768943056	0.477125672296077
chr1	135739432	135745276	5845	+	exon	Csrp1	0.907620676211658	1	0.876596053562207	1	0.818106106474405	0.998013368711907	0.0937338876945468	0.0562587213734237	0.845313589887161	0.999933768943056	0.0374751663211231
chr1	135768552	135768990	439	+	utr3	Phlda3	0.904770993031479	1	0.897416254620192	1	0.810565813267649	0.998013368711907	-0.0775118606439573	0.022364379829702	0.964949716679705	0.999933768943056	-0.0998762404736592
chr1	136175302	136176250	949	+	utr3	Kif21b	0.788586283818931	1	0.762780906876062	1	0.842905733004808	0.998013368711907	0.158958870469274	0.17359243511856	0.501230166527542	0.999933768943056	-0.0146335646492858
chr1	136176900	136177349	450	+	utr3	Kif21b	0.979902240909427	1	0.937492265208378	1	0.913661500114514	0.998013368711907	0.0974213935980388	0.17359243511856	0.501230166527542	0.999933768943056	-0.0761710415205208
chr1	136416872	136417413	542	+	exon	Ddx59	0.968057884593112	1	0.997348568725617	1	0.991306613799593	0.998013368711907	0.0279576610889469	0.0360425766797929	0.861023739786129	0.999933768943056	-0.00808491559084601
chr1	136419424	136419522	99	+	exon	Ddx59	0.391759939243585	1	0.435819138415299	1	0.657735579524273	0.998013368711907	0.100462469703406	0.0360425766797929	0.861023739786129	0.999933768943056	0.0644198930236136
chr1	136467941	136468041	101	+	utr5	Kif14	0.750966623856767	1	0.761812186340069	1	0.757469630973748	0.998013368711907	1.10810421151582	0.519746499179268	0.548897247033618	0.999933768943056	0.588357712336551
chr1	136468141	136469087	947	+	exon	Kif14	0.979895931940934	1	0.968442985614675	1	0.904030873404104	0.998013368711907	0.393676563940371	0.519746499179268	0.548897247033618	0.999933768943056	-0.126069935238897
chr1	136527328	136527777	450	+	utr3	Kif14	0.997326147060105	1	0.980793993234511	1	0.902921174533802	0.998013368711907	0.598917042195695	0.519746499179268	0.548897247033618	0.999933768943056	0.0791705430164279
chr1	136626214	136626762	549	+	exon	Zfp281	0.479988164107923	1	0.463095410503243	1	0.508809949441821	0.998013368711907	-0.291254071113456	-0.301274597885017	0.265840794681791	0.999933768943056	0.0100205267715605
chr1	136626962	136627959	998	+	exon	Zfp281	0.903425286674393	1	0.939402773822141	1	0.900277004447279	0.998013368711907	-0.351450566044804	-0.301274597885017	0.265840794681791	0.999933768943056	-0.0501759681597875
chr1	139169830	139170429	600	+	utr3	Dennd1b	0.950623818115285	1	0.938341761789898	1	0.977875964549129	0.998013368711907	0.153609602079182	-0.0982324752781248	0.580284966936548	0.999933768943056	0.251842077357306
chr1	139170678	139170778	101	+	utr3	Dennd1b	0.985329928574131	1	0.977343646624579	1	0.960345412474646	0.998013368711907	-0.515604595596297	-0.0982324752781248	0.580284966936548	0.999933768943056	-0.417372120318172
chr1	139423553	139424253	701	+	exon	Zbtb41	0.361071031912783	1	0.437545793367256	1	0.551096370762116	0.998013368711907	-0.181937861215685	-0.135997342878113	0.494596357338698	0.999933768943056	-0.0459405183375718
chr1	139446906	139447656	751	+	utr3	Zbtb41	0.490576975973133	1	0.562859162546255	1	0.654075960750814	0.998013368711907	-0.31285656378993	-0.135997342878113	0.494596357338698	0.999933768943056	-0.176859220911817
chr1	139451755	139452005	251	+	utr3	Zbtb41	0.613031005914442	1	0.613406286818512	1	0.770963374864912	0.998013368711907	0.0462408495365651	-0.135997342878113	0.494596357338698	0.999933768943056	0.182238192414678
chr1	139477838	139477938	101	+	exon	Aspm	0.770628756279287	1	0.779987522601893	1	0.586144548006769	0.998013368711907	0.789866046748155	0.6609879360872	0.586896534370537	0.999933768943056	0.128878110660954
chr1	139479786	139479986	201	+	exon	Aspm	0.87044389076581	1	0.861329471718474	1	0.604089074946119	0.998013368711907	0.623847999683431	0.6609879360872	0.586896534370537	0.999933768943056	-0.037139936403769
chr1	143640864	143641014	151	+	utr5	B3galt2	0.628021835388184	1	0.619887460613086	1	0.730934640952209	0.998013368711907	0.0737288971721716	-0.242616774145194	0.51158015878808	0.999933768943056	0.316345671317366
chr1	143641113	143646076	4964	+	utr5	B3galt2	0.435917784389664	1	0.456431760106201	1	0.522592789122898	0.998013368711907	-0.355675915194526	-0.242616774145194	0.51158015878808	0.999933768943056	-0.113059141049332
chr1	143646176	143647075	900	+	exon	B3galt2	0.850214613163085	1	0.861772172840871	1	0.865893134576468	0.998013368711907	-0.327868045168796	-0.242616774145194	0.51158015878808	0.999933768943056	-0.0852512710236023
chr1	143746636	143746736	101	+	utr3	Glrx2	0.875919636633266	1	0.888920148847597	1	0.89359797016087	0.998013368711907	0.107116935121508	-0.214193642321862	0.370410401538498	0.999933768943056	0.32131057744337
chr1	146901181	146902124	944	+	utr3	Brinp3	0.889790343179316	1	0.882891968503255	1	0.901431175382187	0.998013368711907	0.661095635240426	0.78224123255873	0.00174303581313058	0.344066661927714	-0.121145597318305
chr1	151344627	151349496	4870	+	utr5	Ivns1abp	0.827771775327149	1	0.786507195245959	1	0.86403842233573	0.998013368711907	-0.502086469936644	-0.47485966254557	0.0389611408397593	0.999933768943056	-0.0272268073910739
chr1	151818363	151819409	1047	+	utr3	Edem3	0.964341537669142	1	0.957277638415124	1	0.972559906997595	0.998013368711907	-0.0340119879807829	0.00230841488532648	0.991829350328243	0.999933768943056	-0.0363204028661094
chr1	152399930	152400030	101	+	utr5	Colgalt2	0.771113244063146	1	0.763954301675365	1	0.874008846376031	0.998013368711907	-0.434343003919706	-0.414300799223568	0.080381924561503	0.999933768943056	-0.0200422046961381
chr1	152508548	152509347	800	+	utr3	Colgalt2	0.666758841021399	1	0.673286072339117	1	0.67800421433621	0.998013368711907	-0.297936382832489	-0.414300799223568	0.080381924561503	0.999933768943056	0.116364416391079
chr1	152766641	152766839	199	+	utr5	Arpc5	0.138295848639089	1	0.150703292538457	1	0.154703633899089	0.998013368711907	-0.647097177923731	-0.350895129663444	0.0424339913769105	0.999933768943056	-0.296202048260287
chr1	152768865	152771394	2530	+	exon	Arpc5	0.871859780667373	1	0.885312738708128	1	0.893168803995403	0.998013368711907	-0.688410316395063	-0.350895129663444	0.0424339913769105	0.999933768943056	-0.337515186731619
chr1	153692881	153692981	101	+	utr3	Rgs8	0.743049211612276	1	0.727636392376351	1	0.80721797163843	0.998013368711907	-0.832946605386074	0.400758260613837	0.633887238152991	0.999933768943056	-1.23370486599991
chr1	153753984	153754083	100	+	exon	Rnasel	0.526618477597575	1	0.514085710609185	1	0.393690196145718	0.998013368711907	-1.03862028439177	-0.707175642303233	0.424554070058223	0.999933768943056	-0.331444642088539
chr1	153754832	153755132	301	+	exon	Rnasel	0.734550449240702	1	0.71497898772111	1	0.583896008607271	0.998013368711907	-0.484580221397081	-0.707175642303233	0.424554070058223	0.999933768943056	0.222595420906152
chr1	153763073	153763223	151	+	utr3	Rnasel	0.288815457245306	1	0.240824164533835	1	0.267027563594391	0.998013368711907	-0.359364958534175	-0.707175642303233	0.424554070058223	0.999933768943056	0.347810683769059
chr1	155202150	155202799	650	+	utr3	Stx6	0.551947724561799	1	0.730040870189502	1	0.820818115082202	0.998013368711907	-0.0904976021544203	0.0346729449815504	0.828185944063707	0.999933768943056	-0.125170547135971
chr1	155207357	155207507	151	+	utr3	Stx6	0.360833536629092	1	0.35355901786491	1	0.494455750853131	0.998013368711907	-0.722830485793872	0.0346729449815504	0.828185944063707	0.999933768943056	-0.757503430775422
chr1	155558418	155558666	249	+	utr5	Acbd6	0.777729060237305	1	0.780861137772275	1	0.812848886030358	0.998013368711907	-0.0246966180413857	-0.0407082849547762	0.825434187711897	0.999933768943056	0.0160116669133906
chr1	156036174	156036374	201	+	utr5	Tor1aip2	0.788121658973563	1	0.78000090022001	1	0.741880599569698	0.998013368711907	-0.122153169278442	0.206828375600253	0.321767373104497	0.999933768943056	-0.328981544878695
chr1	156041107	156051964	10858	+	utr5	Tor1aip2	0.646773377150802	1	0.76233923553064	1	0.809337683403017	0.998013368711907	-0.248338551043391	0.206828375600253	0.321767373104497	0.999933768943056	-0.455166926643644
chr1	156061780	156062129	350	+	exon	Tor1aip2	0.997913849435081	1	0.99987833104812	1	0.993505001882699	0.998013368711907	0.524122078632508	0.206828375600253	0.321767373104497	0.999933768943056	0.317293703032255
chr1	156064975	156066071	1097	+	utr3	Tor1aip2	0.855347996824503	1	0.864918052807863	1	0.861837197161563	0.998013368711907	0.363713306736734	0.206828375600253	0.321767373104497	0.999933768943056	0.156884931136481
chr1	156641169	156642869	1701	+	utr3	Abl2	0.763633731436862	1	0.775793472925288	1	0.835485159488888	0.998013368711907	-0.113988646325217	-0.00165014905138119	0.993619819859683	0.999933768943056	-0.112338497273835
chr1	156844751	156845100	350	+	exon	Angptl1	0.19696673868689	1	0.183159763440124	1	0.351078529518504	0.998013368711907	0.242174866609226	-0.139342286281592	0.869782131031759	0.999933768943056	0.381517152890819
chr1	158688585	158688934	350	+	utr3	Astn1	0.623885642741299	1	0.673317367937494	1	0.67337357252524	0.998013368711907	0.443838415792144	0.512837483070949	0.0306842849082	0.999933768943056	-0.0689990672788057
chr1	158689284	158689484	201	+	utr3	Astn1	0.676769693582503	1	0.642832583510296	1	0.720655722619784	0.998013368711907	0.399678250299198	0.512837483070949	0.0306842849082	0.999933768943056	-0.113159232771751
chr1	158689983	158690183	201	+	utr3	Astn1	0.895288122158337	1	0.87366018469718	1	0.895604118231046	0.998013368711907	0.433750498251619	0.512837483070949	0.0306842849082	0.999933768943056	-0.0790869848193308
chr1	160075511	160075761	251	+	utr3	4930523C07Rik	0.533088074204623	1	0.520676180637118	1	0.74926079586243	0.998013368711907	-0.116150747654503	0.112209477316611	0.838596219557312	0.999933768943056	-0.228360224971114
chr1	160077859	160078109	251	+	utr3	4930523C07Rik	0.826847083475303	1	0.820100381333779	1	0.818448307496297	0.998013368711907	-0.488260249196059	0.112209477316611	0.838596219557312	0.999933768943056	-0.60046972651267
chr1	160078259	160078459	201	+	utr3	4930523C07Rik	0.65345196347209	1	0.632110000454454	1	0.843287248814277	0.998013368711907	-0.0533288458638896	0.112209477316611	0.838596219557312	0.999933768943056	-0.165538323180501
chr1	161070913	161071262	350	+	utr5	Cenpl	0.948291547777349	1	0.965667948593095	1	0.967151878929903	0.998013368711907	0.201853456267782	0.185901620439338	0.748773835740768	0.999933768943056	0.0159518358284441
chr1	161078344	161079881	1538	+	utr3	Cenpl	0.76874404984448	1	0.781050670893058	1	0.786498294450524	0.998013368711907	0.430523346588565	0.185901620439338	0.748773835740768	0.999933768943056	0.244621726149227
chr1	161082928	161083378	451	+	utr3	Cenpl	0.778798438867334	1	0.788836584572471	1	0.624677609843012	0.998013368711907	0.324461404673613	0.185901620439338	0.748773835740768	0.999933768943056	0.138559784234276
chr1	161085975	161086274	300	+	utr3	Cenpl	0.490046253676472	1	0.49800775822592	1	0.276120769668886	0.998013368711907	0.485161169791939	0.185901620439338	0.748773835740768	0.999933768943056	0.299259549352601
chr1	161970286	161971585	1300	+	utr3	Pigc	0.81365978437305	1	0.852641312573744	1	0.918719417367485	0.998013368711907	0.186858553390821	0.240078139443036	0.235860377579646	0.999933768943056	-0.0532195860522157
chr1	162477729	162477877	149	+	exon	Gm10176	NA	NA	0.86561173037243	1	0.793786459730915	0.998013368711907	-1.73569032264177	NA	NA	NA	NA
chr1	163952080	163953787	1708	+	utr3	Scyl3	0.633206008579149	1	0.725860162881744	1	0.788012947868117	0.998013368711907	-0.172910411557495	-0.0374869309449506	0.878249479863827	0.999933768943056	-0.135423480612544
chr1	163995975	163996365	391	+	utr5	Mettl18	0.729505137375018	1	0.749987297763486	1	0.845912917097556	0.998013368711907	0.42295261444638	0.399456537265171	0.274528661410493	0.999933768943056	0.0234960771812086
chr1	163996560	163997194	635	+	exon	Mettl18	0.598135740810252	1	0.611520835138601	1	0.609111022063748	0.998013368711907	0.239090588331539	0.399456537265171	0.274528661410493	0.999933768943056	-0.160365948933632
chr1	164263691	164263990	300	+	utr3	Slc19a2	0.962571519573386	1	0.962251159335864	1	0.983938169559511	0.998013368711907	-0.296531258881199	0.00726274470822541	0.98706282756227	0.999933768943056	-0.303794003589425
chr1	164280283	164280527	245	+	exon	Ccdc181	0.91702741269678	1	0.929495407388179	1	0.958598342676134	0.998013368711907	-0.0876371591624666	-0.000276636961645179	0.999110551093445	0.999933768943056	-0.0873605222008214
chr1	164870757	164871203	447	+	exon	Gm20743	0.816830250848256	1	0.807799204569847	1	0.760750131384622	0.998013368711907	-0.856419798683989	-0.535193944899357	0.444568624315377	0.999933768943056	-0.321225853784632
chr1	165310760	165317305	6546	+	exon	Gpr161	0.757169003667813	1	0.721924925063278	1	0.738084150489948	0.998013368711907	-0.315771403626545	-0.193045304349679	0.596600981611839	0.999933768943056	-0.122726099276865
chr1	165321524	165322121	598	+	utr3	Gpr161	0.950125701068105	1	0.984261792313153	1	0.965861703984619	0.998013368711907	-0.248701045512866	-0.193045304349679	0.596600981611839	0.999933768943056	-0.0556557411631868
chr1	165461336	165461436	101	+	utr5	Mpc2	0.726247627011324	1	0.735512040704806	1	0.795575711599798	0.998013368711907	-0.365357894616928	-0.133550212004775	0.597974300459496	0.999933768943056	-0.231807682612153
chr1	166311008	166311704	697	+	utr3	Ildr2	0.736345112309051	1	0.737191385572251	1	0.496637079170509	0.998013368711907	0.93094887912606	0.839612289954314	0.152511823246479	0.999933768943056	0.0913365891717459
chr1	166311903	166312549	647	+	utr3	Ildr2	0.941045071116362	1	0.945621912624185	1	0.885765273790733	0.998013368711907	0.752827812496053	0.839612289954314	0.152511823246479	0.999933768943056	-0.0867844774582607
chr1	167078573	167079669	1097	+	utr3	Fam78b	0.789278522231989	1	0.797245332415458	1	0.777751033069891	0.998013368711907	-0.0786590142514482	0.136438650637168	0.659937933679998	0.999933768943056	-0.215097664888616
chr1	169933960	169934455	496	+	utr3	Ccdc190	0.961788942458589	1	0.987544646432115	1	0.894665992094681	0.998013368711907	-1.2087984433977	-1.05008823424382	0.00643887484847974	0.615142548651696	-0.158710209153875
chr1	169970628	169970776	149	+	exon	3110045C21Rik	0.757125500336983	1	0.744876225878945	1	0.80758927533356	0.998013368711907	0.486760928075508	0.47075839964042	0.404602293669161	0.999933768943056	0.0160025284350886
chr1	169971903	169972100	198	+	exon	3110045C21Rik	0.705809940405105	1	0.709322308313626	1	0.850025837511022	0.998013368711907	0.469401228783578	0.47075839964042	0.404602293669161	0.999933768943056	-0.00135717085684128
chr1	169972199	169972347	149	+	exon	3110045C21Rik	0.565370826567562	1	0.564894850522824	1	0.675159394294792	0.998013368711907	-0.0220173728308918	0.47075839964042	0.404602293669161	0.999933768943056	-0.492775772471312
chr1	170668959	170681081	12123	+	exon	Olfml2b	0.450366133571544	1	0.444434735689253	1	0.400907042077635	0.998013368711907	-0.530334622384108	-0.449934784959615	0.12821187848328	0.999933768943056	-0.0803998374244927
chr1	170681991	170682390	400	+	utr3	Olfml2b	0.210431450889504	1	0.234517517754189	1	0.277044873880808	0.998013368711907	-0.769013307886673	-0.449934784959615	0.12821187848328	0.999933768943056	-0.319078522927058
chr1	171217875	171218222	348	+	exon	Nr1i3	0.831501399205691	1	0.821798784834603	1	0.775930980018724	0.998013368711907	-0.000614010559582946	-0.10085595819721	0.960672516737723	NA	0.100241947637627
chr1	171218718	171218916	199	+	utr3	Nr1i3	0.882024790558819	1	0.89292738719876	1	0.952621310670532	0.998013368711907	-0.187959644687321	-0.10085595819721	0.960672516737723	NA	-0.0871036864901109
chr1	171219213	171219461	249	+	utr3	Nr1i3	0.98058909106314	1	0.982913800281365	1	0.938611375884392	0.998013368711907	0.117439202542421	-0.10085595819721	0.960672516737723	NA	0.218295160739631
chr1	171258951	171259447	497	+	utr3	Adamts4	0.890398576925932	1	0.885815757982512	1	0.936548433663157	0.998013368711907	-0.685718653229333	-0.81732709392479	0.121225021198008	0.999933768943056	0.131608440695457
chr1	171276548	171276648	101	+	utr3	B4galt3	0.318664112279232	1	0.377045421328093	1	0.581539809808668	0.998013368711907	0.0365576467754612	0.112855938227184	0.644918674966197	0.999933768943056	-0.0762982914517223
chr1	171340891	171341238	348	+	utr3	Dedd	0.317545538697208	1	0.529282523459286	1	0.66733060372672	0.998013368711907	-0.150787558742955	-0.127325997408136	0.665199133212291	0.999933768943056	-0.0234615613348186
chr1	171341834	171342331	498	+	utr3	Dedd	0.623436055119717	1	0.603142087747332	1	0.678832921379024	0.998013368711907	0.00934625449638721	-0.127325997408136	0.665199133212291	0.999933768943056	0.136672251904523
chr1	171356571	171356806	236	+	exon	Pfdn2	0.392954014476585	1	0.429302701648417	1	0.538169717892783	0.998013368711907	-0.101711954025204	-0.318987748105195	0.073714528128021	0.999933768943056	0.217275794079991
chr1	171414457	171415530	1074	+	utr5	Usf1	0.514467429419181	1	0.59950430325135	1	0.763890955772395	0.998013368711907	0.0627573333415889	0.11175774985068	0.607139100771886	0.999933768943056	-0.0490004165090911
chr1	171418059	171418650	592	+	utr3	Usf1	0.881522777346486	1	0.882310619960214	1	0.893762106844619	0.998013368711907	0.0124329301712238	0.11175774985068	0.607139100771886	0.999933768943056	-0.0993248196794563
chr1	171503869	171504359	491	+	utr3	Alyref2	0.951580039970554	1	0.932584185439296	1	0.941271608970708	0.998013368711907	0.320773400507251	0.216126873922561	0.60378269185165	0.999933768943056	0.104646526584691
chr1	172082928	172087630	4703	+	exon	Copa	0.720141095800054	1	0.773924718748233	1	0.848798098120107	0.998013368711907	-0.181995192963444	-0.0831614847488935	0.708769019189048	0.999933768943056	-0.0988337082145509
chr1	172135998	172136097	100	+	utr3	Pex19	0.339638661179586	1	0.332208286657987	1	0.566266964222533	0.998013368711907	-0.0399732965077579	0.004773982298161	0.977169676745495	0.999933768943056	-0.0447472788059189
chr1	172148234	172148334	101	+	utr5	Dcaf8	0.221267814579784	1	0.204850695538961	1	0.500904283197018	0.998013368711907	0.528453698181047	0.16367409425067	0.460781709408365	0.999933768943056	0.364779603930377
chr1	172149284	172172969	23686	+	utr5	Dcaf8	0.555797695729342	1	0.650063592352245	1	0.725309439820441	0.998013368711907	-0.012269875278652	0.16367409425067	0.460781709408365	0.999933768943056	-0.175943969529322
chr1	172194763	172195013	251	+	utr3	Dcaf8	0.476164191439474	1	0.570810720636542	1	0.733583994055274	0.998013368711907	0.215307520910805	0.16367409425067	0.460781709408365	0.999933768943056	0.0516334266601346
chr1	172317567	172318383	817	+	exon	Igsf8	0.693684110789473	1	0.67891791826403	1	0.730804199829333	0.998013368711907	-0.0655402458343183	-0.157190026978827	0.665116993596524	0.999933768943056	0.0916497811445083
chr1	172369026	172369324	299	+	exon	Kcnj10	0.573346153380383	1	0.592363545690842	1	0.715696364211368	0.998013368711907	0.346412050285824	0.299446584946549	0.205377741998306	0.999933768943056	0.0469654653392754
chr1	172369572	172369869	298	+	exon	Kcnj10	0.71820879398365	1	0.737434864385349	1	0.790457924241438	0.998013368711907	0.255387238000987	0.299446584946549	0.205377741998306	0.999933768943056	-0.0440593469455624
chr1	172370216	172370861	646	+	utr3	Kcnj10	0.86021781382609	1	0.910088207598864	1	0.931916098204133	0.998013368711907	0.197010170868706	0.299446584946549	0.205377741998306	0.999933768943056	-0.102436414077843
chr1	172371704	172372101	398	+	utr3	Kcnj10	0.62046454319825	1	0.678284855359926	1	0.738916385194857	0.998013368711907	0.191622128055182	0.299446584946549	0.205377741998306	0.999933768943056	-0.107824456891367
chr1	172376596	172376993	398	+	utr5	Pigm	0.714569896163194	1	0.741358596781698	1	0.794045122896896	0.998013368711907	-0.199435157194341	0.0337926771751152	0.865625904713959	0.999933768943056	-0.233227834369456
chr1	172377490	172378235	746	+	utr3	Pigm	0.799590211566799	1	0.860137091215427	1	0.921740948790907	0.998013368711907	-0.00282839304057263	0.0337926771751152	0.865625904713959	0.999933768943056	-0.0366210702156878
chr1	174501924	174537119	35196	+	utr5	Fmn2	0.916834785051439	1	0.95188787538111	1	0.968133965652512	0.998013368711907	-0.0817061197770894	0.0118631746668271	0.975016095796508	0.999933768943056	-0.0935692944439165
chr1	174608422	174609218	797	+	exon	Fmn2	0.888801822904048	1	0.926520115073021	1	0.968478806054766	0.998013368711907	-0.0921325467595723	0.0118631746668271	0.975016095796508	0.999933768943056	-0.103995721426399
chr1	175900903	175901351	449	+	exon	Exo1	0.979249734738778	1	0.965936375473458	1	0.894701059193135	0.998013368711907	-0.109246938558128	0.133797143962694	0.92015529363769	0.999933768943056	-0.243044082520822
chr1	175909204	175909353	150	+	utr3	Exo1	0.644499209996299	1	0.645283766868024	1	0.537215204128128	0.998013368711907	0.367826666790399	0.133797143962694	0.92015529363769	0.999933768943056	0.234029522827705
chr1	177447122	177448619	1498	+	utr3	Zbtb18	0.943450043346397	1	0.990894805438448	1	0.982433682492831	0.998013368711907	0.104496913910752	0.170331174021194	0.307904477036012	0.999933768943056	-0.0658342601104417
chr1	178249390	178249788	399	+	utr3	Desi2	0.775394682322949	1	0.784090915984215	1	0.861371119071216	0.998013368711907	0.233349062644859	0.145430834208597	0.563188955962548	0.999933768943056	0.0879182284362623
chr1	178340683	178341077	395	+	exon	Gm38300	0.0121787359257745	1	0.0121701659889554	1	0.101476370990724	0.998013368711907	0.357915507631917	1.19880230073434	0.110068502412633	0.999933768943056	-0.840886793102419
chr1	178341224	178341372	149	+	exon	Gm38300	0.503898209816351	1	0.480282670480374	1	0.696403528658781	0.998013368711907	0.161895491739819	1.19880230073434	0.110068502412633	0.999933768943056	-1.03690680899452
chr1	179609848	179610595	748	+	exon	Cnst	0.629768295067938	1	0.724748344182125	1	0.778872745564348	0.998013368711907	-0.0637822072119964	0.160352397154651	0.399041063708266	0.999933768943056	-0.224134604366647
chr1	179622894	179625487	2594	+	utr3	Cnst	0.468051398604219	1	0.583120042257538	1	0.697163408561863	0.998013368711907	-0.0443366578726639	0.160352397154651	0.399041063708266	0.999933768943056	-0.204689055027315
chr1	179625836	179626035	200	+	utr3	Cnst	0.837006452327035	1	0.872369283345866	1	0.935544763647575	0.998013368711907	0.266910951981459	0.160352397154651	0.399041063708266	0.999933768943056	0.106558554826809
chr1	180144496	180144746	251	+	exon	Cdc42bpa	0.956360750010529	1	0.943641637649759	1	0.990350343119715	0.998013368711907	0.293038819625519	0.144701335279039	0.456610728053255	0.999933768943056	0.148337484346481
chr1	180144846	180144996	151	+	exon	Cdc42bpa	0.765487571602177	1	0.748215774620582	1	0.876293808124595	0.998013368711907	0.25581387784303	0.144701335279039	0.456610728053255	0.999933768943056	0.111112542563991
chr1	180162058	180162407	350	+	utr3	Cdc42bpa	0.20242534756383	1	0.249783911298706	1	0.438291659230637	0.998013368711907	0.269992547674231	0.144701335279039	0.456610728053255	0.999933768943056	0.125291212395192
chr1	180330634	180332216	1583	+	utr5	Itpkb	0.89517473548619	1	0.851319738765194	1	0.730534757817515	0.998013368711907	-0.563744440837923	-0.412954747605942	0.400349479731288	0.999933768943056	-0.150789693231981
chr1	180332963	180334009	1047	+	exon	Itpkb	0.769904858742991	1	0.803986886261166	1	0.711439363441425	0.998013368711907	-0.523436002747842	-0.412954747605942	0.400349479731288	0.999933768943056	-0.1104812551419
chr1	180569024	180569124	101	+	utr5	Parp1	0.968912742267784	1	0.967748049714905	1	0.975356111765522	0.998013368711907	-0.321141659078654	-0.167463040049915	0.381496437863117	0.999933768943056	-0.15367861902874
chr1	180689395	180690145	751	+	utr3	Lin9	0.723786015353128	1	0.717438669477027	1	0.71663136143285	0.998013368711907	0.12138683574946	0.0334109606406178	0.928130865007381	0.999933768943056	0.0879758751088419
chr1	180746831	180752758	5928	+	utr3	Acbd3	0.911263094253142	1	0.963614690955049	1	0.99080980153335	0.998013368711907	-0.0972457013603522	0.0187280699049729	0.932851397144333	0.999933768943056	-0.115973771265325
chr1	180814724	180814923	200	+	exon	H3f3aos	0.874757901766973	1	0.872467557290511	1	0.882675749012005	0.998013368711907	-0.656125495766014	-0.308966533207256	0.676612722354047	0.999933768943056	-0.347158962558758
chr1	180862404	180866378	3975	+	utr3	Sde2	0.991048308730086	1	0.970950373805539	1	0.995923330464849	0.998013368711907	0.0366936964353715	0.0948450504448583	0.63166431936884	0.999933768943056	-0.0581513540094869
chr1	181091178	181091277	100	+	exon	Fgfr3-ps	0.613501047420712	1	0.638301669862626	1	0.699209251967315	0.998013368711907	-0.34366941742321	NA	NA	NA	NA
chr1	181459512	181460052	541	+	utr3	Cnih3	0.895940187086616	1	0.866070020863766	1	0.884567615363554	0.998013368711907	-1.0712736217633	-1.02289545050058	0.024981750218096	0.999933768943056	-0.04837817126272
chr1	182132008	182132257	250	+	utr3	Srp9	0.738364532520231	1	0.765456777400364	1	0.813547838448729	0.998013368711907	0.115478483095352	-0.0750463907851256	0.708067818875285	0.999933768943056	0.190524873880477
chr1	182448579	182449075	497	+	exon	Trp53bp2	0.880524614178774	1	0.91506724861495	1	0.961622931161353	0.998013368711907	-0.204490585187088	-0.0299146007939464	0.941489659568765	0.999933768943056	-0.174575984393142
chr1	182461787	182462184	398	+	utr3	Trp53bp2	0.876675887551996	1	0.911233696316213	1	0.978288054821812	0.998013368711907	-0.163571986128646	-0.0299146007939464	0.941489659568765	0.999933768943056	-0.133657385334699
chr1	182895256	182895948	693	+	utr3	Susd4	0.715253466296699	1	0.748125226840363	1	0.661015045958251	0.998013368711907	0.0195124003702536	0.202436549366561	0.624787610753119	0.999933768943056	-0.182924148996307
chr1	183322588	183322738	151	+	utr3	Aida	0.657811678919659	1	0.663884001860809	1	0.675264818761556	0.998013368711907	-0.0843849182634848	-0.149014199942392	0.559584998802128	0.999933768943056	0.0646292816789069
chr1	183323036	183323335	300	+	utr3	Aida	0.683198888741698	1	0.708531858186316	1	0.726599737134926	0.998013368711907	-0.11369602732646	-0.149014199942392	0.559584998802128	0.999933768943056	0.035318172615932
chr1	184037110	184068857	31748	+	exon	Dusp10	0.759675444521497	1	0.736837748894914	1	0.598142859623221	0.998013368711907	0.268238048303564	0.387795731168364	0.45009842134309	0.999933768943056	-0.1195576828648
chr1	184074340	184074539	200	+	utr3	Dusp10	0.910016449370773	1	0.888829132493523	1	0.740910171174727	0.998013368711907	0.12307402140177	0.387795731168364	0.45009842134309	0.999933768943056	-0.264721709766594
chr1	184074988	184075287	300	+	utr3	Dusp10	0.557638989705949	1	0.570656254778047	1	0.384352315965603	0.998013368711907	0.500011089041936	0.387795731168364	0.45009842134309	0.999933768943056	0.112215357873572
chr1	185401449	185401649	201	+	exon	Eprs	0.802764737853421	1	0.771611693422162	1	0.773023358657959	0.998013368711907	0.0849962598836835	-0.0459817141052533	0.854287001743652	0.999933768943056	0.130977973988937
chr1	185406965	185407164	200	+	exon	Eprs	0.56481548695947	1	0.567206592512279	1	0.658334198976102	0.998013368711907	0.125449494571979	-0.0459817141052533	0.854287001743652	0.999933768943056	0.171431208677232
chr1	185407610	185407809	200	+	exon	Eprs	0.320271252992271	1	0.32956354102069	1	0.439170828415935	0.998013368711907	0.0260194498432433	-0.0459817141052533	0.854287001743652	0.999933768943056	0.0720011639484966
chr1	185464174	185465121	948	+	utr3	Slc30a10	0.892350901970793	1	0.923483001195334	1	0.900925521906996	0.998013368711907	-0.760966150974308	-0.748457515778758	0.356264962472914	0.999933768943056	-0.0125086351955502
chr1	186752431	186752774	344	+	exon	A430105J06Rik	0.35697006444825	1	0.351008309848592	1	0.564833155364679	0.998013368711907	-0.117199839106646	-0.471561700776265	0.450993294633877	0.999933768943056	0.354361861669619
chr1	187225769	187226218	450	+	utr5	Gpatch2	0.765106000016796	1	0.806081850792432	1	0.857767642666704	0.998013368711907	0.180509188076043	0.148373037727292	0.428391603948816	0.999933768943056	0.0321361503487505
chr1	187348411	187348960	550	+	utr3	Gpatch2	0.218562696713884	1	0.288852494958184	1	0.504182811918234	0.998013368711907	0.151168287107664	0.148373037727292	0.428391603948816	0.999933768943056	0.00279524938037121
chr1	187349908	187350457	550	+	utr3	Gpatch2	0.240784558204742	1	0.366114294901999	1	0.553322683002788	0.998013368711907	-0.024485025747047	0.148373037727292	0.428391603948816	0.999933768943056	-0.172858063474339
chr1	189344262	189344750	489	+	exon	A430027H14Rik	0.583180874808501	1	0.598103284080817	1	0.497280151279177	0.998013368711907	-0.32015027435013	0.1187110580362	0.896358222265908	0.999933768943056	-0.438861332386331
chr1	189850407	189850805	399	+	exon	Ptpn14	0.235201353145537	1	0.267330324054501	1	0.487301886825263	0.998013368711907	-0.310808802918007	-0.152417036274181	0.45786488929756	0.999933768943056	-0.158391766643826
chr1	189851005	189851105	101	+	exon	Ptpn14	0.92441142018419	1	0.939013969539597	1	0.94821961739843	0.998013368711907	-0.0212775853640236	-0.152417036274181	0.45786488929756	0.999933768943056	0.131139450910157
chr1	189880580	189880779	200	+	exon	Gm37422	0.880454139000519	1	0.899735645392062	1	0.949624127248551	0.998013368711907	-0.0421615026468036	0.264843243566079	0.441588349959353	0.999933768943056	-0.307004746212883
chr1	190168991	190169633	643	+	exon	Gm28172	0.497086414768064	1	0.481758633132108	1	0.534299458525902	0.998013368711907	-0.105338177011996	-1.08994623622019	0.603096531081012	NA	0.984608059208195
chr1	190216838	190217033	196	+	exon	Prox1os	0.61654268295149	1	0.609619466817466	1	0.69104283014837	0.998013368711907	-0.0361887280031061	0.327871231691154	0.62987888719581	0.999933768943056	-0.36405995969426
chr1	190928625	190928724	100	+	utr5	Angel2	0.900822650303247	1	0.893275676286124	1	0.814298121317062	0.998013368711907	0.061279582891478	0.119973144323227	0.459764036744843	0.999933768943056	-0.0586935614317495
chr1	190940952	190941150	199	+	exon	Angel2	0.337225967549441	1	0.385585052053869	1	0.596787170213204	0.998013368711907	-0.105063974778454	0.119973144323227	0.459764036744843	0.999933768943056	-0.225037119101682
chr1	190944977	190945076	100	+	utr3	Angel2	0.874956865154902	1	0.845342593585319	1	0.923355369161221	0.998013368711907	0.338452911783932	0.119973144323227	0.459764036744843	0.999933768943056	0.218479767460704
chr1	191025399	191026000	602	+	exon	A230020J21Rik	0.0822061441298616	1	0.0821409731396021	1	0.0828499330730586	0.998013368711907	-1.33284050182904	-1.05826204954898	0.413093366636946	NA	-0.27457845228006
chr1	191063062	191063210	149	+	exon	Nsl1	0.896236933519031	1	0.88242948692996	1	0.889604482653945	0.998013368711907	0.168601867156271	0.0627569936858756	0.942233056912422	0.999933768943056	0.105844873470395
chr1	191082361	191082510	150	+	utr3	Nsl1	0.870851879867938	1	0.885317256009279	1	0.814440625361625	0.998013368711907	0.309615824625609	0.0627569936858756	0.942233056912422	0.999933768943056	0.246858830939733
chr1	191326062	191338819	12758	+	exon	Tmem206	0.922526059523022	1	0.948511789482132	1	0.953518144888336	0.998013368711907	-0.154764060272692	0.163053899465964	0.443866478510517	0.999933768943056	-0.317817959738656
chr1	191349866	191350216	351	+	utr3	Tmem206	0.318526213541949	1	0.386356064652017	1	0.589526999910692	0.998013368711907	0.0605934370642394	0.163053899465964	0.443866478510517	0.999933768943056	-0.102460462401724
chr1	191621249	191621498	250	+	utr3	Ints7	0.450009622403161	1	0.51902207541832	1	0.677042912588182	0.998013368711907	-0.171993760823015	0.113894633655472	0.601791504842325	0.999933768943056	-0.285888394478487
chr1	191622493	191622593	101	+	utr3	Ints7	0.552666958357096	1	0.567239073655469	1	0.630167505587809	0.998013368711907	0.153108423036355	0.113894633655472	0.601791504842325	0.999933768943056	0.0392137893808834
chr1	191778784	191778983	200	+	utr3	Lpgat1	0.946089817122573	1	0.957051180212532	1	0.930166630442857	0.998013368711907	-0.828489921684374	-0.771249661722065	0.00520404816166017	0.573845007288169	-0.0572402599623099
chr1	191909003	191909951	949	+	utr3	Slc30a1	0.401230043567375	1	0.486143877863335	1	0.576853929134269	0.998013368711907	0.114634926949043	0.260665836828721	0.339012940252475	0.999933768943056	-0.146030909879678
chr1	191985652	191985900	249	+	utr3	Rd3	0.997108056544766	1	0.974313110742616	1	0.949582611935609	0.998013368711907	-0.506728806383001	-0.55098197389	0.395414348826853	0.999933768943056	0.0442531675069991
chr1	193174271	193175161	891	+	utr3	A130010J15Rik	0.553995898232017	1	0.565413498417729	1	0.544105668919355	0.998013368711907	0.28976916430874	0.0907809963096773	0.758316899852425	0.999933768943056	0.198988167999063
chr1	193280577	193280776	200	+	utr5	Lamb3	0.118063418788795	1	0.0577519322357034	1	0.435473807233805	0.998013368711907	0.465048923616945	0.967366792044912	0.22270646235875	0.999933768943056	-0.502317868427967
chr1	194618368	194618667	300	+	exon	Plxna2	0.98098065234555	1	0.990154810923119	1	0.894261809959513	0.998013368711907	0.119439230634249	-0.156131167885458	0.486855343797712	0.999933768943056	0.275570398519707
chr1	194619965	194620415	451	+	utr5	Plxna2	0.523243465651373	1	0.547636329858912	1	0.668542264612931	0.998013368711907	-0.297745425798837	-0.156131167885458	0.486855343797712	0.999933768943056	-0.141614257913379
chr1	194620864	194644381	23518	+	utr5	Plxna2	0.316696678858242	1	0.340098384585615	1	0.409657156821262	0.998013368711907	-0.195427656491076	-0.156131167885458	0.486855343797712	0.999933768943056	-0.0392964886056183
chr1	194812176	194812626	451	+	utr3	Plxna2	0.164434203793655	1	0.23548680969043	1	0.333541945092114	0.998013368711907	-0.338778360885978	-0.156131167885458	0.486855343797712	0.999933768943056	-0.18264719300052
chr1	194812726	194812925	200	+	utr3	Plxna2	0.725692773322356	1	0.718423965608251	1	0.802834789093614	0.998013368711907	-0.243582308604586	-0.156131167885458	0.486855343797712	0.999933768943056	-0.0874511407191282
chr1	194813025	194813275	251	+	utr3	Plxna2	0.604740394858775	1	0.616711729750818	1	0.771328267808021	0.998013368711907	-0.0898856933561887	-0.156131167885458	0.486855343797712	0.999933768943056	0.0662454745292688
chr1	194813724	194813874	151	+	utr3	Plxna2	0.528595395383884	1	0.527148548831677	1	0.613304939576175	0.998013368711907	-0.0603412683412035	-0.156131167885458	0.486855343797712	0.999933768943056	0.0957898995442541
chr1	194814223	194814373	151	+	utr3	Plxna2	0.711183438003263	1	0.745306853822065	1	0.816591477290757	0.998013368711907	-0.287476515448956	-0.156131167885458	0.486855343797712	0.999933768943056	-0.131345347563499
chr1	195037257	195037506	250	+	exon	A330023F24Rik	0.268938251142959	1	0.251700424254675	1	0.448151597053863	0.998013368711907	-0.358691731761679	-0.112940655628488	0.857540936831877	0.999933768943056	-0.245751076133191
chr1	3207143	3207292	150	-	exon	Xkr4	0.149073395428376	1	0.124530871358771	1	0.306734966313154	0.998013368711907	0.0568652032285278	0.132105255500353	0.86009025933386	0.999933768943056	-0.0752400522718252
chr1	3214605	3214830	226	-	utr3	Xkr4	0.776934601028856	1	0.772351396710872	1	0.803353654543605	0.998013368711907	0.912307135650945	0.132105255500353	0.86009025933386	0.999933768943056	0.780201880150592
chr1	4776401	4776501	101	-	utr3	Mrpl15	0.981838746323493	1	0.983598516840686	1	0.993204178489962	0.998013368711907	0.140711114149475	0.0872380696339766	0.818627303516418	0.999933768943056	0.0534730445154983
chr1	4781438	4781538	101	-	utr3	Mrpl15	0.735278045759784	1	0.758632975878365	1	0.868728595743201	0.998013368711907	-0.188669951945074	0.0872380696339766	0.818627303516418	0.999933768943056	-0.27590802157905
chr1	4781638	4781738	101	-	utr3	Mrpl15	0.859749960297012	1	0.849326497389853	1	0.920646698499027	0.998013368711907	-0.151581681333901	0.0872380696339766	0.818627303516418	0.999933768943056	-0.238819750967878
chr1	4781838	4782137	300	-	utr3	Mrpl15	0.332155847365201	1	0.355880419684694	1	0.524018696945165	0.998013368711907	-0.221777122378618	0.0872380696339766	0.818627303516418	0.999933768943056	-0.309015192012595
chr1	4784034	4784134	101	-	exon	Mrpl15	0.598242205396503	1	0.601998096372092	1	0.622228849712829	0.998013368711907	-0.127734250771449	0.0872380696339766	0.818627303516418	0.999933768943056	-0.214972320405426
chr1	4910324	4910573	250	-	utr3	Rgs20	0.870760218360455	1	0.880555541515105	1	0.892198185454325	0.998013368711907	-0.216001382661381	-0.34387275517947	0.175677898389611	0.999933768943056	0.127871372518089
chr1	4923914	5018600	94687	-	utr5	Rgs20	0.305857844669048	1	0.307557001132036	1	0.54921091781943	0.998013368711907	-0.718978904631182	-0.34387275517947	0.175677898389611	0.999933768943056	-0.375106149451712
chr1	5019474	5020772	1299	-	utr5	Rgs20	0.270714839364866	1	0.309073244527209	1	0.47094020037651	0.998013368711907	-1.09139251508894	-0.34387275517947	0.175677898389611	0.999933768943056	-0.747519759909475
chr1	6214098	6214247	150	-	exon	4732440D04Rik	0.840207139005483	1	0.82189049864029	1	0.907546780675805	0.998013368711907	-0.393821095991767	0.23418816540792	0.542286149394114	0.999933768943056	-0.628009261399687
chr1	9601330	9601628	299	-	exon	2610203C22Rik	0.902386886452736	1	0.932248976933824	1	0.94488754447368	0.998013368711907	-3.1219084918403	0.0291398237331895	0.963952071282504	0.999933768943056	-3.15104831557349
chr1	9724371	9736986	12616	-	utr3	Vcpip1	0.713419469573632	1	0.814201197076935	1	0.890458042471945	0.998013368711907	0.130314972626675	0.268720897251574	0.227173475150312	0.999933768943056	-0.138405924624899
chr1	9745733	9747132	1400	-	exon	Vcpip1	0.289021491957271	1	0.370701474807795	1	0.448107103056342	0.998013368711907	-0.000413015448591633	0.268720897251574	0.227173475150312	0.999933768943056	-0.269133912700165
chr1	9747282	9747882	601	-	exon	Vcpip1	0.521438664100372	1	0.575067940387339	1	0.757906244203252	0.998013368711907	0.0995161378329401	0.268720897251574	0.227173475150312	0.999933768943056	-0.169204759418633
chr1	9747982	9748382	401	-	utr5	Vcpip1	0.374460128835434	1	0.413403728612047	1	0.600505886581378	0.998013368711907	0.119670244898144	0.268720897251574	0.227173475150312	0.999933768943056	-0.149050652353429
chr1	10037722	10037871	150	-	utr5	Cops5	0.455322138230664	1	0.479258781531377	1	0.560600863768829	0.998013368711907	0.0633978005299599	-0.201095129828054	0.23220703424672	0.999933768943056	0.264492930358014
chr1	10037970	10038118	149	-	utr5	Cops5	0.996250999679013	1	0.991830878178976	1	0.955052485576238	0.998013368711907	-0.078627537512768	-0.201095129828054	0.23220703424672	0.999933768943056	0.122467592315286
chr1	12871644	12872143	500	-	utr3	Slco5a1	0.780247340332148	1	0.754603200945521	1	0.795792868510366	0.998013368711907	-0.41858634988871	-0.927661318408323	0.0302166503459247	0.999933768943056	0.509074968519613
chr1	12989802	12989901	100	-	exon	Slco5a1	0.0320686257461531	1	0.0193176969354342	1	0.0292762981305375	0.998013368711907	-0.0969595358613669	-0.927661318408323	0.0302166503459247	0.999933768943056	0.830701782546956
chr1	12990051	12990251	201	-	exon	Slco5a1	0.697169108276228	1	0.672097244032796	1	0.845829224057078	0.998013368711907	-0.501913103352694	-0.927661318408323	0.0302166503459247	0.999933768943056	0.425748215055629
chr1	13167011	13174833	7823	-	exon	Ncoa2	0.705606306793325	1	0.668895736509979	1	0.61672179563773	0.998013368711907	0.0283367548683374	0.0279551109979502	0.916660888421023	0.999933768943056	0.00038164387038719
chr1	13175032	13175132	101	-	exon	Ncoa2	0.348072324809844	1	0.368455903614468	1	0.609337653389084	0.998013368711907	0.00754254522443812	0.0279551109979502	0.916660888421023	0.999933768943056	-0.0204125657735121
chr1	14170247	14170844	598	-	utr3	Eya1	0.431951243572641	1	0.477237602853698	1	0.552002757003293	0.998013368711907	0.51499073278424	0.569457314605012	0.0136792494209178	0.903791400789484	-0.0544665818207725
chr1	16229523	16229623	101	-	utr3	Stau2	0.97025676579175	1	0.978812881311347	1	0.955690389375616	0.998013368711907	-0.157783298459997	-0.200851481113592	0.273083130016955	0.999933768943056	0.0430681826535954
chr1	16344574	16344873	300	-	utr3	Stau2	0.469755597486249	1	0.538425033135764	1	0.710410055682101	0.998013368711907	-0.24457393635176	-0.200851481113592	0.273083130016955	0.999933768943056	-0.0437224552381679
chr1	20803215	20803363	149	-	utr3	Mcm3	0.925150123701816	1	0.918781756397088	1	0.722372317346578	0.998013368711907	-0.117509422833185	-0.0756448152213976	0.931251832748329	0.999933768943056	-0.0418646076117872
chr1	20996498	20996647	150	-	utr3	Tram2	0.79520328234531	1	0.796921945205777	1	0.937909609873289	0.998013368711907	0.138978131211138	0.15190692540892	0.59718027973234	0.999933768943056	-0.0129287941977819
chr1	21000474	21000921	448	-	utr3	Tram2	0.950681073770424	1	0.973084361010317	1	0.971726962093601	0.998013368711907	-0.378708600406268	0.15190692540892	0.59718027973234	0.999933768943056	-0.530615525815188
chr1	21399401	21399901	501	-	utr3	Kcnq5	0.72926616065343	1	0.726886524412259	1	0.706359353787486	0.998013368711907	0.870793515783965	0.819964957167193	0.135230179289353	0.999933768943056	0.0508285586167716
chr1	21401498	21401648	151	-	utr3	Kcnq5	0.529942458012918	1	0.51491624478644	1	0.648255349221244	0.998013368711907	0.80748913120751	0.819964957167193	0.135230179289353	0.999933768943056	-0.0124758259596829
chr1	21401748	21401848	101	-	utr3	Kcnq5	0.407667282258711	1	0.397347278304843	1	0.555708055839243	0.998013368711907	1.01300075667156	0.819964957167193	0.135230179289353	0.999933768943056	0.193035799504368
chr1	21402097	21402596	500	-	utr3	Kcnq5	0.77310666832545	1	0.783055641364775	1	0.758028820459764	0.998013368711907	0.756280023194605	0.819964957167193	0.135230179289353	0.999933768943056	-0.0636849339725885
chr1	21402696	21402996	301	-	utr3	Kcnq5	0.665410251050593	1	0.66965736280766	1	0.610456575079162	0.998013368711907	0.750832486766556	0.819964957167193	0.135230179289353	0.999933768943056	-0.0691324704006373
chr1	23369359	23370304	946	-	utr3	Ogfrl1	0.646703771872203	1	0.653928831311323	1	0.634464124526014	0.998013368711907	0.313937122721219	0.430401225725049	0.131335461533298	0.999933768943056	-0.116464103003831
chr1	23845144	23845342	199	-	exon	Smap1	0.781159043754666	1	0.734808286268784	1	0.773138084224996	0.998013368711907	-0.12945170170809	0.0115124583597215	0.956517286020599	0.999933768943056	-0.140964160067811
chr1	23848342	23848442	101	-	exon	Smap1	0.334058622050782	1	0.4439444871851	1	0.656722947371327	0.998013368711907	0.160149954891947	0.0115124583597215	0.956517286020599	0.999933768943056	0.148637496532225
chr1	24028304	24029350	1047	-	utr3	Fam135a	0.697069224218945	1	0.749943504579776	1	0.795534769743695	0.998013368711907	-0.209289243555726	-0.0133391954178856	0.957132745684767	0.999933768943056	-0.195950048137841
chr1	24029450	24029848	399	-	utr3	Fam135a	0.750124739266019	1	0.807353102604173	1	0.861001668237462	0.998013368711907	-0.188434133872728	-0.0133391954178856	0.957132745684767	0.999933768943056	-0.175094938454843
chr1	25067875	25068274	400	-	utr3	Adgrb3	0.405798804529041	1	0.433185334470111	1	0.496710472500907	0.998013368711907	-0.00653467709893189	0.0690321863445374	0.744143933546719	0.999933768943056	-0.0755668634434693
chr1	25074752	25091480	16729	-	exon	Adgrb3	0.898029746376831	1	0.917961391069727	1	0.971700000789677	0.998013368711907	-0.177308905322921	0.0690321863445374	0.744143933546719	0.999933768943056	-0.246341091667458
chr1	25093824	25094273	450	-	exon	Adgrb3	0.907708241297307	1	0.904322173456908	1	0.886857797511757	0.998013368711907	0.00562077610619488	0.0690321863445374	0.744143933546719	0.999933768943056	-0.0634114102383425
chr1	25826054	25826702	649	-	exon	Adgrb3	0.894168410545545	1	0.927828423356923	1	0.97031390548239	0.998013368711907	0.103762692041362	0.0690321863445374	0.744143933546719	0.999933768943056	0.0347305056968251
chr1	30803638	30804587	950	-	utr3	Phf3	0.807825835913017	1	0.826876166164635	1	0.900810144659228	0.998013368711907	0.0795953729605588	0.137886560886421	0.539027962010034	0.999933768943056	-0.0582911879258622
chr1	30804737	30805836	1100	-	utr3	Phf3	0.920081964360844	1	0.972728568103065	1	0.955787831658243	0.998013368711907	0.0765222546011152	0.137886560886421	0.539027962010034	0.999933768943056	-0.0613643062853058
chr1	30829912	30831211	1300	-	exon	Phf3	0.907114544450842	1	0.897665188473408	1	0.960438889679005	0.998013368711907	0.118581237591328	0.137886560886421	0.539027962010034	0.999933768943056	-0.0193053232950934
chr1	33746175	33746421	247	-	utr3	Bag2	0.600075107854919	1	0.643488927938607	1	0.755069226930969	0.998013368711907	-0.230068870307593	-0.20422806734596	0.43873445660748	0.999933768943056	-0.0258408029616329
chr1	33776528	33777327	800	-	utr3	Zfp451	0.443567662760278	1	0.563323526822331	1	0.685316828674729	0.998013368711907	-0.118958413771958	-0.210108570475927	0.429319487502668	0.999933768943056	0.091150156703969
chr1	33777527	33777727	201	-	utr3	Zfp451	0.885156912471839	1	0.890501682085559	1	0.944873410632611	0.998013368711907	-0.188667017153226	-0.210108570475927	0.429319487502668	0.999933768943056	0.021441553322701
chr1	33800773	33803371	2599	-	utr3	Zfp451	0.952628340768723	1	0.995859608990959	1	0.996773293680569	0.998013368711907	-0.466606079716455	-0.210108570475927	0.429319487502668	0.999933768943056	-0.256497509240528
chr1	33853192	33853291	100	-	utr3	Bend6	0.635106749810053	1	0.630864464113197	1	0.783229296186678	0.998013368711907	0.194488977372826	0.14003333753702	0.600989924412565	0.999933768943056	0.0544556398358062
chr1	34811808	34811908	101	-	exon	Gm38336	0.800801344794507	1	0.816305697247654	1	0.867251470743127	0.998013368711907	-0.223528392634229	-0.956173170502401	0.0600056983026582	0.999933768943056	0.732644777868172
chr1	34816797	34816946	150	-	utr3	Fam168b	0.966763541682842	1	0.989285047110425	1	0.978969712101386	0.998013368711907	0.0633077599616061	-0.0943741625162018	0.611584016587446	0.999933768943056	0.157681922477808
chr1	34817046	34817344	299	-	utr3	Fam168b	0.323353952138815	1	0.39826530927694	1	0.643419084308484	0.998013368711907	-0.101595055965079	-0.0943741625162018	0.611584016587446	0.999933768943056	-0.00722089344887684
chr1	36106099	36106396	298	-	exon	Gm37335	0.283158763078236	1	0.443723141437395	1	0.593543956458512	0.998013368711907	0.0709893494942763	NA	NA	NA	NA
chr1	36143813	36146041	2229	-	utr3	Uggt1	0.6217484779278	1	0.628442141898589	1	0.573002064700135	0.998013368711907	-0.173585102169941	0.0155633336812607	0.953411799392381	0.999933768943056	-0.189148435851201
chr1	36335830	36336229	400	-	utr3	Kansl3	0.639504428857472	1	0.745157432092576	1	0.826499548353972	0.998013368711907	-0.203659210384532	-0.0925394581894549	0.632492816587936	0.999933768943056	-0.111119752195077
chr1	36423391	36424286	896	-	utr3	Lman2l	0.939389939887636	1	0.907376934340743	1	0.93270945028766	0.998013368711907	-0.112042346047074	-0.152369456278907	0.614262809823935	0.999933768943056	0.040327110231833
chr1	36549138	36550236	1099	-	utr3	Sema4c	0.534475254471146	1	0.578392740038438	1	0.599233815872867	0.998013368711907	-0.0777708835453627	0.0332487219408533	0.887387224608833	0.999933768943056	-0.111019605486216
chr1	36792689	36792838	150	-	utr3	Tmem131	0.449561259734624	1	0.526309009379203	1	0.699164333808858	0.998013368711907	-0.0613430374350724	0.116794312319329	0.581735753909281	0.999933768943056	-0.178137349754401
chr1	36804531	36808316	3786	-	exon	Tmem131	0.748661342937027	1	0.817321451768702	1	0.857358060446776	0.998013368711907	0.0347185143305172	0.116794312319329	0.581735753909281	0.999933768943056	-0.0820757979888115
chr1	37420166	37420464	299	-	utr3	Coa5	0.888724398230018	1	0.883677076251664	1	0.839709264356572	0.998013368711907	0.0597132426292791	0.00321768632884929	0.991059106897899	0.999933768943056	0.0564955563004298
chr1	37444432	37444582	151	-	utr3	Mgat4a	0.495983755288252	1	0.506433384011053	1	0.689880202215459	0.998013368711907	-0.0108961076141914	-0.093812199500745	0.675252407265968	0.999933768943056	0.0829160918865535
chr1	37624098	37624297	200	-	exon	2010300C02Rik	0.58568776796991	1	0.562001205193147	1	0.781987113084901	0.998013368711907	0.670218140836292	0.0784275298503483	0.905430563197594	0.999933768943056	0.591790610985943
chr1	37878959	37879107	149	-	utr3	Mitd1	0.805682259001768	1	0.817760714951047	1	0.892519262470071	0.998013368711907	0.203673491742859	0.0953699107978007	0.697991950606031	0.999933768943056	0.108303580945058
chr1	37986184	37986333	150	-	utr3	Txndc9	0.381719052266311	1	0.397178910018377	1	0.606194109357534	0.998013368711907	0.204268639431514	-0.117707815123064	0.542990613849246	0.999933768943056	0.321976454554578
chr1	37986681	37986930	250	-	utr3	Txndc9	0.442735653479193	1	0.479429443761038	1	0.630886261143985	0.998013368711907	-0.116733051204296	-0.117707815123064	0.542990613849246	0.999933768943056	0.000974763918768121
chr1	37994044	37994144	101	-	exon	Txndc9	0.984141294914878	1	0.9872332277055	1	0.993545248682651	0.998013368711907	-0.177464593896763	-0.117707815123064	0.542990613849246	0.999933768943056	-0.0597567787736995
chr1	37995636	37995835	200	-	utr5	Txndc9	0.854893680363827	1	0.868144447381497	1	0.90225896118525	0.998013368711907	-0.222581881423853	-0.117707815123064	0.542990613849246	0.999933768943056	-0.104874066300789
chr1	38085613	38088626	3014	-	exon	Rev1	0.725661359927764	1	0.744334901166457	1	0.754851222511773	0.998013368711907	-0.278089423663117	-0.207011647915318	0.316488131331848	0.999933768943056	-0.0710777757477983
chr1	38209565	38209863	299	-	exon	Aff3	0.658565302441907	1	0.626695832656223	1	0.710076241502663	0.998013368711907	-0.860937029493653	-0.630244167356999	0.357101209945119	0.999933768943056	-0.230692862136654
chr1	38797373	38798019	647	-	utr3	Lonrf2	0.99236574956347	1	0.957858021215726	1	0.971158015431334	0.998013368711907	0.116895509475367	0.194355773106591	0.482868163136212	0.999933768943056	-0.0774602636312243
chr1	38863917	38864216	300	-	utr3	Chst10	0.728876671651237	1	0.711227170975874	1	0.685620680811843	0.998013368711907	0.204259202010115	0.0940511753815572	0.762172389324171	0.999933768943056	0.110208026628557
chr1	38864415	38866010	1596	-	utr3	Chst10	0.81346817462722	1	0.789830720792463	1	0.779836446660786	0.998013368711907	0.0565809565578168	0.0940511753815572	0.762172389324171	0.999933768943056	-0.0374702188237404
chr1	39372091	39372689	599	-	utr3	Tbc1d8	0.712335880003248	1	0.762298922954308	1	0.817970082950652	0.998013368711907	0.00445449094563298	0.28316396807858	0.20419007400026	0.999933768943056	-0.278709477132947
chr1	39618556	39618656	101	-	utr3	Creg2	0.590300697601602	1	0.567241447512332	1	0.761190422352687	0.998013368711907	-1.47774860862053	-0.231472305782517	0.62392217211936	0.999933768943056	-1.24627630283801
chr1	39618755	39618955	201	-	utr3	Creg2	0.391339596423014	1	0.351405148484752	1	0.564091138092622	0.998013368711907	-0.053626103564953	-0.231472305782517	0.62392217211936	0.999933768943056	0.177846202217564
chr1	39622799	39623048	250	-	utr3	Creg2	0.934635766225943	1	0.90690897702848	1	0.954168766391695	0.998013368711907	-0.418203438113187	-0.231472305782517	0.62392217211936	0.999933768943056	-0.18673113233067
chr1	40772287	40772635	349	-	utr3	Mfsd9	0.853223640236245	1	0.867745632728786	1	0.945834010700196	0.998013368711907	0.308527384655397	0.420352526223302	0.429896281763009	0.999933768943056	-0.111825141567905
chr1	40772983	40773083	101	-	utr3	Mfsd9	0.279655271786036	1	0.270185369903035	1	0.527527652973817	0.998013368711907	0.266227337559087	0.420352526223302	0.429896281763009	0.999933768943056	-0.154125188664214
chr1	40773580	40773928	349	-	utr3	Mfsd9	0.321076594211911	1	0.318323168153625	1	0.50370793418332	0.998013368711907	0.849388322699656	0.420352526223302	0.429896281763009	0.999933768943056	0.429035796476354
chr1	40774127	40774426	300	-	utr3	Mfsd9	0.61944721900788	1	0.60874407911003	1	0.820912208663655	0.998013368711907	0.61615010412353	0.420352526223302	0.429896281763009	0.999933768943056	0.195797577900228
chr1	42590832	42591426	595	-	exon	Pantr1	0.630311501714369	1	0.63053985886063	1	0.740691323179419	0.998013368711907	0.101752351678528	0.0830979527373205	0.788782619028674	0.999933768943056	0.0186543989412072
chr1	42694091	42694239	149	-	exon	Pantr1	0.761377569139667	1	0.754530575847224	1	0.874608402986716	0.998013368711907	-0.136066556631293	0.0830979527373205	0.788782619028674	0.999933768943056	-0.219164509368614
chr1	43049294	43051864	2571	-	utr3	Tgfbrap1	0.950468141854754	1	0.996670960748072	1	0.994608604670977	0.998013368711907	-0.063555481785283	0.0755232634304745	0.756870737399686	0.999933768943056	-0.139078745215758
chr1	43071618	43074302	2685	-	utr5	Tgfbrap1	0.114701784366481	1	0.10840780190405	1	0.317532591949516	0.998013368711907	0.279156050036972	0.0755232634304745	0.756870737399686	0.999933768943056	0.203632786606498
chr1	43075300	43075898	599	-	exon	Tgfbrap1	0.878748680873765	1	0.931163243399795	1	0.945635073812291	0.998013368711907	-0.0489569163339893	0.0755232634304745	0.756870737399686	0.999933768943056	-0.124480179764464
chr1	43098438	43098587	150	-	utr5	Tgfbrap1	0.634504633262177	1	0.641621165753615	1	0.84193845284788	0.998013368711907	-0.372539100778008	0.0755232634304745	0.756870737399686	0.999933768943056	-0.448062364208482
chr1	44117234	44118708	1475	-	utr5	Kdelc1	0.933277396095577	1	0.923299354486767	1	0.923915365748474	0.998013368711907	-0.0339510102293901	-0.069409245023231	0.83449477336994	0.999933768943056	0.0354582347938409
chr1	45375869	45376069	201	-	utr3	Col5a2	0.964564066835383	1	0.950219944726819	1	0.892404607360128	0.998013368711907	0.884427364892541	1.07658524519288	0.0146978944632413	0.951461480917283	-0.192157880300339
chr1	46809842	46809942	101	-	utr3	Slc39a10	0.64588391567186	1	0.694020577262402	1	0.851927695914472	0.998013368711907	-0.0937739677251528	-0.0941944597454744	0.599912548491221	0.999933768943056	0.000420492020321614
chr1	46819111	46819360	250	-	exon	Slc39a10	0.584632715921606	1	0.64373839966397	1	0.779841037909278	0.998013368711907	-0.180359623376415	-0.0941944597454744	0.599912548491221	0.999933768943056	-0.0861651636309404
chr1	46832602	46836114	3513	-	exon	Slc39a10	0.644978831257265	1	0.704245859203492	1	0.775862594393217	0.998013368711907	-0.143680194055696	-0.0941944597454744	0.599912548491221	0.999933768943056	-0.0494857343102214
chr1	52108559	52108900	342	-	exon	Gm31812	0.762319314214206	1	0.766372243345604	1	0.899986197247396	0.998013368711907	0.516434570618235	0.64061763290201	0.332224010108677	0.999933768943056	-0.124183062283775
chr1	52187606	52188680	1075	-	utr3	Gls	0.182083798166619	1	0.223264583487559	1	0.399958794722852	0.998013368711907	0.12412550949172	-0.0754567382637406	0.739812795443189	0.999933768943056	0.199582247755461
chr1	52232933	52233082	150	-	utr5	Gls	0.669079134650544	1	0.653719067818756	1	0.843372399190514	0.998013368711907	-0.207330584134531	-0.0754567382637406	0.739812795443189	0.999933768943056	-0.131873845870791
chr1	52458844	52459144	301	-	utr3	Nab1	0.917768277403934	1	0.913788044771207	1	0.887718384895343	0.998013368711907	0.0541637597042851	0.0492628329500535	0.9079089777091	0.999933768943056	0.00490092675423158
chr1	52489973	52490573	601	-	exon	Nab1	0.97357276429198	1	0.965617407556316	1	0.993700568192701	0.998013368711907	0.0192512280719132	0.0492628329500535	0.9079089777091	0.999933768943056	-0.0300116048781404
chr1	52656735	52656835	101	-	utr3	Mfsd6	0.500126435725747	1	0.506827742285628	1	0.509841623281128	0.998013368711907	0.0874608207373282	0.522530144507949	0.202970530317128	0.999933768943056	-0.43506932377062
chr1	52658231	52658431	201	-	utr3	Mfsd6	0.480990304397954	1	0.503077615487644	1	0.604069240073593	0.998013368711907	0.268094409356622	0.522530144507949	0.202970530317128	0.999933768943056	-0.254435735151326
chr1	52708250	52708449	200	-	exon	Mfsd6	0.678912933160681	1	0.67666546971471	1	0.635758175697162	0.998013368711907	0.407445177594343	0.522530144507949	0.202970530317128	0.999933768943056	-0.115084966913605
chr1	52708948	52709596	649	-	exon	Mfsd6	0.981962651509651	1	0.973217833174916	1	0.95159406437203	0.998013368711907	0.331252885787732	0.522530144507949	0.202970530317128	0.999933768943056	-0.191277258720216
chr1	52789501	52790147	647	-	utr3	Inpp1	0.730807041992672	1	0.766766274364282	1	0.819118774939035	0.998013368711907	0.326197995857209	0.477299065437659	0.0384246972371783	0.999933768943056	-0.15110106958045
chr1	52925409	52925708	300	-	utr5	1700019D03Rik	0.671214171292605	1	0.646123126132614	1	0.841901342090263	0.998013368711907	-0.159266592022333	0.204414874076993	0.732867858035251	0.999933768943056	-0.363681466099326
chr1	53196968	53197218	251	-	exon	Pms1	0.94925473933894	1	0.959038181249113	1	0.953198467262099	0.998013368711907	0.027254723592723	0.179948834585413	0.506553568490625	0.999933768943056	-0.15269411099269
chr1	53206677	53207026	350	-	exon	Pms1	0.881210177941128	1	0.895541417852995	1	0.96089356233927	0.998013368711907	-0.11430225312325	0.179948834585413	0.506553568490625	0.999933768943056	-0.294251087708663
chr1	53346629	53347280	652	-	exon	Gm28551	0.909209278674568	1	0.919042012841267	1	0.904044988692014	0.998013368711907	0.190058423511651	0.303271914666261	0.786356576796364	NA	-0.113213491154609
chr1	53347464	53347662	199	-	exon	Gm28551	0.897380372806774	1	0.894453794691133	1	0.953046165226745	0.998013368711907	0.162737653019019	0.303271914666261	0.786356576796364	NA	-0.140534261647241
chr1	53348278	53348377	100	-	utr3	Asnsd1	0.327914898208317	1	0.359877337607903	1	0.498793206762944	0.998013368711907	0.421563781977543	0.0322356059058711	0.927795842253536	0.999933768943056	0.389328176071672
chr1	53812824	53813174	351	-	utr3	Hecw2	0.471713365378261	1	0.479170043997557	1	0.630647061380135	0.998013368711907	0.0862073731625791	-0.159735209275037	0.68104770610554	0.999933768943056	0.245942582437616
chr1	53925656	53925856	201	-	exon	Hecw2	0.685010809568241	1	0.682733516457936	1	0.819396865321168	0.998013368711907	-0.250190590137343	-0.159735209275037	0.68104770610554	0.999933768943056	-0.0904553808623062
chr1	53926056	53926456	401	-	exon	Hecw2	0.389770845709441	1	0.385706461938871	1	0.522654870681775	0.998013368711907	-0.0999629070044698	-0.159735209275037	0.68104770610554	0.999933768943056	0.0597723022705667
chr1	55019244	55019393	150	-	exon	Sf3b1	0.794224295268914	1	0.819314271850024	1	0.902696341843298	0.998013368711907	-0.00974174273962519	-0.110711538948326	0.530325135427147	0.999933768943056	0.100969796208701
chr1	55171751	55171900	150	-	utr3	Rftn2	0.919610495965962	1	0.889411800310875	1	0.912534294021129	0.998013368711907	0.0574565654153559	-0.100291184716678	0.77678662882217	0.999933768943056	0.157747750132034
chr1	55226185	55226683	499	-	utr5	Rftn2	0.950036515081851	1	0.915457410714376	1	0.927871935699297	0.998013368711907	-0.0733552758730801	-0.100291184716678	0.77678662882217	0.999933768943056	0.0269359088435976
chr1	56796177	56796626	450	-	utr3	Satb2	0.428618910247035	1	0.415811998347539	1	0.620061867366478	0.998013368711907	0.352552186476525	0.529333167989361	0.057408990162099	0.999933768943056	-0.176780981512836
chr1	56796726	56796925	200	-	utr3	Satb2	0.249066428243997	1	0.238148759024473	1	0.554729244335373	0.998013368711907	0.755814527393997	0.529333167989361	0.057408990162099	0.999933768943056	0.226481359404635
chr1	56971617	56971817	201	-	utr5	Satb2	0.917965932893323	1	0.899421583793613	1	0.935275438012787	0.998013368711907	0.440471551557831	0.529333167989361	0.057408990162099	0.999933768943056	-0.0888616164315306
chr1	57388434	57388582	149	-	utr3	Tyw5	0.618005354645037	1	0.662692736307341	1	0.77945291562172	0.998013368711907	0.283652017213898	0.140865789600866	0.507853585863799	0.999933768943056	0.142786227613032
chr1	57406510	57407101	592	-	utr5	Tyw5	0.337687050203015	1	0.379417799506338	1	0.416931296123866	0.998013368711907	0.126316474543941	0.140865789600866	0.507853585863799	0.999933768943056	-0.0145493150569245
chr1	57956199	57956298	100	-	utr3	Kctd18	0.932121837449561	1	0.921971021168965	1	0.976593237266374	0.998013368711907	0.0043504956338193	-0.0846260029827111	0.756650961510913	0.999933768943056	0.0889764986165304
chr1	57956648	57956797	150	-	utr3	Kctd18	0.741697381309966	1	0.770899102676368	1	0.876930690153269	0.998013368711907	0.0847007911525947	-0.0846260029827111	0.756650961510913	0.999933768943056	0.169326794135306
chr1	58015663	58016062	400	-	utr5	Kctd18	0.920879714711795	1	0.899143991613717	1	0.717161822409656	0.998013368711907	0.620172240477426	-0.0846260029827111	0.756650961510913	0.999933768943056	0.704798243460137
chr1	58016312	58016861	550	-	utr5	Kctd18	0.942666022974936	1	0.951863430819487	1	0.986632072363195	0.998013368711907	0.677954830993215	-0.0846260029827111	0.756650961510913	0.999933768943056	0.762580833975926
chr1	58017310	58017958	649	-	utr5	Kctd18	0.943339184341466	1	0.954892068461779	1	0.939776306023744	0.998013368711907	0.402332215857723	-0.0846260029827111	0.756650961510913	0.999933768943056	0.486958218840434
chr1	58384798	58384996	199	-	exon	Gm37607	0.822164107361128	1	0.833970666773605	1	0.933017119028913	0.998013368711907	-0.200674761627161	-0.370968632187743	0.506096785847524	0.999933768943056	0.170293870560583
chr1	58385095	58385293	199	-	exon	Gm37607	0.750928114584606	1	0.757154319260092	1	0.816649062810319	0.998013368711907	-0.15590651920874	-0.370968632187743	0.506096785847524	0.999933768943056	0.215062112979003
chr1	58421832	58421931	100	-	exon	Clk1	0.316957415388398	1	0.352474267512219	1	0.481390572064941	0.998013368711907	0.466761305540874	0.0630287003902649	0.816038888281118	0.999933768943056	0.403732605150609
chr1	58431094	58431243	150	-	utr3	Ppil3	0.604359015914143	1	0.614975987789417	1	0.597792384905126	0.998013368711907	-0.0232466287206862	-0.112483360321826	0.67795434698878	0.999933768943056	0.0892367316011393
chr1	58463562	58464205	644	-	utr3	Orc2	0.760257032989774	1	0.782227702974935	1	0.838258374172849	0.998013368711907	-0.217165259750241	-0.0125814739376879	0.965470363969432	0.999933768943056	-0.204583785812553
chr1	58529750	58530100	351	-	utr3	Fam126b	0.84826670167094	1	0.83986633461588	1	0.917186459722468	0.998013368711907	0.0837130933266746	0.262386622922652	0.194707065809078	0.999933768943056	-0.178673529595977
chr1	58902745	58903843	1099	-	utr3	Trak2	0.87177560431998	1	0.854542535760198	1	0.823895594730367	0.998013368711907	0.403718216985482	0.343290060321903	0.22903233163988	0.999933768943056	0.0604281566635791
chr1	58903943	58904142	200	-	utr3	Trak2	0.397175428868528	1	0.416103539821103	1	0.513401594637861	0.998013368711907	0.527531275570891	0.343290060321903	0.22903233163988	0.999933768943056	0.184241215248988
chr1	59162892	59163426	535	-	utr3	Als2	0.920177368334919	1	0.970551984318809	1	0.961275218356154	0.998013368711907	0.197211228692193	0.26812082179861	0.104710373375981	0.999933768943056	-0.0709095931064163
chr1	59163726	59164125	400	-	utr3	Als2	0.589301905989177	1	0.681366869800498	1	0.81766350047706	0.998013368711907	0.229251862313962	0.26812082179861	0.104710373375981	0.999933768943056	-0.0388689594846475
chr1	59215257	59215357	101	-	exon	Als2	0.287279277595594	1	0.323488957143617	1	0.528583388687869	0.998013368711907	0.363456322278648	0.26812082179861	0.104710373375981	0.999933768943056	0.0953355004800384
chr1	59215457	59215907	451	-	utr5	Als2	0.771023843509258	1	0.79449983294937	1	0.859764680324267	0.998013368711907	0.409624197121808	0.26812082179861	0.104710373375981	0.999933768943056	0.141503375323199
chr1	59644577	59670686	26110	-	exon	D430013B06Rik	0.666070329137643	1	0.713461150027324	1	0.87967618374354	0.998013368711907	-0.138523704334908	-0.196592647966065	0.743254708741293	0.999933768943056	0.0580689436311565
chr1	59990264	59990413	150	-	utr3	Ica1l	0.337004836397733	1	0.29563159255604	1	0.583054011702223	0.998013368711907	-0.742633394559855	-1.04692486414795	0.110609612475455	0.999933768943056	0.304291469588093
chr1	60070731	60071080	350	-	utr3	Wdr12	0.836800730520496	1	0.816245092633202	1	0.926448287139498	0.998013368711907	-0.42089172486354	-0.375350438042807	0.112372916115316	0.999933768943056	-0.0455412868207332
chr1	60488141	60488741	601	-	utr3	Raph1	0.135490347973871	1	0.177580304089163	1	0.327328751932316	0.998013368711907	-0.0828616877281727	-0.00541498338306861	0.979577939980443	0.999933768943056	-0.0774467043451041
chr1	60525692	60525892	201	-	exon	Raph1	0.951616582592499	1	0.966509210185265	1	0.966147999392428	0.998013368711907	-0.335401182506042	-0.00541498338306861	0.979577939980443	0.999933768943056	-0.329986199122973
chr1	63057808	63059056	1249	-	utr3	Ino80d	0.578538893829285	1	0.606772813750801	1	0.633782839568025	0.998013368711907	-0.0880126763534031	0.0816126845884162	0.770136449786788	0.999933768943056	-0.169625360941819
chr1	63085913	63086312	400	-	utr5	Ino80d	0.696791383400826	1	0.689332003479617	1	0.854430587036901	0.998013368711907	0.103718751399891	0.0816126845884162	0.770136449786788	0.999933768943056	0.0221060668114753
chr1	63114467	63114667	201	-	utr5	Ino80d	0.943861988582433	1	0.96578102014382	1	0.947513527410856	0.998013368711907	-0.87762981989855	0.0816126845884162	0.770136449786788	0.999933768943056	-0.959242504486967
chr1	63156984	63157134	151	-	exon	Ndufs1	0.216632843249947	1	0.215730759062848	1	0.229402086920998	0.998013368711907	-0.736451162796477	0.0932162920094034	0.79093405601702	0.999933768943056	-0.82966745480588
chr1	64033038	64033188	151	-	utr3	Klf7	0.410918573175901	1	0.429889832802896	1	0.621046142709522	0.998013368711907	0.148128103422271	-0.031695095098174	0.906604904255023	0.999933768943056	0.179823198520445
chr1	64034784	64035133	350	-	utr3	Klf7	0.414963646467145	1	0.382907138208943	1	0.5291377303083	0.998013368711907	0.017386132030492	-0.031695095098174	0.906604904255023	0.999933768943056	0.049081227128666
chr1	64035382	64035732	351	-	utr3	Klf7	0.626551537016068	1	0.606517622166026	1	0.703389930562864	0.998013368711907	0.0940827424305365	-0.031695095098174	0.906604904255023	0.999933768943056	0.12577783752871
chr1	64078710	64121123	42414	-	utr5	Klf7	0.740288432165581	1	0.701877825722501	1	0.697348419343116	0.998013368711907	0.0897813500216329	-0.031695095098174	0.906604904255023	0.999933768943056	0.121476445119807
chr1	64607556	64607950	395	-	utr3	Mettl21a	0.466058686333583	1	0.53647477664568	1	0.642500229440635	0.998013368711907	0.27261071954294	0.198137230853891	0.372223966832577	0.999933768943056	0.0744734886890486
chr1	64679921	64680070	150	-	exon	2810408I11Rik	0.6869787367388	1	0.69481905545744	1	0.472383396518853	0.998013368711907	0.550051081377094	0.160768002467963	0.879450715603115	0.999933768943056	0.389283078909131
chr1	64730807	64730906	100	-	utr3	Fzd5	0.584884497660972	1	0.58085755923152	1	0.73582493517213	0.998013368711907	0.44454376840081	0.00676138450357298	0.979427682169796	0.999933768943056	0.437782383897237
chr1	64734736	64735582	847	-	utr3	Fzd5	0.338797119509166	1	0.387600190032469	1	0.552411962815359	0.998013368711907	-0.117797448819816	0.00676138450357298	0.979427682169796	0.999933768943056	-0.124558833323389
chr1	64735681	64735831	151	-	exon	Fzd5	0.542838426974584	1	0.530811879170586	1	0.757888137595138	0.998013368711907	-0.00247753604120781	0.00676138450357298	0.979427682169796	0.999933768943056	-0.00923892054478079
chr1	64736577	64736676	100	-	utr5	Fzd5	0.990412827652171	1	0.994000898994714	1	0.919725809861118	0.998013368711907	-0.504244382204069	0.00676138450357298	0.979427682169796	0.999933768943056	-0.511005766707642
chr1	64794200	64794799	600	-	utr3	Plekhm3	0.507509609894026	1	0.465550658808715	1	0.470579167724097	0.998013368711907	0.0624327462252233	0.221732306901722	0.571286364221017	0.999933768943056	-0.159299560676498
chr1	64921782	64922230	449	-	exon	Plekhm3	0.376856367855266	1	0.382421091604015	1	0.351636152290023	0.998013368711907	-0.163075928779718	0.221732306901722	0.571286364221017	0.999933768943056	-0.384808235681439
chr1	64937778	64938277	500	-	exon	Plekhm3	0.797802336261302	1	0.811074055458103	1	0.809775270725426	0.998013368711907	0.0853403974812612	0.221732306901722	0.571286364221017	0.999933768943056	-0.13639190942046
chr1	66801088	66802033	946	-	exon	Kansl1l	0.714547878013922	1	0.697841759414242	1	0.772892311590316	0.998013368711907	0.0477464336307976	0.0933639996933691	0.678639128336647	0.999933768943056	-0.0456175660625715
chr1	68038612	68038762	151	-	utr3	Erbb4	0.87028059801511	1	0.833235661560896	1	0.747531940612156	0.998013368711907	-0.335584607297877	-0.200537330176017	0.702862287227808	0.999933768943056	-0.13504727712186
chr1	68040007	68040356	350	-	utr3	Erbb4	0.771729136379282	1	0.726480571018984	1	0.590008935094994	0.998013368711907	-0.0784572899240802	-0.200537330176017	0.702862287227808	0.999933768943056	0.122080040251937
chr1	69538440	69539138	699	-	utr3	Ikzf2	0.627625689880689	1	0.654116267532519	1	0.679841198049978	0.998013368711907	0.256071051524063	0.220533896655589	0.531036202249149	0.999933768943056	0.0355371548684733
chr1	69539337	69539437	101	-	exon	Ikzf2	0.476040750634188	1	0.426012824671637	1	0.670053920901982	0.998013368711907	0.502321847641538	0.220533896655589	0.531036202249149	0.999933768943056	0.281787950985949
chr1	71030377	71030526	150	-	utr3	Bard1	0.824857124596716	1	0.812968789185655	1	0.800091907356513	0.998013368711907	0.481722076166852	0.433568691690981	0.604319455215474	0.999933768943056	0.0481533844758713
chr1	71074869	71075266	398	-	exon	Bard1	0.961893376629666	1	0.965564117733465	1	0.972517414068156	0.998013368711907	0.362838670268621	0.433568691690981	0.604319455215474	0.999933768943056	-0.0707300214223598
chr1	72160385	72160633	249	-	utr3	Mreg	0.587395796174344	1	0.579892966932784	1	0.591080116913443	0.998013368711907	-0.151255486068244	0.155711479395517	0.779205333464441	0.999933768943056	-0.306966965463761
chr1	72428745	72428943	199	-	exon	March4	0.941712924110502	1	0.936079510271898	1	0.913204167913358	0.998013368711907	-0.795775668971582	-0.766592987647417	0.181485128227371	0.999933768943056	-0.0291826813241648
chr1	72535000	72535099	100	-	exon	March4	0.581394765844993	1	0.567842204487179	1	0.782299575969596	0.998013368711907	-1.43413874099226	-0.766592987647417	0.181485128227371	0.999933768943056	-0.667545753344846
chr1	72535990	72536237	248	-	utr5	March4	0.1670184628418	1	0.139403141991145	1	0.296567374729756	0.998013368711907	-0.940408300685137	-0.766592987647417	0.181485128227371	0.999933768943056	-0.17381531303772
chr1	72858776	72859222	447	-	utr3	Igfbp5	0.878783255375205	1	0.900368684102842	1	0.754673990666358	0.998013368711907	-1.45087841779902	-1.32260418628826	0.0451685810418317	0.999933768943056	-0.128274231510765
chr1	72859421	72859570	150	-	utr3	Igfbp5	0.916596025612906	1	0.890286284615468	1	0.830990747107081	0.998013368711907	-1.18542353465312	-1.32260418628826	0.0451685810418317	0.999933768943056	0.137180651635144
chr1	72859669	72860612	944	-	utr3	Igfbp5	0.93427044705857	1	0.95634111355257	1	0.856883260882447	0.998013368711907	-1.44011276998118	-1.32260418628826	0.0451685810418317	0.999933768943056	-0.117508583692924
chr1	72862002	72862101	100	-	utr3	Igfbp5	0.847470000208921	1	0.816882741780743	1	0.640428580096761	0.998013368711907	-1.23071508614598	-1.32260418628826	0.0451685810418317	0.999933768943056	0.0918891001422848
chr1	73618188	73618536	349	-	exon	6030407O03Rik	0.519302458440204	1	0.538492303502752	1	0.342503949484326	0.998013368711907	-0.446530664534165	0.0262036921350954	0.975837634655017	0.999933768943056	-0.47273435666926
chr1	73913971	73914420	450	-	utr3	Tns1	0.956779267020227	1	0.989587867199099	1	0.97281071205507	0.998013368711907	-0.248934713452536	-0.294761632940827	0.555812238680624	0.999933768943056	0.0458269194882904
chr1	73924766	73925115	350	-	exon	Tns1	0.863515837385273	1	0.830802073263051	1	0.822014850130011	0.998013368711907	-0.263450036480907	-0.294761632940827	0.555812238680624	0.999933768943056	0.0313115964599199
chr1	73953134	73962941	9808	-	utr5	Tns1	0.900154936832573	1	0.868713083624927	1	0.89287042480866	0.998013368711907	-0.218598452762853	-0.294761632940827	0.555812238680624	0.999933768943056	0.0761631801779742
chr1	74295296	74295395	100	-	exon	Tmbim1	0.789904026965871	1	0.789160662490068	1	0.796692110148471	0.998013368711907	-0.651408885216349	-0.59379658349481	0.19604264192414	0.999933768943056	-0.0576123017215395
chr1	74437757	74437907	151	-	utr3	Usp37	0.716016295263013	1	0.762806392391535	1	0.886462741609773	0.998013368711907	-0.0345102498973888	0.0589914844958242	0.753046267473044	0.999933768943056	-0.093501734393213
chr1	74566571	74567169	599	-	utr3	Zfp142	0.96542085454036	1	0.93229927705336	1	0.900775663690167	0.998013368711907	0.14460865311525	0.321682147112106	0.262797418191867	0.999933768943056	-0.177073493996856
chr1	74568621	74570041	1421	-	utr3	Zfp142	0.532665549382835	1	0.55179836468483	1	0.530051471600002	0.998013368711907	0.0977019363433378	0.321682147112106	0.262797418191867	0.999933768943056	-0.223980210768769
chr1	74570639	74571087	449	-	utr3	Zfp142	0.512558239728375	1	0.491565723054225	1	0.599650615518862	0.998013368711907	0.32443184845366	0.321682147112106	0.262797418191867	0.999933768943056	0.00274970134155406
chr1	74571485	74572332	848	-	utr3	Zfp142	0.894709684447722	1	0.855692033062368	1	0.847106508671371	0.998013368711907	0.340947875445422	0.321682147112106	0.262797418191867	0.999933768943056	0.0192657283333155
chr1	74585530	74585630	101	-	exon	Zfp142	0.0511778181608381	1	0.0556143284446255	1	0.231913130089036	0.998013368711907	-0.0327994760611131	0.321682147112106	0.262797418191867	0.999933768943056	-0.354481623173219
chr1	74587648	74588097	450	-	utr5	Zfp142	0.560438968951701	1	0.578422263403955	1	0.703738280071043	0.998013368711907	0.0645511102915603	0.321682147112106	0.262797418191867	0.999933768943056	-0.257131036820546
chr1	74593847	74594144	298	-	utr3	Rnf25	0.883964345337528	1	0.941799347269165	1	0.949934393888566	0.998013368711907	0.0223715553565423	0.0670447543519923	0.766642244484752	0.999933768943056	-0.04467319899545
chr1	74967426	74967569	144	-	utr3	Nhej1	0.527693577664483	1	0.537690223240783	1	0.714322492869254	0.998013368711907	0.0236139045580194	0.633766144912473	0.0758198275611612	0.999933768943056	-0.610152240354454
chr1	75142208	75142458	251	-	utr5	Cnppd1	0.988847326034175	1	0.981049645188338	1	0.976312889670701	0.998013368711907	-0.133184396347133	-0.0183636695550866	0.957166514034892	0.999933768943056	-0.114820726792047
chr1	75179047	75179752	706	-	exon	Gm29253	0.89677143384747	1	0.894302991040324	1	0.933146386784093	0.998013368711907	-0.179412410689091	NA	NA	NA	NA
chr1	75179945	75180300	356	-	utr5	Abcb6	0.716916578747036	1	0.714580187336952	1	0.706192520791706	0.998013368711907	-0.487171862419552	-0.0783592050143622	0.863541539374814	0.999933768943056	-0.40881265740519
chr1	75181446	75181804	359	-	utr3	Atg9a	0.507322867992997	1	0.506579653658802	1	0.608086400239116	0.998013368711907	0.0902895189686292	0.102677524364175	0.709241760264555	0.999933768943056	-0.0123880053955461
chr1	75199298	75199744	447	-	utr3	Glb1l	0.769934744417821	1	0.800076641072745	1	0.834450764002917	0.998013368711907	-0.191812731045076	-0.153239493737961	0.607680244418667	0.999933768943056	-0.0385732373071144
chr1	75215067	75215165	99	-	utr3	Tuba4a	0.464179385394464	1	0.443904114517951	1	0.44395805926418	0.998013368711907	0.481418551476657	0.173965518757747	0.713490125408047	0.999933768943056	0.30745303271891
chr1	75215264	75215363	100	-	utr3	Tuba4a	0.681578293794981	1	0.664079300158041	1	0.634712575320738	0.998013368711907	0.736199790715985	0.173965518757747	0.713490125408047	0.999933768943056	0.562234271958237
chr1	75215560	75216497	938	-	utr3	Tuba4a	0.98367030377389	1	0.984168708460004	1	0.85960847653385	0.998013368711907	0.0151550962280487	0.173965518757747	0.713490125408047	0.999933768943056	-0.158810422529699
chr1	75474618	75476052	1435	-	utr3	Chpf	0.993205647308831	1	0.992165509542049	1	0.975720455728141	0.998013368711907	0.117706453549247	0.17537189970102	0.455690737008552	0.999933768943056	-0.057665446151773
chr1	75476731	75477779	1049	-	utr3	Chpf	0.377661740435566	1	0.484410203696185	1	0.510532082481848	0.998013368711907	-0.0760387341977953	0.17537189970102	0.455690737008552	0.999933768943056	-0.251410633898815
chr1	75490814	75491063	250	-	utr3	Obsl1	0.773740930063781	1	0.771311431475461	1	0.892663849494472	0.998013368711907	0.0193432723030428	0.1590462525508	0.411030355629262	0.999933768943056	-0.139702980247757
chr1	75505605	75505904	300	-	exon	Obsl1	0.205914799618383	1	0.213168322650038	1	0.457767275923604	0.998013368711907	-0.0668511132142277	0.1590462525508	0.411030355629262	0.999933768943056	-0.225897365765027
chr1	75506153	75506452	300	-	utr5	Obsl1	0.235351139587354	1	0.234577381532098	1	0.393342232807387	0.998013368711907	-0.375512384726063	0.1590462525508	0.411030355629262	0.999933768943056	-0.534558637276862
chr1	77368527	77368726	200	-	utr3	Epha4	0.291769175976583	1	0.30001274575391	1	0.255341596814531	0.998013368711907	-0.0501437094054809	0.480331600272101	0.350864483064339	0.999933768943056	-0.530475309677582
chr1	77369124	77369422	299	-	utr3	Epha4	0.670772789122615	1	0.697714932827693	1	0.676003419024917	0.998013368711907	0.217283486610595	0.480331600272101	0.350864483064339	0.999933768943056	-0.263048113661506
chr1	77369670	77373754	4085	-	utr3	Epha4	0.77772845720331	1	0.810204002893141	1	0.684618371707064	0.998013368711907	0.295720722067862	0.480331600272101	0.350864483064339	0.999933768943056	-0.184610878204239
chr1	77506880	77507178	299	-	utr3	Epha4	0.878359407718535	1	0.914398968661227	1	0.963269097316495	0.998013368711907	0.181569318991244	0.480331600272101	0.350864483064339	0.999933768943056	-0.298762281280857
chr1	78478240	78483297	5058	-	utr3	Farsb	0.869380105401495	1	0.871550044000461	1	0.861066711949877	0.998013368711907	-0.339332990659829	-0.271111138961772	0.313362395297207	0.999933768943056	-0.0682218516980577
chr1	79435162	79435310	149	-	exon	Scg2	0.775996920751421	1	0.802392010966661	1	0.838083741873529	0.998013368711907	-1.95587889675178	-2.05368799107192	0.00833395679638555	0.692936571645799	0.0978090943201446
chr1	79436148	79436246	99	-	exon	Scg2	0.394517674597727	1	0.369757268604045	1	0.0750264435249461	0.998013368711907	-1.91820809315149	-2.05368799107192	0.00833395679638555	0.692936571645799	0.135479897920436
chr1	79821503	79857552	36050	-	utr5	Serpine2	0.957993067395108	1	0.957421366088757	1	0.997425201233086	0.998013368711907	-0.0345364144950733	0.239039955171517	0.641496791542622	0.999933768943056	-0.273576369666591
chr1	80266961	80267210	250	-	utr3	Cul3	0.163659831452277	1	0.271111524652515	1	0.49520790839788	0.998013368711907	0.136811650209119	0.0432024930324824	0.798044018136677	0.999933768943056	0.0936091571766363
chr1	80502271	80502570	300	-	utr3	Dock10	0.584848037602362	1	0.60525021269491	1	0.766959303151407	0.998013368711907	-0.0131784070050522	0.140983707140513	0.623827995948307	0.999933768943056	-0.154162114145566
chr1	80502720	80502870	151	-	utr3	Dock10	0.7555592129822	1	0.778453311573703	1	0.850669911572921	0.998013368711907	-0.110029751779952	0.140983707140513	0.623827995948307	0.999933768943056	-0.251013458920465
chr1	80502969	80503069	101	-	utr3	Dock10	0.412885613769807	1	0.425479099734505	1	0.591845615884147	0.998013368711907	0.0266403294929263	0.140983707140513	0.623827995948307	0.999933768943056	-0.114343377647587
chr1	82237198	82287769	50572	-	utr3	Irs1	0.894888549907863	1	0.915622256230065	1	0.912470482293936	0.998013368711907	0.254514966574625	0.396351961979879	0.333015813198254	0.999933768943056	-0.141836995405253
chr1	82288268	82288518	251	-	exon	Irs1	0.981260785657366	1	0.967248584483844	1	0.944465736667365	0.998013368711907	0.401210447524906	0.396351961979879	0.333015813198254	0.999933768943056	0.00485848554502705
chr1	82289218	82289867	650	-	exon	Irs1	0.600045161767045	1	0.607714727300591	1	0.643197667567264	0.998013368711907	0.100426253039333	0.396351961979879	0.333015813198254	0.999933768943056	-0.295925708940546
chr1	82289967	82290217	251	-	exon	Irs1	0.862876290148405	1	0.835928593759695	1	0.842460081867286	0.998013368711907	0.361143795340039	0.396351961979879	0.333015813198254	0.999933768943056	-0.0352081666398401
chr1	82290667	82290966	300	-	utr5	Irs1	0.559162494274625	1	0.588650160741159	1	0.690914380730321	0.998013368711907	0.250642792955322	0.396351961979879	0.333015813198254	0.999933768943056	-0.145709169024556
chr1	84036794	84038189	1396	-	utr3	Pid1	0.860673213221047	1	0.881906498418823	1	0.856242167214342	0.998013368711907	0.0255484204742082	0.16072528036876	0.629607791737865	0.999933768943056	-0.135176859894552
chr1	84724429	84724728	300	-	utr3	Trip12	0.533134615318264	1	0.649441833110672	1	0.820612203792232	0.998013368711907	0.0866208163475567	0.0448122220404544	0.792773296408985	0.999933768943056	0.0418085943071022
chr1	84793525	84793724	200	-	exon	Trip12	0.49500944470661	1	0.560289538723977	1	0.739291689311216	0.998013368711907	0.0871917663457423	0.0448122220404544	0.792773296408985	0.999933768943056	0.0423795443052878
chr1	84793824	84794273	450	-	exon	Trip12	0.678507108140782	1	0.731916751984611	1	0.74674680240235	0.998013368711907	-0.0834901675247369	0.0448122220404544	0.792773296408985	0.999933768943056	-0.128302389565191
chr1	84912438	84912882	445	-	exon	Slc16a14	0.788728793258825	1	0.803040090386911	1	0.900925809097292	0.998013368711907	0.0410126483868589	-0.242448141144795	0.606624118255479	0.999933768943056	0.283460789531654
chr1	84934986	84935085	100	-	utr5	Slc16a14	0.595431322544035	1	0.277479722554083	1	0.65607140495845	0.998013368711907	0.110480592859931	-0.242448141144795	0.606624118255479	0.999933768943056	0.352928734004726
chr1	85940550	85941840	1291	-	utr3	Gpr55	0.922981368296386	1	0.960776400472586	1	0.983190148912509	0.998013368711907	-0.877683494996732	-0.732888554607369	0.270706497513121	0.999933768943056	-0.144794940389363
chr1	86350262	86350826	565	-	utr3	Ncl	0.935699086445058	1	0.928989916301622	1	0.93957514519786	0.998013368711907	-0.0377914355711669	-0.0127895669762753	0.95894977554602	0.999933768943056	-0.0250018685948916
chr1	86543241	86543439	199	-	utr3	Pde6d	0.428863772586844	1	0.529627864895598	1	0.721891218956242	0.998013368711907	0.0203600060203128	0.0301362455734721	0.872624356801345	0.999933768943056	-0.00977623955315934
chr1	87946116	87946515	400	-	utr3	Usp40	0.653822611719377	1	0.692003401153371	1	0.817182117727712	0.998013368711907	0.157295310949337	0.0765010042893087	0.692766269041878	0.999933768943056	0.080794306660028
chr1	88204875	88205018	144	-	utr3	Dnajb3	0.314155963548258	1	0.290224057506252	1	0.477474823102899	0.998013368711907	0.338350937080444	0.731599543966686	0.262297437124688	0.999933768943056	-0.393248606886242
chr1	88264217	88264366	150	-	utr3	Hjurp	0.945335982828624	1	0.934052713576885	1	0.919343021906477	0.998013368711907	0.0458037463423024	0.231532725269492	0.541325505629839	0.999933768943056	-0.18572897892719
chr1	88265015	88266461	1447	-	utr3	Hjurp	0.963488549042157	1	0.952872400504988	1	0.925662036164875	0.998013368711907	0.13941282290663	0.231532725269492	0.541325505629839	0.999933768943056	-0.092119902362862
chr1	88277246	88277483	238	-	utr5	Hjurp	0.950005213388374	1	0.966253557369613	1	0.989655908536461	0.998013368711907	0.273768003072526	0.231532725269492	0.541325505629839	0.999933768943056	0.0422352778030342
chr1	88700123	88701527	1405	-	utr3	Arl4c	0.744853982719163	1	0.777017175881593	1	0.787137623463412	0.998013368711907	0.0570473430870611	0.152188253497859	0.444798907684144	0.999933768943056	-0.0951409104107976
chr1	88701871	88702071	201	-	utr5	Arl4c	0.614413071521141	1	0.616131284888822	1	0.843464589001207	0.998013368711907	0.135954407022991	0.152188253497859	0.444798907684144	0.999933768943056	-0.0162338464748675
chr1	89928302	89928599	298	-	utr3	Gbx2	0.9393835584704	1	0.931595320540544	1	0.949886935995732	0.998013368711907	-0.229216524095884	-0.193287341137095	0.77512039562933	0.999933768943056	-0.0359291829587891
chr1	89928896	89928995	100	-	exon	Gbx2	0.860899157719542	1	0.850146712300313	1	0.850193787787277	0.998013368711907	0.116954591337489	-0.193287341137095	0.77512039562933	0.999933768943056	0.310241932474584
chr1	89930684	89930882	199	-	utr5	Gbx2	0.100422344384909	1	0.0957932179793465	1	0.220149721427836	0.998013368711907	-0.272002605967207	-0.193287341137095	0.77512039562933	0.999933768943056	-0.0787152648301115
chr1	91411532	91411678	147	-	utr3	Hes6	0.932741256177859	1	0.924676148520473	1	0.973832834724024	0.998013368711907	-0.0547017932387667	0.2065725838397	0.4379034722891	0.999933768943056	-0.261274377078467
chr1	91412948	91413143	196	-	utr5	Hes6	0.528576087352385	1	0.536759706763073	1	0.438240097469911	0.998013368711907	0.0700182092723405	0.2065725838397	0.4379034722891	0.999933768943056	-0.13655437456736
chr1	91416478	91416776	299	-	utr3	Per2	0.814386532492247	1	0.821152109161608	1	0.847873324027838	0.998013368711907	0.356760211532506	0.220733354769978	0.525647298200291	0.999933768943056	0.136026856762528
chr1	91416875	91417222	348	-	utr3	Per2	0.828010416687624	1	0.824642826446873	1	0.85450659776591	0.998013368711907	0.384951431726907	0.220733354769978	0.525647298200291	0.999933768943056	0.164218076956929
chr1	91417322	91417818	497	-	utr3	Per2	0.532703559179806	1	0.534555291480932	1	0.586035694693442	0.998013368711907	0.358145700138982	0.220733354769978	0.525647298200291	0.999933768943056	0.137412345369004
chr1	91421516	91423948	2433	-	exon	Per2	0.860663634957095	1	0.856944533211429	1	0.922873651177299	0.998013368711907	0.21405798100644	0.220733354769978	0.525647298200291	0.999933768943056	-0.00667537376353786
chr1	91424296	91424444	149	-	exon	Per2	0.625814127109938	1	0.618669659262159	1	0.755500558981528	0.998013368711907	0.580745489689494	0.220733354769978	0.525647298200291	0.999933768943056	0.360012134919516
chr1	91932420	91933119	700	-	utr3	Hdac4	0.828972775099557	1	0.818720316800143	1	0.882323184763363	0.998013368711907	0.0400445885697902	0.121698833959038	0.60532964951725	0.999933768943056	-0.0816542453892477
chr1	93299310	93300006	697	-	utr3	Mterf4	0.949564013378992	1	0.967132856723999	1	0.882525665644228	0.998013368711907	0.022641054852288	0.141799206354793	0.51952330166364	0.999933768943056	-0.119158151502505
chr1	93301399	93301967	569	-	utr3	Mterf4	0.896540507133042	1	0.891300321183697	1	0.927910635032422	0.998013368711907	0.141231730936675	0.141799206354793	0.51952330166364	0.999933768943056	-0.000567475418117941
chr1	93304600	93304700	101	-	exon	Mterf4	0.717178509085179	1	0.741826009583908	1	0.799737714248317	0.998013368711907	0.217364946824487	0.141799206354793	0.51952330166364	0.999933768943056	0.0755657404696945
chr1	93304899	93304998	100	-	exon	Mterf4	0.614606011866366	1	0.66962352923784	1	0.833766036420178	0.998013368711907	0.188094961967674	0.141799206354793	0.51952330166364	0.999933768943056	0.0462957556128812
chr1	93320829	93321277	449	-	exon	Pask	0.750931830018126	1	0.740293842227102	1	0.632078814371941	0.998013368711907	0.141609674655453	0.11852713993323	0.801915532685472	0.999933768943056	0.0230825347222234
chr1	93321377	93321725	349	-	exon	Pask	0.525084843247359	1	0.519248965106253	1	0.51592934386875	0.998013368711907	0.0359375290065558	0.11852713993323	0.801915532685472	0.999933768943056	-0.082589610926674
chr1	93343333	93343482	150	-	utr5	Pask	0.838831453392992	1	0.831552089001611	1	0.919322584152797	0.998013368711907	-0.0957524837596534	0.11852713993323	0.801915532685472	0.999933768943056	-0.214279623692883
chr1	93621340	93621638	299	-	utr3	Stk25	0.954616538334614	1	0.984067768842776	1	0.971173755933045	0.998013368711907	-0.182657061823442	-0.0358721576965679	0.826416753581732	0.999933768943056	-0.146784904126874
chr1	93622135	93622284	150	-	utr3	Stk25	0.885915767393368	1	0.879217800696754	1	0.948517761588683	0.998013368711907	-0.069301880937803	-0.0358721576965679	0.826416753581732	0.999933768943056	-0.0334297232412351
chr1	93629240	93635422	6183	-	utr5	Stk25	0.863044411252162	1	0.866503459410968	1	0.869366406369649	0.998013368711907	-0.275590456798307	-0.0358721576965679	0.826416753581732	0.999933768943056	-0.239718299101739
chr1	93750249	93750348	100	-	exon	Thap4	0.881625809969724	1	0.875437438072316	1	0.89500471526561	0.998013368711907	0.177560968000512	0.050512269065353	0.830959498888433	0.999933768943056	0.127048698935159
chr1	93750547	93754466	3920	-	exon	Thap4	0.417512652621987	1	0.457197468544429	1	0.580938840040203	0.998013368711907	-0.339758152797045	0.050512269065353	0.830959498888433	0.999933768943056	-0.390270421862398
chr1	93800750	93801835	1086	-	utr3	Dtymk	0.901896776143415	1	0.911859747576569	1	0.884721736773767	0.998013368711907	-0.14568917339417	-0.0240331792917714	0.936583217400938	0.999933768943056	-0.121655994102399
chr1	95591430	95591780	351	-	utr3	St8sia4	0.4457841164869	1	0.439388872702769	1	0.434171240318344	0.998013368711907	-0.263110192567998	0.0536067114206835	0.909643901480347	0.999933768943056	-0.316716903988681
chr1	97645442	97645792	351	-	utr3	D1Ertd622e	0.252247539881383	1	0.367866769626874	1	0.503839295982862	0.998013368711907	-0.686694165060158	-0.663801321202908	0.0209466212241684	0.999933768943056	-0.02289284385725
chr1	97645892	97646242	351	-	exon	D1Ertd622e	0.713371066189483	1	0.777418454572511	1	0.845042686569221	0.998013368711907	-0.755204271390141	-0.663801321202908	0.0209466212241684	0.999933768943056	-0.091402950187233
chr1	97660821	97661021	201	-	utr5	D1Ertd622e	0.175676291753681	1	0.153656563868761	1	0.377631230538173	0.998013368711907	-1.09869785116356	-0.663801321202908	0.0209466212241684	0.999933768943056	-0.434896529960648
chr1	97761529	97761629	101	-	utr5	Ppip5k2	0.4441019196262	1	0.441993587414933	1	0.653761002049273	0.998013368711907	-0.293477638878761	-0.144478650512495	0.445276152109473	0.999933768943056	-0.148998988366266
chr1	105277762	105277912	151	-	utr3	Rnf152	0.969665190993574	1	0.977114742809282	1	0.954518414211294	0.998013368711907	0.665663835990038	0.388230938535255	0.314482227224961	0.999933768943056	0.277432897454783
chr1	105279359	105279508	150	-	utr3	Rnf152	0.509056767288497	1	0.488111539790754	1	0.600160569057325	0.998013368711907	0.398090292460002	0.388230938535255	0.314482227224961	0.999933768943056	0.00985935392474746
chr1	105283998	105284198	201	-	utr3	Rnf152	0.585215744856643	1	0.581644221286902	1	0.779299401715424	0.998013368711907	0.528238901439859	0.388230938535255	0.314482227224961	0.999933768943056	0.140007962904604
chr1	105284298	105284747	450	-	exon	Rnf152	0.0947122138660733	1	0.0910547492311012	1	0.278026655834211	0.998013368711907	0.553853611247816	0.388230938535255	0.314482227224961	0.999933768943056	0.165622672712561
chr1	105521371	105521521	151	-	utr3	Pign	0.0994490820004287	1	0.137957504551421	1	0.386754860257286	0.998013368711907	0.253578303443571	-0.126018908560043	0.530274331486437	0.999933768943056	0.379597212003614
chr1	105521771	105521870	100	-	utr3	Pign	0.124558452113617	1	0.145410344463228	1	0.342454197119531	0.998013368711907	0.131647683967305	-0.126018908560043	0.530274331486437	0.999933768943056	0.257666592527349
chr1	105567470	105567720	251	-	exon	Pign	0.346628645498159	1	0.299511859615752	1	0.424113321030493	0.998013368711907	-0.285247586914512	-0.126018908560043	0.530274331486437	0.999933768943056	-0.159228678354468
chr1	105989745	105990184	440	-	exon	Gm7160	0.715809304813829	1	0.714002483950163	1	0.823232098912605	0.998013368711907	-0.178609622983884	-0.0807333938530411	0.881023079012254	0.999933768943056	-0.0978762291308432
chr1	106541811	106542905	1095	-	utr3	Bcl2	0.450390975513706	1	0.446500096145674	1	0.332293057961834	0.998013368711907	0.078611082931139	0.319520154693798	0.392803740956603	0.999933768943056	-0.240909071762659
chr1	106543254	106710343	167090	-	utr3	Bcl2	0.389836668745617	1	0.408210731342239	1	0.605700052910527	0.998013368711907	-0.0020463345438841	0.319520154693798	0.392803740956603	0.999933768943056	-0.321566489237682
chr1	106712284	106713080	797	-	utr5	Bcl2	0.0318730811860824	1	0.0528877098885656	1	0.120981851300773	0.998013368711907	0.166776816538759	0.319520154693798	0.392803740956603	0.999933768943056	-0.152743338155039
chr1	106713478	106713776	299	-	utr5	Bcl2	0.792875072242244	1	0.792861250401745	1	0.872095847086154	0.998013368711907	-0.159271222078651	0.319520154693798	0.392803740956603	0.999933768943056	-0.478791376772449
chr1	106724607	106724957	351	-	utr3	Kdsr	0.11449549287407	1	0.195067141972782	1	0.313827261448513	0.998013368711907	0.141915145926631	0.024178131690448	0.896252709801245	0.999933768943056	0.117737014236183
chr1	110889520	110890117	598	-	utr3	Cdh19	0.644930725104812	1	0.619574643233453	1	0.425031154958153	0.998013368711907	0.516429306528729	0.231756811999316	0.617744741895074	0.999933768943056	0.284672494529412
chr1	110949257	110950393	1137	-	exon	Cdh19	0.873865711852669	1	0.88098409861838	1	0.858047910608443	0.998013368711907	0.00412542343649939	0.231756811999316	0.617744741895074	0.999933768943056	-0.227631388562817
chr1	110954613	110954712	100	-	exon	Cdh19	0.80152856395023	1	0.804511248959074	1	0.885315851215383	0.998013368711907	-0.151606395864392	0.231756811999316	0.617744741895074	0.999933768943056	-0.383363207863709
chr1	110977335	110977534	200	-	utr5	Cdh19	0.909951665483935	1	0.894125857100693	1	0.895807485029579	0.998013368711907	0.500739271208503	0.231756811999316	0.617744741895074	0.999933768943056	0.268982459209187
chr1	111859099	111859248	150	-	utr3	Dsel	0.920405387426821	1	0.900920795502027	1	0.956023838447096	0.998013368711907	-0.451631967852955	-0.0936831621546656	0.685020290784872	0.999933768943056	-0.357948805698289
chr1	111859646	111860143	498	-	exon	Dsel	0.317718972422225	1	0.323017051700255	1	0.541135459747341	0.998013368711907	-0.166905716492916	-0.0936831621546656	0.685020290784872	0.999933768943056	-0.0732225543382502
chr1	111861136	111861583	448	-	exon	Dsel	0.766847616369608	1	0.80331116596129	1	0.873451832067741	0.998013368711907	-0.0545884433767508	-0.0936831621546656	0.685020290784872	0.999933768943056	0.0390947187779147
chr1	111863272	111863570	299	-	utr5	Dsel	0.934447268682583	1	0.903554013389295	1	0.959398112694567	0.998013368711907	-0.292983710513135	-0.0936831621546656	0.685020290784872	0.999933768943056	-0.19930054835847
chr1	118834232	118835177	946	-	utr3	Gli2	0.767301970866016	1	0.711331473693123	1	0.517941623440601	0.998013368711907	-0.208253466822431	-0.282223974733581	0.590992964993629	0.999933768943056	0.0739705079111493
chr1	118835277	118836322	1046	-	utr3	Gli2	0.945077207482315	1	0.900471412848294	1	0.792443712332476	0.998013368711907	-0.22081081504273	-0.282223974733581	0.590992964993629	0.999933768943056	0.0614131596908508
chr1	118837019	118837367	349	-	exon	Gli2	0.788113129724164	1	0.753884026210695	1	0.745637982581204	0.998013368711907	-0.293885425637669	-0.282223974733581	0.590992964993629	0.999933768943056	-0.0116614509040883
chr1	118837815	118837964	150	-	exon	Gli2	0.57627651359641	1	0.536477194263279	1	0.609642636703721	0.998013368711907	-0.413069056668698	-0.282223974733581	0.590992964993629	0.999933768943056	-0.130845081935117
chr1	119416652	119417988	1337	-	utr3	Inhbb	0.934662566365889	1	0.946602869110282	1	0.940264963291783	0.998013368711907	-0.151175310933145	-0.0562668028120583	0.820354854373284	0.999933768943056	-0.0949085081210865
chr1	119471400	119471699	300	-	utr3	Ralb	0.824748339856923	1	0.829348133954205	1	0.84478408071236	0.998013368711907	-0.0435350731068648	0.239655973537244	0.515624662752505	0.999933768943056	-0.283191046644109
chr1	119530425	119530524	100	-	exon	3830432H09Rik	0.557217306185617	1	0.524595621396208	1	0.811070374954556	0.998013368711907	0.0500259529179858	-0.404021811421636	0.71871814851679	0.999933768943056	0.454047764339622
chr1	119548577	119549025	449	-	utr3	Epb41l5	0.294143734129104	1	0.30458870720569	1	0.477439404499506	0.998013368711907	0.18261282252332	-0.040152884250598	0.877477760472929	0.999933768943056	0.222765706773918
chr1	119659149	119659847	699	-	utr3	Ptpn4	0.927146413381937	1	0.881419638992389	1	0.920914964832661	0.998013368711907	0.0935728929554936	0.213388605289383	0.274636616468166	0.999933768943056	-0.11981571233389
chr1	119837214	119837364	151	-	utr5	Ptpn4	0.0315564997520653	1	0.0241075146125519	1	0.21333276747092	0.998013368711907	0.222164978475591	0.213388605289383	0.274636616468166	0.999933768943056	0.00877637318620753
chr1	119909734	119911080	1347	-	utr3	Tmem177	0.693864402995045	1	0.706504360658559	1	0.70051451253549	0.998013368711907	0.21716597401173	0.138075254496378	0.636526826987679	0.999933768943056	0.0790907195153519
chr1	120243983	120244181	199	-	exon	Steap3	0.694261940035398	1	0.679940330148984	1	0.868105893772327	0.998013368711907	0.0334648988705411	-0.232797324654727	0.606400837847111	0.999933768943056	0.266262223525268
chr1	121304948	121305047	100	-	utr3	Insig2	0.651009445370496	1	0.665445835812174	1	0.690985313102618	0.998013368711907	-0.121854472401788	0.0229222809399936	0.91963257838038	0.999933768943056	-0.144776753341782
chr1	121319782	121323146	3365	-	utr5	Insig2	0.359065410565685	1	0.411298966692685	1	0.60252787816863	0.998013368711907	-0.16177261835139	0.0229222809399936	0.91963257838038	0.999933768943056	-0.184694899291384
chr1	123334007	123334307	301	-	utr3	Dpp10	0.913853569723828	1	0.896923694899468	1	0.840646342629972	0.998013368711907	-0.313424770149869	-0.343635801782928	0.640532081832776	0.999933768943056	0.0302110316330593
chr1	125435376	125435677	302	-	utr5	Actr3	0.384495001030096	1	0.3840093208132	1	0.509775194898868	0.998013368711907	0.111512229729728	-0.176852891455315	0.556600428135606	0.999933768943056	0.288365121185043
chr1	125868620	125868820	201	-	utr3	Lypd1	0.502890769116135	1	0.510769732002352	1	0.657269900245995	0.998013368711907	0.490576491219544	0.990307385568818	0.0792699110503529	0.999933768943056	-0.499730894349274
chr1	125872164	125873212	1049	-	utr3	Lypd1	0.937355276300648	1	0.945978320161915	1	0.979910707950116	0.998013368711907	0.798592184276949	0.990307385568818	0.0792699110503529	0.999933768943056	-0.191715201291869
chr1	125914520	125914920	401	-	utr3	Nckap5	0.793789609715225	1	0.825548021542527	1	0.810492582144116	0.998013368711907	-0.483864309909789	-0.311932089843419	0.411466320602657	0.999933768943056	-0.171932220066371
chr1	126024337	126024487	151	-	exon	Nckap5	0.391616659807352	1	0.369134561242419	1	0.321059544635695	0.998013368711907	-0.165379099782682	-0.311932089843419	0.411466320602657	0.999933768943056	0.146552990060736
chr1	126025337	126025487	151	-	exon	Nckap5	0.686186545275972	1	0.652630256447505	1	0.636236535335309	0.998013368711907	-0.220880603512539	-0.311932089843419	0.411466320602657	0.999933768943056	0.0910514863308796
chr1	126025687	126025937	251	-	exon	Nckap5	0.893419641126915	1	0.855551406785985	1	0.872365256470521	0.998013368711907	-0.328533012197667	-0.311932089843419	0.411466320602657	0.999933768943056	-0.0166009223542478
chr1	126026687	126026987	301	-	exon	Nckap5	0.846113633389193	1	0.82066552104573	1	0.89601222244959	0.998013368711907	-0.283135538633685	-0.311932089843419	0.411466320602657	0.999933768943056	0.0287965512097338
chr1	126027137	126027237	101	-	exon	Nckap5	0.800112298344991	1	0.777576859092108	1	0.861157285432695	0.998013368711907	-0.133711134630198	-0.311932089843419	0.411466320602657	0.999933768943056	0.178220955213221
chr1	126027587	126027737	151	-	exon	Nckap5	0.632849414491727	1	0.652161652425657	1	0.780323800144978	0.998013368711907	-0.479035668729542	-0.311932089843419	0.411466320602657	0.999933768943056	-0.167103578886123
chr1	126830599	126830749	151	-	utr5	Nckap5	0.154398478746233	1	0.128991134699882	1	0.423900576960181	0.998013368711907	-0.508974247059225	-0.311932089843419	0.411466320602657	0.999933768943056	-0.197042157215807
chr1	127817299	127817648	350	-	exon	Map3k19	0.3249350552012	1	0.315229824357616	1	0.44219940603998	0.998013368711907	-0.760405729838624	0.0478158334991536	0.928125124658237	0.999933768943056	-0.808221563337778
chr1	127823936	127824086	151	-	exon	Map3k19	0.473361982561595	1	0.445062874025218	1	0.757157176735439	0.998013368711907	-0.69789443343674	0.0478158334991536	0.928125124658237	0.999933768943056	-0.745710266935893
chr1	127965965	127966065	101	-	exon	Zranb3	0.551910840843091	1	0.497283915227817	1	0.678460070024682	0.998013368711907	0.197780672235179	0.119820374104004	0.624516853246604	0.999933768943056	0.0779602981311745
chr1	127976278	127976478	201	-	exon	Zranb3	0.14339606016491	1	0.18400948535897	1	0.404631228165656	0.998013368711907	0.3475843421515	0.119820374104004	0.624516853246604	0.999933768943056	0.227763968047496
chr1	128331689	128331937	249	-	utr3	Mcm6	0.962940086684386	1	0.972545744881075	1	0.899161758404676	0.998013368711907	-0.17525217700327	-0.179969280015453	0.794677734724752	0.999933768943056	0.00471710301218287
chr1	128413730	128417269	3540	-	utr5	Dars	0.694266892767527	1	0.710829419816866	1	0.797491057327746	0.998013368711907	-0.110571731568604	-0.164678657481139	0.484244293629698	0.999933768943056	0.054106925912536
chr1	128589371	128589518	148	-	exon	Cxcr4	0.761958703990527	1	0.737540847971316	1	0.441367734573747	0.998013368711907	-0.997170676637921	-0.967412167354913	0.217579303057748	0.999933768943056	-0.0297585092830078
chr1	130690225	130691119	895	-	utr3	Pfkfb2	0.976271051498658	1	0.925194200095248	1	0.89654082321452	0.998013368711907	-0.221340666345747	-0.129279838569394	0.671609868033647	0.999933768943056	-0.092060827776353
chr1	130716799	130717197	399	-	utr5	Pfkfb2	0.773547408432211	1	0.774806816572305	1	0.870119791957112	0.998013368711907	0.0304068554150351	-0.129279838569394	0.671609868033647	0.999933768943056	0.15968669398443
chr1	131128547	131129292	746	-	utr3	Dyrk3	0.921919905918067	1	0.915342055811693	1	0.879378180214601	0.998013368711907	-0.150941641034895	0.0743475748591745	0.852630856255746	0.999933768943056	-0.225289215894069
chr1	131129391	131129887	497	-	exon	Dyrk3	0.318372971895618	1	0.352452181098812	1	0.45969748639508	0.998013368711907	-0.0289294943220819	0.0743475748591745	0.852630856255746	0.999933768943056	-0.103277069181256
chr1	131254991	131255190	200	-	utr3	Ikbke	0.505941258352867	1	0.454456630633758	1	0.659159887318184	0.998013368711907	-0.274068751736955	0.137915572151507	0.796896676209662	0.999933768943056	-0.411984323888462
chr1	131286547	131286896	350	-	utr3	Srgap2	0.963629973982562	1	0.958602308564494	1	0.918573373790304	0.998013368711907	-0.0161324815669713	0.139925870080447	0.676539789141994	0.999933768943056	-0.156058351647418
chr1	131289188	131289736	549	-	utr3	Srgap2	0.699070540861744	1	0.701316224263817	1	0.719691962406673	0.998013368711907	0.115146412379817	0.139925870080447	0.676539789141994	0.999933768943056	-0.0247794577006305
chr1	131295261	131295460	200	-	utr3	Srgap2	0.625245655658894	1	0.626806217884895	1	0.606408136436213	0.998013368711907	0.377293624144191	0.139925870080447	0.676539789141994	0.999933768943056	0.237367754063743
chr1	131296731	131297080	350	-	utr3	Srgap2	0.9287018653999	1	0.928843173788802	1	0.947926647939463	0.998013368711907	0.161023806003976	0.139925870080447	0.676539789141994	0.999933768943056	0.0210979359235285
chr1	131525165	131527252	2088	-	utr5	Srgap2	0.676991496368729	1	0.683359308587855	1	0.684123156916824	0.998013368711907	0.226227834834469	0.139925870080447	0.676539789141994	0.999933768943056	0.0863019647540214
chr1	132357064	132357313	250	-	utr3	Tmcc2	0.993830982589897	1	0.970823220751409	1	0.987257236737467	0.998013368711907	-0.948855775766654	-0.957308939135817	0.092284596846284	0.999933768943056	0.00845316336916302
chr1	132357763	132359097	1335	-	exon	Tmcc2	0.911483038164422	1	0.93256811596373	1	0.847595560108807	0.998013368711907	-0.981879141137029	-0.957308939135817	0.092284596846284	0.999933768943056	-0.0245702020012122
chr1	132359696	132361144	1449	-	exon	Tmcc2	0.988199218128812	1	0.983890815541739	1	0.984384558039843	0.998013368711907	-0.951169428778944	-0.957308939135817	0.092284596846284	0.999933768943056	0.0061395103568731
chr1	132515158	132515357	200	-	utr3	Cntn2	0.0845393613359959	1	0.0367933149639292	1	0.271602615338489	0.998013368711907	-1.84009380679391	-0.347763100638378	0.724619324635064	0.999933768943056	-1.49233070615553
chr1	132991745	132992145	401	-	utr3	Mdm4	0.275044891748252	1	0.327733231234867	1	0.457525383958099	0.998013368711907	-0.181299682067598	-0.181687176558968	0.364545796734494	0.999933768943056	0.000387494491370016
chr1	133131289	133131388	100	-	exon	Gm26616	0.701267330805556	1	0.683065162055359	1	0.79138092795914	0.998013368711907	0.0914363558721739	0.493864609149062	0.674812398143763	0.999933768943056	-0.402428253276888
chr1	133131535	133131634	100	-	exon	Gm26616	0.300785359228908	1	0.263399699971792	1	0.497054870034906	0.998013368711907	-0.245421527484218	0.493864609149062	0.674812398143763	0.999933768943056	-0.73928613663328
chr1	133383195	133383839	645	-	utr3	Sox13	0.811654196978344	1	0.829530903638374	1	0.868461674635779	0.998013368711907	-0.346707374578197	0.00804454936448397	0.980284432260774	0.999933768943056	-0.354751923942681
chr1	133619990	133620410	421	-	utr3	Gm38394	0.450879094479642	1	0.598159878279828	1	0.698207044936924	0.998013368711907	-0.162355076066842	-0.187048557709657	0.766356425001775	0.999933768943056	0.0246934816428144
chr1	133620560	133620659	100	-	utr3	Gm38394	0.696164421305639	1	0.688227539575748	1	0.793968131891122	0.998013368711907	-0.0251445807636539	-0.187048557709657	0.766356425001775	0.999933768943056	0.161903976946003
chr1	133621184	133621682	499	-	utr3	Gm38394	0.851104057998861	1	0.824504863910968	1	0.845227980945714	0.998013368711907	-0.0997930180146962	-0.187048557709657	0.766356425001775	0.999933768943056	0.0872555396949607
chr1	133625912	133627071	1160	-	utr3	Gm38394	0.570615946981464	1	0.556173814508701	1	0.682203919484522	0.998013368711907	-0.0816111489155704	-0.187048557709657	0.766356425001775	0.999933768943056	0.105437408794087
chr1	133656622	133656788	167	-	utr3	Zbed6	0.561161246067858	1	0.530303939964745	1	0.672387440747435	0.998013368711907	0.113987095543881	NA	NA	NA	NA
chr1	133657267	133657663	397	-	utr5	Zc3h11a	0.648464123405552	1	0.691039424660013	1	0.761605257541566	0.998013368711907	-0.298607385261652	-0.246349750143303	0.439623533611462	0.999933768943056	-0.0522576351183484
chr1	133657833	133658182	350	-	exon	Zbed6	0.491787492635117	1	0.467597486913517	1	0.573599531406788	0.998013368711907	-0.157550733410942	NA	NA	NA	NA
chr1	133658506	133658655	150	-	exon	Zbed6	0.676805548430245	1	0.698024648901239	1	0.765384708649005	0.998013368711907	-0.281595633303865	NA	NA	NA	NA
chr1	133658853	133659078	226	-	exon	Zbed6	0.976921698791069	1	0.941214007165615	1	0.986841202826106	0.998013368711907	-0.139624084464725	NA	NA	NA	NA
chr1	133659299	133660092	794	-	utr5	Zbed6	0.938211819069992	1	0.975081817722798	1	0.961302017293608	0.998013368711907	-0.373932986126248	NA	NA	NA	NA
chr1	133706455	133706905	451	-	utr3	Atp2b4	0.783616167011186	1	0.813099518967967	1	0.857776903222626	0.998013368711907	-0.00653328549981396	0.0619191666947878	0.863923173700182	0.999933768943056	-0.0684524521946018
chr1	133740015	133753542	13528	-	utr5	Atp2b4	0.667503184989426	1	0.689712376221618	1	0.653357384378595	0.998013368711907	-0.0317809015756987	0.0619191666947878	0.863923173700182	0.999933768943056	-0.0937000682704865
chr1	133911839	133911938	100	-	utr3	Prelp	0.938081175455205	1	0.935711957635088	1	0.943947356591898	0.998013368711907	-0.230613913973149	-0.076845107955445	0.926420495248663	0.999933768943056	-0.153768806017704
chr1	133912037	133912532	496	-	utr3	Prelp	0.887601283610907	1	0.886054207902329	1	0.968540419737828	0.998013368711907	-0.0403121146416498	-0.076845107955445	0.926420495248663	0.999933768943056	0.0365329933137952
chr1	133914541	133914640	100	-	exon	Prelp	0.639283542972054	1	0.633624302010057	1	0.667037675431265	0.998013368711907	-0.248839955057563	-0.076845107955445	0.926420495248663	0.999933768943056	-0.171994847102118
chr1	133914838	133914987	150	-	exon	Prelp	0.843454669154556	1	0.845187420641962	1	0.918223274997609	0.998013368711907	0.465148169870261	-0.076845107955445	0.926420495248663	0.999933768943056	0.541993277825706
chr1	133915185	133921265	6081	-	utr5	Prelp	0.795415234999991	1	0.801753796760026	1	0.687205132502627	0.998013368711907	-0.302397572224104	-0.076845107955445	0.926420495248663	0.999933768943056	-0.225552464268659
chr1	134077015	134077164	150	-	utr3	Btg2	0.894668645801141	1	0.900994673226572	1	0.996262275300636	0.998013368711907	0.0978099249300733	-0.123791957791698	0.842651097474872	0.999933768943056	0.221601882721771
chr1	134077613	134078970	1358	-	exon	Btg2	0.572197138488787	1	0.566680937403871	1	0.440335558823657	0.998013368711907	0.159536568931424	-0.123791957791698	0.842651097474872	0.999933768943056	0.283328526723121
chr1	134199273	134199622	350	-	utr3	Adora1	0.794721913143171	1	0.781046345514189	1	0.769162104047997	0.998013368711907	-0.224432719393066	-0.284836126966735	0.280798302746838	0.999933768943056	0.0604034075736695
chr1	134201666	134202464	799	-	utr3	Adora1	0.877364626551191	1	0.870937919386278	1	0.852756596616888	0.998013368711907	-0.359233556946228	-0.284836126966735	0.280798302746838	0.999933768943056	-0.0743974299794932
chr1	134202564	134203212	649	-	utr3	Adora1	0.748241021748625	1	0.729871894136447	1	0.748976079875815	0.998013368711907	-0.166045789206197	-0.284836126966735	0.280798302746838	0.999933768943056	0.118790337760538
chr1	134234234	134234783	550	-	utr5	Adora1	0.908938374702879	1	0.941299321952397	1	0.990219338658076	0.998013368711907	-0.293349606059719	-0.284836126966735	0.280798302746838	0.999933768943056	-0.00851347909298361
chr1	134755157	134755807	651	-	utr3	Ppp1r12b	0.678904272702976	1	0.771445566903312	1	0.894745656224213	0.998013368711907	-0.0572051913748437	0.100151811108526	0.588107070885535	0.999933768943056	-0.15735700248337
chr1	135160382	135160530	149	-	utr3	Gpr37l1	0.525776434699897	1	0.547498414144508	1	0.708738521819084	0.998013368711907	-0.0480612914147701	0.0857924452823891	0.791816079007736	0.999933768943056	-0.133853736697159
chr1	135160826	135161565	740	-	utr3	Gpr37l1	0.782452991315171	1	0.808459170785814	1	0.905710480328606	0.998013368711907	-0.127528307240451	0.0857924452823891	0.791816079007736	0.999933768943056	-0.21332075252284
chr1	135167139	135167484	346	-	exon	Gpr37l1	0.825089565430515	1	0.798307968115742	1	0.735514722334201	0.998013368711907	0.0827574022847977	0.0857924452823891	0.791816079007736	0.999933768943056	-0.00303504299759136
chr1	135301656	135301856	201	-	utr3	Timm17a	0.823133197569016	1	0.816361262842576	1	0.760512139174498	0.998013368711907	0.0705454254063348	-0.0207003617342251	0.952765990930177	0.999933768943056	0.0912457871405599
chr1	135371106	135371402	297	-	utr3	Shisa4	0.830107741124605	1	0.87089725318514	1	0.877923144223861	0.998013368711907	0.116025006691565	0.333451259848197	0.330878657168989	0.999933768943056	-0.217426253156632
chr1	135383110	135383360	251	-	utr3	Ipo9	0.440773229406232	1	0.454939298345384	1	0.461493100841219	0.998013368711907	0.0741471766068911	0.055643422172194	0.764430447061793	0.999933768943056	0.0185037544346971
chr1	135385006	135385355	350	-	utr3	Ipo9	0.492625503376529	1	0.583612993826209	1	0.708277527202375	0.998013368711907	0.114527847482858	0.055643422172194	0.764430447061793	0.999933768943056	0.0588844253106637
chr1	135438469	135439417	949	-	utr3	Nav1	0.644755935448468	1	0.677138066979231	1	0.686360598045024	0.998013368711907	-0.0521790001992519	0.285556210634832	0.293329268268756	0.999933768943056	-0.337735210834084
chr1	135440414	135440514	101	-	utr3	Nav1	0.639894101824592	1	0.613138297658929	1	0.754641599300521	0.998013368711907	0.298163690245954	0.285556210634832	0.293329268268756	0.999933768943056	0.0126074796111215
chr1	135440813	135441660	848	-	utr3	Nav1	0.592829894731645	1	0.645242910571698	1	0.727246647413861	0.998013368711907	0.177392202013956	0.285556210634832	0.293329268268756	0.999933768943056	-0.108164008620876
chr1	135470009	135470771	763	-	exon	Nav1	0.569283468517657	1	0.612119575292254	1	0.691530329963239	0.998013368711907	0.280932377175816	0.285556210634832	0.293329268268756	0.999933768943056	-0.00462383345901574
chr1	135537242	135585045	47804	-	exon	Nav1	0.574019055966308	1	0.635090924190392	1	0.692258574661003	0.998013368711907	0.164042049297988	0.285556210634832	0.293329268268756	0.999933768943056	-0.121514161336844
chr1	135607394	135607692	299	-	exon	Gm38399	0.305833921900125	1	0.329898273404441	1	0.401753571216616	0.998013368711907	0.818756269147697	0.169799697215884	0.713153140154771	0.999933768943056	0.648956571931813
chr1	136127027	136127527	501	-	exon	Gm15850	0.530423332517719	1	0.501424084759476	1	0.734195774175924	0.998013368711907	0.0672971932873961	-0.0452003724905034	0.946840559394682	0.999933768943056	0.1124975657779
chr1	136215863	136215963	101	-	exon	Inava	0.757427389881719	1	0.773704269709705	1	0.676664200017419	0.998013368711907	-0.865791902689232	-0.751945896972519	0.35036336274628	0.999933768943056	-0.113846005716713
chr1	136270471	136271121	651	-	utr3	Camsap2	0.854156779393373	1	0.8881581113017	1	0.827673637607767	0.998013368711907	-0.606686398508801	-0.525201444479117	0.243027410400597	0.999933768943056	-0.0814849540296847
chr1	136277311	136280885	3575	-	exon	Camsap2	0.707296647387485	1	0.7301691460625	1	0.563204449009479	0.998013368711907	-0.749779058825886	-0.525201444479117	0.243027410400597	0.999933768943056	-0.22457761434677
chr1	136281135	136281385	251	-	exon	Camsap2	0.952168645951908	1	0.911980398910929	1	0.895455593017258	0.998013368711907	-0.452347705547696	-0.525201444479117	0.243027410400597	0.999933768943056	0.0728537389314206
chr1	136282134	136282284	151	-	exon	Camsap2	0.795873966386114	1	0.823563134669666	1	0.82517737760747	0.998013368711907	-0.490945578910547	-0.525201444479117	0.243027410400597	0.999933768943056	0.0342558655685694
chr1	136413276	136413426	151	-	exon	9230116N13Rik	0.258406659817518	1	0.236513667741568	1	0.535849477641424	0.998013368711907	-0.41932060960034	0.131202943156394	0.851453100633459	0.999933768943056	-0.550523552756734
chr1	136845170	136845520	351	-	utr3	Nr5a2	0.956539589166567	1	0.956634541670705	1	0.832982484262527	0.998013368711907	0.375074870728421	0.223748423275493	0.767141943625102	0.999933768943056	0.151326447452928
chr1	136940824	136940924	101	-	exon	Nr5a2	0.558862874993742	1	0.532665043026937	1	0.772745930203795	0.998013368711907	-0.405344701312014	0.223748423275493	0.767141943625102	0.999933768943056	-0.629093124587507
chr1	138486513	138486762	250	-	utr3	Nek7	0.263618040657058	1	0.300855235104268	1	0.435591508658693	0.998013368711907	0.191816873130726	-0.0965565701574316	0.684979645695576	0.999933768943056	0.288373443288158
chr1	139198304	139198604	301	-	utr3	Crb1	0.720809152935777	1	0.710359628337479	1	0.863116828586126	0.998013368711907	-0.209879807848591	-0.528356613086353	0.0698758687911487	0.999933768943056	0.318476805237762
chr1	139236949	139237448	500	-	exon	Crb1	0.631156961316978	1	0.626773315928863	1	0.767147816549165	0.998013368711907	-0.29655462668317	-0.528356613086353	0.0698758687911487	0.999933768943056	0.231801986403183
chr1	139243080	139243380	301	-	exon	Crb1	0.796358782861597	1	0.775756386355071	1	0.912919998438925	0.998013368711907	-0.305820453053894	-0.528356613086353	0.0698758687911487	0.999933768943056	0.222536160032459
chr1	139248217	139248317	101	-	exon	Crb1	0.43277284835597	1	0.396717398485773	1	0.610422332739275	0.998013368711907	-0.41841454712461	-0.528356613086353	0.0698758687911487	0.999933768943056	0.109942065961743
chr1	139248517	139248916	400	-	utr3	Crb1	0.585881622681356	1	0.576596944174991	1	0.753562348284857	0.998013368711907	-0.668291449140845	-0.528356613086353	0.0698758687911487	0.999933768943056	-0.139934836054492
chr1	139337169	139337319	151	-	exon	Crb1	0.416628707331209	1	0.396890930684136	1	0.575403291035027	0.998013368711907	-1.24230397406597	-0.528356613086353	0.0698758687911487	0.999933768943056	-0.713947360979615
chr1	143641124	143641324	201	-	exon	Cdc73	0.927846985992572	1	0.945638132258799	1	0.969226576053138	0.998013368711907	-0.344590508940537	-0.0936911217819184	0.655838185955409	0.999933768943056	-0.250899387158618
chr1	143757433	143757683	251	-	utr3	Trove2	0.98401932968935	1	0.95510929435292	1	0.988167289553406	0.998013368711907	-0.0733752504778088	-0.137273349732946	0.637180416131506	0.999933768943056	0.0638980992551369
chr1	143770475	143770874	400	-	exon	Trove2	0.632906793782177	1	0.607987867290125	1	0.696692279790801	0.998013368711907	-0.1183534420151	-0.137273349732946	0.637180416131506	0.999933768943056	0.0189199077178453
chr1	144001424	144001772	349	-	utr3	Rgs2	0.692786556081389	1	0.683923802857992	1	0.695638019767395	0.998013368711907	-0.289636162535749	-0.323982337919515	0.31762650805914	0.999933768943056	0.0343461753837661
chr1	146419781	146420028	248	-	exon	Gm29514	0.131717431126477	1	0.0612070170256058	1	0.44403677432616	0.998013368711907	0.587094549748841	0.61632606435171	0.206969243296724	0.999933768943056	-0.0292315146028688
chr1	151343933	151344232	300	-	exon	Gm10138	0.441977409063365	1	0.413181742643273	1	0.512031536811229	0.998013368711907	-0.280404905385565	-0.642429858458899	0.334482219560024	0.999933768943056	0.362024953073334
chr1	151344632	151344732	101	-	exon	Gm10138	0.895511091528569	1	0.918196444161583	1	0.954737742324936	0.998013368711907	-1.04761608178469	-0.642429858458899	0.334482219560024	0.999933768943056	-0.405186223325792
chr1	151471243	151471343	101	-	utr3	Rnf2	0.140232878660135	1	0.202627814929187	1	0.447004333309761	0.998013368711907	0.0215706687727453	-0.230694453906401	0.24280751108976	0.999933768943056	0.252265122679146
chr1	151749688	151749836	149	-	exon	2810414N06Rik	0.327184952310124	1	0.31391287224736	1	0.4714090364585	0.998013368711907	0.297331670518207	0.0204763123176024	0.963248890945963	0.999933768943056	0.276855358200604
chr1	151891222	151891472	251	-	utr3	1700025G04Rik	0.351503699137101	1	0.374351088083334	1	0.428372569230223	0.998013368711907	-0.187018675698488	0.18998016595201	0.577489171453479	0.999933768943056	-0.376998841650498
chr1	151891572	151891722	151	-	utr3	1700025G04Rik	0.933025810792932	1	0.961431792733394	1	0.908779692886727	0.998013368711907	-0.099013682740163	0.18998016595201	0.577489171453479	0.999933768943056	-0.288993848692173
chr1	151892671	151892771	101	-	utr3	1700025G04Rik	0.341846019721047	1	0.36406367157492	1	0.505342905740849	0.998013368711907	0.456739477245998	0.18998016595201	0.577489171453479	0.999933768943056	0.266759311293988
chr1	151893020	151893320	301	-	utr3	1700025G04Rik	0.725343317205021	1	0.709182615621336	1	0.809924091622234	0.998013368711907	0.145913078459918	0.18998016595201	0.577489171453479	0.999933768943056	-0.0440670874920916
chr1	152518002	152521342	3341	-	utr3	Rgl1	0.932385063440944	1	0.983778192094568	1	0.988674938848166	0.998013368711907	-0.442051320834766	-0.352606190811618	0.17342106177923	0.999933768943056	-0.0894451300231486
chr1	152839142	152839241	100	-	utr3	Smg7	0.55599164350047	1	0.58545500864782	1	0.738645942978003	0.998013368711907	0.0374923005939244	0.00580088221028289	0.973791678328216	0.999933768943056	0.0316914183836415
chr1	152848647	152848747	101	-	exon	Smg7	0.413565757885868	1	0.452216873835627	1	0.599546282183044	0.998013368711907	-0.0016200925241761	0.00580088221028289	0.973791678328216	0.999933768943056	-0.00742097473445899
chr1	153219520	153219669	150	-	utr3	Lamc1	0.901081596614502	1	0.899257632983014	1	0.891168232646229	0.998013368711907	0.0714059638363404	0.109968810061554	0.611465623712193	0.999933768943056	-0.0385628462252131
chr1	153220865	153221662	798	-	utr3	Lamc1	0.66409200903863	1	0.712283956501138	1	0.817167717313194	0.998013368711907	0.109961910207745	0.109968810061554	0.611465623712193	0.999933768943056	-6.89985380838976e-06
chr1	153743740	153749042	5303	-	exon	Gm28513	0.869360847916875	1	0.891703318609822	1	0.901653719252857	0.998013368711907	-0.860956802018474	NA	NA	NA	NA
chr1	153899931	153900079	149	-	utr5	Teddm2	0.47227114525875	1	0.480787743685737	1	0.323779866796621	0.998013368711907	-0.361519494329802	-0.211656095660262	0.789248485351776	0.999933768943056	-0.14986339866954
chr1	154398274	154398474	201	-	utr3	Cacna1e	0.222048651382704	1	0.098982991001267	1	0.605725202910176	0.998013368711907	-0.261168093496342	-0.139955979899628	0.766148790382788	0.999933768943056	-0.121212113596714
chr1	154472131	154472331	201	-	exon	Cacna1e	0.0855826935895701	1	0.0579681273426764	1	0.257350373944854	0.998013368711907	0.533561792356264	-0.139955979899628	0.766148790382788	0.999933768943056	0.673517772255891
chr1	155097651	155098743	1093	-	utr3	Ier5	0.977221338150749	1	0.986394630314974	1	0.996078859078453	0.998013368711907	-0.14621382859639	-0.0444570779641936	0.858517926916617	0.999933768943056	-0.101756750632197
chr1	155099289	155099537	249	-	utr5	Ier5	0.250927351746419	1	0.299434223304419	1	0.48088535413621	0.998013368711907	-0.369366487802703	-0.0444570779641936	0.858517926916617	0.999933768943056	-0.324909409838509
chr1	155225517	155226165	649	-	exon	BC034090	0.974408585747872	1	0.968660780692941	1	0.9725934459911	0.998013368711907	0.201230578844258	0.190056757291556	0.665036155019568	0.999933768943056	0.0111738215527017
chr1	155241489	155241738	250	-	exon	BC034090	0.679149161827941	1	0.683271065333037	1	0.773040286600236	0.998013368711907	-0.21719671569169	0.190056757291556	0.665036155019568	0.999933768943056	-0.407253472983246
chr1	155241838	155241987	150	-	exon	BC034090	0.619194994154068	1	0.602970843996459	1	0.780173959432638	0.998013368711907	-0.00428826756191438	0.190056757291556	0.665036155019568	0.999933768943056	-0.19434502485347
chr1	155276450	155276650	201	-	utr3	Xpr1	0.497954122134031	1	0.452026659519467	1	0.534782325115014	0.998013368711907	0.527385591599423	0.113886224338605	0.717829034333871	0.999933768943056	0.413499367260818
chr1	155280296	155280395	100	-	utr3	Xpr1	0.859846924007629	1	0.887883190403886	1	0.898405292487423	0.998013368711907	-0.00762361563637144	0.113886224338605	0.717829034333871	0.999933768943056	-0.121509839974976
chr1	155280495	155280895	401	-	utr3	Xpr1	0.776546484272206	1	0.726243593963049	1	0.659931408741907	0.998013368711907	0.0382282741314939	0.113886224338605	0.717829034333871	0.999933768943056	-0.0756579502071107
chr1	155282956	155283106	151	-	utr3	Xpr1	0.0996757013044734	1	0.0781995040392614	1	0.235646413689793	0.998013368711907	-0.479740316176104	0.113886224338605	0.717829034333871	0.999933768943056	-0.593626540514709
chr1	155384662	155417315	32654	-	utr5	Xpr1	0.716668826395318	1	0.747743843940266	1	0.837479398943513	0.998013368711907	0.271148725804273	0.113886224338605	0.717829034333871	0.999933768943056	0.157262501465669
chr1	155779325	155779824	500	-	exon	Qsox1	0.64699385366305	1	0.710895126239466	1	0.837128223440276	0.998013368711907	0.449221717049823	0.581088763017595	0.0276860307008075	0.999933768943056	-0.131867045967772
chr1	155846811	155847459	649	-	utr3	Cep350	0.56521049378093	1	0.644913684384325	1	0.727817821960705	0.998013368711907	-0.0434540854177402	0.15162723994445	0.480260776701058	0.999933768943056	-0.195081325362191
chr1	155847759	155848607	849	-	utr3	Cep350	0.485364020115292	1	0.571048379120512	1	0.66968471977879	0.998013368711907	-0.0290101927514519	0.15162723994445	0.480260776701058	0.999933768943056	-0.180637432695902
chr1	155862280	155862679	400	-	exon	Cep350	0.983190311772147	1	0.948865398107211	1	0.988058377205081	0.998013368711907	0.163866371889397	0.15162723994445	0.480260776701058	0.999933768943056	0.0122391319449466
chr1	155862979	155863079	101	-	exon	Cep350	0.815432087126153	1	0.790466458892515	1	0.927668026085267	0.998013368711907	0.403355161785284	0.15162723994445	0.480260776701058	0.999933768943056	0.251727921840833
chr1	155928537	155928987	451	-	exon	Cep350	0.724731211902223	1	0.736395744892162	1	0.875225335964476	0.998013368711907	0.250494257015052	0.15162723994445	0.480260776701058	0.999933768943056	0.0988670170706014
chr1	155932829	155932929	101	-	exon	Cep350	0.897753985810884	1	0.919972097248365	1	0.973275777477621	0.998013368711907	-0.0492449823413859	0.15162723994445	0.480260776701058	0.999933768943056	-0.200872222285836
chr1	155944164	155953554	9391	-	exon	Cep350	0.803644723292036	1	0.783190741590557	1	0.8450472841601	0.998013368711907	0.148378275778933	0.15162723994445	0.480260776701058	0.999933768943056	-0.0032489641655172
chr1	156006830	156013331	6502	-	utr3	Tor1aip1	0.756971502499447	1	0.851040318865798	1	0.901368207330616	0.998013368711907	-0.0205248068580214	0.101550726360618	0.63462501061873	0.999933768943056	-0.122075533218639
chr1	156036133	156036331	199	-	utr5	Tor1aip1	0.877360541365381	1	0.869058262610087	1	0.81866933360261	0.998013368711907	-0.12947020318424	0.101550726360618	0.63462501061873	0.999933768943056	-0.231020929544858
chr1	156653667	156653966	300	-	utr3	Tor3a	0.881657240288366	1	0.874616639727519	1	0.975701223427954	0.998013368711907	0.251326766962444	0.169386868871647	0.564447409902963	0.999933768943056	0.0819398980907964
chr1	156655064	156655712	649	-	utr3	Tor3a	0.826670520501169	1	0.818984630694158	1	0.80620457146354	0.998013368711907	0.247610167622724	0.169386868871647	0.564447409902963	0.999933768943056	0.0782232987510765
chr1	156681073	156681621	549	-	utr3	Fam20b	0.775672591991022	1	0.812512235716035	1	0.837507816252568	0.998013368711907	-0.0316602853321906	0.143084571810123	0.586926673739639	0.999933768943056	-0.174744857142314
chr1	156702447	156702547	101	-	exon	Fam20b	0.740282032047322	1	0.74223588129134	1	0.798528114984994	0.998013368711907	-0.0294746810903371	0.143084571810123	0.586926673739639	0.999933768943056	-0.17255925290046
chr1	156705736	156706035	300	-	exon	Fam20b	0.33353430988748	1	0.377805340000207	1	0.392087224442164	0.998013368711907	-0.179309310153826	0.143084571810123	0.586926673739639	0.999933768943056	-0.322393881963949
chr1	156808810	156809109	300	-	utr3	Ralgps2	0.900716689822883	1	0.90898554825164	1	0.948412201406141	0.998013368711907	0.189727245658233	0.134858025717161	0.543097549747324	0.999933768943056	0.0548692199410725
chr1	157139878	157140128	251	-	utr3	Rasal2	0.696364798510521	1	0.701603040778951	1	0.836979236589089	0.998013368711907	-0.00625542476536247	-0.0157367084248581	0.939587391295721	0.999933768943056	0.00948128365949561
chr1	157140528	157146241	5714	-	utr3	Rasal2	0.317434249179877	1	0.41396591665605	1	0.663551750482727	0.998013368711907	-0.0234073544622516	-0.0157367084248581	0.939587391295721	0.999933768943056	-0.00767064603739352
chr1	157156981	157157231	251	-	exon	Rasal2	0.651385810438111	1	0.695963567937687	1	0.730406667625698	0.998013368711907	-0.069716778076072	-0.0157367084248581	0.939587391295721	0.999933768943056	-0.0539800696512139
chr1	157157481	157157631	151	-	exon	Rasal2	0.644149904258389	1	0.684725001376545	1	0.787473444267705	0.998013368711907	0.113339051784714	-0.0157367084248581	0.939587391295721	0.999933768943056	0.129075760209572
chr1	157175796	157176045	250	-	exon	Rasal2	0.70368877408427	1	0.717964526786193	1	0.845160252898798	0.998013368711907	0.156497987710686	-0.0157367084248581	0.939587391295721	0.999933768943056	0.172234696135544
chr1	158245717	158247112	1396	-	utr3	Brinp2	0.576539008773941	1	0.679339280141893	1	0.772784214049978	0.998013368711907	0.347318814383678	0.549945967692089	0.00996934712131149	0.766345630397353	-0.202627153308411
chr1	158295489	158296333	845	-	utr5	Brinp2	0.180372852301237	1	0.223258486101381	1	0.333197097864278	0.998013368711907	0.0540225208000334	0.549945967692089	0.00996934712131149	0.766345630397353	-0.495923446892055
chr1	158355579	158355778	200	-	utr5	Brinp2	0.293037329017183	1	0.34621297131509	1	0.412392920185205	0.998013368711907	0.145210694576027	0.549945967692089	0.00996934712131149	0.766345630397353	-0.404735273116062
chr1	158355878	158356276	399	-	utr5	Brinp2	0.347652320065905	1	0.352861290161094	1	0.309526234164879	0.998013368711907	0.169104056192501	0.549945967692089	0.00996934712131149	0.766345630397353	-0.380841911499587
chr1	160224020	160226093	2074	-	utr3	Rabgap1l	0.439807479670242	1	0.472779150173077	1	0.657921570646796	0.998013368711907	0.264763426686024	0.239281336916777	0.238178732921699	0.999933768943056	0.0254820897692467
chr1	160226492	160226642	151	-	exon	Rabgap1l	0.650660178839193	1	0.659004336821557	1	0.827255569648452	0.998013368711907	0.432189595893422	0.239281336916777	0.238178732921699	0.999933768943056	0.192908258976644
chr1	160256974	160257124	151	-	utr3	Rabgap1l	0.231583501288011	1	0.196231344813866	1	0.473925498941855	0.998013368711907	0.635620244767175	0.239281336916777	0.238178732921699	0.999933768943056	0.396338907850398
chr1	161019390	161020138	749	-	utr3	Zbtb37	0.898532937608087	1	0.942048371733357	1	0.967872705941575	0.998013368711907	-0.253484817922113	-0.0643052388373088	0.842094598897627	0.999933768943056	-0.189179579084804
chr1	161031835	161032634	800	-	exon	Zbtb37	0.760876976583964	1	0.723125793607315	1	0.74941081710343	0.998013368711907	-0.216595249528502	-0.0643052388373088	0.842094598897627	0.999933768943056	-0.152290010691193
chr1	161032734	161034256	1523	-	utr5	Zbtb37	0.338193705923868	1	0.33464907493337	1	0.405339294066561	0.998013368711907	-0.43253012722741	-0.0643052388373088	0.842094598897627	0.999933768943056	-0.368224888390101
chr1	161070109	161070558	450	-	utr5	Dars2	0.814876784811048	1	0.813463607505597	1	0.817925122392227	0.998013368711907	0.157466481302791	0.125033337706228	0.723854010783249	0.999933768943056	0.0324331435965627
chr1	161088825	161089025	201	-	utr3	Klhl20	0.668547125499082	1	0.658546237244406	1	0.784140643661351	0.998013368711907	0.124649051996426	0.102927088842235	0.575923591625892	0.999933768943056	0.0217219631541912
chr1	161109308	161109508	201	-	exon	Klhl20	0.817374675576822	1	0.814127413744509	1	0.826978552883959	0.998013368711907	-0.195293903516349	0.102927088842235	0.575923591625892	0.999933768943056	-0.298220992358584
chr1	161818308	161818657	350	-	utr3	Suco	0.257569216824124	1	0.432954608563258	1	0.617000700475183	0.998013368711907	0.0189918731046165	0.121719834729593	0.464973345225128	0.999933768943056	-0.102727961624977
chr1	161834164	161834464	301	-	exon	Suco	0.88449445324332	1	0.92080547707016	1	0.901053267310685	0.998013368711907	0.0170619305552456	0.121719834729593	0.464973345225128	0.999933768943056	-0.104657904174348
chr1	161834563	161835062	500	-	exon	Suco	0.310597314948909	1	0.386701999786166	1	0.498183926973946	0.998013368711907	-0.161260787100653	0.121719834729593	0.464973345225128	0.999933768943056	-0.282980621830246
chr1	162477735	162477884	150	-	utr5	Dnm3	NA	NA	0.868819609283162	1	0.80028814906719	0.998013368711907	-1.72986273783061	-1.67738381247297	NA	NA	-0.0524789253576414
chr1	162533725	162534374	650	-	utr3	Mettl13	0.741429740511392	1	0.784891719766695	1	0.842280436425148	0.998013368711907	0.109159383825076	-0.0187103906120558	0.920937107952904	0.999933768943056	0.127869774437132
chr1	162544355	162544455	101	-	exon	Mettl13	0.965543919650872	1	0.97378158313007	1	0.957097828351533	0.998013368711907	-0.308151261057902	-0.0187103906120558	0.920937107952904	0.999933768943056	-0.289440870445846
chr1	162545754	162546303	550	-	exon	Mettl13	0.306606627970909	1	0.404536298399431	1	0.53471937354507	0.998013368711907	-0.265156816358294	-0.0187103906120558	0.920937107952904	0.999933768943056	-0.246446425746239
chr1	162673124	162673523	400	-	utr3	Prrc2c	0.816923875615899	1	0.838463800152375	1	0.901368217938953	0.998013368711907	0.121547671636786	0.00797710738094943	0.961718691349111	0.999933768943056	0.113570564255836
chr1	162705088	162705787	700	-	exon	Prrc2c	0.423777900917381	1	0.525574717501639	1	0.732561576255656	0.998013368711907	0.0454187237703228	0.00797710738094943	0.961718691349111	0.999933768943056	0.0374416163893734
chr1	162705987	162706237	251	-	exon	Prrc2c	0.485114137287635	1	0.56338304406819	1	0.729841131618292	0.998013368711907	0.116325175215	0.00797710738094943	0.961718691349111	0.999933768943056	0.108348067834051
chr1	162706437	162706587	151	-	exon	Prrc2c	0.499960279179955	1	0.536524077773235	1	0.738527754278879	0.998013368711907	0.122826572995676	0.00797710738094943	0.961718691349111	0.999933768943056	0.114849465614726
chr1	162710372	162710522	151	-	exon	Prrc2c	0.282715673840432	1	0.327729214619929	1	0.544030098615399	0.998013368711907	0.317730935182907	0.00797710738094943	0.961718691349111	0.999933768943056	0.309753827801958
chr1	163248010	163248359	350	-	utr3	Prrx1	0.426376954112054	1	0.410089942800927	1	0.443541724632611	0.998013368711907	-0.210965886924103	-0.220184182298849	0.526414502639799	0.999933768943056	0.00921829537474542
chr1	163257314	163257762	449	-	utr3	Prrx1	0.706652044383954	1	0.739008563104829	1	0.8012148622227	0.998013368711907	-0.39272075779525	-0.220184182298849	0.526414502639799	0.999933768943056	-0.172536575496401
chr1	163261908	163262008	101	-	exon	Prrx1	0.948640474066426	1	0.978190231336956	1	0.976348483357689	0.998013368711907	-0.490783078166381	-0.220184182298849	0.526414502639799	0.999933768943056	-0.270598895867532
chr1	163312464	163312564	101	-	exon	Prrx1	0.644117144466375	1	0.666512243532749	1	0.781666428181831	0.998013368711907	-0.0660184878783743	-0.220184182298849	0.526414502639799	0.999933768943056	0.154165694420475
chr1	163312763	163312913	151	-	utr5	Prrx1	0.399788152073297	1	0.412829998503321	1	0.606090296349941	0.998013368711907	-0.0706005688883502	-0.220184182298849	0.526414502639799	0.999933768943056	0.149583613410499
chr1	163313112	163313610	499	-	utr5	Prrx1	0.130313169381954	1	0.13059118283416	1	0.0843650475791441	0.998013368711907	-0.349363883705187	-0.220184182298849	0.526414502639799	0.999933768943056	-0.129179701406338
chr1	163386187	163386532	346	-	utr3	Gorab	0.704158013149474	1	0.699557086064233	1	0.787968617915141	0.998013368711907	-0.031472393910597	-0.00880761028676135	0.970238203720718	0.999933768943056	-0.0226647836238357
chr1	164302311	164302411	101	-	exon	Blzf1	0.559507792844932	1	0.583258672698324	1	0.656341059941137	0.998013368711907	-0.0602083036688147	0.0187254976430225	0.933112092164371	0.999933768943056	-0.0789338013118372
chr1	165213928	165214127	200	-	utr3	Tiprl	0.268564389716963	1	0.125449248262503	1	0.721820916713473	0.998013368711907	0.100378505579527	-0.137473506464894	0.57390079658822	0.999933768943056	0.237852012044421
chr1	165215320	165215818	499	-	utr3	Tiprl	0.815612303490985	1	0.82459015918127	1	0.869919135408665	0.998013368711907	-0.144382584210764	-0.137473506464894	0.57390079658822	0.999933768943056	-0.00690907774587024
chr1	165350933	165351132	200	-	exon	Dcaf6	0.665117984070614	1	0.726083243049673	1	0.823090020847022	0.998013368711907	0.0652232313980193	0.0725490122536418	0.781474675449451	0.999933768943056	-0.00732578085562249
chr1	165592440	165592690	251	-	utr3	Mpzl1	0.744473536315813	1	0.702158452287159	1	0.688884675223679	0.998013368711907	-0.282550978914165	-0.46700594555517	0.149223578046555	0.999933768943056	0.184454966641004
chr1	165593390	165593590	201	-	utr3	Mpzl1	0.438540376957574	1	0.408652684893826	1	0.433980649393626	0.998013368711907	-0.230203289215931	-0.46700594555517	0.149223578046555	0.999933768943056	0.236802656339238
chr1	165875352	165875651	300	-	utr3	Pou2f1	0.573721849190087	1	0.550097996866499	1	0.665149277513903	0.998013368711907	-0.133015939733157	-0.156792212118017	0.607733730805653	0.999933768943056	0.0237762723848604
chr1	165875751	165875901	151	-	utr3	Pou2f1	0.446275250745652	1	0.44451947330241	1	0.646454348414834	0.998013368711907	-0.056844100064285	-0.156792212118017	0.607733730805653	0.999933768943056	0.099948112053732
chr1	166308886	166308986	101	-	exon	5330438I03Rik	0.65193241575312	1	0.599784236249747	1	0.803898308459376	0.998013368711907	0.878394913085876	1.33622363561516	0.629917119697634	NA	-0.457828722529286
chr1	166378519	166378766	248	-	exon	Gm15853	0.604165830911414	1	0.580315886390398	1	0.833795188501451	0.998013368711907	0.387233808089303	0.14852145599748	0.784679161889666	0.999933768943056	0.238712352091823
chr1	166379802	166380049	248	-	exon	Gm15853	0.906378664579616	1	0.900438030273895	1	0.905915653770794	0.998013368711907	0.39985583663984	0.14852145599748	0.784679161889666	0.999933768943056	0.251334380642361
chr1	166396549	166396699	151	-	utr3	Pogk	0.690840833659228	1	0.65127164305957	1	0.723533409796546	0.998013368711907	0.0686095733643461	-0.167942778452507	0.523924727771063	0.999933768943056	0.236552351816853
chr1	166398446	166400144	1699	-	utr3	Pogk	0.910219842232349	1	0.960666244131467	1	0.964370869993611	0.998013368711907	-0.275404898214873	-0.167942778452507	0.523924727771063	0.999933768943056	-0.107462119762367
chr1	167225962	167226359	398	-	utr3	Uck2	0.879959546387097	1	0.914915269726712	1	0.970380507472515	0.998013368711907	-0.24563333767096	-0.187417062556522	0.3265406143673	0.999933768943056	-0.0582162751144377
chr1	168121263	168121463	201	-	utr3	Pbx1	0.255486440916971	1	0.298487614714549	1	0.593128892790303	0.998013368711907	0.382808991574614	0.0284075703257615	0.922909689541205	0.999933768943056	0.354401421248853
chr1	168209455	168424501	215047	-	exon	Gm38381	0.946776516983837	1	0.978099680789899	1	0.982323021791876	0.998013368711907	0.145585106862289	1.09400919917964	0.275671302555955	0.999933768943056	-0.948424092317346
chr1	168431320	168431520	201	-	utr5	Pbx1	0.485265176148201	1	0.537160627781181	1	0.653032394168848	0.998013368711907	0.0754949602106013	0.0284075703257615	0.922909689541205	0.999933768943056	0.0470873898848398
chr1	169498234	169498383	150	-	utr3	Nuf2	0.690055438469987	1	0.703908665130147	1	0.505135278149441	0.998013368711907	0.391989744343519	0.193450943636235	0.826756451984832	0.999933768943056	0.198538800707284
chr1	169933959	169934248	290	-	exon	Gm15852	0.679430477810341	1	0.649140693315475	1	0.443482925480094	0.998013368711907	-1.09925338684316	1.68722703295228	0.177289140953686	NA	-2.78648041979544
chr1	169952607	169952954	348	-	utr3	Hsd17b7	0.85950263073762	1	0.864985392726245	1	0.879621083975001	0.998013368711907	0.133038413760161	0.225404635507908	0.525313413861573	0.999933768943056	-0.092366221747747
chr1	169972307	169972606	300	-	utr3	Ddr2	0.499974250818315	1	0.505730797581266	1	0.624489920073574	0.998013368711907	1.05241874931368	1.68962803241534	0.00340350758055419	0.456114027834903	-0.637209283101659
chr1	169973203	169973403	201	-	utr3	Ddr2	0.426986404278311	1	0.421277990427832	1	0.388367372210022	0.998013368711907	2.20018037626952	1.68962803241534	0.00340350758055419	0.456114027834903	0.510552343854174
chr1	169977636	169977785	150	-	utr3	Ddr2	0.743220721955613	1	0.736108120436041	1	0.853143761218179	0.998013368711907	1.8507258112724	1.68962803241534	0.00340350758055419	0.456114027834903	0.161097778857061
chr1	170142235	170142433	199	-	utr3	Uap1	0.977928775522861	1	0.986188157268957	1	0.986447821861505	0.998013368711907	-0.0938326283053213	-0.0168806258853815	0.955281921947869	0.999933768943056	-0.0769520024199398
chr1	170166695	170166843	149	-	exon	Uap1	0.239711889899043	1	0.253837646387566	1	0.381128257636582	0.998013368711907	0.189666185511295	-0.0168806258853815	0.955281921947869	0.999933768943056	0.206546811396676
chr1	170300485	170300683	199	-	utr3	Gm7694	0.642587350475906	1	0.600691819157845	1	0.717734650452891	0.998013368711907	-0.0528090947754873	0.117015574448257	0.779019385988476	0.999933768943056	-0.169824669223744
chr1	170301081	170301478	398	-	utr3	Gm7694	0.314715572932306	1	0.297122424841024	1	0.396926753329248	0.998013368711907	0.125851600541862	0.117015574448257	0.779019385988476	0.999933768943056	0.00883602609360552
chr1	170318638	170318788	151	-	exon	Nos1ap	0.194723543654161	1	0.170071739879686	1	0.331761371189832	0.998013368711907	-0.561514522594015	0.00633399713079462	0.990594525106398	0.999933768943056	-0.56784851972481
chr1	170709613	170709963	351	-	utr3	Atf6	0.830771843041204	1	0.869682992405639	1	0.937335326734643	0.998013368711907	-0.0729776659019145	-0.0351299349765124	0.848444456776909	0.999933768943056	-0.0378477309254021
chr1	171217855	171218204	350	-	utr3	Tomm40l	0.676877617553022	1	0.667195155498719	1	0.631044693771437	0.998013368711907	0.0243350883792857	0.260003017133586	0.542595332825803	0.999933768943056	-0.235667928754301
chr1	171218703	171218902	200	-	utr3	Tomm40l	0.878743779400367	1	0.891186950555291	1	0.956021302402078	0.998013368711907	-0.156466802855621	0.260003017133586	0.542595332825803	0.999933768943056	-0.416469819989208
chr1	171219201	171219450	250	-	utr3	Tomm40l	0.992974747534528	1	0.990532234454825	1	0.976299443120912	0.998013368711907	0.116726555117305	0.260003017133586	0.542595332825803	0.999933768943056	-0.143276462016281
chr1	171221975	171222174	200	-	utr5	Tomm40l	0.896924445369029	1	0.892639932915675	1	0.912305564769228	0.998013368711907	0.348864540492533	0.260003017133586	0.542595332825803	0.999933768943056	0.0888615233589469
chr1	171276387	171276635	249	-	exon	Ppox	0.991329326359934	1	0.997232243503325	1	0.992879530685078	0.998013368711907	0.299451828067575	0.139294663557215	0.535504550653755	0.999933768943056	0.16015716451036
chr1	171280938	171281087	150	-	utr5	Ppox	0.601402626363278	1	0.626328092770674	1	0.738961093838116	0.998013368711907	0.0458358360162565	0.139294663557215	0.535504550653755	0.999933768943056	-0.0934588275409587
chr1	171286389	171286983	595	-	utr5	Usp21	0.59008835595187	1	0.615966356861551	1	0.721218775896388	0.998013368711907	-0.0383580099567215	0.0586695492627845	0.760892055642553	0.999933768943056	-0.097027559219506
chr1	171340788	171341236	449	-	utr3	Nit1	0.372927315170796	1	0.573414805172286	1	0.70312878309315	0.998013368711907	-0.150156739000012	0.161239821400345	0.502398102193879	0.999933768943056	-0.311396560400357
chr1	171342033	171342531	499	-	utr3	Nit1	0.882131106652456	1	0.914397932201638	1	0.911848784219126	0.998013368711907	0.056435214453008	0.161239821400345	0.502398102193879	0.999933768943056	-0.104804606947337
chr1	171503562	171504111	550	-	exon	B930036N10Rik	0.426870243795846	1	0.492743053836337	1	0.618526536776432	0.998013368711907	0.300786709922834	-0.166493644585989	0.79637155659829	0.999933768943056	0.467280354508823
chr1	172004554	172004854	301	-	utr3	Vangl2	0.547492651505198	1	0.593709389021992	1	0.632061455979169	0.998013368711907	0.0174127165899562	0.0510574164507347	0.860176976968425	0.999933768943056	-0.0336446998607785
chr1	172009844	172009994	151	-	exon	Vangl2	0.866164499303631	1	0.90450650662849	1	0.965411087023438	0.998013368711907	-0.0418819072832796	0.0510574164507347	0.860176976968425	0.999933768943056	-0.0929393237340143
chr1	172066361	172066708	348	-	utr3	Ncstn	0.997909376703812	1	0.998190500170648	1	0.964236423735462	0.998013368711907	0.245603310492328	0.199076224012825	0.332376603412304	0.999933768943056	0.0465270864795026
chr1	172321049	172321548	500	-	utr3	Kcnj9	0.561374349729821	1	0.586154022508612	1	0.705232278218409	0.998013368711907	-0.114038052877181	0.0431342101047603	0.911011470045954	0.999933768943056	-0.157172262981942
chr1	172322595	172322944	350	-	utr3	Kcnj9	0.715374580921085	1	0.730494775059732	1	0.84160211872783	0.998013368711907	0.269888938356177	0.0431342101047603	0.911011470045954	0.999933768943056	0.226754728251417
chr1	172631298	172631590	293	-	utr3	Dusp23	0.724168022873132	1	0.74016457076691	1	0.845557844585607	0.998013368711907	0.138335554634449	0.190961230696871	0.597452139446156	0.999933768943056	-0.0526256760624225
chr1	175662519	175662764	246	-	utr3	Opn3	0.453885996463315	1	0.470139356989286	1	0.549012225780058	0.998013368711907	0.236573626407176	0.184440565353974	0.686269792827297	0.999933768943056	0.0521330610532015
chr1	175665403	175665550	148	-	exon	Opn3	0.3766416002724	1	0.372674211574422	1	0.504601307060599	0.998013368711907	-0.0327133134288459	0.184440565353974	0.686269792827297	0.999933768943056	-0.21715387878282
chr1	175686123	175686770	648	-	utr3	Chml	0.401169448808263	1	0.459151460446137	1	0.621426939121346	0.998013368711907	0.0856337816883442	-0.17489378091026	0.356522358104054	0.999933768943056	0.260527562598605
chr1	175686969	175687218	250	-	utr3	Chml	0.996007325735339	1	0.98862160937357	1	0.976173028872123	0.998013368711907	-0.298322569323197	-0.17489378091026	0.356522358104054	0.999933768943056	-0.123428788412937
chr1	175687468	175687866	399	-	utr3	Chml	0.390818964583071	1	0.440371973774977	1	0.65645397657598	0.998013368711907	-0.196613892539391	-0.17489378091026	0.356522358104054	0.999933768943056	-0.021720111629131
chr1	175688015	175688364	350	-	utr3	Chml	0.663282596812864	1	0.687277293842314	1	0.81935708997585	0.998013368711907	-0.359119959361206	-0.17489378091026	0.356522358104054	0.999933768943056	-0.184226178450946
chr1	175688464	175688663	200	-	utr3	Chml	0.922280187984538	1	0.932837898355469	1	0.95075435294697	0.998013368711907	0.119254493347507	-0.17489378091026	0.356522358104054	0.999933768943056	0.294148274257768
chr1	176755239	176755439	201	-	utr3	Cep170	0.62607114407267	1	0.694957585669704	1	0.780806629535568	0.998013368711907	-0.138955361927511	0.0182443977817667	0.938903644916827	0.999933768943056	-0.157199759709278
chr1	176755539	176755689	151	-	utr3	Cep170	0.65702358887765	1	0.714632801200761	1	0.789077456319579	0.998013368711907	-0.0571774532475246	0.0182443977817667	0.938903644916827	0.999933768943056	-0.0754218510292913
chr1	176756039	176756689	651	-	utr3	Cep170	0.750385847773559	1	0.80315242956748	1	0.918352613233939	0.998013368711907	0.0798490865761582	0.0182443977817667	0.938903644916827	0.999933768943056	0.0616046887943915
chr1	176769367	176769467	101	-	utr3	Cep170	0.796103955176949	1	0.79048160231589	1	0.937914383932096	0.998013368711907	-0.00335074195927609	0.0182443977817667	0.938903644916827	0.999933768943056	-0.0215951397410428
chr1	176774476	176774776	301	-	utr3	Cep170	0.932180450426392	1	0.958962711300913	1	0.933684225974209	0.998013368711907	-0.123610658350629	0.0182443977817667	0.938903644916827	0.999933768943056	-0.141855056132396
chr1	177764057	177764207	151	-	utr3	Adss	0.938399648095309	1	0.935497258822327	1	0.957470876661507	0.998013368711907	0.0953548111359663	-0.0757381298392615	0.779860807984086	0.999933768943056	0.171092940975228
chr1	178315149	178315247	99	-	exon	B230369F24Rik	0.542941923479268	1	0.508820383308141	1	0.729686817201289	0.998013368711907	0.0440927935763517	0.0707855675180271	0.871651066678545	0.999933768943056	-0.0266927739416754
chr1	178318352	178318549	198	-	exon	B230369F24Rik	0.839503420695439	1	0.852449020280523	1	0.899655663346248	0.998013368711907	0.149123858868134	0.0707855675180271	0.871651066678545	0.999933768943056	0.078338291350107
chr1	178329252	178329352	101	-	utr3	Hnrnpu	0.677277547704095	1	0.683473488548594	1	0.707537682498553	0.998013368711907	0.110010477224461	0.000204853477345481	0.999256148843623	0.999933768943056	0.109805623747115
chr1	178337097	178337447	351	-	exon	Hnrnpu	0.898939013706869	1	0.895379399539281	1	0.867025435779761	0.998013368711907	-0.0740951254031381	0.000204853477345481	0.999256148843623	0.999933768943056	-0.0742999788804836
chr1	179508840	179508990	151	-	utr3	Smyd3	0.771226876356759	1	0.999646480793507	1	NA	NA	-0.959377966356978	-0.193727774979401	0.511321457399084	0.999933768943056	-0.765650191377577
chr1	179546021	179546169	149	-	utr5	Tfb2m	0.0616780989502431	1	0.0576824123096823	1	0.200393200776824	0.998013368711907	0.0409398419058997	-0.383844786363059	0.227376027892868	0.999933768943056	0.424784628268959
chr1	179748638	179752458	3821	-	exon	Ahctf1	0.845689256813567	1	0.879709934817948	1	0.89535882505971	0.998013368711907	-0.276489102131031	-0.128901868338279	0.516362324640834	0.999933768943056	-0.147587233792751
chr1	179752707	179754004	1298	-	utr3	Ahctf1	0.937560128165435	1	0.960213229616063	1	0.976657555670353	0.998013368711907	-0.181468962576782	-0.128901868338279	0.516362324640834	0.999933768943056	-0.0525670942385023
chr1	180166736	180166935	200	-	utr3	Coq8a	0.304802041659759	1	0.308443508841431	1	0.358226119129403	0.998013368711907	-0.198389902883107	0.501301740637652	0.308832324083614	0.999933768943056	-0.699691643520758
chr1	180227402	180227651	250	-	utr3	Psen2	0.83032243813529	1	0.798496429730665	1	0.809910109091528	0.998013368711907	-0.413199231582637	-0.221759655970615	0.621719074728065	0.999933768943056	-0.191439575612022
chr1	180240865	180245732	4868	-	exon	Psen2	0.701333189314129	1	0.669741099129293	1	0.757312461260994	0.998013368711907	-0.126357456583673	-0.221759655970615	0.621719074728065	0.999933768943056	0.0954021993869429
chr1	180327068	180327216	149	-	exon	Gm5069	0.99934840646164	1	0.966545304722257	1	0.923405564808489	0.998013368711907	-0.416863045604389	-0.35673706345835	0.572910253428065	0.999933768943056	-0.0601259821460399
chr1	180437170	180437419	250	-	utr3	Stum	0.27403874934754	1	0.269139525440336	1	0.465247852064227	0.998013368711907	-1.28790110697999	-0.853394266299031	0.303328361139797	0.999933768943056	-0.434506840680956
chr1	181090834	181091284	451	-	utr3	Nvl	0.228383733140787	1	0.239512423973059	1	0.305776790297584	0.998013368711907	-0.345563966973245	0.00930914525266624	0.954997051053778	0.999933768943056	-0.354873112225911
chr1	181091734	181093722	1989	-	utr3	Nvl	0.688405005567401	1	0.65893377886237	1	0.858615938900374	0.998013368711907	-0.0972645230008692	0.00930914525266624	0.954997051053778	0.999933768943056	-0.106573668253535
chr1	181177426	181177826	401	-	utr3	Wdr26	0.83973489331047	1	0.839880803039453	1	0.896400505666661	0.998013368711907	0.0347292552527616	0.0606718191270726	0.707721674878205	0.999933768943056	-0.025942563874311
chr1	181896434	181896683	250	-	utr3	Enah	0.343327458395015	1	0.336069147681909	1	0.472591198743284	0.998013368711907	0.218717126533894	0.0667461304992419	0.805093211060983	0.999933768943056	0.151970996034652
chr1	181903069	181903468	400	-	utr3	Enah	0.599092234794767	1	0.60132408362547	1	0.728235583737972	0.998013368711907	0.132761744070463	0.0667461304992419	0.805093211060983	0.999933768943056	0.0660156135712214
chr1	181905513	181905862	350	-	utr3	Enah	0.675968434249866	1	0.765440075879497	1	0.863963653664338	0.998013368711907	0.0127393329835714	0.0667461304992419	0.805093211060983	0.999933768943056	-0.0540067975156705
chr1	181921977	181922376	400	-	exon	Enah	0.820382632914278	1	0.789437636850415	1	0.845726039327072	0.998013368711907	-0.0458765115133189	0.0667461304992419	0.805093211060983	0.999933768943056	-0.112622642012561
chr1	182279019	182279168	150	-	exon	Degs1	0.792207237822119	1	0.786967276067113	1	0.803303399519047	0.998013368711907	-0.00634650643054034	-0.0116470385603026	0.961724853896831	0.999933768943056	0.00530053212976225
chr1	182316531	182317226	696	-	utr3	Fbxo28	0.706713579048045	1	0.813815575097023	1	0.879022843085291	0.998013368711907	-0.0452064404124454	0.136014794077076	0.442057164505116	0.999933768943056	-0.181221234489521
chr1	182490128	182490877	750	-	exon	Capn2	NA	NA	0.809764413813055	1	0.762978645105555	0.998013368711907	-1.16745971573395	-0.143185648329294	0.520563191882254	0.999933768943056	-1.02427406740465
chr1	183086316	183086664	349	-	exon	Disp1	0.673176227870172	1	0.693319423288863	1	0.753083174632645	0.998013368711907	0.37554226031908	0.367313334511127	0.0719831612784965	0.999933768943056	0.00822892580795337
chr1	183327317	183327416	100	-	utr3	Mia3	0.427067920085321	1	0.506008134669053	1	0.673833396894209	0.998013368711907	0.220463681289815	0.20591982099556	0.233797591752749	0.999933768943056	0.014543860294255
chr1	183358614	183358906	293	-	exon	Mia3	0.680597694041624	1	0.730183300740532	1	0.822044956463222	0.998013368711907	-0.00472842796525431	0.20591982099556	0.233797591752749	0.999933768943056	-0.210648248960814
chr1	184033079	184033226	148	-	utr3	1700056E22Rik	0.975561702184972	1	0.977017935442259	1	0.945742803846326	0.998013368711907	0.716608593743997	0.567541332095512	0.373878707770522	0.999933768943056	0.149067261648485
chr1	184727338	184727883	546	-	utr3	Hlx	0.724652149224239	1	0.725968090774499	1	0.646364762975252	0.998013368711907	0.627512034667173	1.08127303702968	0.019346777247731	0.999933768943056	-0.45376100236251
chr1	184874015	184874214	200	-	utr3	C130074G19Rik	0.855959126469957	1	0.845086575737512	1	0.817420393716477	0.998013368711907	-0.470704343843288	-0.0506614330081825	0.965235455731078	NA	-0.420042910835106
chr1	184898472	184898818	347	-	utr3	Mark1	0.830021188441524	1	0.828018451032479	1	0.848224233066255	0.998013368711907	-0.116414021476386	-0.249147115356622	0.237521751836665	0.999933768943056	0.132733093880236
chr1	185431972	185432219	248	-	exon	9630028B13Rik	0.985874657694901	1	0.959053881923822	1	0.840103798614879	0.998013368711907	0.347368380286462	0.411215895014106	0.573520439149421	0.999933768943056	-0.0638475147276443
chr1	185448447	185448742	296	-	exon	Gm2061	0.463552186425048	1	0.485059616852948	1	0.222023513243121	0.998013368711907	-0.984517149374404	-0.329218058727	0.645181672842395	0.999933768943056	-0.655299090647403
chr1	185448890	185449087	198	-	exon	Gm2061	0.850969195243536	1	0.882450315939009	1	0.943298536789273	0.998013368711907	-0.754501276675835	-0.329218058727	0.645181672842395	0.999933768943056	-0.425283217948834
chr1	186624539	186625487	949	-	utr3	Tgfb2	0.944228489283375	1	0.989533629585162	1	0.997574022509083	0.998013368711907	-0.572214463299297	-0.446666957211703	0.209630308005474	0.999933768943056	-0.125547506087593
chr1	186721177	186721526	350	-	utr3	Rrp15	0.858247526885743	1	0.863800385856037	1	0.872695426998622	0.998013368711907	-0.169167772137874	-0.184501626423401	0.600257874462076	0.999933768943056	0.0153338542855275
chr1	186736294	186737717	1424	-	exon	Rrp15	0.99694250943571	1	0.999417998042038	1	0.967849623059778	0.998013368711907	-0.311627046005898	-0.184501626423401	0.600257874462076	0.999933768943056	-0.127125419582496
chr1	186739659	186749258	9600	-	exon	Rrp15	0.740704109294366	1	0.745113893233753	1	0.747011597360537	0.998013368711907	-0.184582527533189	-0.184501626423401	0.600257874462076	0.999933768943056	-8.09011097875623e-05
chr1	188972142	188972342	201	-	utr3	Kctd3	0.912422424931274	1	0.894227939580105	1	0.893981353947141	0.998013368711907	-0.154385448397116	-0.0290565949558761	0.873648316850703	0.999933768943056	-0.12532885344124
chr1	188972441	188972641	201	-	utr3	Kctd3	0.896982230307735	1	0.902694559255669	1	0.909214414964908	0.998013368711907	0.166021010537194	-0.0290565949558761	0.873648316850703	0.999933768943056	0.19507760549307
chr1	189208729	189208829	101	-	utr3	Kcnk2	0.908601669069388	1	0.946952298691305	1	0.984567760771322	0.998013368711907	-0.417705080333754	-0.456910973193904	0.511350893499153	0.999933768943056	0.0392058928601502
chr1	189209727	189209927	201	-	utr3	Kcnk2	0.999842419488942	1	0.96007806442935	1	0.788638778340575	0.998013368711907	-0.551910685815602	-0.456910973193904	0.511350893499153	0.999933768943056	-0.0949997126216978
chr1	189642404	189642654	251	-	utr3	Cenpf	0.985646885436553	1	0.975403021050909	1	0.908228349487011	0.998013368711907	0.566609357717202	0.484548163938576	0.584590880211974	0.999933768943056	0.0820611937786261
chr1	189646952	189649082	2131	-	exon	Cenpf	0.98101355085613	1	0.97056485951123	1	0.921598282366144	0.998013368711907	0.509588092788073	0.484548163938576	0.584590880211974	0.999933768943056	0.0250399288494973
chr1	189652341	189652891	551	-	exon	Cenpf	0.862787564662478	1	0.849515854560953	1	0.596525310850791	0.998013368711907	0.574097348231348	0.484548163938576	0.584590880211974	0.999933768943056	0.0895491842927725
chr1	189653290	189653390	101	-	exon	Cenpf	0.981350297594589	1	0.987464553630154	1	0.974374670232609	0.998013368711907	0.406614225036262	0.484548163938576	0.584590880211974	0.999933768943056	-0.0779339389023131
chr1	189654139	189654389	251	-	exon	Cenpf	0.917920507055122	1	0.911064045279474	1	0.706936638740624	0.998013368711907	0.554773025753426	0.484548163938576	0.584590880211974	0.999933768943056	0.0702248618148502
chr1	189654639	189654738	100	-	exon	Cenpf	0.977187842123543	1	0.978585907296623	1	0.966802074437097	0.998013368711907	0.494050985252656	0.484548163938576	0.584590880211974	0.999933768943056	0.00950282131408053
chr1	189654888	189654988	101	-	exon	Cenpf	0.937801138048671	1	0.933050002485683	1	0.885244407113848	0.998013368711907	0.690330568089507	0.484548163938576	0.584590880211974	0.999933768943056	0.205782404150932
chr1	189656940	189657040	101	-	exon	Cenpf	0.868771987103881	1	0.853097158085173	1	0.67281089708666	0.998013368711907	0.47765036250376	0.484548163938576	0.584590880211974	0.999933768943056	-0.00689780143481589
chr1	189657289	189657439	151	-	exon	Cenpf	0.731963830826251	1	0.687890170599094	1	0.264812000489603	0.998013368711907	0.778789666764422	0.484548163938576	0.584590880211974	0.999933768943056	0.294241502825846
chr1	189657789	189658288	500	-	exon	Cenpf	0.919400873917306	1	0.912712544335153	1	0.777174078242372	0.998013368711907	0.501338681666268	0.484548163938576	0.584590880211974	0.999933768943056	0.0167905177276927
chr1	189659537	189659736	200	-	exon	Cenpf	0.881608560672031	1	0.887124357756676	1	0.799059895228451	0.998013368711907	0.876285696025872	0.484548163938576	0.584590880211974	0.999933768943056	0.391737532087297
chr1	189880591	189880788	198	-	utr3	Smyd2	0.887312632732481	1	0.90533415490747	1	0.956192906990522	0.998013368711907	-0.0422599747874161	0.103319958195173	0.680574522680583	0.999933768943056	-0.145579932982589
chr1	190160640	190160840	201	-	exon	Prox1	0.763983871763486	1	0.773565025114476	1	0.901944407468939	0.998013368711907	0.188406938695392	0.297714902576965	0.365971259472197	0.999933768943056	-0.109307963881573
chr1	190160940	190161489	550	-	exon	Prox1	0.750489217343487	1	0.728553451572606	1	0.808187043178534	0.998013368711907	0.141875003490168	0.297714902576965	0.365971259472197	0.999933768943056	-0.155839899086798
chr1	190161789	190162288	500	-	utr5	Prox1	0.750499665351238	1	0.749728925707534	1	0.849770409105256	0.998013368711907	0.238373187514842	0.297714902576965	0.365971259472197	0.999933768943056	-0.0593417150621232
chr1	190773019	190773569	551	-	utr3	Rps6kc1	0.109659136019657	1	0.233058590366751	1	0.409585906321157	0.998013368711907	-0.0936754640283799	0.152181505432717	0.456957358737778	0.999933768943056	-0.245856969461097
chr1	190798952	190799201	250	-	utr3	Rps6kc1	0.792303128117873	1	0.789202413416808	1	0.895751998487115	0.998013368711907	0.00710786525453147	0.152181505432717	0.456957358737778	0.999933768943056	-0.145073640178186
chr1	190799351	190800300	950	-	utr3	Rps6kc1	0.383208812874964	1	0.501921170701164	1	0.6109769877377	0.998013368711907	0.12753883562043	0.152181505432717	0.456957358737778	0.999933768943056	-0.0246426698122872
chr1	190947943	190949084	1142	-	utr3	Vash2	0.28777449534522	1	0.363709732865821	1	0.550647916256984	0.998013368711907	-0.0863074128690508	0.241997952600755	0.326625058856425	0.999933768943056	-0.328305365469806
chr1	190949778	190950174	397	-	utr3	Vash2	0.576128297414059	1	0.573911978461863	1	0.656613287286241	0.998013368711907	0.0485924125399541	0.241997952600755	0.326625058856425	0.999933768943056	-0.193405540060801
chr1	190958680	190960445	1766	-	exon	Vash2	0.555617378860571	1	0.587423347204369	1	0.633811298544073	0.998013368711907	0.0379436315135123	0.241997952600755	0.326625058856425	0.999933768943056	-0.204054321087243
chr1	191025113	191025959	847	-	utr3	Flvcr1	0.300865216337776	1	0.303553742952228	1	0.141391838329007	0.998013368711907	-1.33232775443563	-0.931280907989901	0.00311367168047372	0.438352099756567	-0.401046846445733
chr1	191045876	191046025	150	-	utr3	Tatdn3	0.688319531052342	1	0.667678421288216	1	0.752189798875853	0.998013368711907	0.101058341195885	-0.0908762004895673	0.734581383782186	0.999933768943056	0.191934541685452
chr1	191352773	191352873	101	-	utr3	Ppp2r5a	0.387741209190771	1	0.352261290546242	1	0.399788850702211	0.998013368711907	0.262105112883409	0.0221207422590528	0.945564305693005	0.999933768943056	0.239984370624356
chr1	191372489	191372639	151	-	exon	Ppp2r5a	0.927760752929213	1	0.899438294243667	1	0.875369102996452	0.998013368711907	0.0451035709026615	0.0221207422590528	0.945564305693005	0.999933768943056	0.0229828286436088
chr1	191396843	191396992	150	-	utr5	Ppp2r5a	0.29682047227888	1	0.292422294027232	1	0.495954442679206	0.998013368711907	-0.680034592918249	0.0221207422590528	0.945564305693005	0.999933768943056	-0.702155335177302
chr1	191539250	191540030	781	-	utr3	Dtl	0.745219358832399	1	0.755930627115198	1	0.543615296889118	0.998013368711907	0.301867436182182	0.206963655418856	0.798907862505724	0.999933768943056	0.0949037807633261
chr1	191540728	191541027	300	-	utr3	Dtl	0.768514613334521	1	0.778258456416503	1	0.49938625689141	0.998013368711907	0.289760435836359	0.206963655418856	0.798907862505724	0.999933768943056	0.0827967804175025
chr1	191997304	191997701	398	-	utr3	Traf5	0.683381068079676	1	0.708992489287884	1	0.827422310939501	0.998013368711907	-0.148682318976045	0.138032387469775	0.737269443567149	0.999933768943056	-0.28671470644582
chr1	192100642	192100941	300	-	utr3	Rcor3	0.911855836986931	1	0.958945729483735	1	0.961472910743971	0.998013368711907	-0.146621763307663	-0.278995470604799	0.364682247928548	0.999933768943056	0.132373707297136
chr1	192846288	192846587	300	-	utr3	Sertad4	0.868983430460771	1	0.880393862253952	1	0.885850752175064	0.998013368711907	-1.16330250503935	-1.61361477255521	0.00399154117301898	0.506513903296829	0.450312267515863
chr1	192897074	192897523	450	-	utr3	Syt14	0.988407638829847	1	0.979411415332364	1	0.944256566718802	0.998013368711907	-0.33062806388778	-0.1560107472259	0.800919853392157	0.999933768943056	-0.174617316661881
chr1	192930617	192930866	250	-	exon	Syt14	0.456570025869057	1	0.441942322625411	1	0.586570766368609	0.998013368711907	-0.122118184095664	-0.1560107472259	0.800919853392157	0.999933768943056	0.0338925631302353
chr1	193104645	193104844	200	-	utr3	Diexf	0.399403875824485	1	0.368037242220572	1	0.601324585060399	0.998013368711907	-0.0454872938188919	-0.205504204333529	0.354272308324078	0.999933768943056	0.160016910514637
chr1	193107286	193107585	300	-	utr3	Diexf	0.65909959102827	1	0.724672916329447	1	0.849387148030006	0.998013368711907	-0.427548802162163	-0.205504204333529	0.354272308324078	0.999933768943056	-0.222044597828634
chr1	193272306	193273024	719	-	utr3	G0s2	0.630052393603036	1	0.631545571558639	1	0.529881887858742	0.998013368711907	0.596963354658705	0.849679335618687	0.0316968106052865	0.999933768943056	-0.252715980959982
chr1	195037273	195037522	250	-	utr3	Cd46	0.248171786811826	1	0.230492272299141	1	0.425343262091964	0.998013368711907	-0.411749966920965	-0.00410636037896157	0.992223334715746	0.999933768943056	-0.407643606542003
chr1	195097482	195097682	201	-	utr3	Cr1l	0.57151935931271	1	0.569565080438828	1	0.745768108449354	0.998013368711907	-0.323012344220455	0.0676836375014783	0.748165983539059	0.999933768943056	-0.390695981721933
chr1	195098332	195098682	351	-	utr3	Cr1l	0.885661928538371	1	0.889361423990213	1	0.958312589411848	0.998013368711907	-0.306488864286025	0.0676836375014783	0.748165983539059	0.999933768943056	-0.374172501787504
chr10	3366205	3366452	248	+	utr5	Ppp1r14c	0.531612077488766	1	0.559372983881306	1	0.745785877593231	0.998013368711907	0.262894592124794	0.0856655464950335	0.71866403447826	0.999933768943056	0.177229045629761
chr10	3366551	3366649	99	+	utr5	Ppp1r14c	0.611638051671318	1	0.601692844366771	1	0.776260936272396	0.998013368711907	-0.196024542560003	0.0856655464950335	0.71866403447826	0.999933768943056	-0.281690089055036
chr10	3873086	3873435	350	+	exon	Plekhg1	0.758882367846268	1	0.735998564253696	1	0.767671859482339	0.998013368711907	-0.593713807217237	-0.388085387064486	0.306973233614663	0.999933768943056	-0.20562842015275
chr10	3956962	3957362	401	+	exon	Plekhg1	0.313484256119933	1	0.332401059098259	1	0.468004679811444	0.998013368711907	-0.435754351333029	-0.388085387064486	0.306973233614663	0.999933768943056	-0.0476689642685428
chr10	3957462	3958161	700	+	exon	Plekhg1	0.95875360889241	1	0.992330371261412	1	0.984414014833423	0.998013368711907	-0.63020795732055	-0.388085387064486	0.306973233614663	0.999933768943056	-0.242122570256064
chr10	3963408	3964507	1100	+	utr3	Plekhg1	0.683621720662594	1	0.705985090417859	1	0.582634672741304	0.998013368711907	-0.553315155048543	-0.388085387064486	0.306973233614663	0.999933768943056	-0.165229767984057
chr10	4355503	4355652	150	+	exon	Akap12	0.608178579429725	1	0.619251364775044	1	0.372167958511508	0.998013368711907	-0.922857906496843	-0.812071199417224	0.241854353190249	0.999933768943056	-0.110786707079619
chr10	4356000	4356199	200	+	exon	Akap12	0.726213485245777	1	0.729590737691478	1	0.517029427416123	0.998013368711907	-0.497990133731733	-0.812071199417224	0.241854353190249	0.999933768943056	0.314081065685491
chr10	4356298	4356746	449	+	exon	Akap12	0.884391349656989	1	0.888217029398161	1	0.705142742850615	0.998013368711907	-0.739583589209717	-0.812071199417224	0.241854353190249	0.999933768943056	0.072487610207507
chr10	4453692	4454192	501	+	utr3	Armt1	0.903632185225877	1	0.894628052553566	1	0.864709197724022	0.998013368711907	0.187549288147439	0.337718558371171	0.352507461136029	0.999933768943056	-0.150169270223733
chr10	4454791	4454991	201	+	utr3	Armt1	0.928064095804919	1	0.922788313840853	1	0.959170983737034	0.998013368711907	0.518150032025053	0.337718558371171	0.352507461136029	0.999933768943056	0.180431473653882
chr10	7623799	7624047	249	+	utr3	Lrp11	0.718345264075126	1	0.715929664273252	1	0.772890950366698	0.998013368711907	-0.251194000258138	-0.335071646003684	0.112453804195693	0.999933768943056	0.0838776457455465
chr10	7691460	7691610	151	+	utr5	Lats1	0.742207045745421	1	0.783463311521641	1	0.864023166463931	0.998013368711907	-0.102779694300189	-0.0268250989392936	0.906619541525221	0.999933768943056	-0.0759545953608953
chr10	7702206	7702406	201	+	exon	Lats1	0.767463336435679	1	0.816211244881255	1	0.895335906312449	0.998013368711907	0.136741542284863	-0.0268250989392936	0.906619541525221	0.999933768943056	0.163566641224157
chr10	7702656	7703056	401	+	exon	Lats1	0.714650673567948	1	0.683126017775405	1	0.765253938349691	0.998013368711907	0.140180377589922	-0.0268250989392936	0.906619541525221	0.999933768943056	0.167005476529216
chr10	7705545	7710566	5022	+	exon	Lats1	0.461757683723186	1	0.522650163317134	1	0.583366384591963	0.998013368711907	-0.174175661831477	-0.0268250989392936	0.906619541525221	0.999933768943056	-0.147350562892183
chr10	7712562	7713062	501	+	utr3	Lats1	0.631741769870935	1	0.686798328644381	1	0.7889590959254	0.998013368711907	-0.0948658516153215	-0.0268250989392936	0.906619541525221	0.999933768943056	-0.0680407526760279
chr10	7821135	7821285	151	+	utr3	Ppil4	0.630701920848547	1	0.677363670868329	1	0.808446332199897	0.998013368711907	0.112006756046083	-0.141873197186622	0.407587297388567	0.999933768943056	0.253879953232704
chr10	11149577	11152052	2476	+	utr5	Shprh	0.380395351979501	1	0.409169360728721	1	0.57293811458341	0.998013368711907	-0.112454465830213	0.060560022149883	0.788666027254758	0.999933768943056	-0.173014487980096
chr10	11164519	11164718	200	+	exon	Shprh	0.855523743863541	1	0.832698081646215	1	0.896736935450753	0.998013368711907	0.130833084492789	0.060560022149883	0.788666027254758	0.999933768943056	0.0702730623429059
chr10	11170293	11170393	101	+	exon	Shprh	0.984572881390117	1	0.983936023825026	1	0.980006000237158	0.998013368711907	-0.0968635769744194	0.060560022149883	0.788666027254758	0.999933768943056	-0.157423599124302
chr10	11289562	11289762	201	+	exon	Fbxo30	0.433943843975124	1	0.435495536828332	1	0.606685241463932	0.998013368711907	0.186995786642615	0.100589074728637	0.681962061509723	0.999933768943056	0.0864067119139773
chr10	11290011	11290461	451	+	exon	Fbxo30	0.20846814184833	1	0.231894616774729	1	0.30726378060447	0.998013368711907	-0.188080514751059	0.100589074728637	0.681962061509723	0.999933768943056	-0.288669589479696
chr10	11290561	11295504	4944	+	utr3	Fbxo30	0.639367617631298	1	0.603070745988006	1	0.627892596971688	0.998013368711907	-0.0115600660356826	0.100589074728637	0.681962061509723	0.999933768943056	-0.11214914076432
chr10	11457354	11457603	250	+	utr3	Epm2a	0.717861384388491	1	0.757334544611434	1	0.826682989118277	0.998013368711907	-0.0170380028483387	0.0717510943273356	0.835439796315556	0.999933768943056	-0.0887890971756743
chr10	13008485	13009133	649	+	utr3	Sf3b5	0.747714963420167	1	0.747363187071387	1	0.641221701794085	0.998013368711907	0.0308456089960988	0.273619710983687	0.433314126704609	0.999933768943056	-0.242774101987589
chr10	13127461	13127710	250	+	exon	Plagl1	0.0905880019620386	1	0.076600120245287	1	0.136871871149451	0.998013368711907	-0.72748054595512	-1.05963478032954	0.00763607417424376	0.670988931691328	0.332154234374416
chr10	13128756	13129005	250	+	exon	Plagl1	0.0997652625215855	1	0.0988179628618639	1	0.236798103976305	0.998013368711907	-0.537872811135114	-1.05963478032954	0.00763607417424376	0.670988931691328	0.521761969194422
chr10	13129901	13130001	101	+	utr3	Plagl1	0.834974227939442	1	0.847444917230249	1	0.890080798325546	0.998013368711907	-1.33211552567284	-1.05963478032954	0.00763607417424376	0.670988931691328	-0.2724807453433
chr10	13515210	13515558	349	+	utr3	Fuca2	0.393471226646688	1	0.429255926757835	1	0.440226886499073	0.998013368711907	-0.0787240926876976	0.37215261657366	0.235709610930971	0.999933768943056	-0.450876709261357
chr10	14127411	14127810	400	+	utr5	Hivep2	0.693908711377732	1	0.661858217256202	1	0.702497146008595	0.998013368711907	-0.169097137726614	0.0719152184190616	0.829299729685939	0.999933768943056	-0.241012356145675
chr10	14128758	14129007	250	+	exon	Hivep2	0.582440296440738	1	0.599770672356932	1	0.669818585934727	0.998013368711907	-0.0352824154873193	0.0719152184190616	0.829299729685939	0.999933768943056	-0.107197633906381
chr10	14130105	14130204	100	+	exon	Hivep2	0.901274428240707	1	0.866255643171832	1	0.961973564935349	0.998013368711907	0.164493277549585	0.0719152184190616	0.829299729685939	0.999933768943056	0.0925780591305236
chr10	14131402	14131501	100	+	exon	Hivep2	0.926733736115967	1	0.950554852110335	1	0.966700512595943	0.998013368711907	0.0408822302523303	0.0719152184190616	0.829299729685939	0.999933768943056	-0.0310329881667313
chr10	14131701	14131851	151	+	exon	Hivep2	0.681750852954604	1	0.701459428791762	1	0.820021996840151	0.998013368711907	-0.0988364363068998	0.0719152184190616	0.829299729685939	0.999933768943056	-0.170751654725961
chr10	14143374	14143623	250	+	exon	Hivep2	0.660075218403007	1	0.648609620193676	1	0.735832021543789	0.998013368711907	0.106292361603298	0.0719152184190616	0.829299729685939	0.999933768943056	0.0343771431842368
chr10	14149279	14149827	549	+	utr3	Hivep2	0.464648182722215	1	0.480069420175908	1	0.428818948418294	0.998013368711907	-0.169531827157557	0.0719152184190616	0.829299729685939	0.999933768943056	-0.241447045576619
chr10	14150825	14150975	151	+	utr3	Hivep2	0.398423370144521	1	0.377476060077188	1	0.451234119805137	0.998013368711907	0.190918508779278	0.0719152184190616	0.829299729685939	0.999933768943056	0.119003290360216
chr10	17723267	17723414	148	+	utr5	Cited2	0.448142272169466	1	0.432350541191254	1	0.702610031744014	0.998013368711907	0.050666918389095	0.463310063095363	0.138755716915212	0.999933768943056	-0.412643144706268
chr10	17724053	17724299	247	+	exon	Cited2	0.388148287416487	1	0.393918656616624	1	0.558678637845561	0.998013368711907	0.26576220141922	0.463310063095363	0.138755716915212	0.999933768943056	-0.197547861676143
chr10	17724593	17724937	345	+	utr3	Cited2	0.392270918900495	1	0.448070782792729	1	0.582810254899933	0.998013368711907	0.328358348949726	0.463310063095363	0.138755716915212	0.999933768943056	-0.134951714145637
chr10	17725232	17725379	148	+	utr3	Cited2	0.724335947948616	1	0.695656113870834	1	0.842327735976044	0.998013368711907	0.371697084493048	0.463310063095363	0.138755716915212	0.999933768943056	-0.0916129786023158
chr10	17843434	17843583	150	+	utr3	Txlnb	0.563082111299152	1	0.519940478030333	1	0.587029214860724	0.998013368711907	0.702044097620422	-0.118888980471054	0.754863866051578	0.999933768943056	0.820933078091476
chr10	18524102	18524551	450	+	exon	Nhsl1	0.874392675884375	1	0.911501695096678	1	0.936483052691059	0.998013368711907	0.205078570972214	0.318012188479177	0.144209284168332	0.999933768943056	-0.112933617506963
chr10	18524751	18525201	451	+	exon	Nhsl1	0.832290898329009	1	0.866477024508416	1	0.912739174381362	0.998013368711907	0.0750132351163823	0.318012188479177	0.144209284168332	0.999933768943056	-0.242998953362794
chr10	18525351	18525651	301	+	exon	Nhsl1	0.564543145365291	1	0.60432986680705	1	0.697021735588582	0.998013368711907	0.0619642466250244	0.318012188479177	0.144209284168332	0.999933768943056	-0.256047941854152
chr10	18526101	18526851	751	+	exon	Nhsl1	0.415542078080127	1	0.474380995182082	1	0.624145616692902	0.998013368711907	0.160615367107944	0.318012188479177	0.144209284168332	0.999933768943056	-0.157396821371232
chr10	18531443	18532142	700	+	utr3	Nhsl1	0.940585028629248	1	0.932638068320086	1	0.975596934000222	0.998013368711907	0.109006115621019	0.318012188479177	0.144209284168332	0.999933768943056	-0.209006072858158
chr10	18533392	18533692	301	+	utr3	Nhsl1	0.617969185469005	1	0.648956121779015	1	0.722713508245268	0.998013368711907	0.113550348787509	0.318012188479177	0.144209284168332	0.999933768943056	-0.204461839691668
chr10	19609430	19609929	500	+	utr3	Ifngr1	0.764226098038888	1	0.785854124288439	1	0.79098416272872	0.998013368711907	0.131204735035997	0.20295228095076	0.483129541376619	0.999933768943056	-0.0717475459147636
chr10	20141706	20142105	400	+	utr3	Map3k5	0.689372899057959	1	0.653357983360865	1	0.448894832876339	0.998013368711907	-0.287812446911845	-0.488900576569888	0.492692119877953	0.999933768943056	0.201088129658043
chr10	20325347	20325696	350	+	exon	Bclaf1	0.937913222302226	1	0.936375478044792	1	0.953100201578204	0.998013368711907	-0.110586300079613	-0.130113588678742	0.416664775414165	0.999933768943056	0.0195272885991289
chr10	20340665	20340814	150	+	utr3	Bclaf1	0.19830927358013	1	0.177339954271177	1	0.308311887424525	0.998013368711907	0.444430383015197	-0.130113588678742	0.416664775414165	0.999933768943056	0.574543971693939
chr10	20959806	20959906	101	+	exon	Ahi1	0.442578731374163	1	0.486444610847622	1	0.700706507558164	0.998013368711907	0.081659627800639	-0.0950000293867648	0.682660691990173	0.999933768943056	0.176659657187404
chr10	21368402	21368700	299	+	utr3	Hbs1l	0.265849219454644	1	0.418546358037457	1	0.611239541153354	0.998013368711907	0.00893112615456841	-0.0643229217973639	0.690974515296624	0.999933768943056	0.0732540479519323
chr10	22664389	22664887	499	+	exon	Slc2a12	0.403078735561498	1	0.43182625134737	1	0.542775038219558	0.998013368711907	0.739461727347532	1.03515330402952	0.000224523475060275	0.0921764579651403	-0.295691576681989
chr10	22665037	22665684	648	+	exon	Slc2a12	0.342853937813461	1	0.410161657159118	1	0.605981336786366	0.998013368711907	0.883877944688247	1.03515330402952	0.000224523475060275	0.0921764579651403	-0.151275359341274
chr10	24155263	24155363	101	+	utr5	Stx7	0.680289873379659	1	0.706885842022414	1	0.851830907959696	0.998013368711907	-0.139395159588681	-0.0241194371205204	0.875644588721961	0.999933768943056	-0.115275722468161
chr10	25432869	25441658	8790	+	utr5	Epb41l2	0.672858485516908	1	0.700395725542067	1	0.789410905202337	0.998013368711907	-0.450934929551704	-0.711692224053816	0.153484723435022	0.999933768943056	0.260757294502113
chr10	25501913	25502313	401	+	exon	Epb41l2	0.626182073499205	1	0.574106795736802	1	0.479608596477884	0.998013368711907	-0.441925723776108	-0.711692224053816	0.153484723435022	0.999933768943056	0.269766500277708
chr10	29144336	29146762	2427	+	utr5	Soga3	0.90536710557443	1	0.904960249372177	1	0.855651319938289	0.998013368711907	-0.00309377840934251	-0.00287400253238976	0.993742800680179	0.999933768943056	-0.000219775876952747
chr10	29196337	29196635	299	+	exon	Soga3	0.985194966744413	1	0.966711443825075	1	0.987298741437158	0.998013368711907	-0.0614651522268272	-0.00287400253238976	0.993742800680179	0.999933768943056	-0.0585911496944374
chr10	29196983	29197381	399	+	exon	Soga3	0.837451205303804	1	0.854391609316777	1	0.823751920780891	0.998013368711907	0.023583701970337	-0.00287400253238976	0.993742800680179	0.999933768943056	0.0264577045027268
chr10	29199243	29218178	18936	+	utr3	Gm49353	0.617756476682665	1	0.59284695172751	1	0.819670734025527	0.998013368711907	0.198567479347067	NA	NA	NA	NA
chr10	29224315	29225209	895	+	utr3	9330159F19Rik	0.84729811198297	1	0.84268841359218	1	0.909841435595238	0.998013368711907	0.149726125045106	0.167767628413076	0.52346248274357	0.999933768943056	-0.0180415033679705
chr10	29227300	29227598	299	+	utr3	9330159F19Rik	0.576431627464655	1	0.589586788445039	1	0.742603338165263	0.998013368711907	0.182816858318616	0.167767628413076	0.52346248274357	0.999933768943056	0.0150492299055398
chr10	29344488	29344786	299	+	utr3	Echdc1	0.160444560245606	1	0.189595265106019	1	0.403744147639969	0.998013368711907	0.492040065418975	0.0609355713837038	0.807510345547006	0.999933768943056	0.431104494035271
chr10	29346674	29347419	746	+	utr3	Echdc1	0.803597700152686	1	0.819378079152723	1	0.855623899912255	0.998013368711907	0.13816889845713	0.0609355713837038	0.807510345547006	0.999933768943056	0.0772333270734258
chr10	34019314	34019464	151	+	exon	Gm48045	0.267627980530094	1	0.260703226173413	1	0.400248467602373	0.998013368711907	-1.01854015921698	-1.12152363717859	0.324148538104885	0.999933768943056	0.102983477961611
chr10	34019913	34020163	251	+	exon	Gm48045	0.798935669744222	1	0.778682358677213	1	0.87352110511958	0.998013368711907	-0.562863785498614	-1.12152363717859	0.324148538104885	0.999933768943056	0.558659851679979
chr10	34282688	34283782	1095	+	utr3	Tspyl1	0.829625197916273	1	0.864485611949852	1	0.849849067721037	0.998013368711907	0.170571839981883	0.313133576745254	0.260963753900467	0.999933768943056	-0.142561736763372
chr10	34297591	34297691	101	+	exon	Tspyl4	0.601379026100541	1	0.5739739869158	1	0.622350316063706	0.998013368711907	-0.0623223406905809	-0.0601019461426307	0.888927771221023	0.999933768943056	-0.00222039454795022
chr10	34298039	34298188	150	+	exon	Tspyl4	0.173180373294985	1	0.170040573269224	1	0.242705212797669	0.998013368711907	0.344245891437577	-0.0601019461426307	0.888927771221023	0.999933768943056	0.404347837580208
chr10	34298934	34299381	448	+	utr3	Tspyl4	0.758900389603265	1	0.776491029447072	1	0.705014514959437	0.998013368711907	-0.206573060240478	-0.0601019461426307	0.888927771221023	0.999933768943056	-0.146471114097847
chr10	34484143	34484242	100	+	exon	Frk	0.607393246947297	1	0.592996917214975	1	0.590788583313141	0.998013368711907	1.80052037220791	1.68194106038451	0.0940281247424866	0.999933768943056	0.118579311823393
chr10	34608502	34608750	249	+	utr3	Frk	0.422617111781609	1	0.416399735097898	1	0.327464669977272	0.998013368711907	1.88229899907641	1.68194106038451	0.0940281247424866	0.999933768943056	0.200357938691893
chr10	37139551	37140794	1244	+	exon	5930403N24Rik	0.931727447951725	1	0.94958043968568	1	0.867421308543904	0.998013368711907	0.0256153469190706	0.0741156867187129	0.900368494370023	0.999933768943056	-0.0485003397996423
chr10	37148890	37148990	101	+	exon	5930403N24Rik	0.925942531434528	1	0.943005562388334	1	0.954894518946512	0.998013368711907	-0.0474177901500424	0.0741156867187129	0.900368494370023	0.999933768943056	-0.121533476868755
chr10	38965714	38965814	101	+	utr5	Lama4	0.618296249079904	1	0.585973798299558	1	0.623738357637843	0.998013368711907	-0.969068965363937	-0.885066367580134	0.333664063920023	0.999933768943056	-0.0840025977838035
chr10	39563844	39564241	398	+	utr3	Fyn	0.842416007193399	1	0.857448011725611	1	0.943394677988374	0.998013368711907	-0.123587299590299	-0.0793091711771754	0.689002113823551	0.999933768943056	-0.044278128413124
chr10	39564588	39564786	199	+	utr3	Fyn	0.973544356539543	1	0.981964157213718	1	0.994022511137117	0.998013368711907	-0.20514628433164	-0.0793091711771754	0.689002113823551	0.999933768943056	-0.125837113154465
chr10	39646144	39646722	579	+	exon	Traf3ip2	0.958999282709112	1	0.985643891588156	1	0.973954301586998	0.998013368711907	-0.561652303695865	-0.171174931887959	0.562641520291426	0.999933768943056	-0.390477371807906
chr10	39654560	39654659	100	+	utr3	Traf3ip2	0.518576366737683	1	0.539748842940765	1	0.617241685421195	0.998013368711907	-0.416566651968853	-0.171174931887959	0.562641520291426	0.999933768943056	-0.245391720080894
chr10	39821572	39821922	351	+	utr3	Rev3l	0.566062835405708	1	0.61801952401488	1	0.726827768487125	0.998013368711907	0.177216381306628	0.215305861159676	0.325894107367769	0.999933768943056	-0.0380894798530481
chr10	39822022	39822422	401	+	utr3	Rev3l	0.784141587715591	1	0.78328209302531	1	0.853207378108601	0.998013368711907	0.226893156630238	0.215305861159676	0.325894107367769	0.999933768943056	0.0115872954705629
chr10	39822722	39822872	151	+	utr3	Rev3l	0.126803718133563	1	0.139482099071069	1	0.283554615969364	0.998013368711907	0.459527567253439	0.215305861159676	0.325894107367769	0.999933768943056	0.244221706093763
chr10	39823671	39823821	151	+	utr3	Rev3l	0.939952825132696	1	0.962707680186079	1	0.903471561140393	0.998013368711907	0.226592039359084	0.215305861159676	0.325894107367769	0.999933768943056	0.0112861781994083
chr10	39824171	39824271	101	+	utr3	Rev3l	0.828413257851302	1	0.827073327058637	1	0.921731791962181	0.998013368711907	0.062129524623676	0.215305861159676	0.325894107367769	0.999933768943056	-0.153176336536
chr10	39824721	39825070	350	+	utr3	Rev3l	0.808066006801353	1	0.816584952370344	1	0.872185710423795	0.998013368711907	0.224485708060927	0.215305861159676	0.325894107367769	0.999933768943056	0.00917984690125184
chr10	39827771	39828521	751	+	utr3	Rev3l	0.895872238916588	1	0.900811456153991	1	0.956432291625048	0.998013368711907	0.231452900705349	0.215305861159676	0.325894107367769	0.999933768943056	0.0161470395456736
chr10	40479771	40480421	651	+	utr3	Cdk19	0.892379109152898	1	0.918164094428278	1	0.848656957721111	0.998013368711907	-0.25484399247727	-0.104887481450385	0.809540364697307	0.999933768943056	-0.149956511026885
chr10	40937783	40937931	149	+	utr3	Wasf1	0.972503312429031	1	0.998726733175929	1	0.978481328842273	0.998013368711907	-0.363065087486334	-0.388273255719103	0.384217613911628	0.999933768943056	0.0252081682327693
chr10	41451090	41451289	200	+	utr5	Zbtb24	0.0646207469920234	1	0.0640895692580529	1	0.236673858796976	0.998013368711907	0.107906633110396	-0.0185643706517149	0.943130228794309	0.999933768943056	0.126471003762111
chr10	41451438	41452134	697	+	exon	Zbtb24	0.453546886311713	1	0.529280482333436	1	0.604711071842261	0.998013368711907	-0.170165647487799	-0.0185643706517149	0.943130228794309	0.999933768943056	-0.151601276836084
chr10	41464480	41465077	598	+	utr3	Zbtb24	0.981208423601474	1	0.962124328303343	1	0.934407596979908	0.998013368711907	-0.0366036371319305	-0.0185643706517149	0.943130228794309	0.999933768943056	-0.0180392664802156
chr10	41519564	41519664	101	+	exon	Cd164	0.318859241581607	1	0.332202348819853	1	0.439539532803982	0.998013368711907	-0.0475805296861965	0.098394458815152	0.711275373035666	0.999933768943056	-0.145974988501348
chr10	41528749	41529049	301	+	utr3	Cd164	0.638562836780828	1	0.651764814814852	1	0.679946085844513	0.998013368711907	0.20752194681745	0.098394458815152	0.711275373035666	0.999933768943056	0.109127488002298
chr10	41810930	41811279	350	+	utr5	Sesn1	0.417561062710636	1	0.43443736248001	1	0.557418616113422	0.998013368711907	-0.089764826036323	0.0343686144772832	0.888233539667597	0.999933768943056	-0.124133440513606
chr10	41907479	41907926	448	+	utr3	Sesn1	0.601310599006479	1	0.608485240538482	1	0.698043643149411	0.998013368711907	0.0630959839970029	0.0343686144772832	0.888233539667597	0.999933768943056	0.0287273695197197
chr10	42946972	42947072	101	+	exon	Scml4	0.710101000996658	1	0.696332617119684	1	0.746719879148828	0.998013368711907	-0.324069128976519	-0.213985864276143	0.779854850465642	0.999933768943056	-0.110083264700376
chr10	42957740	42958687	948	+	utr3	Scml4	0.859005899406464	1	0.865938975089267	1	0.779463078500476	0.998013368711907	-0.18966373627102	-0.213985864276143	0.779854850465642	0.999933768943056	0.0243221280051224
chr10	43221635	43221734	100	+	utr5	Pdss2	0.204975692135448	1	0.200707885071841	1	0.339967367715525	0.998013368711907	0.0416188150888421	0.183790370693102	0.557886366729773	0.999933768943056	-0.14217155560426
chr10	43345712	43346060	349	+	exon	Pdss2	0.609234959385261	1	0.616167618512071	1	0.803359435571703	0.998013368711907	-0.129647507770838	0.183790370693102	0.557886366729773	0.999933768943056	-0.31343787846394
chr10	43439966	43440463	498	+	utr3	Pdss2	0.610647906358448	1	0.614899427009206	1	0.668474096433539	0.998013368711907	0.090257012838988	0.183790370693102	0.557886366729773	0.999933768943056	-0.0935333578541142
chr10	43511514	43512261	748	+	utr3	Bend3	0.401512670910144	1	0.409986986840174	1	0.508076735265499	0.998013368711907	-0.408212249537506	-0.216743855022208	0.478177932951975	0.999933768943056	-0.191468394515299
chr10	43582975	43583422	448	+	utr3	Cd24a	0.88690138354697	1	0.895532897139515	1	0.94995480034163	0.998013368711907	-0.0507492932605659	-0.0733252450432461	0.862313810091671	0.999933768943056	0.0225759517826802
chr10	43901955	43902054	100	+	utr5	Rtn4ip1	0.822139241683654	1	0.819079708861025	1	0.871675800554436	0.998013368711907	0.290810384375988	0.339835287941835	0.474999277340485	0.999933768943056	-0.0490249035658477
chr10	44363164	44363458	295	+	utr3	Atg5	0.605551812448499	1	0.696250090443425	1	0.837963431390042	0.998013368711907	-0.108079959917603	-0.0292946497269948	0.890340878022266	0.999933768943056	-0.0787853101906078
chr10	45158462	45158762	301	+	utr3	Prep	0.996253377876433	1	0.998066597043649	1	0.99438322161616	0.998013368711907	0.142510999024598	0.0946587403757452	0.772932724264578	0.999933768943056	0.0478522586488527
chr10	45159161	45159361	201	+	utr3	Prep	0.544597447300515	1	0.561485166906387	1	0.762601094718999	0.998013368711907	-0.0121479550419136	0.0946587403757452	0.772932724264578	0.999933768943056	-0.106806695417659
chr10	45159511	45159710	200	+	utr3	Prep	0.590405428527327	1	0.604853689739594	1	0.780200599003248	0.998013368711907	-0.417441911939494	0.0946587403757452	0.772932724264578	0.999933768943056	-0.512100652315239
chr10	50617731	50618230	500	+	utr3	Ascc3	0.853606636238711	1	0.879750550887684	1	0.950666398052975	0.998013368711907	-0.409997003489661	0.0165918814606781	0.940775945431057	0.999933768943056	-0.426588884950339
chr10	52319533	52320231	699	+	utr3	Dcbld1	0.744360784367118	1	0.774788156204757	1	0.824893088516497	0.998013368711907	0.120742275862076	0.153376672120265	0.454224856186466	0.999933768943056	-0.0326343962581897
chr10	52436658	52436807	150	+	utr3	Nus1	0.836616473791837	1	0.826350096541391	1	0.817233834700502	0.998013368711907	-0.228887375899849	-0.210688686326465	0.45153021471736	0.999933768943056	-0.0181986895733847
chr10	52438445	52438644	200	+	utr3	Nus1	0.373228670998468	1	0.386682786232137	1	0.479188310674534	0.998013368711907	-0.0236885926531899	-0.210688686326465	0.45153021471736	0.999933768943056	0.187000093673275
chr10	52438743	52438842	100	+	utr3	Nus1	0.608011055280291	1	0.592354784648327	1	0.615146090929565	0.998013368711907	-0.142985331266697	-0.210688686326465	0.45153021471736	0.999933768943056	0.0677033550597681
chr10	52690583	52690832	250	+	utr5	Slc35f1	0.875148563565159	1	0.880772619775225	1	0.908185514223158	0.998013368711907	-1.01503236778591	-0.602262546025904	0.0699230672061894	0.999933768943056	-0.412769821760004
chr10	53108329	53108578	250	+	utr3	Slc35f1	0.81041467896969	1	0.811145521083366	1	0.818551139742145	0.998013368711907	-0.65076489831983	-0.602262546025904	0.0699230672061894	0.999933768943056	-0.0485023522939253
chr10	53596968	53597067	100	+	utr5	Asf1a	0.984254614858594	1	0.987426813320055	1	0.942506278551347	0.998013368711907	-0.0625901946677387	-0.00573286427701688	0.979714614048489	0.999933768943056	-0.0568573303907218
chr10	53607830	53608029	200	+	utr3	Asf1a	0.815336295585296	1	0.83905141057115	1	0.875730219775904	0.998013368711907	0.0563078141022067	-0.00573286427701688	0.979714614048489	0.999933768943056	0.0620406783792236
chr10	56116034	56116134	101	+	exon	Msl3l2	0.393969095448193	1	0.360855025665529	1	0.488827451298694	0.998013368711907	-1.05119660317933	-1.36877230304065	0.00935268410210258	0.73168672764805	0.317575699861319
chr10	56387563	56387861	299	+	exon	Gja1	0.87734622261749	1	0.912293933155014	1	0.979434814212879	0.998013368711907	-0.228738298535681	-0.0089264422441501	0.989631353050678	0.999933768943056	-0.219811856291531
chr10	56388260	56388957	698	+	utr3	Gja1	0.885767628310211	1	0.848940940805997	1	0.67243225953107	0.998013368711907	0.0161162577475502	-0.0089264422441501	0.989631353050678	0.999933768943056	0.0250426999917003
chr10	56390102	56390351	250	+	utr3	Gja1	0.84207541604803	1	0.804830431723141	1	0.594036142516258	0.998013368711907	0.227214397454262	-0.0089264422441501	0.989631353050678	0.999933768943056	0.236140839698412
chr10	58270048	58270198	151	+	exon	Gcc2	0.941087216425595	1	0.912844114633158	1	0.973293620081269	0.998013368711907	-0.0633316967481859	-0.044473324146463	0.868323786381895	0.999933768943056	-0.0188583726017229
chr10	58270746	58271046	301	+	exon	Gcc2	0.704069656840413	1	0.709097563332437	1	0.84703848586041	0.998013368711907	0.0552411331860609	-0.044473324146463	0.868323786381895	0.999933768943056	0.099714457332524
chr10	58476622	58476921	300	+	exon	Ranbp2	0.379731649895325	1	0.449062320259299	1	0.632101999725298	0.998013368711907	-0.143953916336241	-0.0829397690915182	0.583864306454892	0.999933768943056	-0.061014147244723
chr10	58477270	58477470	201	+	exon	Ranbp2	0.99129704459607	1	0.958924142666731	1	0.988747655053852	0.998013368711907	-0.0681526025738331	-0.0829397690915182	0.583864306454892	0.999933768943056	0.0147871665176851
chr10	58477570	58477719	150	+	exon	Ranbp2	0.949588605281269	1	0.984872567828628	1	0.988229034480061	0.998013368711907	0.0683867090429099	-0.0829397690915182	0.583864306454892	0.999933768943056	0.151326478134428
chr10	58478119	58478268	150	+	exon	Ranbp2	0.477246165872596	1	0.470710882547759	1	0.632399793882887	0.998013368711907	0.0986109144549337	-0.0829397690915182	0.583864306454892	0.999933768943056	0.181550683546452
chr10	58478917	58479167	251	+	exon	Ranbp2	0.629438382104562	1	0.663755351275837	1	0.79197185165554	0.998013368711907	-0.0258960600355081	-0.0829397690915182	0.583864306454892	0.999933768943056	0.0570437090560101
chr10	58479865	58480414	550	+	exon	Ranbp2	0.662762425550204	1	0.689125383230476	1	0.803728032335702	0.998013368711907	-0.0439787600822327	-0.0829397690915182	0.583864306454892	0.999933768943056	0.0389610090092855
chr10	58480664	58483072	2409	+	exon	Ranbp2	0.2353548082376	1	0.299360059387152	1	0.541491019035688	0.998013368711907	0.0346899374408071	-0.0829397690915182	0.583864306454892	0.999933768943056	0.117629706532325
chr10	58492882	58493081	200	+	exon	Ranbp2	0.908007979903401	1	0.944462567853497	1	0.992253366194044	0.998013368711907	-0.14106102131799	-0.0829397690915182	0.583864306454892	0.999933768943056	-0.0581212522264716
chr10	58493707	58493907	201	+	exon	Ranbp2	0.266866278248255	1	0.402519248962999	1	0.624482051382525	0.998013368711907	-0.0458925360135151	-0.0829397690915182	0.583864306454892	0.999933768943056	0.0370472330780031
chr10	58813709	58813908	200	+	exon	Sh3rf3	0.851016943492053	1	0.839321935326921	1	0.873532053741031	0.998013368711907	0.205858651365195	0.206163061151014	0.711512355121048	0.999933768943056	-0.000304409785818749
chr10	59136219	59136419	201	+	utr3	Sh3rf3	0.963140154014183	1	0.950789524971586	1	0.952969048832389	0.998013368711907	0.417811396928161	0.206163061151014	0.711512355121048	0.999933768943056	0.211648335777148
chr10	59222003	59223994	1992	+	utr3	Sowahc	0.897064966994392	1	0.933164192374087	1	0.92429030827684	0.998013368711907	-0.426449162545903	-0.415458471840294	0.226983469044552	0.999933768943056	-0.0109906907056091
chr10	59863234	59863483	250	+	utr3	Micu1	0.68972609886909	1	0.685495439124745	1	0.678183939246437	0.998013368711907	0.263093316012857	0.199951611580973	0.483571229651946	0.999933768943056	0.0631417044318844
chr10	59897519	59897866	348	+	utr3	Dnajb12	0.882699784945299	1	0.889914711083133	1	0.898588122068146	0.998013368711907	0.109158435930535	0.238984817828198	0.164172430234407	0.999933768943056	-0.129826381897663
chr10	60131460	60131660	201	+	utr3	Spock2	0.34643737405459	1	0.325990280188247	1	0.338714081556914	0.998013368711907	0.841137022285135	0.383692911538159	0.25919313262159	0.999933768943056	0.457444110746976
chr10	60133204	60133504	301	+	utr3	Spock2	0.871706298759786	1	0.891292343445687	1	0.989268481474461	0.998013368711907	0.18959787920112	0.383692911538159	0.25919313262159	0.999933768943056	-0.19409503233704
chr10	60369061	60369408	348	+	utr3	Vsir	0.870982782403054	1	0.865963916194511	1	0.879728471166162	0.998013368711907	-0.670884243196784	-0.321940324689333	0.651251880681268	0.999933768943056	-0.348943918507451
chr10	61580318	61580417	100	+	utr3	Lrrc20	0.561518297260438	1	0.56703449655887	1	0.63358578252271	0.998013368711907	0.235452590850648	-0.119945769110099	0.580322542327575	0.999933768943056	0.355398359960747
chr10	61580714	61581307	594	+	utr3	Lrrc20	0.687399574081081	1	0.716041950213863	1	0.812439887389412	0.998013368711907	-0.0594061560685262	-0.119945769110099	0.580322542327575	0.999933768943056	0.0605396130415728
chr10	61648650	61651566	2917	+	utr5	Ppa1	0.188998714999768	1	0.190920321739137	1	0.304344837228752	0.998013368711907	-0.269113086523459	-0.157295974835903	0.664647098732998	0.999933768943056	-0.111817111687556
chr10	61691303	61691752	450	+	utr3	Sar1a	0.972126273069707	1	0.963579782307823	1	0.965138475874894	0.998013368711907	-0.0428928126097068	0.0321697720956931	0.883670086765987	0.999933768943056	-0.0750625847053999
chr10	61695613	61695812	200	+	exon	Tysnd1	0.222945365093985	1	0.218983563716417	1	0.26300743785025	0.998013368711907	0.114793644646328	-0.00881358571966136	0.973549450371996	0.999933768943056	0.12360723036599
chr10	61702127	61702723	597	+	utr3	Tysnd1	0.693899813844827	1	0.708042733532882	1	0.790429517008949	0.998013368711907	0.0565902419826951	-0.00881358571966136	0.973549450371996	0.999933768943056	0.0654038277023565
chr10	61736752	61736900	149	+	utr3	Aifm2	0.74922549384693	1	0.749118698336389	1	0.889072655330188	0.998013368711907	0.386927408176112	0.717236905794133	0.0443972143565653	0.999933768943056	-0.330309497618021
chr10	61738439	61738588	150	+	utr3	Aifm2	0.249672873070634	1	0.249820701372991	1	0.450013124650017	0.998013368711907	0.659038161482272	0.717236905794133	0.0443972143565653	0.999933768943056	-0.0581987443118609
chr10	62450876	62451223	348	+	utr3	4930507D05Rik	0.13972406051032	1	0.122860619997121	1	0.358411294574302	0.998013368711907	0.142488027397652	-0.0821393338921604	0.916980518198905	0.999933768943056	0.224627361289813
chr10	62578234	62578381	148	+	exon	4933428P19Rik	0.999077032125871	1	0.999401327798504	1	0.935527856428095	0.998013368711907	-0.283816077320581	-1.03432771263261	0.799895524352206	NA	0.750511635312024
chr10	63245917	63246117	201	+	exon	Herc4	0.850969846015524	1	0.854231912870958	1	0.9290970062274	0.998013368711907	-0.0993024667281719	0.035941682491195	0.85714281830113	0.999933768943056	-0.135244149219367
chr10	63386686	63395794	9109	+	utr5	Dnajc12	0.720074622344645	1	0.696448741707848	1	0.776346412061196	0.998013368711907	-0.256873333858273	-0.166815328782211	0.722848923851237	0.999933768943056	-0.0900580050760618
chr10	67218445	67219727	1283	+	exon	Jmjd1c	0.701310770859296	1	0.717032789874004	1	0.542564956867259	0.998013368711907	-0.561395358285187	-0.351547397131509	0.340253874076647	0.999933768943056	-0.209847961153678
chr10	67224804	67225103	300	+	exon	Jmjd1c	0.96949498101425	1	0.995423274069285	1	0.969806629500525	0.998013368711907	-0.592753149005522	-0.351547397131509	0.340253874076647	0.999933768943056	-0.241205751874013
chr10	67226151	67226451	301	+	exon	Jmjd1c	0.980674647106331	1	0.991454063343692	1	0.96962538782237	0.998013368711907	-0.356921980341547	-0.351547397131509	0.340253874076647	0.999933768943056	-0.0053745832100387
chr10	67226651	67229878	3228	+	exon	Jmjd1c	0.868348908082865	1	0.82929471571549	1	0.894214679365142	0.998013368711907	-0.392932235732981	-0.351547397131509	0.340253874076647	0.999933768943056	-0.0413848386014722
chr10	67252385	67252635	251	+	exon	Jmjd1c	0.347400375570709	1	0.351916777736965	1	0.285674396057187	0.998013368711907	-0.95414656815666	-0.351547397131509	0.340253874076647	0.999933768943056	-0.602599171025152
chr10	67539940	67541638	1699	+	utr3	Egr2	0.969760271956988	1	0.977206726121765	1	0.908490041104281	0.998013368711907	-0.077548239921344	-0.0119074489242804	0.980141661318364	0.999933768943056	-0.0656407909970637
chr10	68041638	68042037	400	+	utr3	Rtkn2	0.741459356362682	1	0.754702692290287	1	0.463644663117752	0.998013368711907	0.685081641415093	0.576840299748511	0.34684399261284	0.999933768943056	0.108241341666582
chr10	68059240	68059590	351	+	utr3	Rtkn2	0.990985641229162	1	0.974988176778851	1	0.97285415594887	0.998013368711907	0.123834996660024	0.576840299748511	0.34684399261284	0.999933768943056	-0.453005303088487
chr10	69270279	69270777	499	+	utr3	Rhobtb1	0.188852181652051	1	0.201477931782387	1	0.229372705576146	0.998013368711907	-0.475566620268757	-0.466503509730795	0.246037200098814	0.999933768943056	-0.00906311053796216
chr10	69289800	69289999	200	+	utr3	Rhobtb1	0.560913599050769	1	0.547616649562415	1	0.660931923614446	0.998013368711907	-0.227641950597935	-0.466503509730795	0.246037200098814	0.999933768943056	0.23886155913286
chr10	69290447	69290546	100	+	utr3	Rhobtb1	0.0673137651161261	1	0.0518565611177927	1	0.0409392164163628	0.998013368711907	-0.166733768702853	-0.466503509730795	0.246037200098814	0.999933768943056	0.299769741027942
chr10	69534022	69534221	200	+	utr5	Ank3	0.879499297742507	1	0.884534693607715	1	0.91831972715686	0.998013368711907	-0.751201768843153	-0.552242176889481	0.192477406813706	0.999933768943056	-0.198959591953672
chr10	70024139	70024239	101	+	utr3	Ank3	0.847288285023791	1	0.830872857058412	1	0.92547904952671	0.998013368711907	-0.284953005290394	-0.552242176889481	0.192477406813706	0.999933768943056	0.267289171599087
chr10	70024489	70024589	101	+	utr3	Ank3	0.0760607217077838	1	0.0631639953277534	1	0.0852338289773759	0.998013368711907	0.173401072083494	-0.552242176889481	0.192477406813706	0.999933768943056	0.725643248972974
chr10	70192801	70193050	250	+	utr3	Ccdc6	0.327993576050776	1	0.412501148078615	1	0.546297388173715	0.998013368711907	0.254936328957329	0.178530085668769	0.417960643783695	0.999933768943056	0.0764062432885603
chr10	70282515	70282813	299	+	exon	Slc16a9	0.659957548555216	1	0.666392411474005	1	0.750924435124916	0.998013368711907	0.0229207962471495	0.453818517448714	0.427748258261455	0.999933768943056	-0.430897721201564
chr10	70283060	70283984	925	+	exon	Slc16a9	0.638592315909023	1	0.638443824828489	1	0.744267933498508	0.998013368711907	0.349075364583703	0.453818517448714	0.427748258261455	0.999933768943056	-0.104743152865011
chr10	70284530	70284877	348	+	utr3	Slc16a9	0.456208933049499	1	0.463845581583169	1	0.580568478178817	0.998013368711907	0.0546897194896683	0.453818517448714	0.427748258261455	0.999933768943056	-0.399128797959046
chr10	71381359	71381858	500	+	utr3	Ipmk	0.390447208067689	1	0.387679745968059	1	0.370533553144367	0.998013368711907	0.184521589110814	0.130256195707477	0.680551261232259	0.999933768943056	0.0542653934033373
chr10	72656007	72656320	314	+	exon	Zwint	0.589894042636977	1	0.621486650809821	1	0.722882927364054	0.998013368711907	-0.0795778801483509	-0.123146313736748	0.542775908132387	0.999933768943056	0.0435684335883967
chr10	72668945	72669094	150	+	utr3	Zwint	0.898607478139736	1	0.916810830628203	1	0.965686531588816	0.998013368711907	-0.00652841002376531	-0.123146313736748	0.542775908132387	0.999933768943056	0.116617903712982
chr10	74630691	74631440	750	+	utr3	Pcdh15	0.369834504371814	1	0.389155197422758	1	0.118321525747318	0.998013368711907	-1.7872286275973	-0.887432570206172	0.116624336116582	0.999933768943056	-0.899796057391125
chr10	74631690	74631989	300	+	utr3	Pcdh15	0.983808450571342	1	0.989096702526725	1	0.944393328803085	0.998013368711907	-2.08842618083131	-0.887432570206172	0.116624336116582	0.999933768943056	-1.20099361062514
chr10	74643550	74643650	101	+	utr3	Pcdh15	0.588336211405757	1	0.549945226794382	1	0.855977167407412	0.998013368711907	0.169055994157884	-0.887432570206172	0.116624336116582	0.999933768943056	1.05648856436406
chr10	74645592	74646191	600	+	utr3	Pcdh15	0.958530717328483	1	0.92381866452329	1	0.826661564155881	0.998013368711907	-0.716190232472596	-0.887432570206172	0.116624336116582	0.999933768943056	0.171242337733576
chr10	74991064	74992102	1039	+	utr5	Gnaz	0.850979441594726	1	0.857312488628867	1	0.88568484690266	0.998013368711907	-0.227648046968291	0.00215804945070573	0.993624495418122	0.999933768943056	-0.229806096418996
chr10	75015126	75015324	199	+	utr3	Gnaz	0.782712791416689	1	0.796447430784024	1	0.898471305940804	0.998013368711907	-0.241554680081233	0.00215804945070573	0.993624495418122	0.999933768943056	-0.243712729531938
chr10	75015621	75015967	347	+	utr3	Gnaz	0.0893449062324052	1	0.122551339439682	1	0.276297369037061	0.998013368711907	-0.286707958655124	0.00215804945070573	0.993624495418122	0.999933768943056	-0.288866008105829
chr10	75052756	75053354	599	+	utr3	Rab36	0.915656633274628	1	0.949889668451248	1	0.98638741200837	0.998013368711907	-0.0672017171465683	0.0467006944340595	0.879002191693843	0.999933768943056	-0.113902411580628
chr10	75061091	75061191	101	+	exon	Bcr	0.778886605138571	1	0.777764933683592	1	0.902848220865514	0.998013368711907	-0.108069423822533	-0.0586418155198395	0.838175428741214	0.999933768943056	-0.0494276083026931
chr10	75061741	75062190	450	+	exon	Bcr	0.94825260172775	1	0.917106526567566	1	0.946562978654662	0.998013368711907	-0.0560451711276426	-0.0586418155198395	0.838175428741214	0.999933768943056	0.00259664439219694
chr10	75182374	75182724	351	+	utr3	Bcr	0.690401542019403	1	0.645342342008668	1	0.620091840361847	0.998013368711907	-0.120866676083606	-0.0586418155198395	0.838175428741214	0.999933768943056	-0.0622248605637668
chr10	75183872	75183972	101	+	utr3	Bcr	0.979989421980269	1	0.986823642470034	1	0.981714920410647	0.998013368711907	-0.174028863477195	-0.0586418155198395	0.838175428741214	0.999933768943056	-0.115387047957355
chr10	75184721	75184871	151	+	utr3	Bcr	0.883283629857557	1	0.836783414607333	1	0.855678218332527	0.998013368711907	-0.0217420265483026	-0.0586418155198395	0.838175428741214	0.999933768943056	0.0368997889715369
chr10	75245256	75246004	749	+	exon	Specc1l	0.772564916325203	1	0.760400916343513	1	0.839355648274254	0.998013368711907	-0.121357654123293	-0.198376197694398	0.481372353155749	0.999933768943056	0.0770185435711044
chr10	75246104	75248576	2473	+	exon	Specc1l	0.995934508904598	1	0.961316112976471	1	0.980008140600081	0.998013368711907	-0.264583043095118	-0.198376197694398	0.481372353155749	0.999933768943056	-0.0662068454007204
chr10	75309851	75310300	450	+	utr3	Specc1l	0.87256202240704	1	0.838262663358383	1	0.847216907058373	0.998013368711907	-0.204121364332334	-0.198376197694398	0.481372353155749	0.999933768943056	-0.00574516663793603
chr10	75310699	75311197	499	+	utr3	Specc1l	0.517979920060062	1	0.573396913705237	1	0.68904185175597	0.998013368711907	-0.288329556494541	-0.198376197694398	0.481372353155749	0.999933768943056	-0.0899533588001434
chr10	75333254	75333451	198	+	exon	Adora2a	0.205723004869987	1	0.0960598607943	1	0.565466564047036	0.998013368711907	0.494635634839525	0.176697369237156	0.832985599007908	0.999933768943056	0.317938265602369
chr10	75518050	75519437	1388	+	utr5	Snrpd3	0.840251045310397	1	0.850147574942535	1	0.913138117824396	0.998013368711907	-0.451502543981307	-0.351963880572892	0.101615160096403	0.999933768943056	-0.0995386634084158
chr10	75614911	75615160	250	+	utr3	Ggt5	0.892818085723622	1	0.879955412852605	1	0.939376029438362	0.998013368711907	-0.0415596835233027	0.0737849886486664	0.920237525650208	0.999933768943056	-0.115344672171969
chr10	76038508	76038608	101	+	exon	Zfp280b	0.866887074375194	1	0.862686577014801	1	0.953328007470047	0.998013368711907	-0.0912869721662491	0.0518597592578736	0.861106715968341	0.999933768943056	-0.143146731424123
chr10	76039006	76039304	299	+	exon	Zfp280b	0.357779533722351	1	0.40976850465293	1	0.571986642684586	0.998013368711907	-0.154163373271452	0.0518597592578736	0.861106715968341	0.999933768943056	-0.206023132529326
chr10	76039404	76040001	598	+	utr3	Zfp280b	0.775434232667538	1	0.823255517848293	1	0.89727270108409	0.998013368711907	-0.2683507493842	0.0518597592578736	0.861106715968341	0.999933768943056	-0.320210508642073
chr10	76040647	76040896	250	+	utr3	Zfp280b	0.597054018842873	1	0.607164235070536	1	0.773124731975245	0.998013368711907	0.197006198100449	0.0518597592578736	0.861106715968341	0.999933768943056	0.145146438842575
chr10	76389063	76398423	9361	+	exon	1700094J05Rik	0.757447110494663	1	0.781477487112903	1	0.804813542424466	0.998013368711907	0.149422449998096	NA	NA	NA	NA
chr10	76470111	76470361	251	+	exon	Mcm3ap	0.951970438449839	1	0.959877023376586	1	0.985820616154153	0.998013368711907	0.0720168302593551	0.142185466428887	0.463993142527104	0.999933768943056	-0.0701686361695322
chr10	76470960	76471430	471	+	exon	Mcm3ap	0.870030294111214	1	0.899374654923906	1	0.923932922429877	0.998013368711907	0.262524050905019	0.142185466428887	0.463993142527104	0.999933768943056	0.120338584476131
chr10	76531895	76533638	1744	+	exon	Lss	0.997765364737908	1	0.980112795829439	1	0.973862716280557	0.998013368711907	0.340170329199623	0.432149316487558	0.229106951357474	0.999933768943056	-0.0919789872879347
chr10	76553243	76553493	251	+	utr3	Lss	0.752604346211966	1	0.764529449572134	1	0.790519264483525	0.998013368711907	0.391324493864295	0.432149316487558	0.229106951357474	0.999933768943056	-0.0408248226232624
chr10	77038354	77038454	101	+	utr5	Slc19a1	0.952440898411639	1	0.964137998405222	1	0.96404804996725	0.998013368711907	-0.402645448336794	-0.176811786319402	0.566958802788718	0.999933768943056	-0.225833662017392
chr10	77042189	77042489	301	+	exon	Slc19a1	0.607540474183682	1	0.636686715283829	1	0.73276211422784	0.998013368711907	-0.132472441101863	-0.176811786319402	0.566958802788718	0.999933768943056	0.0443393452175395
chr10	77268827	77269376	550	+	utr3	Pofut2	0.979753209627447	1	0.980314203400539	1	0.996621439003304	0.998013368711907	0.134560936856995	0.165941894941854	0.548728049815572	0.999933768943056	-0.0313809580848594
chr10	77606290	77609902	3613	+	utr5	Gm49325	0.258013188016635	1	0.280280379899383	1	0.331103726924216	0.998013368711907	-0.539980129366862	NA	NA	NA	NA
chr10	77644654	77644852	199	+	utr3	Ube2g2	0.656054118497358	1	0.673567959127146	1	0.760541841550235	0.998013368711907	-0.447544120474697	-0.217101352406894	0.370725875569467	0.999933768943056	-0.230442768067803
chr10	78078034	78079176	1143	+	utr3	Icosl	0.858612145189017	1	0.893873165611671	1	0.944252074060437	0.998013368711907	-0.957400051965161	-0.668500907367184	0.0590244656397659	0.999933768943056	-0.288899144597977
chr10	78584204	78584303	100	+	utr3	Ilvbl	0.385801077045959	1	0.385098988129218	1	0.468813268781872	0.998013368711907	0.225809437820442	-0.143182900186318	0.672633360902742	0.999933768943056	0.36899233800676
chr10	79638884	79639128	245	+	exon	Gm47163	0.469952100055829	1	0.443490250862728	1	0.631349086942706	0.998013368711907	-1.41107014173785	-0.531680709169641	0.674902967621562	NA	-0.879389432568207
chr10	79669514	79669707	194	+	exon	Tpgs1	0.445685388929284	1	0.46114500749807	1	0.472242175691936	0.998013368711907	0.0819696027584011	0.143621727176142	0.601148428786404	0.999933768943056	-0.0616521244177407
chr10	79675499	79676079	581	+	utr3	Tpgs1	0.864368495747224	1	0.861462969981447	1	0.892686389638097	0.998013368711907	0.171792814848488	0.143621727176142	0.601148428786404	0.999933768943056	0.0281710876723459
chr10	79687956	79688349	394	+	utr3	Cdc34	0.683293399052488	1	0.689914055897061	1	0.667960167769526	0.998013368711907	-0.441658165908523	-0.20077297486221	0.517398082139317	0.999933768943056	-0.240885191046313
chr10	79689020	79689118	99	+	utr5	Gzmm	0.596189632634734	1	0.553982597727184	1	0.719952655558119	0.998013368711907	-0.708811151442499	-0.312345210721324	0.594532352643257	0.999933768943056	-0.396465940721176
chr10	79724451	79724750	300	+	exon	Hcn2	0.609511004336827	1	0.606965075739501	1	0.754678873892096	0.998013368711907	-0.0733959238221667	-0.0522613987611617	0.893562381448249	0.999933768943056	-0.0211345250610049
chr10	79819210	79819507	298	+	exon	Palm	0.782207166378109	1	0.760908034699548	1	0.740336946380731	0.998013368711907	-0.17901207806236	-0.338252735129137	0.399363003493721	0.999933768943056	0.159240657066777
chr10	79917070	79917268	199	+	utr5	Kiss1r	0.995963059813075	1	0.985178606574296	1	0.868169806235153	0.998013368711907	0.62153438756584	0.69849695709911	0.375593394390447	0.999933768943056	-0.0769625695332702
chr10	79930999	79931247	249	+	exon	Arid3a	0.939858575318878	1	0.952653680812607	1	0.832002077199806	0.998013368711907	-0.830050530882711	-1.4732941164985	0.0871098547237844	0.999933768943056	0.643243585615788
chr10	79960251	79960350	100	+	exon	Wdr18	0.851361147307164	1	0.8500868518155	1	0.959167164818388	0.998013368711907	-0.0903261200145076	-0.0690883220703505	0.753399355064706	0.999933768943056	-0.0212377979441571
chr10	80116400	80116898	499	+	utr5	Stk11	0.606789689517283	1	0.684120902957584	1	0.765823733235872	0.998013368711907	-0.018863573786755	-0.0235743069336298	0.889663920912544	0.999933768943056	0.00471073314687482
chr10	80130040	80130383	344	+	utr3	Stk11	0.859590338318363	1	0.86084942047605	1	0.873814564396779	0.998013368711907	-0.0539582811291239	-0.0235743069336298	0.889663920912544	0.999933768943056	-0.0303839741954941
chr10	80130483	80130632	150	+	utr3	Stk11	0.696706710600995	1	0.718400499022078	1	0.779893320991722	0.998013368711907	-0.0365727247856963	-0.0235743069336298	0.889663920912544	0.999933768943056	-0.0129984178520665
chr10	80142356	80142553	198	+	utr5	Atp5d	0.760937619584749	1	0.762421550540657	1	0.704419691444167	0.998013368711907	-0.0654650151691131	0.0280539099121486	0.922699189206316	0.999933768943056	-0.0935189250812618
chr10	80149695	80150042	348	+	utr5	Midn	0.503704859877397	1	0.548021015453202	1	0.61705702756804	0.998013368711907	-0.0312887223511375	0.146794753714892	0.501518803398215	0.999933768943056	-0.178083476066029
chr10	80156487	80156784	298	+	utr3	Midn	0.80060594651079	1	0.836103567490487	1	0.859413865886391	0.998013368711907	0.0849787107327927	0.146794753714892	0.501518803398215	0.999933768943056	-0.0618160429820991
chr10	80189069	80189416	348	+	utr3	Efna2	0.969515669448442	1	0.967007154018276	1	0.977817733974806	0.998013368711907	-0.0323953576124266	-0.0870947742345967	0.769285746821214	0.999933768943056	0.0546994166221701
chr10	80189713	80189861	149	+	utr3	Efna2	0.861629560049705	1	0.872629739716899	1	0.947077098799616	0.998013368711907	-0.234372235850479	-0.0870947742345967	0.769285746821214	0.999933768943056	-0.147277461615883
chr10	80232557	80236133	3577	+	exon	Mum1	0.40094952087676	1	0.468381589512169	1	0.501860111606806	0.998013368711907	-0.0852771516982356	0.128276857530379	0.59334364592862	0.999933768943056	-0.213554009228615
chr10	80287710	80287909	200	+	utr3	Dazap1	0.792768556844105	1	0.805706365983239	1	0.819991421553318	0.998013368711907	0.155551300498938	0.0554237076743915	0.86211266405249	0.999933768943056	0.100127592824546
chr10	80311176	80314270	3095	+	exon	Apc2	0.744547654053934	1	0.758342180859581	1	0.630157563317374	0.998013368711907	0.327479839528335	0.332167473381684	0.41585280561926	0.999933768943056	-0.00468763385334958
chr10	80314420	80315218	799	+	exon	Apc2	0.958181087107471	1	0.925363138683793	1	0.977673496733713	0.998013368711907	0.424549197824165	0.332167473381684	0.41585280561926	0.999933768943056	0.0923817244424806
chr10	80315318	80315418	101	+	exon	Apc2	0.553348406427259	1	0.559520924917058	1	0.650638698396176	0.998013368711907	-0.19759345963385	0.332167473381684	0.41585280561926	0.999933768943056	-0.529760933015534
chr10	80315618	80317165	1548	+	utr3	Apc2	0.776680564695642	1	0.739663885820345	1	0.689538605037561	0.998013368711907	0.349551989117903	0.332167473381684	0.41585280561926	0.999933768943056	0.0173845157362186
chr10	80317764	80317964	201	+	utr3	Apc2	0.77962547976884	1	0.750514280509022	1	0.842189372956933	0.998013368711907	0.196208319844783	0.332167473381684	0.41585280561926	0.999933768943056	-0.135959153536901
chr10	80335459	80335950	492	+	utr3	Reep6	0.916066314006223	1	0.893531009526193	1	0.851726442501772	0.998013368711907	0.219637161405498	0.48628753276481	0.341967405217685	0.999933768943056	-0.266650371359312
chr10	80336146	80336392	247	+	utr3	Reep6	0.810590923795329	1	0.831095700458305	1	0.909332622565583	0.998013368711907	0.401861303696671	0.48628753276481	0.341967405217685	0.999933768943056	-0.084426229068139
chr10	80606855	80607205	351	+	exon	Gm49322	0.371935303766251	1	0.373026740451917	1	0.494627521664908	0.998013368711907	-0.542387036548774	-0.354548888727911	0.561815806161197	0.999933768943056	-0.187838147820864
chr10	80615039	80615734	696	+	utr3	Gm49322	0.461203814034553	1	0.534608676278026	1	0.553498008846796	0.998013368711907	-0.176024830995146	-0.354548888727911	0.561815806161197	0.999933768943056	0.178524057732765
chr10	80634375	80634624	250	+	utr5	Csnk1g2	0.717522594801744	1	0.721613148394429	1	0.738126368933138	0.998013368711907	0.11733242440254	0.046706896140756	0.860409601577632	0.999933768943056	0.0706255282617838
chr10	80640151	80640251	101	+	utr3	Csnk1g2	0.570291981764126	1	0.583115028840885	1	0.605665181591598	0.998013368711907	-0.216700142443028	0.046706896140756	0.860409601577632	0.999933768943056	-0.263407038583784
chr10	80640400	80640599	200	+	utr3	Csnk1g2	0.546759784081244	1	0.586556042127326	1	0.732475651517222	0.998013368711907	-0.165514904575805	0.046706896140756	0.860409601577632	0.999933768943056	-0.212221800716561
chr10	80686630	80687077	448	+	exon	Gm26541	0.594727926783598	1	0.613495627531312	1	0.719280001771625	0.998013368711907	-0.134432263186506	-0.775115187114606	0.21565143830641	0.999933768943056	0.640682923928101
chr10	80704973	80705323	351	+	utr3	Izumo4	0.617001902760444	1	0.580361532268079	1	0.618178016631092	0.998013368711907	-0.161650324975487	-0.213391050984062	0.672696038381761	0.999933768943056	0.0517407260085746
chr10	80788855	80789324	470	+	utr3	Dot1l	0.714295533264944	1	0.712616827513349	1	0.872021010128229	0.998013368711907	0.0683653442794338	0.163133264237351	0.356717145834522	0.999933768943056	-0.0947679199579168
chr10	80790848	80791494	647	+	exon	Dot1l	0.215565180958632	1	0.328402665963821	1	0.420040748309391	0.998013368711907	-0.169933475773432	0.163133264237351	0.356717145834522	0.999933768943056	-0.333066740010783
chr10	80793670	80794118	449	+	utr3	Dot1l	0.706239985375968	1	0.79314447342214	1	0.902649232715144	0.998013368711907	0.125004530336755	0.163133264237351	0.356717145834522	0.999933768943056	-0.0381287339005958
chr10	80867569	80867916	348	+	utr3	Sppl2b	0.823037897170732	1	0.820717031818444	1	0.796658189393687	0.998013368711907	0.137014421388244	0.189486252416553	0.597059345478432	0.999933768943056	-0.052471831028309
chr10	80868213	80868658	446	+	utr3	Sppl2b	0.745694933304623	1	0.745659501758284	1	0.70190119051093	0.998013368711907	-0.0478056263747109	0.189486252416553	0.597059345478432	0.999933768943056	-0.237291878791264
chr10	80930123	80930321	199	+	utr5	Gadd45b	0.788688356403903	1	0.770578716771059	1	0.684852126365215	0.998013368711907	-0.960728381229993	-1.03362216711885	0.0983463571102453	0.999933768943056	0.0728937858888548
chr10	80931857	80932154	298	+	utr3	Gadd45b	0.472177504448049	1	0.457477963731742	1	0.347747253459733	0.998013368711907	-0.667765367981528	-1.03362216711885	0.0983463571102453	0.999933768943056	0.36585679913732
chr10	81070134	81073157	3024	+	utr5	Thop1	0.406220121289505	1	0.389296562601817	1	0.561447689364286	0.998013368711907	-0.87636278114185	-0.0664433155681932	0.789161813950304	0.999933768943056	-0.809919465573657
chr10	81123857	81123956	100	+	utr3	Map2k2	0.0747368468099306	1	0.110647562718362	1	0.309494498515494	0.998013368711907	0.310941829743766	0.0492399717586793	0.786693597141955	0.999933768943056	0.261701857985087
chr10	81144004	81144303	300	+	exon	Zbtb7a	0.855159935681159	1	0.837680677390757	1	0.920434138888558	0.998013368711907	-0.260254644481243	0.0317925126250987	0.892336149984815	0.999933768943056	-0.292047157106341
chr10	81144501	81145098	598	+	exon	Zbtb7a	0.785034845168713	1	0.814569818017373	1	0.823310649845266	0.998013368711907	-0.263998293907482	0.0317925126250987	0.892336149984815	0.999933768943056	-0.295790806532581
chr10	81148247	81148694	448	+	utr3	Zbtb7a	0.180784086531302	1	0.239397502241959	1	0.333182008267631	0.998013368711907	-0.299169072616592	0.0317925126250987	0.892336149984815	0.999933768943056	-0.33096158524169
chr10	81182200	81182300	101	+	utr3	Eef2	0.565619332747647	1	0.681938751428615	1	0.846410022424616	0.998013368711907	-0.0323831230383803	0.228965849529089	0.180014160071371	0.999933768943056	-0.261348972567469
chr10	81192007	81192107	101	+	exon	Dapk3	0.890435927939626	1	0.869350742100512	1	0.943456767541264	0.998013368711907	0.173600250878616	0.132698517165017	0.505363278185205	0.999933768943056	0.0409017337135991
chr10	81268276	81269333	1058	+	utr5	Apba3	0.845694028810024	1	0.878286867452126	1	0.918036145234968	0.998013368711907	0.0817768444984944	0.170915280379438	0.400105550744425	0.999933768943056	-0.0891384358809432
chr10	81317881	81319176	1296	+	utr3	Pip5k1c	0.781256690281999	1	0.81587176825901	1	0.866616430143225	0.998013368711907	0.00276158282475795	-0.0225796349764773	0.913683950140421	0.999933768943056	0.0253412178012353
chr10	81319425	81319624	200	+	utr3	Pip5k1c	0.55928441612236	1	0.609001030722937	1	0.732845248906505	0.998013368711907	-0.112339995412426	-0.0225796349764773	0.913683950140421	0.999933768943056	-0.0897603604359482
chr10	81322592	81322841	250	+	exon	Cactin	0.649404068454121	1	0.654657959555167	1	0.658537504619489	0.998013368711907	0.272996540620786	0.378707997735642	0.0821643821643482	0.999933768943056	-0.105711457114855
chr10	81325694	81326192	499	+	utr3	Cactin	0.518778525766959	1	0.622222573237717	1	0.71533692014371	0.998013368711907	0.00681773578875255	0.378707997735642	0.0821643821643482	0.999933768943056	-0.371890261946889
chr10	81363658	81364339	682	+	utr3	Mfsd12	0.524791435036836	1	0.538579811059194	1	0.611203904315116	0.998013368711907	-0.0332630055788717	0.0695733901510835	0.768457559726682	0.999933768943056	-0.102836395729955
chr10	81387853	81388052	200	+	utr3	Dohh	0.863145651038986	1	0.864433149972476	1	0.880914554520853	0.998013368711907	-0.24597682284915	0.342175261642386	0.231886705592674	0.999933768943056	-0.588152084491536
chr10	81390926	81391314	389	+	utr3	Gm48551	0.288316060202027	1	0.316303000296635	1	0.484574728840215	0.998013368711907	-0.37439740106355	0.149728300628336	0.853783526957583	0.999933768943056	-0.524125701691885
chr10	81461457	81461606	150	+	exon	Gm16105	0.555164762420933	1	0.540313961404067	1	0.769945447873285	0.998013368711907	0.0166882166033318	0.81833178598414	0.773450505647022	NA	-0.801643569380808
chr10	81606903	81607002	100	+	utr5	BC025920	0.336333912313978	1	0.310942715126159	1	0.580551445868379	0.998013368711907	-0.341840744981527	0.29417819537385	0.55176325442636	0.999933768943056	-0.636018940355377
chr10	81608284	81609024	741	+	utr5	BC025920	0.370980450805831	1	0.451963890781995	1	0.671297582810536	0.998013368711907	-0.0400744064258804	0.29417819537385	0.55176325442636	0.999933768943056	-0.33425260179973
chr10	81609123	81609221	99	+	exon	BC025920	0.510806783018549	1	0.512887607114812	1	0.657312760246377	0.998013368711907	0.240033280646622	0.29417819537385	0.55176325442636	0.999933768943056	-0.0541449147272283
chr10	81609320	81609764	445	+	utr3	BC025920	0.676304363681538	1	0.713564074375548	1	0.838435439643845	0.998013368711907	0.0421956526722143	0.29417819537385	0.55176325442636	0.999933768943056	-0.251982542701636
chr10	81642788	81643138	351	+	utr3	Ankrd24	0.521156556320822	1	0.535346996196224	1	0.705610272991058	0.998013368711907	-0.0368138755813506	-0.0425790858659862	0.874953407757448	0.999933768943056	0.00576521028463559
chr10	81643238	81643438	201	+	exon	Ankrd24	0.686173325469435	1	0.666185223973412	1	0.831474968297465	0.998013368711907	-0.231691412759916	-0.0425790858659862	0.874953407757448	0.999933768943056	-0.18911232689393
chr10	82021048	82021296	249	+	exon	Gm8170	0.562991769615958	1	0.550240652510892	1	0.735138289711921	0.998013368711907	0.190866475512929	0.323601323835338	0.68603112128193	0.999933768943056	-0.132734848322409
chr10	82060504	82061100	597	+	utr3	Zfp873	0.479283160678741	1	0.516610416254794	1	0.631518327367936	0.998013368711907	-0.368696799943969	-0.336441218614768	0.25478723898094	0.999933768943056	-0.0322555813292006
chr10	82108986	82109185	200	+	exon	BC024063	0.116114361957856	1	0.0959971718768228	1	0.298591882691103	0.998013368711907	0.0249098875240623	-0.0392452010420666	0.949541264312161	0.999933768943056	0.0641550885661289
chr10	82110820	82111018	199	+	utr3	BC024063	0.414696245263583	1	0.411688391151436	1	0.574688040018855	0.998013368711907	-0.346623316681653	-0.0392452010420666	0.949541264312161	0.999933768943056	-0.307378115639586
chr10	82128063	82138366	10304	+	utr5	AU041133	0.127394359116849	1	0.105864114174116	1	0.221218124536992	0.998013368711907	-0.583572774660808	-0.392769847571979	0.339299848365736	0.999933768943056	-0.190802927088829
chr10	82150929	82151227	299	+	exon	AU041133	0.466954415490466	1	0.473354996968464	1	0.522590879729653	0.998013368711907	-0.525561623996738	-0.392769847571979	0.339299848365736	0.999933768943056	-0.132791776424759
chr10	82151475	82151674	200	+	exon	AU041133	0.726169089312657	1	0.696793515369711	1	0.726664498790679	0.998013368711907	-0.795361747421414	-0.392769847571979	0.339299848365736	0.999933768943056	-0.402591899849435
chr10	82151773	82151922	150	+	exon	AU041133	0.710126011135831	1	0.721286041583615	1	0.870421438160369	0.998013368711907	-0.413757531494516	-0.392769847571979	0.339299848365736	0.999933768943056	-0.0209876839225374
chr10	82376792	82376891	100	+	exon	Gm4924	0.729082757818894	1	0.694416037664345	1	0.812887022807328	0.998013368711907	0.11580447291447	-0.23922777346561	0.467914624197256	0.999933768943056	0.35503224638008
chr10	82376990	82377238	249	+	exon	Gm4924	0.550473298247689	1	0.522250841843421	1	0.626293479001115	0.998013368711907	-0.0516237946296017	-0.23922777346561	0.467914624197256	0.999933768943056	0.187603978836008
chr10	82377536	82377834	299	+	exon	Gm4924	0.554773779768858	1	0.52405629497772	1	0.649755367169677	0.998013368711907	-0.297098556382781	-0.23922777346561	0.467914624197256	0.999933768943056	-0.0578707829171706
chr10	82739088	82739337	250	+	utr3	Hcfc2	0.563581148330126	1	0.603820121109194	1	0.77688279563083	0.998013368711907	0.0231078931215021	0.0455071091836054	0.807035293425444	0.999933768943056	-0.0223992160621033
chr10	83191519	83191768	250	+	exon	Chst11	0.916768604403005	1	0.910801509314625	1	0.871396253413964	0.998013368711907	0.26338825780281	0.450456544455875	0.235043629059641	0.999933768943056	-0.187068286653065
chr10	83365827	83366277	451	+	utr3	D10Wsu102e	0.954008213254026	1	0.950209535440954	1	0.923302212174261	0.998013368711907	-0.288930528427662	-0.143670075879658	0.589217588752202	0.999933768943056	-0.145260452548004
chr10	83594224	83594774	551	+	utr3	Washc4	0.56822274628933	1	0.651809764677247	1	0.752227988620642	0.998013368711907	0.023419537499448	0.0373907957964645	0.820335895049596	0.999933768943056	-0.0139712582970165
chr10	83762069	83762168	100	+	utr3	1500009L16Rik	0.983875305033853	1	0.96961988480377	1	0.980482232311612	0.998013368711907	0.464908108318121	0.26104901556142	0.593722685106046	0.999933768943056	0.203859092756701
chr10	84725937	84726036	100	+	utr3	Polr3b	0.817748364049566	1	0.802116518958571	1	0.892533371003342	0.998013368711907	0.0318337218973745	0.0194308104853203	0.917108305870541	0.999933768943056	0.0124029114120541
chr10	84756161	84756360	200	+	utr5	Rfx4	0.668283573837268	1	0.67856444928218	1	0.749131502153336	0.998013368711907	-0.0662629474071055	-0.207226495739798	0.498651014245435	0.999933768943056	0.140963548332693
chr10	84905146	84905494	349	+	utr3	Rfx4	0.699966245388024	1	0.712097023576433	1	0.759587412881717	0.998013368711907	-0.175734314614796	-0.207226495739798	0.498651014245435	0.999933768943056	0.0314921811250018
chr10	84947543	84969886	22344	+	exon	Ric8b	0.471866540457182	1	0.554183579199495	1	0.627088008229983	0.998013368711907	-0.214212088303981	0.0727971312994145	0.762322131711247	0.999933768943056	-0.287009219603396
chr10	85015105	85015751	647	+	utr3	Ric8b	0.558441109824529	1	0.600399619083242	1	0.74778414187304	0.998013368711907	0.101912585617144	0.0727971312994145	0.762322131711247	0.999933768943056	0.0291154543177299
chr10	85114416	85115060	645	+	utr3	Tmem263	0.801715082196792	1	0.885794635945102	1	0.898020353989882	0.998013368711907	0.182268080671428	0.182032847219346	0.314033186084354	0.999933768943056	0.000235233452082179
chr10	85120321	85120618	298	+	utr3	Tmem263	0.637001012658265	1	0.704288476096516	1	0.822013031009957	0.998013368711907	0.0949924271214094	0.182032847219346	0.314033186084354	0.999933768943056	-0.0870404200979365
chr10	85386964	85387064	101	+	utr5	Btbd11	0.494833549417226	1	0.45095427703237	1	0.785188643358533	0.998013368711907	0.42234328962809	-0.0221717284187336	0.941583964694266	0.999933768943056	0.444515018046824
chr10	85387313	85387662	350	+	utr5	Btbd11	0.457777165342209	1	0.466425291570186	1	0.573302044763804	0.998013368711907	-0.30698142186365	-0.0221717284187336	0.941583964694266	0.999933768943056	-0.284809693444917
chr10	85658395	85658895	501	+	utr3	Btbd11	0.957412480196235	1	0.961396016859583	1	0.937106554589494	0.998013368711907	-0.322160140424067	-0.0221717284187336	0.941583964694266	0.999933768943056	-0.299988412005334
chr10	85660092	85660242	151	+	utr3	Btbd11	0.80111740080734	1	0.789290786048436	1	0.893464458611905	0.998013368711907	-0.0702146080903899	-0.0221717284187336	0.941583964694266	0.999933768943056	-0.0480428796716563
chr10	86024599	86029097	4499	+	utr3	Fbxo7	0.992971656303572	1	0.970460360566618	1	0.952361825680911	0.998013368711907	-0.220925572667915	-0.11410506411766	0.767273308662665	0.999933768943056	-0.106820508550255
chr10	86049332	86049880	549	+	utr3	Fbxo7	0.754962747082949	1	0.765099089995312	1	0.669596087721364	0.998013368711907	-0.123439708022632	-0.11410506411766	0.767273308662665	0.999933768943056	-0.00933464390497189
chr10	86050926	86051076	151	+	utr3	Fbxo7	0.971908794640043	1	0.944816130173192	1	0.95290912878468	0.998013368711907	0.0118436945237009	-0.11410506411766	0.767273308662665	0.999933768943056	0.125948758641361
chr10	86051425	86051674	250	+	utr3	Fbxo7	0.624596007408365	1	0.580470672540782	1	0.608809032721053	0.998013368711907	0.0656100259797767	-0.11410506411766	0.767273308662665	0.999933768943056	0.179715090097437
chr10	86300622	86300872	251	+	utr5	Timp3	0.839104018123481	1	0.797986610546946	1	0.782839622468345	0.998013368711907	-0.321161473752915	-0.139917705509687	0.700899771852997	0.999933768943056	-0.181243768243228
chr10	86712813	86713112	300	+	utr5	Ttc41	0.405814932287441	1	0.362500854990561	1	0.654644320385084	0.998013368711907	0.316354064590199	-0.540941776117355	0.218025280587314	0.999933768943056	0.857295840707554
chr10	86713511	86719499	5989	+	exon	Ttc41	0.192329000940182	1	0.172722758005135	1	0.357084418486257	0.998013368711907	-0.251766101739661	-0.540941776117355	0.218025280587314	0.999933768943056	0.289175674377694
chr10	86731165	86731264	100	+	exon	Ttc41	0.565839674314939	1	0.516098592896162	1	0.631469988924793	0.998013368711907	0.306251600542411	-0.540941776117355	0.218025280587314	0.999933768943056	0.847193376659765
chr10	86776644	86776744	101	+	utr3	Ttc41	0.694381412427966	1	0.659017031511637	1	0.822735378859728	0.998013368711907	-0.38140916485723	-0.540941776117355	0.218025280587314	0.999933768943056	0.159532611260124
chr10	86834420	86835015	596	+	utr3	Nt5dc3	0.849652379463314	1	0.8484818371378	1	0.799286665340389	0.998013368711907	-0.00908318325428994	0.0947930690839801	0.81891357551583	0.999933768943056	-0.10387625233827
chr10	88092176	88092325	150	+	utr3	Pmch	0.59946637261398	1	0.607902655724162	1	0.572237467545054	0.998013368711907	0.95661907460431	1.22810638519922	0.329706202579293	NA	-0.271487310594908
chr10	88433293	88433991	699	+	utr3	Gnptab	0.942879965154074	1	0.937057789480671	1	0.933625538692029	0.998013368711907	0.0894662193996286	0.0609991189382306	0.734659980123791	0.999933768943056	0.028467100461398
chr10	88445983	88446282	300	+	utr3	Gnptab	0.52229926376272	1	0.632749576858897	1	0.725458642571337	0.998013368711907	-0.0429679097208887	0.0609991189382306	0.734659980123791	0.999933768943056	-0.103967028659119
chr10	89804810	89805508	699	+	utr3	Uhrf1bp1l	0.580685501779456	1	0.618039777618658	1	0.777518739739498	0.998013368711907	-0.0159716945550074	-0.055692128987501	0.814621657280301	0.999933768943056	0.0397204344324936
chr10	89805758	89806207	450	+	utr3	Uhrf1bp1l	0.512445410701711	1	0.575076173335968	1	0.607057741899083	0.998013368711907	-0.122801039466692	-0.055692128987501	0.814621657280301	0.999933768943056	-0.0671089104791913
chr10	89818074	89818224	151	+	utr3	Uhrf1bp1l	0.720189784086188	1	0.73834731932678	1	0.709384364506798	0.998013368711907	-0.0588764115998537	-0.055692128987501	0.814621657280301	0.999933768943056	-0.00318428261235274
chr10	89819671	89819821	151	+	utr3	Uhrf1bp1l	0.944090732662154	1	0.986884466974167	1	0.987775481688136	0.998013368711907	-0.133072855221364	-0.055692128987501	0.814621657280301	0.999933768943056	-0.0773807262338627
chr10	90510899	90511048	150	+	utr3	Anks1b	0.122620345222548	1	0.114024888554039	1	0.282846910629191	0.998013368711907	-0.81272401618457	-0.24345369572439	0.528832375700799	0.999933768943056	-0.56927032046018
chr10	90969812	90970161	350	+	utr3	Anks1b	0.59694711378413	1	0.588515102818519	1	0.446174521543038	0.998013368711907	-0.267082185555938	-0.24345369572439	0.528832375700799	0.999933768943056	-0.0236284898315485
chr10	91095862	91096161	300	+	exon	Ikbip	0.559374888866304	1	0.592525544170216	1	0.72598225749433	0.998013368711907	0.317778435194867	0.399697908302004	0.0867058546331411	0.999933768943056	-0.0819194731071369
chr10	91096261	91096709	449	+	utr3	Ikbip	0.105872906586535	1	0.122345052775133	1	0.213142191426177	0.998013368711907	0.387262846603349	0.399697908302004	0.0867058546331411	0.999933768943056	-0.0124350616986552
chr10	91101810	91102557	748	+	utr3	Ikbip	0.416178024233318	1	0.46533839059416	1	0.518478312299071	0.998013368711907	0.106998280382081	0.399697908302004	0.0867058546331411	0.999933768943056	-0.292699627919923
chr10	93084304	93084401	98	+	exon	Gm32468	0.162223254198486	1	0.0720253111679254	1	0.475485522162797	0.998013368711907	-0.831302993730509	-1.30580535827669	0.399981776951752	NA	0.474502364546179
chr10	93239613	93239910	298	+	utr3	Cdk17	0.523057230917321	1	0.525091985375684	1	0.674102552145659	0.998013368711907	0.0927372527518906	-0.140067879457402	0.476665808182598	0.999933768943056	0.232805132209293
chr10	93265732	93265980	249	+	utr3	Cdk17	0.0468262634909108	1	0.0422022932387021	1	0.166380783452965	0.998013368711907	-0.492561522028637	-0.140067879457402	0.476665808182598	0.999933768943056	-0.352493642571234
chr10	93266426	93266625	200	+	utr3	Cdk17	0.932651570813835	1	0.941140550329537	1	0.922021645400233	0.998013368711907	-0.656256698883502	-0.140067879457402	0.476665808182598	0.999933768943056	-0.5161888194261
chr10	93644614	93682530	37917	+	exon	Ntn4	0.622325723282056	1	0.609780527828522	1	0.374306244340001	0.998013368711907	-0.0355231977734797	0.306246617509081	0.557576278152469	0.999933768943056	-0.341769815282561
chr10	93845677	93845826	150	+	utr5	Usp44	0.32510847418282	1	0.306413180747041	1	0.580239926341016	0.998013368711907	0.462066312241715	-0.14665343619903	0.800283437465384	0.999933768943056	0.608719748440745
chr10	93846373	93846473	101	+	exon	Usp44	0.896393161194644	1	0.892445711882386	1	0.892971459074407	0.998013368711907	0.524920247420196	-0.14665343619903	0.800283437465384	0.999933768943056	0.671573683619225
chr10	93846970	93847170	201	+	exon	Usp44	0.478542864700633	1	0.461307130621853	1	0.583705297269775	0.998013368711907	-0.420477680257367	-0.14665343619903	0.800283437465384	0.999933768943056	-0.273824244058338
chr10	94043591	94043791	201	+	exon	Fgd6	0.67022319101931	1	0.670897204657455	1	0.771664673219719	0.998013368711907	-0.0053612285474069	0.275859468436967	0.393548503387774	0.999933768943056	-0.281220696984374
chr10	94044041	94044191	151	+	exon	Fgd6	0.731632193797901	1	0.708332867503417	1	0.825182264227749	0.998013368711907	0.555997144431706	0.275859468436967	0.393548503387774	0.999933768943056	0.280137675994739
chr10	94044340	94044740	401	+	exon	Fgd6	0.818183457871775	1	0.85661427408636	1	0.883363295755764	0.998013368711907	0.0477472555688601	0.275859468436967	0.393548503387774	0.999933768943056	-0.228112212868107
chr10	94045139	94045589	451	+	exon	Fgd6	0.829295273539039	1	0.809701003101234	1	0.835866143201064	0.998013368711907	0.217130749127229	0.275859468436967	0.393548503387774	0.999933768943056	-0.0587287193097378
chr10	94578489	94582367	3879	+	exon	Tmcc3	0.830813749023467	1	0.857708630729274	1	0.862456252571184	0.998013368711907	0.0139639771534631	0.179272076266097	0.634548004965429	0.999933768943056	-0.165308099112634
chr10	94586834	94587430	597	+	utr3	Tmcc3	0.941427312922245	1	0.968409259974554	1	0.962860384457028	0.998013368711907	0.0366023319934906	0.179272076266097	0.634548004965429	0.999933768943056	-0.142669744272606
chr10	94589863	94589963	101	+	utr3	Tmcc3	0.774262786387889	1	0.745401981682898	1	0.791650006467623	0.998013368711907	0.214325719591095	0.179272076266097	0.634548004965429	0.999933768943056	0.0350536433249982
chr10	96618280	96618380	101	+	utr5	Btg1	0.98387869228859	1	0.985930443325586	1	0.95979315662291	0.998013368711907	0.122829099515049	0.161761308614147	0.691112113047916	0.999933768943056	-0.0389322090990987
chr10	96618480	96618679	200	+	utr3	Btg1	0.835560317509515	1	0.832430024326975	1	0.697633584594592	0.998013368711907	0.0913721581449056	0.161761308614147	0.691112113047916	0.999933768943056	-0.0703891504692417
chr10	98968911	98979740	10830	+	utr5	Atp2b1	0.440157412603501	1	0.472811336507966	1	0.565149649518562	0.998013368711907	-0.0274676429318409	0.0900317147931668	0.715893633559112	0.999933768943056	-0.117499357725008
chr10	99023100	99023449	350	+	utr3	Atp2b1	0.783654388193894	1	0.793577509347865	1	0.820946961178145	0.998013368711907	-0.0337518449176693	0.0900317147931668	0.715893633559112	0.999933768943056	-0.123783559710836
chr10	99107186	99107585	400	+	utr5	Poc1b	0.820349101593424	1	0.83200884254361	1	0.898990371715116	0.998013368711907	-0.639901882946234	-0.0218781065608486	0.954204146491787	0.999933768943056	-0.618023776385385
chr10	99108259	99108408	150	+	utr5	Galnt4	0.444113582925844	1	0.46039560864251	1	0.64646531235213	0.998013368711907	-0.0723333166883346	-0.00623374084596166	0.97736003505543	0.999933768943056	-0.066099575842373
chr10	99108531	99108631	101	+	exon	Poc1b	0.555425990649126	1	0.557195708267721	1	0.653296226615379	0.998013368711907	-0.22766551324478	-0.0218781065608486	0.954204146491787	0.999933768943056	-0.205787406683931
chr10	99109007	99109406	400	+	exon	Galnt4	0.839183041456451	1	0.823141751241942	1	0.861203726913255	0.998013368711907	-0.28002045535796	-0.00623374084596166	0.97736003505543	0.999933768943056	-0.273786714511998
chr10	99109905	99110553	649	+	utr3	Galnt4	0.425204304411212	1	0.478433868383995	1	0.533503818084617	0.998013368711907	-0.144422510015748	-0.00623374084596166	0.97736003505543	0.999933768943056	-0.138188769169786
chr10	99196628	99197077	450	+	utr3	Poc1b	0.796000900295665	1	0.808929903352761	1	0.832177795230745	0.998013368711907	0.0849089402030829	-0.0218781065608486	0.954204146491787	0.999933768943056	0.106787046763931
chr10	99263380	99263629	250	+	utr5	Dusp6	0.860913666733914	1	0.858458652136672	1	0.567750620492944	0.998013368711907	-0.251911576727528	0.0721573524418207	0.925160994169374	0.999933768943056	-0.324068929169349
chr10	99264609	99264957	349	+	exon	Dusp6	0.866085010496658	1	0.862600546870884	1	0.583571911065096	0.998013368711907	-0.158456111679178	0.0721573524418207	0.925160994169374	0.999933768943056	-0.230613464120999
chr10	99266594	99266694	101	+	utr3	Dusp6	0.950117226507757	1	0.944307454356386	1	0.783451967491025	0.998013368711907	0.00398540715753769	0.0721573524418207	0.925160994169374	0.999933768943056	-0.068171945284283
chr10	100096145	100097089	945	+	utr3	Kitl	0.813041894025572	1	0.825168890125818	1	0.649021373421821	0.998013368711907	0.71265961008789	0.702639421531001	0.229195152535789	0.999933768943056	0.0100201885568885
chr10	105574641	105574988	348	+	exon	Gm15663	0.60614413981395	1	0.621684487350007	1	0.684883653532716	0.998013368711907	0.694078614805769	0.429526887502677	0.120031059324133	0.999933768943056	0.264551727303092
chr10	105575087	105575680	594	+	exon	Gm15663	0.927608014107122	1	0.91308904523309	1	0.942806029444992	0.998013368711907	0.37861269211337	0.429526887502677	0.120031059324133	0.999933768943056	-0.0509141953893069
chr10	105582044	105582390	347	+	exon	Gm15663	0.645265787844759	1	0.660348204993556	1	0.768115334367444	0.998013368711907	0.334604588566655	0.429526887502677	0.120031059324133	0.999933768943056	-0.0949222989360218
chr10	105841117	105841265	149	+	utr5	Ccdc59	0.843083850526665	1	0.830504863870053	1	0.917557145057925	0.998013368711907	0.427519713240167	-0.0936316202813863	0.626673127893044	0.999933768943056	0.521151333521554
chr10	105842597	105842697	101	+	exon	Ccdc59	0.080963772194759	1	0.138770408772925	1	0.341345723211317	0.998013368711907	-0.420400321668541	-0.0936316202813863	0.626673127893044	0.999933768943056	-0.326768701387155
chr10	105847040	105847387	348	+	utr3	Ccdc59	0.933737860857817	1	0.935065947774625	1	0.971042672742313	0.998013368711907	-0.18226635801303	-0.0936316202813863	0.626673127893044	0.999933768943056	-0.0886347377316433
chr10	108277244	108277693	450	+	utr3	Ppp1r12a	0.30587534108865	1	0.360178915629979	1	0.490540717518713	0.998013368711907	0.164373097255163	0.0999651500802356	0.624037868445854	0.999933768943056	0.0644079471749273
chr10	110779014	110779114	101	+	exon	E2f7	0.749878518645874	1	0.756180660758219	1	0.656692642888927	0.998013368711907	0.418257004443329	0.122892086675476	0.900310325526642	0.999933768943056	0.295364917767852
chr10	110785194	110785294	101	+	utr3	E2f7	0.754952845044833	1	0.743637883767073	1	0.713029632261349	0.998013368711907	-0.182375192212862	0.122892086675476	0.900310325526642	0.999933768943056	-0.305267278888338
chr10	111293121	111293519	399	+	utr3	Osbpl8	0.527905652418979	1	0.525895464238261	1	0.715738138115706	0.998013368711907	0.459750807791517	0.245063462759297	0.191943684941079	0.999933768943056	0.21468734503222
chr10	111299279	111300078	800	+	exon	Bbs10	0.330153455989579	1	0.373080578228309	1	0.509226263409032	0.998013368711907	0.181169588065342	0.401038765747954	0.142312627262733	0.999933768943056	-0.219869177682612
chr10	111300328	111300977	650	+	exon	Bbs10	0.290417132731666	1	0.339356346828285	1	0.611792568005054	0.998013368711907	0.343762376299708	0.401038765747954	0.142312627262733	0.999933768943056	-0.0572763894482462
chr10	111301127	111301577	451	+	utr3	Bbs10	0.404377429906383	1	0.454523437273098	1	0.691790715243584	0.998013368711907	0.191909800179926	0.401038765747954	0.142312627262733	0.999933768943056	-0.209128965568028
chr10	111501075	111501278	204	+	exon	Gm5176	0.571415206419919	1	0.561732528168442	1	0.68335831620162	0.998013368711907	-0.413217802893622	-0.137292326633538	0.863344622604906	0.999933768943056	-0.275925476260084
chr10	111507021	111507608	588	+	exon	Phlda1	0.831574232597741	1	0.819572669261655	1	0.893661359235895	0.998013368711907	-0.245043618145511	-0.259306193309016	0.462418465594059	0.999933768943056	0.0142625751635049
chr10	111508155	111508547	393	+	utr3	Phlda1	0.401252625134822	1	0.442380292433392	1	0.513706127743555	0.998013368711907	-0.549868396981904	-0.259306193309016	0.462418465594059	0.999933768943056	-0.290562203672888
chr10	112272289	112272389	101	+	exon	Kcnc2	0.779782180730714	1	0.773832976441734	1	0.758126539341438	0.998013368711907	0.466165153984088	0.265564050238045	0.62923812817973	0.999933768943056	0.200601103746043
chr10	112455859	112455959	101	+	utr5	Kcnc2	0.179690428115551	1	0.0756518641994972	1	0.53825388619673	0.998013368711907	0.326346122905399	0.265564050238045	0.62923812817973	0.999933768943056	0.0607820726673542
chr10	112463680	112463780	101	+	utr3	Kcnc2	0.848160265064331	1	0.82934241057265	1	0.807347536266981	0.998013368711907	1.01686781903482	0.265564050238045	0.62923812817973	0.999933768943056	0.751303768796777
chr10	112465078	112465477	400	+	utr3	Kcnc2	0.257085222329527	1	0.228681682625768	1	0.459238501086941	0.998013368711907	0.0497334783849165	0.265564050238045	0.62923812817973	0.999933768943056	-0.215830571853128
chr10	112928550	112928943	394	+	exon	Gm26596	0.53870975141819	1	0.566754825038685	1	0.514289697958874	0.998013368711907	0.122729876568889	NA	NA	NA	NA
chr10	115385009	115385159	151	+	utr5	Zfc3h1	0.194345010878084	1	0.171944646828805	1	0.461305466461645	0.998013368711907	0.20005381004062	0.137205635668453	0.535271728040316	0.999933768943056	0.0628481743721678
chr10	115385459	115400733	15275	+	exon	A130012E19Rik	0.238198895519173	1	0.332599119018748	1	0.49759880968923	0.998013368711907	0.00541733906329678	0.102367082097017	0.908929033428149	0.999933768943056	-0.0969497430337205
chr10	115432072	115432272	201	+	utr3	Zfc3h1	0.523726354145007	1	0.605726138437425	1	0.734263484934333	0.998013368711907	-0.010128810541217	0.137205635668453	0.535271728040316	0.999933768943056	-0.14733444620967
chr10	115432572	115432722	151	+	utr3	Zfc3h1	0.809811388097253	1	0.791293634535625	1	0.878183721342133	0.998013368711907	0.409065937520916	0.137205635668453	0.535271728040316	0.999933768943056	0.271860301852464
chr10	116273886	116274135	250	+	utr3	Ptprr	0.773478032555688	1	0.760240147661898	1	0.905233750231106	0.998013368711907	0.580402943030461	0.601626486987661	0.061431595605296	0.999933768943056	-0.0212235439571996
chr10	116474348	116474825	478	+	exon	Kcnmb4os2	0.537262698289226	1	0.538874384580194	1	0.515191878724324	0.998013368711907	0.156365686252274	0.807358390362714	0.158259795921752	0.999933768943056	-0.65099270411044
chr10	117683526	117683725	200	+	utr3	Cpm	0.486686074175727	1	0.484393635520012	1	0.614160024459038	0.998013368711907	-2.48775927292248	-1.0998038728961	0.219709369231204	0.999933768943056	-1.38795540002638
chr10	117684172	117684321	150	+	utr3	Cpm	0.467208947483461	1	0.193472004532732	1	0.679538082948759	0.998013368711907	-1.44587767299498	-1.0998038728961	0.219709369231204	0.999933768943056	-0.346073800098881
chr10	118147072	118147617	546	+	utr3	Mdm1	0.370635496881147	1	0.377721086094685	1	0.408066951071095	0.998013368711907	0.359410508895018	0.0408407422574146	0.930895142749022	0.999933768943056	0.318569766637603
chr10	120208861	120215558	6698	+	exon	Tmbim4	0.225682655779612	1	0.252210881591644	1	0.422224990452747	0.998013368711907	0.193965439648137	0.0483813651024025	0.85723181967065	0.999933768943056	0.145584074545734
chr10	121395201	121395750	550	+	utr3	Gns	0.984674439124382	1	0.968694846903844	1	0.990021507260936	0.998013368711907	0.138700411722286	0.124615018058035	0.423248016997859	0.999933768943056	0.0140853936642506
chr10	121397099	121397199	101	+	utr3	Gns	0.913735466795063	1	0.952683239402882	1	0.993072403995016	0.998013368711907	0.0309973247232703	0.124615018058035	0.423248016997859	0.999933768943056	-0.0936176933347651
chr10	121750539	121751385	847	+	utr3	BC048403	0.201576321963177	1	0.241803991511633	1	0.334839882505081	0.998013368711907	-0.320907581557479	-0.0472660377316682	0.88957253348645	0.999933768943056	-0.27364154382581
chr10	122941356	122941555	200	+	utr3	Ppm1h	0.743956395816653	1	0.761820838614059	1	0.820517051257956	0.998013368711907	0.116178678548513	0.259239591738679	0.419291595059715	0.999933768943056	-0.143060913190166
chr10	123264196	123264295	100	+	utr5	Fam19a2	0.0873105082066753	1	0.0351346375112104	1	0.407898962879099	0.998013368711907	-0.486494459683865	0.686372040623322	0.0493545803832726	0.999933768943056	-1.17286650030719
chr10	123738959	123739508	550	+	utr3	Fam19a2	0.86460631970315	1	0.857665308176839	1	0.958072716176212	0.998013368711907	0.239906401054433	0.686372040623322	0.0493545803832726	0.999933768943056	-0.446465639568889
chr10	126009931	126010081	151	+	exon	Lrig3	0.668791221237198	1	0.668030639034281	1	0.748999019117635	0.998013368711907	-0.185332396131136	0.128004687225002	0.744567873842013	0.999933768943056	-0.313337083356138
chr10	126014759	126015059	301	+	utr3	Lrig3	0.670408048777619	1	0.634252423464624	1	0.624675690109206	0.998013368711907	0.107207244213657	0.128004687225002	0.744567873842013	0.999933768943056	-0.0207974430113451
chr10	127070916	127071063	148	+	exon	A730063M14Rik	0.345125645560755	1	0.406310984311182	1	0.565339276991356	0.998013368711907	0.254590508871717	0.421475154704419	0.180263577735692	0.999933768943056	-0.166884645832702
chr10	127078998	127079198	201	+	utr5	Agap2	0.616709052649457	1	0.632837946848021	1	0.711423011138876	0.998013368711907	0.0967656125427142	0.147481587108521	0.627470515428688	0.999933768943056	-0.0507159745658063
chr10	127080096	127080646	551	+	exon	Agap2	0.820446635763145	1	0.843642971567129	1	0.81578441647518	0.998013368711907	-0.125307959495261	0.147481587108521	0.627470515428688	0.999933768943056	-0.272789546603781
chr10	127091871	127092221	351	+	utr3	Agap2	0.737743871864969	1	0.747323753724541	1	0.767579116498964	0.998013368711907	-0.0330900853487093	0.147481587108521	0.627470515428688	0.999933768943056	-0.18057167245723
chr10	127172182	127172281	100	+	utr3	B4galnt1	0.719753579185397	1	0.685239614738378	1	0.74709991675444	0.998013368711907	-0.179432246595089	-0.129343158141825	0.700163938001416	0.999933768943056	-0.0500890884532641
chr10	127266368	127266518	151	+	utr5	Dctn2	0.67212319403351	1	0.665738426783373	1	0.756086548928458	0.998013368711907	-0.396290420209429	-0.11161051562859	0.532845491485444	0.999933768943056	-0.284679904580839
chr10	127296043	127296288	246	+	utr3	Ddit3	0.648969525423547	1	0.716963554417636	1	0.825687979680528	0.998013368711907	0.104573164620121	0.143621452389425	0.59468668371691	0.999933768943056	-0.0390482877693033
chr10	127498386	127498885	500	+	utr3	R3hdm2	0.859376929209215	1	0.907304542834531	1	0.921687422568574	0.998013368711907	0.0501901994076573	0.152543988950661	0.560939616548561	0.999933768943056	-0.102353789543004
chr10	127699106	127699405	300	+	utr3	Nemp1	0.863459873625621	1	0.846699472834146	1	0.759631835836244	0.998013368711907	0.17209562806126	0.00498011044240205	0.993241527399878	0.999933768943056	0.167115517618858
chr10	127741589	127741837	249	+	exon	Zbtb39	0.444236099823079	1	0.461926710255817	1	0.619722968322483	0.998013368711907	-0.318594227257496	-0.0139682916829822	0.958745255598916	0.999933768943056	-0.304625935574514
chr10	127742433	127743376	944	+	exon	Zbtb39	0.596751740666642	1	0.629099698447112	1	0.682545821521467	0.998013368711907	-0.335825899181633	-0.0139682916829822	0.958745255598916	0.999933768943056	-0.321857607498651
chr10	127743625	127743923	299	+	utr3	Zbtb39	0.534307202408884	1	0.498573480199328	1	0.5586208832673	0.998013368711907	0.0264304561812094	-0.0139682916829822	0.958745255598916	0.999933768943056	0.0403987478641916
chr10	127744419	127744767	349	+	utr3	Zbtb39	0.857436055625114	1	0.882780906831706	1	0.906289405851485	0.998013368711907	-0.240022275682171	-0.0139682916829822	0.958745255598916	0.999933768943056	-0.226053983999189
chr10	128059052	128059151	100	+	utr5	Ptges3	0.955243924886413	1	0.960041829480651	1	0.925651445258458	0.998013368711907	-0.105089316304435	-0.148233214923271	0.566235872240663	0.999933768943056	0.0431438986188365
chr10	128083373	128083960	588	+	exon	Atp5b	0.785869517374395	1	0.784197086227195	1	0.617317354569944	0.998013368711907	-0.0951996402946333	0.077289083383215	0.864515435922032	0.999933768943056	-0.172488723677848
chr10	128110880	128111279	400	+	exon	Baz2a	0.451142469009229	1	0.586809482517371	1	0.753608796179273	0.998013368711907	-0.0156577787843588	0.108979024696047	0.501763269516797	0.999933768943056	-0.124636803480406
chr10	128115193	128115442	250	+	exon	Baz2a	0.394645677721794	1	0.404679534153511	1	0.575144816368517	0.998013368711907	-0.377029903390589	0.108979024696047	0.501763269516797	0.999933768943056	-0.486008928086637
chr10	128252494	128252891	398	+	utr3	Timeless	0.800104906370411	1	0.809908622682037	1	0.675208362836258	0.998013368711907	0.158494761226543	0.0310932134475677	0.966441460465842	0.999933768943056	0.127401547778975
chr10	128291256	128291704	449	+	utr3	Stat2	0.864954248283687	1	0.869721369727245	1	0.873464387810908	0.998013368711907	0.118263582681362	0.0465440601462911	0.832476428027971	0.999933768943056	0.0717195225350709
chr10	128292351	128292700	350	+	utr3	Stat2	0.521460428715296	1	0.574809492880645	1	0.7603053980135	0.998013368711907	0.413442275372981	0.0465440601462911	0.832476428027971	0.999933768943056	0.36689821522669
chr10	128303435	128304406	972	+	utr5	Pan2	0.731900307329787	1	0.748265565082988	1	0.73390162717721	0.998013368711907	-0.030141630927714	0.00323703506220106	0.98697079997306	0.999933768943056	-0.0333786659899151
chr10	128310249	128310498	250	+	exon	Pan2	0.828540431790525	1	0.85796538352653	1	0.938352194002158	0.998013368711907	-0.0582819922329373	0.00323703506220106	0.98697079997306	0.999933768943056	-0.0615190272951384
chr10	128322608	128322757	150	+	utr5	Cnpy2	0.671857338713168	1	0.683449081651675	1	0.753356676666826	0.998013368711907	0.0288373951558301	0.216907427550229	0.377142450908827	0.999933768943056	-0.188070032394399
chr10	128327156	128327305	150	+	utr3	Cnpy2	0.641831504854139	1	0.694872958753549	1	0.823319922797013	0.998013368711907	0.15011311649711	0.216907427550229	0.377142450908827	0.999933768943056	-0.0667943110531185
chr10	128438272	128438569	298	+	utr3	Rnf41	0.757028767903542	1	0.788204390930077	1	0.875818153305303	0.998013368711907	-0.113342199319847	-0.0611606793548962	0.744544675564357	0.999933768943056	-0.0521815199649508
chr10	128502495	128502945	451	+	exon	A430046D13Rik	0.944482599043862	1	0.970899242979448	1	0.987578529644154	0.998013368711907	-0.24195546565438	-0.244706823400506	0.569388932998558	0.999933768943056	0.0027513577461255
chr10	128543887	128545359	1473	+	exon	Gm29585	0.639056590225494	1	0.681109242177553	1	0.66363572859679	0.998013368711907	-0.157525291613415	2.08962718082457	0.395258723540115	NA	-2.24715247243799
chr10	128716105	128716205	101	+	exon	Pmel	0.934195451674665	1	0.948487584870282	1	0.869008866285337	0.998013368711907	-0.966609316135739	-0.558047967235979	0.438790786117471	0.999933768943056	-0.40856134889976
chr10	128765681	128766368	688	+	utr3	Pym1	0.704511316522945	1	0.728056825215789	1	0.767938238373223	0.998013368711907	-0.0124806457490305	0.145279406788848	0.513970921595011	0.999933768943056	-0.157760052537879
chr10	128798983	128799182	200	+	utr3	Mmp19	0.655037408235487	1	0.648333178512084	1	0.677802606586401	0.998013368711907	0.298613662817175	0.391885731868286	0.409929972802687	0.999933768943056	-0.0932720690511114
chr10	128806285	128807577	1293	+	exon	Dnajc14	0.521903611108906	1	0.612056933186838	1	0.669040804997781	0.998013368711907	-0.12006450760611	0.0392110160977967	0.86239564423336	0.999933768943056	-0.159275523703907
chr10	128910385	128910484	100	+	utr5	Cd63	0.895818582682278	1	0.904273370278064	1	0.928652729004228	0.998013368711907	0.0833091866426685	-0.184377695858026	0.288340128819082	0.999933768943056	0.267686882500694
chr10	128911479	128911578	100	+	exon	Cd63	0.613892931966038	1	0.676559524814097	1	0.768344101699046	0.998013368711907	-0.0155245170349518	-0.184377695858026	0.288340128819082	0.999933768943056	0.168853178823074
chr10	128933868	128939112	5245	+	utr5	Itga7	0.64085666258424	1	0.644185703001737	1	0.631275740682678	0.998013368711907	-0.682898064641674	-0.489663885184752	0.22076134435402	0.999933768943056	-0.193234179456922
chr10	3366243	3366640	398	-	exon	Gm26752	0.479774738344418	1	0.523617579305568	1	0.73536032737781	0.998013368711907	0.223391801356552	-0.930178476919	0.596081023567387	NA	1.15357027827555
chr10	4368320	4368968	649	-	utr3	Zbtb2	0.778308317052412	1	0.827748327036827	1	0.857394751845573	0.998013368711907	-0.179324064085635	-0.135793099228512	0.56089128494715	0.999933768943056	-0.0435309648571229
chr10	4369267	4369466	200	-	exon	Zbtb2	0.378847257207228	1	0.444019836707156	1	0.632654628156936	0.998013368711907	-0.0653276846160018	-0.135793099228512	0.56089128494715	0.999933768943056	0.0704654146125101
chr10	4403213	4403313	101	-	utr3	Rmnd1	0.96097120784769	1	0.971678354459085	1	0.988462840268556	0.998013368711907	0.285796347831866	0.243736077402748	0.289979464462582	0.999933768943056	0.0420602704291179
chr10	5021117	5021767	651	-	utr3	Syne1	0.700137303749045	1	0.727754930589634	1	0.729573958048413	0.998013368711907	-0.181986375203047	0.241184823182079	0.53330473383134	0.999933768943056	-0.423171198385127
chr10	5227605	5227905	301	-	exon	Syne1	0.644400492244524	1	0.666169013771679	1	0.716314066727141	0.998013368711907	-0.167826104618873	0.241184823182079	0.53330473383134	0.999933768943056	-0.409010927800952
chr10	5228655	5229055	401	-	exon	Syne1	0.694244728005798	1	0.656976652426475	1	0.640828569591634	0.998013368711907	0.225239111191071	0.241184823182079	0.53330473383134	0.999933768943056	-0.0159457119910088
chr10	5229255	5229705	451	-	exon	Syne1	0.556462620348198	1	0.513494871338218	1	0.415227134101373	0.998013368711907	0.113834078328338	0.241184823182079	0.53330473383134	0.999933768943056	-0.127350744853741
chr10	5799355	5799648	294	-	utr3	Fbxo5	0.875006612213177	1	0.887202127295238	1	0.751672367055553	0.998013368711907	0.374001913809642	0.285283893530145	0.657248981265163	0.999933768943056	0.0887180202794972
chr10	5801237	5802449	1213	-	exon	Fbxo5	0.960711857262483	1	0.946717128364754	1	0.914799819075992	0.998013368711907	0.13884617072939	0.285283893530145	0.657248981265163	0.999933768943056	-0.146437722800755
chr10	5812974	5813369	396	-	utr3	Mtrf1l	0.440968908080162	1	0.480983547299314	1	0.644377753620856	0.998013368711907	-0.167994323774201	-0.104709407982551	0.655945346025947	0.999933768943056	-0.0632849157916502
chr10	5832660	5832910	251	-	utr3	Rgs17	0.346890586019066	1	0.358100346541044	1	0.409879399766004	0.998013368711907	-1.33341742870338	-0.994129656803687	0.0573412447698089	0.999933768943056	-0.339287771899694
chr10	7119760	7120408	649	-	utr3	Cnksr3	0.836248159547128	1	0.87999861738518	1	0.873265364120603	0.998013368711907	-0.420258580084834	-0.712864642527141	0.0272683921597841	0.999933768943056	0.292606062442307
chr10	7160666	7211938	51273	-	utr5	Cnksr3	0.679282092692934	1	0.704753571458395	1	0.729324615523197	0.998013368711907	-0.710541044227305	-0.712864642527141	0.0272683921597841	0.999933768943056	0.00232359829983575
chr10	7680689	7681086	398	-	utr5	Pcmt1	0.360964890427351	1	0.351945574252971	1	0.539373170904446	0.998013368711907	-0.721452673455696	-0.227351507765367	0.332623625277665	0.999933768943056	-0.494101165690329
chr10	7768096	7768492	397	-	utr3	Ginm1	0.595932387081855	1	0.605030217368831	1	0.732635231880232	0.998013368711907	0.147255182705975	0.0578042109524819	0.748226790387679	0.999933768943056	0.0894509717534935
chr10	7906202	7906650	449	-	utr3	Tab2	0.960915440214265	1	0.925936450164868	1	0.874101157232264	0.998013368711907	-0.205896969132784	-0.274959833326521	0.426583547178015	0.999933768943056	0.0690628641937366
chr10	7906950	7907448	499	-	utr3	Tab2	0.87739583239619	1	0.917882413761731	1	0.979580406861152	0.998013368711907	-0.251596527475835	-0.274959833326521	0.426583547178015	0.999933768943056	0.0233633058506856
chr10	7911453	7920464	9012	-	exon	Tab2	0.988849561207142	1	0.947414124071763	1	0.935276153660803	0.998013368711907	-0.379318515143407	-0.274959833326521	0.426583547178015	0.999933768943056	-0.104358681816887
chr10	8205353	8205502	150	-	utr3	Ust	0.81840618977255	1	0.852680789839919	1	0.842171100435392	0.998013368711907	-0.542472159419292	-0.364143865218302	0.393826362328553	0.999933768943056	-0.17832829420099
chr10	8724859	8725606	748	-	utr3	Sash1	0.716675434687149	1	0.70900295220885	1	0.771940967118585	0.998013368711907	0.289290659274221	0.222067040964589	0.364924141697462	0.999933768943056	0.0672236183096323
chr10	8725755	8730386	4632	-	exon	Sash1	0.787572684367111	1	0.839141248251882	1	0.873561841727557	0.998013368711907	0.127531746060608	0.222067040964589	0.364924141697462	0.999933768943056	-0.0945352949039809
chr10	8762170	8762269	100	-	utr5	Sash1	0.532253884484171	1	0.563673906987545	1	0.735184952639732	0.998013368711907	0.570249159892161	0.222067040964589	0.364924141697462	0.999933768943056	0.348182118927572
chr10	9628612	9629011	400	-	utr3	Samd5	NA	NA	0.90764102286962	1	0.929954155943053	0.998013368711907	-1.095099001268	-1.02271153826441	0.137331068575357	0.999933768943056	-0.0723874630035861
chr10	9760236	9760885	650	-	utr3	Stxbp5	0.572816555723176	1	0.596661691054957	1	0.633475118227331	0.998013368711907	0.098863490015245	0.215991546960057	0.279172377559897	0.999933768943056	-0.117128056944812
chr10	10546096	10546246	151	-	utr3	Rab32	0.846526565199123	1	0.826684048112929	1	0.876161674898728	0.998013368711907	0.712928343620817	0.559387592048453	0.041299009382291	0.999933768943056	0.153540751572364
chr10	10687958	10688058	101	-	utr3	Grm1	0.189330757753082	1	0.155619803872142	1	0.424711663169087	0.998013368711907	0.737886721908617	0.202237266496576	0.760103217250752	0.999933768943056	0.535649455412041
chr10	10688558	10688758	201	-	utr3	Grm1	0.73148256045707	1	0.727968917104373	1	0.874207512516875	0.998013368711907	0.185232587286691	0.202237266496576	0.760103217250752	0.999933768943056	-0.0170046792098854
chr10	11079944	11080044	101	-	exon	Grm1	0.470851494913834	1	0.227348961481487	1	0.680840095971631	0.998013368711907	0.061478913619879	0.202237266496576	0.760103217250752	0.999933768943056	-0.140758352876697
chr10	12940486	12940635	150	-	utr3	Stx11	0.730078586205458	1	0.700254506438237	1	0.860675734127176	0.998013368711907	-0.751616880944817	-0.431967824342004	0.584936186929932	0.999933768943056	-0.319649056602813
chr10	12941377	12941476	100	-	exon	Stx11	0.225893503002009	1	0.0959563185647329	1	0.517262934639242	0.998013368711907	-0.564530660461366	-0.431967824342004	0.584936186929932	0.999933768943056	-0.132562836119363
chr10	12941773	12941872	100	-	exon	Stx11	0.600437153846154	1	0.56946334846988	1	0.821672422441854	0.998013368711907	-0.578007591379121	-0.431967824342004	0.584936186929932	0.999933768943056	-0.146039767037117
chr10	13213712	13214262	551	-	utr3	Phactr2	0.449654890507321	1	0.502362923009608	1	0.593232937113914	0.998013368711907	-0.00569630169219483	0.0672627339411725	0.795334503382078	0.999933768943056	-0.0729590356333673
chr10	13253445	13253645	201	-	exon	Phactr2	0.992069823460579	1	0.990161904830779	1	0.964654062169229	0.998013368711907	-0.143072485830572	0.0672627339411725	0.795334503382078	0.999933768943056	-0.210335219771745
chr10	14404829	14405228	400	-	utr3	Adgrg6	0.824804810477753	1	0.823652087265771	1	0.761757539639288	0.998013368711907	0.481333163501651	0.507115267652973	0.293175330310909	0.999933768943056	-0.025782104151322
chr10	14458138	14467671	9534	-	exon	Adgrg6	0.933525590293402	1	0.92477314924708	1	0.87880072235039	0.998013368711907	0.395242876685089	0.507115267652973	0.293175330310909	0.999933768943056	-0.111872390967884
chr10	17915042	17915841	800	-	exon	Heca	0.555938559211061	1	0.58050662506095	1	0.543402932359528	0.998013368711907	-0.0475520692508839	0.130847662214683	0.631211575114392	0.999933768943056	-0.178399731465567
chr10	19002106	19002754	649	-	utr3	Tnfaip3	0.469803384524467	1	0.469212100738379	1	0.649612310509864	0.998013368711907	-0.0922747458952867	0.161458161422914	0.760272132370771	0.999933768943056	-0.253732907318201
chr10	19004808	19004908	101	-	exon	Tnfaip3	0.16013774197376	1	0.0620233287740163	1	0.48409711325928	0.998013368711907	-0.0379610193128054	0.161458161422914	0.760272132370771	0.999933768943056	-0.19941918073572
chr10	19858597	19859046	450	-	utr3	Pex7	0.968077959730637	1	0.937764180369376	1	0.936698076248878	0.998013368711907	-0.427054822931471	-0.188126143044055	0.441160748127962	0.999933768943056	-0.238928679887417
chr10	20398204	20398404	201	-	utr3	Pde7b	0.896782505659807	1	0.888817923958973	1	0.978750541940802	0.998013368711907	0.458543545877833	0.661822577083271	0.0505746816014234	0.999933768943056	-0.203279031205438
chr10	20399653	20399953	301	-	utr3	Pde7b	0.799202554455595	1	0.805635835882193	1	0.873649725063745	0.998013368711907	0.497584413190009	0.661822577083271	0.0505746816014234	0.999933768943056	-0.164238163893262
chr10	20400053	20400153	101	-	utr3	Pde7b	0.505432646542164	1	0.516175961246607	1	0.598105842003391	0.998013368711907	0.637053918992943	0.661822577083271	0.0505746816014234	0.999933768943056	-0.0247686580903278
chr10	20400353	20400453	101	-	utr3	Pde7b	0.233768432148289	1	0.232655154503767	1	0.453415830924985	0.998013368711907	-0.0501224734401085	0.661822577083271	0.0505746816014234	0.999933768943056	-0.711945050523379
chr10	22705564	22705811	248	-	utr3	Tbpl1	0.699825085087142	1	0.702069680818426	1	0.798664174760208	0.998013368711907	-0.257912468846187	-0.200287006525638	0.369010393381216	0.999933768943056	-0.0576254623205487
chr10	23105654	23105953	300	-	utr3	Eya4	0.211598498180144	1	0.219219079593962	1	0.405298573910283	0.998013368711907	0.36727763205729	0.0869057242810684	0.776172958884077	0.999933768943056	0.280371907776221
chr10	24641748	24641897	150	-	utr3	Enpp1	0.1684631175804	1	0.12590498793264	1	0.333520398605829	0.998013368711907	1.15095730607251	-0.0521953748518144	0.903511981865299	0.999933768943056	1.20315268092432
chr10	25170333	25170432	100	-	utr3	Akap7	0.928080335283028	1	0.936209533060579	1	0.987013005683998	0.998013368711907	0.523550414360123	0.480802641216778	0.121764659769532	0.999933768943056	0.0427477731433447
chr10	25170581	25171227	647	-	utr3	Akap7	0.907489015712015	1	0.888877253613371	1	0.835730583331625	0.998013368711907	0.502512106083565	0.480802641216778	0.121764659769532	0.999933768943056	0.0217094648667875
chr10	25992799	25993745	947	-	utr3	Tmem200a	0.815223390502168	1	0.816505507336616	1	0.845858875447421	0.998013368711907	0.514801288626927	0.642520123307574	0.0697004066776538	0.999933768943056	-0.127718834680647
chr10	26274866	26276211	1346	-	utr3	L3mbtl3	0.569242246935233	1	0.578926956230261	1	0.661662498212693	0.998013368711907	-0.0441056258671214	-0.0153598390454594	0.947957739906366	0.999933768943056	-0.028745786821662
chr10	29143762	29143906	145	-	exon	Gm9996	0.633142840555527	1	0.632648155616339	1	0.714961645529489	0.998013368711907	0.0639533192869085	-0.185146934595233	0.83999335748739	0.999933768943056	0.249100253882142
chr10	29344473	29344819	347	-	utr3	Rnf146	0.114943883889473	1	0.145499255206428	1	0.364551459448142	0.998013368711907	0.495795783575424	-0.0132538675663143	0.958058113109967	0.999933768943056	0.509049651141738
chr10	29346701	29347393	693	-	utr3	Rnf146	0.780428244683033	1	0.802563096645985	1	0.842507844688966	0.998013368711907	0.13812258539549	-0.0132538675663143	0.958058113109967	0.999933768943056	0.151376452961804
chr10	29347493	29347839	347	-	exon	Rnf146	0.937356849317146	1	0.90397504490033	1	0.950234401025393	0.998013368711907	0.013436589408903	-0.0132538675663143	0.958058113109967	0.999933768943056	0.0266904569752172
chr10	30647250	30647599	350	-	utr3	Ncoa7	0.554143878927133	1	0.579831939444391	1	0.713023525734133	0.998013368711907	-0.193560150808315	-0.360084926700015	0.30632584835994	0.999933768943056	0.166524775891699
chr10	30690827	30691525	699	-	exon	Ncoa7	0.870279655667436	1	0.868838470819033	1	0.948528352030516	0.998013368711907	-0.151119022525251	-0.360084926700015	0.30632584835994	0.999933768943056	0.208965904174763
chr10	30833008	30833208	201	-	utr3	Hey2	0.695511274939219	1	0.670870935093724	1	0.791774972283812	0.998013368711907	0.556022955208661	-0.0154746615824135	0.974390800448625	0.999933768943056	0.571497616791074
chr10	30833307	30833806	500	-	utr3	Hey2	0.267219009355836	1	0.258107088587559	1	0.338108793456486	0.998013368711907	0.357079508435926	-0.0154746615824135	0.974390800448625	0.999933768943056	0.37255417001834
chr10	31502212	31502561	350	-	utr3	Rnf217	0.197759680861979	1	0.219023561862305	1	0.353027613023989	0.998013368711907	-0.372498496246709	-0.140357836275712	0.632966136937347	0.999933768943056	-0.232140659970997
chr10	31608686	31608785	100	-	exon	Rnf217	0.115037875868515	1	0.0386961662285592	1	0.355904639788805	0.998013368711907	0.281200112749383	-0.140357836275712	0.632966136937347	0.999933768943056	0.421557949025095
chr10	33926046	33926196	151	-	utr3	Zup1	0.293574669595388	1	0.259775132771339	1	0.282607689171826	0.998013368711907	-0.418871011441065	-0.18822794502387	0.531485456151862	0.999933768943056	-0.230643066417195
chr10	33926794	33926894	101	-	utr3	Zup1	0.774381605324512	1	0.772241543808413	1	0.899949496223073	0.998013368711907	0.0673957215324926	-0.18822794502387	0.531485456151862	0.999933768943056	0.255623666556363
chr10	33948976	33949325	350	-	exon	Zup1	0.668441148541151	1	0.678331215980186	1	0.794994311610516	0.998013368711907	0.00638006866966577	-0.18822794502387	0.531485456151862	0.999933768943056	0.194608013693536
chr10	33949425	33949525	101	-	utr5	Zup1	0.320234803277062	1	0.293242728909088	1	0.502060658606627	0.998013368711907	0.406525112337289	-0.18822794502387	0.531485456151862	0.999933768943056	0.594753057361159
chr10	34019382	34019479	98	-	utr5	Rwdd1	0.259129852031785	1	0.251039852693769	1	0.403962985004002	0.998013368711907	-1.00972860485514	-0.211506091866089	0.546813236407466	0.999933768943056	-0.798222512989051
chr10	34152239	34152837	599	-	exon	Dse	0.64321119445872	1	0.647988949886506	1	0.799320656415641	0.998013368711907	0.297104872606002	0.15687374036314	0.721159324814712	0.999933768943056	0.140231132242862
chr10	34153086	34153285	200	-	exon	Dse	0.435507755417608	1	0.413941105532666	1	0.629032182995409	0.998013368711907	0.102001782888979	0.15687374036314	0.721159324814712	0.999933768943056	-0.0548719574741608
chr10	34153634	34153882	249	-	exon	Dse	0.252384306612214	1	0.253444634698298	1	0.351916431100911	0.998013368711907	0.136878737298511	0.15687374036314	0.721159324814712	0.999933768943056	-0.0199950030646295
chr10	34297609	34297709	101	-	exon	Gm47512	0.627726597714265	1	0.601257869382658	1	0.647348735494047	0.998013368711907	-0.0675512920896281	-0.490412047915197	0.72884792829127	NA	0.422860755825569
chr10	34298058	34298158	101	-	exon	Gm47512	0.221301262245658	1	0.212422968318084	1	0.316809201421869	0.998013368711907	0.292805576223549	-0.490412047915197	0.72884792829127	NA	0.783217624138746
chr10	37135973	37136073	101	-	utr3	Marcks	0.509273178415454	1	0.500562083457752	1	0.588125145545765	0.998013368711907	0.577385936386822	0.376745018470047	0.216527642262097	0.999933768943056	0.200640917916774
chr10	39621961	39622560	600	-	exon	E130307A14Rik	0.902070481923383	1	0.887352322323202	1	0.90612982272646	0.998013368711907	-0.149195062570251	-0.118802459551288	0.624960548523003	0.999933768943056	-0.0303926030189637
chr10	39891212	39892257	1046	-	utr3	Mfsd4b4	0.850689041546999	1	0.843404531778808	1	0.92363917788726	0.998013368711907	-0.101011407723141	0.0593373774274196	0.872823141693749	0.999933768943056	-0.160348785150561
chr10	40223640	40223887	248	-	utr3	Rpf2	0.655213287572775	1	0.65601266806729	1	0.669566012158319	0.998013368711907	-0.125592659547893	-0.341697177303599	0.224254812114424	0.999933768943056	0.216104517755706
chr10	40246592	40246740	149	-	utr5	Rpf2	0.629346985718104	1	0.618239628313985	1	0.797151178344038	0.998013368711907	-0.135890749113867	-0.341697177303599	0.224254812114424	0.999933768943056	0.205806428189731
chr10	40249302	40249602	301	-	utr3	Gtf3c6	0.429820994830361	1	0.57450309177058	1	0.734551129369638	0.998013368711907	-0.192395707434219	-0.053007571095247	0.751024092272178	0.999933768943056	-0.139388136338972
chr10	41490071	41490319	249	-	utr5	Smpd2	0.693573440641096	1	0.740134336219701	1	0.778654570253681	0.998013368711907	-0.0453712345425291	0.016062819191633	0.931123223713148	0.999933768943056	-0.061434053734162
chr10	41719286	41719881	596	-	utr3	Cep57l1	0.908281542686076	1	0.918446290948019	1	0.960803193521814	0.998013368711907	0.225433994699087	0.0914170065740198	0.734369157797718	0.999933768943056	0.134016988125067
chr10	42185925	42196295	10371	-	utr3	Foxo3	0.795277480567073	1	0.836086608342181	1	0.840625272028345	0.998013368711907	-0.0428999714964978	0.168572260773102	0.52285783901062	0.999933768943056	-0.2114722322696
chr10	42196494	42196893	400	-	utr3	Foxo3	0.775723180077656	1	0.818907139846159	1	0.82163260760381	0.998013368711907	-0.0122755474110959	0.168572260773102	0.52285783901062	0.999933768943056	-0.180847808184198
chr10	42197291	42197441	151	-	exon	Foxo3	0.540655450316694	1	0.577223601675164	1	0.739448357105184	0.998013368711907	0.0589027038040973	0.168572260773102	0.52285783901062	0.999933768943056	-0.109669556969005
chr10	42313175	42313519	345	-	utr3	Afg1l	0.556461991073799	1	0.583420174054654	1	0.66135194220151	0.998013368711907	0.308627682666654	0.242950580834554	0.446543727994184	0.999933768943056	0.0656771018321007
chr10	42562210	42562359	150	-	utr3	Nr2e1	0.94161923436214	1	0.922936120266956	1	0.901022430462767	0.998013368711907	0.225579789341975	-0.00400470362596412	0.987555147066165	0.999933768943056	0.22958449296794
chr10	42562952	42563447	496	-	utr3	Nr2e1	0.970642748886307	1	0.926421197640488	1	0.929886458704813	0.998013368711907	-0.181187036157849	-0.00400470362596412	0.987555147066165	0.999933768943056	-0.177182332531885
chr10	42583137	42583583	447	-	utr5	Nr2e1	0.930533351224664	1	0.968982172931903	1	0.988446724475546	0.998013368711907	0.0098669892175973	-0.00400470362596412	0.987555147066165	0.999933768943056	0.0138716928435614
chr10	43002799	43003596	798	-	utr3	Sobp	0.787012914660784	1	0.810751029046951	1	0.665923918342505	0.998013368711907	-0.504489850076965	-0.383765968222751	0.452577559880685	0.999933768943056	-0.120723881854214
chr10	43003795	43004193	399	-	utr3	Sobp	0.677876320011443	1	0.633715468774794	1	0.435916798457435	0.998013368711907	-0.36413744427621	-0.383765968222751	0.452577559880685	0.999933768943056	0.0196285239465417
chr10	43021009	43021308	300	-	exon	Sobp	0.653946779386522	1	0.608629772084705	1	0.543280549015057	0.998013368711907	-0.265823563046221	-0.383765968222751	0.452577559880685	0.999933768943056	0.11794240517653
chr10	43022503	43022752	250	-	exon	Sobp	0.310261719122525	1	0.288507005525591	1	0.343036013749446	0.998013368711907	-0.174696108704424	-0.383765968222751	0.452577559880685	0.999933768943056	0.209069859518328
chr10	43525183	43525283	101	-	utr3	1700021F05Rik	0.874481738121432	1	0.883104477412232	1	0.867289928027337	0.998013368711907	0.32839086501231	0.23563674553011	0.47163283746562	0.999933768943056	0.0927541194822005
chr10	43532684	43533382	699	-	utr5	1700021F05Rik	0.958726734493495	1	0.961587863385501	1	0.995140390653137	0.998013368711907	0.216612862425624	0.23563674553011	0.47163283746562	0.999933768943056	-0.0190238831044853
chr10	43950835	43951035	201	-	utr3	Crybg1	0.327305740280173	1	0.297544235683573	1	0.563044082331561	0.998013368711907	0.025684491043393	0.376654872791118	0.407008093845479	0.999933768943056	-0.350970381747725
chr10	43951134	43951234	101	-	utr3	Crybg1	0.379446777777405	1	0.316269442331457	1	0.614436065742077	0.998013368711907	0.101556718915247	0.376654872791118	0.407008093845479	0.999933768943056	-0.275098153875871
chr10	44439518	44439817	300	-	utr3	Prdm1	0.880212815575221	1	0.87706628722037	1	0.908385204119867	0.998013368711907	-1.05577910745337	-0.0943050773608585	0.902907550838667	0.999933768943056	-0.961474030092515
chr10	44441749	44441948	200	-	exon	Prdm1	0.608384214492571	1	0.601379900182022	1	0.78495117452958	0.998013368711907	-0.446934668786892	-0.0943050773608585	0.902907550838667	0.999933768943056	-0.352629591426033
chr10	49100031	49100231	201	-	utr3	Grik2	0.541886123638488	1	0.503562023463314	1	0.394751139057276	0.998013368711907	0.285191832302863	0.30149056701079	0.510602790291076	0.999933768943056	-0.0162987347079274
chr10	49100681	49101081	401	-	utr3	Grik2	0.63010664195762	1	0.653064947105271	1	0.4823138741803	0.998013368711907	0.0863580366177647	0.30149056701079	0.510602790291076	0.999933768943056	-0.215132530393026
chr10	49783334	49788666	5333	-	utr5	Grik2	0.262764456127828	1	0.270496476237248	1	0.331857602648373	0.998013368711907	-0.109042755422593	0.30149056701079	0.510602790291076	0.999933768943056	-0.410533322433384
chr10	52339563	52339762	200	-	utr3	Gopc	0.617933306060904	1	0.624674474169426	1	0.712692060223028	0.998013368711907	0.274789437521253	0.0299710813993297	0.90627865907381	0.999933768943056	0.244818356121923
chr10	53278034	53280116	2083	-	utr3	Cep85l	0.932996908593143	1	0.899969311628274	1	0.961427251746669	0.998013368711907	0.0661861423507181	0.131218164824192	0.708482140639889	0.999933768943056	-0.0650320224734736
chr10	53281416	53281516	101	-	exon	Cep85l	0.757599533942832	1	0.764416579568412	1	0.913141806615007	0.998013368711907	-0.0491358760371703	0.131218164824192	0.708482140639889	0.999933768943056	-0.180354040861362
chr10	53348508	53349107	600	-	exon	Cep85l	0.636193717068655	1	0.649658096214792	1	0.676116954578362	0.998013368711907	-0.0714174197926513	0.131218164824192	0.708482140639889	0.999933768943056	-0.202635584616843
chr10	53536713	53536863	151	-	utr3	Mcm9	0.90775679176158	1	0.937262534296395	1	0.97039381485838	0.998013368711907	-0.120798638973105	-0.132398737700189	0.601958379013579	0.999933768943056	0.0116000987270835
chr10	53537211	53538108	898	-	utr3	Mcm9	0.575756531633436	1	0.650815554479813	1	0.75291081351975	0.998013368711907	-0.14464306561341	-0.132398737700189	0.601958379013579	0.999933768943056	-0.0122443279132217
chr10	53538207	53538655	449	-	exon	Mcm9	0.440240555482126	1	0.454724921084408	1	0.652654519333388	0.998013368711907	-0.145320151818806	-0.132398737700189	0.601958379013579	0.999933768943056	-0.0129214141186172
chr10	53698611	53698860	250	-	exon	Fam184a	0.423507240461083	1	0.404094345204473	1	0.376030862034376	0.998013368711907	-0.23089181797071	-0.385411496291422	0.435157592571646	0.999933768943056	0.154519678320712
chr10	54030790	54074660	43871	-	exon	Man1a	0.858762047044628	1	0.854758039810239	1	0.937213587293213	0.998013368711907	-0.907872480899908	-0.303682428683455	0.267790557499675	0.999933768943056	-0.604190052216453
chr10	56970529	56970728	200	-	exon	Gm36827	0.71149702343763	1	0.323895114396491	1	0.632285815907554	0.998013368711907	0.402405675720384	1.33033583470733	0.464744746153721	NA	-0.927930158986941
chr10	57527750	57532380	4631	-	exon	Serinc1	0.572022401383293	1	0.583737965812425	1	0.70818855135332	0.998013368711907	0.0872044508204935	-0.124997147362428	0.462882391106255	0.999933768943056	0.212201598182922
chr10	59950351	59950741	391	-	utr3	Ddit4	0.998798688326553	1	0.994437246243856	1	0.932046325249327	0.998013368711907	0.825477801461022	0.857990902104472	0.0160121324717664	0.980911824103728	-0.0325131006434504
chr10	60183431	60183531	101	-	utr3	Chst3	0.660201893476588	1	0.661830311181412	1	0.414631064325127	0.998013368711907	-0.85519866317565	-0.725787723184933	0.253576431002103	0.999933768943056	-0.129410939990717
chr10	60183631	60184080	450	-	utr3	Chst3	0.980107284089589	1	0.969618625981329	1	0.987129956765618	0.998013368711907	-0.81811389105733	-0.725787723184933	0.253576431002103	0.999933768943056	-0.0923261678723966
chr10	60185330	60186279	950	-	utr3	Chst3	0.918978412108333	1	0.921151387651999	1	0.713582241091923	0.998013368711907	-0.83471566451672	-0.725787723184933	0.253576431002103	0.999933768943056	-0.108927941331787
chr10	60715662	60715761	100	-	utr3	Slc29a3	0.997340351840063	1	0.973664679563793	1	0.9620614350309	0.998013368711907	0.548005284459045	0.398291493046692	0.220755747362784	0.999933768943056	0.149713791412353
chr10	60715911	60716110	200	-	utr3	Slc29a3	0.936462146802633	1	0.958788024518507	1	0.967169951729992	0.998013368711907	0.335197672990707	0.398291493046692	0.220755747362784	0.999933768943056	-0.0630938200559851
chr10	60750446	60750645	200	-	exon	Slc29a3	0.897822889189917	1	0.90798647919854	1	0.953280033701067	0.998013368711907	0.170885840252535	0.398291493046692	0.220755747362784	0.999933768943056	-0.227405652794157
chr10	61100639	61100939	301	-	utr3	Sgpl1	0.736125799496723	1	0.729337491871506	1	0.772301421014664	0.998013368711907	0.0175242701315706	0.0163081094696155	0.934190399496291	0.999933768943056	0.00121616066195503
chr10	61123411	61145930	22520	-	exon	Gm44308	0.479982783346469	1	0.478777264355201	1	0.556212807094214	0.998013368711907	0.156527337103885	0.889225639009883	0.827489726460096	NA	-0.732698301905998
chr10	61197262	61197512	251	-	utr3	Adamts14	0.828079843025176	1	0.839241623962701	1	0.66171353572833	0.998013368711907	0.0595083359357657	0.169401933710492	0.909437551543021	0.999933768943056	-0.109893597774727
chr10	61198361	61198711	351	-	utr3	Adamts14	0.980466493239426	1	0.977405642294224	1	0.978783967789424	0.998013368711907	-0.425244880957455	0.169401933710492	0.909437551543021	0.999933768943056	-0.594646814667948
chr10	61320802	61321151	350	-	utr3	Pald1	0.746751193009091	1	0.749772851780922	1	0.642329419744789	0.998013368711907	0.215948055979953	0.0216922622914891	0.966019709596752	0.999933768943056	0.194255793688464
chr10	61355871	61356020	150	-	utr5	Pald1	0.810456810257031	1	0.820610160462176	1	0.808073829952651	0.998013368711907	-0.0381407036332824	0.0216922622914891	0.966019709596752	0.999933768943056	-0.0598329659247714
chr10	61431333	61431831	499	-	utr3	Eif4ebp2	0.607912795189055	1	0.661519642126248	1	0.687516966471791	0.998013368711907	-0.106218484868824	0.124357583216247	0.477564146363311	0.999933768943056	-0.230576068085071
chr10	62187791	62188040	250	-	utr3	Tspan15	0.973380500479587	1	0.985713498407569	1	0.892617231361925	0.998013368711907	-0.541908103644821	-0.535546757515009	0.163178973622749	0.999933768943056	-0.00636134612981154
chr10	62269254	62269853	600	-	utr3	Hk1	0.81093614929706	1	0.855778485616238	1	0.933314450511516	0.998013368711907	0.0389740135502355	0.131158696581405	0.567433352413691	0.999933768943056	-0.0921846830311693
chr10	62315485	62318300	2816	-	utr5	Hk1	0.972299042737559	1	0.999263022205067	1	0.963776261415924	0.998013368711907	0.0298390012295692	0.131158696581405	0.567433352413691	0.999933768943056	-0.101319695351836
chr10	62340053	62340402	350	-	utr5	Hk1	0.942698503586363	1	0.93117407907208	1	0.973320795093111	0.998013368711907	-0.0189381855604305	0.131158696581405	0.567433352413691	0.999933768943056	-0.150096882141835
chr10	62429407	62429654	248	-	utr3	Supv3l1	0.847075159255982	1	0.859334772965195	1	0.925616879807999	0.998013368711907	0.0153341885091679	0.0797820741851014	0.802876460767574	0.999933768943056	-0.0644478856759335
chr10	62559235	62559534	300	-	utr3	Kif1bp	0.173638326103752	1	0.202227370260079	1	0.430944604144705	0.998013368711907	0.140590671971027	0.0194112370962063	0.926982707623828	0.999933768943056	0.121179434874821
chr10	62578257	62578357	101	-	exon	Kif1bp	0.999077032125871	1	0.999401327798504	1	0.935527856428095	0.998013368711907	-0.283816077320581	0.0194112370962063	0.926982707623828	0.999933768943056	-0.303227314416787
chr10	62582192	62582540	349	-	utr3	Ddx21	0.804074977401405	1	0.791999430497965	1	0.732504028682387	0.998013368711907	-0.0972655489468254	-0.190765624898923	0.568564203962542	0.999933768943056	0.0935000759520973
chr10	62595079	62598547	3469	-	exon	Ddx21	0.748303099472257	1	0.742317668301078	1	0.637220832241901	0.998013368711907	-0.0812018746004702	-0.190765624898923	0.568564203962542	0.999933768943056	0.109563750298452
chr10	62646932	62647032	101	-	exon	Ddx50	0.585628910645564	1	0.614822749055043	1	0.701205886692814	0.998013368711907	-0.0693763072578716	-0.160742571789846	0.378407492963151	0.999933768943056	0.0913662645319742
chr10	62650819	62650919	101	-	exon	Ddx50	0.54630462539635	1	0.524079663588773	1	0.749861126082591	0.998013368711907	-0.724361274770868	-0.160742571789846	0.378407492963151	0.999933768943056	-0.563618702981022
chr10	62664424	62664573	150	-	exon	Stox1	0.264789701716157	1	0.236871929658436	1	0.448285101582676	0.998013368711907	0.0062230488640254	-0.458738993424081	0.52764917345767	0.999933768943056	0.464962042288107
chr10	62812846	62813345	500	-	utr3	Tet1	0.894523171049835	1	0.861110837282777	1	0.857583805620244	0.998013368711907	-0.0141052943771754	0.0418578588129649	0.904449157798053	0.999933768943056	-0.0559631531901403
chr10	62832973	62838320	5348	-	exon	Tet1	0.684892027130713	1	0.70997523106115	1	0.795666173298122	0.998013368711907	-0.0862230064077016	0.0418578588129649	0.904449157798053	0.999933768943056	-0.128080865220667
chr10	62838519	62838619	101	-	exon	Tet1	0.354766949941682	1	0.319214448432288	1	0.371230366066405	0.998013368711907	0.206876266511271	0.0418578588129649	0.904449157798053	0.999933768943056	0.165018407698306
chr10	62839865	62840015	151	-	exon	Tet1	0.84496931277738	1	0.865761541361502	1	0.868269565203994	0.998013368711907	-0.121494651758698	0.0418578588129649	0.904449157798053	0.999933768943056	-0.163352510571663
chr10	62840264	62864843	24580	-	exon	Gm48353	0.517423429422498	1	0.539886561912832	1	0.645672498530318	0.998013368711907	0.329684671155384	3.96119069724647	0.045825103048114	NA	-3.63150602609109
chr10	63023725	63023823	99	-	utr5	Hnrnph3	0.748209846814961	1	0.742695661783883	1	0.871364009674829	0.998013368711907	-0.658119290201644	-0.176186681936182	0.408473241466052	0.999933768943056	-0.481932608265462
chr10	63320450	63320748	299	-	utr3	Sirt1	0.561235498634257	1	0.523616977451781	1	0.553216951634234	0.998013368711907	-0.289728162996049	-0.209232006725109	0.412300150941742	0.999933768943056	-0.0804961562709395
chr10	63320898	63322180	1283	-	utr3	Sirt1	0.94359381745851	1	0.929854053541968	1	0.980316287230402	0.998013368711907	-0.0467477541732561	-0.209232006725109	0.412300150941742	0.999933768943056	0.162484252551853
chr10	63929856	64087528	157673	-	utr3	Lrrtm3	0.928528896074877	1	0.931121841095516	1	0.942655859136001	0.998013368711907	0.258774831289665	0.429461889683728	0.244338630688475	0.999933768943056	-0.170687058394063
chr10	64088023	64089733	1711	-	utr5	Lrrtm3	0.966061964044599	1	0.954708388097158	1	0.943355495091053	0.998013368711907	0.247994616816858	0.429461889683728	0.244338630688475	0.999933768943056	-0.18146727286687
chr10	64089931	64090228	298	-	utr5	Lrrtm3	0.554058286841317	1	0.552832364381208	1	0.552687870236393	0.998013368711907	0.42137841592092	0.429461889683728	0.244338630688475	0.999933768943056	-0.00808347376280721
chr10	66913228	66915690	2463	-	exon	1110002J07Rik	0.766130940068438	1	0.793179006502494	1	0.783104489715566	0.998013368711907	-0.635908967191162	-0.193914984318999	0.766023923337635	0.999933768943056	-0.441993982872163
chr10	67267374	67267570	197	-	utr3	Nrbf2	0.609472638084996	1	0.687393206038307	1	0.776883936399854	0.998013368711907	-0.137360596695217	0.183093866647774	0.543256026191702	0.999933768943056	-0.320454463342991
chr10	67547607	67548256	650	-	utr3	Ado	0.891419266207763	1	0.956111599879545	1	0.968838195908975	0.998013368711907	-0.148043206409781	-0.0211518426461588	0.933298612886996	0.999933768943056	-0.126891363763622
chr10	67548356	67548506	151	-	exon	Ado	0.481619612080925	1	0.506018631189047	1	0.64681687956132	0.998013368711907	-0.186378414877398	-0.0211518426461588	0.933298612886996	0.999933768943056	-0.165226572231239
chr10	67909260	67909805	546	-	exon	Zfp365	0.860305559539781	1	0.859574328007807	1	0.849222199522477	0.998013368711907	0.0309979226697991	0.0227500698102797	0.949941745849641	0.999933768943056	0.00824785285951945
chr10	68096006	68096603	598	-	utr3	Arid5b	0.788914316016876	1	0.76675659834273	1	0.819759302051079	0.998013368711907	0.263508554389405	0.280813945330671	0.473849206729233	0.999933768943056	-0.017305390941267
chr10	68096703	68097699	997	-	utr3	Arid5b	0.789946964991303	1	0.768385336359022	1	0.723589650918376	0.998013368711907	0.2068192145276	0.280813945330671	0.473849206729233	0.999933768943056	-0.0739947308030713
chr10	68097898	68098396	499	-	utr3	Arid5b	0.798605593962411	1	0.78962415848765	1	0.851683535011945	0.998013368711907	0.244971691191582	0.280813945330671	0.473849206729233	0.999933768943056	-0.0358422541390899
chr10	69210158	69210455	298	-	utr3	A930033H14Rik	0.927893363385761	1	0.912922543184822	1	0.940263167563751	0.998013368711907	-0.608338721462082	-0.2097234470005	0.708022871633602	0.999933768943056	-0.398615274461582
chr10	70284757	70284904	148	-	exon	Gm7097	0.760931703097108	1	0.76752410416722	1	0.880468409675979	0.998013368711907	0.232958873943073	NA	NA	NA	NA
chr10	70559329	70559678	350	-	exon	Phyhipl	0.953516839791865	1	0.995714959892693	1	0.910882771734913	0.998013368711907	-0.0027619049566175	0.0220303590178228	0.95706463587459	0.999933768943056	-0.0247922639744403
chr10	70599021	70599170	150	-	utr5	Phyhipl	0.3431937192443	1	0.337760768238411	1	0.501354628196829	0.998013368711907	-0.360894429956001	0.0220303590178228	0.95706463587459	0.999933768943056	-0.382924788973824
chr10	70923132	70923331	200	-	utr3	Bicc1	0.236827878645829	1	0.233458434789981	1	0.354209336033759	0.998013368711907	0.73751723540841	0.0110610308860338	0.975557354757052	0.999933768943056	0.726456204522376
chr10	70924879	70925229	351	-	utr3	Bicc1	0.785804116439058	1	0.791758753441189	1	0.836784772002102	0.998013368711907	0.419278269594632	0.0110610308860338	0.975557354757052	0.999933768943056	0.408217238708598
chr10	71228106	71228555	450	-	utr3	Tfam	0.891061792273457	1	0.902203387264534	1	0.897144561920352	0.998013368711907	-0.240228788490302	0.00312823955932746	0.990903798539879	0.999933768943056	-0.243357028049629
chr10	71255179	71255874	696	-	utr3	Ube2d1	0.676474697436205	1	0.757952933269479	1	0.816039398485314	0.998013368711907	-0.101652674596478	0.0807784919978702	0.719830668595163	0.999933768943056	-0.182431166594348
chr10	75508392	75508889	498	-	utr3	Gucd1	0.488986544337906	1	0.516604805276981	1	0.641004027383908	0.998013368711907	0.107996173408965	0.0459426214009209	0.847103067027975	0.999933768943056	0.0620535520080445
chr10	75551856	75552202	347	-	utr3	Lrrc75b	0.971304712470264	1	0.994251939093751	1	0.963201950551324	0.998013368711907	-0.408103212740722	-0.599734246951843	0.33514498623849	0.999933768943056	0.19163103421112
chr10	75553241	75554082	842	-	utr3	Lrrc75b	0.940542718075192	1	0.978927333627685	1	0.983727751535928	0.998013368711907	-0.793044106314209	-0.599734246951843	0.33514498623849	0.999933768943056	-0.193309859362366
chr10	75656964	75657313	350	-	exon	Cabin1	0.127573406857069	1	0.176246903341571	1	0.339799209455823	0.998013368711907	0.308563577718363	-0.00122920313705146	0.995425141456318	0.999933768943056	0.309792780855414
chr10	75772824	75775922	3099	-	utr3	Gstt3	0.700518496941679	1	0.69145449390587	1	0.697852299890122	0.998013368711907	-0.148126244687641	-0.385372780966696	0.62435997693402	0.999933768943056	0.237246536279055
chr10	75921368	75921567	200	-	utr5	Smarcb1	0.133685662335928	1	0.170539294926412	1	0.30807248149168	0.998013368711907	-0.288315160104932	-0.119119619054957	0.454763842600822	0.999933768943056	-0.169195541049975
chr10	76207272	76207421	150	-	utr3	Prmt2	0.214898374918238	1	0.271441681633162	1	0.539922453454449	0.998013368711907	0.250509549261809	0.129163335931743	0.555223595842513	0.999933768943056	0.121346213330066
chr10	76226246	76237766	11521	-	utr5	Prmt2	0.756122702300109	1	0.802278166925754	1	0.913280045160095	0.998013368711907	0.151116531074027	0.129163335931743	0.555223595842513	0.999933768943056	0.0219531951422845
chr10	76388924	76389372	449	-	exon	Pcnt	0.799162321031246	1	0.813535235480888	1	0.888818981450319	0.998013368711907	0.272379991555182	0.17087578292175	0.429130931555786	0.999933768943056	0.101504208633432
chr10	76389472	76392930	3459	-	exon	Pcnt	0.276186803886165	1	0.330751497831852	1	0.451817191567632	0.998013368711907	0.100128227233232	0.17087578292175	0.429130931555786	0.999933768943056	-0.0707475556885178
chr10	76420032	76423054	3023	-	exon	Pcnt	0.834371226555152	1	0.851670441429904	1	0.867249103362426	0.998013368711907	0.106014980040049	0.17087578292175	0.429130931555786	0.999933768943056	-0.0648608028817012
chr10	76462293	76462739	447	-	utr3	Ybey	0.658388354414129	1	0.679822631562064	1	0.762533973119977	0.998013368711907	-0.0417361208063056	0.135397279176011	0.738755873896202	0.999933768943056	-0.177133399982316
chr10	76462987	76463284	298	-	utr3	Ybey	0.809446332839893	1	0.816315053991423	1	0.852157270312925	0.998013368711907	0.145250595617503	0.135397279176011	0.738755873896202	0.999933768943056	0.00985331644149195
chr10	76468965	76469064	100	-	utr5	Ybey	0.318968958590399	1	0.287982456304486	1	0.393838173708667	0.998013368711907	0.263777799740386	0.135397279176011	0.738755873896202	0.999933768943056	0.128380520564376
chr10	76709439	76709787	349	-	utr3	Col6a1	0.631494098371388	1	0.624545253430635	1	0.757038972233785	0.998013368711907	-0.856553658832228	-0.46045613212206	0.324174412279819	0.999933768943056	-0.396097526710168
chr10	77096055	77096454	400	-	exon	Col18a1	0.668208726277909	1	0.655898983744368	1	0.479189276204618	0.998013368711907	-2.55054870577001	-2.0087348714506	0.00587554343469057	0.60609073533721	-0.541813834319412
chr10	77294516	77294815	300	-	utr3	Adarb1	0.97179117322549	1	0.950386570539798	1	0.976732135645272	0.998013368711907	-0.258514550256007	-0.305558334240699	0.28524322940746	0.999933768943056	0.0470437839846919
chr10	77321877	77322376	500	-	utr3	Adarb1	0.64769097771628	1	0.699230693647368	1	0.849238067875333	0.998013368711907	-0.339174763603282	-0.305558334240699	0.28524322940746	0.999933768943056	-0.0336164293625827
chr10	77487901	77488397	497	-	utr3	Fam207a	0.196428988621571	1	0.327256056342916	1	0.433485400488757	0.998013368711907	-0.304996635399504	0.111541741408836	0.628930795177484	0.999933768943056	-0.41653837680834
chr10	78162413	78162660	248	-	utr3	D10Jhu81e	0.912628160627643	1	0.953480898327543	1	0.990914361592853	0.998013368711907	-0.122181680891475	-0.0264046017697318	0.896116798343478	0.999933768943056	-0.095777079121743
chr10	78171306	78172001	696	-	utr3	Pwp2	0.83393202283186	1	0.868895886301855	1	0.912225908241999	0.998013368711907	-0.377971497725777	-0.21818468593606	0.409931364434003	0.999933768943056	-0.159786811789717
chr10	78187423	78187971	549	-	utr3	Trappc10	0.271173358928641	1	0.344251501033943	1	0.471834569718606	0.998013368711907	0.144725957867558	-0.000681948538661827	0.997313707440757	0.999933768943056	0.14540790640622
chr10	78269328	78269977	650	-	utr3	Agpat3	0.889408806753674	1	0.854125031911897	1	0.819821429270594	0.998013368711907	0.463567117340354	0.2742802451144	0.395739409541167	0.999933768943056	0.189286872225954
chr10	78273322	78273672	351	-	utr3	Agpat3	0.968192662461459	1	0.93760585206843	1	0.884911680488245	0.998013368711907	0.245937122448976	0.2742802451144	0.395739409541167	0.999933768943056	-0.0283431226654246
chr10	78585250	78585798	549	-	utr3	Syde1	0.880669329824932	1	0.886250608877499	1	0.832996137378604	0.998013368711907	0.0598533908787848	0.209667144737664	0.685850819951251	0.999933768943056	-0.149813753858879
chr10	78589403	78589603	201	-	exon	Syde1	0.690260232911474	1	0.69264437827398	1	0.633375107726074	0.998013368711907	0.265379000154819	0.209667144737664	0.685850819951251	0.999933768943056	0.055711855417155
chr10	79064424	79064773	350	-	utr3	2610008E11Rik	0.946165339782841	1	0.909475134579551	1	0.894945007238583	0.998013368711907	-0.115098129872934	0.0670051025962929	0.852673981371169	0.999933768943056	-0.182103232469227
chr10	79064873	79065622	750	-	utr3	2610008E11Rik	0.471757382933882	1	0.485446556570205	1	0.457816886228061	0.998013368711907	-0.361350992403559	0.0670051025962929	0.852673981371169	0.999933768943056	-0.428356094999852
chr10	79065771	79066121	351	-	utr3	2610008E11Rik	0.27810696878006	1	0.279704159738511	1	0.288564698901523	0.998013368711907	-0.455067440292635	0.0670051025962929	0.852673981371169	0.999933768943056	-0.522072542888928
chr10	79066570	79067169	600	-	exon	2610008E11Rik	0.780251012139995	1	0.801229159351016	1	0.846919764456756	0.998013368711907	-0.147552932218978	0.0670051025962929	0.852673981371169	0.999933768943056	-0.214558034815271
chr10	79067368	79067868	501	-	exon	2610008E11Rik	0.467658217585803	1	0.478532666878169	1	0.457110322406235	0.998013368711907	-0.238424229406148	0.0670051025962929	0.852673981371169	0.999933768943056	-0.305429332002441
chr10	79526722	79527062	341	-	utr3	Plpp2	0.442419442647147	1	0.428011318278193	1	0.583021700121484	0.998013368711907	-0.428735591698982	-0.952667780140447	0.164099106018448	0.999933768943056	0.523932188441465
chr10	79540645	79540894	250	-	utr3	Mier2	0.272778965063077	1	0.30463659045962	1	0.483877740534576	0.998013368711907	-0.416873258727446	-0.283712894617524	0.258421634655557	0.999933768943056	-0.133160364109922
chr10	79541558	79541808	251	-	utr5	Mier2	0.683054202416507	1	0.677856487946423	1	0.729307476839498	0.998013368711907	-0.371304058561746	-0.283712894617524	0.258421634655557	0.999933768943056	-0.0875911639442218
chr10	79738587	79739672	1086	-	exon	Polrmt	0.803136679626056	1	0.831609985667709	1	0.87205129179344	0.998013368711907	-0.101702414001415	0.0041545969689446	0.985597931343572	0.999933768943056	-0.10585701097036
chr10	79743387	79743487	101	-	exon	Polrmt	0.814041274761337	1	0.816869641757431	1	0.869667606100331	0.998013368711907	0.289884260969997	0.0041545969689446	0.985597931343572	0.999933768943056	0.285729664001052
chr10	79758612	79759099	488	-	utr3	Rnf126	0.910382734586569	1	0.924594949030029	1	0.960609675352658	0.998013368711907	-0.214820716415428	0.0351749214049541	0.902019721051594	0.999933768943056	-0.249995637820382
chr10	79853633	79853980	348	-	exon	E130317F20Rik	0.0655447017929188	1	0.100248548180166	1	0.270162653491102	0.998013368711907	-0.12659555285183	0.642908784233153	0.0354733229618761	0.999933768943056	-0.769504337084983
chr10	79977180	79977626	447	-	utr3	Tmem259	0.972318021295149	1	0.978992934427789	1	0.977202506897698	0.998013368711907	-0.019120645299329	0.00695609829958289	0.968800440394682	0.999933768943056	-0.0260767435989119
chr10	80035998	80036147	150	-	utr3	Polr2e	0.812279932490709	1	0.837233415136132	1	0.955639535878158	0.998013368711907	-0.313288988938545	-0.196776236821284	0.328665273969979	0.999933768943056	-0.116512752117261
chr10	80038480	80038579	100	-	exon	Polr2e	0.282378758909038	1	0.313857086571321	1	0.471526489870759	0.998013368711907	-0.33118188501693	-0.196776236821284	0.328665273969979	0.999933768943056	-0.134405648195646
chr10	80057391	80057590	200	-	utr3	Sbno2	0.889384582550353	1	0.871531456906907	1	0.960151146662784	0.998013368711907	-0.58590022848344	-0.669926138945652	0.015722257035118	0.980911824103728	0.0840259104622125
chr10	80080129	80080279	151	-	utr3	Sbno2	0.185521468190727	1	0.157542240164336	1	0.423429858310798	0.998013368711907	-0.339809701831404	-0.669926138945652	0.015722257035118	0.980911824103728	0.330116437114248
chr10	80080378	80080677	300	-	utr3	Sbno2	0.433401179831895	1	0.446274563297425	1	0.696808806958493	0.998013368711907	-0.58015731832309	-0.669926138945652	0.015722257035118	0.980911824103728	0.0897688206225619
chr10	80080926	80081126	201	-	utr3	Sbno2	0.242025830889513	1	0.226543650670897	1	0.489331370709904	0.998013368711907	-0.538559176061848	-0.669926138945652	0.015722257035118	0.980911824103728	0.131366962883804
chr10	80130501	80132199	1699	-	utr3	Cbarp	0.553388540556665	1	0.65294060323325	1	0.711733759448443	0.998013368711907	-0.180706758721515	0.0330329551137769	0.899852513777875	0.999933768943056	-0.213739713835292
chr10	80318753	80319253	501	-	utr3	2310011J03Rik	0.661314515568515	1	0.753904982215171	1	0.851098526972678	0.998013368711907	-0.20086849933948	0.00242890913680139	0.989723605878387	0.999933768943056	-0.203297408476281
chr10	80319453	80320437	985	-	utr5	2310011J03Rik	0.953719026124138	1	0.955325406115752	1	0.986776172188589	0.998013368711907	-0.0112800694810406	0.00242890913680139	0.989723605878387	0.999933768943056	-0.013708978617842
chr10	80340742	80340841	100	-	utr3	Adamtsl5	0.414150980210202	1	0.360970145748291	1	0.586746358721997	0.998013368711907	-0.700912359516091	1.46866428993373	0.131718302793069	0.999933768943056	-2.16957664944982
chr10	80340941	80341141	201	-	utr3	Adamtsl5	0.051459805710633	1	0.0240466012239117	1	0.248302931942409	0.998013368711907	0.539785305597832	1.46866428993373	0.131718302793069	0.999933768943056	-0.928878984335901
chr10	80380890	80381599	710	-	utr3	Mex3d	0.917966449876962	1	0.935571996321699	1	0.929478019597012	0.998013368711907	-0.22708566393206	-0.135672124006843	0.649179656023414	0.999933768943056	-0.0914135399252173
chr10	80381691	80382334	644	-	exon	Mex3d	0.431944904147469	1	0.454995348756404	1	0.412616858886613	0.998013368711907	-0.200596962007193	-0.135672124006843	0.649179656023414	0.999933768943056	-0.0649248380003501
chr10	80386867	80387115	249	-	exon	Mex3d	0.887826281074965	1	0.884709494242607	1	0.943187017171724	0.998013368711907	-0.150686011006967	-0.135672124006843	0.649179656023414	0.999933768943056	-0.0150138870001242
chr10	80392589	80392986	398	-	utr3	Mbd3	0.916400104882625	1	0.924813816286374	1	0.930169764390924	0.998013368711907	-0.0913735965528405	-0.0197855531391867	0.931418111361489	0.999933768943056	-0.0715880434136539
chr10	80404223	80406682	2460	-	exon	Uqcr11	0.552307633877101	1	0.54477069446277	1	0.373661777469473	0.998013368711907	-0.14222653253913	0.23855695711289	0.5578401162797	0.999933768943056	-0.380783489652021
chr10	80409763	80410112	350	-	utr3	Tcf3	0.939135115839711	1	0.941670065200729	1	0.958792244015313	0.998013368711907	-0.152904620625308	-0.144373352740492	0.536664450311068	0.999933768943056	-0.0085312678848157
chr10	80548446	80549126	681	-	utr3	Rexo1	0.747545324129389	1	0.797670447555139	1	0.896336751220763	0.998013368711907	-0.171519214089656	-0.019766452581174	0.922372134516711	0.999933768943056	-0.151752761508482
chr10	80549275	80550865	1591	-	utr3	Rexo1	0.955568942708233	1	0.977828063726009	1	0.962136705412601	0.998013368711907	-0.0465213588263671	-0.019766452581174	0.922372134516711	0.999933768943056	-0.026754906245193
chr10	80568708	80568857	150	-	utr3	Klf16	0.773940636375637	1	0.785448791066036	1	0.880522693240551	0.998013368711907	-0.0753145620942352	0.0553354907830394	0.885448152845917	0.999933768943056	-0.130650052877275
chr10	80583704	80583853	150	-	utr3	Abhd17a	0.813304519476288	1	0.826088419735381	1	0.957782805844687	0.998013368711907	0.156927105984296	0.239273795508388	0.329394552987263	0.999933768943056	-0.0823466895240919
chr10	80586648	80590291	3644	-	utr5	Abhd17a	0.769254839015782	1	0.77535280376664	1	0.762905329814065	0.998013368711907	-0.0335804374221363	0.239273795508388	0.329394552987263	0.999933768943056	-0.272854232930524
chr10	80643165	80643364	200	-	utr3	Btbd2	0.976158807062885	1	0.996586226902151	1	0.97355894364288	0.998013368711907	-0.00648121092783553	-0.046984604883596	0.782273286182708	0.999933768943056	0.0405033939557604
chr10	80686633	80687077	445	-	utr3	Mob3a	0.588216304590178	1	0.606072049737971	1	0.710704365859238	0.998013368711907	-0.133221417885068	-0.316348620497552	0.344928049526697	0.999933768943056	0.183127202612484
chr10	80690001	80691557	1557	-	utr5	Mob3a	0.263736775127329	1	0.308671808320291	1	0.423412910779623	0.998013368711907	-0.0965024752196332	-0.316348620497552	0.344928049526697	0.999933768943056	0.219846145277919
chr10	80798183	80798330	148	-	utr5	Plekhj1	0.774821330201034	1	0.789668927571489	1	0.860611733171008	0.998013368711907	-0.661328014783592	0.0885900971110321	0.735571429247873	0.999933768943056	-0.749918111894624
chr10	80798478	80798577	100	-	utr5	Plekhj1	0.42250739959658	1	0.402764121792608	1	0.618110233383374	0.998013368711907	-0.0252686786769193	0.0885900971110321	0.735571429247873	0.999933768943056	-0.113858775787951
chr10	80833048	80833196	149	-	utr3	Lingo3	0.746023561876192	1	0.746170969306095	1	0.826458571827435	0.998013368711907	-0.0236725959931014	-0.0262544299986138	0.968039104328458	0.999933768943056	0.00258183400551235
chr10	80833295	80833938	644	-	utr3	Lingo3	0.655302301294975	1	0.646095461578107	1	0.5965350430107	0.998013368711907	-0.0467403646187981	-0.0262544299986138	0.968039104328458	0.999933768943056	-0.0204859346201843
chr10	80834481	80834679	199	-	exon	Lingo3	0.186479883768398	1	0.174866507338045	1	0.367875023480942	0.998013368711907	-0.130493656229802	-0.0262544299986138	0.968039104328458	0.999933768943056	-0.104239226231189
chr10	80834975	80835865	891	-	exon	Lingo3	0.53749742055124	1	0.533922513983712	1	0.529769695924331	0.998013368711907	0.0774336042779773	-0.0262544299986138	0.968039104328458	0.999933768943056	0.103688034276591
chr10	80854918	80855112	195	-	exon	Lsm7	0.945533189968936	1	0.943416490231706	1	0.97755797534406	0.998013368711907	-0.330697423246019	-0.358363162864399	0.279960989925101	0.999933768943056	0.0276657396183794
chr10	80899939	80900184	246	-	utr3	Timm13	0.851654101135963	1	0.847770989565752	1	0.843206571958942	0.998013368711907	-0.0784985486221421	0.0143169524076658	0.961190307933584	0.999933768943056	-0.0928155010298079
chr10	80902100	80902299	200	-	utr3	Lmnb2	0.667194730471521	1	0.661529752700271	1	0.60721068950182	0.998013368711907	-0.370232411975289	-0.103904460249476	0.759468007306925	0.999933768943056	-0.266327951725813
chr10	80902548	80902648	101	-	utr3	Lmnb2	0.75262470209879	1	0.746247605335866	1	0.777497625560988	0.998013368711907	-0.550878626762189	-0.103904460249476	0.759468007306925	0.999933768943056	-0.446974166512713
chr10	81020683	81021081	399	-	utr3	Diras1	0.771647050851575	1	0.770994183648408	1	0.720484160216657	0.998013368711907	-0.325011746097226	-0.15385670519786	0.8581120834222	0.999933768943056	-0.171155040899366
chr10	81030025	81030917	893	-	utr3	Slc39a3	0.66219505576044	1	0.733115505569545	1	0.856456368758529	0.998013368711907	-0.0381923095407012	-0.00554413108703397	0.976240308422581	0.999933768943056	-0.0326481784536673
chr10	81031066	81031562	497	-	exon	Slc39a3	0.664568400192091	1	0.697606290915416	1	0.745491864857224	0.998013368711907	0.00973694385666535	-0.00554413108703397	0.976240308422581	0.999933768943056	0.0152810749436993
chr10	81044422	81044819	398	-	utr3	Sgta	0.656446168604852	1	0.728488556152178	1	0.846556869927918	0.998013368711907	0.0847170223927103	0.0436388684585383	0.798748868569331	0.999933768943056	0.041078153934172
chr10	81153516	81154165	650	-	utr3	Pias4	0.81107103428866	1	0.802718541278517	1	0.863137996000786	0.998013368711907	-0.0481090495626645	0.161889600321488	0.406366595086014	0.999933768943056	-0.209998649884153
chr10	81163830	81164179	350	-	exon	Pias4	0.701233599759169	1	0.772595424464327	1	0.839606992519122	0.998013368711907	0.0700173300613969	0.161889600321488	0.406366595086014	0.999933768943056	-0.0918722702600915
chr10	81204608	81204758	151	-	utr3	Atcay	0.851145576178882	1	0.86745656910841	1	0.708738974233757	0.998013368711907	-1.4103203260248	-1.47540230217844	0.0589000462274912	0.999933768943056	0.0650819761536363
chr10	81205906	81206406	501	-	utr3	Atcay	0.987760591226789	1	0.957941235601646	1	0.976694986864388	0.998013368711907	-1.9530078792756	-1.47540230217844	0.0589000462274912	0.999933768943056	-0.477605577097159
chr10	81230583	81230733	151	-	utr5	Atcay	0.877842785017132	1	0.859600388449546	1	0.804031513666158	0.998013368711907	-1.32269063973083	-1.47540230217844	0.0589000462274912	0.999933768943056	0.152711662447612
chr10	81346448	81346730	283	-	utr3	Hmg20b	0.975167680615341	1	0.978642990984301	1	0.971985965604382	0.998013368711907	-0.120614081313545	0.154846040559126	0.548622490070527	0.999933768943056	-0.275460121872671
chr10	81363845	81364234	390	-	utr3	4930404N11Rik	0.65310246789013	1	0.660738535197374	1	0.74032001174109	0.998013368711907	-0.0246185967408444	-1.09422133451909	0.343504156866793	NA	1.06960273777824
chr10	81367020	81367369	350	-	utr3	Fzr1	0.946083844348154	1	0.939505109832383	1	0.925652924818121	0.998013368711907	-0.0297165186284649	0.0616748614445081	0.840208256383723	0.999933768943056	-0.091391380072973
chr10	81400273	81400971	699	-	utr3	Nfic	0.541753134498005	1	0.501864318970897	1	0.405016398372084	0.998013368711907	-0.285367394688997	-0.202508493890611	0.567267156236678	0.999933768943056	-0.0828589007983856
chr10	81420429	81420678	250	-	exon	Nfic	0.857246808224418	1	0.892723839643085	1	0.942336096597848	0.998013368711907	-0.200780035306963	-0.202508493890611	0.567267156236678	0.999933768943056	0.00172845858364787
chr10	81460521	81460620	100	-	utr3	Celf5	0.294835385315306	1	0.249449779707337	1	0.542753166316746	0.998013368711907	0.15587416608183	-0.263525187805128	0.462644278919898	0.999933768943056	0.419399353886958
chr10	81461466	81461615	150	-	utr3	Celf5	0.621134963629057	1	0.609430274013003	1	0.8116511658118	0.998013368711907	-0.0459093915801255	-0.263525187805128	0.462644278919898	0.999933768943056	0.217615796225002
chr10	81487140	81487239	100	-	utr3	Ncln	0.652399565411188	1	0.667188298286295	1	0.733124263040439	0.998013368711907	-0.167622856858549	-0.0964799391295582	0.670100504419344	0.999933768943056	-0.0711429177289909
chr10	81595981	81596279	299	-	utr3	Tle6	0.947693188557149	1	0.941232807296624	1	0.88838638041478	0.998013368711907	0.461398350912984	0.477743462216742	0.567041151790005	0.999933768943056	-0.0163451113037581
chr10	81606467	81606616	150	-	exon	Gm26896	0.309271724685005	1	0.296607458943178	1	0.541303400119103	0.998013368711907	0.0227981964928476	-0.597034157721912	0.348085927173874	0.999933768943056	0.61983235421476
chr10	81608355	81608603	249	-	exon	Gm26896	0.741538388578776	1	0.752347841850905	1	0.840771748577857	0.998013368711907	0.0253779245676763	-0.597034157721912	0.348085927173874	0.999933768943056	0.622412082289588
chr10	81609395	81609741	347	-	exon	Gm26896	0.84312211049066	1	0.872080407639446	1	0.958233110530584	0.998013368711907	0.0567299267349099	-0.597034157721912	0.348085927173874	0.999933768943056	0.653764084456822
chr10	82845783	82845981	199	-	exon	Gm38560	0.888867368168085	1	0.886689495136301	1	0.940027953699386	0.998013368711907	-0.127200622946188	0.322104291092542	0.651138652034113	0.999933768943056	-0.44930491403873
chr10	83233447	83233547	101	-	utr3	Slc41a2	0.276295347672085	1	0.279692912225271	1	0.40606534783236	0.998013368711907	0.0285447745086101	0.0508840199302724	0.906611907635705	0.999933768943056	-0.0223392454216624
chr10	83316273	83316573	301	-	exon	Slc41a2	0.939439059893241	1	0.945344573723397	1	0.935265071341826	0.998013368711907	0.0560758681575333	0.0508840199302724	0.906611907635705	0.999933768943056	0.00519184822726089
chr10	83600633	83600883	251	-	utr3	Appl2	0.669537748693159	1	0.6326140279807	1	0.666300602071039	0.998013368711907	0.054007223244969	-0.109404261038309	0.785241535875637	0.999933768943056	0.163411484283278
chr10	84373841	84374140	300	-	utr3	Nuak1	0.260878416968877	1	0.240367782787936	1	0.248358098526383	0.998013368711907	0.14938789910275	0.405997712447348	0.421248150443245	0.999933768943056	-0.256609813344597
chr10	84374289	84375185	897	-	exon	Nuak1	0.433673840936232	1	0.432784660031305	1	0.288871383744753	0.998013368711907	-0.114132627523039	0.405997712447348	0.421248150443245	0.999933768943056	-0.520130339970387
chr10	84527351	84528447	1097	-	utr3	Ckap4	0.797812223829488	1	0.823705800239643	1	0.899998040072407	0.998013368711907	0.285357011320492	0.242879597649098	0.233725452547974	0.999933768943056	0.0424774136713935
chr10	85097965	85098754	790	-	utr3	Fhl4	0.75218857391024	1	0.783893760693401	1	0.837068147089695	0.998013368711907	0.441875738883562	0.233293117832424	0.544673377369597	0.999933768943056	0.208582621051137
chr10	85119482	85120017	536	-	utr3	Mterf2	0.634211694218886	1	0.695049775833462	1	0.783542028890696	0.998013368711907	0.118784485532141	0.238022162988283	0.357568533653782	0.999933768943056	-0.119237677456142
chr10	85120308	85120698	391	-	exon	Mterf2	0.861958458808631	1	0.901570512231266	1	0.938790741104315	0.998013368711907	0.117269081339506	0.238022162988283	0.357568533653782	0.999933768943056	-0.120753081648777
chr10	85892065	85892165	101	-	utr3	Prdm4	0.0558610101237669	1	0.0732263652580134	1	0.163691219450136	0.998013368711907	-0.0447427682411718	-0.138823843139519	0.434455557646728	0.999933768943056	0.0940810748983468
chr10	85892810	85893256	447	-	utr3	Prdm4	0.974273407458763	1	0.958446370162798	1	0.986914842597522	0.998013368711907	-0.181905306980663	-0.138823843139519	0.434455557646728	0.999933768943056	-0.0430814638411447
chr10	85907357	85907953	597	-	utr3	Prdm4	0.847416836445588	1	0.895687679300195	1	0.925993923178008	0.998013368711907	-0.423154934173232	-0.138823843139519	0.434455557646728	0.999933768943056	-0.284331091033713
chr10	85938785	85939032	248	-	utr3	Rtcb	0.487045312469349	1	0.543578326063966	1	0.660315702714832	0.998013368711907	0.255714302636504	0.0631916083655076	0.762617015236545	0.999933768943056	0.192522694270997
chr10	86055275	86055425	151	-	utr3	Syn3	0.724388117691697	1	0.693372412181271	1	0.751704775139298	0.998013368711907	0.140639301026776	0.312289187698002	0.614191683403843	0.999933768943056	-0.171649886671226
chr10	86467212	86467362	151	-	utr5	Syn3	0.550084016327806	1	0.513006034457336	1	0.691726460097515	0.998013368711907	0.574053827210454	0.312289187698002	0.614191683403843	0.999933768943056	0.261764639512452
chr10	86704300	86705310	1011	-	exon	Hsp90b1	0.975766122310385	1	0.980184980398046	1	0.933125249440321	0.998013368711907	-0.0969223358820108	0.00135876743564938	0.997228645123491	0.999933768943056	-0.0982811033176602
chr10	87491513	87491811	299	-	utr3	Ascl1	0.795300928380404	1	0.797392423816102	1	0.696278953456369	0.998013368711907	0.235869234564484	0.281555462746143	0.499485046772404	0.999933768943056	-0.0456862281816596
chr10	87493412	87493610	199	-	utr5	Ascl1	0.84529801122716	1	0.846192338185413	1	0.785198035658404	0.998013368711907	0.287038112500226	0.281555462746143	0.499485046772404	0.999933768943056	0.00548264975408264
chr10	88746657	88746957	301	-	utr3	Utp20	0.953451499123639	1	0.954405267259012	1	0.970245869841108	0.998013368711907	-0.158478460285457	-0.0946363805475424	0.81179645809518	0.999933768943056	-0.0638420797379144
chr10	89413062	89414358	1297	-	utr3	Gas2l3	0.994304839060351	1	0.994928505988456	1	0.955019989736086	0.998013368711907	0.539789725964334	0.666339852128951	0.458134114695935	0.999933768943056	-0.126550126164617
chr10	89576454	89576553	100	-	exon	Slc17a8	0.0666772615724126	1	0.0449610931013035	1	0.309014593562699	0.998013368711907	0.954639934480653	0.528907012320931	0.521676215474702	0.999933768943056	0.425732922159721
chr10	89638871	89638971	101	-	utr3	Scyl2	0.739454074288533	1	0.710831778727084	1	0.872585572512979	0.998013368711907	0.223800844518744	0.19644994215238	0.379022471768216	0.999933768943056	0.0273509023663635
chr10	89640221	89640971	751	-	utr3	Scyl2	0.494234110611258	1	0.570305187465905	1	0.710463060193282	0.998013368711907	0.156983039877122	0.19644994215238	0.379022471768216	0.999933768943056	-0.0394669022752586
chr10	91149221	91149470	250	-	utr3	Tmpo	0.31375981959517	1	0.314972897874667	1	0.2197842875575	0.998013368711907	0.548621929531889	0.117106434476712	0.791082121339738	0.999933768943056	0.431515495055177
chr10	91163081	91163281	201	-	exon	Tmpo	0.794507593604542	1	0.811796918434969	1	0.813666595442069	0.998013368711907	0.293779795130761	0.117106434476712	0.791082121339738	0.999933768943056	0.176673360654049
chr10	93247514	93247964	451	-	utr3	Elk3	0.754307705954404	1	0.756187362779981	1	0.674372039299549	0.998013368711907	0.104997533323906	0.270150633626174	0.522344634251468	0.999933768943056	-0.165153100302268
chr10	93249164	93249464	301	-	utr3	Elk3	0.777735600821513	1	0.770472721447994	1	0.682845749567321	0.998013368711907	0.211644771810058	0.270150633626174	0.522344634251468	0.999933768943056	-0.0585058618161158
chr10	93249913	93250013	101	-	utr3	Elk3	0.853350440084863	1	0.863306159766948	1	0.897412455709533	0.998013368711907	0.19937875654561	0.270150633626174	0.522344634251468	0.999933768943056	-0.0707718770805634
chr10	93264911	93265161	251	-	exon	Elk3	0.910324800927556	1	0.91907439377731	1	0.957359302482417	0.998013368711907	0.135223278337925	0.270150633626174	0.522344634251468	0.999933768943056	-0.134927355288249
chr10	93969178	93969278	101	-	utr3	Vezt	0.550428285528628	1	0.523703752460897	1	0.655347628372447	0.998013368711907	0.200506039735256	-0.0231179639008061	0.931587565608713	0.999933768943056	0.223624003636062
chr10	93969378	93969678	301	-	utr3	Vezt	0.986105967318297	1	0.977571768043683	1	0.940891145645898	0.998013368711907	0.0981901680492702	-0.0231179639008061	0.931587565608713	0.999933768943056	0.121308131950076
chr10	93969778	93970677	900	-	utr3	Vezt	0.809167209014233	1	0.859175127623821	1	0.887127442942527	0.998013368711907	-0.0685623656653368	-0.0231179639008061	0.931587565608713	0.999933768943056	-0.0454444017645307
chr10	94672915	94673114	200	-	exon	Cep83os	0.0705139842798321	1	0.0312400563711371	1	0.313980784556509	0.998013368711907	0.00237568250394767	0.285260300952388	0.229287752937044	0.999933768943056	-0.28288461844844
chr10	95175242	95175638	397	-	utr3	Cradd	0.776244637390327	1	0.80368410144474	1	0.834034305762829	0.998013368711907	0.00988006842912197	0.135653790353791	0.694579594284009	0.999933768943056	-0.125773721924669
chr10	95412485	95412634	150	-	utr3	Socs2	0.726422340890917	1	0.705292238036175	1	0.773387869063653	0.998013368711907	-1.23050948534543	-2.01042340177282	0.00687052098808926	0.638678837666042	0.779913916427385
chr10	95412933	95413032	100	-	exon	Socs2	0.231272805944225	1	0.200830174849522	1	0.221271339900953	0.998013368711907	-1.57293125016661	-2.01042340177282	0.00687052098808926	0.638678837666042	0.437492151606208
chr10	99106687	99106886	200	-	exon	Gm48768	0.764914143621093	1	0.764366337274048	1	0.888791648592238	0.998013368711907	0.168469443760486	-0.151946870965103	0.783951634113015	0.999933768943056	0.320416314725589
chr10	99107184	99107383	200	-	exon	Gm48768	0.142725012817404	1	0.0720548428648188	1	0.739777269604413	0.998013368711907	-0.568892909820592	-0.151946870965103	0.783951634113015	0.999933768943056	-0.416946038855489
chr10	99107881	99108080	200	-	exon	Gm48768	0.630107885888738	1	0.609484077018992	1	0.751620109651245	0.998013368711907	-0.327308159318159	-0.151946870965103	0.783951634113015	0.999933768943056	-0.175361288353056
chr10	100446499	100446648	150	-	utr3	Tmtc3	0.58019697266586	1	0.588340942844217	1	0.61869186219079	0.998013368711907	0.450326539389436	0.227894971235404	0.497157122254061	0.999933768943056	0.222431568154031
chr10	100446748	100447048	301	-	utr3	Tmtc3	0.399414288716763	1	0.421044616926192	1	0.461228232911828	0.998013368711907	0.328783660393875	0.227894971235404	0.497157122254061	0.999933768943056	0.100888689158471
chr10	100447198	100447597	400	-	exon	Tmtc3	0.741368131333435	1	0.741268951692301	1	0.713806736719833	0.998013368711907	0.200990502890527	0.227894971235404	0.497157122254061	0.999933768943056	-0.026904468344877
chr10	105189608	105190106	499	-	utr3	Tmtc2	0.415509062720368	1	0.516915945534924	1	0.693297100443792	0.998013368711907	0.443431555431405	0.374039565989863	0.0184758866215058	0.999933768943056	0.0693919894415425
chr10	105370070	105413754	43685	-	exon	Gm48203	0.490274755853834	1	0.590452839388045	1	0.753482497722883	0.998013368711907	0.327134453183246	-0.103078271452836	0.966264388905024	NA	0.430212724636082
chr10	105823243	105826378	3136	-	utr3	Mettl25	0.373147153889627	1	0.39847926232177	1	0.566390231910022	0.998013368711907	0.0642998187162502	-0.0186302594707118	0.939454386366323	0.999933768943056	0.082930078186962
chr10	105839295	105839544	250	-	exon	Mettl25	0.941995200338478	1	0.935395521080691	1	0.932559374784754	0.998013368711907	-0.0784651404798045	-0.0186302594707118	0.939454386366323	0.999933768943056	-0.0598348810090927
chr10	105841131	105841280	150	-	exon	Mettl25	0.843083850526665	1	0.830504863870053	1	0.917557145057925	0.998013368711907	0.427519713240167	-0.0186302594707118	0.939454386366323	0.999933768943056	0.446149972710879
chr10	109767002	109767101	100	-	exon	Nav3	0.165010141248125	1	0.1365572251069	1	0.344554996685814	0.998013368711907	1.054474614852	0.226075066715028	0.503156228187571	0.999933768943056	0.828399548136976
chr10	109852624	109853422	799	-	exon	Nav3	0.62132882123742	1	0.645882042726748	1	0.696832549845074	0.998013368711907	0.0536305448657908	0.226075066715028	0.503156228187571	0.999933768943056	-0.172444521849238
chr10	110216775	110217024	250	-	exon	Nav3	0.954082511006906	1	0.969266988338439	1	0.955551684871462	0.998013368711907	-0.298015039085537	0.226075066715028	0.503156228187571	0.999933768943056	-0.524090105800566
chr10	110944029	110944429	401	-	utr3	Zdhhc17	0.988859291101402	1	0.963901218750239	1	0.964758371208907	0.998013368711907	0.0393794863286058	0.0495988069859115	0.746947022307999	0.999933768943056	-0.0102193206573057
chr10	110982096	111005607	23512	-	utr5	Zdhhc17	0.215302658706749	1	0.280357764140297	1	0.506173167694582	0.998013368711907	0.199494708533615	0.0495988069859115	0.746947022307999	0.999933768943056	0.149895901547704
chr10	111507019	111507613	595	-	exon	Gm28592	0.840414530759679	1	0.828699708546616	1	0.903365341334527	0.998013368711907	-0.245031937070002	NA	NA	NA	NA
chr10	112927067	112928703	1637	-	utr3	Atxn7l3b	0.97110098749418	1	0.939009881471656	1	0.973235744844434	0.998013368711907	0.068371140560902	0.087486127262593	0.682448863770442	0.999933768943056	-0.0191149867016909
chr10	115233214	115240927	7714	-	exon	Tbc1d15	0.488530145842716	1	0.577897401718019	1	0.748778560727609	0.998013368711907	0.188098524169186	0.025753857707986	0.898862047124859	0.999933768943056	0.1623446664612
chr10	115315049	115315148	100	-	utr3	Rab21	0.76756505199191	1	0.75639980704653	1	0.909291405034878	0.998013368711907	-0.472075038490134	0.201084771383171	0.360045463960442	0.999933768943056	-0.673159809873306
chr10	115315443	115315544	102	-	utr5	Rab21	0.740719257049817	1	0.734219141591168	1	0.897857479916203	0.998013368711907	-0.421800034618194	0.201084771383171	0.360045463960442	0.999933768943056	-0.622884806001366
chr10	115372230	115372876	647	-	utr3	Thap2	0.890395337758873	1	0.904428693690618	1	0.947300147121813	0.998013368711907	0.384374278229794	0.474598662864824	0.0295710890846262	0.999933768943056	-0.0902243846350297
chr10	115452055	115452154	100	-	exon	Lgr5	0.98603692302213	1	0.985832548074009	1	0.973826327055502	0.998013368711907	0.178251059429443	0.407925818863095	0.251164813125496	0.999933768943056	-0.229674759433652
chr10	115452453	115452553	101	-	exon	Lgr5	0.74709530193314	1	0.731930026434059	1	0.877209600599881	0.998013368711907	0.46370671563803	0.407925818863095	0.251164813125496	0.999933768943056	0.0557808967749355
chr10	115452852	115452951	100	-	exon	Lgr5	0.838651513425865	1	0.826326272308148	1	0.845163769049623	0.998013368711907	0.398340191092121	0.407925818863095	0.251164813125496	0.999933768943056	-0.00958562777097371
chr10	116417911	116418109	199	-	utr3	Kcnmb4	0.950600330045795	1	0.960829128908564	1	0.894500303107537	0.998013368711907	0.390671097769546	0.308048671068984	0.524836655053944	0.999933768943056	0.082622426700562
chr10	116485260	116485409	150	-	utr3	Cnot2	0.547768876406924	1	0.596925642751571	1	0.699072480358018	0.998013368711907	0.202167290808383	0.0759111649773478	0.68714852791347	0.999933768943056	0.126256125831035
chr10	116485807	116485906	100	-	utr3	Cnot2	0.652781922249336	1	0.637590247909506	1	0.791759398052225	0.998013368711907	0.199623884793561	0.0759111649773478	0.68714852791347	0.999933768943056	0.123712719816213
chr10	116906726	116907024	299	-	utr3	Rab3ip	0.643028218795178	1	0.670424019340781	1	0.72332290485941	0.998013368711907	-0.0326754063806079	0.196170505372002	0.525731625258161	0.999933768943056	-0.22884591175261
chr10	117071176	117071276	101	-	utr3	Frs2	0.485786935030944	1	0.559312157018076	1	0.729541414472997	0.998013368711907	-0.197065120803411	-0.0244027110471431	0.932107271344278	0.999933768943056	-0.172662409756268
chr10	117073475	117074725	1251	-	utr3	Frs2	0.721242684057375	1	0.682206539205235	1	0.654030569139492	0.998013368711907	0.00307854845585399	-0.0244027110471431	0.932107271344278	0.999933768943056	0.0274812595029971
chr10	117215367	117215757	391	-	utr3	Yeats4	0.885800178393848	1	0.892454370323607	1	0.938134207122784	0.998013368711907	-0.00948614771891759	0.0317435890345997	0.907956181935346	0.999933768943056	-0.0412297367535172
chr10	117690121	117690718	598	-	utr3	Mdm2	0.545903687649107	1	0.669481451998395	1	0.720920823201557	0.998013368711907	-0.0913839092913645	0.0578177425295694	0.772632267137371	0.999933768943056	-0.149201651820934
chr10	117735268	117735466	199	-	utr3	Slc35e3	0.835796612327959	1	0.817537443815691	1	0.85487676224171	0.998013368711907	-0.0713731080815287	-0.176251840424236	0.530571578520787	0.999933768943056	0.104878732342707
chr10	118859422	118860415	994	-	utr3	Dyrk2	0.785403910443252	1	0.749348371819146	1	0.749045455282025	0.998013368711907	-0.102652879029263	0.0988448207083862	0.731447364594968	0.999933768943056	-0.201497699737649
chr10	119210827	119211772	946	-	exon	Cand1	0.995752230944951	1	0.990527737856007	1	0.998423443602584	0.998480075675391	0.123693578659041	0.19729318029801	0.225420879876074	0.999933768943056	-0.0735996016389691
chr10	120084253	120084550	298	-	utr3	Helb	0.233487275857866	1	0.29374729991072	1	0.537234751233322	0.998013368711907	0.0776382760132179	0.411623084861561	0.0469812695742445	0.999933768943056	-0.333984808848343
chr10	120105219	120105368	150	-	exon	Helb	0.955967077318687	1	0.977282286639115	1	0.967378152546986	0.998013368711907	0.356274402742358	0.411623084861561	0.0469812695742445	0.999933768943056	-0.0553486821192023
chr10	120105467	120105914	448	-	exon	Helb	0.718191802322671	1	0.712712443057984	1	0.818025726823284	0.998013368711907	0.215066475709378	0.411623084861561	0.0469812695742445	0.999933768943056	-0.196556609152183
chr10	120925396	120925495	100	-	exon	Lemd3	0.96041107086288	1	0.97940744287243	1	0.972731374431415	0.998013368711907	-0.20840789771853	-0.124163153471026	0.532392619023501	0.999933768943056	-0.0842447442475043
chr10	120977994	120978638	645	-	exon	Lemd3	0.0507501496080007	1	0.0862599559511638	1	0.260831416888528	0.998013368711907	0.0988961725370901	-0.124163153471026	0.532392619023501	0.999933768943056	0.223059326008116
chr10	121264319	121264518	200	-	utr3	Tbc1d30	0.735128215365469	1	0.724743298850532	1	0.823485929464037	0.998013368711907	-0.679216107601469	0.0575233227214793	0.898108564757351	0.999933768943056	-0.736739430322949
chr10	121265914	121266064	151	-	utr3	Tbc1d30	0.516376721662616	1	0.494091547394522	1	0.77990874007129	0.998013368711907	-0.264648462232747	0.0575233227214793	0.898108564757351	0.999933768943056	-0.322171784954227
chr10	121266463	121266812	350	-	utr3	Tbc1d30	0.277013959328706	1	0.272576791084258	1	0.491288622292317	0.998013368711907	-0.122598512451118	0.0575233227214793	0.898108564757351	0.999933768943056	-0.180121835172597
chr10	121267011	121267311	301	-	utr3	Tbc1d30	0.997603516272964	1	0.986581334682429	1	0.932323611732432	0.998013368711907	-0.27788771694328	0.0575233227214793	0.898108564757351	0.999933768943056	-0.335411039664759
chr10	121412337	121412834	498	-	utr3	Rassf3	0.884287927909902	1	0.893206442808981	1	0.711032626309495	0.998013368711907	-0.297592073049432	-0.391475518508881	0.570206991726694	0.999933768943056	0.0938834454594494
chr10	121784334	121785581	1248	-	utr3	Srgap1	0.828175069607528	1	0.875221047198298	1	0.924445769117548	0.998013368711907	0.0616666945796294	0.225013586251389	0.425833364568112	0.999933768943056	-0.16334689167176
chr10	122079356	122079952	597	-	utr3	Tmem5	0.885074076783722	1	0.859697596453393	1	0.943149984985319	0.998013368711907	-0.00238307200341948	-0.0982524128399988	0.705597306405575	0.999933768943056	0.0958693408365793
chr10	122995358	122995657	300	-	utr3	Mon2	0.714110674366526	1	0.707077448576443	1	0.815841456004403	0.998013368711907	0.00315446609190045	0.0224349812872603	0.931741355440496	0.999933768943056	-0.0192805151953598
chr10	123013516	123013866	351	-	exon	Mon2	0.62072804266662	1	0.642795536911277	1	0.684293723645652	0.998013368711907	-0.171641503271255	0.0224349812872603	0.931741355440496	0.999933768943056	-0.194076484558516
chr10	123113305	123113655	351	-	utr3	Usp15	0.722220638259974	1	0.764805196254723	1	0.821391724765035	0.998013368711907	-0.119943299706889	-0.0616901808796181	0.735772058329204	0.999933768943056	-0.0582531188272706
chr10	125228061	125230713	2653	-	exon	Slc16a7	0.543102297865513	1	0.541287256825079	1	0.612852318799142	0.998013368711907	0.0091960043519751	0.216090485624367	0.688910849054382	0.999933768943056	-0.206894481272392
chr10	126887297	126887544	248	-	utr3	Atp23	0.67755492336952	1	0.691391847239281	1	0.685055265256367	0.998013368711907	-0.0325475618349456	-0.0644525023837739	0.855653857846316	0.999933768943056	0.0319049405488283
chr10	127022483	127022680	198	-	utr3	Tsfm	0.684196154525791	1	0.684028746398185	1	0.630407431596991	0.998013368711907	0.438967021406323	0.268464371539012	0.531139705650768	0.999933768943056	0.170502649867311
chr10	127055409	127055509	101	-	utr3	March9	0.462147662891221	1	0.449517412183206	1	0.63205199705025	0.998013368711907	-0.406173915305968	-0.104846780149235	0.77954966583722	0.999933768943056	-0.301327135156733
chr10	127056056	127056803	748	-	utr3	March9	0.986309420634531	1	0.988682359221631	1	0.991214894740238	0.998013368711907	-0.143638907987977	-0.104846780149235	0.77954966583722	0.999933768943056	-0.0387921278387425
chr10	127172089	127172337	249	-	utr3	Slc26a10	0.673254834686034	1	0.641379562892702	1	0.722939277596327	0.998013368711907	-0.280037908158356	-0.595830364318181	0.500247744606692	0.999933768943056	0.315792456159825
chr10	127182625	127182725	101	-	utr3	Arhgef25	0.142820530007485	1	0.168130126253346	1	0.351725390310003	0.998013368711907	0.28345585009498	-0.0744821182628789	0.852311856176254	0.999933768943056	0.357937968357859
chr10	127190477	127190625	149	-	utr3	Dtx3	0.529000287220203	1	0.517803285807014	1	0.605462901278216	0.998013368711907	0.148060262923304	-0.137489134461043	0.693771013580404	0.999933768943056	0.285549397384347
chr10	127194503	127194602	100	-	utr5	Dtx3	0.59267629258606	1	0.662453830970235	1	0.777066394414621	0.998013368711907	-0.10978910191384	-0.137489134461043	0.693771013580404	0.999933768943056	0.0277000325472028
chr10	127198307	127198654	348	-	utr3	Pip4k2c	0.954633855049771	1	0.923275270874738	1	0.956279429360135	0.998013368711907	0.064393984327766	-0.0111876849618485	0.95818834918672	0.999933768943056	0.0755816692896145
chr10	127517715	127517814	100	-	utr3	Shmt2	0.94869039938208	1	0.94243798633894	1	0.946059460329161	0.998013368711907	0.259296729690392	0.345304398427246	0.372377581200844	0.999933768943056	-0.086007668736854
chr10	127661217	127661616	400	-	utr3	Nab2	0.977993642130839	1	0.978803951087155	1	0.945296871332591	0.998013368711907	0.0303628148038722	0.0664269344171391	0.928625665843396	0.999933768943056	-0.0360641196132669
chr10	127664636	127664736	101	-	exon	Nab2	0.996900436066174	1	0.999138356709665	1	0.985918801353682	0.998013368711907	-0.0203669555328232	0.0664269344171391	0.928625665843396	0.999933768943056	-0.0867938899499623
chr10	128131608	128131857	250	-	utr3	Rbms2	0.542820975229972	1	0.573536081243391	1	0.63505645903439	0.998013368711907	0.326214747440925	0.545810759325562	0.0517050312879076	0.999933768943056	-0.219596011884637
chr10	128131956	128132106	151	-	utr3	Rbms2	0.368190530166736	1	0.372816444287659	1	0.643943267571214	0.998013368711907	0.813711103078976	0.545810759325562	0.0517050312879076	0.999933768943056	0.267900343753414
chr10	128176433	128179845	3413	-	utr5	Rbms2	0.652984904787772	1	0.672423835917901	1	0.797905259931651	0.998013368711907	0.395161588591513	0.545810759325562	0.0517050312879076	0.999933768943056	-0.150649170734048
chr10	128210798	128211193	396	-	utr3	Spryd4	0.933207492828692	1	0.926197079936763	1	0.950185780264614	0.998013368711907	-0.0425261511488633	0.0746276071554821	0.846746162447993	0.999933768943056	-0.117153758304345
chr10	128409643	128409741	99	-	utr5	Nabp2	0.037514011632696	1	0.0323551029856246	1	0.15578651765948	0.998013368711907	-0.650003920047183	-0.0538983797988153	0.768314572990106	0.999933768943056	-0.596105540248367
chr10	128543706	128545851	2146	-	utr3	Zc3h10	0.768137953735969	1	0.807591045554984	1	0.797130011751002	0.998013368711907	-0.107488610163682	-0.108591540725625	0.729043544073253	0.999933768943056	0.00110293056194384
[truncated: 15,760 more rows]
