# Supplementary material for: Limits in the detection of m6A changes using MeRIP/m6A-seq
Source: Sci Rep. 2020 Apr 20;10:6590. doi: 10.1038/s41598-020-63355-3 (PMC7170965; doi:10.1038/s41598-020-63355-3)
Supplement: Supplementary file 3 — Supplementary information 3. [file 41598_2020_63355_MOESM3_ESM.zip › additional_file4_v2/metdiff_deq_results/positive_fustin_circadian_2013_deq_results.txt]

seqnames	start	end	width	strand	annot	main.gene	deseq2.p	deseq2.padj	edger.p	edger.padj	qnb.p	qnb.padj	metdiff.p	metdiff.padj	peak.l2fc	gene.l2fc	gene.p	gene.padj	diff.l2fc
chr1	631522	631721	200	+	exon	MTCO1P12	0.624624054054569	NA	0.588442258439662	1	0.557174323427383	0.972677252540097	0.446084706538497	0.579119805779389	0.0477113110859579	0.0338381156467801	0.790103280380564	0.870991367585886	0.0138731954391778
chr1	841463	841613	151	+	exon	LINC01128	0.496001450188312	NA	0.391077210945682	1	0.461914698298511	0.949561101787418	0.360677576122562	0.500392284783117	1.0652168864072	0.385463931088809	0.0113734813979812	0.0272996680196398	0.679752955318389
chr1	853814	853964	151	+	exon	LINC01128	0.71463162111707	NA	0.637950500306561	1	0.701560349897702	0.991589773625818	0.534051846507416	0.654103550647719	0.426880339212228	0.385463931088809	0.0113734813979812	0.0272996680196398	0.0414164081234196
chr1	856256	856456	201	+	exon	LINC01128	0.593751506539665	NA	0.471899783759058	1	0.530396718701577	0.967224716085232	0.272071220537355	0.418699627503922	-0.13052131656358	0.385463931088809	0.0113734813979812	0.0272996680196398	-0.515985247652388
chr1	1014194	1014442	249	+	exon	ISG15	0.335234876830526	0.949870843872643	0.327968290187366	1	0.393823129957857	0.932996444255041	0.291840838174218	0.437702715810999	-0.120987620138056	-0.100527988963525	0.348360602383968	0.496084279289144	-0.0204596311745315
chr1	1020173	1020372	200	+	utr5	AGRN	0.44293092391727	0.960010182394116	0.329235230260072	1	0.283211700131525	0.891404957880743	0.0189434165542405	0.151878658755223	-0.657422092457272	-0.386961635696574	8.82348976715341e-18	8.23492402843842e-17	-0.270460456760698
chr1	1043955	1044365	411	+	exon	AGRN	0.566414526371966	0.973843454610507	0.416270964076641	1	0.403585865414123	0.935750944920482	0.0141083694273421	0.148041209152311	-0.532742771910004	-0.386961635696574	8.82348976715341e-18	8.23492402843842e-17	-0.14578113621343
chr1	1048074	1048274	201	+	exon	AGRN	0.0257252267391264	0.632266447607537	0.0285156991866663	1	0.0363783967148193	0.574420868916573	0.531988438904385	0.652728814259094	-0.400085845880969	-0.386961635696574	8.82348976715341e-18	8.23492402843842e-17	-0.013124210184395
chr1	1050470	1050754	285	+	exon	AGRN	0.253671117341563	0.917106438329528	0.290281254696369	1	0.347522621492503	0.917005096482848	0.38575533549929	0.523941961985439	-0.385622156997096	-0.386961635696574	8.82348976715341e-18	8.23492402843842e-17	0.00133947869947754
chr1	1054923	1055982	1060	+	utr3	AGRN	0.836756454808932	0.98836691272305	0.667705403802917	1	0.630289417452483	0.982205969300245	0.0705969736996217	0.208967684028957	-0.535525303502793	-0.386961635696574	8.82348976715341e-18	8.23492402843842e-17	-0.148563667806219
chr1	1065413	1065964	552	+	exon	RP11-465B22.3	0.423201014206766	NA	0.29940649415666	1	0.372504972412128	0.924624184564203	0.130420674892097	0.273758928139593	-0.539101675307848	-0.115770609766259	0.688521605624479	0.795398329790851	-0.423331065541588
chr1	1327521	1328750	1230	+	utr3	CPTP	0.283003665794419	0.933048002947933	0.163138402987045	1	0.164684700102852	0.823380116191006	0.00132760883866945	0.146626794155994	0.138811823189362	0.3518004741375	6.42409567732488e-05	0.000223788808553619	-0.212988650948137
chr1	1400759	1401403	645	+	exon	RP4-758J18.2	0.455145889812942	0.961803355973552	0.314240305220698	1	0.336790284621332	0.91261966375157	0.157776481662981	0.302535093373556	-0.0882378960961707	0.0638095969415421	0.552713704700054	0.689268142310186	-0.152047493037713
chr1	1518951	1520299	1349	+	exon	ATAD3A	0.58151228363772	NA	0.448126132683305	1	0.493326270262031	0.956573462647453	0.0784870764447084	0.217344437518557	-0.209687630889799	-0.0474051345735812	0.570902866869248	0.70473494995049	-0.162282496316218
chr1	1529252	1533994	4743	+	exon	ATAD3A	0.969169346423129	NA	0.857577608076639	1	0.867246266926985	0.991589773625818	0.125736427998838	0.268878310508441	-0.198974486179794	-0.0474051345735812	0.570902866869248	0.70473494995049	-0.151569351606212
chr1	1615515	1616009	495	+	utr5	MIB2	0.866640251878542	NA	0.769536088040293	1	0.825776788664686	0.991589773625818	0.501766701697815	0.627443349487259	-0.801018051878405	0.492507861832536	3.85396073675878e-05	0.000137889249341371	-1.29352591371094
chr1	1623480	1623629	150	+	exon	MIB2	0.772285817108983	NA	0.657238541379855	1	0.696875864872234	0.991279919243319	0.432170090208588	0.566896966055886	0.784126276851139	0.492507861832536	3.85396073675878e-05	0.000137889249341371	0.291618415018603
chr1	2184946	2185295	350	+	utr3	PRKCZ	0.648579412400888	NA	0.671544182245629	1	0.698637668683773	0.991589773625818	0.164517919847209	0.309497680936396	-0.075405730061792	0.0968292788162451	0.355700511805867	0.503544493569148	-0.172235008878037
chr1	2229393	2229692	300	+	exon	SKI	0.195391414184995	NA	0.163917316878867	1	0.160313443556174	0.81703955535336	0.889838059133932	0.938966523728772	0.825697881563399	0.636926821490501	2.80335256324064e-19	2.84746447908785e-18	0.188771060072899
chr1	2303065	2303396	332	+	exon	SKI	0.0825896653925923	NA	0.041910475052054	1	0.0395925281837016	0.586326049769525	0.491405182557373	0.618833502146629	0.868559199882636	0.636926821490501	2.80335256324064e-19	2.84746447908785e-18	0.231632378392135
chr1	2304472	2307578	3107	+	utr3	SKI	0.394828286605212	0.957619535510943	0.440719775387093	1	0.468530312932794	0.951774941800128	0.225296579917844	0.371042017135548	0.587269953956039	0.636926821490501	2.80335256324064e-19	2.84746447908785e-18	-0.049656867534462
chr1	2307677	2308425	749	+	utr3	SKI	0.692905112338782	0.985602685502483	0.734098152464287	1	0.74005327451922	0.991589773625818	0.473349627616755	0.60255753651739	0.506715986816275	0.636926821490501	2.80335256324064e-19	2.84746447908785e-18	-0.130210834674226
chr1	2403098	2403697	600	+	utr3	RER1	0.058400055848093	0.769369786037056	0.0618694015617044	1	0.0514050813813164	0.6314409372151	0.12613885028822	0.269338289877474	0.31522949464069	0.236166776120272	3.03648608979616e-05	0.000110187943047161	0.0790627185204176
chr1	2405145	2405294	150	+	utr3	RER1	0.280618938709312	0.930431432519571	0.166910903692731	1	0.177835971670786	0.836180677102182	0.0429334055551787	0.180464738630873	0.646440640404575	0.236166776120272	3.03648608979616e-05	0.000110187943047161	0.410273864284303
chr1	2586847	2587238	392	+	exon	FAM213B	0.32958593483183	0.947646417684071	0.310799345403634	1	0.301629276283517	0.902468284026801	0.346839456735099	0.487856356783239	0.0593233702165903	0.232458823231081	0.00135302698469931	0.00389235351905063	-0.173135453014491
chr1	2589536	2589685	150	+	utr3	FAM213B	0.872815822768278	0.990825013354603	0.949722464769115	1	0.969544025870699	0.991589773625818	0.102870427701487	0.244291032962721	0.165613358584232	0.232458823231081	0.00135302698469931	0.00389235351905063	-0.0668454646468497
chr1	2590726	2591320	595	+	utr3	FAM213B	0.214282010989652	0.907068754702241	0.190154550985334	1	0.20129642884576	0.85126665957176	0.395744314173479	0.534020554470883	0.257723928150704	0.232458823231081	0.00135302698469931	0.00389235351905063	0.0252651049196229
chr1	3463276	3466005	2730	+	utr5	ARHGEF16	0.440201940216697	NA	0.374484944989917	1	0.397493102595946	0.934423516345866	0.499392200996877	0.625394547838243	0.0226221897646061	0.0389691120271113	0.737476196403186	0.831666469172831	-0.0163469222625053
chr1	3628650	3628945	296	+	utr3	TPRG1L	0.800540575632766	NA	0.677288369693503	1	0.711166177437907	0.991589773625818	0.0667269671298171	0.204502454433602	0.370733494955681	0.573557221640245	2.00508239495636e-12	1.35738368155822e-11	-0.202823726684564
chr1	3629585	3630029	445	+	utr3	TPRG1L	0.679823544852618	0.985602685502483	0.531933792544606	1	0.537870205287022	0.967321086308682	0.0983006975599742	0.238969519936407	0.39313920358839	0.573557221640245	2.00508239495636e-12	1.35738368155822e-11	-0.180418018051855
chr1	3733168	3733765	598	+	utr3	TP73	0.626677645579655	NA	0.616117342017542	1	0.646869192864002	0.98477373240476	0.299874129825303	0.444910823746075	-0.753565677092932	-0.624911600871152	1.10612193128436e-07	5.15099877700946e-07	-0.128654076221779
chr1	6098598	6098847	250	+	utr3	KCNAB2	0.744029998835501	NA	0.731907644212847	1	0.769345073353746	0.991589773625818	0.633016443464396	0.738045369338604	-1.54667902144559	-1.49725240984622	2.2332599197994e-28	3.60868529393467e-27	-0.0494266115993798
chr1	6580751	6581147	397	+	exon	ZBTB48	0.585026900032468	NA	0.428485341506311	1	0.474446503021401	0.954302643211689	0.133345858851645	0.276575764941738	0.199780889903105	0.431466700473089	0.000953618066964573	0.00281608928207897	-0.231685810569983
chr1	6588983	6589231	249	+	utr3	ZBTB48	0.995948814557754	NA	0.934747190242564	1	0.960361256492205	0.991589773625818	0.175611566357079	0.320028409705227	0.0389695357653245	0.431466700473089	0.000953618066964573	0.00281608928207897	-0.392497164707764
chr1	6613884	6614083	200	+	utr5	PHF13	0.738081758843231	NA	0.616392754194305	1	0.644817715474793	0.98429390206222	0.137509317233462	0.280711392697601	-0.591643601563255	-0.290232187651056	7.78843151238557e-05	0.000268816686138082	-0.301411413912199
chr1	6620026	6621994	1969	+	utr3	PHF13	0.171937178061987	0.902348872248606	0.0920635723411802	1	0.0712116256760047	0.684854820152222	0.00993578448243049	0.14663018614003	-0.540466383236785	-0.290232187651056	7.78843151238557e-05	0.000268816686138082	-0.250234195585729
chr1	6632848	6633345	498	+	utr3	THAP3	0.820724161024681	0.987475409861288	0.683107832006202	1	0.712753914050987	0.991589773625818	0.0586627720836579	0.194794007756395	-0.176482382747317	-0.0129966224030868	0.892709133540679	0.937537096796642	-0.16348576034423
chr1	6634543	6634792	250	+	utr3	THAP3	0.066957487730013	0.781908162908862	0.0490813830792704	1	0.0739595925932756	0.687747004695512	0.584863051018519	0.697480878692841	0.280834314756167	-0.0129966224030868	0.892709133540679	0.937537096796642	0.293830937159253
chr1	6634941	6635139	199	+	utr3	THAP3	0.753802739106088	0.985602685502483	0.61758940784607	1	0.65788962593882	0.986501168175393	0.080279591324568	0.21954442151263	0.041773061204443	-0.0129966224030868	0.892709133540679	0.937537096796642	0.0547696836075298
chr1	6635387	6635536	150	+	utr3	THAP3	0.816057894613894	NA	0.696359745620667	1	0.718602261336455	0.991589773625818	0.136723437693371	0.280069533957752	0.0916507916821676	-0.0129966224030868	0.892709133540679	0.937537096796642	0.104647414085254
chr1	6887740	6887940	201	+	utr3	CAMTA1	0.852086910452121	NA	0.744410549420263	1	0.729957804605704	0.991589773625818	0.175115563180781	0.319652684683006	-0.424874743454699	-0.201902729124889	0.00870992212452886	0.0214242766575193	-0.22297201432981
chr1	7766562	7766811	250	+	utr3	CAMTA1	0.606715599910048	NA	0.51145054624612	1	0.593445179171871	0.98006852982119	0.364134809552996	0.503952194570279	-0.851262866858948	-0.201902729124889	0.00870992212452886	0.0214242766575193	-0.649360137734059
chr1	7780989	7781136	148	+	utr3	VAMP3	0.404806775842185	0.957619535510943	0.267254864143666	1	0.258283490312479	0.878489781743408	0.00834096577133403	0.146626794155994	0.820790973537283	1.06753290453284	1.03218756408195e-83	8.31230395661177e-82	-0.246741930995559
chr1	7784707	7785442	736	+	utr5	PER3	0.938829367983836	NA	0.842002826236801	1	0.817926142647119	0.991589773625818	0.043283507356654	0.18097731023882	-1.78237754455471	-1.78167232651061	9.53486651617506e-160	2.61922783199329e-157	-0.000705218044098066
chr1	7827126	7827626	501	+	exon	PER3	0.55258225386707	0.972640970808106	0.586752630627709	1	0.504589138865195	0.959094748419361	0.111791300673888	0.254483313751527	-1.99566485035353	-1.78167232651061	9.53486651617506e-160	2.61922783199329e-157	-0.213992523842921
chr1	7842728	7842878	151	+	utr3	PER3	0.391182790911646	NA	0.331819141208669	1	0.363589905730897	0.922780528783041	0.168010604689486	0.313012481097964	-1.76062921195699	-1.78167232651061	9.53486651617506e-160	2.61922783199329e-157	0.0210431145536232
chr1	7961780	7965338	3559	+	utr5	PARK7	0.142439259728024	0.86084229125142	0.153473538290082	1	0.118734405155549	0.75772738175743	0.119341816939937	0.261960653084158	-0.114257853789511	-0.129672467641777	0.00148402789211353	0.00423912438783626	0.0154146138522669
chr1	9244956	9245455	500	+	exon	H6PD	0.934698190051695	NA	0.987185458715216	1	0.970514888112517	0.991589773625818	0.367147622018221	0.506661007808386	0.273465436670425	0.312948888800621	0.000256297309384946	0.000826240498099363	-0.0394834521301963
chr1	9263811	9263961	151	+	exon	H6PD	0.873902969736534	NA	0.882969124402387	1	0.930348835942696	0.991589773625818	0.754815846615148	0.836585698483863	0.440326719483781	0.312948888800621	0.000256297309384946	0.000826240498099363	0.127377830683159
chr1	9264808	9265007	200	+	utr3	H6PD	0.476654372992252	NA	0.355738691296429	1	0.39427692110268	0.93321506612064	0.0944272373361098	0.235557709900783	0.262893528882581	0.312948888800621	0.000256297309384946	0.000826240498099363	-0.0500553599180398
chr1	9265107	9265257	151	+	utr3	H6PD	0.87216362119127	NA	0.809045039787806	1	0.867716749834058	0.991589773625818	0.433220891437194	0.567756595755401	0.186292684272078	0.312948888800621	0.000256297309384946	0.000826240498099363	-0.126656204528543
chr1	9268895	9269443	549	+	utr3	H6PD	0.75868377614905	NA	0.660413841678784	1	0.716624627697699	0.991589773625818	0.174435294555203	0.319129345779177	0.149353746285187	0.312948888800621	0.000256297309384946	0.000826240498099363	-0.163595142515434
chr1	9269792	9269941	150	+	utr3	H6PD	0.384810060173107	NA	0.289060563343933	1	0.336830183521872	0.91261966375157	0.999823585761536	1	0.0225171444172565	0.312948888800621	0.000256297309384946	0.000826240498099363	-0.290431744383365
chr1	9270041	9270241	201	+	utr3	H6PD	0.993738467963908	NA	0.962036301826383	1	0.958970410731258	0.991589773625818	0.545782208260289	0.664177150833419	0.00955178055162486	0.312948888800621	0.000256297309384946	0.000826240498099363	-0.303397108248996
chr1	9355761	9367856	12096	+	utr3	SPSB1	0.454994833090216	0.961803355973552	0.318649859420401	1	0.282634558563786	0.891209676843657	0.0275419925812272	0.162967687663279	0.572636467872917	0.730631130204737	5.28785238446903e-21	5.90210268628568e-20	-0.15799466233182
chr1	9368004	9368201	198	+	utr3	SPSB1	0.795094981276405	NA	0.685879365635957	1	0.725487548736221	0.991589773625818	0.110272724680593	0.252755091321844	0.274259465264589	0.730631130204737	5.28785238446903e-21	5.90210268628568e-20	-0.456371664940148
chr1	9613132	9613430	299	+	utr3	TMEM201	0.513421434142187	NA	0.487951346071778	1	0.539552847163161	0.967321086308682	0.745156709297713	0.828828872965954	0.689078571436156	0.93307245654533	1.29684676793163e-29	2.2111684581775e-28	-0.243993885109174
chr1	9726921	9727469	549	+	utr3	PIK3CD	0.672938487544706	0.985602685502483	0.728289203395415	1	0.753119738630231	0.991589773625818	0.0909350640214409	0.231165268147528	0.817219286005475	0.922343849051114	7.25436078813646e-49	2.43021086402572e-47	-0.105124563045639
chr1	9728267	9728566	300	+	utr3	PIK3CD	0.722051672510287	NA	0.594072786506056	1	0.599277520890809	0.980465450274219	0.0390260355475374	0.174975931027721	0.839081579295173	0.922343849051114	7.25436078813646e-49	2.43021086402572e-47	-0.083262269755941
chr1	10033231	10033480	250	+	utr5	UBE4B	0.0840267475527903	0.820514170912271	0.0612902758884723	1	0.0449465389091783	0.60444438918164	0.786366605348432	0.861138003818202	-0.438545219010779	-0.712512719665761	2.29137119523551e-27	3.51206261995086e-26	0.273967500654981
chr1	10179942	10180192	251	+	utr3	UBE4B	0.736391673943406	NA	0.773575240778038	1	0.798309562044094	0.991589773625818	0.157167182578097	0.302022101033186	-0.770146189042328	-0.712512719665761	2.29137119523551e-27	3.51206261995086e-26	-0.0576334693765673
chr1	10297215	10303281	6067	+	exon	RNU6-37P	0.301469434397074	NA	0.160951936878594	1	0.192375671975478	0.844744803334898	0.0436486781828662	0.181181965728725	0.190083441352967	NA	NA	NA	NA
chr1	10303481	10304129	649	+	exon	KIF1B	0.631000114640642	NA	0.662795033904251	1	0.68894844972695	0.98983597286045	0.363214415092826	0.503015769942587	0.358306317387029	0.0684951006028733	0.288707608465417	0.430067558554988	0.289811216784156
chr1	10304229	10304778	550	+	utr3	KIF1B	0.9433618248258	NA	0.853657934344996	1	0.82939493925544	0.991589773625818	0.256653915244946	0.403649556900172	0.345485697639461	0.0684951006028733	0.288707608465417	0.430067558554988	0.276990597036588
chr1	10305577	10305727	151	+	utr3	KIF1B	0.910626878941754	NA	0.937845706401839	1	0.955576784339724	0.991589773625818	0.686505561814743	0.781871595031177	0.0709138564262153	0.0684951006028733	0.288707608465417	0.430067558554988	0.002418755823342
chr1	10378159	10378309	151	+	utr3	KIF1B	0.597643955721827	NA	0.53054568267562	1	0.569123312647701	0.974359128046422	0.914412400578493	0.956970304570311	-0.232195889165415	0.0684951006028733	0.288707608465417	0.430067558554988	-0.300690989768288
chr1	10378409	10378608	200	+	utr3	KIF1B	0.737457622804893	NA	0.622755756758667	1	0.683905786120286	0.98852910595555	0.275285290074769	0.421600380342285	-0.414460502097093	0.0684951006028733	0.288707608465417	0.430067558554988	-0.482955602699966
chr1	10379057	10379307	251	+	utr3	KIF1B	0.0467610342635341	NA	0.0104017383129914	1	0.0192351468640163	0.472051160837449	0.0150129887555178	0.148934355729234	-0.761905591284288	0.0684951006028733	0.288707608465417	0.430067558554988	-0.830400691887162
chr1	10403109	10412878	9770	+	utr3	PGD	0.362764197957566	0.957619535510943	0.400575817275601	1	0.401009603475738	0.934990140837092	0.0279703459178743	0.163219244682652	0.0847479071526742	0.0677931176540366	0.153847918887085	0.261774404586745	0.0169547894986375
chr1	10419699	10419897	199	+	utr3	PGD	0.599313473233443	0.980640302233406	0.694018261971353	1	0.698976293097931	0.991589773625818	0.145374078097549	0.289841124011333	-0.00432967462439205	0.0677931176540366	0.153847918887085	0.261774404586745	-0.0721227922784287
chr1	10431154	10431384	231	+	utr5	APITD1-CORT	0.761571929834269	NA	0.640490317502404	1	0.670065256321578	0.986501168175393	0.0344167365565082	0.170104295227311	-0.1948977761059	NA	NA	NA	NA
chr1	10629660	10630059	400	+	utr3	PEX14	0.922619743718241	0.994530721719229	0.789811142096242	1	0.810747231403123	0.991589773625818	0.0129264397732465	0.14663018614003	-0.127386788618904	0.0287687993913813	0.722530760644569	0.821179974965093	-0.156155588010286
chr1	11020567	11023238	2672	+	utr3	TARDBP	0.102411941459087	0.844307599957942	0.117924593763387	1	0.132425749591942	0.783774633904543	0.322378955484049	0.466762775825549	0.271807174496335	0.27091353749402	2.48759185784765e-05	9.10447572191969e-05	0.000893637002315095
chr1	11023285	11023833	549	+	utr3	RP4-635E18.9	0.640324284890634	0.980801260889073	0.500370601453451	1	0.585510772554519	0.979977067375962	0.12085061215852	0.26361000759584	0.0407423764225012	NA	NA	NA	NA
chr1	11273555	11273804	250	+	exon	UBIAD1	0.635124565921324	0.980801260889073	0.494773372388565	1	0.506467742884997	0.959348286789895	0.0864385745519298	0.226734470323417	0.817002628690937	0.92153183104549	8.28259506193028e-32	1.53271405476125e-30	-0.104529202354553
chr1	11285686	11286134	449	+	utr3	UBIAD1	0.293380485345843	0.933048002947933	0.175363743207384	1	0.182422853089611	0.842061087762757	0.0499570654221388	0.18603146465852	0.652514668301957	0.92153183104549	8.28259506193028e-32	1.53271405476125e-30	-0.269017162743533
chr1	11750205	11750404	200	+	utr3	AGTRAP	0.24492028476167	0.914216932720294	0.133976965886425	1	0.188716121615007	0.842325145636334	0.00766532110263018	0.146626794155994	-0.255365553927986	0.0996686700716057	0.122937763640649	0.218237260751617	-0.355034223999592
chr1	11949806	11950405	600	+	exon	PLOD1	0.737409358618142	0.985602685502483	0.580018345339037	1	0.663685995957068	0.986501168175393	0.0569513390487619	0.19278993419227	-0.316668041399956	-0.268635359435771	3.54278555078097e-08	1.73407814634643e-07	-0.0480326819641851
chr1	11972988	11975439	2452	+	utr3	PLOD1	0.442709809876602	0.960010182394116	0.331304503743083	1	0.255172176511969	0.878489781743408	0.0260845185706149	0.161769018288631	-0.461306769390884	-0.268635359435771	3.54278555078097e-08	1.73407814634643e-07	-0.192671409955113
chr1	12011525	12012122	598	+	utr3	MFN2	0.996357009861242	0.999999361947495	0.83892520814073	1	0.85479998789877	0.991589773625818	0.0353071277911711	0.170885767134275	-0.0649363689532012	0.0731764898725486	0.0898383249263039	0.167608599514423	-0.13811285882575
chr1	12012271	12012818	548	+	utr3	MFN2	0.807125192827737	0.985602685502483	0.648450033706255	1	0.66341518894053	0.986501168175393	0.0075106646430122	0.146626794155994	-0.0945000677586439	0.0731764898725486	0.0898383249263039	0.167608599514423	-0.167676557631192
chr1	12021657	12022109	453	+	utr5	MIIP	0.167641257375505	0.893104433010256	0.131881590628195	1	0.166295867287731	0.826043675615806	0.591095703437695	0.702757975363019	0.15546477488856	0.121373553257549	0.136783326720871	0.238030139122974	0.0340912216310103
chr1	12275984	12276234	251	+	exon	VPS13D	0.289852398578225	NA	0.181738842406549	1	0.181058170396937	0.840620795096755	0.0417240642648853	0.178474982681397	0.172285775639129	0.41713045906899	4.7239671988151e-09	2.49552651829713e-08	-0.244844683429861
chr1	12276483	12276633	151	+	exon	VPS13D	0.590545940944103	NA	0.45528469460004	1	0.480466069200272	0.954382262819911	0.203278510488458	0.348116248306159	0.256444793356823	0.41713045906899	4.7239671988151e-09	2.49552651829713e-08	-0.160685665712167
chr1	12276983	12277282	300	+	exon	VPS13D	0.90159493394374	NA	0.853591070713529	1	0.889857309776311	0.991589773625818	0.497773178974542	0.62384032513296	0.261793914951565	0.41713045906899	4.7239671988151e-09	2.49552651829713e-08	-0.155336544117425
chr1	12277482	12277931	450	+	exon	VPS13D	0.978562953672349	NA	0.926164404620983	1	0.959251206471409	0.991589773625818	0.431855085650885	0.566671481992723	0.202178217454876	0.41713045906899	4.7239671988151e-09	2.49552651829713e-08	-0.214952241614113
chr1	12282895	12283144	250	+	exon	VPS13D	0.184862136733323	NA	0.0912920111618712	1	0.117997831427301	0.757446659528718	0.0647872544752141	0.201705734678064	-0.0709406782066444	0.41713045906899	4.7239671988151e-09	2.49552651829713e-08	-0.488071137275634
chr1	12508901	12509101	201	+	utr3	VPS13D	0.624528699550399	NA	0.572714669929096	1	0.581943360155784	0.979004279013406	0.872801986473148	0.925984954415096	0.500198167775654	0.41713045906899	4.7239671988151e-09	2.49552651829713e-08	0.0830677087066636
chr1	13614492	13616277	1786	+	utr3	PDPN	0.462311060838511	0.964162565096353	0.315738211403644	1	0.265551019384765	0.881022302864753	0.0298828382057456	0.165549468561253	-0.897190263909297	-0.589445901905259	1.84030377024269e-13	1.33073501350424e-12	-0.307744362004038
chr1	13778581	13778831	251	+	exon	PRDM2	0.736046149660381	NA	0.611636308763784	1	0.627570921799882	0.98144996650856	0.215657052487313	0.360467980997111	-0.0291608949155542	0.0384573217270425	0.62465971293672	0.747987579137128	-0.0676182166425966
chr1	13779728	13779878	151	+	exon	PRDM2	0.719553052349451	NA	0.694225796181048	1	0.741433351158715	0.991589773625818	0.617894563880788	0.725027318773364	0.0253782571852993	0.0384573217270425	0.62465971293672	0.747987579137128	-0.0130790645417432
chr1	13779978	13780327	350	+	exon	PRDM2	0.043846390025493	NA	0.0179797419740247	1	0.0282164775300076	0.538186120398879	0.789886079857853	0.863979788443033	0.0567942839913372	0.0384573217270425	0.62465971293672	0.747987579137128	0.0183369622642948
chr1	13780626	13781075	450	+	exon	PRDM2	0.549257220307459	NA	0.401064031420466	1	0.434045019738666	0.943537580564918	0.0354538382306437	0.171023770070483	-0.178785958200632	0.0384573217270425	0.62465971293672	0.747987579137128	-0.217243279927674
chr1	13781374	13781524	151	+	exon	PRDM2	0.284975363833998	NA	0.207202945223486	1	0.237848484699637	0.873646394515228	0.440451100413385	0.574322425457062	-0.0169013287102044	0.0384573217270425	0.62465971293672	0.747987579137128	-0.0553586504372468
chr1	13781723	13782122	400	+	exon	PRDM2	0.382819329210233	NA	0.250308832325921	1	0.258239236896905	0.878489781743408	0.026515465984483	0.162071476569089	-0.0719342023330605	0.0384573217270425	0.62465971293672	0.747987579137128	-0.110391524060103
chr1	13782222	13786952	4731	+	utr3	PRDM2	0.119113560140086	0.849369954070437	0.0552248019588611	1	0.0554444604432283	0.639989031718121	0.0174566698091939	0.14970356578457	-0.062103808621446	0.0384573217270425	0.62465971293672	0.747987579137128	-0.100561130348488
chr1	14960822	15043998	83177	+	exon	KAZN	0.483980551859849	NA	0.319399343433432	1	0.334743927775178	0.910813326668277	0.0395736035699989	0.175286681974033	0.0362918970878539	-0.246326651025939	0.0999810673952816	0.183588230036657	0.282618548113793
chr1	15215044	15220331	5288	+	utr3	TMEM51	0.700194494435434	0.985602685502483	0.551494923522018	1	0.591444421500163	0.98006852982119	0.062729844491647	0.199310938847164	0.571139651358609	0.706606335530352	1.44086910683564e-14	1.12056014244409e-13	-0.135466684171743
chr1	15428904	15429103	200	+	utr3	EFHD2	0.302698737362751	0.937540645154515	0.186782945750216	1	0.12071274051391	0.760999172238111	0.00189339620599815	0.146626794155994	1.01866824891808	1.21951465838969	4.37980132196515e-84	3.58549099612399e-82	-0.200846409471615
chr1	15567253	15568707	1455	+	utr3	DNAJC16	0.0932757441857689	NA	0.0562375032774529	1	0.0960435306192763	0.72192436867262	0.985273889298232	1	0.490596528257093	0.506795924016076	6.1068219100423e-06	2.3930727228083e-05	-0.0161993957589823
chr1	15568806	15568956	151	+	utr3	DNAJC16	0.994101727335236	NA	0.934025115144434	1	0.960019238361238	0.991589773625818	0.545712921299245	0.664153015586062	0.688319294315408	0.506795924016076	6.1068219100423e-06	2.3930727228083e-05	0.181523370299332
chr1	15659955	15660505	551	+	utr3	DDI2	0.9482702214751	NA	0.96409780444951	1	0.940349585702362	0.991589773625818	0.156623345690434	0.301624563385535	0.724405876901338	0.723683932301011	1.92985092791411e-16	1.66707562861008e-15	0.000721944600326041
chr1	15660604	15661853	1250	+	utr3	DDI2	0.347870452971761	0.956723131087857	0.220365326827071	1	0.237130880359719	0.873394915848676	0.00860526391981198	0.146626794155994	0.56695212323269	0.723683932301011	1.92985092791411e-16	1.66707562861008e-15	-0.156731809068322
chr1	15684580	15716710	32131	+	exon	PLEKHM2	0.808750629722805	NA	0.684162476870851	1	0.673086155248505	0.986770699129809	0.05049720121694	0.186614014461653	0.243047657000323	0.327630472873344	2.25184707254377e-08	1.12514986205537e-07	-0.0845828158730211
chr1	15725470	15728295	2826	+	exon	PLEKHM2	0.894468212058462	0.992647775653167	0.731818068157748	1	0.697389317095078	0.991589773625818	0.113305036044185	0.256032124484757	0.212749088691608	0.327630472873344	2.25184707254377e-08	1.12514986205537e-07	-0.114881384181736
chr1	15734173	15734471	299	+	utr3	PLEKHM2	0.210236289548664	0.905369466751557	0.106273884106344	1	0.106661128033028	0.738564141616652	0.0739848370331467	0.213052622681186	-0.0800592929625427	0.327630472873344	2.25184707254377e-08	1.12514986205537e-07	-0.407689765835887
chr1	15848114	15873594	25481	+	utr5	SPEN	0.606318219630205	NA	0.459745492682353	1	0.508664783214643	0.959957301664602	0.178401507962992	0.322726163340914	0.564057817412994	0.385248816691454	6.16746280131927e-11	3.7742124464608e-10	0.178809000721541
chr1	15874343	15876599	2257	+	exon	SPEN	0.297179406696222	NA	0.180966797789	1	0.200693656115947	0.85112423814489	0.0551026659823607	0.191173719680161	0.321953549909902	0.385248816691454	6.16746280131927e-11	3.7742124464608e-10	-0.0632952667815517
chr1	15928308	15929058	751	+	exon	SPEN	0.520433778639526	NA	0.392076083304582	1	0.403596411189221	0.935750944920482	0.0722658981740976	0.210962700089057	0.230080629512479	0.385248816691454	6.16746280131927e-11	3.7742124464608e-10	-0.155168187178974
chr1	15929158	15929508	351	+	exon	SPEN	0.616543331513572	NA	0.484718577660139	1	0.525233023855321	0.965549363352111	0.137076363355946	0.280300993747878	0.326673533193653	0.385248816691454	6.16746280131927e-11	3.7742124464608e-10	-0.0585752834978004
chr1	15932106	15932356	251	+	exon	SPEN	0.57591037715839	NA	0.44207268949361	1	0.476713628088387	0.954382262819911	0.137812840295499	0.280977051789208	0.237992473729421	0.385248816691454	6.16746280131927e-11	3.7742124464608e-10	-0.147256342962032
chr1	15932456	15932606	151	+	exon	SPEN	0.826376119807864	NA	0.728990533415769	1	0.781185517826902	0.991589773625818	0.253393557245499	0.400070307630109	0.140346762734906	0.385248816691454	6.16746280131927e-11	3.7742124464608e-10	-0.244902053956548
chr1	15933156	15933356	201	+	exon	SPEN	0.277313712816999	NA	0.205832797636825	1	0.199072072343183	0.850392847159017	0.310135405179241	0.454635008517792	0.412921181497184	0.385248816691454	6.16746280131927e-11	3.7742124464608e-10	0.0276723648057304
chr1	15933456	15933955	500	+	exon	SPEN	0.224178375546731	NA	0.176162465711986	1	0.177315806070907	0.835556339130066	0.517514854072578	0.641046232758424	0.523387922217148	0.385248816691454	6.16746280131927e-11	3.7742124464608e-10	0.138139105525694
chr1	15935055	15935704	650	+	exon	SPEN	0.851232860971091	0.98836691272305	0.930297494075631	1	0.940351139234048	0.991589773625818	0.148787226573043	0.293059097903405	0.24366694753578	0.385248816691454	6.16746280131927e-11	3.7742124464608e-10	-0.141581869155674
chr1	15939361	15940010	650	+	utr3	SPEN	0.772063176406548	NA	0.644146018140263	1	0.69191740104226	0.990451834912078	0.0297925606395175	0.165394280806018	0.126995882252736	0.385248816691454	6.16746280131927e-11	3.7742124464608e-10	-0.258252934438718
chr1	16391390	16395397	4008	+	utr3	SZRD1	0.774590315163378	0.985602685502483	0.594110976792442	1	0.508735147827616	0.959957301664602	0.0420800605998985	0.178923643372167	-0.0707483757975627	0.0769387249897151	0.111715516007504	0.201293105623025	-0.147687100787278
chr1	16458937	16459284	348	+	utr3	NECAP2	0.763509479798956	0.985602685502483	0.637628527625701	1	0.650065085906964	0.98477373240476	0.132671951672542	0.275732565270683	0.772560349011256	0.955017270545501	1.01741322857088e-56	4.24890325168207e-55	-0.182456921534245
chr1	16459532	16459979	448	+	utr3	NECAP2	0.00921000405270297	0.457784772007166	0.0016417818935514	1	0.00137092070858144	0.170605862503881	0.0161350750818559	0.149276931385737	0.549525666771498	0.955017270545501	1.01741322857088e-56	4.24890325168207e-55	-0.405491603774003
chr1	16954860	16960821	5962	+	exon	CROCC	0.589251229896775	NA	0.46546305870742	1	0.524800442754538	0.965549363352111	0.114955436049143	0.257550882252256	0.0573933009173285	0.0626703119725025	0.558225849019013	0.694146346710444	-0.00527701105517399
chr1	16966067	16968335	2269	+	exon	CROCC	0.66024081902077	NA	0.667235897228723	1	0.690544789249712	0.990079251411799	0.59911802944334	0.709363033277692	-0.335674092831716	0.0626703119725025	0.558225849019013	0.694146346710444	-0.398344404804218
chr1	16969875	16970823	949	+	exon	CROCC	0.932046853743137	NA	0.841605999688661	1	0.87643085350639	0.991589773625818	0.196752308280792	0.341349001892014	-0.673997518131787	0.0626703119725025	0.558225849019013	0.694146346710444	-0.736667830104289
chr1	16970923	16971569	647	+	exon	CROCC	0.713578632721598	NA	0.687796451086691	1	0.746516768138461	0.991589773625818	0.837543534324593	0.899992166921258	-0.349934160109933	0.0626703119725025	0.558225849019013	0.694146346710444	-0.412604472082436
chr1	17697127	17697476	350	+	utr3	ARHGEF10L	0.795313052805747	NA	0.796169005423719	1	0.816651688110361	0.991589773625818	0.318555574758266	0.462732421773508	-0.432654130393316	-0.148184989473605	0.113111624433962	0.203334450002242	-0.284469140919711
chr1	18746530	18746928	399	+	utr3	PAX7	0.381485963878332	NA	0.320812009651824	1	0.366788701442294	0.923638397418969	0.998643752576734	1	-1.08156405324203	-0.706972344218984	3.67204860489985e-06	1.47448526326034e-05	-0.374591709023045
chr1	18748369	18748568	200	+	utr3	PAX7	0.898683304289175	NA	0.834403286382358	1	0.929433067562982	0.991589773625818	0.678939347158038	0.776308900738811	-0.444083428257637	-0.706972344218984	3.67204860489985e-06	1.47448526326034e-05	0.262888915961347
chr1	19258693	19259039	347	+	utr3	MRTO4	0.0460700685258883	0.733272479713692	0.0182059205397445	1	0.0247249731230577	0.518609703000853	0.0132939794185878	0.14734545741513	0.206794613604809	0.513739488080715	2.16113770275129e-23	2.73858572143107e-22	-0.306944874475906
chr1	19328703	19329002	300	+	utr3	PQLC2	0.890391544409962	NA	0.800216823389491	1	0.865288380397438	0.991589773625818	0.304344676439316	0.448998476085532	0.13005306434932	0.274984848731954	0.00269791327105028	0.00732731075471559	-0.144931784382633
chr1	19626685	19626835	151	+	utr3	MINOS1	0.664615101553113	NA	0.635212735457112	1	0.665969900108938	0.986501168175393	0.302504637626203	0.447520117650098	-0.743112469071227	-0.492514054263139	0.00979095956595157	0.0238320265185607	-0.250598414808087
chr1	19656922	19657763	842	+	utr3	MINOS1-NBL1	0.214354867338931	0.907068754702241	0.133543503417932	1	0.0959624281744039	0.72192436867262	0.00452447883884677	0.146626794155994	-0.107834576637514	NA	NA	NA	NA
chr1	19882513	19890412	7900	+	utr5	OTUD3	0.534156631805981	NA	0.421471936333386	1	0.450259254289669	0.946803260494192	0.157681383734201	0.302481570685519	-0.269836987079545	-0.0149582147350144	0.859851329679114	0.914327071985236	-0.254878772344531
chr1	19906538	19906798	261	+	exon	OTUD3	0.542815859062839	NA	0.398955123081229	1	0.468809752255178	0.951774941800128	0.180636879844583	0.325066386642432	-0.365470768034672	-0.0149582147350144	0.859851329679114	0.914327071985236	-0.350512553299658
chr1	19906897	19907920	1024	+	utr3	OTUD3	0.670642791683074	NA	0.55380414243411	1	0.628642819023987	0.981945660831092	0.0839539767865186	0.223669859477424	-0.308439177569093	-0.0149582147350144	0.859851329679114	0.914327071985236	-0.293480962834079
chr1	20553823	20554367	545	+	utr3	FAM43B	0.899829402557134	NA	0.947057780998651	1	0.957960860752214	0.991589773625818	0.425033051918436	0.560553009698681	-0.814296694492409	-0.478770987952941	0.00553442868320136	0.0141702237297833	-0.335525706539467
chr1	20554516	20554664	149	+	utr3	FAM43B	0.942307897852548	NA	0.876873424727623	1	0.937278353715631	0.991589773625818	0.410672452273724	0.547036557280262	-0.781763285582897	-0.478770987952941	0.00553442868320136	0.0141702237297833	-0.302992297629955
chr1	20618571	20618812	242	+	utr3	CDA	0.510201455909147	0.96963865627465	0.516812011747448	1	0.461880055254041	0.949561101787418	0.192908937187304	0.33732438263247	-1.16314174333338	-1.06466185051738	5.89543299749868e-23	7.32058211939527e-22	-0.0984798928160004
chr1	20633505	20638009	4505	+	utr5	PINK1	0.593237131549975	0.97891902550382	0.616618778313923	1	0.579273253712721	0.977797252894198	0.114245042527201	0.256855944201249	-0.705344008145509	-0.696664411280325	2.82900730764882e-12	1.89338244902549e-11	-0.00867959686518438
chr1	20648664	20648913	250	+	exon	PINK1	0.0769141836739105	NA	0.0418201662457081	1	0.035796540969656	0.570425357037349	0.878099517525323	0.929992417790432	0.0100014466006859	-0.696664411280325	2.82900730764882e-12	1.89338244902549e-11	0.706665857881011
chr1	20650614	20651262	649	+	utr3	PINK1	0.428399920189951	0.960010182394116	0.286345014414863	1	0.227950146836018	0.869439032193144	0.0106570271218576	0.14663018614003	-0.966265148192456	-0.696664411280325	2.82900730764882e-12	1.89338244902549e-11	-0.269600736912131
chr1	21440178	21440327	150	+	utr5	NBPF3	0.588766110869216	NA	0.429714644931867	1	0.462210546347194	0.949561101787418	0.0760709641511976	0.214889849570289	0.305336551272142	0.258292167610297	0.0258263710539547	0.0567610784573671	0.0470443836618445
chr1	21453463	21453861	399	+	exon	NBPF3	0.856070212763905	NA	0.867870979881992	1	0.899014923314411	0.991589773625818	0.650749285849738	0.753690169843442	1.11541054091836	0.258292167610297	0.0258263710539547	0.0567610784573671	0.857118373308063
chr1	21453960	21454109	150	+	exon	NBPF3	0.82300222336885	NA	0.833897540369358	1	0.894240166845723	0.991589773625818	0.785656399391826	0.860561934804102	1.02011653013887	0.258292167610297	0.0258263710539547	0.0567610784573671	0.761824362528568
chr1	21577771	21578166	396	+	utr3	ALPL	0.386403523614224	0.957619535510943	0.385664858031701	1	0.39812434388849	0.934423516345866	0.0436625296623181	0.181181965728725	0.155376849866257	0.189894002535466	0.00720711116304738	0.0180217871228907	-0.0345171526692091
chr1	21822328	21822727	400	+	utr3	LDLRAD2	0.277120058621265	0.929799469112785	0.251816854075979	1	0.284951197795499	0.892511446288672	0.257468653619574	0.404556495751268	-0.099696472248687	-0.915471221045019	0.721885404319543	NA	0.815774748796332
chr1	21823276	21823625	350	+	utr3	LDLRAD2	0.683272658557036	NA	0.538048692524749	1	0.569492963151657	0.974507933182533	0.114633537056383	0.257230501159413	-0.274398356100782	-0.915471221045019	0.721885404319543	NA	0.641072864944238
chr1	22025687	22025835	149	+	exon	LINC00339	0.612449529340506	NA	0.553712330288619	1	0.603792950318189	0.981039401063376	0.267842050704841	0.41482339976592	-0.637295541645044	-0.334703750783881	0.0497098159813185	0.100423422277926	-0.302591790861163
chr1	22030342	22030980	639	+	exon	LINC00339	0.394102697153949	NA	0.261495662743706	1	0.29584535306469	0.897970200205174	0.0257027967914205	0.161327704283632	-0.554000252960171	-0.334703750783881	0.0497098159813185	0.100423422277926	-0.219296502176289
chr1	22490237	22490437	201	+	exon	ZBTB40	0.635215330185351	NA	0.52388102541009	1	0.549995377143273	0.969853186254414	0.169668035656482	0.31459527055758	-0.178626874053748	-0.0186110439040156	0.817362811983147	0.888873968534325	-0.160015830149732
chr1	22511710	22512060	351	+	exon	ZBTB40	0.678460358110298	NA	0.640722396922373	1	0.674390460888899	0.987364466443487	0.583301510349011	0.696370430570589	-0.0367962025681354	-0.0186110439040156	0.817362811983147	0.888873968534325	-0.0181851586641198
chr1	22526212	22526911	700	+	utr3	ZBTB40	0.129383602468619	NA	0.0947863102860131	1	0.0728788702204071	0.685894516130677	0.954412121124333	0.983977096864595	-0.185173550066914	-0.0186110439040156	0.817362811983147	0.888873968534325	-0.166562506162899
chr1	22527211	22527361	151	+	utr3	ZBTB40	0.608112060901132	NA	0.49497955875794	1	0.536082326032981	0.967321086308682	0.289841433943956	0.435858091977508	-0.0280668440864656	-0.0186110439040156	0.817362811983147	0.888873968534325	-0.00945580018245001
chr1	22527810	22528360	551	+	utr3	ZBTB40	0.32035549955405	NA	0.203883499762698	1	0.203911776065144	0.853754495166059	0.0519131878952063	0.188487585974863	-0.183927385799278	-0.0186110439040156	0.817362811983147	0.888873968534325	-0.165316341895262
chr1	22528809	22529559	751	+	utr3	ZBTB40	0.533562601652797	NA	0.515770170414035	1	0.493715376409385	0.956575743023754	0.338419864532417	0.480828767508213	-0.0840305015552171	-0.0186110439040156	0.817362811983147	0.888873968534325	-0.0654194576512015
chr1	22711038	22784952	73915	+	utr5	EPHB2	0.244875364659544	0.914216932720294	0.240007801992988	1	0.194024749429923	0.845356938580829	0.221512684057559	0.36716459079577	-0.836663713342115	-1.00162172092488	2.17886189619611e-58	9.53415976277107e-57	0.164958007582761
chr1	22913572	22914470	899	+	utr3	EPHB2	0.423565357641857	0.960010182394116	0.287934762626475	1	0.219052915521605	0.864983943170167	0.0053591199021461	0.146626794155994	-1.20998254419934	-1.00162172092488	2.17886189619611e-58	9.53415976277107e-57	-0.208360823274468
chr1	23019498	23030617	11120	+	utr5	KDM1A	0.668090307722366	0.985602685502483	0.596292721577359	1	0.560527718878797	0.973283684080414	0.176367523553954	0.320936696872129	0.00553641084017946	0.100672644726619	0.0711635650758371	0.137269003617845	-0.0951362338864398
chr1	23083490	23083639	150	+	utr3	KDM1A	0.227204304716905	NA	0.117034260485697	1	0.153487329184767	0.813003532782957	0.0152959266967271	0.149276931385737	-0.194682641130112	0.100672644726619	0.0711635650758371	0.137269003617845	-0.295355285856731
chr1	23749923	23751018	1096	+	exon	TCEB3	0.894828936943039	NA	0.783011592636011	1	0.798559700249891	0.991589773625818	0.140413326355394	0.284540968802584	0.50110336197767	0.602337727798859	2.95608208976746e-20	3.17477052586103e-19	-0.101234365821188
chr1	23751218	23752492	1275	+	exon	TCEB3	0.54625753160171	0.972272617083162	0.401829200654862	1	0.394201384833789	0.93321506612064	0.119328770479791	0.261960653084158	0.34675053251119	0.602337727798859	2.95608208976746e-20	3.17477052586103e-19	-0.255587195287669
chr1	23757028	23759763	2736	+	utr3	TCEB3	0.535621306764915	0.971520161281603	0.3823395768909	1	0.427494638625712	0.942446804936653	0.0143975512171693	0.148041209152311	0.332397238126872	0.602337727798859	2.95608208976746e-20	3.17477052586103e-19	-0.269940489671987
chr1	23778455	23778604	150	+	utr5	PITHD1	0.272339685638156	NA	0.242539155897544	1	0.191438474289447	0.844744803334898	0.438555332232534	0.572604820113379	0.807888779758657	0.789841331322281	3.9232713871881e-28	6.26178428053269e-27	0.0180474484363757
chr1	23787338	23787537	200	+	utr3	PITHD1	0.0456260427120475	0.733272479713692	0.0299230600157115	1	0.0417612191065072	0.590469521587619	0.780445418901192	0.85640987261366	0.899711261486177	0.789841331322281	3.9232713871881e-28	6.26178428053269e-27	0.109869930163896
chr1	24469095	24469344	250	+	utr3	NIPAL3	0.718259670061999	NA	0.597156697366165	1	0.65321488677312	0.985527719251788	0.187636870738361	0.332131476121348	-0.193839368929463	-0.189397340249661	0.0673944254101627	0.130959080359621	-0.00444202867980217
chr1	24669171	24669569	399	+	exon	SRRM1	0.419074073846293	0.960010182394116	0.420503681049095	1	0.413755822329383	0.939781839737551	0.183626692614052	0.328171922587423	0.306497325807874	0.336441018630276	1.90829503441471e-08	9.59308217483423e-08	-0.0299436928224014
chr1	24670117	24671386	1270	+	exon	SRRM1	0.490581243474913	NA	0.493490637056397	1	0.472782388249753	0.953676183496136	0.488819879081265	0.616000409177172	0.438599128920999	0.336441018630276	1.90829503441471e-08	9.59308217483423e-08	0.102158110290724
chr1	24745407	24745607	201	+	utr5	CLIC4	0.014547400552858	0.551117494092765	0.012997130307728	1	0.00546204751945226	0.308448919134748	0.125352706602678	0.268518541349673	0.509153054754194	0.501883785207321	3.08385787287985e-37	6.91853159629842e-36	0.00726926954687257
chr1	25338362	25338562	201	+	utr5	TMEM50A	0.977474877505112	NA	0.917227059919232	1	0.9258985848136	0.991589773625818	0.0723866224861391	0.211129598590141	-0.0540555410628164	0.0626981559961764	0.318541371202502	0.464591960370448	-0.116753697058993
chr1	25361373	25362114	742	+	utr3	TMEM50A	0.20231595961578	0.905369466751557	0.18689045418158	1	0.155443337514241	0.813003532782957	0.66443913230025	0.764477179672306	0.404175746357974	0.0626981559961764	0.318541371202502	0.464591960370448	0.341477590361798
chr1	25458393	25458642	250	+	exon	TMEM57	0.827802787387693	NA	0.838636205411893	1	0.867637314901034	0.991589773625818	0.539053257301135	0.658675781124851	0.25800789845529	0.523923517070634	1.36845936242903e-07	6.32263517423525e-07	-0.265915618615343
chr1	25458741	25484163	25423	+	exon	TMEM57	0.512901224882945	NA	0.374835008479845	1	0.386855201327905	0.929746539214831	0.0767301958934911	0.215671099486094	0.233357610230506	0.523923517070634	1.36845936242903e-07	6.32263517423525e-07	-0.290565906840128
chr1	25489226	25498469	9244	+	utr3	TMEM57	0.639107799778565	NA	0.659566935815243	1	0.684385138603033	0.98852910595555	0.199597266168336	0.34426999979055	0.384480449074593	0.523923517070634	1.36845936242903e-07	6.32263517423525e-07	-0.139443067996041
chr1	25543680	25550004	6325	+	utr5	LDLRAP1	0.886882013781178	NA	0.815724866401039	1	0.86511229445753	0.991589773625818	0.353489416455775	0.493610675211596	-0.176341060832012	0.0221120475019157	0.781987585579824	0.86501472386085	-0.198453108333927
chr1	25553881	25557206	3326	+	exon	LDLRAP1	0.953712216627484	NA	0.870980068619414	1	0.891308927336873	0.991589773625818	0.0645639642158279	0.201676072714281	-0.237662062933743	0.0221120475019157	0.781987585579824	0.86501472386085	-0.259774110435659
chr1	25565198	25567837	2640	+	utr3	LDLRAP1	0.293900399982033	0.933079713047915	0.173567727588559	1	0.183559556195713	0.842325145636334	0.0220749651668991	0.155438292810008	-0.192562780712989	0.0221120475019157	0.781987585579824	0.86501472386085	-0.214674828214905
chr1	25568286	25568436	151	+	utr3	LDLRAP1	0.96407169087918	NA	0.983788269399535	1	0.978616115987996	0.991589773625818	0.163734658874577	0.3087388523841	-0.0949643579591806	0.0221120475019157	0.781987585579824	0.86501472386085	-0.117076405461096
chr1	25815590	25816137	548	+	utr3	SEPN1	0.815942809595733	0.987117092093715	0.645328940006407	1	0.648420070126954	0.98477373240476	0.040020807521268	0.176306607161806	-0.504326675550266	-0.318884816162891	2.90038588937426e-10	1.68245519340685e-09	-0.185441859387375
chr1	25817131	25817280	150	+	utr3	SEPN1	0.898779564876406	0.992647775653167	0.787341281102856	1	0.755397385908361	0.991589773625818	0.0689982391142979	0.207016867660426	-0.391071363248386	-0.318884816162891	2.90038588937426e-10	1.68245519340685e-09	-0.0721865470854949
chr1	25832196	25832544	349	+	utr3	MTFR1L	0.18170050034211	NA	0.0937631215625792	1	0.0934887687770137	0.719602143946225	0.0115630044095705	0.14663018614003	0.102178579266221	0.333480214945871	0.000683394881163013	0.00206395939982814	-0.231301635679651
chr1	25862871	25863370	500	+	exon	RP1-125I3.2	0.601583436345215	0.980801260889073	0.648457154097957	1	0.706992869950474	0.991589773625818	0.331904795596309	0.475217498221847	0.271614137919464	-1.61929569396079	0.353641774463686	0.501496248139595	1.89090983188026
chr1	26121906	26122603	698	+	utr3	PDIK1L	0.392592876731009	NA	0.265034100798888	1	0.380871949917608	0.928750502501924	0.092875674630134	0.233484703655389	-0.140203101606693	0.115410419002703	0.573274801176465	0.70670345122829	-0.255613520609396
chr1	26162041	26162238	198	+	utr3	FAM110D	0.854417214196499	NA	0.849138018276848	1	0.909272521740692	0.991589773625818	0.668110947344653	0.767426401263826	-1.70729964448863	-1.73102074739715	1.13631660760801e-07	5.28464174000993e-07	0.0237211029085156
chr1	26255274	26255771	498	+	exon	CEP85	0.676549214447324	NA	0.540870013316527	1	0.545105213660611	0.968534451627818	0.0587742859582249	0.194832833641252	-0.74716621713411	-0.525082804826738	1.53071951128299e-11	9.76618799418049e-11	-0.222083412307372
chr1	26268597	26269545	949	+	exon	CEP85	0.969878374125176	NA	0.90012935035583	1	0.907956987193037	0.991589773625818	0.407845930056445	0.544921810194072	-0.801977968441039	-0.525082804826738	1.53071951128299e-11	9.76618799418049e-11	-0.276895163614301
chr1	26277148	26277347	200	+	utr3	CEP85	0.927524284948726	NA	0.846554097177654	1	0.878590981322534	0.991589773625818	0.195868734417678	0.340384751184012	-0.443072610339616	-0.525082804826738	1.53071951128299e-11	9.76618799418049e-11	0.0820101944871222
chr1	26281026	26281324	299	+	utr3	SH3BGRL3	0.944561279862808	0.995536444244894	0.789559489138884	1	0.796116894071706	0.991589773625818	0.0590394178948302	0.194920558213958	-0.285239407601979	-0.261838749968725	4.5299126142161e-07	1.99169535054712e-06	-0.0234006576332539
chr1	26468946	26469146	201	+	utr3	DHDDS	0.182860479639491	0.902851212869509	0.160943800205641	1	0.166861795497498	0.82715363132822	0.410247720822283	0.546801939361817	0.394250797465178	0.548874687605412	1.70155266742855e-15	1.39619935601846e-14	-0.154623890140234
chr1	26472450	26473274	825	+	utr5	HMGN2	0.547868487036791	0.972315212235066	0.397448638808513	1	0.28365486247992	0.891404957880743	0.00995354397661197	0.14663018614003	-1.49671783122439	-1.31899986736796	9.66196488333603e-59	4.30401365424715e-57	-0.177717963856432
chr1	26529811	26529960	150	+	utr5	RPS6KA1	0.932907722500529	NA	0.973733483814226	1	0.965809518686257	0.991589773625818	0.383584534923531	0.522019687900549	-0.414257385595344	0.0170271736792749	0.796974203319137	0.875870965000845	-0.431284559274619
chr1	26574232	26574731	500	+	utr3	RPS6KA1	0.898022404940663	0.992647775653167	0.778425102222456	1	0.792785420657791	0.991589773625818	0.0158483906458636	0.149276931385737	-0.164552628365912	0.0170271736792749	0.796974203319137	0.875870965000845	-0.181579802045187
chr1	26696099	26696249	151	+	utr5	ARID1A	0.257255794841511	NA	0.185431873746269	1	0.248634909973789	0.878489781743408	0.53914719940136	0.658675781124851	-0.195708560303226	-0.128165128291421	0.0145150883189433	0.0340471089667207	-0.0675434320118054
chr1	26696399	26697497	1099	+	utr5	ARID1A	0.332579945858711	0.948455935798299	0.315639246736401	1	0.427568948128082	0.942446804936653	0.419487087691501	0.555158074421519	-0.329264492904597	-0.128165128291421	0.0145150883189433	0.0340471089667207	-0.201099364613176
chr1	26729600	26732708	3109	+	utr5	ARID1A	0.0625343125408341	0.769369786037056	0.0531666726997134	1	0.0516694563566584	0.633315067684366	0.628023980964744	0.734056043783954	-0.0777564571255228	-0.128165128291421	0.0145150883189433	0.0340471089667207	0.0504086711658981
chr1	26774506	26775005	500	+	utr3	ARID1A	0.194374036199042	0.903822563918379	0.169415130240816	1	0.188244463114984	0.842325145636334	0.336279207874449	0.47883986848398	-0.152529582640589	-0.128165128291421	0.0145150883189433	0.0340471089667207	-0.0243644543491685
chr1	26779209	26780956	1748	+	utr3	ARID1A	0.901324847289137	0.992937698622376	0.938992810644285	1	0.917381813553198	0.991589773625818	0.0876742242974077	0.228193574612171	-0.176147691726543	-0.128165128291421	0.0145150883189433	0.0340471089667207	-0.0479825634351222
chr1	26795225	26797752	2528	+	utr3	PIGV	0.840126041492589	NA	0.864378744464082	1	0.897834282932769	0.991589773625818	0.401493745329435	0.539239954523083	0.359338977066236	0.502283512554022	0.000173011649402874	0.000570772218866728	-0.142944535487787
chr1	26853763	26854161	399	+	utr3	ZDHHC18	0.163640365367507	0.88891881437001	0.150361156514327	1	0.169934692696192	0.829522399089028	0.337950880173264	0.480415077359392	-0.0474756494521258	0.159032134504289	0.0161713288038945	0.0375085619681663	-0.206507783956415
chr1	26921764	26922173	410	+	utr5	NUDC	0.317636688803984	0.940430492334132	0.370162554463551	1	0.390200664408466	0.930547438010085	0.107233556446413	0.249180710728039	0.350760069537361	0.41521816702994	5.58021859111399e-14	4.18059830994276e-13	-0.0644580974925795
chr1	26922419	26941791	19373	+	utr5	NUDC	0.471727592579652	0.965652130652455	0.582941878800723	1	0.617213796488592	0.981062616013812	0.205908467276946	0.351075533188057	0.296084326734298	0.41521816702994	5.58021859111399e-14	4.18059830994276e-13	-0.119133840295642
chr1	26994102	26994250	149	+	exon	TRNP1	0.456095766496399	NA	0.38556565491951	1	0.383643651169194	0.929173868899896	0.774724461685423	0.852165400856254	-0.434537005869109	-0.327709014976647	0.0166707031828285	0.0385366802046816	-0.106827990892462
chr1	26999960	27000157	198	+	utr3	TRNP1	0.168408976640275	NA	0.0728847079674116	1	0.0900884401871623	0.716458912773793	0.0143451824571154	0.148041209152311	-0.729385826918081	-0.327709014976647	0.0166707031828285	0.0385366802046816	-0.401676811941434
chr1	27335505	27335704	200	+	utr3	TMEM222	0.667211350183148	0.985602685502483	0.515721231591102	1	0.474333348018167	0.954302643211689	0.00390100258518378	0.146626794155994	0.685847068141761	0.882707084744809	3.17523207459216e-38	7.32971639403754e-37	-0.196860016603048
chr1	27394142	27394290	149	+	exon	GPR3	0.313282927289336	NA	0.231313045347098	1	0.269992565605927	0.884119922555181	0.999616696404405	1	-0.156995948881543	0.047522039112852	0.781122937146483	0.864522444940125	-0.204517987994395
chr1	27843298	27850440	7143	+	utr5	PPP1R8	0.785941843238881	0.985602685502483	0.638845108899352	1	0.668506965965078	0.986501168175393	0.0251595091449932	0.16056044552346	-0.0187273215182059	0.167608433450633	0.0124998635586585	0.0297692059301334	-0.186335754968839
chr1	27958811	27959058	248	+	utr3	SMPDL3B	0.557659437968006	NA	0.419024670153791	1	0.464222857479869	0.950759148453906	0.0771120492628354	0.216083086791426	-1.44910322868223	-0.987792996150655	2.21712507938624e-10	1.29860183221194e-09	-0.461310232531576
chr1	28236109	28236792	684	+	utr3	ATPIF1	0.0193569653821929	0.599992605009412	0.0122363472463208	1	0.000446962922311876	0.0960302407339493	0.650858695841999	0.753734479875338	-1.04175437664091	-1.16503202652017	1.3228262552187e-62	6.63371876425395e-61	0.123277649879256
chr1	28246659	28246807	149	+	utr3	ATPIF1	0.558702915858243	NA	0.416412688706147	1	0.398276321788345	0.934423516345866	0.0207336772956566	0.153855285550558	-1.15602317850546	-1.16503202652017	1.3228262552187e-62	6.63371876425395e-61	0.00900884801470814
chr1	28280765	28281209	445	+	utr3	SESN2	0.0712406066724668	0.796256052108848	0.0219839120039883	1	0.0260260394066286	0.521849628774244	0.00226627336455409	0.146626794155994	-0.592700746473528	-0.332584897453159	6.75070885818676e-06	2.63162685431964e-05	-0.260115849020369
chr1	28334490	28334933	444	+	exon	MED18	0.656375236605752	0.981913246008305	0.508324285999358	1	0.584342328590452	0.979977067375962	0.182469739679224	0.327147857184111	0.0855384457065532	0.344907090898608	0.000110701173600965	0.000374348941996533	-0.259368645192055
chr1	28438185	28459110	20926	+	utr3	PHACTR4	0.852025085873773	NA	0.743795867938187	1	0.730374191774483	0.991589773625818	0.0895549470276279	0.230132451760648	-1.2778060465114	-0.725422670435616	3.12983095000106e-30	5.4762074010528e-29	-0.552383376075784
chr1	28466485	28466834	350	+	utr3	PHACTR4	0.523222971753352	NA	0.52724560047935	1	0.52816771477456	0.966209236504069	0.235788517857822	0.38290962336121	-0.753806547859879	-0.725422670435616	3.12983095000106e-30	5.4762074010528e-29	-0.0283838774242628
chr1	28467182	28474092	6911	+	utr3	PHACTR4	0.0496434117386631	0.743117394676029	0.0158690076230469	1	0.0153365238049677	0.439005058135462	0.0242268702805317	0.159622368446845	-0.968915623051313	-0.725422670435616	3.12983095000106e-30	5.4762074010528e-29	-0.243492952615696
chr1	28518928	28532326	13399	+	utr5	RCC1	0.303353357506293	0.937540645154515	0.343771605687367	1	0.330002196670832	0.909534244339208	0.0893229013000238	0.229944039540015	-0.327905202792141	-0.28085132104558	7.3140500767472e-08	3.46940253352688e-07	-0.0470538817465609
chr1	28537905	28538154	250	+	utr3	RCC1	0.63928386304196	0.980801260889073	0.475171540943939	1	0.469196850734234	0.952035157125116	0.084974236589064	0.22515937139104	-0.4515902621329	-0.28085132104558	7.3140500767472e-08	3.46940253352688e-07	-0.17073894108732
chr1	28538353	28538752	400	+	utr3	RCC1	0.20090745303271	0.905369466751557	0.105731448412554	1	0.113365158675717	0.750582552167387	0.00163768746626058	0.146626794155994	-0.522141053840735	-0.28085132104558	7.3140500767472e-08	3.46940253352688e-07	-0.241289732795155
chr1	28710608	28714832	4225	+	utr3	GMEB1	0.264781785048762	0.923784469719012	0.144878029908426	1	0.173546439380678	0.832492774325085	0.00678687853348192	0.146626794155994	0.0645871223516632	0.242674302884954	0.0214888826599653	0.0483323913757572	-0.178087180533291
chr1	28736967	28737165	199	+	utr5	YTHDF2	0.518920520382076	0.971520161281603	0.553548453957046	1	0.514873193411609	0.961631667790747	0.18874012548244	0.333169366844628	1.86215517497964	1.29978249946503	7.45689949349579e-100	8.23021991864716e-98	0.562372675514602
chr1	28742459	28743102	644	+	exon	YTHDF2	0.0371226221846751	0.701557545813386	0.0133684675109009	1	0.00809584817886817	0.3657130572719	0.00595547673451136	0.146626794155994	0.502048812387306	1.29978249946503	7.45689949349579e-100	8.23021991864716e-98	-0.797733687077727
chr1	28743201	28743893	693	+	exon	YTHDF2	0.233070039571256	0.911162157356097	0.140969423588985	1	0.236509615891136	0.873394915848676	0.0347810991203999	0.170449255446743	0.558287655095606	1.29978249946503	7.45689949349579e-100	8.23021991864716e-98	-0.741494844369428
chr1	28914712	28987823	73112	+	utr5	EPB41	0.0415965878727572	0.718960187462042	0.0335940418925742	1	0.692915543489432	0.990707416415326	0.409265528836477	0.546037920414806	-0.471883786130049	-0.263623941235564	6.72965935304239e-06	2.62383485546865e-05	-0.208259844894485
chr1	29119397	29119597	201	+	utr3	EPB41	0.715754227684487	NA	0.57826184435073	1	0.608231603488359	0.981039401063376	0.021284099167292	0.154856678451777	-0.409646202425505	-0.263623941235564	6.72965935304239e-06	2.62383485546865e-05	-0.14602226118994
chr1	31348961	31364362	15402	+	utr3	ZCCHC17	0.16730977866366	0.892500598960059	0.0793362423975461	1	0.07267507618959	0.685894516130677	0.00497264295310917	0.146626794155994	-0.10265473761103	0.174539315661552	0.0240008613522792	0.053289025165011	-0.277194053272583
chr1	32014128	32014327	200	+	exon	KHDRBS1	0.224070013515262	0.909515496594821	0.124468561300882	1	0.109841571067585	0.74301022608486	0.00682816393612729	0.146626794155994	-0.633598865454547	-0.448285304776001	3.16679433491139e-22	3.76588053593143e-21	-0.185313560678546
chr1	32102470	32102668	199	+	utr3	TMEM39B	0.653213847464224	NA	0.529853419428304	1	0.567032749545199	0.974359128046422	0.089343639931572	0.229958831655707	-0.373898638970613	-0.341417497982886	4.88600551818303e-05	0.000172566734894342	-0.0324811409877271
chr1	32170784	32171283	500	+	utr3	KPNA6	0.24309534301587	0.914200682958947	0.138175682635379	1	0.1415120982088	0.798122542180837	0.0679220105828447	0.205835662069468	0.205701823537226	0.415040483538519	3.41345609257969e-14	2.59504535599163e-13	-0.209338660001293
chr1	32172230	32172430	201	+	utr3	KPNA6	0.434180925381469	NA	0.417200487848412	1	0.468711818894166	0.951774941800128	0.291109718816272	0.4371674189856	0.410247902694429	0.415040483538519	3.41345609257969e-14	2.59504535599163e-13	-0.00479258084409029
chr1	32176020	32176269	250	+	utr3	KPNA6	0.147621359190299	NA	0.0676631891853841	1	0.0481086983413706	0.617960676311881	0.0184190420824852	0.151269215556157	-0.0391110224917754	0.415040483538519	3.41345609257969e-14	2.59504535599163e-13	-0.454151506030294
chr1	32180321	32195313	14993	+	utr3	TXLNA	0.774227376271712	0.985602685502483	0.954348169300896	1	0.941867146361806	0.991589773625818	0.0317716779048978	0.167857579865052	0.386947075252777	0.52177195302071	1.77332578538388e-28	2.87488087816693e-27	-0.134824877767933
chr1	32206644	32207032	389	+	exon	IQCC	0.997449323405385	NA	0.974723563246907	1	0.966825955937864	0.991589773625818	0.408369146084155	0.545319135612702	-0.248959680886179	-0.0474047217692068	0.782448506816052	0.865214886573632	-0.201554959116972
chr1	32207399	32208390	992	+	utr3	IQCC	0.161526201867076	NA	0.0788155393454626	1	0.102888128124862	0.730933529681102	0.00408056999394391	0.146626794155994	-0.440731749517445	-0.0474047217692068	0.782448506816052	0.865214886573632	-0.393327027748238
chr1	32332019	32332217	199	+	exon	HDAC1	0.710519255573807	NA	0.558872320913865	1	0.585740099427115	0.979977067375962	0.012650611637231	0.14663018614003	-0.371319503761986	-0.328202712889891	4.98100502271292e-12	3.28125198978235e-11	-0.0431167908720945
chr1	32593002	32593332	331	+	utr3	RP1-27O5.3	0.820685536154969	NA	0.739870712390456	1	0.782445109578746	0.991589773625818	0.295315446286211	0.440440143778972	0.0153489466763388	NA	NA	NA	NA
chr1	32595180	32600658	5479	+	utr3	RP1-27O5.3	0.624046361566298	NA	0.648758841198464	1	0.666210434347793	0.986501168175393	0.455360722176493	0.587290596765543	0.0992665086994702	NA	NA	NA	NA
chr1	32680629	32680878	250	+	utr3	RBBP4	0.0196803187640554	NA	0.00320011366925717	1	0.00274922247869909	0.235102637545093	0.0118149240573933	0.14663018614003	-1.31076390804076	-0.119156023434691	0.0290433123556663	0.0628919866312637	-1.19160788460607
chr1	32681427	32681626	200	+	utr3	RBBP4	0.97402628404285	NA	0.919657068728097	1	0.955044351233654	0.991589773625818	0.212647931080619	0.357479594432294	-1.19282971253927	-0.119156023434691	0.0290433123556663	0.0628919866312637	-1.07367368910458
chr1	32826182	32826831	650	+	exon	S100PBP	0.262365797336922	0.922638971207424	0.167307269959238	1	0.135195288408785	0.789211628492368	0.0542104349571434	0.190930397072765	-0.608576238954842	-0.230911829257747	0.0017751606954471	0.00499173087733607	-0.377664409697095
chr1	33299129	33299675	547	+	utr3	ZNF362	0.236224580224353	NA	0.120254298367754	1	0.14619091096964	0.801819397841701	0.0364329936382773	0.172511697892387	-0.130045337594459	0.114400302606718	0.27624897909939	0.416673998552511	-0.244445640201177
chr1	33479182	33479430	249	+	utr5	ZSCAN20	0.0724176208669354	NA	0.0209541389014899	1	0.0351434710766038	0.568785358702692	0.0693909560566666	0.207498034513431	-0.439538814215325	0.370448555792135	0.0158921632453358	0.0369477103549406	-0.809987370007459
chr1	33491090	33491536	447	+	exon	ZSCAN20	0.0748281320110333	NA	0.0233209894255301	1	0.0539303108929227	0.639301898508258	0.0127490626518582	0.14663018614003	0.0361671239363676	0.370448555792135	0.0158921632453358	0.0369477103549406	-0.334281431855767
chr1	33493475	33494275	801	+	exon	ZSCAN20	0.722627668049564	NA	0.711352587936675	1	0.765121451443253	0.991589773625818	0.643139439420686	0.747570009542049	-0.0360846673158492	0.370448555792135	0.0158921632453358	0.0369477103549406	-0.406533223107984
chr1	33494374	33494523	150	+	exon	ZSCAN20	0.583541621257787	NA	0.530336642531726	1	0.590713359747623	0.98006852982119	0.969346009643578	0.993421547906013	0.179270265301527	0.370448555792135	0.0158921632453358	0.0369477103549406	-0.191178290490608
chr1	33494771	33495069	299	+	exon	ZSCAN20	0.977920442505639	NA	0.930545560327339	1	0.950733850983115	0.991589773625818	0.646956359555669	0.750664525456878	0.124845301480993	0.370448555792135	0.0158921632453358	0.0369477103549406	-0.245603254311142
chr1	33495416	33495614	199	+	utr3	ZSCAN20	0.199361907888119	NA	0.0930779068542739	1	0.120140622342966	0.760999172238111	0.0680720594640887	0.205835662069468	-0.230275517242214	0.370448555792135	0.0158921632453358	0.0369477103549406	-0.600724073034349
chr1	34197536	34197783	248	+	exon	C1orf94	0.232109328677137	NA	0.130944391186802	1	0.107712018042603	0.741408847790143	0.00530951195432183	0.146626794155994	-0.856937559288661	-0.42336282900646	4.53256440463413e-05	0.000160753621049185	-0.433574730282201
chr1	34785027	34785524	498	+	exon	GJB3	0.839441781028636	NA	0.733685338633688	1	0.754162253809185	0.991589773625818	0.179785287149048	0.324158058010032	-0.731701145837337	-0.468686316104779	0.00538504167297961	0.0138235266619328	-0.263014829732558
chr1	34785623	34785872	250	+	utr3	GJB3	0.0226711765764135	NA	0.00408653801455252	1	0.00840300202389431	0.367450445646849	0.0167253322922348	0.149276931385737	-1.36416086046373	-0.468686316104779	0.00538504167297961	0.0138235266619328	-0.895474544358947
chr1	35113819	35113968	150	+	exon	ZMYM1	0.465913411344099	NA	0.341748185143789	1	0.366096727589668	0.923638397418969	0.207361415073528	0.352684219340709	-0.91779373342047	-0.45185190864814	0.000405167024945181	0.00126604453459551	-0.46594182477233
chr1	35114068	35114316	249	+	exon	ZMYM1	0.508488428002148	NA	0.452613845411331	1	0.484114303485978	0.954517340839874	0.904131910786591	0.949813616389757	-0.622114001199301	-0.45185190864814	0.000405167024945181	0.00126604453459551	-0.170262092551161
chr1	35114814	35115013	200	+	exon	ZMYM1	0.882140742445785	NA	0.853136135484942	1	0.906365019116715	0.991589773625818	0.692450391554361	0.786654752073445	-0.410313743947451	-0.45185190864814	0.000405167024945181	0.00126604453459551	0.0415381647006891
chr1	35115113	35115411	299	+	utr3	ZMYM1	0.854430833704575	NA	0.840460518878884	1	0.882075659415166	0.991589773625818	0.494761368167918	0.621642817497287	-0.547693506505907	-0.45185190864814	0.000405167024945181	0.00126604453459551	-0.0958415978577664
chr1	35359048	35359348	301	+	exon	ZMYM4	0.0604818242775957	NA	0.0198975961905356	1	0.0134246776618042	0.430051507447124	0.132278226063959	0.275341490067258	-1.05668901089399	-0.564817556758076	3.74588296797618e-18	3.56601712041876e-17	-0.491871454135912
chr1	35381409	35381671	263	+	exon	ZMYM4	0.695389957255739	NA	0.676161762238198	1	0.710621647636607	0.991589773625818	0.581097255446044	0.694848381448148	-0.588587397915203	-0.564817556758076	3.74588296797618e-18	3.56601712041876e-17	-0.0237698411571274
chr1	35418562	35420159	1598	+	utr3	ZMYM4	0.186030589922346	0.902851212869509	0.164680718459986	1	0.163368628403801	0.821486995150399	0.433796661159286	0.568261769597686	-0.543329077157098	-0.564817556758076	3.74588296797618e-18	3.56601712041876e-17	0.021488479600978
chr1	35560383	35560681	299	+	exon	NCDN	0.13307005064487	NA	0.083944549235999	1	0.100771520060752	0.729692849913152	0.938890230172369	0.974758259917026	-0.159727245491937	-0.249856677714245	0.00134639280616556	0.0038782324766202	0.0901294322223085
chr1	35739389	35743234	3846	+	exon	RP11-435D7.3	0.547021426675217	NA	0.531200420247868	1	0.531475954058844	0.967321086308682	0.374716686241687	0.513662150796098	-0.293887992518268	NA	NA	NA	NA
chr1	35853560	35853759	200	+	utr3	AGO4	0.478684888890902	NA	0.349723428024936	1	0.383967882034253	0.929173868899896	0.212814776754395	0.357695693471195	-0.638414877484026	-0.0820898508582597	0.553563821753684	0.689980255367599	-0.556325026625766
chr1	35855750	35855949	200	+	utr3	AGO4	0.493197127146269	NA	0.382916870372509	1	0.424311813633525	0.941791899818991	0.214270045401836	0.359202053876118	-0.91558165822244	-0.0820898508582597	0.553563821753684	0.689980255367599	-0.83349180736418
chr1	35919740	35920039	300	+	utr3	AGO1	0.195560192398427	0.903822563918379	0.091807711593224	1	0.109180115141269	0.74301022608486	0.00267573157098666	0.146626794155994	-0.0583629848657089	0.181388525442114	0.00062369933541989	0.00189199002080809	-0.239751510307822
chr1	35924884	35925034	151	+	utr3	AGO1	0.622438788075473	NA	0.570512287254756	1	0.642005449568945	0.983624082075307	0.967826497409585	0.992245112416628	0.164707228811844	0.181388525442114	0.00062369933541989	0.00189199002080809	-0.0166812966302696
chr1	36092475	36093785	1311	+	utr3	ADPRHL2	0.708645421771239	0.985602685502483	0.545817895722684	1	0.454897639763535	0.948411522352224	0	0	0.679458695553605	0.864898360574828	6.83385551121614e-49	2.29556263320376e-47	-0.185439665021223
chr1	36156208	36171681	15474	+	utr5	MAP7D1	0.672859227337494	0.985602685502483	0.792030518999092	1	0.783401804617108	0.991589773625818	0.151399098596304	0.295928109065091	0.322743330011118	0.431561726289494	3.15786295095749e-16	2.69678223614929e-15	-0.108818396278376
chr1	36172422	36173406	985	+	exon	MAP7D1	0.321709296765487	0.941884710823689	0.379992912921968	1	0.378798200761484	0.927251960271564	0.0858635148190008	0.226096636657572	0.415389708474227	0.431561726289494	3.15786295095749e-16	2.69678223614929e-15	-0.0161720178152669
chr1	36176462	36179102	2641	+	exon	MAP7D1	0.666362605942635	0.985602685502483	0.505392627065808	1	0.448310557476507	0.946124075911806	0.109700465762401	0.252064078156196	0.27688279882092	0.431561726289494	3.15786295095749e-16	2.69678223614929e-15	-0.154678927468575
chr1	36179350	36179707	358	+	exon	MAP7D1	0.430800845748433	0.960010182394116	0.29716169254164	1	0.254875096297805	0.878489781743408	0.0640434666986226	0.201008409897979	0.20786305432842	0.431561726289494	3.15786295095749e-16	2.69678223614929e-15	-0.223698671961075
chr1	36286521	36286770	250	+	exon	THRAP3	0.23852124171392	0.91280755267554	0.13136291085166	1	0.0853189820648901	0.709136411398492	0.0144748790992187	0.148155048618334	-0.750128400252401	-0.448125281875286	1.15207730861589e-20	1.26085911026607e-19	-0.302003118377115
chr1	36289207	36289556	350	+	exon	THRAP3	0.99522202375674	0.999999361947495	0.883150207806464	1	0.840552885695098	0.991589773625818	0.2181497064806	0.363330153571716	-0.657552470055655	-0.448125281875286	1.15207730861589e-20	1.26085911026607e-19	-0.209427188180369
chr1	36300896	36304260	3365	+	utr3	THRAP3	0.450771200921134	0.960754405167797	0.319666361826835	1	0.29694915920665	0.898120758021527	0.0323213573441958	0.168658718291727	-0.518445817988109	-0.448125281875286	1.15207730861589e-20	1.26085911026607e-19	-0.0703205361128226
chr1	37475529	37475678	150	+	exon	ZC3H12A	0.603844701218803	NA	0.462839461208235	1	0.484708620372914	0.954517340839874	0.126530822289326	0.26966947339386	0.513625869884897	0.5642375201375	9.9898563717513e-07	4.2494703902066e-06	-0.0506116502526029
chr1	37482945	37483291	347	+	exon	ZC3H12A	0.336367958627805	NA	0.285300022955616	1	0.311985086534203	0.908022967665499	0.179609401932943	0.32387245922437	0.530724149118284	0.5642375201375	9.9898563717513e-07	4.2494703902066e-06	-0.0335133710192158
chr1	37706981	37708485	1505	+	utr3	CDCA8	0.997021139441493	0.999999361947495	0.857397447871151	1	0.86778528842005	0.991589773625818	0.0435198381346648	0.181181965728725	-0.428357803747247	-0.254408459590791	1.43973849609223e-06	6.0268633320163e-06	-0.173949344156456
chr1	37708584	37708732	149	+	utr3	CDCA8	0.626974407318167	0.980801260889073	0.683391790752633	1	0.712609887366306	0.991589773625818	0.23575788780712	0.382899160560491	-0.271856380280286	-0.254408459590791	1.43973849609223e-06	6.0268633320163e-06	-0.0174479206894947
chr1	37794148	37794297	150	+	utr5	MANEAL	0.917162393586422	NA	0.844916293697886	1	0.905336848477814	0.991589773625818	0.453050364040551	0.585037471823557	-0.470692449551596	0.253620195690665	0.124542768191232	0.220532220168445	-0.724312645242261
chr1	37799653	37800197	545	+	utr3	MANEAL	0.976597118361118	NA	0.884040580691794	1	0.889760373980386	0.991589773625818	0.269757910909753	0.41665136925509	0.0174422333051394	0.253620195690665	0.124542768191232	0.220532220168445	-0.236177962385525
chr1	38012723	38016365	3643	+	utr5	UTP11	0.158939688107122	0.878293701673816	0.131255526408661	1	0.139235555554991	0.795013705292533	0.712572376564662	0.802760538979427	0.293013164316021	0.250366652793152	0.000266913334024033	0.000857556641595342	0.0426465115228696
chr1	39105425	39105625	201	+	utr5	MACF1	0.855969014820301	NA	0.879995870816311	1	0.960962902830273	0.991589773625818	0.788442775306035	0.862855524357167	0.85906161704392	0.864175941637277	3.66716253224647e-70	2.17417887972972e-68	-0.00511432459335626
chr1	39357533	39357832	300	+	exon	MACF1	0.425802735113938	NA	0.371324631445225	1	0.37716517094541	0.925908654787218	0.562698171575604	0.67849014469689	0.498759480291891	0.864175941637277	3.66716253224647e-70	2.17417887972972e-68	-0.365416461345385
chr1	39385587	39385886	300	+	exon	MACF1	0.31138418175382	NA	0.260697350748449	1	0.213348294699543	0.861947855345313	0.384633508722169	0.522915815334555	0.701727124202112	0.864175941637277	3.66716253224647e-70	2.17417887972972e-68	-0.162448817435165
chr1	39387793	39387993	201	+	exon	MACF1	0.068464014421386	NA	0.0368304524004078	1	0.0309398245872528	0.547474143237693	0.440037920499014	0.573903768487829	0.831682224229168	0.864175941637277	3.66716253224647e-70	2.17417887972972e-68	-0.0324937174081084
chr1	39388092	39410754	22663	+	utr5	MACF1	0.952721500850772	0.997153787208542	0.892880408309668	1	0.897108364454135	0.991589773625818	0.118822050014848	0.261622823022164	0.724540726434322	0.864175941637277	3.66716253224647e-70	2.17417887972972e-68	-0.139635215202955
chr1	39411203	39412352	1150	+	exon	MACF1	0.0706415787164489	0.794038514610854	0.0347535143845261	1	0.0487496521119771	0.6218423436594	0.00962289708422448	0.14663018614003	0.783529010795412	0.864175941637277	3.66716253224647e-70	2.17417887972972e-68	-0.080646930841864
chr1	39412452	39412951	500	+	exon	MACF1	0.642924836632044	0.980801260889073	0.502928919635299	1	0.495464789861203	0.957216494639901	0.102415360195406	0.243586704768103	0.85491225103606	0.864175941637277	3.66716253224647e-70	2.17417887972972e-68	-0.0092636906012169
chr1	39413651	39414450	800	+	exon	MACF1	0.848895515021139	0.98836691272305	0.970819766741963	1	0.971952400421721	0.991589773625818	0.0173383998446693	0.149419504115858	0.823811346643427	0.864175941637277	3.66716253224647e-70	2.17417887972972e-68	-0.0403645949938499
chr1	39416447	39422732	6286	+	utr3	MACF1	0.416129190226124	0.960010182394116	0.27399839635447	1	0.283143832706404	0.891404957880743	0.00899581800882188	0.14663018614003	0.827835079332207	0.864175941637277	3.66716253224647e-70	2.17417887972972e-68	-0.0363408623050693
chr1	39429918	39430851	934	+	exon	MACF1	0.274097048133711	0.929054341381332	0.262180644159018	1	0.169443458155121	0.829522399089028	0.437116806749881	0.571209965867504	0.93553891940539	0.864175941637277	3.66716253224647e-70	2.17417887972972e-68	0.0713629777681132
chr1	39485629	39485829	201	+	utr3	MACF1	0.0753371700524923	0.798768519358351	0.0627054705407129	1	0.10430341783951	0.734327490115303	0.411459989469327	0.547712788443857	0.94184588709606	0.864175941637277	3.66716253224647e-70	2.17417887972972e-68	0.0776699454587835
chr1	40236025	40236475	451	+	exon	RLF	0.917730908622728	NA	0.828453917861331	1	0.862375255152439	0.991589773625818	0.165090227261437	0.310075012858801	0.561326089634128	0.73047482692379	1.77624244591607e-26	2.6248680209434e-25	-0.169148737289662
chr1	40236724	40237074	351	+	exon	RLF	0.592844351483138	NA	0.601701946111416	1	0.60148712381203	0.980465450274219	0.366146889791889	0.505690680064282	0.626151999186448	0.73047482692379	1.77624244591607e-26	2.6248680209434e-25	-0.104322827737342
chr1	40237274	40237574	301	+	exon	RLF	0.897895735699024	NA	0.795698255252401	1	0.812748622690151	0.991589773625818	0.113534705825932	0.256086728767746	0.651402331869551	0.73047482692379	1.77624244591607e-26	2.6248680209434e-25	-0.0790724950542389
chr1	40237674	40237923	250	+	exon	RLF	0.00485119430038045	NA	0.000389110671242949	1	0.000545459511922609	0.108465204221887	0.00122042960773838	0.146626794155994	0.431701794611811	0.73047482692379	1.77624244591607e-26	2.6248680209434e-25	-0.29877303231198
chr1	40238373	40238723	351	+	exon	RLF	0.944608359911364	NA	0.858999397317706	1	0.897218716733565	0.991589773625818	0.118550260750905	0.261359820582776	0.509970317870357	0.73047482692379	1.77624244591607e-26	2.6248680209434e-25	-0.220504509053433
chr1	40238973	40239322	350	+	exon	RLF	0.486660929672391	NA	0.345550506427591	1	0.371109903442511	0.924624184564203	0.031778574107446	0.167857579865052	0.49514136042023	0.73047482692379	1.77624244591607e-26	2.6248680209434e-25	-0.23533346650356
chr1	40239872	40240571	700	+	utr3	RLF	0.296965667970029	0.933409027919222	0.185550608399876	1	0.202640777019591	0.853165744405596	0.00746632326941599	0.146626794155994	0.278087389943708	0.73047482692379	1.77624244591607e-26	2.6248680209434e-25	-0.452387436980082
chr1	40290951	40292746	1796	+	utr3	ZMPSTE24	0.672094080201069	0.985602685502483	0.734390890649026	1	0.74886076330297	0.991589773625818	0.0922011011653615	0.232706316902908	0.28690731105381	0.348187709625939	5.78741780784888e-09	3.03526369247874e-08	-0.0612803985721283
chr1	40422033	40422232	200	+	utr3	SMAP2	0.0721217318817215	NA	0.035901381717502	1	0.0407753950177728	0.587997020851189	0.947471053562288	0.980282759007506	0.314902151436507	0.218631695319153	0.00468808183304737	0.0121683409090215	0.0962704561173541
chr1	40450152	40450979	828	+	utr5	ZFP69B	0.153065559753375	NA	0.0634770934285415	1	0.0726074969592717	0.685894516130677	0.087816564495714	0.22845751197688	-0.110359249951013	0.286965415803443	0.0185010563653865	0.0422932608896393	-0.397324665754456
chr1	40457395	40462526	5132	+	utr3	ZFP69B	0.652652199506966	NA	0.533059966377216	1	0.585453496883946	0.979977067375962	0.139260554797929	0.283022799924944	0.136021965344931	0.286965415803443	0.0185010563653865	0.0422932608896393	-0.150943450458512
chr1	40462625	40463470	846	+	utr3	ZFP69B	0.632444742818144	NA	0.487596505603455	1	0.514034374759659	0.961269009212257	0.031648821488781	0.167711153865239	-0.118583550766238	0.286965415803443	0.0185010563653865	0.0422932608896393	-0.405548966569681
chr1	40477814	40479155	1342	+	utr5	ZFP69	0.994680042918105	NA	0.988302787830277	1	0.963349254605692	0.991589773625818	0.314230135009174	0.458357911432545	0.165410300424255	0.300546436075252	0.0787820058661525	0.149756076505374	-0.135136135650998
chr1	40495444	40496143	700	+	utr3	ZFP69	0.545530021606308	NA	0.426803776211027	1	0.445610364328544	0.94554988421264	0.07541804633334	0.214125491336548	0.0124117208030139	0.300546436075252	0.0787820058661525	0.149756076505374	-0.288134715272239
chr1	40509638	40515858	6221	+	utr3	EXO5	0.906403459584273	0.993006682398691	0.946094659748943	1	0.960201670994118	0.991589773625818	0.101189991586528	0.24248424552744	0.156658573033636	0.198485753771144	0.0616426129361872	0.121143904580394	-0.0418271807375086
chr1	40546575	40546725	151	+	exon	ZNF684	0.030612242301989	NA	0.00789411585479332	1	0.019388278689822	0.473114497741714	0.19370970333381	0.337889303351584	-0.163928958847211	0.251897049308264	0.161117273343215	0.272120668729628	-0.415826008155475
chr1	40546824	40547123	300	+	exon	ZNF684	0.573806569942287	NA	0.44176722546374	1	0.519288363035569	0.96300512842751	0.19363248276094	0.337880728880461	-0.972735788416753	0.251897049308264	0.161117273343215	0.272120668729628	-1.22463283772502
chr1	40770605	40770954	350	+	utr3	NFYC	0.633914938955877	0.980801260889073	0.479285235786042	1	0.48485809166229	0.954517340839874	0.00503310288842507	0.146626794155994	0.0396125005302947	0.226192236599356	1.54173917475004e-05	5.77959327025705e-05	-0.186579736069062
chr1	41012019	41012168	150	+	utr3	CTPS1	0.0589643539645839	0.769369786037056	0.066092635788551	1	0.0802988592284305	0.699768373524669	0.196252891508736	0.340703914561279	1.41399632830097	1.46440193808943	0	0	-0.0504056097884569
chr1	42410150	42414795	4646	+	exon	RIMKLA	0.6636938462023	NA	0.541949486188928	1	0.564311948161721	0.973972200834616	0.268937982552777	0.415831646114361	0.521803742967356	0.767154995804349	1.59884462419798e-07	7.33770849156242e-07	-0.245351252836993
chr1	42415194	42415494	301	+	utr3	RIMKLA	0.946661288580717	NA	0.904534056965228	1	0.946910078144085	0.991589773625818	0.729724544109516	0.816526281536852	0.649916830064104	0.767154995804349	1.59884462419798e-07	7.33770849156242e-07	-0.117238165740245
chr1	42459732	42460180	449	+	utr3	PPCS	0.112603827945465	0.846864826846961	0.0476478079814195	1	0.0451686665364063	0.60444438918164	0.00939495859045847	0.14663018614003	-0.13576110193293	-0.0934200934935127	0.204737308485881	0.33072332425328	-0.0423410084394172
chr1	42682427	42683028	602	+	utr5	YBX1	0.0810330961804734	0.817491819907034	0.0734311957698612	1	0.101667866405493	0.730632740811794	0.131294933334232	0.274545798622158	-0.425293588110964	-0.346331211218359	2.37845025489403e-13	1.70590152746577e-12	-0.0789623768926051
chr1	42774867	42789861	14995	+	utr3	RP5-994D16.12	0.934855491115665	0.995000478279919	0.96602768628412	1	0.983921061948898	0.991589773625818	0.105372716866304	0.246944185514664	0.481280210555414	NA	NA	NA	NA
chr1	42830183	42830531	349	+	utr5	ERMAP	0.830115377460171	NA	0.818271465145913	1	0.867159150266198	0.991589773625818	0.648720364139666	0.751945990729173	-1.11351510314585	-1.27055079628525	2.23744868094021e-10	1.31019525672394e-09	0.157035693139402
chr1	42842948	42843396	449	+	utr3	ERMAP	0.505070184298668	NA	0.396148866339207	1	0.440973088793182	0.945421753896621	0.129621577926278	0.273031501371421	-1.29727420829603	-1.27055079628525	2.23744868094021e-10	1.31019525672394e-09	-0.0267234120107798
chr1	42844541	42844690	150	+	utr3	ERMAP	0.12280164016549	NA	0.0576289385949212	1	0.0806803474409112	0.699768373524669	0.696589524720939	0.789608938513268	0.148558899897263	-1.27055079628525	2.23744868094021e-10	1.31019525672394e-09	1.41910969618252
chr1	42851038	42851286	249	+	exon	ZNF691	0.703603492368603	NA	0.557125581019475	1	0.591799594684844	0.98006852982119	0.0656396962821301	0.202799537670343	-0.403393956574515	-0.306270610063539	0.0139411557653052	0.0328317007035284	-0.0971233465109765
chr1	42851534	42851931	398	+	utr3	ZNF691	0.987214641021496	NA	0.915099895020958	1	0.941445057753797	0.991589773625818	0.097167357748446	0.237833237698286	-0.494968983721563	-0.306270610063539	0.0139411557653052	0.0328317007035284	-0.188698373658024
chr1	42852030	42852229	200	+	utr3	ZNF691	0.890046959495785	NA	0.7976409213484	1	0.837874816389844	0.991589773625818	0.221464710380656	0.367150187710441	-0.528178766864843	-0.306270610063539	0.0139411557653052	0.0328317007035284	-0.221908156801304
chr1	43172149	43172298	150	+	utr5	CFAP57	0.0330609477026516	0.683817936405503	0.0293596328482077	1	0.0399449561560476	0.586326049769525	0.278344375781821	0.424650103829073	-0.023344569583389	-1.65392092440787	0.00222217699738878	0.00613088739051924	1.63057635482448
chr1	43450142	43451354	1213	+	utr3	SZT2	0.649063390323433	0.980801260889073	0.722959893447402	1	0.768998010761928	0.991589773625818	0.197816506369222	0.342381553550711	-0.131762262438593	0.0729279926819331	0.24196890095048	0.376688945167101	-0.204690255120526
chr1	43451453	43451653	201	+	utr3	SZT2	0.965598576507703	NA	0.898497227625231	1	0.937248957071804	0.991589773625818	0.31257914220213	0.45719580838537	-0.433643455718462	0.0729279926819331	0.24196890095048	0.376688945167101	-0.506571448400395
chr1	43603526	43604101	576	+	exon	PTPRF	0.633872797312193	0.980801260889073	0.762683839661914	1	0.741021637812546	0.991589773625818	0.0474385905017261	0.184232127955743	-0.0884412090365716	0.0578141539428687	0.247934520740196	0.383776931897062	-0.14625536297944
chr1	43667871	43669200	1330	+	exon	KDM4A	0.47486664949625	0.967498115995555	0.471093099426477	1	0.442720683757462	0.945421753896621	0.171559149836316	0.316282042483521	-0.6425080543077	-0.566450596229484	6.08628675880637e-21	6.76579440368569e-20	-0.0760574580782157
chr1	43704322	43704769	448	+	utr3	KDM4A	0.215717387088562	0.907099372325644	0.213380337651494	1	0.187997293180636	0.842325145636334	0.157971541127137	0.302696468144382	-0.679659346849615	-0.566450596229484	6.08628675880637e-21	6.76579440368569e-20	-0.113208750620131
chr1	43930866	43931065	200	+	utr3	ST3GAL3	0.395133505316825	NA	0.266972268620371	1	0.28500967381217	0.892511446288672	0.110820235000355	0.253411177290915	-0.120377777508074	0.161549529206225	0.235435838632045	0.368630794078534	-0.281927306714299
chr1	43947039	43947437	399	+	utr5	IPO13	0.206256165211988	0.905369466751557	0.188166857333878	1	0.185944953895163	0.842325145636334	0.660775157339386	0.761527174362649	0.361678621719463	0.285882774632592	6.48902404386322e-06	2.5348102612803e-05	0.0757958470868708
chr1	43949373	43953234	3862	+	exon	IPO13	0.764528548992881	0.985602685502483	0.627510896992131	1	0.647497410649178	0.98477373240476	0.0464825764421009	0.183549705429919	0.418678124855378	0.285882774632592	6.48902404386322e-06	2.5348102612803e-05	0.132795350222786
chr1	43972475	43972674	200	+	utr3	DPH2	0.863364112229944	0.990341409983363	0.706198128326726	1	0.621463879344764	0.981062616013812	0.00571225008478149	0.146626794155994	0.772286346677848	0.865444713003273	9.31627569561981e-57	3.91046322619369e-55	-0.0931583663254257
chr1	43980561	43981204	644	+	utr5	B4GALT2	0.912694116140232	0.993026192115766	0.773378841859572	1	0.730416287251912	0.991589773625818	0.0523637724603202	0.189055658474113	-0.375972082575392	-0.162277070445823	0.00434005702933607	0.0113496117977867	-0.213695012129569
chr1	43985541	43985690	150	+	exon	B4GALT2	0.231595619448465	0.911162157356097	0.128134907215218	1	0.0928262050018509	0.719602143946225	0.0485900801898547	0.184828200836134	-0.389105350628919	-0.162277070445823	0.00434005702933607	0.0113496117977867	-0.226828280183096
chr1	43986136	43990773	4638	+	utr3	B4GALT2	0.413400946659474	0.959771074967616	0.276026575266207	1	0.18627825573095	0.842325145636334	0.043925046944529	0.181535009530341	-0.337864277962461	-0.162277070445823	0.00434005702933607	0.0113496117977867	-0.175587207516638
chr1	44040045	44040194	150	+	exon	RP5-1198O20.4	0.899130524005544	NA	0.897047747598911	1	0.934465663163443	0.991589773625818	0.671687901731814	0.770587998476099	-0.434165191020631	-0.459100899848347	0.0883255508020457	0.165117020225253	0.0249357088277153
chr1	44219062	44219476	415	+	exon	DMAP1	0.637622196110771	0.980801260889073	0.491336417789565	1	0.50448612180344	0.959094748419361	0.0948070209666849	0.235801172730193	-0.20509419607145	-0.0953423510443454	0.1540261999091	0.262023652401615	-0.109751845027105
chr1	44631970	44632342	373	+	utr5	RNF220	0.41033971006785	NA	0.302542371278322	1	0.353802970606478	0.918639411942811	0.0860445408243133	0.226240618524133	0.188685836067313	0.494449753950747	6.56300354374256e-19	6.54262647628819e-18	-0.305763917883434
chr1	44632851	44636362	3512	+	utr3	RNF220	0.671226765153466	0.985602685502483	0.781883833695896	1	0.769374796281244	0.991589773625818	0.115400645610385	0.258083091127869	-0.114488975438586	0.494449753950747	6.56300354374256e-19	6.54262647628819e-18	-0.608938729389333
chr1	44644625	44644775	151	+	exon	RNF220	0.932123884984802	0.994868894747591	0.987745795643975	1	0.985585389069182	0.991589773625818	0.0674195569937187	0.205677969891412	0.405660041720829	0.494449753950747	6.56300354374256e-19	6.54262647628819e-18	-0.088789712229918
chr1	44767118	44767318	201	+	utr3	KIF2C	0.923837220142656	0.994530721719229	0.93000277716961	1	0.923884428175317	0.991589773625818	0.0140615847097075	0.148041209152311	-0.489000400685847	-0.397946746337361	1.63728956443625e-20	1.78320307936376e-19	-0.0910536543484866
chr1	44800424	44800573	150	+	utr5	PLK3	0.188965263600022	NA	0.097017229986807	1	0.161335419938361	0.817257905010254	0.0805669120945446	0.219928432166051	-0.0725765207782146	0.161366504286648	0.118664560640345	0.211792082927465	-0.233943025064863
chr1	44808581	44808730	150	+	utr5	BTBD19	0.17107862233969	NA	0.0786124136815158	1	0.100893239966552	0.729692849913152	0.0660067646669319	0.203261687834315	-0.697086853515496	-0.572504581175906	1.49367427259001e-05	5.60621057252815e-05	-0.124582272339591
chr1	44813307	44813949	643	+	utr3	BTBD19	0.200565197900751	NA	0.138892598863219	1	0.157374038403701	0.814182472667305	0.971084111481741	0.994063748351749	-0.509536995947125	-0.572504581175906	1.49367427259001e-05	5.60621057252815e-05	0.0629675852287802
chr1	45342999	45343626	628	+	exon	TOE1	0.662462477204105	0.985276286117593	0.51031861438718	1	0.510665800679701	0.960614598486389	0.097585702495103	0.238160588985307	-0.296738517320022	-0.0162575862708922	0.860459841464481	0.914788696586565	-0.28048093104913
chr1	45508836	45509286	451	+	utr3	MMACHC	0.270431775263877	0.926759518559942	0.149963340082369	1	0.17790983056042	0.836180677102182	0.00572657917955766	0.146626794155994	-0.173421105661155	0.126907052269038	0.137903526331994	0.239574793163227	-0.300328157930193
chr1	45509835	45509985	151	+	utr3	MMACHC	0.948090325141325	NA	0.992547696592125	1	0.965914676263379	0.991589773625818	0.338777514972496	0.480979779413286	-0.268170941194279	0.126907052269038	0.137903526331994	0.239574793163227	-0.395077993463317
chr1	45600420	45608265	7846	+	utr3	NASP	0.414890818153794	0.95986756147936	0.301543150705058	1	0.207129759019032	0.85677773638169	0.0449786080043222	0.182550877109174	-1.17956859113007	-0.870169187203203	1.30156520607747e-96	1.34077485791056e-94	-0.309399403926871
chr1	45617391	45618109	719	+	exon	NASP	0.504125817378776	0.96963865627465	0.576131970114417	1	0.565191043418796	0.974320144641943	0.0552332678505337	0.191342052050601	-0.843557533009988	-0.870169187203203	1.30156520607747e-96	1.34077485791056e-94	0.0266116541932154
chr1	46034579	46036024	1446	+	utr3	MAST2	0.753191013648375	0.985602685502483	0.910296406908805	1	0.909085637479535	0.991589773625818	0.105609532815988	0.247103414936022	-0.0020364037935196	0.113060833334331	0.021922954690534	0.049232555982748	-0.11509723712785
chr1	46219701	46220139	439	+	exon	LURAP1	0.432198234431125	NA	0.309056509670125	1	0.352016376080269	0.918219750615608	0.0690351747772088	0.20705251385006	-0.391086624769855	-0.37302225394729	0.303579372442384	0.447807059888313	-0.0180643708225646
chr1	46247935	46248182	248	+	utr5	RAD54L	0.19902176477056	0.90417673587716	0.158131096050944	1	0.175894054407271	0.832990034198303	0.55662849783333	0.673168988192327	0.322623851935344	0.269095901304416	0.000300215536140744	0.000957830520068086	0.0535279506309275
chr1	46361715	46362014	300	+	utr3	NSUN4	0.728653313803178	NA	0.762751177926718	1	0.797874135608142	0.991589773625818	0.126852696359792	0.270152740156914	-0.0603899336277536	-0.0369254039126339	0.647817451558844	0.766261459047221	-0.0234645297151197
chr1	46482245	46482394	150	+	exon	FAAHP1	0.526500018472661	NA	0.405976137031561	1	0.40902528064968	0.936838893111392	0.0309770027723724	0.166817094733847	-1.28085327418321	-0.908578988873966	5.13902294801631e-10	2.92814160737053e-09	-0.372274285309248
chr1	47436763	47437111	349	+	utr5	FOXD2	0.914507552316919	NA	0.824762193744768	1	0.838816558590482	0.991589773625818	0.333042034317335	0.476248248596154	0.232854420051386	0.403874977935426	0.00115902684659652	0.00337669346316353	-0.17102055788404
chr1	47437210	47437409	200	+	utr5	FOXD2	0.963064347368097	NA	0.904786385412303	1	0.946602330883068	0.991589773625818	0.332360570576373	0.475616147883456	0.534005810038638	0.403874977935426	0.00115902684659652	0.00337669346316353	0.130130832103213
chr1	47439199	47439547	349	+	exon	FOXD2	0.641960772201352	NA	0.51973365351563	1	0.591267043850835	0.98006852982119	0.356600087759087	0.496745018088559	0.00915991467951006	0.403874977935426	0.00115902684659652	0.00337669346316353	-0.394715063255916
chr1	50968917	50969313	397	+	utr5	CDKN2C	0.746645775056937	0.985602685502483	0.599087023762355	1	0.546564875137164	0.968534451627818	0.0993679939867239	0.240280396439993	-0.960729378918554	-0.726872219432714	2.71463635935608e-22	3.24378708131273e-21	-0.23385715948584
chr1	50969511	50970000	490	+	utr5	CDKN2C	0.562928432724605	0.97304665997365	0.407927150292246	1	0.385978223975531	0.929746539214831	0.0224765611827151	0.155835267665917	-1.04290604306406	-0.726872219432714	2.71463635935608e-22	3.24378708131273e-21	-0.316033823631349
chr1	50970297	50974237	3941	+	utr5	CDKN2C	0.966780610843041	0.998380330455402	0.904601947242487	1	0.915151284832051	0.991589773625818	0.0111255519538044	0.14663018614003	-0.695419463668319	-0.726872219432714	2.71463635935608e-22	3.24378708131273e-21	0.0314527557643954
chr1	51236865	51271424	34560	+	utr3	RNF11	0.33104180702264	0.948455935798299	0.209304276815967	1	0.186995997001077	0.842325145636334	0.0498984949998685	0.18603146465852	-0.0854541484685306	0.125398146637929	0.0281395672714054	0.0611976180199645	-0.21085229510646
chr1	52237760	52237959	200	+	exon	ZFYVE9	0.324063245335653	NA	0.203799836299631	1	0.215327888041277	0.863924275608862	0.06417489729369	0.201099275811174	0.238440933099631	0.391752515799909	4.98752926107752e-05	0.000176051807426641	-0.153311582700278
chr1	52238356	52239001	646	+	exon	ZFYVE9	0.549272487702934	NA	0.535979555253971	1	0.574008266859266	0.976195298347138	0.470317073151289	0.600236492260031	0.249707626615746	0.391752515799909	4.98752926107752e-05	0.000176051807426641	-0.142044889184163
chr1	52239249	52239448	200	+	exon	ZFYVE9	0.554175252792221	NA	0.427825324430384	1	0.383195722488078	0.929173868899896	0.444341839468792	0.577542428436872	0.307341992460395	0.391752515799909	4.98752926107752e-05	0.000176051807426641	-0.0844105233395139
chr1	52346140	52346289	150	+	utr3	ZFYVE9	0.56965666128511	NA	0.452830310556048	1	0.488320962724369	0.955734718368562	0.200668848809936	0.345439094208232	0.0459192383887111	0.391752515799909	4.98752926107752e-05	0.000176051807426641	-0.345833277411198
chr1	52412538	52413941	1404	+	exon	PRPF38A	0.809562067135929	0.985602685502483	0.678599644311153	1	0.664300817846054	0.986501168175393	0.0104240602800605	0.14663018614003	0.403689455559384	0.538422798193432	1.74852388070917e-14	1.35174346162517e-13	-0.134733342634048
chr1	52417614	52418011	398	+	utr3	PRPF38A	0.305407631954704	NA	0.281954175139719	1	0.2259941345052	0.869419432384645	0.629180057110481	0.734488735167944	0.749552492742946	0.538422798193432	1.74852388070917e-14	1.35174346162517e-13	0.211129694549514
chr1	52771037	52771687	651	+	exon	ZYG11B	0.123229243537657	NA	0.0616549111182414	1	0.059630824992833	0.654095728641128	0.0868401006028171	0.22695579787139	-0.261491447761369	0.0404743650358965	0.623060396789663	0.746754060176429	-0.301965812797266
chr1	53209977	53210325	349	+	utr3	CPT2	0.940657913350232	NA	0.849598343531058	1	0.876024412631085	0.991589773625818	0.360645138433198	0.50038728905848	0.217071521223191	0.219077854778432	0.177223182059359	0.293763910831615	-0.00200633355524049
chr1	53210475	53210723	249	+	utr3	CPT2	0.187358762610113	NA	0.0797564415844142	1	0.105602331684276	0.735914044200694	0.00860079080221787	0.146626794155994	-0.0401075311411074	0.219077854778432	0.177223182059359	0.293763910831615	-0.259185385919539
chr1	53210873	53211022	150	+	utr3	CPT2	0.887825755564176	NA	0.88991567267505	1	0.864319522480683	0.991589773625818	0.139903830630568	0.283785393613301	0.138941785442838	0.219077854778432	0.177223182059359	0.293763910831615	-0.0801360693355938
chr1	53952097	53952244	148	+	exon	LRRC42	0.609708874329807	0.980801260889073	0.455819578620224	1	0.495630766034981	0.957216494639901	0.0385121447335688	0.174471403141025	-0.268537198537572	-0.106465405609654	0.0598419962415842	0.118102791816132	-0.162071792927918
chr1	54096378	54096777	400	+	utr3	TCEANC2	0.714942557045747	NA	0.590306250666676	1	0.624454503143078	0.981062616013812	0.0493261148208745	0.185628850988363	-0.148247004333093	0.00771894894032811	0.947855720734603	0.971658447437931	-0.155965953273421
chr1	54609105	54609254	150	+	utr3	ACOT11	0.785646943972485	NA	0.772666211422052	1	0.832320376084839	0.991589773625818	0.782214366858599	0.857797063380519	0.202962228762193	0.539696868830318	0.000595960737370443	0.00181363088503317	-0.336734640068124
chr1	54609404	54609603	200	+	utr3	ACOT11	0.387689136399356	NA	0.301318989477462	1	0.335463233073655	0.911018637445198	0.987996021963165	1	0.380956878746962	0.539696868830318	0.000595960737370443	0.00181363088503317	-0.158739990083356
chr1	54609753	54609902	150	+	utr3	ACOT11	0.5260453141539	NA	0.498134113106863	1	0.552285451727904	0.970369794580794	0.972092650479195	0.994529585853189	0.457395659363645	0.539696868830318	0.000595960737370443	0.00181363088503317	-0.0823012094666724
chr1	54741509	54742308	800	+	utr3	MROH7-TTC4	0.275003987775566	0.929131970259064	0.178949155094832	1	0.255652288884785	0.878489781743408	0.011525585898653	0.14663018614003	0.413886200250659	NA	NA	NA	NA
chr1	56704105	56704254	150	+	exon	PRKAA2	0.679916856502555	NA	0.55311691039577	1	0.575088778707941	0.976803522617163	0.334678859378368	0.477631990968818	-0.526339372897849	-0.176992672718822	0.140527245888548	0.243192993147317	-0.349346700179026
chr1	61082704	61088532	5829	+	utr5	NFIA	0.274040650035131	NA	0.22347146935101	1	0.189466810962836	0.842505471679005	0.495709846275195	0.622158627984687	-0.825243575059656	-0.705945495132999	1.45076428454288e-11	9.26802206892858e-11	-0.119298079926657
chr1	61455463	61455712	250	+	utr3	NFIA	0.322707284146158	NA	0.186250986630589	1	0.213365756830878	0.861947855345313	0.0354132485435528	0.171023770070483	-0.766326637286596	-0.705945495132999	1.45076428454288e-11	9.26802206892858e-11	-0.0603811421535968
chr1	62437083	62437231	149	+	utr5	USP1	0.368330654910539	0.957619535510943	0.233896188048115	1	0.24029149261229	0.874689110011476	0.022464610466059	0.155835267665917	0.077622732124471	0.262542517098477	6.79942829603491e-06	2.65020125749442e-05	-0.184919784974006
chr1	62437331	62439927	2597	+	utr5	USP1	0.62058945211115	NA	0.462745205604868	1	0.485719817113838	0.954517340839874	0.0252980147791833	0.16089138377724	-0.0796076294612118	0.262542517098477	6.79942829603491e-06	2.65020125749442e-05	-0.342150146559689
chr1	62444834	62445131	298	+	exon	USP1	0.354083052805934	0.957524686163211	0.23041664234398	1	0.220993740612788	0.865998951684326	0.0430768281469526	0.180617333271161	0.00977021742180082	0.262542517098477	6.79942829603491e-06	2.65020125749442e-05	-0.252772299676676
chr1	62448639	62450714	2076	+	exon	USP1	0.955473008265429	0.997153787208542	0.810062020497755	1	0.779283448930926	0.991589773625818	0.0680269919901237	0.205835662069468	0.147141625899148	0.262542517098477	6.79942829603491e-06	2.65020125749442e-05	-0.11540089119933
chr1	62816575	62819166	2592	+	exon	ATG4C	0.711011969544916	NA	0.595377851211222	1	0.640831485966647	0.983408658161248	0.0412758428783184	0.177853401355816	-0.248542078744053	-0.0463363129869015	0.716034875617386	0.816198544418306	-0.202205765757152
chr1	63370972	63371122	151	+	utr3	ALG6	0.856524961728498	NA	0.791782206941299	1	0.839399636709346	0.991589773625818	0.367889871286509	0.507348197881616	-0.484662536073489	-0.143288701911781	0.258522972217374	0.396124167470105	-0.341373834161708
chr1	63593849	63599976	6128	+	utr5	PGM1	0.936606476691837	0.995000478279919	0.95616379284604	1	0.972294876879276	0.991589773625818	0.149707695099831	0.294050889498595	-0.151490414259033	-0.422036246839465	3.82875665813283e-13	2.71809892537263e-12	0.270545832580432
chr1	63659746	63659896	151	+	utr3	PGM1	0.264793362426087	0.923784469719012	0.142669861594738	1	0.179281403930077	0.838333219473961	0.00892597090319558	0.14663018614003	-0.655911119354831	-0.422036246839465	3.82875665813283e-13	2.71809892537263e-12	-0.233874872515366
chr1	63774072	63774221	150	+	utr5	ROR1	0.932340401961937	NA	0.981734896943876	1	0.96176494482736	0.991589773625818	0.564641536678261	0.68026294576797	0.505124682406803	0.531329697568651	0.000394302818515159	0.00123543471505576	-0.0262050151618476
chr1	64177470	64177768	299	+	exon	ROR1	0.493593951405779	NA	0.378465841741803	1	0.388294825031663	0.929746539214831	0.126306749249168	0.269481310006328	0.0317441316939045	0.531329697568651	0.000394302818515159	0.00123543471505576	-0.499585565874746
chr1	64178066	64178265	200	+	exon	ROR1	0.400202950513084	NA	0.272305614489281	1	0.250453740486116	0.878489781743408	0.123122017808191	0.266149734806373	-0.124429136875492	0.531329697568651	0.000394302818515159	0.00123543471505576	-0.655758834444143
chr1	64178663	64178912	250	+	utr3	ROR1	0.982200268091588	NA	0.965213086334482	1	0.959485018244445	0.991589773625818	0.532291644468116	0.652987908159495	-0.017065207057394	0.531329697568651	0.000394302818515159	0.00123543471505576	-0.548394904626045
chr1	64179011	64179310	300	+	utr3	ROR1	0.897283056307841	NA	0.918827470867676	1	0.953543298240727	0.991589773625818	0.853422495810639	0.911761162076615	0.0226451862443185	0.531329697568651	0.000394302818515159	0.00123543471505576	-0.508684511324333
chr1	64691360	64692259	900	+	utr3	CACHD1	0.570188372318962	NA	0.452538046055447	1	0.513652590701074	0.961269009212257	0.141087277369459	0.285497303029685	-0.49619123715234	-0.318669996470817	0.00212051043081665	0.00587465031164052	-0.177521240681523
chr1	64777726	64778025	300	+	exon	RAVER2	0.0747528454089044	NA	0.0292334702398206	1	0.0211567628413052	0.487022427376448	0.0185551232710455	0.151389206252317	-1.10278084666279	-0.76827424956743	1.43427630217382e-15	1.18080629432712e-14	-0.334506597095355
chr1	64832983	64833133	151	+	utr3	RAVER2	0.488067394033323	NA	0.362699655601753	1	0.409785028263238	0.936902674388427	0.157790211068842	0.302535093373556	-1.10481830308502	-0.76827424956743	1.43427630217382e-15	1.18080629432712e-14	-0.33654405351759
chr1	65434860	65435060	201	+	utr3	LEPROT	0.425420891833524	NA	0.314803606486669	1	0.316382494933063	0.908022967665499	0.430911969686848	0.56592855333006	-0.594326899230649	-0.965143477074175	2.84089492989592e-55	1.14389976143024e-53	0.370816577843526
chr1	65565600	65570667	5068	+	utr5	LEPR	0.402055270683854	NA	0.288296200363709	1	0.330699639926594	0.909534244339208	0.0883754274063481	0.229084680382333	1.32777044303572	1.19360536972653	3.02742185346473e-38	6.99504210123445e-37	0.13416507330919
chr1	66372331	66373030	700	+	utr3	PDE4B	0.573550950289996	NA	0.553336689378629	1	0.568459697345058	0.974359128046422	0.880622635997779	0.932083709630265	-1.25709615924409	-0.898842565941541	0.000317397322110305	0.00100731886964481	-0.358253593302547
chr1	66984583	66984882	300	+	exon	MIER1	0.150196039237263	NA	0.075401758815386	1	0.104539951739664	0.734670391019292	0.0108628257718384	0.14663018614003	-0.274661782749982	0.138150261162425	0.0926760523949598	0.172130571960077	-0.412812043912408
chr1	67685209	67685740	532	+	utr5	GADD45A	0.96140006235497	0.997805192170604	0.827987166507651	1	0.777194435513433	0.991589773625818	0.188867667082998	0.333331548778717	0.29384635462441	0.539736856691532	7.57863937552058e-20	7.97305111834023e-19	-0.245890502067122
chr1	67687747	67688043	297	+	utr3	GADD45A	0.0365314519287199	0.700846428165575	0.0129160556076887	1	0.0102985529876844	0.396500789388524	0.00332894417594753	0.146626794155994	0.252178737880605	0.539736856691532	7.57863937552058e-20	7.97305111834023e-19	-0.287558118810927
chr1	70221470	70221620	151	+	utr5	SRSF11	0.0446752520945202	0.729808898521772	0.0235378512922502	1	0.0311265103528747	0.547850029676021	0.970789176714092	0.993937233075991	-0.00133469246603446	-0.0186173914576352	0.73674949182153	0.831301980115179	0.0172826989916008
chr1	70250357	70250859	503	+	utr3	SRSF11	0.746053449974918	0.985602685502483	0.596407780772194	1	0.586473278273352	0.979977067375962	0.0168707103287578	0.149276931385737	-0.131434050994362	-0.0186173914576352	0.73674949182153	0.831301980115179	-0.112816659536727
chr1	70411316	70411464	149	+	utr5	CTH	0.604627556421791	NA	0.580594882100848	1	0.591014956388707	0.98006852982119	0.593405045598661	0.704831105822595	-0.521751006644192	-0.559831491066955	0.000234009227860677	0.000759140551161201	0.0380804844227632
chr1	74204819	74205217	399	+	exon	FPGT	0.262723541445981	NA	0.198968773398863	1	0.209725870451595	0.858600133825575	0.904113157100532	0.949813616389757	-0.37717125941517	-0.436433538073923	0.000893911418845106	0.00265423525745281	0.0592622786587526
chr1	75724746	75732593	7848	+	utr5	ACADM	0.456204329526925	0.962144337247121	0.450161828578651	1	0.46093581056153	0.949023514244069	0.241670997007889	0.389177931407014	-1.02742599100867	-1.04197012524199	1.77800103339911e-38	4.12746662429354e-37	0.0145441342333188
chr1	76629062	76629261	200	+	utr3	ST6GALNAC3	0.599303838292798	NA	0.573969430319363	1	0.631943599661295	0.982554868437267	0.866091030846146	0.921084066259453	-1.78275662821252	-1.58189450312148	1.95347032002382e-13	1.4105037009915e-12	-0.200862125091038
chr1	77044534	77063729	19196	+	utr3	ST6GALNAC5	0.00891919640120918	0.457784772007166	0.00357491312970769	1	0.00610468231541348	0.322359545005326	0.00490938263828977	0.146626794155994	0.161587602435233	0.378824351303427	1.20624861369424e-08	6.16668413489719e-08	-0.217236748868194
chr1	77532139	77532339	201	+	utr5	AK5	0.00151327157242125	0.213501746157294	9.98492306766303e-05	1	8.05625929332377e-05	0.0342244542524563	0.000973074550313813	0.146626794155994	-0.0884762074415881	0.38561008853443	6.12558404586188e-07	2.6578240499446e-06	-0.474086295976018
chr1	77888563	77916057	27495	+	utr5	NEXN	0.0766107992833345	NA	0.0388725322363193	1	0.0443465014485589	0.60409671398804	0.81491420183988	0.882780426588875	0.0100024913963017	0.0933549479830647	0.219651537593121	0.349719536573592	-0.0833524565867629
chr1	77942148	77942749	602	+	exon	NEXN	0.712698862267656	0.985602685502483	0.578206323574345	1	0.617520144525145	0.981062616013812	0.084164407383817	0.223975100059554	-0.0856765926144296	0.0933549479830647	0.219651537593121	0.349719536573592	-0.179031540597494
chr1	78005004	78013579	8576	+	utr5	DNAJB4	0.00699559822350657	0.40066507951002	0.00202899340104527	1	0.00117148977428604	0.154207653950385	0.0107693550573227	0.14663018614003	0.57977641751114	0.903982388205157	1.29385269997902e-36	2.8433706934739e-35	-0.324205970694018
chr1	78492682	78492930	249	+	utr5	PTGFR	0.743173783191399	NA	0.639208126172673	1	0.661693508435444	0.986501168175393	0.377299596112873	0.516249681544329	-0.758407763280603	-0.785712861658432	1.84440199211968e-08	9.27566119836755e-08	0.027305098377829
chr1	78493227	78493376	150	+	exon	PTGFR	0.264631446997426	NA	0.166519541805274	1	0.170543032285774	0.829704380550339	0.47401457328406	0.602947167738918	-0.474768279575532	-0.785712861658432	1.84440199211968e-08	9.27566119836755e-08	0.3109445820829
chr1	81943069	81943715	647	+	exon	ADGRL2	0.536559111241035	0.971520161281603	0.402349770765637	1	0.476208101143055	0.954382262819911	0.0300881527853427	0.165902062991445	0.148003747692243	0.489066778562516	6.13920584238025e-13	4.29119553410141e-12	-0.341063030870274
chr1	81990498	81991243	746	+	utr3	ADGRL2	0.653303583565506	0.980801260889073	0.522171695406515	1	0.572400716623452	0.975146831717198	0.237442398969187	0.384799143534943	0.340175062962886	0.489066778562516	6.13920584238025e-13	4.29119553410141e-12	-0.14889171559963
chr1	84078112	84078311	200	+	utr5	PRKACB	0.131086500406222	NA	0.08736418151604	1	0.0925502192902783	0.719602143946225	0.878930598365362	0.930608969335298	0.0863487330627649	-0.443993585098361	8.40191039852892e-05	0.000288741215989478	0.530342318161126
chr1	84479308	84479456	149	+	exon	RPF1	0.28803603801064	0.933048002947933	0.267416950302768	1	0.260020651021405	0.878489781743408	0.336576586227087	0.479190307697213	-0.0801019128982952	-0.119967035455468	0.0773799682872843	0.147499225594952	0.0398651225571729
chr1	85580810	85581006	197	+	utr5	CYR61	0.909708750332559	0.993026192115766	0.747650604191922	1	0.703224270515468	0.991589773625818	0.0723332468706934	0.21112633518223	0.432125911838104	0.61709144986109	7.43987244566919e-37	1.64669620836418e-35	-0.184965538022985
chr1	85582882	85583324	443	+	utr3	CYR61	0.554509242287461	0.97304665997365	0.419613223404448	1	0.401573436054621	0.935429914142816	0.0743697695146968	0.213288949344504	0.423048449502709	0.61709144986109	7.43987244566919e-37	1.64669620836418e-35	-0.19404300035838
chr1	86704720	86704869	150	+	utr5	SH3GLB1	0.164927094010537	0.88891881437001	0.128965332333311	1	0.136092743803972	0.790177363259284	0.481354494113833	0.6095852441718	0.265251640015545	0.533384245292289	3.7607644248888e-25	5.19717042350619e-24	-0.268132605276745
chr1	86742408	86743298	891	+	utr3	SH3GLB1	0.632530692425385	0.980801260889073	0.483178643491526	1	0.48237704077917	0.954517340839874	0.0120545899187763	0.14663018614003	0.234504516157157	0.533384245292289	3.7607644248888e-25	5.19717042350619e-24	-0.298879729135133
chr1	86914748	86914997	250	+	utr5	HS2ST1	0.631617355878143	NA	0.647944161090055	1	0.682125770166945	0.988510245631993	0.174785711401139	0.319381732306156	-0.172784442095764	0.109194049717712	0.128990628825378	0.226929147971951	-0.281978491813476
chr1	87103535	87104963	1429	+	utr3	HS2ST1	0.617799243263018	0.980801260889073	0.688068686251207	1	0.669854689240137	0.986501168175393	0.0578042642926372	0.194086098106336	-0.0142508968195901	0.109194049717712	0.128990628825378	0.226929147971951	-0.123444946537302
chr1	87134063	87134312	250	+	exon	LINC01140	0.367111919617491	NA	0.253803912990719	1	0.350880690761336	0.918219750615608	0.299275032212974	0.444501303307502	0.199187811994925	0.626896670564805	0.0914724114551385	0.170227506842709	-0.42770885856988
chr1	87328568	87328767	200	+	utr5	LMO4	0.974377335861188	NA	0.906448106986993	1	0.941731727810921	0.991589773625818	0.477052031087627	0.605737148637315	-0.390550858782767	-0.0198804416672411	0.781813637975279	0.864943102399849	-0.370670417115526
chr1	87328867	87329216	350	+	utr5	LMO4	0.117511252888249	0.846864826846961	0.0883263809271831	1	0.0496650629266144	0.626456229862393	0.769822914048958	0.848339223523353	-0.262127566553056	-0.0198804416672411	0.781813637975279	0.864943102399849	-0.242247124885815
chr1	87344885	87345185	301	+	utr3	LMO4	0.894561946614694	0.992647775653167	0.973439429616151	1	0.978016124088576	0.991589773625818	0.020979081878622	0.154325461816294	0.0111667990005611	-0.0198804416672411	0.781813637975279	0.864943102399849	0.0310472406678022
chr1	88684422	88741131	56710	+	utr5	PKN2	0.673896361573647	NA	0.701587273865137	1	0.724268896147417	0.991589773625818	0.351610065834554	0.49186464231249	0.199991954208898	0.350224477664825	5.6303777777312e-08	2.7008115987359e-07	-0.150232523455927
chr1	88833070	88833706	637	+	utr3	PKN2	0.557844422975452	0.97304665997365	0.591863270968516	1	0.624229002074268	0.981062616013812	0.182402889087634	0.327110697767058	0.283905240051474	0.350224477664825	5.6303777777312e-08	2.7008115987359e-07	-0.0663192376133511
chr1	89582742	89583491	750	+	utr3	LRRC8B	0.49013486871055	0.968892848497375	0.517341384890055	1	0.550189467800438	0.969853186254414	0.0885107890543563	0.229084680382333	0.239018684024368	0.405906956218641	1.27016109030176e-06	5.34778484937509e-06	-0.166888272194273
chr1	89583741	89584041	301	+	utr3	LRRC8B	0.453050896296105	NA	0.316610067822127	1	0.330724132859081	0.909534244339208	0.0265576225330224	0.162071476569089	0.168017659853581	0.405906956218641	1.27016109030176e-06	5.34778484937509e-06	-0.237889296365059
chr1	89584140	89584690	551	+	utr3	LRRC8B	0.84906290512699	0.98836691272305	0.743158687866665	1	0.806828632904752	0.991589773625818	0.857018065275798	0.914296083336294	0.229374154724447	0.405906956218641	1.27016109030176e-06	5.34778484937509e-06	-0.176532801494194
chr1	89592821	89593170	350	+	utr3	LRRC8B	0.722726261577911	NA	0.593911192744283	1	0.630555025178266	0.982205969300245	0.17928330114167	0.323594860854573	0.157353795194421	0.405906956218641	1.27016109030176e-06	5.34778484937509e-06	-0.24855316102422
chr1	89712794	89713094	301	+	exon	LRRC8C	0.681684011665304	NA	0.693621405981204	1	0.714461893679929	0.991589773625818	0.209152849961705	0.354081299349594	0.30401198814101	0.372330970597647	0.000223999275129683	0.00072819646009614	-0.0683189824566364
chr1	89713193	89713593	401	+	exon	LRRC8C	0.889881483408913	NA	0.963986443557781	1	0.981849332403852	0.991589773625818	0.139802524950645	0.283672253189043	0.25078215174329	0.372330970597647	0.000223999275129683	0.00072819646009614	-0.121548818854356
chr1	89713692	89713892	201	+	exon	LRRC8C	0.972408363675209	NA	0.927104252994645	1	0.96870054574079	0.991589773625818	0.332087618457188	0.475442843459081	0.0982142127319972	0.372330970597647	0.000223999275129683	0.00072819646009614	-0.27411675786565
chr1	89714391	89715089	699	+	utr3	LRRC8C	0.914871052385465	NA	0.832240498308122	1	0.874490312298229	0.991589773625818	0.123170161459784	0.266161463353328	0.2194029910932	0.372330970597647	0.000223999275129683	0.00072819646009614	-0.152927979504446
chr1	89933641	89934087	447	+	exon	LRRC8D	0.811052859352963	NA	0.828852317697693	1	0.844935849734471	0.991589773625818	0.268827543231024	0.415695271184175	0.099417279315732	0.228969498057902	0.0872721207528694	0.163419574443171	-0.12955221874217
chr1	89934433	89935720	1288	+	utr3	LRRC8D	0.168956363851036	NA	0.0848175730448397	1	0.119852723455912	0.760999172238111	0.0363823538662581	0.172428742005095	-0.0831636400655223	0.228969498057902	0.0872721207528694	0.163419574443171	-0.312133138123424
chr1	90007678	90010165	2488	+	utr3	ZNF326	0.0427193115811823	NA	0.0229241829341786	1	0.0305937592171793	0.547474143237693	0.956563963251456	0.985183404104701	-0.483113874443749	-0.785656739865386	2.01002499759529e-24	2.66740998473153e-23	0.302542865421637
chr1	90022336	90027593	5258	+	utr3	ZNF326	0.0717641816018425	NA	0.0221046074162726	1	0.0213702853479689	0.488927018022318	0.0138250264742421	0.147997728201569	-1.05380572519541	-0.785656739865386	2.01002499759529e-24	2.66740998473153e-23	-0.268148985330028
chr1	91520275	91524381	4107	+	exon	CDC7	0.271166146480265	0.926759518559942	0.232464130643282	1	0.223775216973275	0.868426344957258	0.553218770156768	0.670172731806241	-0.437692787066076	-0.279492638752704	0.000229349385371146	0.000744609961199059	-0.158200148313372
chr1	93079285	93079434	150	+	utr5	MTF2	0.0257198304992284	NA	0.0087946840044865	1	0.0169661321415388	0.457620406911462	0.868179898216839	0.922570702528093	0.102552366593363	0.0767112336460452	0.315160458779669	0.460854372533105	0.0258411329473183
chr1	93136698	93137095	398	+	utr3	MTF2	0.180627262648199	0.902851212869509	0.0970164303503501	1	0.112295278338224	0.750152238254904	0.0192055321710261	0.152219641380068	-0.238246131814192	0.0767112336460452	0.315160458779669	0.460854372533105	-0.314957365460237
chr1	93346388	93346838	451	+	utr5	DR1	0.195638615021122	0.903822563918379	0.24651636369231	1	0.25556787755669	0.878489781743408	0.0480572360646786	0.184670767027579	0.399628487724284	0.526002930088191	1.72656064994052e-22	2.08223214382826e-21	-0.126374442363906
chr1	93546885	93549343	2459	+	exon	FNBP1L	0.210276579743797	0.905369466751557	0.178408985933686	1	0.155337333950451	0.813003532782957	0.215177812657994	0.359952002345017	0.334011748477393	0.281006859549755	3.56118850315133e-06	1.43276262593019e-05	0.053004888927638
chr1	93553062	93553362	301	+	utr3	FNBP1L	0.989771624311781	0.999999361947495	0.882756189475028	1	0.898983555661296	0.991589773625818	0.148544675520766	0.29288904789083	0.108573867118078	0.281006859549755	3.56118850315133e-06	1.43276262593019e-05	-0.172432992431676
chr1	94928112	94928305	194	+	exon	RP4-639F20.1	0.514314305193735	0.96963865627465	0.360719390127332	1	0.398496345635975	0.934423516345866	0.0346324230237434	0.170108124462059	-0.506246080328383	-0.426704163425646	9.35034791270488e-06	3.58846090415714e-05	-0.0795419169027365
chr1	95244249	95246087	1839	+	utr3	TMEM56-RWDD3	0.299270732566978	NA	0.188255366613903	1	0.256331702497786	0.878489781743408	0.0508539893460633	0.187208276682255	-0.171615016603389	0.759559554060534	0.52284612949558	0.663705322423456	-0.931174570663924
chr1	100080638	100082380	1743	+	utr3	MFSD14A	0.362449607282563	0.957619535510943	0.350907714370778	1	0.374871138380645	0.924624184564203	0.184025199333861	0.328512445457211	0.24002771782952	0.256979668663535	0.000173008197922986	0.000570772218866728	-0.0169519508340153
chr1	100148009	100148208	200	+	exon	TRMT13	0.49081329274588	NA	0.423443485716204	1	0.444306144910811	0.945421753896621	0.784914931411332	0.860001752517035	0.0119977943709084	0.0265177878756279	0.857886798213259	0.913180716103781	-0.0145199935047196
chr1	107056778	107058011	1234	+	utr3	PRMT6	0.54213563494496	0.971520161281603	0.646659731357883	1	0.677829712792185	0.987707196588413	0.159034472822213	0.303648087070522	-0.225818716187236	-0.144718189543044	0.0450944445332774	0.0922905589566404	-0.0811005266441926
chr1	108200855	108201002	148	+	exon	RP11-483I13.6	0.601861712853725	NA	0.54193973441635	1	0.614237087369877	0.981062616013812	0.97638020865305	0.996966769893505	-0.232165760414836	3.73665126093382	0.0131571712227975	0.0311664984326168	-3.96881702134866
chr1	108628771	108635452	6682	+	utr3	FAM102B	0.316245108105177	NA	0.285634815060335	1	0.295534203672235	0.897970200205174	0.404724518310772	0.54211040619349	-0.032036175808977	-0.0221772906389011	0.768194762847279	0.855075373547939	-0.0098588851700759
chr1	108699168	108699665	498	+	exon	PRPF38B	0.259670318060372	0.919958879669131	0.161363723867541	1	0.078747657205727	0.696138671950366	0.128935668845303	0.272270560093645	0.00642293188567186	0.202878740902425	0.000731583122174896	0.00220115973342217	-0.196455809016753
chr1	108699765	108700013	249	+	exon	PRPF38B	0.712856679981081	0.985602685502483	0.574158193307914	1	0.59976033604347	0.980465450274219	0.186641938765114	0.331217233399556	-0.00515932435182207	0.202878740902425	0.000731583122174896	0.00220115973342217	-0.208038065254247
chr1	108746724	108753100	6377	+	utr5	STXBP3	0.680210215352589	NA	0.717301435781068	1	0.734739735142165	0.991589773625818	0.173565884681712	0.318223983959839	-0.369401301416792	-0.318802617642324	9.87904960198802e-05	0.000336644653619421	-0.0505986837744687
chr1	108924207	108929996	5790	+	utr3	GPSM2	0.292736429499538	0.933048002947933	0.179470000230353	1	0.135874227522218	0.790177363259284	0.128093431569394	0.271526697992188	-0.950304651204667	-0.903228327204913	6.05818257714722e-35	1.25022076673465e-33	-0.0470763239997546
chr1	109093759	109095095	1337	+	utr3	TMEM167B	0.322179314816248	0.941884710823689	0.206231356885272	1	0.209792721253372	0.858600133825575	0.0202246358755124	0.153555239576731	0.129861277519197	0.391816078819078	1.50394532916089e-10	8.94013954624784e-10	-0.261954801299881
chr1	109213918	109228359	14442	+	utr5	SARS	0.674687842022084	0.985602685502483	0.503453375344226	1	0.403244631295712	0.935750944920482	0.0206001457393705	0.153555239576731	0.225819536900194	0.48092113005472	5.11239780453377e-35	1.05768879432208e-33	-0.255101593154526
chr1	109230895	109231230	336	+	exon	SARS	0.065421794038418	0.781908162908862	0.0512119086345723	1	0.0499781664809465	0.627460534775163	0.691418502534752	0.785952185388452	0.462368585122749	0.48092113005472	5.11239780453377e-35	1.05768879432208e-33	-0.0185525449319713
chr1	109237364	109238069	706	+	utr3	SARS	0.0154721110324052	0.552874605144856	0.00391252475597033	1	0.00101723128653032	0.14626220929096	0.000223137069031987	0.146626794155994	0.166245074864401	0.48092113005472	5.11239780453377e-35	1.05768879432208e-33	-0.314676055190319
chr1	109251169	109251519	351	+	exon	CELSR2	0.174240592977181	NA	0.0908086484370189	1	0.0799423306151683	0.699570245252212	0.107605497338572	0.249594874603262	-1.17626437622117	-0.96469712727829	5.97146702016822e-33	1.16705596157802e-31	-0.211567248942881
chr1	109252219	109252369	151	+	exon	CELSR2	0.738566947977351	NA	0.622294817967748	1	0.686646998972255	0.989206009709097	0.279379173113816	0.425742336853372	-1.26405966080552	-0.96469712727829	5.97146702016822e-33	1.16705596157802e-31	-0.299362533527234
chr1	109252469	109253069	601	+	exon	CELSR2	0.756094473643928	NA	0.644413681562604	1	0.674480042250221	0.987364466443487	0.108482919125796	0.250685141969947	-1.16764746930047	-0.96469712727829	5.97146702016822e-33	1.16705596157802e-31	-0.202950342022184
chr1	109253218	109258460	5243	+	exon	CELSR2	0.349240446185128	NA	0.294943642638677	1	0.310071591297634	0.907588190500372	0.948335882124279	0.980707845569407	-1.15095477221122	-0.96469712727829	5.97146702016822e-33	1.16705596157802e-31	-0.186257644932927
chr1	109273900	109274900	1001	+	utr3	CELSR2	0.897589667785475	NA	0.810717130748112	1	0.856303914311028	0.991589773625818	0.102457828863772	0.243625713919556	-1.16630871131994	-0.96469712727829	5.97146702016822e-33	1.16705596157802e-31	-0.201611584041651
chr1	109491078	109491626	549	+	utr3	ATXN7L2	0.958576039249868	NA	0.975585905455545	1	0.976539356047428	0.991589773625818	0.150100140838745	0.294488747195226	-1.19962202036488	-0.821178923866057	1.65675765526634e-10	9.80843379098415e-10	-0.37844309649882
chr1	109495900	109496598	699	+	utr3	CYB561D1	0.762553615037087	0.985602685502483	0.856145577208273	1	0.884576818964105	0.991589773625818	0.127311058521705	0.270606211697757	0.113479603415674	0.178366133347927	0.00552005222786519	0.0141363425760836	-0.0648865299322523
chr1	109592208	109592696	489	+	utr3	GNAI3	0.388431431237176	0.957619535510943	0.270221084695291	1	0.246884683022991	0.878489781743408	0.0586907567844694	0.194794007756395	0.128064804478208	0.27193347970622	3.55302525826339e-11	2.2126308176334e-10	-0.143868675228013
chr1	109595144	109595294	151	+	utr3	GNAI3	0.180077902012314	NA	0.120985395479061	1	0.132566095258059	0.783774633904543	0.604016137455231	0.713445159008732	1.5797063231018	0.27193347970622	3.55302525826339e-11	2.2126308176334e-10	1.30777284339558
chr1	109923294	109923891	598	+	exon	CSF1	0.683343110303527	0.985602685502483	0.559986929123646	1	0.516169084903192	0.962156719214667	0.0382598855754153	0.174159319498048	1.34227714364581	1.35684243177986	8.52500673168778e-70	5.00626464198378e-68	-0.0145652881340483
chr1	109928905	109929849	945	+	utr3	CSF1	0.939697158228409	0.995281108695712	0.803958578229885	1	0.717466136797044	0.991589773625818	0.0142888463571447	0.148041209152311	1.06267381306769	1.35684243177986	8.52500673168778e-70	5.00626464198378e-68	-0.294168618712172
chr1	109984835	109985232	398	+	utr5	AHCYL1	0.440144625854073	0.960010182394116	0.509686394160909	1	0.512363422593232	0.960614598486389	0.0334941198154648	0.169470608202952	-0.00476780724424876	0.151430265224308	0.00015322994260802	0.000509660146791078	-0.156198072468556
chr1	110051745	110054068	2324	+	utr3	STRIP1	0.733995329795098	0.985602685502483	0.594879800789504	1	0.627091415938785	0.98144996650856	0.0145219598968317	0.148211693954234	0.411182186445177	0.590745748868793	1.28707932011451e-25	1.82456777701783e-24	-0.179563562423616
chr1	110198256	110198406	151	+	exon	SLC6A17	0.980173619879769	NA	0.942725396079426	1	0.955058073980282	0.991589773625818	0.490663347904678	0.618024211525218	-1.15212385295886	-0.628207711165843	3.63788099096536e-06	1.46124015823942e-05	-0.523916141793014
chr1	110211493	110212143	651	+	utr5	KCNC4	0.170510477978349	0.899446383311161	0.145461690051961	1	0.127593952335374	0.774384621558857	0.464927005716415	0.595564747276727	1.07818442051478	1.01507715203001	1.82563255602106e-48	5.98608934781281e-47	0.0631072684847696
chr1	110223079	110223879	801	+	exon	KCNC4	0.569183857394853	0.973843454610507	0.628799771066728	1	0.637879680769385	0.983408658161248	0.0892952691421476	0.229944039540015	1.15240865904451	1.01507715203001	1.82563255602106e-48	5.98608934781281e-47	0.1373315070145
chr1	110339499	110339748	250	+	utr5	RBM15	0.54298599565399	NA	0.5315239843357	1	0.570469808415562	0.974878557222863	0.347300053243885	0.488210317758494	0.458395645787934	0.484119543661002	1.34751284919347e-09	7.42468468255183e-09	-0.0257238978730685
chr1	110339946	110342231	2286	+	exon	RBM15	0.390331978800651	0.957619535510943	0.262793662726418	1	0.259521584887987	0.878489781743408	0.0165838037933678	0.149276931385737	0.27545825300317	0.484119543661002	1.34751284919347e-09	7.42468468255183e-09	-0.208661290657832
chr1	110347265	110347664	400	+	exon	LAMTOR5-AS1	0.854171586430081	NA	0.779482363003906	1	0.833715544480338	0.991589773625818	0.379434111939566	0.518039527071633	-0.651330731750376	-0.466642423076482	0.0497379152993438	0.100471482959856	-0.184688308673894
chr1	111542218	111619884	77667	+	utr5	RAP1A	0.183973794895008	0.902851212869509	0.0928036296375042	1	0.0711701815640865	0.684854820152222	0.0061045418071044	0.146626794155994	-0.923496470557953	0.240332038869605	6.80687104895228e-05	0.000236556470260398	-1.16382850942756
chr1	111627517	111697441	69925	+	utr5	RAP1A	0.882676327454047	0.991559254428548	0.736017470214713	1	0.714263860808268	0.991589773625818	0.104404273437379	0.245686489552935	0.0671117485434921	0.240332038869605	6.80687104895228e-05	0.000236556470260398	-0.173220290326113
chr1	111765778	111767071	1294	+	utr3	DDX20	0.35910807734861	0.957524686163211	0.241290500511002	1	0.320495985609539	0.908854489864475	0.026192200319012	0.162006819445061	0.00581308880559252	0.228580648096597	0.00109930248460492	0.00321557682523516	-0.222767559291004
chr1	112454531	112458141	3611	+	utr3	CTTNBP2NL	0.531275490219823	0.971520161281603	0.399541844587818	1	0.39497877920127	0.933650755434696	0.0872293888419338	0.227372993478375	0.343268846778726	0.563396471618408	2.73195846834046e-26	3.99658042679178e-25	-0.220127624839682
chr1	112850175	112850370	196	+	exon	RP3-522D1.1	0.863523902182184	NA	0.761713204889622	1	0.734363398904533	0.991589773625818	0.130628595670695	0.273983560928452	-0.474207581612955	-0.574576973606941	0.174713819334446	0.290224754942582	0.100369391993987
chr1	112956515	112956914	400	+	exon	SLC16A1-AS1	0.568439446984054	NA	0.457694587476498	1	0.47879888073139	0.954382262819911	0.0891717474807128	0.229944039540015	-0.0998623538192734	0.344356988568887	0.010042707672774	0.0243704222412635	-0.444219342388161
chr1	112957014	112957264	251	+	exon	SLC16A1-AS1	0.728189264028179	NA	0.695389407999309	1	0.772733649306576	0.991589773625818	0.699127797906189	0.791765937501514	0.204939623228345	0.344356988568887	0.010042707672774	0.0243704222412635	-0.139417365340542
chr1	112968674	112969024	351	+	exon	SLC16A1-AS1	0.379257749318115	NA	0.264890070392289	1	0.369286709111187	0.924057184298033	0.183160455902398	0.327746050328128	0.266188993264076	0.344356988568887	0.010042707672774	0.0243704222412635	-0.0781679953048111
chr1	113119489	113124588	5100	+	utr3	LRIG2	0.949957823263313	NA	0.983267759820016	1	0.982625946566533	0.991589773625818	0.114893632689373	0.257499811196875	0.12784724411584	0.365432413894669	0.000535548530299598	0.00164037857346841	-0.23758516977883
chr1	113390948	113391148	201	+	utr5	MAGI3	0.169161290695258	NA	0.0732371473420352	1	0.0915104012238729	0.717496820334158	0.0309903398252748	0.166840850234457	-0.495357862065301	-0.229979352355534	0.0153676305789648	0.0358462053782194	-0.265378509709768
chr1	113641991	113642241	251	+	exon	MAGI3	0.962496433987156	NA	0.891420010873556	1	0.937368666562464	0.991589773625818	0.349168954464951	0.489586112736926	-0.587941688722747	-0.229979352355534	0.0153676305789648	0.0358462053782194	-0.357962336367214
chr1	113683130	113683330	201	+	utr3	MAGI3	0.426516021608395	NA	0.3556222351011	1	0.418281085342622	0.941584255625947	0.975843858600165	0.996692716515725	0.0454053995061659	-0.229979352355534	0.0153676305789648	0.0358462053782194	0.2753847518617
chr1	113683779	113684078	300	+	utr3	MAGI3	0.670604872366386	NA	0.543884775448135	1	0.604561656166713	0.981039401063376	0.19010999275178	0.334607908146541	-0.412950911313966	-0.229979352355534	0.0153676305789648	0.0358462053782194	-0.182971558958433
chr1	113900148	113900296	149	+	exon	AP4B1-AS1	0.562439658706717	NA	0.559526124497725	1	0.561111126314996	0.973283684080414	0.487449277408748	0.614680017089949	0.508815290155834	1.44274230346907	0.530720667653515	NA	-0.93392701331324
chr1	113911244	113912341	1098	+	utr3	DCLRE1B	0.543506174995715	0.971708767749604	0.403981118963984	1	0.421896653285311	0.941791899818991	0.038806151914949	0.174806471137054	0.437165622692187	0.624011941349762	1.86305956616625e-29	3.15698571996766e-28	-0.186846318657574
chr1	113929818	113930583	766	+	utr5	HIPK1	0.634666551085512	NA	0.642763634066979	1	0.694526709253239	0.991279919243319	0.593318045398522	0.704817343793402	0.185858239365434	0.337187292052177	3.27883436199242e-12	2.18851571089467e-11	-0.151329052686743
chr1	113933193	113941338	8146	+	utr5	HIPK1	0.402382102194912	0.957619535510943	0.469032957530772	1	0.480119546858244	0.954382262819911	0.136054466456765	0.279311376936831	0.237059485691855	0.337187292052177	3.27883436199242e-12	2.18851571089467e-11	-0.100127806360322
chr1	113973130	113973279	150	+	exon	HIPK1	0.239169317147217	0.91280755267554	0.211708993682445	1	0.244593497306197	0.878489781743408	0.562085674409922	0.67792653413797	0.376654339168572	0.337187292052177	3.27883436199242e-12	2.18851571089467e-11	0.0394670471163948
chr1	113980405	113980702	298	+	exon	OLFML3	0.865247289896479	NA	0.914196967310535	1	0.913104984573214	0.991589773625818	0.0994720803744753	0.240347999787964	-0.859359808404631	-0.749857551579786	6.26415573739491e-21	6.95414109993778e-20	-0.109502256824845
chr1	113980899	113981691	793	+	exon	OLFML3	0.898291602478912	0.992647775653167	0.990694525668613	1	0.990355194538573	0.992223388142129	0.0230769285936165	0.157079286937275	-0.868452093015352	-0.749857551579786	6.26415573739491e-21	6.95414109993778e-20	-0.118594541435566
chr1	115659669	115664153	4485	+	exon	VANGL1	0.559380525463054	0.97304665997365	0.402260382600727	1	0.388527374832991	0.929746539214831	0.0230584133998437	0.157079286937275	0.183166568066725	0.0449359157252264	0.401205848121457	0.550108822755631	0.138230652341499
chr1	115684049	115691354	7306	+	exon	VANGL1	0.952490347575999	0.997153787208542	0.815232236229916	1	0.834045978989282	0.991589773625818	0.1790100127619	0.323276931508309	-0.260979621333823	0.0449359157252264	0.401205848121457	0.550108822755631	-0.305915537059049
chr1	115691453	115691851	399	+	utr3	VANGL1	0.0439839935808568	0.729808898521772	0.0115941219998327	1	0.0366592757355436	0.574861729906696	0.00991653315221896	0.14663018614003	-0.319317314452228	0.0449359157252264	0.401205848121457	0.550108822755631	-0.364253230177455
chr1	116910206	116944858	34653	+	exon	PTGFRN	0.175310976648884	0.902851212869509	0.102638781008769	1	0.0733378160931122	0.68768763832753	0.0358150374186279	0.171479169935705	-0.384787512909645	-0.155194137296372	0.000227056713038266	0.000737747813963076	-0.229593375613274
chr1	116949255	116967259	18005	+	exon	PTGFRN	0.230329501084155	0.911162157356097	0.154666476850627	1	0.10100083457169	0.729692849913152	0.00287032923854214	0.146626794155994	-0.340476276149984	-0.155194137296372	0.000227056713038266	0.000737747813963076	-0.185282138853612
chr1	116986835	116987480	646	+	utr3	PTGFRN	0.121261511673754	0.849369954070437	0.15388832728847	1	0.1373813846251	0.790670522330661	0.257919797060717	0.405027039121139	-0.158763846580804	-0.155194137296372	0.000227056713038266	0.000737747813963076	-0.00356970928443215
chr1	117075086	117075485	400	+	exon	TTF2	0.919564119870725	0.993868059689008	0.97000498938011	1	0.980025773817393	0.991589773625818	0.0478735601069958	0.184670767027579	-0.142393682736921	-0.179022396460583	0.00139959899609809	0.00401604990489011	0.0366287137236616
chr1	117367897	117402295	34399	+	utr5	MAN1A2	0.428339866886162	0.960010182394116	0.289410548466178	1	0.295702323139437	0.897970200205174	0.0152733689476939	0.149276931385737	-0.0610102079301447	-0.19794833584782	0.00641382295052433	0.0162003417251546	0.136938127917675
chr1	117522943	117523292	350	+	utr3	MAN1A2	0.986485851018975	NA	0.903640723801194	1	0.914143564747752	0.991589773625818	0.188687404083783	0.333107759457317	-0.550991964921398	-0.19794833584782	0.00641382295052433	0.0162003417251546	-0.353043629073578
chr1	117623316	117624159	844	+	utr3	FAM46C	0.0311046823663294	NA	0.00887149948045931	1	0.0157861611259329	0.444919621443564	0.0119604225503669	0.14663018614003	-0.290594780936319	0.0611692196236893	0.704687792355415	0.807299161644639	-0.351764000560008
chr1	117624258	117624406	149	+	utr3	FAM46C	0.397795107107626	NA	0.323354435160027	1	0.408901160894692	0.936838893111392	0.977564609902923	0.997687015468492	-0.101441189063907	0.0611692196236893	0.704687792355415	0.807299161644639	-0.162610408687597
chr1	117959310	117959659	350	+	utr3	WDR3	0.770132738073881	0.985602685502483	0.630235917245215	1	0.668560062058602	0.986501168175393	0.139378096932818	0.283118385988724	0.613002693290949	0.814952409831763	7.50810363408625e-57	3.16762536084496e-55	-0.201949716540814
chr1	119140446	119140694	249	+	exon	RP11-418J17.1	0.318937130373407	NA	0.184578179281548	1	0.204620672467262	0.853933826693025	0.0433745912789584	0.181092119326648	-0.825285637942568	-0.939220085348803	3.95243212755414e-09	2.10141891375314e-08	0.113934447406235
chr1	119146798	119150852	4055	+	exon	RP11-418J17.1	0.858733170365976	NA	0.897102949361444	1	0.926283533048011	0.991589773625818	0.32727056454334	0.470709556205302	-0.692980410948574	-0.939220085348803	3.95243212755414e-09	2.10141891375314e-08	0.246239674400229
chr1	119182866	119183313	448	+	exon	RP11-418J17.1	0.330757276594358	NA	0.275991721371828	1	0.200295888704296	0.85112423814489	0.72520049795549	0.81272544563727	-1.08530078869031	-0.939220085348803	3.95243212755414e-09	2.10141891375314e-08	-0.146080703341506
chr1	145919562	145919712	151	+	exon	GNRHR2	0.0166142539822995	NA	0.00184877952558733	1	0.0046090463116651	0.293336906495939	0.00439514672025521	0.146626794155994	-0.253185211072702	0.857959231770841	0.0194190992638083	0.044138861000196	-1.11114444284354
chr1	145975363	145977811	2449	+	utr5	CH17-270A2.2	0.580524487161684	NA	0.450525601843978	1	0.492781660263606	0.956573462647453	0.0744856821260428	0.213377221501914	-0.23243061793734	NA	NA	NA	NA
chr1	145978299	145978498	200	+	utr3	POLR3GL	0.546469999016081	NA	0.409479166960139	1	0.446107340746298	0.945960114943822	0.02915537721893	0.164467577649706	-0.0415835537639267	0.143112361815491	0.266704976123223	0.405993911993993	-0.184695915579418
chr1	147174477	147174676	200	+	exon	RP11-337C18.10	0.973327716666881	NA	0.997605892215337	1	0.967143528468562	0.991589773625818	0.128471371731984	0.271935412221518	-0.269440497178758	NA	NA	NA	NA
chr1	147284454	147286386	1933	+	utr3	CHD1L	0.638658660290377	0.980801260889073	0.505001622464143	1	0.479432257104674	0.954382262819911	0.0473915084889269	0.184232127955743	-1.07564513597261	-1.02494455152101	5.53825305066642e-58	2.39374528272073e-56	-0.0507005844516042
chr1	147614568	147619961	5394	+	exon	BCL9	0.44511717456418	0.960754405167797	0.51358264741642	1	0.512980520381392	0.96095734937259	0.224823336029825	0.370549541407839	0.0398663100327397	-0.110044754882304	0.0480088424467986	0.0975205498161368	0.149911064915043
chr1	147620061	147623877	3817	+	exon	BCL9	0.22750464195415	0.911162157356097	0.259209669618653	1	0.238451582763619	0.874291287763351	0.0366326504514636	0.172724828318681	-0.0176485375128588	-0.110044754882304	0.0480088424467986	0.0975205498161368	0.0923962173694447
chr1	147623977	147625072	1096	+	utr3	BCL9	0.374644355566261	0.957619535510943	0.239617257960668	1	0.268285094896497	0.883218235503959	0.0156511507900097	0.149276931385737	-0.620395079620869	-0.110044754882304	0.0480088424467986	0.0975205498161368	-0.510350324738566
chr1	148981273	148981623	351	+	utr3	PDE4DIP	0.2397011463136	0.91280755267554	0.157009303473494	1	0.14581806266228	0.801819397841701	0.0080014705822099	0.146626794155994	2.1101139369307	2.51212438738103	1.38028140682796e-129	2.42019129227005e-127	-0.402010450450334
chr1	149554563	149554812	250	+	utr3	NBPF19	0.447591656182543	NA	0.331620882939238	1	0.41354041660193	0.939781839737551	0.114322099460058	0.256901741176653	0.235964144226009	0.585253279436387	0.0265062647871933	0.0580180951158726	-0.349289135210378
chr1	149900068	149900603	536	+	utr3	BOLA1	0.125103942542019	0.855984647608858	0.0531299363096655	1	0.0693687410134771	0.681008669655417	0.00195662986259337	0.146626794155994	0.157589474373412	0.449192169561748	4.16098036683284e-05	0.000148401496839597	-0.291602695188336
chr1	150067392	150067691	300	+	utr5	VPS45	0.63064838125453	NA	0.615493862981616	1	0.621799893731159	0.981062616013812	0.388886415484591	0.526944054754007	-0.741537092392173	-0.0517027554377584	0.444842051160649	0.592364000368669	-0.689834336954415
chr1	150067840	150068668	829	+	utr5	VPS45	0.906785391149564	NA	0.959799116518777	1	0.973816781226852	0.991589773625818	0.171159116444679	0.315949654807815	0.0122037369980647	-0.0517027554377584	0.444842051160649	0.592364000368669	0.0639064924358231
chr1	150149780	150150640	861	+	utr5	PLEKHO1	0.889216605716321	NA	0.747538409615883	1	0.706925161367111	0.991589773625818	0.606231487916701	0.715338613227636	0.302897695793469	0.438770084744359	1.1106539063093e-11	7.14140351773337e-11	-0.135872388950891
chr1	150158914	150159760	847	+	utr3	PLEKHO1	0.139085006048291	0.859654670392707	0.0760454134966304	1	0.0652172774664567	0.667331487670303	0.0685637318330642	0.206315713016281	0.154068932451782	0.438770084744359	1.1106539063093e-11	7.14140351773337e-11	-0.284701152292577
chr1	150293869	150294089	221	+	utr5	MRPS21	0.882533997319299	0.991559254428548	0.780476883923665	1	0.753168616179858	0.991589773625818	0.103352913007418	0.244561199988974	-0.169141057553091	-0.137085367342171	0.0246063775003721	0.054481772428954	-0.0320556902109197
chr1	150294387	150308134	13748	+	exon	MRPS21	0.0184660888040158	0.589335751531108	0.0118977151744732	1	0.0163163059694361	0.452397130525297	0.46706321505698	0.597436913422642	-0.0049105364856397	-0.137085367342171	0.0246063775003721	0.054481772428954	0.132174830856532
chr1	150308283	150308432	150	+	utr3	MRPS21	0.189567586325472	0.90352082709858	0.161392765965617	1	0.197547807714859	0.849347588490566	0.324682597803364	0.468535251751763	-0.122879465194081	-0.137085367342171	0.0246063775003721	0.054481772428954	0.0142059021480908
chr1	150321526	150324977	3452	+	utr5	PRPF3	0.481392243859261	NA	0.468627296083799	1	0.414904510366618	0.940208355344613	0.665754913202912	0.765566954019614	0.667343603419306	0.55760625821869	1.0073392373216e-17	9.37667468535462e-17	0.109737345200616
chr1	150470625	150473371	2747	+	utr3	RPRD2	0.0846008294028171	0.823339556890649	0.0447478876936921	1	0.0333221942624868	0.559745196029905	0.0104544330244939	0.14663018614003	0.312385559150439	0.698482177871429	1.08125178143937e-27	1.68867895088601e-26	-0.38609661872099
chr1	150505604	150507360	1757	+	utr3	TARS2	0.829161333296677	0.98836691272305	0.700204613312467	1	0.72606312725759	0.991589773625818	0.0336834355454726	0.169576803267849	-0.236029819718087	-0.160933345598481	0.0443389875019673	0.0909250819518196	-0.0750964741196056
chr1	150511557	150511754	198	+	exon	ECM1	0.719242185941468	0.985602685502483	0.772064497573251	1	0.794467272463132	0.991589773625818	0.113803358663325	0.256414221327732	-0.830814646564169	-0.812229503085953	8.64700869961523e-35	1.78001662015476e-33	-0.0185851434782162
chr1	150927752	150927902	151	+	exon	SETDB1	0.37909479784146	NA	0.321289061250664	1	0.336837313300989	0.91261966375157	0.792271745843375	0.866031782064583	1.12133701434715	0.756563195766835	1.00168819821436e-19	1.04360460701448e-18	0.36477381858032
chr1	150950705	150951004	300	+	exon	SETDB1	0.624528236363611	NA	0.619773646995062	1	0.642325840367751	0.983624082075307	0.526535559352343	0.648089891933825	0.215882720831284	0.756563195766835	1.00168819821436e-19	1.04360460701448e-18	-0.540680474935552
chr1	150959324	150961188	1865	+	exon	SETDB1	0.199637988519146	NA	0.114617114150758	1	0.174530482292903	0.832492774325085	0.0583716741565878	0.194525958358608	0.182675526226561	0.756563195766835	1.00168819821436e-19	1.04360460701448e-18	-0.573887669540274
chr1	151033886	151034676	791	+	utr3	PRUNE1	0.969085067901902	NA	0.882023990875695	1	0.908919921262115	0.991589773625818	0.190698971066281	0.335171148770185	-0.00593673010444563	0.0793029258272946	0.473064846152411	0.618781132819748	-0.0852396559317403
chr1	151048583	151048731	149	+	exon	C1orf56	0.257850246134937	NA	0.192854287801799	1	0.206543009286817	0.856601271264518	0.98421538990928	1	-0.89535859996992	-0.675002350478433	0.000322730779386861	0.00102371992029527	-0.220356249491487
chr1	151060441	151067652	7212	+	utr3	MLLT11	0.571246064461679	0.973843454610507	0.44401116916053	1	0.328186933477937	0.909057104007267	0.0165702111037762	0.149276931385737	-2.97735823710919	-2.57451390382882	5.26088079858475e-224	3.1723111215466e-221	-0.402844333280364
chr1	151117412	151118301	890	+	utr3	GABPB2	0.642938171353067	NA	0.563821933678978	1	0.611415608526664	0.981039401063376	0.178580064299973	0.322888233884223	-2.08653060334123	-1.76840305705816	3.04193067520855e-21	3.43248069754364e-20	-0.318127546283072
chr1	151166062	151166478	417	+	utr5	SCNM1	0.751600336464932	NA	0.817916816580122	1	0.861267741109503	0.991589773625818	0.0621585507918867	0.19891142294739	0.258098204556053	0.272106935385048	0.00060727661898616	0.00184602235966984	-0.0140087308289953
chr1	151198630	151198977	348	+	utr5	PIP5K1A	0.302448839695183	0.937540645154515	0.272610182566396	1	0.290418085531974	0.894267849848772	0.283412731576378	0.429473107306498	0.0935156967602063	0.08877839623209	0.160358476441176	0.271120500593868	0.00473730052811634
chr1	151234198	151234347	150	+	exon	PIP5K1A	0.777646103574856	NA	0.680286785181491	1	0.695511094851806	0.991279919243319	0.184047853700382	0.328512445457211	-0.220624178374182	0.08877839623209	0.160358476441176	0.271120500593868	-0.309402574606272
chr1	151247950	151248396	447	+	utr3	PIP5K1A	0.525185437902457	0.971520161281603	0.55336617360502	1	0.539966212681232	0.967321086308682	0.325162912534588	0.468961283664	-0.0683170153790044	0.08877839623209	0.160358476441176	0.271120500593868	-0.157095411611094
chr1	151266724	151267429	706	+	utr3	PSMD4	0.402678774463721	0.957619535510943	0.447782219670846	1	0.384023899706018	0.929173868899896	0.260203431375235	0.407313224452616	-0.639035065509831	-0.594586863586034	1.60861399393353e-41	4.17311267282463e-40	-0.0444482019237963
chr1	151286315	151286814	500	+	exon	ZNF687	0.784746700011577	NA	0.668895360190441	1	0.692552685882472	0.990678411610559	0.139963263943549	0.283831710897244	-0.169331599930795	0.0147282888802857	0.837387680741848	0.90101996043786	-0.18405988881108
chr1	151286914	151287914	1001	+	exon	ZNF687	0.0918756660925794	0.831500551827856	0.0830916068938245	1	0.084723084011425	0.707615677543144	0.242536973272476	0.389903103720131	0.00591064463107528	0.0147282888802857	0.837387680741848	0.90101996043786	-0.00881764424921043
chr1	151288014	151288264	251	+	exon	ZNF687	0.901455433355344	NA	0.802797627212706	1	0.831664287341918	0.991589773625818	0.113831450319927	0.256424784548961	-0.170442360374386	0.0147282888802857	0.837387680741848	0.90101996043786	-0.185170649254671
chr1	151518896	151519294	399	+	exon	CGN	0.0720021219672528	NA	0.0226971926602485	1	0.027278653720333	0.528934227531602	0.045553838815883	0.182841390411528	-1.18534396430692	-0.828567163991592	2.54538215635763e-15	2.06664968970869e-14	-0.356776800315331
chr1	151520624	151532497	11874	+	exon	CGN	0.542472639098994	0.971520161281603	0.401462699154256	1	0.434896479163408	0.94392533540669	0.054601887744963	0.190942568988766	-1.02623846495801	-0.828567163991592	2.54538215635763e-15	2.06664968970869e-14	-0.197671300966421
chr1	151537250	151537449	200	+	utr3	CGN	0.294303605800595	NA	0.212540136214645	1	0.25562125506645	0.878489781743408	0.996105169302535	1	-1.13831651221383	-0.828567163991592	2.54538215635763e-15	2.06664968970869e-14	-0.309749348222239
chr1	151540355	151564573	24219	+	utr5	TUFT1	0.226209142479873	0.911162157356097	0.238774212710442	1	0.188389887404906	0.842325145636334	0.0512937962229459	0.187881188871074	1.19792987750393	1.29325869180921	7.57922579387823e-153	1.85525939903021e-150	-0.095328814305276
chr1	151569796	151580944	11149	+	exon	TUFT1	0.607618423274594	0.980801260889073	0.451241007108808	1	0.382707911292528	0.929173868899896	0.0185551397134635	0.151389206252317	1.20547607606272	1.29325869180921	7.57922579387823e-153	1.85525939903021e-150	-0.0877826157464898
chr1	151581645	151582241	597	+	utr3	TUFT1	0.405631066704204	0.957619535510943	0.2873726081993	1	0.273629750862975	0.884627474091806	0.0268709190496983	0.16263950564037	1.03718725133191	1.29325869180921	7.57922579387823e-153	1.85525939903021e-150	-0.256071440477299
chr1	151638856	151639055	200	+	utr3	SNX27	0.918317703338645	NA	0.820723856511034	1	0.856546222402604	0.991589773625818	0.389996093640666	0.527979067308708	-0.107168775909977	0.113222410483447	0.109815167074371	0.198510841680323	-0.220391186393424
chr1	151759766	151759911	146	+	exon	RP11-98D18.15	0.961561547265911	0.997805192170604	0.930952559740494	1	0.94361966678656	0.991589773625818	0.318380770628214	0.462586347810539	-0.145186483001877	NA	NA	NA	NA
chr1	152364113	152364362	250	+	exon	FLG-AS1	0.308062750070861	NA	0.259383832554633	1	0.325135063485292	0.908943426216289	0.99406027403923	1	-1.60670457760248	-0.325750501920959	0.233536658087056	0.366233933369754	-1.28095407568152
chr1	153634082	153634231	150	+	utr5	CHTOP	0.794547322298692	0.985602685502483	0.931803055317816	1	0.976947260132936	0.991589773625818	0.0216654869775952	0.155438292810008	0.441953744454107	0.549803339194591	1.75901861453449e-28	2.85355755952337e-27	-0.107849594740484
chr1	153638400	153642542	4143	+	utr3	CHTOP	0.845085472956707	0.98836691272305	0.997587642021865	1	0.974790803860429	0.991589773625818	0.0191682903978382	0.152193951164428	0.592338718561335	0.549803339194591	1.75901861453449e-28	2.85355755952337e-27	0.0425353793667441
chr1	153643189	153643438	250	+	utr3	CHTOP	0.0443601168322088	0.729808898521772	0.0141622474103013	1	0.0129594823862788	0.423735321686987	0.00526884190071875	0.146626794155994	0.369502495925982	0.549803339194591	1.75901861453449e-28	2.85355755952337e-27	-0.180300843268608
chr1	153644334	153645659	1326	+	utr3	CHTOP	0.0253890080666244	0.632266447607537	0.0140532459157715	1	0.0149297704060706	0.4360426069223	0.0145262049713331	0.148211693954234	0.304462094767788	0.549803339194591	1.75901861453449e-28	2.85355755952337e-27	-0.245341244426802
chr1	153661233	153661382	150	+	utr3	SNAPIN	0.35833743240485	0.957524686163211	0.239090677233057	1	0.222001385055763	0.866988468496834	0.142959755257227	0.287282716589966	-0.941935891057385	-0.760444903867062	1.77971820186258e-25	2.49574436214683e-24	-0.181490987190323
chr1	153977938	153978085	148	+	exon	RP11-422P24.11	0.641425151046992	NA	0.547606529624472	1	0.641454967995339	0.983599365198432	0.232470791603338	0.379219217715587	-1.13293908826887	-0.456728538552803	0.310496038151152	0.455778786719071	-0.676210549716068
chr1	154221031	154241548	20518	+	utr5	UBAP2L	0.419239628202528	0.960010182394116	0.568548759926245	1	0.534575455339958	0.967321086308682	0.0235407050646612	0.157601310554673	0.106305106801957	0.122592010568411	0.0116709525570517	0.0279485625792317	-0.0162869037664539
chr1	154348966	154349713	748	+	utr3	ATP8B2	0.0597479242015853	0.769369786037056	0.0215740899958631	1	0.0212548105012466	0.488070469250336	0.00230261000199861	0.146626794155994	-0.515188950795756	-0.316015925575462	4.26653298571582e-09	2.2630657585465e-08	-0.199173025220294
chr1	154465281	154465430	150	+	utr3	IL6R	0.18556323746653	NA	0.0828019249390818	1	0.101107665379578	0.729692849913152	0.0919600757236302	0.232348977483927	-0.0635430688177312	-0.227770704319874	0.184519436364609	0.303398485009994	0.164227635502143
chr1	154465529	154465827	299	+	utr3	IL6R	0.475482953701659	NA	0.347313495786955	1	0.394778035967007	0.933516936748398	0.256866051276353	0.403881244150202	-0.366988207144707	-0.227770704319874	0.184519436364609	0.303398485009994	-0.139217502824833
chr1	154983437	154983636	200	+	utr5	FLAD1	0.744434611987557	NA	0.628318482291055	1	0.677071880332932	0.987364466443487	0.153462681728963	0.297997553176581	-0.256148781000344	-0.221855543901963	0.000974807877000719	0.00287454379092185	-0.034293237098381
chr1	154983884	154987531	3648	+	utr5	FLAD1	0.632954434231174	0.980801260889073	0.665322121052259	1	0.690186100487643	0.990003122944294	0.090834759224117	0.231087717019811	-0.25437683626349	-0.221855543901963	0.000974807877000719	0.00287454379092185	-0.0325212923615267
chr1	154988027	154988820	794	+	utr5	FLAD1	0.447009140139403	0.960754405167797	0.307248120816638	1	0.254457772225468	0.878489781743408	0.0109839783571265	0.14663018614003	-0.428152953572202	-0.221855543901963	0.000974807877000719	0.00287454379092185	-0.206297409670239
chr1	155014952	155015397	446	+	exon	ZBTB7B	0.511257997191065	0.96963865627465	0.538215562717021	1	0.449518997163947	0.946424918168739	0.207987125190932	0.353118697326653	-0.684306301645622	-0.656355629305081	1.30378521226952e-15	1.07732225277204e-14	-0.0279506723405405
chr1	155015496	155016841	1346	+	utr3	ZBTB7B	0.691894947497563	0.985602685502483	0.798007984958192	1	0.809195666850634	0.991589773625818	0.116249224320385	0.25890333841529	-0.679047193548968	-0.656355629305081	1.30378521226952e-15	1.07732225277204e-14	-0.0226915642438871
chr1	155017484	155017632	149	+	utr3	ZBTB7B	0.637066752436307	NA	0.507261817529309	1	0.503346061584507	0.958835051999222	0.113293941611946	0.256032124484757	-0.805170259503609	-0.656355629305081	1.30378521226952e-15	1.07732225277204e-14	-0.148814630198528
chr1	155062476	155062675	200	+	utr3	ADAM15	0.0798474428746391	0.816275890980034	0.0654578963144897	1	0.0840064137202851	0.707456222759731	0.313155819108225	0.457591351686284	0.160884649141832	0.0346909008780116	0.494118224953991	0.637782441032553	0.126193748263821
chr1	155134011	155134160	150	+	utr3	EFNA1	0.712265596601328	NA	0.568361529461301	1	0.580281595714523	0.978527012918722	0.0586551979730505	0.194794007756395	0.264943163513008	0.463345979805701	1.28614940277427e-06	5.41233560592143e-06	-0.198402816292693
chr1	155134310	155134608	299	+	utr3	EFNA1	0.104999719124576	NA	0.0422566064444133	1	0.0399569692666707	0.586326049769525	0.00508563256316918	0.146626794155994	0.0536544037989648	0.463345979805701	1.28614940277427e-06	5.41233560592143e-06	-0.409691576006736
chr1	155308946	155309095	150	+	utr5	FDPS	0.53709833145324	0.971520161281603	0.543088351333428	1	0.461103734878871	0.949223679774874	0.571080507755821	0.686339410465621	-0.518001545624118	-0.484781217479832	1.8254713919658e-13	1.32078224242231e-12	-0.0332203281442853
chr1	155320418	155320567	150	+	exon	FDPS	0.201767210383215	0.905369466751557	0.201919339375921	1	0.196265423456643	0.848667550862241	0.0457993491621427	0.182990745344988	-0.315055560957549	-0.484781217479832	1.8254713919658e-13	1.32078224242231e-12	0.169725656522283
chr1	155326626	155326825	200	+	utr3	RUSC1	0.00336671417284181	0.286977313295463	0.00124161247865452	1	0.00392406784408646	0.273676673953255	0.851841572411796	0.910696789723249	-0.0695006988224818	-0.292491523121966	3.50520770258641e-08	1.7163646272736e-07	0.222990824299484
chr1	155738212	155738462	251	+	utr3	DAP3	0.33988744694169	0.952547035459128	0.410691494912198	1	0.395862773963793	0.934394111747849	0.388009357423467	0.526127740947366	0.0611464934008799	0.116609956391423	0.011789378588871	0.028210298766227	-0.0554634629905432
chr1	155868077	155868576	500	+	exon	SYT11	0.259374027416072	0.919958879669131	0.162085102576289	1	0.170594345225165	0.829704380550339	0.0123970625769706	0.14663018614003	0.102155879495315	0.480827661906772	2.24109364990849e-14	1.72284074336715e-13	-0.378671782411457
chr1	156055325	156055474	150	+	exon	LAMTOR2	0.0204159907698925	0.608820717600878	0.00422072460453192	1	0.0180970030189499	0.46546505250632	0.000744915648919875	0.146626794155994	0.0774920408550682	0.423905346810677	1.17590585989594e-09	6.51544611703438e-09	-0.346413305955609
chr1	156114682	156114982	301	+	utr5	LMNA	0.429952996290364	0.960010182394116	0.506817099795642	1	0.405573794598133	0.936744186326488	0.0339862184740208	0.169862538351079	-0.0395198821387777	0.127527896338156	0.00575900157887285	0.0146919612046717	-0.167047778476933
chr1	156130650	156135341	4692	+	utr3	LMNA	0.745005929321905	0.985602685502483	0.961840557547149	1	0.98244429582681	0.991589773625818	0.0675964622331192	0.205712851413597	-0.00701985050027886	0.127527896338156	0.00575900157887285	0.0146919612046717	-0.134547746838435
chr1	156135814	156136256	443	+	exon	LMNA	0.68021452104399	0.985602685502483	0.508294888639731	1	0.466147846125394	0.950759148453906	0.0126645838641213	0.14663018614003	-0.0391591434157526	0.127527896338156	0.00575900157887285	0.0146919612046717	-0.166687039753908
chr1	156136904	156137054	151	+	exon	LMNA	0.517001280419762	0.970300323932233	0.64082856289451	1	0.663343195626019	0.986501168175393	0.0171599955695315	0.149419504115858	0.0369773417461339	0.127527896338156	0.00575900157887285	0.0146919612046717	-0.0905505545920218
chr1	156139740	156139989	250	+	utr3	LMNA	0.894834961438808	0.992647775653167	0.960517389987388	1	0.967457069536073	0.991589773625818	0.0359166780651393	0.171722787638373	0.378865557823583	0.127527896338156	0.00575900157887285	0.0146919612046717	0.251337661485427
chr1	156194132	156196239	2108	+	utr5	SLC25A44	0.91607620096601	NA	0.962768916898371	1	0.972595667969142	0.991589773625818	0.230742547672423	0.377508945391066	0.150331390721047	0.213585866922595	0.000682355017356403	0.00206132246995386	-0.0632544762015478
chr1	156200134	156207923	7790	+	exon	SLC25A44	0.786959067432505	0.985602685502483	0.862929522349663	1	0.877363723156951	0.991589773625818	0.290017317001652	0.436017348137608	0.0938555438100088	0.213585866922595	0.000682355017356403	0.00206132246995386	-0.119730323112586
chr1	156210349	156210748	400	+	utr3	SLC25A44	0.0991309870353001	0.842007455510479	0.0758589960435987	1	0.0826208926055513	0.704232830055441	0.520920181974497	0.643593825867549	0.209022605374518	0.213585866922595	0.000682355017356403	0.00206132246995386	-0.00456326154807643
chr1	156212596	156212746	151	+	utr3	SLC25A44	0.301431368122675	NA	0.167118185605362	1	0.175385854305952	0.832492774325085	0.0667260371284114	0.204502454433602	0.250760099950054	0.213585866922595	0.000682355017356403	0.00206132246995386	0.037174233027459
chr1	156233696	156236551	2856	+	utr3	PMF1	0.492949322991758	0.968964827764283	0.353829701920141	1	0.325669776453052	0.909046312525535	0.0223492185381566	0.155645153843228	-1.71980730531873	-1.97602884904648	5.96070816631819e-47	1.86776410641172e-45	0.25622154372775
chr1	156237243	156239647	2405	+	utr3	PMF1	0.847679896342679	NA	0.75345436951193	1	0.748072632464854	0.991589773625818	0.166839424408975	0.311669250554923	-1.957707418704	-1.97602884904648	5.96070816631819e-47	1.86776410641172e-45	0.0183214303424784
chr1	156239746	156239993	248	+	utr3	PMF1	0.327123301155101	0.946136067478536	0.306505715813528	1	0.256825766210234	0.878489781743408	0.580235185335394	0.694120502995907	-1.96336282191907	-1.97602884904648	5.96070816631819e-47	1.86776410641172e-45	0.0126660271274075
chr1	156291517	156292160	644	+	utr3	TMEM79	0.91448123399557	NA	0.826261626826122	1	0.850883517672749	0.991589773625818	0.162628056441891	0.307397999865225	-0.186580044534264	-0.0577192226991309	0.706366522292931	0.808544586964865	-0.128860821835133
chr1	156599011	156599161	151	+	utr3	AL365181.1	0.553435439220125	0.972842773020805	0.547313057272171	1	0.490040865897131	0.955734718368562	0.420298939014078	0.5560750118949	0.724112871252081	-0.0770933878487685	0.963286297293635	0.978886395987938	0.801206259100849
chr1	156641390	156647076	5687	+	utr5	BCAN	0.239484008027696	0.91280755267554	0.380206818715659	1	0.282812463122464	0.891404957880743	0.0527559635338353	0.189468297952385	0.779200657083345	0.291822679311472	0.0102322505178222	0.0248033415007001	0.487377977771873
chr1	156728739	156729185	447	+	utr5	RRNAD1	0.682911122005837	NA	0.524413686508511	1	0.558210852431727	0.972911236629534	0.0166589069635146	0.149276931385737	-0.142280498061175	0.233531613527645	0.0403773169492667	0.0838934706224658	-0.37581211158882
chr1	156734250	156734448	199	+	exon	RRNAD1	0.0444613917740814	NA	0.0102002303407581	1	0.0115977097923621	0.409867770519247	0.00487661124017025	0.146626794155994	-0.370693058722309	0.233531613527645	0.0403773169492667	0.0838934706224658	-0.604224672249953
chr1	156768170	156787083	18914	+	exon	PRCC	0.042189361607091	0.720742267287736	0.0225831995092347	1	0.0218346383920558	0.492914324667037	0.0055530105953906	0.146626794155994	0.327978399497587	0.628006298839177	3.59811622501104e-37	8.0430585380604e-36	-0.30002789934159
chr1	156794704	156795905	1202	+	exon	PRCC	0.286691991587683	0.933048002947933	0.169937149697687	1	0.171490976726788	0.830746879811737	0.0548597885770012	0.191164378474731	0.507651466705286	0.628006298839177	3.59811622501104e-37	8.0430585380604e-36	-0.120354832133891
chr1	156797241	156800718	3478	+	utr3	PRCC	0.354977333704155	0.957524686163211	0.225235017818308	1	0.24782351413573	0.878489781743408	0.0514331287959173	0.187881188871074	0.458578000453093	0.628006298839177	3.59811622501104e-37	8.0430585380604e-36	-0.169428298386083
chr1	156914095	156914890	796	+	utr3	PEAR1	0.276489849997603	NA	0.152954880850411	1	0.199086191909258	0.850392847159017	0.0563240872566393	0.191931884896579	-1.28641053178767	-0.793063637096903	1.92160282976834e-06	7.93648292020758e-06	-0.493346894690765
chr1	158094330	158095231	902	+	utr3	KIRREL	0.654762173512575	0.981522450030133	0.770007088473769	1	0.790786181656232	0.991589773625818	0.192185175748561	0.336738405051753	0.210873565850503	0.235192677616218	4.00724837192008e-07	1.77039316474232e-06	-0.0243191117657148
chr1	159199839	159201065	1227	+	utr3	CADM3	0.526925768537432	0.971520161281603	0.376419442281681	1	0.37059260899777	0.924624184564203	0.0279833558418509	0.163219244682652	-0.271216993855444	-0.142871954178898	0.10499724275601	0.191222602773985	-0.128345039676546
chr1	159201315	159201964	650	+	utr3	CADM3	0.184965636461247	0.902851212869509	0.0976789213584876	1	0.0875863306272989	0.713707294521665	0.00432203029517286	0.146626794155994	-0.379983993374276	-0.142871954178898	0.10499724275601	0.191222602773985	-0.237112039195378
chr1	160358256	160358604	349	+	utr3	NCSTN	0.155527955433481	0.874331768609751	0.133138916718213	1	0.082978753099151	0.704232830055441	0.743876511073644	0.82824277728071	-0.476038347619397	-0.59614660165141	9.80743710694648e-28	1.53558750851829e-26	0.120108254032013
chr1	160416166	160419234	3069	+	exon	VANGL2	0.901560087364805	0.993006682398691	0.991359520294826	1	0.98301804879514	0.991589773625818	0.110098049180335	0.252478559106713	-1.08496141626954	-0.885620965170686	2.23202642761684e-43	6.17252677516455e-42	-0.199340451098858
chr1	160420534	160425834	5301	+	utr3	VANGL2	0.937959445185019	0.995002741263505	0.803183233737754	1	0.77543778524242	0.991589773625818	0.202565280134464	0.347116814839879	-0.978120261718419	-0.885620965170686	2.23202642761684e-43	6.17252677516455e-42	-0.0924992965477325
chr1	160427979	160428179	201	+	utr3	VANGL2	0.746323870332457	NA	0.772099578348148	1	0.779872127373387	0.991589773625818	0.402363029709062	0.540027985303495	-0.924082218620671	-0.885620965170686	2.23202642761684e-43	6.17252677516455e-42	-0.0384612534499852
chr1	160753177	160753327	151	+	utr3	SLAMF7	0.699533011082626	NA	0.698339649886074	1	0.67417962896411	0.987364466443487	0.571785005117359	0.686876948306791	1.13798633338713	1.2357086169475	1.33940044676031e-40	3.35841757051269e-39	-0.0977222835603784
chr1	160753476	160754074	599	+	utr3	SLAMF7	0.376732601753309	NA	0.257111272320184	1	0.245505643410733	0.878489781743408	0.0398209286679837	0.175852794601795	0.98905143643097	1.2357086169475	1.33940044676031e-40	3.35841757051269e-39	-0.246657180516535
chr1	160754173	160754572	400	+	utr3	SLAMF7	0.433424804151416	NA	0.298671986581164	1	0.313928748798882	0.908022967665499	0.0483316269604158	0.184670767027579	1.07708671753099	1.2357086169475	1.33940044676031e-40	3.35841757051269e-39	-0.158621899416512
chr1	161120634	161120983	350	+	utr3	NIT1	0.0774870639039543	0.800601823138962	0.0259527176645663	1	0.0223547257178068	0.498544679236998	0.00257373226571478	0.146626794155994	-0.893493004196527	-0.371726428803843	3.80730361002813e-05	0.000136298822981068	-0.521766575392685
chr1	161121083	161124597	3515	+	utr3	NIT1	0.166463837446426	0.891746921775394	0.095093504344761	1	0.082852153189278	0.704232830055441	0.00266047049986784	0.146626794155994	-0.11948482490425	-0.371726428803843	3.80730361002813e-05	0.000136298822981068	0.252241603899593
chr1	161158461	161158708	248	+	utr3	UFC1	0.850694603030269	0.98836691272305	0.9494924277396	1	0.971492736529812	0.991589773625818	0.0276663699208961	0.163125312209976	-0.935316678840756	-0.867212798690893	1.20669573918033e-34	2.47167678208412e-33	-0.0681038801498627
chr1	161160659	161161154	496	+	exon	USP21	0.350305506526801	0.957524686163211	0.332201990893541	1	0.333455766696563	0.910661568984647	0.448685735521016	0.581288728053704	-0.598772977578325	-0.575503895382891	2.52150878536701e-10	1.4709594549464e-09	-0.0232690821954337
chr1	161229064	161229360	297	+	utr3	TOMM40L	0.93195333183193	NA	0.986913268100576	1	0.979212239554406	0.991589773625818	0.161662016210576	0.306438130717786	-0.200306993649729	-0.166600366030324	0.147936703049203	0.253636554055857	-0.0337066276194054
chr1	161229904	161230052	149	+	utr3	TOMM40L	0.942906703727764	NA	0.883219172977178	1	0.920278611233996	0.991589773625818	0.40255179086999	0.54012619876117	-0.0610223790304151	-0.166600366030324	0.147936703049203	0.253636554055857	0.105577986999909
chr1	161230250	161230645	396	+	utr3	TOMM40L	0.631325882243808	NA	0.516611154188468	1	0.599966560596009	0.980465450274219	0.133495301149441	0.276793585034426	-0.249302811107049	-0.166600366030324	0.147936703049203	0.253636554055857	-0.0827024450767251
chr1	161766344	161778295	11952	+	utr5	ATF6	0.741549266987006	NA	0.611363771600822	1	0.644181034931138	0.983941386864834	0.0690433511035429	0.20705251385006	-0.538984050895963	-0.372945980590563	1.80469678863211e-10	1.06638429028087e-09	-0.1660380703054
chr1	161912363	161958827	46465	+	utr3	ATF6	0.729475356623799	0.985602685502483	0.829423926837307	1	0.794470325852005	0.991589773625818	0.131415579463226	0.274547141126753	-0.738473467380684	-0.372945980590563	1.80469678863211e-10	1.06638429028087e-09	-0.365527486790121
chr1	162562500	162566315	3816	+	utr5	UAP1	0.208761333753145	0.905369466751557	0.128703357358151	1	0.140658479244745	0.796539782323693	0.0234420638024901	0.157538184416304	0.231529351196865	0.505953768631011	2.03530436928641e-24	2.69806058562295e-23	-0.274424417434145
chr1	162780214	162780464	251	+	utr3	DDR2	0.120724425399807	NA	0.0514912976965958	1	0.0595342391637394	0.653980298130974	0.0169995311408986	0.149419504115858	-1.6922274886677	-1.34361886427274	1.51050620692231e-70	9.0421900614383e-69	-0.348608624394959
chr1	164559514	164559919	406	+	utr5	PBX1	0.493144776540799	NA	0.387429538605196	1	0.430778059303487	0.942671938326783	0.166185292798989	0.311114748852411	-2.37812332238683	-1.33275647025392	5.30847561470732e-39	1.2631515170588e-37	-1.04536685213292
chr1	164787705	164799703	11999	+	utr5	PBX1	0.490861625341579	NA	0.448744302251941	1	0.448556184311925	0.946316263575268	0.752275027129739	0.834452628298902	-1.02991667353804	-1.33275647025392	5.30847561470732e-39	1.2631515170588e-37	0.302839796715873
chr1	165827630	165890299	62670	+	utr5	UCK2	0.900374072319796	0.992647775653167	0.94357530611311	1	0.873980217107132	0.991589773625818	0.0616105680832535	0.198180130547612	0.294512138464579	0.552470694583808	2.79767441956707e-30	4.9089357469806e-29	-0.25795855611923
chr1	165907793	165908042	250	+	utr3	UCK2	0.423898710399461	0.960010182394116	0.279165083980662	1	0.297365262632172	0.898298548891784	0.0225371863570696	0.155983449609623	0.417221632262862	0.552470694583808	2.79767441956707e-30	4.9089357469806e-29	-0.135249062320947
chr1	166849197	166850496	1300	+	utr3	POGK	0.722936872260952	0.985602685502483	0.568031087749736	1	0.569791842295478	0.974700202817524	0.104229876905512	0.245435230425527	0.223824893832017	0.421876465819961	7.1532820609843e-12	4.66501166957834e-11	-0.198051571987945
chr1	166852545	166853045	501	+	utr3	POGK	0.552144866130164	0.972640970808106	0.403230149952584	1	0.423436558408212	0.941791899818991	0.0188601995800137	0.151742606976313	0.247394693391942	0.421876465819961	7.1532820609843e-12	4.66501166957834e-11	-0.17448177242802
chr1	167415531	167415980	450	+	utr3	POU2F1	0.86965262635136	NA	0.772035655519417	1	0.806102310350328	0.991589773625818	0.183330121357235	0.32788423067641	-0.0942887648984901	-0.161095290846334	0.0320441062975894	0.0685850956623065	0.0668065259478444
chr1	167722000	167765063	43064	+	utr5	MPZL1	0.550153549898029	0.972534373192509	0.591131344251267	1	0.620834076577968	0.981062616013812	0.0519015581643106	0.188487585974863	0.541703145762459	0.549459477316211	7.8870783982426e-28	1.24119821285647e-26	-0.00775633155375266
chr1	167787841	167788140	300	+	utr3	MPZL1	0.924654121015161	0.994530721719229	0.943363186466605	1	0.947942528749696	0.991589773625818	0.153855033902346	0.298387455250326	0.418869075035492	0.549459477316211	7.8870783982426e-28	1.24119821285647e-26	-0.130590402280719
chr1	168045200	168063700	18501	+	exon	DCAF6	0.578432412281849	0.976145126762018	0.599557620862507	1	0.610320363322163	0.981039401063376	0.118434207221541	0.261227489349147	-0.587902001626668	-0.837025405573777	3.53940731521873e-37	7.91898344381471e-36	0.249123403947108
chr1	168226038	168229696	3659	+	utr5	SFT2D2	0.686613276444965	NA	0.699899219907815	1	0.706570243168752	0.991589773625818	0.511655349152161	0.636233487649827	0.910417484645766	0.752269127240238	6.61325453500498e-32	1.22839588181013e-30	0.158148357405528
chr1	168236753	168243151	6399	+	utr3	SFT2D2	0.790984312537365	0.985602685502483	0.653932719537879	1	0.627814779912257	0.98144996650856	0.061957709869036	0.19880240327303	0.605820003107094	0.752269127240238	6.61325453500498e-32	1.22839588181013e-30	-0.146449124133144
chr1	169106401	169106599	199	+	utr5	ATP1B1	0.422067778099518	NA	0.418639072768556	1	0.334269615115041	0.910813326668277	0.441188652438932	0.574826407513742	-0.744068143094399	-0.454441776816935	1.53245220545555e-12	1.04400153969351e-11	-0.289626366277464
chr1	169131340	169131587	248	+	utr3	ATP1B1	0.847564995425961	0.98836691272305	0.950990789088156	1	0.941447910401252	0.991589773625818	0.145567843964841	0.289881897714708	-0.629975463713858	-0.454441776816935	1.53245220545555e-12	1.04400153969351e-11	-0.175533686896923
chr1	169376714	169376962	249	+	exon	BLZF1	0.898887922396738	NA	0.965574916469384	1	0.981687603219119	0.991589773625818	0.194174755767807	0.33841627364213	0.0978075402339276	0.186853433786705	0.050843728776582	0.102471983737021	-0.0890458935527772
chr1	170552106	170552404	299	+	utr3	GORAB	0.652546939639859	NA	0.657261841540896	1	0.691687528439525	0.990451834912078	0.0176011680893198	0.150023271283887	-0.0587091189876532	-0.110147131879226	0.379429475834059	0.527811449812475	0.0514380128915727
chr1	171532443	171535458	3016	+	utr3	PRRC2C	0.477085323523011	0.968359245434063	0.342016602663261	1	0.322230262016058	0.908854489864475	0.115401825245102	0.258083091127869	0.509041909531531	0.511012649335404	8.95031097426289e-29	1.46736431178184e-27	-0.00197073980387352
chr1	171540118	171542164	2047	+	exon	PRRC2C	0.385832193990467	0.957619535510943	0.506755235949867	1	0.460426789996115	0.94900319372107	0.0847445747672769	0.224886997355187	0.554337355566834	0.511012649335404	8.95031097426289e-29	1.46736431178184e-27	0.0433247062314296
chr1	171557359	171558007	649	+	exon	PRRC2C	0.782189721384142	0.985602685502483	0.624657979654578	1	0.640781483993877	0.983408658161248	0.0641104255185163	0.201089454560901	0.513401575927332	0.511012649335404	8.95031097426289e-29	1.46736431178184e-27	0.00238892659192746
chr1	171591665	171592064	400	+	utr3	PRRC2C	0.0892911774215248	0.828021126901661	0.0359396573417017	1	0.0397563620560529	0.586326049769525	0.0141762975121686	0.148041209152311	0.0288197084883881	0.511012649335404	8.95031097426289e-29	1.46736431178184e-27	-0.482192940847016
chr1	171781813	171784476	2664	+	utr5	METTL13	0.108567629815743	0.846864826846961	0.0558265798496191	1	0.0432975751734832	0.596101891137767	0.0223229776689675	0.155645153843228	0.769033706659252	0.966547789700492	1.96018688804583e-72	1.22378031396861e-70	-0.197514083041239
chr1	171794521	171796922	2402	+	utr3	METTL13	0.927551502793346	0.994836373204421	0.934188996187044	1	0.943631570389413	0.991589773625818	0.0086893802378547	0.14663018614003	0.754502538378127	0.966547789700492	1.96018688804583e-72	1.22378031396861e-70	-0.212045251322365
chr1	172588796	172588996	201	+	exon	SUCO	0.696728655444551	NA	0.697812281386965	1	0.726765731284821	0.991589773625818	0.563383925617124	0.679161077706435	0.0680018256142566	0.136353273628509	0.0575546862395485	0.114162749350157	-0.0683514480142529
chr1	172589146	172589545	400	+	exon	SUCO	0.399556753084503	NA	0.284934635650158	1	0.265087146315318	0.880577383850351	0.0165158815665652	0.149276931385737	-0.180005415719949	0.136353273628509	0.0575546862395485	0.114162749350157	-0.316358689348458
chr1	172609885	172610384	500	+	utr3	SUCO	0.80497889199023	NA	0.854033023047465	1	0.877285545560954	0.991589773625818	0.133297918531136	0.27653116799999	0.0123445637624846	0.136353273628509	0.0575546862395485	0.114162749350157	-0.124008709866025
chr1	173716057	173734198	18142	+	exon	KLHL20	0.37422586493451	NA	0.353883371031346	1	0.346193581587754	0.916552608534242	0.579612116228394	0.693516174404118	-0.405994675104799	-0.308546121460882	0.00159274418958694	0.00451990525701996	-0.0974485536439167
chr1	173782187	173785416	3230	+	utr3	KLHL20	0.882100054375211	NA	0.777870163455393	1	0.814714270697326	0.991589773625818	0.200163162654761	0.344979598141176	-0.240216519722179	-0.308546121460882	0.00159274418958694	0.00451990525701996	0.0683296017387039
chr1	173824902	173825251	350	+	utr5	DARS2	0.814394519426541	NA	0.686749706321825	1	0.711265634189895	0.991589773625818	0.148839456798438	0.293069327554661	-0.451304039235148	-0.256136162262249	0.00133899898542224	0.00385918301662322	-0.195167876972899
chr1	173870774	173871123	350	+	exon	ZBTB37	0.731491698887558	NA	0.736583711414276	1	0.784690463658598	0.991589773625818	0.548053196583054	0.666015916547969	0.64419329066063	0.556779825524299	2.42265127719375e-06	9.91642508709619e-06	0.0874134651363309
chr1	173885833	173886631	799	+	utr3	ZBTB37	0.988448141278596	NA	0.924751657464948	1	0.936045060125289	0.991589773625818	0.402640809008032	0.540206862042645	0.735222912596756	0.556779825524299	2.42265127719375e-06	9.91642508709619e-06	0.178443087072458
chr1	174244411	174244610	200	+	utr3	RABGAP1L	0.823667275601759	NA	0.808641389628351	1	0.894915564879601	0.991589773625818	0.981774611783037	0.999733243196334	0.905803411049825	-0.151409465956008	0.112341559410994	0.202141220765502	1.05721287700583
chr1	174978881	174990018	11138	+	utr3	RABGAP1L	0.329543917670105	NA	0.20940188033127	1	0.236756253189834	0.873394915848676	0.0709284367323548	0.20941310052143	-1.06969368648994	-0.151409465956008	0.112341559410994	0.202141220765502	-0.918284220533931
chr1	175009931	175010129	199	+	utr3	CACYBP	0.332630230838399	0.948455935798299	0.335817234404733	1	0.351804876605396	0.918219750615608	0.110676513578885	0.253338891968713	0.149822251719681	0.0991259893406675	0.0683846290530533	0.132655804713235	0.0506962623790133
chr1	178442681	178443131	451	+	exon	RASAL2	0.747308116098636	NA	0.626257555377271	1	0.660059254914701	0.986501168175393	0.0481561309178513	0.184670767027579	-0.557932196106859	-0.0945683481659479	0.148449806837542	0.254198959304928	-0.463363847940911
chr1	178457729	178458429	701	+	exon	RASAL2	0.643936774901176	0.980801260889073	0.694502791742557	1	0.71335997962157	0.991589773625818	0.0790106464158864	0.218105370535974	-0.509927408523237	-0.0945683481659479	0.148449806837542	0.254198959304928	-0.415359060357289
chr1	178464412	178473452	9041	+	utr3	RASAL2	0.535031250862245	0.971520161281603	0.580550783556794	1	0.604610856654927	0.981039401063376	0.280055366488539	0.426320947178416	-0.266377035485416	-0.0945683481659479	0.148449806837542	0.254198959304928	-0.171808687319468
chr1	178725247	178725396	150	+	utr5	RALGPS2	0.250963848074228	NA	0.175476275051608	1	0.156180320471576	0.813003532782957	0.495300050509407	0.621891729457074	-0.401323074502178	-0.373905778575337	9.08675905396566e-05	0.000311238492783587	-0.0274172959268406
chr1	178906793	178916804	10012	+	utr3	RALGPS2	0.130629344900596	NA	0.0669474987424784	1	0.0652205995669701	0.667331487670303	0.0188255470202245	0.151724135101122	-0.765760087087783	-0.373905778575337	9.08675905396566e-05	0.000311238492783587	-0.391854308512446
chr1	179026091	179044206	18116	+	utr5	FAM20B	0.401664118187372	0.957619535510943	0.260281970899495	1	0.249659158160997	0.878489781743408	0.0156914069733619	0.149276931385737	-0.356255046910466	-0.0844020828913037	0.123489130669215	0.219011605275107	-0.271852964019162
chr1	179071921	179072770	850	+	utr3	FAM20B	0.146688080016016	0.864518601821484	0.0816196542115842	1	0.118917460896641	0.757946921178542	0.0111451377185076	0.14663018614003	-0.275266631377854	-0.0844020828913037	0.123489130669215	0.219011605275107	-0.19086454848655
chr1	179095101	179095448	348	+	utr3	TOR3A	0.0318900322741647	0.679474626703754	0.00916652635677279	1	0.0150509923155696	0.436175423818027	0.0130442426679822	0.146881315632484	0.171702123977396	0.546229616306149	1.26447134139183e-18	1.23319625140947e-17	-0.374527492328753
chr1	179351392	179353961	2570	+	utr3	SOAT1	0.203693984892444	0.905369466751557	0.190405863134194	1	0.205235421494406	0.854759413666041	0.20041955246036	0.345243965956046	-0.171556062493059	-0.165763203471577	0.00828343058021818	0.0204566231380216	-0.00579285902148216
chr1	179882191	179882690	500	+	utr5	TOR1AIP1	0.677941772869484	NA	0.660763329969578	1	0.691211720969728	0.990351792761471	0.484335774022019	0.612046259802599	-0.545738153567883	0.331284300006981	1.6953243804082e-06	7.03955402365331e-06	-0.877022453574865
chr1	179917677	179918275	599	+	utr3	TOR1AIP1	0.397861932693603	0.957619535510943	0.278776686266611	1	0.326035764293395	0.909046312525535	0.027323656063629	0.16265406979024	0.136839907348111	0.331284300006981	1.6953243804082e-06	7.03955402365331e-06	-0.194444392658871
chr1	179996637	179997085	449	+	exon	CEP350	0.777924286141701	NA	0.67421707959826	1	0.699554433427072	0.991589773625818	0.16381841994177	0.30883448366632	-0.284200236691148	-0.198850168629587	0.0082265214954108	0.0203404631394181	-0.0853500680615604
chr1	180111093	180111392	300	+	utr3	CEP350	0.582060708985456	NA	0.472139920785998	1	0.493701339279334	0.956575743023754	0.075314196124207	0.214012306773134	-0.463532137796431	-0.198850168629587	0.0082265214954108	0.0203404631394181	-0.264681969166844
chr1	180112439	180112588	150	+	utr3	CEP350	0.683514044098258	NA	0.562702973265854	1	0.623369860760788	0.981062616013812	0.285764015970148	0.43195058923775	-0.0614262593158406	-0.198850168629587	0.0082265214954108	0.0203404631394181	0.137423909313747
chr1	180196263	180197060	798	+	utr3	QSOX1	0.289218059855625	0.933048002947933	0.207221812280489	1	0.170952429873043	0.829985147840758	0.0247428975224986	0.159977253715166	-0.254911814614463	-0.103012278207617	0.0217782731860682	0.0489254200798877	-0.151899536406846
chr1	180197309	180197558	250	+	utr3	QSOX1	0.32604100619967	0.946068127716936	0.208823570479368	1	0.240565500371133	0.875345597223517	0.00449687130686038	0.146626794155994	-0.268002979819415	-0.103012278207617	0.0217782731860682	0.0489254200798877	-0.164990701611798
chr1	180199499	180199748	250	+	utr3	QSOX1	0.424710165414481	NA	0.358396611992943	1	0.412822341949957	0.939544369320762	1	1	-0.0738331869427302	-0.103012278207617	0.0217782731860682	0.0489254200798877	0.0291790912648867
chr1	180271936	180274412	2477	+	exon	LHX4	0.0722365117405819	NA	0.0207889789435318	1	0.0297854285286276	0.546276346198921	0.00690190053799411	0.146626794155994	-0.734601431928615	-1.08023409780036	0.000145344030637089	0.000484931237441397	0.345632665871742
chr1	180880227	180884084	3858	+	utr3	XPR1	0.252464331109116	NA	0.214193195079625	1	0.193818980332669	0.845356938580829	0.226908229385413	0.372933141974161	0.0330037098591894	-0.0471712242954075	0.480822228621193	0.625486343499171	0.0801749341545969
chr1	180884184	180884582	399	+	utr3	XPR1	0.736463669471609	NA	0.765929263577722	1	0.768267903252635	0.991589773625818	0.727366195714567	0.81451766896098	-0.119301415459461	-0.0471712242954075	0.480822228621193	0.625486343499171	-0.0721301911640534
chr1	180950365	180950565	201	+	utr3	KIAA1614	0.474547522597616	NA	0.345798254493798	1	0.375004062870813	0.924624184564203	0.0991624796651182	0.239972173731278	-0.882770313466555	0.285895289782516	0.212453719871385	0.340608989523073	-1.16866560324907
chr1	181055290	181056140	851	+	utr3	MR1	0.416641165403127	NA	0.288206075332686	1	0.311539892701581	0.908022967665499	0.0264327081271284	0.162071476569089	-1.2324692998888	-0.693217229193884	5.90364057264672e-06	2.31859739281247e-05	-0.539252070694915
chr1	181088961	181090606	1646	+	utr3	IER5	0.128141414312703	0.855984647608858	0.0786057648504566	1	0.0907146330851941	0.71699045472009	0.0120037864023774	0.14663018614003	0.55014717328273	0.820587569719033	8.42537329600435e-43	2.28650388580807e-41	-0.270440396436303
chr1	182887152	182887451	300	+	utr3	DHX9	0.612192877598984	0.980801260889073	0.722785478980082	1	0.671904567458219	0.986501168175393	0.0763669122554045	0.215301421682037	-0.285737637948344	-0.251921919769283	1.42894488062548e-08	7.2378209964564e-08	-0.0338157181790612
chr1	183023510	183024007	498	+	utr5	LAMC1	0.128511629365935	0.856486445588769	0.0709971964548089	1	0.0420319026253624	0.592504014987385	0.034539693867236	0.170104295227311	-0.254945697075539	-0.0255942911942802	0.573072909080358	0.706602240845528	-0.229351405881259
chr1	183133482	183143205	9724	+	utr3	LAMC1	0.885461319879828	0.991559254428548	0.707275310413033	1	0.73300308413696	0.991589773625818	0.0167388816351093	0.149276931385737	-0.108576245006176	-0.0255942911942802	0.573072909080358	0.706602240845528	-0.0829819538118958
chr1	183239376	183239626	251	+	exon	LAMC2	0.535145305651796	0.971520161281603	0.616161197664256	1	0.579581747030721	0.978003439359208	0.00425800891107897	0.146626794155994	0.433450217568037	0.804418635369983	2.60607922871233e-107	3.27056328789111e-105	-0.370968417801946
chr1	183239976	183240468	493	+	utr3	LAMC2	0.778384098603512	0.985602685502483	0.609929488707436	1	0.629830135180138	0.982205969300245	0.108745805741774	0.251011527478837	0.389080294162275	0.804418635369983	2.60607922871233e-107	3.27056328789111e-105	-0.415338341207708
chr1	183241217	183243951	2735	+	utr3	LAMC2	0.598884126190497	0.980531514600046	0.461829307706663	1	0.402770438510188	0.935750944920482	0.0378717383024944	0.174071333291	0.414862135190754	0.804418635369983	2.60607922871233e-107	3.27056328789111e-105	-0.389556500179228
chr1	183542261	183542411	151	+	exon	SMG7	0.988353044229317	NA	0.889087179940249	1	0.911355949380027	0.991589773625818	0.104155730414397	0.245364452176647	0.639440554471325	0.627520841449318	1.1832556874077e-38	2.77285595827304e-37	0.0119197130220072
chr1	183544460	183545241	782	+	exon	SMG7	0.491888468989575	0.968964827764283	0.513412323821474	1	0.457672980778818	0.948792332525741	0.227224739060387	0.3732892267988	0.61236038815293	0.627520841449318	1.1832556874077e-38	2.77285595827304e-37	-0.0151604532963877
chr1	183546093	183546242	150	+	exon	SMG7	0.739023636786652	NA	0.771720847991783	1	0.747562388052083	0.991589773625818	0.390909861861267	0.528947961337108	0.47030154904647	0.627520841449318	1.1832556874077e-38	2.77285595827304e-37	-0.157219292402848
chr1	183549967	183550778	812	+	exon	SMG7	0.127524585397666	NA	0.0947211789010209	1	0.0704686246375488	0.6848408047898	0.522211418854553	0.644642440974066	0.765835837251664	0.627520841449318	1.1832556874077e-38	2.77285595827304e-37	0.138314995802346
chr1	183551927	183552076	150	+	utr3	SMG7	0.113385968207692	NA	0.0833249491108761	1	0.0920234256721997	0.719106134057173	0.863017945579056	0.918548531852871	0.782721328259192	0.627520841449318	1.1832556874077e-38	2.77285595827304e-37	0.155200486809874
chr1	183552923	183553271	349	+	utr3	SMG7	0.482868391566375	0.968892848497375	0.515844434299319	1	0.524649387464227	0.965549363352111	0.118194721296269	0.26086854769983	0.626355042409025	0.627520841449318	1.1832556874077e-38	2.77285595827304e-37	-0.00116579904029301
chr1	183926300	183927044	745	+	utr3	RGL1	0.832985352195024	NA	0.728783840219696	1	0.760437377520409	0.991589773625818	0.469183007846915	0.59924624411852	-0.0193565625955916	0.358476047713952	0.00284943152362432	0.00770580787120588	-0.377832610309543
chr1	192811485	192811834	350	+	utr3	RGS2	0.173376855815809	NA	0.0868340854554208	1	0.113164104985569	0.750582552167387	0.0362462377366302	0.172132793641537	-0.415997109718476	-0.0142517906481791	0.923523347494673	0.958292106107228	-0.401745319070297
chr1	193069096	193069345	250	+	exon	TROVE2	0.63272636681962	NA	0.499882915241648	1	0.55011252999477	0.969853186254414	0.107225400710027	0.249180710728039	-0.365742926981989	0.24056718994428	0.0409403980190196	0.0849277949508494	-0.606310116926269
chr1	193122067	193122502	436	+	utr5	CDC73	0.65647262097416	NA	0.527332615949609	1	0.574352368561526	0.976547143946081	0.1038714115501	0.24502327419163	0.245141446614148	0.229185504816101	0.00776575565990809	0.019301576071168	0.0159559417980472
chr1	198157063	198157212	150	+	utr5	NEK7	0.582843753299899	NA	0.308861225351032	1	0.213813583684133	0.862426640433637	0.0517291765787846	0.188335557734273	-0.00405542634519388	0.43678090303357	1.0046667094902e-12	6.93035018379635e-12	-0.440836329378764
chr1	198319778	198319927	150	+	utr3	NEK7	0.135203831295378	NA	0.0948472167576294	1	0.104587947277035	0.734670391019292	0.893217823300022	0.941416834120328	0.538068548393778	0.43678090303357	1.0046667094902e-12	6.93035018379635e-12	0.101287645360208
chr1	200739658	200739957	300	+	utr5	CAMSAP2	0.725688754259745	NA	0.589802446753965	1	0.619406331038519	0.981062616013812	0.070789576413488	0.209267556906677	0.124842413075742	0.346609192787493	1.75464114353182e-07	8.02293193851253e-07	-0.221766779711751
chr1	200848169	200848369	201	+	exon	CAMSAP2	0.451794458855124	NA	0.396916227139477	1	0.417789846276723	0.941394396727156	0.29484963340106	0.439991166176961	0.112971223950748	0.346609192787493	1.75464114353182e-07	8.02293193851253e-07	-0.233637968836745
chr1	200848768	200849366	599	+	exon	CAMSAP2	0.163406639598785	0.88891881437001	0.128512030965164	1	0.140598615194834	0.796539782323693	0.248922412733073	0.395879008971471	0.44014094349724	0.346609192787493	1.75464114353182e-07	8.02293193851253e-07	0.0935317507097464
chr1	200849814	200850064	251	+	exon	CAMSAP2	0.312344182361711	NA	0.182559593976392	1	0.186742625476618	0.842325145636334	0.022001313553162	0.155438292810008	0.0781674964262266	0.346609192787493	1.75464114353182e-07	8.02293193851253e-07	-0.268441696361267
chr1	200852569	200853365	797	+	utr3	CAMSAP2	0.264442593530665	NA	0.212558791632972	1	0.249436517381347	0.878489781743408	0.77620948062325	0.853063711889099	0.419683403882745	0.346609192787493	1.75464114353182e-07	8.02293193851253e-07	0.0730742110952514
chr1	200857763	200858311	549	+	utr3	CAMSAP2	0.550850442725261	NA	0.570326638986149	1	0.600442807219302	0.980465450274219	0.327763914366056	0.471274083640794	0.253696063710926	0.346609192787493	1.75464114353182e-07	8.02293193851253e-07	-0.0929131290765671
chr1	201520238	201520536	299	+	exon	RP11-134G8.6	0.955883109202456	NA	0.918081742855045	1	0.950014130192804	0.991589773625818	0.518025866552908	0.641410561984462	-1.01496255866248	NA	NA	NA	NA
chr1	201533953	201534198	246	+	exon	RP11-134G8.7	0.865643833427647	NA	0.859173704010778	1	0.908313396255278	0.991589773625818	0.639316937227979	0.743860080340204	-0.136533031556437	0.128451561701556	0.709590689489161	0.810871764097089	-0.264984593257993
chr1	201623035	201623584	550	+	utr5	NAV1	0.0266549997757257	NA	0.00594163456371723	1	0.0052493158549633	0.305670442246025	0.0062084300358286	0.146626794155994	-0.115189659691363	0.0576175929897333	0.331324642363832	0.478019323830592	-0.172807252681096
chr1	201648733	201649132	400	+	exon	NAV1	0.218385799050819	NA	0.154601472979406	1	0.185649042664245	0.842325145636334	0.847001166053303	0.907112222182087	0.960135816539587	0.0576175929897333	0.331324642363832	0.478019323830592	0.902518223549853
chr1	201782684	201783769	1086	+	exon	NAV1	0.793303525007299	0.985602685502483	0.654046746356916	1	0.651812333305159	0.98524406874069	0.0675186882314328	0.205712851413597	-0.0614953508896804	0.0576175929897333	0.331324642363832	0.478019323830592	-0.119112943879414
chr1	201817283	201820383	3101	+	utr3	NAV1	0.253825060903702	0.917106438329528	0.138623183545281	1	0.150719202667513	0.810717506837744	0.0222288494278869	0.155645153843228	-0.154448384541347	0.0576175929897333	0.331324642363832	0.478019323830592	-0.21206597753108
chr1	201821780	201822329	550	+	utr3	NAV1	0.189313332566194	NA	0.140688964205411	1	0.153264335787155	0.813003532782957	0.862777240523504	0.918512325217145	-0.32679916714231	0.0576175929897333	0.331324642363832	0.478019323830592	-0.384416760132043
chr1	201822678	201823077	400	+	utr3	NAV1	0.731383375703175	NA	0.742964191186719	1	0.774051532284783	0.991589773625818	0.327238145771487	0.470709556205302	-0.253480770718883	0.0576175929897333	0.331324642363832	0.478019323830592	-0.311098363708616
chr1	201829191	201847285	18095	+	utr5	IPO9	0.0421740157262377	0.720742267287736	0.0249279117910835	1	0.0158049769226689	0.444919621443564	0.665269184435991	0.765139619103304	-0.073194089539364	-0.347029910053025	1.26938689197986e-15	1.04995156006751e-14	0.273835820513661
chr1	201875154	201876567	1414	+	utr3	IPO9	0.0480536054267319	0.741047014248588	0.0224755920996958	1	0.0233028202497408	0.504963535013469	0.0121978458319858	0.14663018614003	-0.512904421771668	-0.347029910053025	1.26938689197986e-15	1.04995156006751e-14	-0.165874511718642
chr1	201878013	201878511	499	+	utr3	IPO9	0.0538019777163403	NA	0.0184707989773961	1	0.0198032789627398	0.476782245049797	0.0128871965258845	0.14663018614003	-1.9752625649444	-0.347029910053025	1.26938689197986e-15	1.04995156006751e-14	-1.62823265489137
chr1	201878711	201879309	599	+	utr3	IPO9	0.527886008264875	NA	0.433212625327751	1	0.431960753081503	0.942671938326783	0.111115395717749	0.253736807765028	-1.87692244750188	-0.347029910053025	1.26938689197986e-15	1.04995156006751e-14	-1.52989253744886
chr1	201891477	201892007	531	+	utr3	SHISA4	0.775838568354783	0.985602685502483	0.809675345776694	1	0.776005972283715	0.991589773625818	0.119615526781187	0.262147195051465	-0.444480690692994	-0.426301147535451	1.8546391537072e-05	6.88678939577997e-05	-0.0181795431575433
chr1	201955491	201957547	2057	+	utr5	TIMM17A	0.247880314618603	0.915000428418254	0.298466055503166	1	0.266557426625126	0.881494329121537	0.29821545484625	0.443347977149804	0.155148470986461	0.234185108325996	2.19596104075702e-06	9.03039667508911e-06	-0.0790366373395348
chr1	201965499	201969820	4322	+	utr3	TIMM17A	0.474731674351299	0.967498115995555	0.332883979604813	1	0.307062142445862	0.905844961200812	0.0186879536851088	0.151522118918397	0.0672839427728347	0.234185108325996	2.19596104075702e-06	9.03039667508911e-06	-0.166901165553161
chr1	201982806	201982955	150	+	exon	RNPEP	0.871635153485211	0.990825013354603	0.771810562544817	1	0.777655683125265	0.991589773625818	0.196896475866636	0.341472344303132	-0.353137829884187	-0.132744230121128	0.0462561606166772	0.0943226176257808	-0.220393599763058
chr1	202811152	202811300	149	+	exon	PCAT6	0.897786247396684	NA	0.915390642146423	1	0.953171568619442	0.991589773625818	0.4277363212166	0.563085239536635	-1.36153294638806	-1.10816687182279	2.09731757583063e-06	8.64632023132577e-06	-0.253366074565276
chr1	202811603	202811751	149	+	exon	PCAT6	0.724053971410315	NA	0.70719482109771	1	0.749637091125358	0.991589773625818	0.756067259653141	0.837625012887417	-0.824485968725147	-1.10816687182279	2.09731757583063e-06	8.64632023132577e-06	0.283680903097638
chr1	203046378	203048606	2229	+	utr5	PPFIA4	0.930316105606314	NA	0.854353574465105	1	0.881199212261111	0.991589773625818	0.370054946497499	0.509206939040876	0.814291920120202	0.76427961326142	3.6177296579878e-12	2.40886426971269e-11	0.0500123068587823
chr1	203165260	203165909	650	+	utr3	ADORA1	0.800038046719118	0.985602685502483	0.885891739610211	1	0.870319988983526	0.991589773625818	0.170148643126397	0.314974812735416	-0.677764038527447	-0.49609148486524	2.7740862806395e-09	1.49452462663435e-08	-0.181672553662207
chr1	203166158	203167056	899	+	utr3	ADORA1	0.106750767767483	0.845841928606248	0.0499689346635165	1	0.0410585337741112	0.587997020851189	0.00118075467220702	0.146626794155994	-0.813479355217359	-0.49609148486524	2.7740862806395e-09	1.49452462663435e-08	-0.317387870352118
chr1	203305589	203307486	1898	+	utr3	BTG2	0.807612344333044	0.985602685502483	0.89640573603628	1	0.880676020336309	0.991589773625818	0.168540397713679	0.313406000205342	-0.392084091707127	-0.210392737424451	0.0123090174823417	0.0293514505416602	-0.181691354282676
chr1	203307683	203307879	197	+	utr3	BTG2	0.13482169770309	NA	0.0580250501798362	1	0.0493833579059676	0.624804611874048	0.00751904445641849	0.146626794155994	-0.443972381931276	-0.210392737424451	0.0123090174823417	0.0293514505416602	-0.233579644506825
chr1	203682881	203683379	499	+	utr5	ATP2B4	0.316207186540219	NA	0.216501537154474	1	0.164544711030877	0.823380116191006	0.0161017031879537	0.149276931385737	-1.2405969514869	-1.0238053318988	1.28973517327237e-37	2.93340595113272e-36	-0.216791619588096
chr1	203739695	203740093	399	+	utr3	ATP2B4	0.162324621731282	NA	0.095119928715015	1	0.0649299462667729	0.667095575550018	0.0356118633469911	0.171181511234855	-1.31359945052054	-1.0238053318988	1.28973517327237e-37	2.93340595113272e-36	-0.289794118621737
chr1	203796402	203796559	158	+	utr5	ZBED6	0.253959467836255	NA	0.207281953353236	1	0.23256496143843	0.872483881212724	0.472806124259503	0.602227739329378	0.195206891218626	0.797529137545763	6.32779674208445e-09	3.30255686836719e-08	-0.602322246327137
chr1	203797109	203797759	651	+	utr5	ZBED6	0.505014927902725	NA	0.37230906450618	1	0.37301358488348	0.924624184564203	0.0218754676562617	0.155438292810008	0.550982771057865	0.797529137545763	6.32779674208445e-09	3.30255686836719e-08	-0.246546366487898
chr1	203798458	203798708	251	+	exon	ZBED6	0.462437850842784	NA	0.404823291802536	1	0.432108300809152	0.942671938326783	0.841238211541298	0.902716840813477	0.683549863989949	0.797529137545763	6.32779674208445e-09	3.30255686836719e-08	-0.113979273555813
chr1	203798858	203799209	352	+	utr5	ZC3H11A	0.624908737842513	NA	0.607553741827719	1	0.606724571718337	0.981039401063376	0.222221685532193	0.367817917822346	0.637786076792748	0.186099894977497	0.00189212747567546	0.00529714274500332	0.451686181815252
chr1	203800109	203800459	351	+	utr5	ZC3H11A	0.889144875133809	NA	0.811169365875708	1	0.80708657380493	0.991589773625818	0.412323848664772	0.548544633466178	0.778348948503505	0.186099894977497	0.00189212747567546	0.00529714274500332	0.592249053526008
chr1	203847240	203849786	2547	+	exon	ZC3H11A	0.47368016326557	0.966855768521367	0.323309789502306	1	0.350508753010642	0.918219750615608	0.00510840559872194	0.146626794155994	0.0195475603446453	0.186099894977497	0.00189212747567546	0.00529714274500332	-0.166552334632851
chr1	203852224	203852474	251	+	utr3	ZC3H11A	0.123936144599136	NA	0.0529574348448851	1	0.0765163332414208	0.691991296011086	0.0210211475100203	0.154354791673233	-0.132065836133091	0.186099894977497	0.00189212747567546	0.00529714274500332	-0.318165731110588
chr1	203853674	203853874	201	+	utr3	ZC3H11A	0.43496004157607	NA	0.301324608579027	1	0.304888962206229	0.904209461625793	0.0268039529627353	0.16263950564037	-0.00397344989810957	0.186099894977497	0.00189212747567546	0.00529714274500332	-0.190073344875606
chr1	204073314	204073513	200	+	exon	SOX13	0.324710512545244	NA	0.203378052926093	1	0.223302120115637	0.868309388225815	0.102327438391782	0.243439541608653	-0.219985176764058	0.294897232068145	0.000401239316434262	0.0012547229471546	-0.514882408832203
chr1	204126000	204126349	350	+	utr3	SOX13	0.873177558409429	NA	0.761460091821133	1	0.765854486044553	0.991589773625818	0.422495810183938	0.558388721201879	0.267584952743388	0.294897232068145	0.000401239316434262	0.0012547229471546	-0.0273122793247563
chr1	204544659	204549653	4995	+	utr3	MDM4	0.632701001832114	NA	0.507348889438972	1	0.469599008999189	0.952250945675345	0.0403275273427197	0.176683113471627	0.0280469279678406	0.196380429820776	0.0646291735966251	0.126310439433151	-0.168333501852935
chr1	205010918	205016781	5864	+	utr3	NFASC	0.223919345132056	NA	0.169927031485351	1	0.185740007830231	0.842325145636334	0.594223303318694	0.705265222276527	-0.132001872454706	-0.010515568227503	0.874929958714257	0.924515680185177	-0.121486304227203
chr1	205017130	205018278	1149	+	utr3	NFASC	0.65197852422617	0.980801260889073	0.509275724951622	1	0.498684427781014	0.957718329703994	0.0177073430750072	0.150448025799107	-0.487513879375648	-0.010515568227503	0.874929958714257	0.924515680185177	-0.476998311148145
chr1	205228226	205228523	298	+	utr5	TMCC2	0.216218839472684	NA	0.151207884804422	1	0.191811064337104	0.844744803334898	0.974018608715366	0.995753436562438	-1.37024282094058	-1.22844623543561	3.89930931775194e-26	5.65743100133692e-25	-0.141796585504975
chr1	205269169	205269467	299	+	exon	TMCC2	0.819051492361556	NA	0.834703521108466	1	0.867797390344825	0.991589773625818	0.43273663019995	0.567390087801449	-1.24343053739418	-1.22844623543561	3.89930931775194e-26	5.65743100133692e-25	-0.0149843019585749
chr1	205269715	205269864	150	+	exon	TMCC2	0.993958326508695	NA	0.937213058482939	1	0.943007916365429	0.991589773625818	0.518049179022011	0.641410561984462	-1.68781797821127	-1.22844623543561	3.89930931775194e-26	5.65743100133692e-25	-0.459371742775661
chr1	205531397	205532045	649	+	utr3	CDK18	0.1266893461082	0.855984647608858	0.10345942096634	1	0.094930540545991	0.721452671484138	0.428801767117032	0.56406336413597	0.293242611721017	0.215945459600252	0.00354927845448978	0.00941814009126874	0.0772971521207645
chr1	206454289	206454539	251	+	utr3	SRGAP2	0.483214866581082	NA	0.423968456911897	1	0.478999077426329	0.954382262819911	0.965056879102838	0.990165944900112	-0.742900112018207	-0.0718631206956984	0.355737900929448	0.503544493569148	-0.671036991322508
chr1	206461198	206461648	451	+	utr3	SRGAP2	0.729217472052395	NA	0.600032503145902	1	0.627866709086256	0.98144996650856	0.0317564344995525	0.167857579865052	-0.314828059343454	-0.0718631206956984	0.355737900929448	0.503544493569148	-0.242964938647756
chr1	206463445	206463794	350	+	utr3	SRGAP2	0.0688490207860448	NA	0.0255050693035275	1	0.0181061127324497	0.46546505250632	0.00678841103079253	0.146626794155994	-0.381654108983948	-0.0718631206956984	0.355737900929448	0.503544493569148	-0.30979098828825
chr1	206463944	206464143	200	+	utr3	SRGAP2	0.767386741021303	NA	0.659132761648674	1	0.69374279847856	0.990957907526704	0.139500714690508	0.283305884288893	-0.179686514067754	-0.0718631206956984	0.355737900929448	0.503544493569148	-0.107823393372056
chr1	206587106	206587306	201	+	utr3	RASSF5	0.320699335853196	NA	0.207358952249537	1	0.251182266956039	0.878489781743408	0.0938397419283317	0.234831452876688	-0.939834110127288	-0.514459800071568	0.00381849890889805	0.0100784401115284	-0.42537431005572
chr1	206587405	206587555	151	+	utr3	RASSF5	0.318371185708253	NA	0.172602238079306	1	0.232870858301427	0.872483881212724	0.106618227158282	0.248438105007362	-0.473281915038931	-0.514459800071568	0.00381849890889805	0.0100784401115284	0.041177885032637
chr1	206635586	206635734	149	+	utr5	DYRK3	0.868104147892229	NA	0.758336880363236	1	0.758115182321354	0.991589773625818	0.0850467789736103	0.225240718203937	0.878239813484698	1.14947159489727	8.86551666421217e-25	1.20034046270163e-23	-0.271231781412569
chr1	206637760	206648527	10768	+	exon	DYRK3	0.528744338576688	0.971520161281603	0.390852778932728	1	0.359959046774776	0.92174018363705	0.0110797124416823	0.14663018614003	0.936607943053137	1.14947159489727	8.86551666421217e-25	1.20034046270163e-23	-0.21286365184413
chr1	206685144	206685493	350	+	utr5	MAPKAPK2	0.205984619844309	0.905369466751557	0.108035471507846	1	0.0937796970300111	0.719602143946225	0.0801383896315194	0.21941892911602	0.0814168297854506	0.370730634282661	1.14439521694462e-12	7.86787623707507e-12	-0.289313804497211
chr1	206732536	206732985	450	+	utr3	MAPKAPK2	0.99272314653842	0.999999361947495	0.832355135150256	1	0.832644145361637	0.991589773625818	0.0329894852663929	0.169212274568594	0.226458128194942	0.370730634282661	1.14439521694462e-12	7.86787623707507e-12	-0.144272506087719
chr1	207049271	207053309	4039	+	utr5	PFKFB2	0.379694132449833	0.957619535510943	0.254555228283934	1	0.226182503049373	0.869419432384645	0.0133673681705765	0.14734545741513	-0.528777659244571	0.320145369308489	2.06073399474247e-05	7.6109241936089e-05	-0.84892302855306
chr1	209830948	209833239	2292	+	exon	DIEXF	0.152797273242173	NA	0.11358378068818	1	0.086981478252091	0.713076976627329	0.557308547508428	0.67381703557746	1.26547108092071	1.30416201940258	8.93700388057409e-75	5.93950394998477e-73	-0.0386909384818686
chr1	209836891	209837091	201	+	exon	DIEXF	0.348980077214178	NA	0.235934916914146	1	0.210130672374569	0.858679443404218	0.011799508711363	0.14663018614003	1.19280582845874	1.30416201940258	8.93700388057409e-75	5.93950394998477e-73	-0.111356190943839
chr1	209851330	209851679	350	+	utr3	DIEXF	0.252447921049597	NA	0.222593149498206	1	0.215546086478634	0.863924275608862	0.766825505573321	0.846333393373672	1.33556539183648	1.30416201940258	8.93700388057409e-75	5.93950394998477e-73	0.0314033724339091
chr1	210094592	210100160	5569	+	utr3	SYT14	0.765726705387053	NA	0.661680447323804	1	0.695891460689927	0.991279919243319	0.406641208858283	0.543700820885482	0.483527082424801	0.77695602905668	1.07804781671947e-05	4.11432173089772e-05	-0.293428946631879
chr1	210160808	210161107	300	+	utr3	SYT14	0.0865737554113475	NA	0.0389490684682383	1	0.0574890500133571	0.64423580506575	0.568742645385887	0.684145538808997	0.53260695445776	0.77695602905668	1.07804781671947e-05	4.11432173089772e-05	-0.244349074598921
chr1	210241594	210242489	896	+	utr3	SERTAD4	0.53400454352741	0.971520161281603	0.398004128479144	1	0.4464511634087	0.945989353310894	0.114530985160625	0.257062100699136	0.132251016985419	0.173790812442538	0.0738903736203243	0.141732617504483	-0.0415397954571189
chr1	210623632	210674599	50968	+	utr3	HHAT	0.851707714678924	0.98836691272305	0.942599612673356	1	0.922833830664924	0.991589773625818	0.169991464561157	0.31487222633362	0.527022546346048	0.587709505529381	5.52351557391424e-17	4.92810810299104e-16	-0.0606869591833331
chr1	211260963	211261113	151	+	exon	RCOR3	0.750466703725188	NA	0.732325636301573	1	0.786967104943383	0.991589773625818	0.0545352334209813	0.190942568988766	-1.10924483235263	-0.208618402442218	0.0460636010980864	0.093993926208979	-0.900626429910407
chr1	211313538	211313887	350	+	utr3	RCOR3	0.447317741925024	NA	0.31667101926536	1	0.366384206716089	0.923638397418969	0.0947165464519113	0.235726189632899	-0.557585979292782	-0.208618402442218	0.0460636010980864	0.093993926208979	-0.348967576850564
chr1	211372404	211372853	450	+	utr3	TRAF5	0.552259581444714	NA	0.436781765172612	1	0.492429838690141	0.956573462647453	0.0637415165203475	0.200818544884264	0.576637229359487	0.95934619220344	9.04215057080186e-13	6.26187923142673e-12	-0.382708962843953
chr1	211374398	211374597	200	+	utr3	TRAF5	0.178926525153328	NA	0.108284115790019	1	0.144430854227377	0.801766515944757	0.685812172849209	0.781468003834273	1.47091373489416	0.95934619220344	9.04215057080186e-13	6.26187923142673e-12	0.511567542690718
chr1	212100316	212100515	200	+	exon	DTL	0.654198045756356	0.981434412771128	0.672691402406757	1	0.654422884788068	0.985853688141407	0.332553424071936	0.475781752985275	-0.357340260760466	-0.194857208833701	0.00217701290516797	0.00601500782906433	-0.162483051926765
chr1	212100614	212102967	2354	+	utr3	DTL	0.732516001802058	0.985602685502483	0.579676265952345	1	0.564525921907458	0.974136260075868	0.0545916697951303	0.190942568988766	-0.381028403981964	-0.194857208833701	0.00217701290516797	0.00601500782906433	-0.186171195148263
chr1	212285537	212285835	299	+	utr5	PPP2R5A	0.915531043400016	NA	0.968640569612557	1	0.976527352151223	0.991589773625818	0.292900268447554	0.438622962491723	0.0547238560302886	0.149668526913897	0.140735902070351	0.243501640394542	-0.0949446708836089
chr1	212619331	212619680	350	+	utr3	ATF3	0.859164235228946	NA	0.736268987365759	1	0.747666911346739	0.991589773625818	0.0320994586473559	0.168304260187052	0.158206736103872	0.339954417561129	0.00024247926071187	0.000784558927179632	-0.181747681457256
chr1	212620029	212620328	300	+	utr3	ATF3	0.542388148667514	NA	0.423912145207095	1	0.407050718916967	0.936838893111392	0.0220296984959684	0.155438292810008	0.0738850326070396	0.339954417561129	0.00024247926071187	0.000784558927179632	-0.266069384954089
chr1	212858455	212858654	200	+	exon	FLVCR1	0.26298901482537	NA	0.205256756518384	1	0.180648476221898	0.839761581084238	0.667908442736079	0.767240942208874	0.101619663664478	0.178231662875374	0.224556771089894	0.355355376794179	-0.0766119992108957
chr1	213240894	213241194	301	+	exon	RPS6KC1	0.21602960430997	NA	0.149708341881653	1	0.182809966517294	0.842061087762757	1	1	0.479097312051731	0.319732048839538	0.000594466070271001	0.00180952778321965	0.159365263212193
chr1	213241493	213242242	750	+	exon	RPS6KC1	0.88164396847711	NA	0.934195806483238	1	0.920997778181173	0.991589773625818	0.257543064259294	0.404605392262121	0.356704168777429	0.319732048839538	0.000594466070271001	0.00180952778321965	0.0369721199378905
chr1	213272677	213272826	150	+	utr3	RPS6KC1	0.868611107912163	NA	0.909053744339289	1	0.950843947570307	0.991589773625818	0.136786125860319	0.280083264464218	0.199863260473823	0.319732048839538	0.000594466070271001	0.00180952778321965	-0.119868788365715
chr1	214640342	214640691	350	+	exon	CENPF	0.0571443981983209	NA	0.016101868964775	1	0.0168417836027049	0.456241476959072	0.0110315085510251	0.14663018614003	-0.865509095034816	-0.407877688874542	3.08866652742889e-13	2.20124250670581e-12	-0.457631406160274
chr1	214641990	214642540	551	+	exon	CENPF	0.181629869157775	0.902851212869509	0.156349901441459	1	0.121620231504336	0.763391552371614	0.326415811966879	0.469959674511272	-0.448633582310755	-0.407877688874542	3.08866652742889e-13	2.20124250670581e-12	-0.0407558934362124
chr1	214642639	214642839	201	+	exon	CENPF	0.792502034291091	NA	0.829943604161869	1	0.834977086989896	0.991589773625818	0.162813365847834	0.307622302074974	-0.497096726955831	-0.407877688874542	3.08866652742889e-13	2.20124250670581e-12	-0.0892190380812883
chr1	214642989	214644970	1982	+	exon	CENPF	0.931566448743414	0.994868894747591	0.95687198944004	1	0.990209322381157	0.992223388142129	0.0554659249799698	0.191674814147827	-0.578074183047795	-0.407877688874542	3.08866652742889e-13	2.20124250670581e-12	-0.170196494173253
chr1	214645070	214646169	1100	+	exon	CENPF	0.493304102708787	0.968964827764283	0.366591189330242	1	0.276458227701309	0.886982010331766	0.0049624940708719	0.146626794155994	-0.671059781392096	-0.407877688874542	3.08866652742889e-13	2.20124250670581e-12	-0.263182092517553
chr1	214646369	214651797	5429	+	exon	CENPF	0.896341698266616	0.992647775653167	0.980830757567292	1	0.974993170186015	0.991589773625818	0.0148772867207262	0.148813650926379	-0.412339286800799	-0.407877688874542	3.08866652742889e-13	2.20124250670581e-12	-0.004461597926257
chr1	214655310	214657188	1879	+	exon	CENPF	0.407538993502686	0.957619535510943	0.264773928938066	1	0.273021186382415	0.884627474091806	0.0083188492919386	0.146626794155994	-0.642911469938942	-0.407877688874542	3.08866652742889e-13	2.20124250670581e-12	-0.235033781064399
chr1	214657338	214663839	6502	+	utr3	CENPF	0.997728819610186	0.999999361947495	0.863978409817076	1	0.893523867603768	0.991589773625818	0.0143986153562434	0.148041209152311	-0.565434585786467	-0.407877688874542	3.08866652742889e-13	2.20124250670581e-12	-0.157556896911924
chr1	215620065	215620612	548	+	exon	KCTD3	0.613538964128458	NA	0.622756231716182	1	0.544317443164545	0.968534451627818	0.10823162673997	0.250513099178542	-0.414323267599671	-0.394804345243359	2.39122828392254e-06	9.80078528902803e-06	-0.0195189223563126
chr1	218285337	218302524	17188	+	exon	RRP15	0.833575986963671	0.98836691272305	0.918392613466434	1	0.924963732054797	0.991589773625818	0.186910335316113	0.331504695675946	0.413077996335536	0.573657651886205	1.23951900008931e-10	7.42180388452605e-10	-0.160579655550669
chr1	218302624	218331149	28526	+	utr3	RRP15	0.440371149553401	0.960010182394116	0.30101800921591	1	0.263265592956736	0.878895160266371	0.00916160924864506	0.14663018614003	0.892065263763023	0.573657651886205	1.23951900008931e-10	7.42180388452605e-10	0.318407611876817
chr1	218346285	218346483	199	+	utr5	TGFB2	0.0555259657676112	0.757147460722282	0.0349257565597081	1	0.0305690317215007	0.547474143237693	0.969626849087606	0.993437023851432	0.0410131843042179	0.078290585298587	0.249513744057539	0.385714268388328	-0.0372774009943691
chr1	218346582	218363363	16782	+	utr5	TGFB2	0.791998859073248	0.985602685502483	0.901131753212025	1	0.906415913685971	0.991589773625818	0.0334931891976123	0.169470608202952	0.00662650883412349	0.078290585298587	0.249513744057539	0.385714268388328	-0.0716640764644635
chr1	218437495	218442044	4550	+	utr3	TGFB2	0.022308901675474	0.621100180062924	0.00765157773584649	1	0.00376478873506337	0.271704366933608	0.00242107668767699	0.146626794155994	-0.152309723571756	0.078290585298587	0.249513744057539	0.385714268388328	-0.230600308870343
chr1	220657801	220662126	4326	+	exon	MARK1	0.956091519902009	NA	0.892163961728795	1	0.927849066710049	0.991589773625818	0.33987011645214	0.48197042839871	-0.124076054593445	-0.0936097441822556	0.441854475549749	0.589465152116147	-0.0304663104111898
chr1	222627944	222628193	250	+	exon	MIA3	0.269341103206836	NA	0.149425141587111	1	0.16009504078169	0.81703955535336	0.0445301237831113	0.182374468394811	-0.570027833126085	0.0864110604503893	0.343695339014686	0.491194859035787	-0.656438893576474
chr1	222628991	222629140	150	+	exon	MIA3	0.940749734071181	NA	0.880127008092193	1	0.930090843004816	0.991589773625818	0.380961694965461	0.519321470412368	-0.0558722215990759	0.0864110604503893	0.343695339014686	0.491194859035787	-0.142283282049465
chr1	222629539	222630087	549	+	exon	MIA3	0.364492761137407	NA	0.324387728887668	1	0.311598120773765	0.908022967665499	0.757935858898859	0.838998997663004	-0.212964464213222	0.0864110604503893	0.343695339014686	0.491194859035787	-0.299375524663612
chr1	222665183	222665619	437	+	utr3	MIA3	0.917894498467909	NA	0.971255180793002	1	0.978323616712335	0.991589773625818	0.106209799787616	0.248066172389118	-0.0205571936453415	0.0864110604503893	0.343695339014686	0.491194859035787	-0.106968254095731
chr1	223005596	223005846	251	+	exon	DISP1	0.722384119933073	NA	0.687330859481337	1	0.794478293145923	0.991589773625818	0.854201490693337	0.912228433070893	-0.206015805319328	-0.0666272019772147	0.776244669270747	0.860934770013937	-0.139388603342114
chr1	223750923	223757460	6538	+	exon	CAPN2	0.540939847341701	0.971520161281603	0.699074151638109	1	0.712723061103499	0.991589773625818	0.0278536942902325	0.163219244682652	0.640214765431919	0.701943007350028	2.5482457050287e-74	1.68000742841132e-72	-0.0617282419181092
chr1	224157402	224157952	551	+	utr3	FBXO28	0.53257294405864	0.971520161281603	0.561294749680207	1	0.586377004297019	0.979977067375962	0.584263101775487	0.697073204722499	0.215606566606376	0.311584916795244	0.000610327043518223	0.00185483902850658	-0.0959783501888684
chr1	224183275	224189917	6643	+	utr5	DEGS1	0.246594115084939	0.915000428418254	0.251110335139212	1	0.222390355344011	0.867333031747242	0.266940177382938	0.413945270069763	0.687982179613609	0.715745472165753	2.93330813401531e-20	3.15442266190781e-19	-0.027763292552144
chr1	224190015	224192702	2688	+	utr3	DEGS1	0.827512965820865	0.98836691272305	0.949095210179145	1	0.925496496565208	0.991589773625818	0.0953365706249113	0.23607995314775	0.596618893053632	0.715745472165753	2.93330813401531e-20	3.15442266190781e-19	-0.119126579112121
chr1	224616361	224616761	401	+	utr5	CNIH3	0.226738605734412	NA	0.189504886797713	1	0.202759966737809	0.853165744405596	0.923695505201639	0.963703749901151	0.658792578927838	0.471394363698894	3.31939478988913e-06	1.33962450849541e-05	0.187398215228944
chr1	224734680	224739751	5072	+	utr3	CNIH3	0.604071536968646	NA	0.474157535063402	1	0.489927838232581	0.955734718368562	0.0758376569232757	0.214683853280307	0.215179830922887	0.471394363698894	3.31939478988913e-06	1.33962450849541e-05	-0.256214532776007
chr1	226881974	226883778	1805	+	exon	PSEN2	0.377322995934774	NA	0.333421468916419	1	0.327635903693521	0.909057104007267	0.798859616071914	0.871347607143386	1.41509764335481	0.982408031096439	1.11032886625187e-25	1.57853137207275e-24	0.432689612258372
chr1	226895562	226895908	347	+	utr3	PSEN2	0.986887355466808	NA	0.946858837228509	1	0.968498997650906	0.991589773625818	0.222491769961197	0.368036828682716	0.880380943982701	0.982408031096439	1.11032886625187e-25	1.57853137207275e-24	-0.102027087113739
chr1	227651052	227654560	3509	+	exon	ZNF678	0.702711511768633	NA	0.616639607977263	1	0.715159434510023	0.991589773625818	0.399131342035746	0.537156242013979	-0.163400384530035	-0.157806096529776	0.339341825624714	0.486689172463151	-0.00559428800025946
chr1	227731736	227732626	891	+	exon	SNAP47	0.44102116342688	NA	0.294150320550997	1	0.302039089909596	0.902468284026801	0.0248363450903415	0.160027835921022	0.219225625837793	0.319285342626014	3.03591395766675e-05	0.000110183354044914	-0.100059716788221
chr1	227732726	227732875	150	+	exon	SNAP47	0.539397104789211	NA	0.481519276516359	1	0.517984687372006	0.962746443296329	0.87387185404971	0.926880366333609	-0.135740105236506	0.319285342626014	3.03591395766675e-05	0.000110183354044914	-0.45502544786252
chr1	227748037	227759296	11260	+	utr5	SNAP47	0.270904407665221	0.926759518559942	0.155131004854907	1	0.144011878390396	0.801057516253012	0.0042410817263201	0.146626794155994	0.125803523575678	0.319285342626014	3.03591395766675e-05	0.000110183354044914	-0.193481819050336
chr1	227780533	227780683	151	+	utr3	SNAP47	0.887305605787226	0.991559254428548	0.751263580532937	1	0.75012426274207	0.991589773625818	0.0651823997858354	0.202036713601071	-0.0332451019650133	0.319285342626014	3.03591395766675e-05	0.000110183354044914	-0.352530444591027
chr1	227780782	227781181	400	+	utr3	SNAP47	0.309244577166861	0.939259120044733	0.290360239851709	1	0.30666788476221	0.905520568219539	0.243557463682426	0.390913284488401	0.089317423448455	0.319285342626014	3.03591395766675e-05	0.000110183354044914	-0.229967919177559
chr1	228141585	228141734	150	+	utr5	GUK1	0.860924473697461	NA	0.778356949455281	1	0.809374398110835	0.991589773625818	0.313226549209058	0.457623155996226	0.894097800230323	0.161196167564565	0.114244704950085	0.205087993064258	0.732901632665759
chr1	228175229	228175478	250	+	exon	IBA57	0.392659031782943	NA	0.330112980301042	1	0.360926766064421	0.922527432144969	0.83137361563636	0.895535593292211	-0.559692561606081	-0.154873155233564	0.28227039788675	0.423611208386192	-0.404819406372517
chr1	228487509	228487708	200	+	exon	RNF187	0.526757298367085	NA	0.429145085667206	1	0.383808357758701	0.929173868899896	0.116931507976304	0.259767500248761	0.151138186342469	0.404410981710398	8.80024313339510e-12	5.70596409616908e-11	-0.253272795367929
chr1	228488449	228494572	6124	+	utr3	RNF187	0.565794753955519	0.973843454610507	0.398787963089894	1	0.293377398581603	0.895977772970348	0.0153900838136487	0.149276931385737	0.218524678748221	0.404410981710398	8.80024313339510e-12	5.70596409616908e-11	-0.185886302962177
chr1	228743440	228743639	200	+	exon	RHOU	0.604291593241594	NA	0.499342460702347	1	0.567839805421928	0.974359128046422	0.276676763194842	0.423051057522813	-0.822512302130989	-0.5306946326508	0.0254378924201022	0.0560667749221884	-0.291817669480189
chr1	229635172	229635519	348	+	exon	URB2	0.189804467205695	NA	0.103786779081079	1	0.0877800672640206	0.713707294521665	0.0270400103034091	0.16263950564037	0.512249847250984	0.864294507746194	9.50215395308022e-31	1.69863884441072e-29	-0.35204466049521
chr1	229635668	229635817	150	+	exon	URB2	0.535171231915019	NA	0.487330355834315	1	0.520686875863024	0.963953818331074	0.719890498006984	0.808519689283576	0.774417355798324	0.864294507746194	9.50215395308022e-31	1.69863884441072e-29	-0.0898771519478706
chr1	229636214	229636461	248	+	exon	URB2	0.857158093182767	NA	0.750904682536312	1	0.768574603726667	0.991589773625818	0.192068705260792	0.336565879697639	0.565308367404383	0.864294507746194	9.50215395308022e-31	1.69863884441072e-29	-0.298986140341812
chr1	229636660	229637404	745	+	exon	URB2	0.992913311087425	NA	0.90951121967195	1	0.929896940656457	0.991589773625818	0.38085572114846	0.519252665408277	0.777374351155681	0.864294507746194	9.50215395308022e-31	1.69863884441072e-29	-0.0869201565905137
chr1	229637949	229638247	299	+	exon	URB2	0.914416066611788	NA	0.979724177977652	1	0.977460581901446	0.991589773625818	0.444309820189058	0.57754097072141	0.682471618300674	0.864294507746194	9.50215395308022e-31	1.69863884441072e-29	-0.181822889445521
chr1	229659158	229659356	199	+	utr3	URB2	0.711857024595423	NA	0.59029108598712	1	0.627081472426749	0.98144996650856	0.187197076369343	0.331824348174089	0.60883741710688	0.864294507746194	9.50215395308022e-31	1.69863884441072e-29	-0.255457090639315
chr1	230067220	230091652	24433	+	utr5	GALNT2	0.970351467453422	0.998892700887922	0.851536571296105	1	0.872741294959527	0.991589773625818	0.0271862935428715	0.16263950564037	-0.752809911898716	-0.637869857551933	2.7758821136416e-43	7.63383019972872e-42	-0.114940054346783
chr1	230092001	230203160	111160	+	exon	GALNT2	0.360164076122266	0.957556148123991	0.226116659210006	1	0.209857987775845	0.858600133825575	0.01662226820376	0.149276931385737	-0.82660440317886	-0.637869857551933	2.7758821136416e-43	7.63383019972872e-42	-0.188734545626926
chr1	230265312	230280176	14865	+	utr3	GALNT2	0.986356116018021	0.999999361947495	0.785271153768701	1	0.76283613831048	0.991589773625818	0.0346418129608033	0.170108124462059	-0.78644568014034	-0.637869857551933	2.7758821136416e-43	7.63383019972872e-42	-0.148575822588407
chr1	230693383	230693582	200	+	utr3	COG2	0.795962531752234	NA	0.715903352008357	1	0.730549770486262	0.991589773625818	0.169082495494394	0.313945565290674	-0.0488035770939208	0.24649438831711	0.00780536034825158	0.0193902656641704	-0.295297965411031
chr1	231000297	231000446	150	+	utr3	ARV1	0.541121793460832	NA	0.430574599463548	1	0.400058580029108	0.934990140837092	0.210738479588386	0.355516575854343	-0.711448139555253	-0.524521757001866	0.00034328384463685	0.00108446287898758	-0.186926382553386
chr1	231267742	231269891	2150	+	exon	GNPAT	0.565205143829543	NA	0.561333902872155	1	0.592100094439472	0.98006852982119	0.283495096861662	0.429528276772163	0.243032867280599	-0.349316561718297	9.80867913855949e-06	3.75735937934004e-05	0.592349428998895
chr1	231337104	231337302	199	+	utr5	SPRTN	0.309625676780426	NA	0.230952469559588	1	0.273577655434239	0.884627474091806	0.995378714995021	1	-0.164701535302318	0.112517069708932	0.310027692767533	0.45545641112472	-0.27721860501125
chr1	231337402	231337848	447	+	utr5	SPRTN	0.627354119545262	NA	0.509403537437342	1	0.530194488089128	0.967224716085232	0.117969775357837	0.260721612365015	-0.172472720148794	0.112517069708932	0.310027692767533	0.45545641112472	-0.284989789857726
chr1	231353038	231353286	249	+	utr3	SPRTN	0.802260253562017	NA	0.689328374713406	1	0.670410400174784	0.986501168175393	0.427654747356825	0.563057162611381	-0.0263341669387197	0.112517069708932	0.310027692767533	0.45545641112472	-0.138851236647652
chr1	231564577	231564727	151	+	exon	TSNAX	0.972326831021001	NA	0.877953777699	1	0.900041193388688	0.991589773625818	0.189694801033058	0.334349384338513	0.374622470964111	0.482356987778714	5.67839153306983e-05	0.000199045617286382	-0.107734516814603
chr1	232976568	232976917	350	+	utr3	NTPCR	0.738645497413039	NA	0.743100551071693	1	0.78897225096713	0.991589773625818	0.848253419682077	0.908091659780035	2.41327508032727	0.268224351418754	0.000412567323003185	0.00128689148708147	2.14505072890852
chr1	233327818	233328067	250	+	utr5	RP5-862P8.2	0.773504801564328	NA	0.693781877999568	1	0.760580456031853	0.991589773625818	0.609816930176287	0.718199631988654	0.600091319442901	0.584677929240848	0.000150775284439742	0.000501900815565335	0.0154133902020529
chr1	233362124	233372166	10043	+	exon	RP5-862P8.2	0.454005163085995	NA	0.394002707009756	1	0.456203410957355	0.948411522352224	0.961808575925551	0.98873265694332	1.1340668827208	0.584677929240848	0.000150775284439742	0.000501900815565335	0.549388953479957
chr1	233379418	233379617	200	+	exon	RP5-862P8.2	0.129166044031067	NA	0.0527382180429453	1	0.08061786426595	0.699768373524669	0.027216854918966	0.16263950564037	0.167239550457341	0.584677929240848	0.000150775284439742	0.000501900815565335	-0.417438378783507
chr1	233382410	233382759	350	+	utr3	RP5-862P8.2	0.741191049847463	NA	0.634284704710699	1	0.681618552893977	0.988510245631993	0.261267113246254	0.40863566904853	0.220405882616819	0.584677929240848	0.000150775284439742	0.000501900815565335	-0.36427204662403
chr1	233614103	233614252	150	+	utr5	KCNK1	0.748904695150293	NA	0.6441378069132	1	0.664862979840307	0.986501168175393	0.275642919632101	0.421940664463453	-0.393607015216987	-0.248310862286416	0.0311726706244008	0.0669575965114735	-0.145296152930571
chr1	233666692	233666941	250	+	exon	KCNK1	0.925939912150922	NA	0.968241556172429	1	0.973213443971725	0.991589773625818	0.134105360737273	0.277412284517608	-0.287113760439162	-0.248310862286416	0.0311726706244008	0.0669575965114735	-0.0388028981527462
chr1	234323767	234323917	151	+	utr3	SLC35F3	0.719966853937838	NA	0.684623925878435	1	0.72644379893693	0.991589773625818	0.845646648454147	0.906043055881287	0.442016473712286	0.539685683252158	2.68638352386535e-05	9.80157317894377e-05	-0.0976692095398721
chr1	234374281	234383807	9527	+	exon	COA6	0.333607439483546	NA	0.310638897015333	1	0.341479917533254	0.915084832907706	0.661250253671784	0.761933777686659	-0.0334891063724406	0.00716850954487673	0.954958557199574	0.975180480431767	-0.0406576159173174
chr1	234607206	234609434	2229	+	exon	RP4-781K5.2	0.81419334663548	0.98682538727923	0.657018509482563	1	0.649418696384386	0.98477373240476	0.0512577069570983	0.187881188871074	0.870924574891134	NA	NA	NA	NA
chr1	235328667	235329066	400	+	utr5	GGPS1	0.961111677630185	NA	0.870731470798384	1	0.900655360920658	0.991589773625818	0.0871532048228275	0.227294324918818	-0.223736903425826	-0.0514795313655981	0.59910191544822	0.727637648409974	-0.172257372060228
chr1	235329313	235329950	638	+	exon	GGPS1	0.315464207803734	0.940430492334132	0.20700392523707	1	0.25575267559363	0.878489781743408	0.0212556814700072	0.154836788011448	-0.0741801483241683	-0.0514795313655981	0.59910191544822	0.727637648409974	-0.0227006169585702
chr1	235342109	235342405	297	+	exon	GGPS1	0.249383317338227	NA	0.146428863632282	1	0.126942744235705	0.774384621558857	0.0543058004262483	0.190930397072765	-0.595202354994632	-0.0514795313655981	0.59910191544822	0.727637648409974	-0.543722823629034
chr1	235367508	235401525	34018	+	utr5	TBCE	0.7233311957515	NA	0.602277529641762	1	0.621034853875227	0.981062616013812	0.0589917552481537	0.19490095573485	-0.343239303090695	-0.12889167871228	0.114527127384738	0.205550212002386	-0.214347624378415
chr1	236142603	236142898	296	+	utr5	GPR137B	0.866158524135738	NA	0.754161106081548	1	0.775740417371442	0.991589773625818	0.113379954148879	0.256080594127836	0.617189691849114	0.672699816975889	2.37355677034449e-12	1.59633960917374e-11	-0.0555101251267753
chr1	236897107	236898295	1189	+	utr3	MTR	0.661978772055207	NA	0.539737435361534	1	0.582097841014029	0.979072458259429	0.335913407465671	0.478481907369907	0.400175102075154	0.40494949451052	2.03034424428422e-09	1.10442685921757e-08	-0.00477439243536598
chr1	236901138	236901387	250	+	utr3	MTR	0.823210285720368	NA	0.813508771729921	1	0.844458400867207	0.991589773625818	0.408107179125383	0.545171732007323	-0.546376108140712	0.40494949451052	2.03034424428422e-09	1.10442685921757e-08	-0.951325602651233
chr1	236903582	236903781	200	+	utr3	MTR	0.502578595961001	NA	0.375230000342636	1	0.420503764467649	0.941791899818991	0.189291614733375	0.333859111398023	-0.80902767063655	0.40494949451052	2.03034424428422e-09	1.10442685921757e-08	-1.21397716514707
chr1	239907971	239908121	151	+	exon	CHRM3	0.77535932006677	NA	0.756586792343702	1	0.859135930877569	0.991589773625818	0.96444531346804	0.98995685064981	0.0232526648830892	0.221065823748676	0.26579794013271	0.404937298120593	-0.197813158865586
chr1	239908869	239909168	300	+	exon	CHRM3	0.866813142230667	NA	0.893835752584916	1	0.939984187855682	0.991589773625818	0.66118900753723	0.761933777686659	-0.385259030633684	0.221065823748676	0.26579794013271	0.404937298120593	-0.60632485438236
chr1	241878760	241878960	201	+	exon	EXO1	0.0528045700151994	NA	0.0131377711967396	1	0.0164383565950178	0.452397130525297	0.0018605794308072	0.146626794155994	-0.588721186805859	-0.230816326057432	0.0030027809835812	0.00808425942035043	-0.357904860748428
chr1	244053818	244055350	1533	+	exon	ZBTB18	0.984749137306292	0.999999361947495	0.868433786637423	1	0.905040564346622	0.991589773625818	0.0457483114417121	0.182990745344988	-1.06482467427973	-0.852388615864131	2.68850558045907e-12	1.80129873890758e-11	-0.212436058415601
chr1	244056636	244056833	198	+	utr3	ZBTB18	0.652987848092522	NA	0.530397143388115	1	0.594134188615583	0.98006852982119	0.197823709519991	0.342381553550711	-0.82429740239759	-0.852388615864131	2.68850558045907e-12	1.80129873890758e-11	0.0280912134665405
chr1	244705664	244705912	249	+	utr3	DESI2	0.511926921433166	0.96963865627465	0.371281515391455	1	0.455929959536423	0.948411522352224	0.0414332461909205	0.178216615792075	-0.0407422525920487	0.142298410023955	0.0335466514747444	0.0713378517469555	-0.183040662616004
chr1	244835520	244835669	150	+	utr5	COX20	0.969164582524514	NA	0.906560766454549	1	0.942621757765229	0.991589773625818	0.761143845164086	0.841702700929249	-1.04911653531255	-0.481819923673066	0.0236576675644618	0.0526322949124365	-0.567296611639486
chr1	246591664	246591863	200	+	exon	CNST	0.97394884682453	NA	0.982278909755799	1	0.96797571958025	0.991589773625818	0.438017595627605	0.572067139286696	0.638545906346533	0.505911406689695	3.317170028321e-06	1.3393825675352e-05	0.132634499656837
chr1	246647283	246647930	648	+	exon	CNST	0.636162453382171	NA	0.520156991596365	1	0.567061567246221	0.974359128046422	0.0395518194834509	0.175286681974033	0.376352476766185	0.505911406689695	3.317170028321e-06	1.3393825675352e-05	-0.12955892992351
chr1	246660333	246666146	5814	+	utr3	CNST	0.517280488262297	NA	0.40437527224845	1	0.459530346787144	0.94900319372107	0.0573671966658398	0.193556557063353	0.251452451102682	0.505911406689695	3.317170028321e-06	1.3393825675352e-05	-0.254458955587013
chr1	247424245	247424443	199	+	exon	NLRP3	0.587819512468976	NA	0.488776580289145	1	0.572537355627665	0.975202136995836	0.535512636266549	0.655392011857156	1.66686957802585	2.21492193691689	1.03247301158913e-28	1.68710048020609e-27	-0.548052358891042
chr1	247857249	247876072	18824	+	exon	TRIM58	0.285115853442896	0.933048002947933	0.294797914952641	1	0.314422755509177	0.908022967665499	0.178721473165693	0.323018930227532	-0.490670047536595	-0.401292943143237	8.04309905949463e-05	0.000277026383460415	-0.0893771043933586
chr1	247876171	247876419	249	+	exon	TRIM58	0.713331869731876	NA	0.594519026557171	1	0.624788367470426	0.981062616013812	0.289591828352571	0.435622924156305	-0.238191882619359	-0.401292943143237	8.04309905949463e-05	0.000277026383460415	0.163101060523877
chr1	248847273	248847472	200	+	utr5	ZNF672	0.401394504276781	NA	0.350705080274762	1	0.360197915957517	0.921798938263679	0.828822395840451	0.893754945370353	-0.297140440325856	-0.192369983244201	0.0537575590652038	0.10751076951699	-0.104770457081655
chr1	248848220	248848420	201	+	exon	ZNF672	0.446488188072382	NA	0.308051204229468	1	0.32869769122135	0.909057104007267	0.0949981351359964	0.235880066679336	-0.268935436370419	-0.192369983244201	0.0537575590652038	0.10751076951699	-0.0765654531262184
chr1	248916691	248916937	247	+	exon	PGBD2	0.433824070331435	NA	0.313118410258512	1	0.428030107844387	0.942446804936653	0.286586751233774	0.432591671110942	-0.587902700962822	-0.352882375181789	0.215350129807212	0.344112025544448	-0.235020325781033
chr1	248918072	248918368	297	+	utr3	PGBD2	0.0580921685653954	NA	0.0239226187063827	1	0.0449003128029546	0.60444438918164	0.346379423069342	0.487649632899913	-0.077511877829964	-0.352882375181789	0.215350129807212	0.344112025544448	0.275370497351825
chr1	944503	946229	1727	-	utr3	NOC2L	0.141357799068676	0.859654670392707	0.180924344495213	1	0.186612877971381	0.842325145636334	0.113406088559994	0.256080594127836	0.146793015260887	0.174033956079955	0.00162609254768606	0.00460502703968414	-0.0272409408190679
chr1	1082266	1082963	698	-	utr3	C1orf159	0.701099568254477	0.985602685502483	0.773422038695962	1	0.821412825370837	0.991589773625818	0.209610827933474	0.354445955828886	-0.00772940876906394	0.0186224332586492	0.845649481196389	0.905731149487429	-0.0263518420277131
chr1	1216958	1218701	1744	-	utr3	SDF4	0.587457643760366	0.976519506434753	0.423048920494192	1	0.342250990568209	0.916056181040904	0.00539102846686246	0.146626794155994	-0.105395014315675	0.079966130924283	0.0980905092443634	0.180626520188321	-0.185361145239958
chr1	1221278	1228590	7313	-	exon	SDF4	0.637153352960044	0.980801260889073	0.813777032756687	1	0.834174716012159	0.991589773625818	0.0763783290805473	0.215301421682037	-0.00342058178332003	0.079966130924283	0.0980905092443634	0.180626520188321	-0.083386712707603
chr1	1254702	1256102	1401	-	utr3	UBE2J2	0.679533038741502	0.985602685502483	0.50934541902847	1	0.48051069900986	0.954382262819911	0.00399098968703981	0.146626794155994	-0.0711328665178761	0.0351120432536741	0.644184624414911	0.763735504215693	-0.10624490977155
chr1	1294189	1294778	590	-	exon	ACAP3	0.676777104285643	NA	0.693672615242286	1	0.726490227852533	0.991589773625818	0.530592159231794	0.651545699668946	-1.62857631441085	-1.50935018681713	1.01708880731586e-48	3.37976970205243e-47	-0.119226127593718
chr1	1312752	1313499	748	-	utr3	CPSF3L	0.511931455561389	0.96963865627465	0.3541705061493	1	0.318722970947434	0.908022967665499	0.0267992670241902	0.16263950564037	0.146368672156017	0.294976174851102	7.16256138138772e-08	3.40362132123436e-07	-0.148607502695085
chr1	1315531	1315681	151	-	utr3	CPSF3L	0.612176558102148	NA	0.474667739366882	1	0.537315077945802	0.967321086308682	0.0335503940004307	0.169470608202952	0.165415293616013	0.294976174851102	7.16256138138772e-08	3.40362132123436e-07	-0.129560881235089
chr1	1318762	1319609	848	-	utr3	CPSF3L	0.598330460715009	0.98020783984603	0.667212849356993	1	0.667510990023944	0.986501168175393	0.0188958913426638	0.15184952750519	0.262434319933475	0.294976174851102	7.16256138138772e-08	3.40362132123436e-07	-0.0325418549176268
chr1	1335573	1335722	150	-	utr3	DVL1	0.810280652776169	0.985602685502483	0.85829702529569	1	0.859231829014828	0.991589773625818	0.240650426241293	0.388348248925344	-0.368026429086868	-0.233901852366156	0.000517803179653443	0.00159006930947361	-0.134124576720712
chr1	1336019	1337987	1969	-	utr3	DVL1	0.168971587390148	0.897270927718093	0.182110849509827	1	0.15823201489971	0.816074667294303	0.209285370996427	0.354151924195656	-0.263675947359074	-0.233901852366156	0.000517803179653443	0.00159006930947361	-0.0297740949929177
chr1	1340358	1341862	1505	-	exon	DVL1	0.920824207371861	0.994506983967406	0.795455320759011	1	0.774505255213514	0.991589773625818	0.0339763876509069	0.169862538351079	-0.285689794058334	-0.233901852366156	0.000517803179653443	0.00159006930947361	-0.051787941692178
chr1	1342011	1342365	355	-	exon	DVL1	0.51971850931833	NA	0.375568562503077	1	0.349663362716282	0.918160189332756	0.00560717037999736	0.146626794155994	-0.32264864270285	-0.233901852366156	0.000517803179653443	0.00159006930947361	-0.0887467903366941
chr1	1342464	1349102	6639	-	utr5	DVL1	0.857747465076859	0.989838881219001	0.715666773391293	1	0.709393262856308	0.991589773625818	0.0531155329532622	0.190016371667441	-0.399934273466498	-0.233901852366156	0.000517803179653443	0.00159006930947361	-0.166032421100342
chr1	1352937	1353235	299	-	utr3	MXRA8	0.532047169064103	0.971520161281603	0.380933554968178	1	0.314319421488263	0.908022967665499	0.0118357241786985	0.14663018614003	-1.14619882528715	-0.996750308121371	9.35984022640049e-52	3.41806986583898e-50	-0.149448517165779
chr1	1355560	1356686	1127	-	exon	MXRA8	0.504323230655165	0.96963865627465	0.221211320943696	1	0.077842847487211	0.694918412528872	0.0478914187125669	0.184670767027579	-1.13075260111589	-0.996750308121371	9.35984022640049e-52	3.41806986583898e-50	-0.134002292994521
chr1	1374023	1374269	247	-	exon	AURKAIP1	0.925672891481891	0.994530721719229	0.911388226283789	1	0.89888851012431	0.991589773625818	0.00184628946791621	0.146626794155994	-0.356224063979803	-0.308440531474029	1.32277879993138e-06	5.56269097987812e-06	-0.0477835325057736
chr1	1386861	1387805	945	-	utr3	CCNL2	0.969678345883947	0.998725979152717	0.90342952331341	1	0.916442315611098	0.991589773625818	0.0782043235920327	0.217151112994171	-0.0729678254982161	0.26039848126454	0.000662944918644823	0.00200504065876771	-0.333366306762756
chr1	1401908	1402256	349	-	utr3	MRPL20	0.612749675773246	0.980801260889073	0.694045414458798	1	0.676148542497863	0.987364466443487	0.0281092209540841	0.163325321129543	-0.106762362848223	-0.0398223778578876	0.526698981367197	0.667191623525193	-0.0669399849903353
chr1	1544821	1545070	250	-	exon	SSU72	0.897806978852818	NA	0.95114389899938	1	0.959476818767454	0.991589773625818	0.255540999308371	0.402296318994106	-1.63408519785127	-0.479891441685751	1.26525314815218e-14	9.87400681242624e-14	-1.15419375616552
chr1	1563714	1563863	150	-	utr3	SSU72	0.231716646126883	NA	0.167358916483841	1	0.17578428877947	0.832990034198303	0.998792424348101	1	0.946828087226886	-0.479891441685751	1.26525314815218e-14	9.87400681242624e-14	1.42671952891264
chr1	1564710	1574520	9811	-	exon	SSU72	0.831662129840879	0.98836691272305	0.691783958957937	1	0.66003196513354	0.986501168175393	0.0657463131646528	0.202894186176934	-0.674550658988005	-0.479891441685751	1.26525314815218e-14	9.87400681242624e-14	-0.194659217302254
chr1	1574670	1574819	150	-	utr5	SSU72	0.303399778395241	NA	0.180655868102282	1	0.24325575865982	0.878126041110343	0.0324356518781062	0.168908485284199	-1.11473090707289	-0.479891441685751	1.26525314815218e-14	9.87400681242624e-14	-0.634839465387135
chr1	1599203	1599352	150	-	utr3	FNDC10	0.484838858916428	NA	0.407629660859611	1	0.441577820421643	0.945421753896621	0.993921826594433	1	0.0480422121394076	0.0971472913387196	0.674182128088245	0.785069226730991	-0.049105079199312
chr1	1646134	1655405	9272	-	exon	CDK11B	0.579737328511615	0.976519506434753	0.439189551421234	1	0.466218429207964	0.950759148453906	0.0593146031823465	0.195213303440367	0.392678490581478	0.614602532058222	4.16092514613437e-14	3.15167133541299e-13	-0.221924041476744
chr1	1665092	1665841	750	-	utr3	SLC35E2B	0.285468364292369	0.933048002947933	0.283045818837063	1	0.337810534938633	0.913487266348811	0.548510555243466	0.666369381165402	-0.538224767917348	-0.458931216824137	3.61097449847124e-05	0.00012957056970349	-0.0792935510932107
chr1	1712336	1719409	7074	-	exon	RP1-283E3.8	0.0215237514694649	NA	0.0038534534283082	1	0.00894452527812543	0.377771343460458	0.00714772671494512	0.146626794155994	0.645411510808197	0.817076785690191	0.448515828530677	0.596068205599309	-0.171665274881994
chr1	1752773	1752923	151	-	utr3	NADK	0.990773198989994	NA	0.951664149795364	1	0.982188902310056	0.991589773625818	0.13835580646812	0.281807424485355	0.0612832623491633	0.0831537836608766	0.260593916006309	0.398725713958457	-0.0218705213117133
chr1	1825400	1832276	6877	-	utr5	GNB1	0.299926192281381	0.936831299056094	0.292881471788339	1	0.308679121993204	0.906778272559638	0.087162728494441	0.227294324918818	0.16963036287359	0.0997207459694237	0.0134101954831265	0.0317051030820824	0.0699096169041667
chr1	1839670	1891018	51349	-	utr5	GNB1	0.499483312882288	NA	0.490901937460791	1	0.42954385834116	0.942446804936653	0.349195487642237	0.489586112736926	-0.0338721205298242	0.0997207459694237	0.0134101954831265	0.0317051030820824	-0.133592866499248
chr1	2184511	2184710	200	-	utr3	FAAP20	0.170388706422755	NA	0.0989533908156219	1	0.110496766550778	0.744521028140515	0.837829637924116	0.900144360965489	0.0112333497660915	0.128290455181646	0.0533508293712499	0.106818315074944	-0.117057105415555
chr1	2184959	2185258	300	-	utr3	FAAP20	0.626860311453236	NA	0.645327968619713	1	0.675086098465356	0.987364466443487	0.197726479859711	0.342276658782897	-0.0508568555378091	0.128290455181646	0.0533508293712499	0.106818315074944	-0.179147310719455
chr1	2189969	2190119	151	-	exon	FAAP20	0.464675846494638	NA	0.403748091755329	1	0.456820681560314	0.948411522352224	0.987571396087078	1	1.91625061771202	0.128290455181646	0.0533508293712499	0.106818315074944	1.78796016253037
chr1	2190617	2190817	201	-	exon	FAAP20	0.697790432962978	NA	0.675225919252362	1	0.716949871694941	0.991589773625818	0.862461751161771	0.918439546101072	1.72549023908189	0.128290455181646	0.0533508293712499	0.106818315074944	1.59719978390025
chr1	2191066	2191265	200	-	exon	FAAP20	0.512892493758822	NA	0.421105108147956	1	0.466181240488688	0.950759148453906	0.345724424879256	0.48687417688865	1.84994566703141	0.128290455181646	0.0533508293712499	0.106818315074944	1.72165521184976
chr1	2192013	2192760	748	-	utr3	FAAP20	0.476284502331023	NA	0.465225358506705	1	0.489843990038967	0.955734718368562	0.64742112626289	0.750990308548134	1.91078788353585	0.128290455181646	0.0533508293712499	0.106818315074944	1.7824974283542
chr1	2194143	2194767	625	-	utr5	FAAP20	0.805745849940222	0.985602685502483	0.872232570938224	1	0.883196190801269	0.991589773625818	0.0535220568030705	0.1903307247111	-0.183316375579453	0.128290455181646	0.0533508293712499	0.106818315074944	-0.3116068307611
chr1	2508682	2508830	149	-	utr3	PANK4	0.0659483311617354	NA	0.0240270144605296	1	0.0185119151626613	0.466435249108981	0.0163246082392708	0.149276931385737	-0.601277958124008	-0.109036295757621	0.347855088599409	0.495516284252902	-0.492241662366388
chr1	2590739	2591038	300	-	utr3	MMEL1	0.178806002897155	NA	0.135665620294064	1	0.155188907353188	0.813003532782957	0.707572532364489	0.798378955387965	0.241666840886413	-0.861767626579951	0.75443353735771	NA	1.10343446746636
chr1	3631264	3631413	150	-	utr3	WRAP73	0.354189531360006	NA	0.305754087550004	1	0.34112369439385	0.914848173845666	0.871183681545741	0.924921354961547	0.220065137945228	-0.0538554510823997	0.536503083532714	0.675193641208672	0.273920589027627
chr1	3780691	3780989	299	-	utr3	LRRC47	0.392866473018024	NA	0.358064252540279	1	0.328569930894855	0.909057104007267	0.513567050137996	0.637985335832758	0.798022072129331	0.8667316241113	1.00924891670657e-28	1.6502421274958e-27	-0.0687095519819696
chr1	3785167	3787308	2142	-	exon	LRRC47	0.404544940229351	0.957619535510943	0.266698017946928	1	0.251279526311109	0.878489781743408	0.0681730707907081	0.205835662069468	0.709201747989917	0.8667316241113	1.00924891670657e-28	1.6502421274958e-27	-0.157529876121383
chr1	3796306	3796454	149	-	exon	LRRC47	0.107422946458674	NA	0.0658653269743037	1	0.0456007297123393	0.60467744730267	0.74855629417424	0.831422796999518	0.956200018287688	0.8667316241113	1.00924891670657e-28	1.6502421274958e-27	0.0894683941763877
chr1	3889873	3890022	150	-	utr3	C1orf174	0.833807697003639	NA	0.704899209167826	1	0.731349686058187	0.991589773625818	0.224359873805195	0.370144286069436	0.299507210966778	0.327373995360677	1.50678516648079e-05	5.65456127366492e-05	-0.0278667843938988
chr1	3890617	3891016	400	-	exon	C1orf174	0.585511432488162	0.976519506434753	0.661739256876747	1	0.691737011585216	0.990451834912078	0.0519328955947912	0.188491200865599	0.22282433833635	0.327373995360677	1.50678516648079e-05	5.65456127366492e-05	-0.104549657024327
chr1	6223623	6224119	497	-	utr3	ICMT	0.663606676259043	0.985276286117593	0.493996927592388	1	0.47803680517543	0.954382262819911	0.00524050857550651	0.146626794155994	-0.0388009000709284	0.0325018508811458	0.5285905152934	0.668525849682766	-0.0713027509520742
chr1	6224515	6225259	745	-	utr3	ICMT	0.951010821539961	0.997153787208542	0.882451420177397	1	0.905968432242155	0.991589773625818	0.132480187040772	0.275544637383565	-0.0645118407995544	0.0325018508811458	0.5285905152934	0.668525849682766	-0.0970136916807002
chr1	6248939	6249138	200	-	utr3	GPR153	0.898219170169088	NA	0.917910612302211	1	0.940545433116188	0.991589773625818	0.471500391668942	0.601220091484813	-1.53947977909734	-1.38049903478629	6.73647647747502e-33	1.31345353274933e-31	-0.158980744311059
chr1	6249287	6249436	150	-	utr3	GPR153	0.693518962439734	NA	0.644277848001076	1	0.694481572975393	0.991279919243319	0.405604915943286	0.542749705301963	-1.49050783514825	-1.38049903478629	6.73647647747502e-33	1.31345353274933e-31	-0.110008800361961
chr1	6249934	6251382	1449	-	exon	GPR153	0.603110887540128	NA	0.602206169374509	1	0.613366500650577	0.981062616013812	0.596679572681718	0.707490849961112	-1.29571465682522	-1.38049903478629	6.73647647747502e-33	1.31345353274933e-31	0.0847843779610631
chr1	6468136	6468435	300	-	exon	PLEKHG5	0.650796414420453	NA	0.620741827895697	1	0.633358838905504	0.982996781544258	0.598923943070621	0.709223081651951	0.720007001221632	0.80321694686515	1.18946218832292e-12	8.16863157830763e-12	-0.0832099456435179
chr1	6468534	6469139	606	-	exon	PLEKHG5	0.770079798921163	NA	0.673736508449397	1	0.724726957216023	0.991589773625818	0.239029667599464	0.38680136323861	0.404361362469672	0.80321694686515	1.18946218832292e-12	8.16863157830763e-12	-0.398855584395478
chr1	6472561	6473073	513	-	exon	PLEKHG5	0.36647439439028	NA	0.234828614295236	1	0.232831704217746	0.872483881212724	0.417143300544478	0.552946445328672	0.478850392718498	0.80321694686515	1.18946218832292e-12	8.16863157830763e-12	-0.324366554146652
chr1	6524444	6524643	200	-	utr3	NOL9	0.918703543656184	NA	0.81777737275676	1	0.824605281512848	0.991589773625818	0.103824269657516	0.244991436246752	0.467695046899484	0.83751421756088	2.73780177298967e-30	4.81070882968185e-29	-0.369819170661396
chr1	6525443	6525992	550	-	utr3	NOL9	0.774383236665029	NA	0.811635291133872	1	0.820725512723545	0.991589773625818	0.157029322644298	0.301911002598922	0.678592344213418	0.83751421756088	2.73780177298967e-30	4.81070882968185e-29	-0.158921873347463
chr1	6532392	6532542	151	-	exon	NOL9	0.600643742398061	NA	0.573024222994094	1	0.59200641050982	0.98006852982119	0.808925676277725	0.878125253556143	0.992622927916998	0.83751421756088	2.73780177298967e-30	4.81070882968185e-29	0.155108710356118
chr1	6592710	6592908	199	-	utr3	KLHL21	0.0269275930244123	NA	0.006886884278908	1	0.00585315237704493	0.319903872022584	0.00678494855640321	0.146626794155994	0.945010947702519	1.22269346038514	6.83568289442901e-75	4.55521801075387e-73	-0.277682512682617
chr1	6593007	6593752	746	-	utr3	KLHL21	0.723753496773548	0.985602685502483	0.801495040939302	1	0.812033813191347	0.991589773625818	0.33617735190427	0.478767776136732	1.12480032537802	1.22269346038514	6.83568289442901e-75	4.55521801075387e-73	-0.097893135007117
chr1	6595489	6601851	6363	-	utr5	KLHL21	0.908811993958656	0.993026192115766	0.781150704685403	1	0.763537729390302	0.991589773625818	0.0470641052188937	0.184096347194549	1.01188756912779	1.22269346038514	6.83568289442901e-75	4.55521801075387e-73	-0.210805891257344
chr1	6602149	6602496	348	-	exon	KLHL21	0.225938788379803	NA	0.190245499093136	1	0.16344479643507	0.821486995150399	1	1	1.18752806664256	1.22269346038514	6.83568289442901e-75	4.55521801075387e-73	-0.035165393742578
chr1	6634567	6634816	250	-	utr3	DNAJC11	0.114117945653771	0.846864826846961	0.0947193031805049	1	0.132613008588338	0.783774633904543	0.596347865077167	0.707427447738936	0.267793032751352	0.350592846221389	6.34955044322449e-07	2.75451720666501e-06	-0.0827998134700364
chr1	6634915	6635214	300	-	utr3	DNAJC11	0.936887293704275	0.995002741263505	0.962212812776904	1	0.978164334483838	0.991589773625818	0.0681991773424988	0.20584192199031	0.0808442535137462	0.350592846221389	6.34955044322449e-07	2.75451720666501e-06	-0.269748592707642
chr1	6635364	6635563	200	-	utr3	DNAJC11	0.827607570212854	NA	0.701206346326388	1	0.723297913158147	0.991589773625818	0.133996243771537	0.277278621562889	0.0700045684217258	0.350592846221389	6.34955044322449e-07	2.75451720666501e-06	-0.280588277799663
chr1	6635663	6637484	1822	-	utr3	DNAJC11	0.57890844716477	0.976145126762018	0.620281284225902	1	0.664121992012119	0.986501168175393	0.0490436017220006	0.185514061801344	0.16768917162277	0.350592846221389	6.34955044322449e-07	2.75451720666501e-06	-0.182903674598618
chr1	7827196	7827342	147	-	exon	RP3-467L1.4	0.877905738076328	0.990825013354603	0.786536127417714	1	0.792908798699896	0.991589773625818	0.0825651643555591	0.222050491574592	-2.10068069232564	-1.76040764671731	0.141688482124723	0.244825576151071	-0.340273045608333
chr1	8013208	8014205	998	-	utr3	ERRFI1	0.316021868260651	0.940430492334132	0.217679029258916	1	0.118258079431397	0.757446659528718	0.0239607079352164	0.158707850008882	2.07592549604623	2.30702868657983	9.82532143596261e-245	6.94032633889439e-242	-0.231103190533594
chr1	8355434	8359974	4541	-	exon	RERE	0.721986749577115	0.985602685502483	0.832176350541658	1	0.853491393429611	0.991589773625818	0.102304279567018	0.243415426892401	0.113255433428645	0.154959689891867	0.0156183376360039	0.0363829418048548	-0.0417042564632218
chr1	8360448	8362721	2274	-	exon	RERE	0.743100726302248	0.985602685502483	0.843274958748622	1	0.839209050325964	0.991589773625818	0.205366797907838	0.350588519015324	0.0724064488866924	0.154959689891867	0.0156183376360039	0.0363829418048548	-0.0825532410051743
chr1	9103985	9104134	150	-	utr3	GPR157	0.590341477766703	NA	0.471353032363983	1	0.542573456949788	0.968124880571552	0.284700442886114	0.43090045979168	0.26688310047684	0.465470537190433	0.00722689251065358	0.0180639433364562	-0.198587436713592
chr1	9149899	9150097	199	-	exon	MIR34A	0.253529071318752	NA	0.166293144850199	1	0.185836056063791	0.842325145636334	0.356951198281016	0.497104142323704	0.212669278815908	0.380945641249231	0.049469691990304	0.10000320483044	-0.168276362433323
chr1	9150644	9150842	199	-	exon	MIR34A	0.311555350222839	NA	0.184788367220057	1	0.223009211164986	0.868309388225815	0.07766252898602	0.216699207614075	0.131462662107787	0.380945641249231	0.049469691990304	0.10000320483044	-0.249482979141444
chr1	9151389	9151588	200	-	exon	MIR34A	0.989872022839972	NA	0.97137032918443	1	0.95137926065866	0.991589773625818	0.570079204364022	0.685488612928421	-0.188541463989789	0.380945641249231	0.049469691990304	0.10000320483044	-0.56948710523902
chr1	9729522	9731229	1708	-	utr3	CLSTN1	0.883431497706436	0.991559254428548	0.936895580294177	1	0.976841962145262	0.991589773625818	0.0834836810451515	0.223240129134226	-0.382594910576989	-0.264267855860063	8.00379388173779e-08	3.77917868865935e-07	-0.118327054716926
chr1	9734024	9734978	955	-	exon	CLSTN1	0.104121070061349	0.844307599957942	0.0857198023419794	1	0.126472129999207	0.773300477522882	0.383732367604634	0.522070413804921	-0.161216394962345	-0.264267855860063	8.00379388173779e-08	3.77917868865935e-07	0.103051460897719
chr1	9823682	9823881	200	-	utr5	CLSTN1	0.211036692015539	NA	0.145302703734012	1	0.159832034022842	0.81703955535336	0.806189498862345	0.87637651135417	-0.404891383788331	-0.264267855860063	8.00379388173779e-08	3.77917868865935e-07	-0.140623527928268
chr1	9930040	9930289	250	-	utr3	LZIC	0.403111196394691	NA	0.365346193932689	1	0.366279514009079	0.923638397418969	0.558789871397214	0.675127676049171	0.574530165473719	0.155860259608407	0.0829480742029093	0.15636486759577	0.418669905865312
chr1	10461202	10462564	1363	-	utr3	DFFA	0.598171780716935	0.98020783984603	0.448600782962308	1	0.418839996017437	0.941584255625947	0.0151218245897415	0.149002185151001	0.390975569760511	0.549331108094452	3.67310352037936e-15	2.95029689195383e-14	-0.158355538333942
chr1	10462962	10463161	200	-	utr3	DFFA	0.987667960085735	NA	0.883667016215067	1	0.875798424539538	0.991589773625818	0.0609723967130735	0.197496033217963	0.408888119577237	0.549331108094452	3.67310352037936e-15	2.95029689195383e-14	-0.140442988517216
chr1	10653676	10653826	151	-	exon	CASZ1	0.395861254238282	NA	0.269066894804707	1	0.317916829097441	0.908022967665499	0.109955397694127	0.252244267758789	-0.364317657226176	0.232155452846966	0.276041765752719	0.416475738583339	-0.596473110073141
chr1	11054634	11054784	151	-	utr3	SRM	0.440595330012881	0.960010182394116	0.466204647326872	1	0.496512070207029	0.957653276034402	0.112396815278551	0.255087278206443	-0.163901599785467	-0.0272110704930804	0.684847257535647	0.7928206943273	-0.136690529292387
chr1	11106984	11107383	400	-	utr3	MTOR	0.936557388962585	NA	0.837817714339044	1	0.867656737245733	0.991589773625818	0.247064056159199	0.39425237441047	0.222489403679565	0.303586382555699	8.01419132367777e-08	3.78264322442317e-07	-0.0810969788761339
chr1	11680913	11681062	150	-	utr5	MAD2L2	0.884492902146873	0.991559254428548	0.755360599946593	1	0.764523077731677	0.991589773625818	0.0362843753223289	0.172190096089705	-0.389253522907917	-0.333275902184507	5.29034650684512e-10	3.00743243708282e-09	-0.0559776207234101
chr1	11790157	11791212	1056	-	utr3	MTHFR	0.626240135526373	NA	0.488301043987168	1	0.549666095697599	0.96982807823103	0.0858506319377583	0.226096636657572	0.135626735833004	0.431383812651537	0.00110923290188638	0.00323925880384324	-0.295757076818533
chr1	11922427	11923023	597	-	utr3	KIAA2013	0.96579137924678	0.998366707475544	0.903533217403746	1	0.895851032449639	0.991589773625818	0.0937324949941115	0.234674142960998	0.224602248644285	0.41229046491242	2.66940443882106e-10	1.55393656559861e-09	-0.187688216268134
chr1	11923471	11925335	1865	-	exon	KIAA2013	0.73906602867028	0.985602685502483	0.591251954703635	1	0.626350616275517	0.981447949600748	0.0652975399597291	0.202163743238526	0.196903776784055	0.41229046491242	2.66940443882106e-10	1.55393656559861e-09	-0.215386688128365
chr1	11925881	11926080	200	-	exon	KIAA2013	0.395050978579332	NA	0.346383224564469	1	0.365035376125967	0.923638397418969	0.425322145359498	0.560855135171762	0.163797610869624	0.41229046491242	2.66940443882106e-10	1.55393656559861e-09	-0.248492854042796
chr1	15492770	15493019	250	-	utr3	CASP9	0.427673790907607	NA	0.283918213863464	1	0.315106815333909	0.908022967665499	0.0674808385326134	0.205677969891412	-0.178842108520897	0.0920538698809016	0.388071690143466	0.536054106348022	-0.270895978401799
chr1	15834474	15834771	298	-	exon	FLJ37453	0.726213474149252	NA	0.759456178058364	1	0.778545664063786	0.991589773625818	0.184049681174063	0.328512445457211	-0.783220739078118	-0.598264501669971	5.31515438812008e-05	0.000186763163640553	-0.184956237408147
chr1	15835166	15835314	149	-	exon	FLJ37453	0.518857424514467	NA	0.388833951782123	1	0.480960808652213	0.954517340839874	0.281124358294173	0.427365673514853	-0.329732893476351	-0.598264501669971	5.31515438812008e-05	0.000186763163640553	0.26853160819362
chr1	15835413	15835759	347	-	exon	FLJ37453	0.650216916256791	NA	0.519869731064633	1	0.584757046160657	0.979977067375962	0.221811546276556	0.367562182890194	-0.490062802102436	-0.598264501669971	5.31515438812008e-05	0.000186763163640553	0.108201699567535
chr1	15944941	15945753	813	-	exon	ZBTB17	0.710352410336333	NA	0.759537222823085	1	0.831851272034669	0.991589773625818	0.12896386061233	0.272270560093645	0.0361564048488671	0.128984991153695	0.129174384514701	0.227171596838594	-0.092828586304828
chr1	16124733	16125228	496	-	utr3	EPHA2	0.03778996885051	0.70440846265085	0.012615813699224	1	0.0155237045228309	0.440986451277743	0.00596030527821001	0.146626794155994	0.500877805401614	1.00381376594171	2.44669684748932e-90	2.26553131687186e-88	-0.502935960540095
chr1	16148414	16155938	7525	-	utr5	EPHA2	0.826992792645443	0.98836691272305	0.660515439116047	1	0.631873125910085	0.982554868437267	0.0467104313763321	0.183786438293603	1.40741251644863	1.00381376594171	2.44669684748932e-90	2.26553131687186e-88	0.403598750506921
chr1	16198303	16199207	905	-	utr3	ARHGEF19	0.76674901202044	0.985602685502483	0.828787249783251	1	0.841863582856707	0.991589773625818	0.0646234148823446	0.201705734678064	-0.3090351773527	-0.317521557022845	0.000157021805317921	0.00052157061572954	0.00848637967014537
chr1	16207073	16207709	637	-	exon	ARHGEF19	0.873038873913067	NA	0.809530150154767	1	0.856531777215168	0.991589773625818	0.29657980254722	0.441656283398075	-0.988381342192355	-0.317521557022845	0.000157021805317921	0.00052157061572954	-0.67085978516951
chr1	16231899	16232198	300	-	utr3	RSG1	0.89196690351446	NA	0.793506511713066	1	0.831187321282626	0.991589773625818	0.363518148937199	0.503312132424269	0.670233287223575	0.509996253112369	0.0165375754530003	0.0382647148268159	0.160237034111206
chr1	16250632	16251380	749	-	utr3	FBXO42	0.787535116302839	0.985602685502483	0.653605674917443	1	0.700553466480589	0.991589773625818	0.171693595261025	0.316436273182714	0.0495457186064367	0.283129417712921	0.00165179338373051	0.00467138959345338	-0.233583699106485
chr1	16251480	16251680	201	-	exon	FBXO42	0.199251104898153	NA	0.0968435716110658	1	0.110698590661354	0.744576486736963	0.0104731036259675	0.14663018614003	0.0743798649348099	0.283129417712921	0.00165179338373051	0.00467138959345338	-0.208749552778111
chr1	16607490	16607690	201	-	exon	NBPF1	0.760564306550587	NA	0.766636259800247	1	0.813285933228159	0.991589773625818	0.648440144807164	0.751707944638631	-0.0047863185453461	0.0802738689669871	0.471612274658481	0.617599992922381	-0.0850601875123332
chr1	16613363	16613562	200	-	utr5	NBPF1	0.0443011543407941	NA	0.0196383086045407	1	0.0231431947153872	0.504963535013469	0.811959621988415	0.880396151412928	0.117530146810544	0.0802738689669871	0.471612274658481	0.617599992922381	0.0372562778435568
chr1	16619069	16620009	941	-	exon	CROCCP2	0.538740652211055	NA	0.401304038602917	1	0.451637031106104	0.947305141085936	0.0634614803256031	0.200479870955233	0.112967157124824	0.208344667788729	0.0695303828560057	0.134485968968004	-0.0953775106639049
chr1	16625814	16626361	548	-	exon	CROCCP2	0.515748094198934	NA	0.372805681773493	1	0.387251845521683	0.929746539214831	0.0388816049559156	0.174806471137054	-0.169618173814604	0.208344667788729	0.0695303828560057	0.134485968968004	-0.377962841603332
chr1	16980588	16980835	248	-	utr5	MFAP2	0.085992593656074	0.823339556890649	0.0618868981686921	1	0.0645632107187865	0.667095575550018	0.377771154782203	0.516667770921851	0.0824580584880732	-0.0506030963847471	0.324050863054192	0.47026939934778	0.13306115487282
chr1	17407804	17408301	498	-	utr3	RCC2	0.291046005424793	0.933048002947933	0.357236509886356	1	0.359843675659884	0.92174018363705	0.217996917289934	0.363108035821016	0.302838276293274	0.375813315634546	7.3142875377136e-15	5.78289513255175e-14	-0.0729750393412724
chr1	17408400	17408599	200	-	utr3	RCC2	0.930901570266237	0.994868894747591	0.794357855286199	1	0.803601773475987	0.991589773625818	0.0128703961907625	0.14663018614003	0.264173887540895	0.375813315634546	7.3142875377136e-15	5.78289513255175e-14	-0.111639428093651
chr1	17408996	17409146	151	-	utr3	RCC2	0.187908202560596	0.902851212869509	0.188590566214584	1	0.287964582121243	0.89424618389641	0.16729776288236	0.312137873602021	0.451109172324566	0.375813315634546	7.3142875377136e-15	5.78289513255175e-14	0.0752958566900205
chr1	17422791	17439575	16785	-	utr5	RCC2	0.853323498438094	0.988372004714963	0.976838499336796	1	0.985438041852819	0.991589773625818	0.0572898151256755	0.193536817087896	0.261681562186204	0.375813315634546	7.3142875377136e-15	5.78289513255175e-14	-0.114131753448342
chr1	18908273	18908572	300	-	utr3	RP13-279N23.2	0.377207151075496	NA	0.370453085556867	1	0.358096989631862	0.921496153148335	0.588159567302389	0.700024109010905	2.0129387371783	NA	NA	NA	NA
chr1	18918411	18955738	37328	-	exon	RP13-279N23.2	0.907748056651165	NA	0.977657953863229	1	0.979356384654917	0.991589773625818	0.16620970907555	0.311114748852411	1.62541238353803	NA	NA	NA	NA
chr1	19129070	19138152	9083	-	exon	UBR4	0.666906292120609	NA	0.549893547728385	1	0.530426065229236	0.967224716085232	0.195893977149063	0.340396971355422	0.0123410883423575	0.235170101507963	4.79819350448158e-06	1.90288318914498e-05	-0.222829013165606
chr1	19219114	19219414	301	-	utr3	EMC1	0.423029217662887	0.960010182394116	0.455221435573653	1	0.465804185578766	0.950759148453906	0.264175086976407	0.411366760598376	-0.0376502621609427	0.0589794156921007	0.30647097938391	0.451192879372858	-0.0966296778530434
chr1	19339125	19339374	250	-	utr3	CAPZB	0.50223125305147	0.96963865627465	0.541535872740944	1	0.518008826627612	0.962746443296329	0.174180676614361	0.318885237614942	-0.292320390695114	-0.178952921976513	0.00055931136299612	0.00170925275987059	-0.113367468718602
chr1	19385789	19420075	34287	-	utr5	CAPZB	0.841118604397894	0.98836691272305	0.943264396762855	1	0.991125115924806	0.992558835621028	0.0531466272196195	0.190023669741067	-0.193819727243027	-0.178952921976513	0.00055931136299612	0.00170925275987059	-0.0148668052665147
chr1	19682757	19683202	446	-	utr3	TMCO4	0.913767399324263	NA	0.833571206180089	1	0.874260494739184	0.991589773625818	0.330689620433795	0.473850072241626	-0.562787087115288	-0.392718456318223	0.00822436855380068	0.0203392081380028	-0.170068630797064
chr1	20483525	20484419	895	-	utr3	CAMK2N1	0.9172978130527	0.993026192115766	0.998920429461401	1	0.972986121914838	0.991589773625818	0.222248795735519	0.367830218690306	0.340881423908607	0.413603568332333	1.24016958540117e-08	6.32824081962113e-08	-0.072722144423726
chr1	20484616	20485382	767	-	utr5	CAMK2N1	0.668632777761919	0.985602685502483	0.525182630407424	1	0.531528008760484	0.967321086308682	0.0486409384696633	0.184865455705775	0.148808742578139	0.413603568332333	1.24016958540117e-08	6.32824081962113e-08	-0.264794825754194
chr1	20485579	20486220	642	-	utr5	CAMK2N1	0.118037968371521	0.847284820336976	0.0566555033207995	1	0.0773112949808719	0.694918412528872	0.00707632239709755	0.146626794155994	-0.236592343367774	0.413603568332333	1.24016958540117e-08	6.32824081962113e-08	-0.650195911700107
chr1	20499746	20500791	1046	-	utr3	MUL1	0.964437579321623	0.997983801312897	0.80705392936018	1	0.76496564376884	0.991589773625818	0.00638123122166079	0.146626794155994	0.538150780741175	0.730363601097676	4.80683669233149e-23	5.99291092004596e-22	-0.192212820356501
chr1	20650596	20651145	550	-	exon	PINK1-AS	0.407412699274301	0.957619535510943	0.267766896307345	1	0.204334012328827	0.853754495166059	0.0110538990349892	0.14663018614003	-0.963205522650826	0.397115083368026	0.21357610986242	0.341940303336913	-1.36032060601885
chr1	20651943	20652143	201	-	utr3	DDOST	0.278974529293851	0.929799469112785	0.244879352768431	1	0.199824699995393	0.850640333844102	0.324343250713161	0.468306640310625	-0.270404810522008	-0.141303703268164	7.84006077206331e-05	0.000270521320641717	-0.129101107253844
chr1	20720129	20720726	598	-	utr3	SH2D5	0.247549194616033	0.915000428418254	0.137801943473167	1	0.128937224186387	0.778215421162076	0.0192246421961925	0.152219641380068	-0.180116552661656	0.0584685840652048	0.325797905532097	0.472250329413111	-0.238585136726861
chr1	20721024	20721570	547	-	utr3	SH2D5	0.852211324830872	0.98836691272305	0.965593431457328	1	0.987868103990593	0.991589773625818	0.0208927242692712	0.154158402269939	-0.0185141974737732	0.0584685840652048	0.325797905532097	0.472250329413111	-0.076982781538978
chr1	20744509	20744858	350	-	utr3	HP1BP3	0.368811981618927	0.957619535510943	0.368993551146498	1	0.363796055061096	0.922780528783041	0.404266986301133	0.54172761545206	-0.418179846733989	-0.439055769636383	1.13550704572052e-17	1.05458830546012e-16	0.0208759229023941
chr1	20779841	20780424	584	-	utr5	HP1BP3	0.538597494679062	0.971520161281603	0.538238592280969	1	0.532453224399244	0.967321086308682	0.273900213759109	0.420308075847492	-0.488286141030951	-0.439055769636383	1.13550704572052e-17	1.05458830546012e-16	-0.0492303713945675
chr1	20941675	20942025	351	-	exon	EIF4G3	0.456146920890407	NA	0.411514401941314	1	0.423684264220673	0.941791899818991	0.572906322322336	0.687649455907603	-0.895530787835847	-0.697660580761974	4.92280824880162e-21	5.50459467820544e-20	-0.197870207073873
chr1	21217844	21218491	648	-	utr3	ECE1	0.122340453084764	0.852831409349574	0.062508903464071	1	0.0455093257410001	0.604591554193869	0.00820642461913657	0.146626794155994	-0.410211607319686	0.41913884069769	1.74486006506576e-18	1.68838259838046e-17	-0.829350448017376
chr1	21219088	21219237	150	-	utr3	ECE1	0.151606420055041	0.870618054594834	0.0708184719758961	1	0.090123009823859	0.716458912773793	0.0393279060877334	0.175182933792358	-0.57685609751586	0.41913884069769	1.74486006506576e-18	1.68838259838046e-17	-0.99599493821355
chr1	21219585	21221797	2213	-	utr3	ECE1	0.187359393687167	0.902851212869509	0.109929597726029	1	0.105920774277172	0.736285278091819	0.00222533916738543	0.146626794155994	0.240358828077533	0.41913884069769	1.74486006506576e-18	1.68838259838046e-17	-0.178780012620157
chr1	21279244	21279443	200	-	utr5	ECE1	0.697340119069097	0.985602685502483	0.755377342505401	1	0.771512493762191	0.991589773625818	0.115441511069982	0.258083091127869	0.498383291446974	0.41913884069769	1.74486006506576e-18	1.68838259838046e-17	0.0792444507492839
chr1	21280023	21290222	10200	-	utr5	ECE1	0.140124507070014	0.859654670392707	0.111120484699452	1	0.11577450212433	0.754815833173343	0.356454024882456	0.496596752858527	0.629288853870012	0.41913884069769	1.74486006506576e-18	1.68838259838046e-17	0.210150013172322
chr1	21596661	21597058	398	-	utr3	RAP1GAP	0.91350158783815	NA	0.912583275253466	1	0.928217873316444	0.991589773625818	0.516438616565723	0.640094862465784	-0.826720646287858	-0.572335574761652	1.09146063497974e-05	4.16101484635377e-05	-0.254385071526206
chr1	21782906	21783106	201	-	utr5	USP48	0.174042865240054	NA	0.127962941085041	1	0.120161376546519	0.760999172238111	0.775164065118383	0.852466123739061	0.347404612682424	0.295031501362653	2.11007568528544e-05	7.78063922689898e-05	0.0523731113197715
chr1	21822295	21822695	401	-	utr3	HSPG2	0.398224996515255	0.957619535510943	0.388172790976428	1	0.421925689692563	0.941791899818991	0.159115072347704	0.303673568748549	-0.114998446884841	-0.0728946805021674	0.168905600549806	0.282645175550895	-0.0421037663826733
chr1	21823294	21823671	378	-	utr3	HSPG2	0.720576102145782	NA	0.577503911734324	1	0.612534543659426	0.981062616013812	0.0776415398189337	0.216699207614075	-0.246495053444115	-0.0728946805021674	0.168905600549806	0.282645175550895	-0.173600372941948
chr1	21895945	21937197	41253	-	exon	HSPG2	0.361737387099494	NA	0.226862154720135	1	0.281688950288529	0.890091632034926	0.0359064430461741	0.171722787638373	-0.0220224911014033	-0.0728946805021674	0.168905600549806	0.282645175550895	0.050872189400764
chr1	23084123	23084471	349	-	utr3	LUZP1	0.562245074351127	NA	0.494897881645598	1	0.551019024145562	0.96989806044901	0.889294580734673	0.938499000852106	-0.0491427529542608	0.750292673849694	9.62996378839836e-36	2.052427540867e-34	-0.799435426803955
chr1	23087806	23090473	2668	-	utr3	LUZP1	0.826208215092284	0.98836691272305	0.927578204683184	1	0.906503002527803	0.991589773625818	0.143797176620365	0.288087548273083	0.643637853819184	0.750292673849694	9.62996378839836e-36	2.052427540867e-34	-0.106654820030509
chr1	23090822	23091611	790	-	utr3	LUZP1	0.616037392805104	0.980801260889073	0.628873209961729	1	0.602941830625875	0.981039401063376	0.116734794642434	0.259542320620642	0.532821636479766	0.750292673849694	9.62996378839836e-36	2.052427540867e-34	-0.217471037369927
chr1	23092606	23092805	200	-	exon	LUZP1	0.928369838779063	NA	0.992574534448257	1	0.980981604505385	0.991589773625818	0.212467380563388	0.357450052079323	0.525065938635938	0.750292673849694	9.62996378839836e-36	2.052427540867e-34	-0.225226735213755
chr1	23109039	23109646	608	-	utr5	LUZP1	0.887776520001145	NA	0.820786251152476	1	0.880756079361195	0.991589773625818	0.404220459133151	0.541704102532037	0.820833995566173	0.750292673849694	9.62996378839836e-36	2.052427540867e-34	0.070541321716479
chr1	23192989	23194083	1095	-	utr3	HTR1D	0.578671359727795	0.976145126762018	0.594831752928552	1	0.539990349348139	0.967321086308682	0.0963173466632332	0.237202087461022	0.384550081579648	0.441409673656264	0.000474999466280697	0.00146884450342185	-0.0568595920766163
chr1	23310281	23311702	1422	-	utr3	HNRNPR	0.72491918264411	0.985602685502483	0.553820437958677	1	0.54707527452594	0.968534451627818	0.0379256994434973	0.174071333291	-0.0681770496610876	0.0410841830607932	0.32148122797722	0.467831324799608	-0.109261232721881
chr1	23361494	23361943	450	-	utr3	ZNF436	0.809271319041354	NA	0.724574377588394	1	0.796944149757997	0.991589773625818	0.251171478000675	0.39770413102826	-0.49670893688762	-0.0331081245353356	0.814915495331797	0.887484821213837	-0.463600812352285
chr1	23362392	23362542	151	-	exon	ZNF436	0.640897363271242	NA	0.608715792052171	1	0.673201246434633	0.986862026378806	0.852908982599651	0.911388998890984	-0.187149306134035	-0.0331081245353356	0.814915495331797	0.887484821213837	-0.154041181598699
chr1	23362691	23363041	351	-	exon	ZNF436	0.523171794079644	NA	0.452728407703988	1	0.425741483147945	0.942325003966969	0.0923205214237086	0.232881941491493	-0.190258248503239	-0.0331081245353356	0.814915495331797	0.887484821213837	-0.157150123967903
chr1	23509704	23516485	6782	-	utr3	E2F2	0.965116575641785	NA	0.87043374362048	1	0.882971578208643	0.991589773625818	0.110131694154214	0.25249376022698	-2.05454931178163	-1.86680291919371	1.01123030363732e-70	6.08288243231762e-69	-0.187746392587917
chr1	23558167	23558446	280	-	utr3	ID3	0.130080304017935	0.857042775989341	0.066779526415575	1	0.0704546751445996	0.6848408047898	0.00641280880703832	0.146626794155994	-0.622495492382484	-0.382739871427193	1.34814819207161e-09	7.42653024790252e-09	-0.239755620955291
chr1	23802232	23802431	200	-	utr3	HMGCL	0.588624500359026	NA	0.475328097799443	1	0.492404257658702	0.956573462647453	0.209502282078983	0.354326516161812	1.59163575532147	1.72893328188006	7.94032820976394e-82	6.11553689501538e-80	-0.137297526558593
chr1	23845476	23845776	301	-	utr3	FUCA1	0.00918076428019866	NA	0.00143603901769839	1	0.00115374450068102	0.152948880898792	0.0114840725989724	0.14663018614003	0.587392527073939	1.16788766526921	2.80901664223614e-48	9.18615323359841e-47	-0.580495138195275
chr1	24358144	24358442	299	-	utr3	STPG1	0.402319712510971	NA	0.258310361787932	1	0.326200635367305	0.909046312525535	0.0742818288762235	0.213229987968883	-0.464451014906137	0.0800201640736536	0.530729938091293	0.670374304369848	-0.54447117897979
chr1	25227531	25230361	2831	-	exon	SYF2	0.134339892458053	0.85962635167298	0.0596006969970535	1	0.0464830644768006	0.611234118188565	0.00449871320984618	0.146626794155994	0.312785598927744	0.465465808132587	8.16166183006653e-09	4.22312192182367e-08	-0.152680209204843
chr1	25232045	25232243	199	-	exon	SYF2	0.965269574826698	NA	0.869505890181625	1	0.889956677243402	0.991589773625818	0.261706756199971	0.408878526152613	0.149916704439341	0.465465808132587	8.16166183006653e-09	4.22312192182367e-08	-0.315549103693246
chr1	25834939	25835774	836	-	utr3	AUNIP	0.664004232329571	0.985276286117593	0.703364243046718	1	0.734041627983965	0.991589773625818	0.131085114404368	0.274383310016399	0.0973558386263266	0.215102570737903	0.0840804894773651	0.158294390903815	-0.117746732111576
chr1	25862858	25863707	850	-	exon	PAQR7	0.388707051554665	0.957619535510943	0.406318614096773	1	0.448880214098172	0.946405087728682	0.209015181793359	0.353951057988899	0.284847064810618	0.334196529164631	0.00782782320548295	0.0194402082480316	-0.0493494643540127
chr1	25900914	25901632	719	-	utr3	STMN1	0.802323046197815	0.985602685502483	0.918127871890799	1	0.924842490543611	0.991589773625818	0.105639948063074	0.247103414936022	-1.66648830581138	-1.55908834640505	1.88803402382486e-245	1.372878387383e-242	-0.107399959406328
chr1	25903777	25905087	1311	-	utr5	STMN1	0.664080365053245	0.985276286117593	0.518888951016389	1	0.423212495325057	0.941791899818991	0.173351554204441	0.317924573311363	-1.73627125645822	-1.55908834640505	1.88803402382486e-245	1.372878387383e-242	-0.177182910053164
chr1	25961410	25972581	11172	-	utr3	PAFAH2	0.155162850304096	NA	0.0757372861821864	1	0.122860958208127	0.766271948890994	0.0238712605826114	0.158396025136731	-0.276973403042046	0.00194770531266234	0.986914967390826	0.99185557481724	-0.278921108354709
chr1	26170646	26171185	540	-	utr3	RP11-96L14.7	0.292087756401327	0.933048002947933	0.165491009311921	1	0.174115322578031	0.832492774325085	0.0160645513293346	0.149276931385737	0.405853855915072	-0.124023505250259	0.779626351185303	0.863412732940546	0.52987736116533
chr1	26284745	26284894	150	-	exon	UBXN11	0.218456144871818	NA	0.125890180483622	1	0.175467505116499	0.832492774325085	0.623510979495841	0.730013606560367	-0.0671758950745766	-0.190246711682252	0.0711511493418765	0.137263609751162	0.123070816607676
chr1	26294220	26300927	6708	-	utr5	UBXN11	0.967763275987185	NA	0.967094071922667	1	0.975626510842125	0.991589773625818	0.213741139486848	0.358768802019411	-0.775720564732927	-0.190246711682252	0.0711511493418765	0.137263609751162	-0.585473853050675
chr1	26889040	26890048	1009	-	exon	GPN2	0.530450814813163	0.971520161281603	0.382826858416437	1	0.335018423511618	0.910813326668277	0.0253880730531777	0.160920265008477	0.39433201031035	0.774912609170823	3.10657000913524e-27	4.72638340528311e-26	-0.380580598860473
chr1	26892693	26897607	4915	-	utr5	GPATCH3	0.655628516178853	0.981913246008305	0.507799202517116	1	0.55686968850888	0.972677252540097	0.0666215145981396	0.204260806137207	-0.0653459029763922	0.0820834249654707	0.450696070719607	0.598033434757452	-0.147429327941863
chr1	27005464	27006154	691	-	utr3	FAM46B	0.230435141531628	NA	0.126328951264912	1	0.139293274386531	0.795013705292533	0.0497444302306904	0.186027560308897	-0.615402531706408	-0.357757703980912	0.0110160560214821	0.0265086580707711	-0.257644827725496
chr1	27006351	27006845	495	-	exon	FAM46B	0.91545107452788	NA	0.828904247992376	1	0.854661177757244	0.991589773625818	0.228814262628683	0.37533972769244	-0.556639213975286	-0.357757703980912	0.0110160560214821	0.0265086580707711	-0.198881509994375
chr1	27099611	27099761	151	-	utr3	SLC9A1	0.31976180238615	NA	0.250854989742921	1	0.303115152263462	0.902468284026801	0.9907442987351	1	1.71626846446336	2.05630062152693	1.00822736669925e-162	2.86510404447189e-160	-0.340032157063575
chr1	27100109	27100458	350	-	utr3	SLC9A1	0.460245730085268	NA	0.439961388696412	1	0.460583951843645	0.94900319372107	0.573415960932697	0.687933005559106	1.69924719627575	2.05630062152693	1.00822736669925e-162	2.86510404447189e-160	-0.357053425251179
chr1	27154376	27154824	449	-	utr5	SLC9A1	0.764180059140692	NA	0.656469690727204	1	0.663645927667835	0.986501168175393	0.112583250895439	0.255265177794462	2.15778700656732	2.05630062152693	1.00822736669925e-162	2.86510404447189e-160	0.101486385040386
chr1	27409802	27410051	250	-	exon	WASF2	0.5456334709806	0.972272617083162	0.389895516203566	1	0.354068327450229	0.918945456359301	0.00399224500914164	0.146626794155994	0.688526606119925	0.805627247828415	1.16312090307454e-69	6.81417964140091e-68	-0.11710064170849
chr1	27534830	27547820	12991	-	utr3	AHDC1	0.650175215933506	NA	0.502294846406489	1	0.524697698576141	0.965549363352111	0.0497575137131223	0.186027560308897	-0.385233465010703	-0.220102903931486	0.022488483078826	0.0503197363705146	-0.165130561079217
chr1	27548019	27548218	200	-	exon	AHDC1	0.0328660234321526	NA	0.0114850737571412	1	0.0124724318031127	0.421761262413892	0.423483885379621	0.559338664889477	0.112291448101906	-0.220102903931486	0.022488483078826	0.0503197363705146	0.332394352033392
chr1	27548317	27548466	150	-	exon	AHDC1	0.39813477203521	NA	0.325204985301386	1	0.329748494330088	0.909534244339208	0.967336947090942	0.992069692473603	0.0769891763862813	-0.220102903931486	0.022488483078826	0.0503197363705146	0.297092080317767
chr1	27548665	27548913	249	-	exon	AHDC1	0.982866411172937	NA	0.978221238163813	1	0.970303661767367	0.991589773625818	0.354236109659061	0.494317384228979	-0.32959433048393	-0.220102903931486	0.022488483078826	0.0503197363705146	-0.109491426552444
chr1	27549062	27549361	300	-	exon	AHDC1	0.660527880105951	NA	0.66695023679101	1	0.697003636775891	0.991279919243319	0.606651610718055	0.715563318454085	-0.224371075386658	-0.220102903931486	0.022488483078826	0.0503197363705146	-0.00426817145517164
chr1	27549559	27549808	250	-	exon	AHDC1	0.722817406020569	NA	0.593643774763123	1	0.643064971997608	0.983863588982368	0.150855729654673	0.295266523424624	-0.585175306560263	-0.220102903931486	0.022488483078826	0.0503197363705146	-0.365072402628777
chr1	27550852	27551448	597	-	exon	AHDC1	0.895458182682734	NA	0.958721459055208	1	0.979070409211264	0.991589773625818	0.161369535211921	0.306225314942256	-0.134649109015997	-0.220102903931486	0.022488483078826	0.0503197363705146	0.0854537949154887
chr1	27551994	27552144	151	-	utr5	AHDC1	0.793008243840941	NA	0.771464976049124	1	0.819788642811955	0.991589773625818	0.754961113155652	0.836605239605586	-0.803738259078814	-0.220102903931486	0.022488483078826	0.0503197363705146	-0.583635355147328
chr1	28096228	28096422	195	-	exon	SPCS2P4	0.0419093253598184	0.718960187462042	0.0235425923634427	1	0.0103930588931637	0.397274144848704	0.673792875217824	0.772244553533115	0.202471987941151	-0.0307231378848891	0.806718510658327	0.88207075047569	0.23319512582604
chr1	28229001	28232925	3925	-	exon	DNAJC8	0.0210525893275357	0.615036751696464	0.0112831147848653	1	0.0053290272234843	0.307438817473359	0.81957230029228	0.886285532951305	-0.206958897692345	-0.350380128202615	4.59249589558513e-08	2.22453518860798e-07	0.14342123051027
chr1	28603282	28605377	2096	-	utr3	TAF12	0.684768774776286	NA	0.546705336086153	1	0.570536030108393	0.97490259391042	0.0640228613749283	0.201008409897979	-0.319179521088447	-0.12706819356397	0.303945037547346	0.448221483047005	-0.192111327524477
chr1	29119478	29119776	299	-	utr3	TMEM200B	0.44697404750616	NA	0.292711762027075	1	0.322654602584818	0.908854489864475	0.00633941902235957	0.146626794155994	-0.473336338623777	-1.34878412896951	8.68791962034598e-07	3.71611482307636e-06	0.875447790345731
chr1	29148193	29154550	6358	-	utr3	SRSF4	0.524288065289577	0.971520161281603	0.387222934926035	1	0.421877558744979	0.941791899818991	0.056278272118623	0.191931884896579	-0.0944830167791727	0.0889329127446097	0.0915199857535138	0.170277589387727	-0.183415929523782
chr1	29154649	29159512	4864	-	utr3	SRSF4	0.114590867111252	0.846864826846961	0.0920892001098465	1	0.087496292483082	0.713707294521665	0.324742325159104	0.468535251751763	0.173990889229385	0.0889329127446097	0.0915199857535138	0.170277589387727	0.0850579764847749
chr1	29173436	29181887	8452	-	utr5	SRSF4	0.200955890421923	NA	0.165595083409414	1	0.160968428036572	0.81703955535336	0.677880641895382	0.775550554431906	0.220575535107432	0.0889329127446097	0.0915199857535138	0.170277589387727	0.131642622362822
chr1	29193171	29193717	547	-	utr3	MECR	0.301773220204314	NA	0.182226198570224	1	0.20437554342942	0.853754495166059	0.0320489868467653	0.168304260187052	-0.838390031362755	0.285410043984844	0.000348564721370889	0.00109988074109158	-1.1238000753476
chr1	30869666	30870114	449	-	utr3	SDC3	0.866537613313156	0.990595166182038	0.742511711735743	1	0.753587248653218	0.991589773625818	0.0608383165969824	0.197257556605515	-0.306830951529233	-0.105764255572801	0.0378040798770489	0.0791992430133276	-0.201066695956432
chr1	30870860	30871059	200	-	utr3	SDC3	0.311177337859416	0.939259120044733	0.186475721124392	1	0.173603201453871	0.832492774325085	0.00519373099824116	0.146626794155994	-0.343186758690237	-0.105764255572801	0.0378040798770489	0.0791992430133276	-0.237422503117436
chr1	30871159	30871358	200	-	utr3	SDC3	0.572631511477694	NA	0.591696860380453	1	0.607632413364825	0.981039401063376	0.0490941820083106	0.185537494965496	-0.284948478258329	-0.105764255572801	0.0378040798770489	0.0791992430133276	-0.179184222685528
chr1	30872154	30872602	449	-	utr3	SDC3	0.633133776079853	0.980801260889073	0.694123080482964	1	0.639986066126411	0.983408658161248	0.0248976772674007	0.160067095645475	-0.186735531177996	-0.105764255572801	0.0378040798770489	0.0791992430133276	-0.080971275605195
chr1	30872701	30877226	4526	-	utr3	SDC3	0.900575123955775	0.992647775653167	0.717056535989738	1	0.66980808253029	0.986501168175393	0.0149245999829064	0.148900808903682	-0.257757113339301	-0.105764255572801	0.0378040798770489	0.0791992430133276	-0.1519928577665
chr1	30964685	30964835	151	-	exon	PUM1	0.600656093430936	NA	0.468633028630258	1	0.490173317257124	0.955734718368562	0.067647957966101	0.205739607924237	0.236994524845149	0.456494091038138	4.74615386132787e-16	4.00885418222101e-15	-0.219499566192989
chr1	31006021	31061744	55724	-	utr3	PUM1	0.673441106689375	0.985602685502483	0.741578866198643	1	0.728903832911783	0.991589773625818	0.148412650040979	0.292660539568096	0.353966251995866	0.456494091038138	4.74615386132787e-16	4.00885418222101e-15	-0.102527839042272
chr1	31630357	31630703	347	-	utr3	PEF1	0.560845145033827	0.97304665997365	0.395415161445757	1	0.372210099186297	0.924624184564203	0.00232559175759506	0.146626794155994	-0.126693180616081	0.0854117117238337	0.218106913212307	0.347651256105865	-0.212104892339915
chr1	31727216	31727664	449	-	utr3	ADGRB2	0.933959142636004	0.995000478279919	0.828276244192647	1	0.844068474893581	0.991589773625818	0.0338040244448899	0.169800582975018	-1.90011465239097	-1.71780118154439	3.83191673857159e-155	9.97226079239003e-153	-0.182313470846573
chr1	31730893	31731191	299	-	exon	ADGRB2	0.768558183175295	NA	0.823771794902846	1	0.823959531934316	0.991589773625818	0.146504731996895	0.291007544572932	-1.86388054326061	-1.71780118154439	3.83191673857159e-155	9.97226079239003e-153	-0.146079361716218
chr1	31744251	31744690	440	-	exon	ADGRB2	0.59826683534684	NA	0.5956082284812	1	0.623887440367507	0.981062616013812	0.476117511248639	0.604735020017768	-1.83515337769047	-1.71780118154439	3.83191673857159e-155	9.97226079239003e-153	-0.117352196146079
chr1	31756305	31756752	448	-	exon	ADGRB2	0.806062660067467	0.985602685502483	0.888273474080227	1	0.897555078802111	0.991589773625818	0.0784036186239087	0.217275083664655	-1.72662261974453	-1.71780118154439	3.83191673857159e-155	9.97226079239003e-153	-0.00882143820013859
chr1	31908709	31908908	200	-	utr3	PTP4A2	0.319146459392874	0.940430492334132	0.328186819767729	1	0.334378660967506	0.910813326668277	0.220766803313567	0.366415653306445	0.32652047695285	0.327741936732828	6.15595820222966e-11	3.76903800479752e-10	-0.00122145977997745
chr1	31937815	31944607	6793	-	utr5	PTP4A2	0.773292721171708	0.985602685502483	0.697870936324397	1	0.801592549790972	0.991589773625818	0.505813599080467	0.63107448194906	0.110185033283463	0.327741936732828	6.15595820222966e-11	3.76903800479752e-10	-0.217556903449365
chr1	32216393	32216591	199	-	utr3	TMEM234	0.653302637165279	NA	0.631948154093037	1	0.668157809895108	0.986501168175393	0.551244348665273	0.668604202533988	0.477496231769562	0.527474912498947	0.00598506278569727	0.0152278179737361	-0.049978680729385
chr1	32366347	32366745	399	-	utr3	BSDC1	0.739394119192102	0.985602685502483	0.60286248492609	1	0.641817778005156	0.983624082075307	0.0711009860471548	0.209492375661005	-0.211754797063117	-0.0478797825250145	0.424214686642742	0.572512675248022	-0.163875014538103
chr1	32369265	32377973	8709	-	utr3	BSDC1	0.327729717245222	0.946290580507592	0.334991996470022	1	0.347834624503721	0.917156834704973	0.0699453057755411	0.208189494922725	0.0786988940217562	-0.0478797825250145	0.424214686642742	0.572512675248022	0.126578676546771
chr1	32386832	32393686	6855	-	exon	BSDC1	0.785278937646761	NA	0.691542404446162	1	0.723103075278857	0.991589773625818	0.248642303199619	0.395744374268331	-0.0702105273929619	-0.0478797825250145	0.424214686642742	0.572512675248022	-0.0223307448679474
chr1	32650406	32650605	200	-	utr5	ZBTB8OS	0.994892361889111	NA	0.910782790535969	1	0.906929135241404	0.991589773625818	0.0627098519013453	0.199310938847164	-0.864911514513368	-0.729208671926458	8.01706861916609e-14	5.93608827408336e-13	-0.13570284258691
chr1	32680659	32680858	200	-	utr3	SYNC	0.0219993514685394	NA	0.00363551390927914	1	0.0034932650551514	0.263385859299119	0.00612944495766965	0.146626794155994	-1.30484551471506	-1.19544725071855	4.76657345189703e-28	7.56865738286772e-27	-0.10939826399651
chr1	32681356	32681804	449	-	utr3	SYNC	0.678246562872834	NA	0.572956239467124	1	0.555135843583246	0.971582699119996	0.0616494448853591	0.19823695575385	-1.08111529215504	-1.19544725071855	4.76657345189703e-28	7.56865738286772e-27	0.114331958563507
chr1	32684053	32695002	10950	-	exon	SYNC	0.635778239817614	0.980801260889073	0.48139185052535	1	0.484223096446304	0.954517340839874	0.0050478729962764	0.146626794155994	-0.670182496806376	-1.19544725071855	4.76657345189703e-28	7.56865738286772e-27	0.525264753912171
chr1	32695201	32702710	7510	-	utr5	SYNC	0.943105808963156	0.995440873163705	0.82421125378506	1	0.795574697592064	0.991589773625818	0.00987899456772789	0.14663018614003	-1.33513709436657	-1.19544725071855	4.76657345189703e-28	7.56865738286772e-27	-0.139689843648018
chr1	32775685	32775934	250	-	utr3	YARS	0.102791268965674	0.844307599957942	0.0443422510563705	1	0.0539193216898728	0.639301898508258	0.0292499378557001	0.164581528717262	-0.162773315539282	0.092780959356812	0.0358275611320032	0.0756030039148612	-0.255554274896094
chr1	32936790	32937233	444	-	utr3	RNF19B	0.456085497831618	0.962141693414832	0.311288201863941	1	0.388703931275457	0.929746539214831	0.00933059262077152	0.14663018614003	0.503260010918512	0.694212105044411	8.03848216082786e-19	7.96534647142874e-18	-0.190952094125899
chr1	33008089	33008886	798	-	utr3	AK2	0.075796581828099	0.798768519358351	0.0283189260528309	1	0.0395539843747518	0.586326049769525	0.00627394910756596	0.146626794155994	-0.622261831182	0.257722472830438	7.76882117364392e-08	3.67525001676232e-07	-0.879984304012438
chr1	33010579	33010778	200	-	utr3	AK2	0.81610645247234	0.98716912055893	0.66864954417572	1	0.701298604884827	0.991589773625818	0.0271803808067512	0.16263950564037	0.344476989543446	0.257722472830438	7.76882117364392e-08	3.67525001676232e-07	0.086754516713008
chr1	33146800	33147249	450	-	utr3	TRIM62	0.693018143841834	NA	0.701058277181905	1	0.731787146925991	0.991589773625818	0.337230959624867	0.479829572756947	0.222665482162177	0.323349343081997	0.00267883156829018	0.00728188596622739	-0.100683860919819
chr1	33324814	33325013	200	-	utr3	PHC2	0.727549207754725	0.985602685502483	0.573078497639871	1	0.536096569761685	0.967321086308682	0.0188894827482194	0.15184952750519	1.01199191083818	1.20480831054002	1.98018906499704e-118	2.96704328811648e-116	-0.192816399701842
chr1	34855266	34856588	1323	-	utr3	SMIM12	0.0674729230042655	0.781908162908862	0.0367256862806114	1	0.0383897766157096	0.582984216770659	0.00426082645375692	0.146626794155994	0.217044789952527	0.518562219951182	3.92945159107759e-16	3.33268719335201e-15	-0.301517429998655
chr1	34904580	34904729	150	-	exon	DLGAP3	0.154673540659408	NA	0.0710770229886438	1	0.108299481895612	0.74301022608486	0.306926004086395	0.451381657622572	0.155019099754057	0.23155988164636	0.231423006160042	0.3639844125768	-0.0765407818923026
chr1	34976403	34976702	300	-	exon	RP11-244H3.1	0.763701470802112	NA	0.673245808541409	1	0.737593854388452	0.991589773625818	0.546369272310048	0.66463194312244	1.22223475918601	1.37135890704084	1.19804049720624e-06	5.05964386956439e-06	-0.149124147854834
chr1	35184485	35189004	4520	-	exon	SFPQ	0.322218473885301	0.941884710823689	0.217167768933835	1	0.184568370217287	0.842325145636334	0.0498456687991919	0.18603146465852	-0.220670788942701	-0.0926070252433338	0.018702117355598	0.0426936701184164	-0.128063763699367
chr1	35190815	35192849	2035	-	exon	SFPQ	0.220643141585584	0.9074120749996	0.241451850310773	1	0.113138438057462	0.750582552167387	0.0143841703360497	0.148041209152311	-0.207775583140582	-0.0926070252433338	0.018702117355598	0.0426936701184164	-0.115168557897248
chr1	35359051	35366031	6981	-	exon	ZMYM4-AS1	0.0749142231184098	NA	0.0274673342170663	1	0.0177024309086907	0.461202654213646	0.0738204635520455	0.212940139616487	-0.902070073177995	-1.03144699729869	0.800441051430555	NA	0.129376924120695
chr1	35433640	35433789	150	-	utr3	KIAA0319L	0.0299583966117901	NA	0.00705128330588099	1	0.00717662772436556	0.344344085486638	0.00427700500836836	0.146626794155994	-0.654146967870301	-0.267019653643391	1.14086295008002e-05	4.34065169511054e-05	-0.387127314226909
chr1	35506654	35507053	400	-	exon	KIAA0319L	0.524439870575335	NA	0.389559994863356	1	0.428834372910098	0.942446804936653	0.108020377169724	0.250217909129488	-0.512665525907664	-0.267019653643391	1.14086295008002e-05	4.34065169511054e-05	-0.245645872264273
chr1	35714024	35714173	150	-	utr3	C1orf216	0.724578546240861	NA	0.62212605209465	1	0.646052723693527	0.984613404388233	0.0843490963894905	0.224185544941708	0.141208688628521	0.490367469090331	3.03448178746335e-13	2.16422966377175e-12	-0.349158780461811
chr1	35714273	35714869	597	-	utr3	C1orf216	0.00399537689447788	0.305552982500117	0.000594871718320321	1	0.000434861743903983	0.095628655494744	0.000319022991516205	0.146626794155994	0.156396014917495	0.490367469090331	3.03448178746335e-13	2.16422966377175e-12	-0.333971454172836
chr1	35715217	35715366	150	-	utr3	C1orf216	0.0612001549724097	0.769369786037056	0.0374304852384174	1	0.036484672430765	0.574420868916573	0.685221934189297	0.78112876708339	0.603848751841341	0.490367469090331	3.03448178746335e-13	2.16422966377175e-12	0.11348128275101
chr1	35715664	35716310	647	-	exon	C1orf216	0.77914085942531	0.985602685502483	0.8818324999239	1	0.895254975147874	0.991589773625818	0.104891077302652	0.246247678590953	0.343599285693969	0.490367469090331	3.03448178746335e-13	2.16422966377175e-12	-0.146768183396362
chr1	35736511	35736967	457	-	exon	CLSPN	0.487581719938415	NA	0.452023882468385	1	0.428497534570652	0.942446804936653	0.864682055198792	0.920056180275796	-0.159167587811296	-0.348388244261733	1.09207468060708e-08	5.6143402638072e-08	0.189220656450438
chr1	35737704	35739159	1456	-	exon	CLSPN	0.645167825946908	NA	0.652861194611296	1	0.638673754730713	0.983408658161248	0.193303916555002	0.337549436580068	-0.401971290430516	-0.348388244261733	1.09207468060708e-08	5.6143402638072e-08	-0.0535830461687828
chr1	35739365	35743487	4123	-	exon	CLSPN	0.560689967294238	0.97304665997365	0.556921545225086	1	0.553993830266987	0.971110422660766	0.312603404818195	0.45719580838537	-0.292113315962263	-0.348388244261733	1.09207468060708e-08	5.6143402638072e-08	0.0562749282994707
chr1	35749752	35751438	1687	-	exon	CLSPN	0.650491316410117	NA	0.508231529301834	1	0.547326632385226	0.968534451627818	0.0409044352894283	0.177207265153287	-0.496636269385175	-0.348388244261733	1.09207468060708e-08	5.6143402638072e-08	-0.148248025123442
chr1	35753776	35761154	7379	-	exon	CLSPN	0.883500258172607	0.991559254428548	0.731168099115326	1	0.734150057815201	0.991589773625818	0.0810796188364182	0.220559858894056	-0.515404579436398	-0.348388244261733	1.09207468060708e-08	5.6143402638072e-08	-0.167016335174664
chr1	35764398	35769917	5520	-	utr5	CLSPN	0.573024102890088	0.973843454610507	0.606048238939821	1	0.631101572478945	0.982205969300245	0.111320360478077	0.253868017544575	-0.417600047786467	-0.348388244261733	1.09207468060708e-08	5.6143402638072e-08	-0.0692118035247336
chr1	36136669	36137315	647	-	utr3	TRAPPC3	0.837646557685283	0.98836691272305	0.670595941557049	1	0.709912765192461	0.991589773625818	0.0761228469251414	0.214970275679822	0.0544048982429788	0.232341150187265	0.00011641625201408	0.000392708281968084	-0.177936251944286
chr1	36341171	36341371	201	-	utr3	STK40	0.105304413183319	NA	0.0395160200619543	1	0.0513704105558655	0.6314409372151	0.00368700403026656	0.146626794155994	-0.359517252087588	-0.131896514513209	0.0266779895911286	0.0583474820118075	-0.227620737574378
chr1	36341520	36341770	251	-	utr3	STK40	0.343688748059404	0.954555447850181	0.319943380454454	1	0.373650475102492	0.924624184564203	0.208049412444664	0.353179512979353	-0.172025089779867	-0.131896514513209	0.0266779895911286	0.0583474820118075	-0.0401285752666576
chr1	36358796	36362646	3851	-	utr5	STK40	0.744189327121856	NA	0.59591184374409	1	0.608003341385457	0.981039401063376	0.059748351107159	0.195605491958381	-0.190458147979931	-0.131896514513209	0.0266779895911286	0.0583474820118075	-0.0585616334667216
chr1	36372698	36385846	13149	-	utr5	STK40	0.0823498964397886	NA	0.0369134305513884	1	0.0549955298117313	0.639989031718121	0.353446896906589	0.493610675211596	-0.00776790552378493	-0.131896514513209	0.0266779895911286	0.0583474820118075	0.124128608989424
chr1	36393631	36397792	4162	-	utr3	LSM10	0.840685738588709	0.98836691272305	0.962327383061494	1	0.984408234025439	0.991589773625818	0.072468919711189	0.211129598590141	-0.0416572936214556	0.0803359701044968	0.178110585229762	0.294977759822843	-0.121993263725952
chr1	37455128	37474311	19184	-	exon	LINC01137	0.0571595616916282	0.760547468817225	0.0227500691603687	1	0.0268747823475399	0.525668525181669	0.0291197989084334	0.164467577649706	0.321533454674515	0.619450879722196	1.9571667710617e-10	1.1528957369778e-09	-0.297917425047681
chr1	37537641	37548897	11257	-	utr3	SNIP1	0.197040590977752	0.90417673587716	0.108623986204631	1	0.154795912866536	0.813003532782957	0.0432709155591248	0.18097731023882	0.219890260412114	0.551252965943329	3.93277159935846e-10	2.26123230159917e-09	-0.331362705531216
chr1	37552745	37554252	1508	-	utr5	SNIP1	0.735688558003509	NA	0.599867325302529	1	0.551860210260312	0.970369794580794	0.247789167393427	0.394890878755047	0.36289080980665	0.551252965943329	3.93277159935846e-10	2.26123230159917e-09	-0.188362156136679
chr1	37567681	37567831	151	-	exon	GNL2	0.857655684668213	0.989838881219001	0.928616121717443	1	0.945739870927839	0.991589773625818	0.141406833880855	0.285818531073141	0.0896188168003485	0.171841541584309	0.000110699609468889	0.000374348941996533	-0.0822227247839608
chr1	37568389	37568972	584	-	exon	GNL2	0.530854542019814	0.971520161281603	0.561113984061482	1	0.564381878129196	0.974002960575287	0.000554974870402347	0.146626794155994	0.185002538263336	0.171841541584309	0.000110699609468889	0.000374348941996533	0.0131609966790265
chr1	37569072	37569222	151	-	exon	GNL2	0.672782109096208	0.985602685502483	0.711764692022555	1	0.660317745484474	0.986501168175393	0.0776524847549577	0.216699207614075	0.132294834748765	0.171841541584309	0.000110699609468889	0.000374348941996533	-0.0395467068355447
chr1	37682815	37683114	300	-	utr3	C1orf109	0.372482009622748	0.957619535510943	0.350262449697447	1	0.323565122962349	0.908854489864475	0.449064610899118	0.581578029995587	0.853579536770759	0.796889744549582	4.5243411201618e-22	5.33660713329009e-21	0.056689792221178
chr1	37799770	37800069	300	-	exon	RP11-109P14.9	0.955934335549707	NA	0.867760274792685	1	0.892354021031964	0.991589773625818	0.208321019323096	0.353383836390535	-0.0249939929313765	NA	NA	NA	NA
chr1	37807988	37808136	149	-	exon	YRDC	0.721726687320817	NA	0.613294012561388	1	0.610385491754654	0.981039401063376	0.0839787527703241	0.223690585151683	-0.407179238997194	0.173884275433098	0.056086825266875	0.111627320968681	-0.581063514430293
chr1	37814799	37822635	7837	-	utr3	MTF1	0.93483098317904	0.995000478279919	0.9480398572622	1	0.952106040799458	0.991589773625818	0.114708691348163	0.257306475300595	0.471153979728661	0.607160074072307	1.47246011563736e-16	1.28001517014425e-15	-0.136006094343646
chr1	37857303	37858529	1227	-	utr5	MTF1	0.710207030786023	NA	0.58223813590628	1	0.635561485976188	0.983408658161248	0.0367713755058291	0.172913346152191	0.292268810974164	0.607160074072307	1.47246011563736e-16	1.28001517014425e-15	-0.314891263098143
chr1	37987639	37990023	2385	-	utr5	SF3A3	0.48926758669803	0.968892848497375	0.529417593763307	1	0.485472249654715	0.954517340839874	0.0858629592464398	0.226096636657572	0.12817131877924	0.17391103634399	0.000480009869644901	0.00148285443049242	-0.04573971756475
chr1	37997161	37997405	245	-	utr3	FHL3	0.476805589236715	NA	0.320302366651511	1	0.301266941106387	0.902304384419257	0.0166060756378696	0.149276931385737	-0.829966128318821	-0.581803972744046	1.87751117916466e-09	1.02444733794941e-08	-0.248162155574775
chr1	38838595	38839589	995	-	utr3	RRAGC	0.176950268749566	0.902851212869509	0.0999930414332282	1	0.0609300412040547	0.655195676102999	0.0577345468661256	0.194015349232252	0.545304332358729	0.737067049678882	2.52397181196328e-13	1.80608263696579e-12	-0.191762717320153
chr1	38855866	38859724	3859	-	utr5	RRAGC	0.944264517331608	0.995440873163705	0.802011922074075	1	0.740033567836679	0.991589773625818	0.0471862614706337	0.184096347194549	0.518771402164578	0.737067049678882	2.52397181196328e-13	1.80608263696579e-12	-0.218295647514304
chr1	39576042	39576192	151	-	utr5	PABPC4	0.0541985979963309	0.754263822115605	0.0468524287999491	1	0.0635288242871862	0.666375299425412	0.313307622517929	0.457670059401776	-0.190510367207505	-0.264808589307841	9.27824951628418e-07	3.96120810826278e-06	0.0742982221003362
chr1	39576441	39576640	200	-	utr5	PABPC4	0.885145787073268	NA	0.790574890123802	1	0.817031103128049	0.991589773625818	0.170055410253385	0.314892087969211	-0.520875210055659	-0.264808589307841	9.27824951628418e-07	3.96120810826278e-06	-0.256066620747818
chr1	39682319	39682518	200	-	utr3	HPCAL4	0.21613984813358	NA	0.131828710852758	1	0.146066878440676	0.801819397841701	0.0362094234104404	0.172044893256481	-2.53398629715255	-1.49696636189095	2.47388018815658e-19	2.51798023432668e-18	-1.0370199352616
chr1	39896022	39896220	199	-	utr3	MYCL	0.627408251307456	NA	0.566162689366939	1	0.619516019737733	0.981062616013812	0.767868583242065	0.847034497371536	-0.208432795095779	0.059365337735686	0.611578590165076	0.737815716813116	-0.267798132831465
chr1	39896319	39897610	1292	-	utr3	MYCL	0.935093132878521	0.995000478279919	0.813707082778759	1	0.813445435928174	0.991589773625818	0.0291768931888736	0.164467577649706	-0.0548889963252662	0.059365337735686	0.611578590165076	0.737815716813116	-0.114254334060952
chr1	39901087	39901484	398	-	utr5	MYCL	0.0608914560058792	NA	0.0177675779552502	1	0.0183964498903233	0.466435249108981	0.00629464834649074	0.146626794155994	-0.376212952649877	0.059365337735686	0.611578590165076	0.737815716813116	-0.435578290385563
chr1	39901583	39901732	150	-	utr5	MYCL	0.827014185534859	NA	0.801583509885519	1	0.834914349516325	0.991589773625818	1	1	-0.670172572324276	0.059365337735686	0.611578590165076	0.737815716813116	-0.729537910059962
chr1	40092441	40094014	1574	-	utr5	PPT1	0.291880625597182	0.933048002947933	0.273762736812183	1	0.290735715695943	0.894267849848772	0.316114123891697	0.460330726377657	-0.279643690629276	-0.204467966159751	1.63083856866386e-05	6.09973100349118e-05	-0.0751757244695251
chr1	40257371	40257868	498	-	exon	RP1-39G22.7	0.934583702612571	0.995000478279919	0.804754942387659	1	0.835993799447457	0.991589773625818	0.035296257292654	0.170884909194508	-0.544331385553235	-0.365908143184525	0.000717756936897431	0.00216140130949028	-0.17842324236871
chr1	40300586	40301179	594	-	utr3	COL9A2	0.918295537926592	0.993312939438639	0.999815207348298	1	0.984980340903976	0.991589773625818	0.0268087856292314	0.16263950564037	-1.0525659717131	-0.870442408771806	1.21059244215932e-29	2.0712440794121e-28	-0.182123562941289
chr1	40301277	40304374	3098	-	exon	COL9A2	0.534446548603826	0.971520161281603	0.391977038608947	1	0.349294535097238	0.917868487606664	0.0142539994776376	0.148041209152311	-1.027154818732	-0.870442408771806	1.21059244215932e-29	2.0712440794121e-28	-0.156712409960196
chr1	40304948	40311109	6162	-	exon	COL9A2	0.750269655776948	0.985602685502483	0.624946830359886	1	0.620979341616802	0.981062616013812	0.0373710122090108	0.173693947762586	-1.06586273569741	-0.870442408771806	1.21059244215932e-29	2.0712440794121e-28	-0.195420326925601
chr1	40514557	40515009	453	-	exon	RP11-656D10.5	0.91340951681112	0.993026192115766	0.781020233094291	1	0.823371263195361	0.991589773625818	0.0582907584990469	0.194493575766038	0.0953902384683176	NA	NA	NA	NA
chr1	40635946	40641796	5851	-	exon	RIMS3	0.916540522912094	NA	0.994193617176552	1	0.979642082615739	0.991589773625818	0.195293499351205	0.339890697381074	-0.395303530252421	-0.546973579196924	6.66031044480976e-14	4.97320613491488e-13	0.151670048944503
chr1	41070641	41075288	4648	-	exon	SCMH1	0.172078345715152	NA	0.126515845462884	1	0.109155504658174	0.74301022608486	0.479224652988962	0.60762903362296	-0.736856009765825	-0.691921922217738	1.98177237250274e-22	2.38536311418623e-21	-0.0449340875480868
chr1	41478974	41479122	149	-	utr3	EDN2	0.696059336215124	NA	0.652361554307085	1	0.661116390522081	0.986501168175393	0.81186788684649	0.880347751533507	-0.654301357114899	-0.55421628938983	0.000307049249433202	0.000977740674103176	-0.100085067725069
chr1	41479222	41479470	249	-	utr3	EDN2	0.742651902356563	NA	0.632206080057428	1	0.667608146070406	0.986501168175393	0.0628959769119062	0.199737119770749	-0.721157084502543	-0.55421628938983	0.000307049249433202	0.000977740674103176	-0.166940795112713
chr1	41510356	41510904	549	-	utr3	HIVEP3	0.489087963591547	NA	0.360913125432356	1	0.37184979236971	0.924624184564203	0.070918981174672	0.20941310052143	0.434955290487459	0.700720775936841	2.18392878889243e-23	2.76463243460253e-22	-0.265765485449382
chr1	41512952	41513351	400	-	exon	HIVEP3	0.144533153197255	NA	0.0581228643622668	1	0.0627577488352909	0.663875405336309	0.0124075859949418	0.14663018614003	0.411784692526269	0.700720775936841	2.18392878889243e-23	2.76463243460253e-22	-0.288936083410573
chr1	41513501	41524747	11247	-	exon	HIVEP3	0.747797862750302	NA	0.782869127972212	1	0.810109741605357	0.991589773625818	0.195204815745368	0.339767987327722	-0.00173412945812747	0.700720775936841	2.18392878889243e-23	2.76463243460253e-22	-0.702454905394969
chr1	41579926	41580076	151	-	exon	HIVEP3	0.886186274247934	NA	0.794990654608764	1	0.830135646517811	0.991589773625818	0.504799019094101	0.630223301155953	0.680660393643453	0.700720775936841	2.18392878889243e-23	2.76463243460253e-22	-0.0200603822933887
chr1	41581073	41581423	351	-	exon	HIVEP3	0.571833347792174	NA	0.426333337598096	1	0.417528692481967	0.941394396727156	0.24958683684484	0.396370191529631	0.67967318733429	0.700720775936841	2.18392878889243e-23	2.76463243460253e-22	-0.021047588602551
chr1	41581722	41582071	350	-	exon	HIVEP3	0.0702971859673547	NA	0.0388100872092036	1	0.0375799598548189	0.578224229002213	0.556384135345883	0.673115185743104	1.0391855424576	0.700720775936841	2.18392878889243e-23	2.76463243460253e-22	0.338464766520759
chr1	41584914	41585164	251	-	utr5	HIVEP3	0.729123315367027	NA	0.699759613191778	1	0.753466758462918	0.991589773625818	0.802817122312668	0.873898082003022	0.659774967986974	0.700720775936841	2.18392878889243e-23	2.76463243460253e-22	-0.0409458079498671
chr1	41847655	41847904	250	-	exon	HIVEP3	0.601811456349246	NA	0.472873468582865	1	0.468741928948071	0.951774941800128	0.242091856422166	0.389530944326688	0.269824596787058	0.700720775936841	2.18392878889243e-23	2.76463243460253e-22	-0.430896179149783
chr1	41848004	41848878	875	-	exon	HIVEP3	0.792859961578501	NA	0.679190735815158	1	0.674873429998743	0.987364466443487	0.114792377425711	0.257339783981936	0.304968245509597	0.700720775936841	2.18392878889243e-23	2.76463243460253e-22	-0.395752530427244
chr1	42179436	42181926	2491	-	utr3	FOXJ3	0.00348302332456854	0.28725871848224	0.00134339873729234	1	0.000623550106871507	0.115064891154943	0.506936939171271	0.63221679123228	1.16218918206999	0.851802442272922	5.14167021618179e-60	2.40297755679891e-58	0.310386739797065
chr1	42189787	42191629	1843	-	utr5	FOXJ3	0.152700612655011	0.870618054594834	0.141137274143812	1	0.101047493037534	0.729692849913152	0.223464416903398	0.369155711953895	0.879396806621222	0.851802442272922	5.14167021618179e-60	2.40297755679891e-58	0.0275943643482992
chr1	42278409	42278659	251	-	exon	FOXJ3	0.378530952298393	NA	0.244313679347658	1	0.256682992056354	0.878489781743408	0.0539611138146281	0.190907862353242	0.563721139199214	0.851802442272922	5.14167021618179e-60	2.40297755679891e-58	-0.288081303073709
chr1	42746385	42746683	299	-	utr3	P3H1	0.471044897882008	0.965529117804066	0.337635225325734	1	0.264553565836659	0.879899511142141	0.00815555107117849	0.146626794155994	-0.533745093293582	-0.380411868339151	1.49830549262809e-15	1.23228897851777e-14	-0.153333224954432
chr1	42766587	42766786	200	-	exon	P3H1	0.899434533641076	0.992647775653167	0.763354461888495	1	0.713632956012153	0.991589773625818	0.0751371808476946	0.213937475991481	-0.678717256191693	-0.380411868339151	1.49830549262809e-15	1.23228897851777e-14	-0.298305387852543
chr1	42807245	42807390	146	-	utr3	SVBP	0.885967463397968	NA	0.780866954637293	1	0.779741244314786	0.991589773625818	0.0739216833225087	0.213006463276427	-1.01661911119814	-0.892253516274963	9.12571951047863e-10	5.09634432928763e-09	-0.124365594923176
chr1	42813878	42817204	3327	-	utr5	SVBP	0.752172403180606	0.985602685502483	0.794650386468039	1	0.772782242318156	0.991589773625818	0.408628115650632	0.545498981412771	-0.873768621764065	-0.892253516274963	9.12571951047863e-10	5.09634432928763e-09	0.0184848945108989
chr1	42834730	42834975	246	-	exon	RP11-342M1.3	0.934230558341286	NA	0.942891207098301	1	0.959840214940293	0.991589773625818	0.497819827252544	0.623843403794888	-0.363942507106587	-0.265814763267661	0.336833641443638	0.484008941477212	-0.0981277438389255
chr1	43164720	43167227	2508	-	exon	EBNA1BP2	0.309487369987926	0.939259120044733	0.327955502899428	1	0.246988664044378	0.878489781743408	0.208284352815257	0.353383836390535	-0.0577822696478098	-0.0939232088180556	0.0253955926661492	0.0559885176997688	0.0361409391702457
chr1	43172174	43172322	149	-	utr5	EBNA1BP2	0.0525329531613888	0.749950377981229	0.0491330788925578	1	0.0615755544562887	0.65976634036312	0.191266894501471	0.335700701048897	-0.0324153697370059	-0.0939232088180556	0.0253955926661492	0.0559885176997688	0.0615078390810496
chr1	43363692	43363888	197	-	utr3	ELOVL1	0.141566078433512	0.859654670392707	0.0964659815503315	1	0.0711922680146191	0.684854820152222	0.0156741562267518	0.149276931385737	0.749860279830465	0.943688475312427	2.99914111920457e-112	4.16560482528621e-110	-0.193828195481962
chr1	43451053	43451352	300	-	utr3	HYI	0.237444080840263	NA	0.183093056875483	1	0.200732604820574	0.85112423814489	0.609004516801629	0.717594889794851	-0.164147969369224	-0.228693118351095	0.162869019257877	0.274534228543572	0.064545148981871
chr1	43451451	43451704	254	-	exon	HYI	0.832705065166829	NA	0.730223686575732	1	0.766549925570687	0.991589773625818	0.161264652089742	0.30611951628531	-0.483133015959947	-0.228693118351095	0.162869019257877	0.274534228543572	-0.254439897608851
chr1	43452595	43452993	399	-	exon	HYI	0.513664684015117	NA	0.494906293364403	1	0.484763915565233	0.954517340839874	0.23935998369227	0.387093325934765	-0.238297256093069	-0.228693118351095	0.162869019257877	0.274534228543572	-0.00960413774197372
chr1	43453591	43453740	150	-	exon	HYI	0.869551461505691	NA	0.867123823662203	1	0.892636919401207	0.991589773625818	0.366118342986326	0.505688617978306	-0.313072672928261	-0.228693118351095	0.162869019257877	0.274534228543572	-0.0843795545771661
chr1	43704318	43707075	2758	-	exon	KDM4A-AS1	0.529220171665724	0.971520161281603	0.601793239541435	1	0.574939203241847	0.976712131872816	0.100940894772701	0.242082012457188	-0.687284177509496	0.500172310565131	0.0286031653600341	0.0620530060719658	-1.18745648807463
chr1	43997329	43997478	150	-	utr3	SLC6A9	0.980084010497379	NA	0.968986288522473	1	0.965299809884645	0.991589773625818	0.34323437010918	0.485080145020749	-0.759570887545211	-0.6808150041452	2.21065558352132e-12	1.49002284600321e-11	-0.0787558834000114
chr1	44355061	44355210	150	-	utr5	ERI3	0.937339344141859	NA	0.825674367954513	1	0.77802391849596	0.991589773625818	0.379260228899577	0.517908547530018	-0.795522730275118	-0.194819056663078	0.00099125714381558	0.00291909790583928	-0.60070367361204
chr1	44635437	44635686	250	-	utr3	TMEM53	0.116886688257563	0.846864826846961	0.0465591193455823	1	0.0666870773817243	0.671472524783605	0.0233688568665066	0.157439744896895	-0.301191639822876	-1.35009042742458	1.97733648763999e-25	2.76502771402282e-24	1.04889878760171
chr1	44635985	44636283	299	-	utr3	TMEM53	0.110086454094053	0.846864826846961	0.095652612993197	1	0.0975916640533788	0.72192436867262	0.529701940569667	0.650672234132159	0.158255727569076	-1.35009042742458	1.97733648763999e-25	2.76502771402282e-24	1.50834615499366
chr1	44654760	44654909	150	-	exon	TMEM53	0.360060829983294	NA	0.302224313584123	1	0.28667276821319	0.894122836912001	0.345904083580029	0.48709048743995	-1.09413351483701	-1.35009042742458	1.97733648763999e-25	2.76502771402282e-24	0.255956912587574
chr1	45002689	45002888	200	-	utr3	HECTD3	0.487176557470236	0.968892848497375	0.516066003079737	1	0.539627300534493	0.967321086308682	0.231077489394483	0.377858492849416	0.71962983028098	0.705996210247415	2.03858691679483e-41	5.27196488953124e-40	0.0136336200335652
chr1	45004375	45004896	522	-	exon	HECTD3	0.705186332807918	0.985602685502483	0.774844250412766	1	0.769327569547139	0.991589773625818	0.114094142463068	0.256667193515426	0.748316920573874	0.705996210247415	2.03858691679483e-41	5.27196488953124e-40	0.0423207103264598
chr1	45654609	45654758	150	-	exon	GPBP1L1	0.0127027251249872	NA	0.00418063757891251	1	0.0139101470913608	0.431409952255106	0.463236910378856	0.594291306026189	0.495170520099516	0.0998357624310033	0.0843514880510674	0.158695825210147	0.395334757668513
chr1	45699898	45700145	248	-	utr3	IPP	0.648509190036597	NA	0.502222192371287	1	0.548746398482696	0.969111008270839	0.0953935464855451	0.236140257735611	0.105878655650733	0.33719716585819	0.000882423648365734	0.00262276507075572	-0.231318510207457
chr1	45741135	45741284	150	-	exon	IPP	0.999086210879074	NA	0.951757085758625	1	0.968203242059643	0.991589773625818	0.374210613824295	0.513149790448516	0.31381966946914	0.33719716585819	0.000882423648365734	0.00262276507075572	-0.02337749638905
chr1	46043372	46043621	250	-	utr3	PIK3R3	0.564623991901831	NA	0.534642946287521	1	0.567611598222204	0.974359128046422	0.746537429981122	0.829673443201565	-0.990731558351704	-1.09951650389526	9.9300775877066e-24	1.27865264687953e-22	0.10878494554356
chr1	46198010	46198344	335	-	utr5	POMGNT1	0.749843416890058	NA	0.765316770313732	1	0.760027853677509	0.991589773625818	0.125108700246391	0.268325731041489	-0.32532787448727	-0.111714922261339	0.0362110770513815	0.0762885775834091	-0.213612952225931
chr1	46219805	46220155	351	-	utr5	POMGNT1	0.434777236073511	NA	0.319592637438894	1	0.363770498689779	0.922780528783041	0.0679596903584864	0.205835662069468	-0.433993063447841	-0.111714922261339	0.0362110770513815	0.0762885775834091	-0.322278141186502
chr1	46285548	46285896	349	-	exon	LRRC41	0.878193651908731	0.990825013354603	0.731981678434422	1	0.719763278572959	0.991589773625818	0.133187066552728	0.27640370590414	0.766321940184105	0.842099992919004	8.43120094111656e-49	2.80544523374461e-47	-0.075778052734899
chr1	46609256	46609405	150	-	utr3	MOB3C	0.166727289774087	NA	0.0705042480508383	1	0.0921242733210308	0.719292780666962	0.0171535999023433	0.149419504115858	0.149536908294084	0.239603060194243	0.0444603086190302	0.0911511908108702	-0.0900661519001588
chr1	46609504	46610020	517	-	utr3	MOB3C	0.243663739475712	NA	0.123740506813264	1	0.155331602948282	0.813003532782957	0.0433715455136648	0.181092119326648	-0.0699830621035705	0.239603060194243	0.0444603086190302	0.0911511908108702	-0.309586122297813
chr1	46613017	46613216	200	-	exon	MOB3C	0.704002295191889	NA	0.689340564345304	1	0.734527042027571	0.991589773625818	0.544696829429039	0.663290092833208	0.0561201679625175	0.239603060194243	0.0444603086190302	0.0911511908108702	-0.183482892231725
chr1	46635625	46635874	250	-	utr3	ATPAF1	0.269237618362268	0.926214702973449	0.256360959714589	1	0.259388158429426	0.878489781743408	0.423930432100996	0.559554444946869	-0.47804635026252	-0.472998630850074	2.10910498306024e-12	1.42546206933292e-11	-0.00504771941244542
chr1	46718466	46719064	599	-	utr5	EFCAB14	0.350175324586272	0.957524686163211	0.385195016908714	1	0.388593701555708	0.929746539214831	0.0380096936595449	0.174071333291	0.451871374222836	0.537909157475738	3.9943929922298e-23	5.0027040499948e-22	-0.0860377832529015
chr1	47219439	47219589	151	-	utr3	TAL1	0.677440530163744	NA	0.646128471298707	1	0.712779587522913	0.991589773625818	0.919020831039536	0.960327447103701	-0.266883859055804	0.0580240703907962	0.773965400281601	0.859254865111232	-0.324907929446601
chr1	47219689	47219889	201	-	utr3	TAL1	0.507243500698142	NA	0.388440601119183	1	0.46708096120589	0.950780629087459	0.281773403505257	0.427856089221792	-0.125895401780702	0.0580240703907962	0.773965400281601	0.859254865111232	-0.183919472171498
chr1	47251188	47251787	600	-	exon	STIL	0.917295276408412	0.993026192115766	0.989420596420283	1	0.987502548751304	0.991589773625818	0.0373743124348286	0.173693947762586	-0.656962956928068	-0.431738253415402	4.88189918184382e-10	2.78613096659106e-09	-0.225224703512665
chr1	47272191	47281039	8849	-	exon	STIL	0.70778343403179	0.985602685502483	0.566447376175263	1	0.571295479677748	0.975146831717198	0.0984317435317211	0.239014383747126	-0.664602957952437	-0.431738253415402	4.88189918184382e-10	2.78613096659106e-09	-0.232864704537034
chr1	47432231	47432723	493	-	exon	FOXD2-AS1	0.438574385487752	NA	0.41094231804619	1	0.439697269223014	0.945421753896621	0.312633211766468	0.45719580838537	0.596312580892698	0.684487981826327	4.88699700299877e-13	3.44416268258662e-12	-0.0881754009336296
chr1	47432821	47433018	198	-	exon	FOXD2-AS1	0.954832653976795	NA	0.867842023271705	1	0.873997837195344	0.991589773625818	0.22008704462886	0.365612072360704	0.62117391250957	0.684487981826327	4.88699700299877e-13	3.44416268258662e-12	-0.0633140693167571
chr1	47433117	47434543	1427	-	exon	FOXD2-AS1	0.317956499161431	0.940430492334132	0.338451045948783	1	0.327561592389591	0.909057104007267	0.426049452302815	0.561536903288973	0.695780864110577	0.684487981826327	4.88699700299877e-13	3.44416268258662e-12	0.0112928822842502
chr1	47765416	47765566	151	-	utr3	TRABD2B	0.927078930985258	NA	0.882112311530647	1	0.932460261677028	0.991589773625818	0.608613016326636	0.717253426726359	0.868306139708366	1.75225013650987	6.60382837584087e-78	4.70508498374391e-76	-0.883943996801507
chr1	47765865	47775227	9363	-	utr3	TRABD2B	0.0409298879343126	0.718960187462042	0.0298040485317143	1	0.0220353670243251	0.495781862584995	0.958269093898007	0.98634173475449	2.41113055095086	1.75225013650987	6.60382837584087e-78	4.70508498374391e-76	0.658880414440991
chr1	47801593	47996845	195253	-	utr5	TRABD2B	0.865573600186856	0.990586646525681	0.749865841628738	1	0.724547453195189	0.991589773625818	0.0153130369566034	0.149276931385737	2.34605167928294	1.75225013650987	6.60382837584087e-78	4.70508498374391e-76	0.593801542773066
chr1	48759010	48759358	349	-	exon	BEND5	0.718887760727657	NA	0.743304792196561	1	0.768356028938614	0.991589773625818	0.402277144519681	0.53999026106728	0.808484487664876	0.828020525689933	2.40295094404868e-08	1.19557569309148e-07	-0.0195360380250567
chr1	51836172	51837470	1299	-	exon	NRDC	0.433273291495021	NA	0.40203564471314	1	0.421199164887969	0.941791899818991	0.686758099232284	0.782021467611931	-1.5383731741081	-1.73179066676775	1.43611834593712e-224	8.87628846665088e-222	0.193417492659652
chr1	51840191	51862189	21999	-	utr5	NRDC	0.419407475352958	0.960010182394116	0.423230014550544	1	0.363665494648134	0.922780528783041	0.426706127713941	0.562115472773527	-1.75931294884477	-1.73179066676775	1.43611834593712e-224	8.87628846665088e-222	-0.0275222820770196
chr1	51878003	51878737	735	-	utr5	NRDC	0.311865149889825	0.939259120044733	0.354995701596055	1	0.238110769032336	0.873798695597278	0.256733034686209	0.403706055720924	-1.79452886792459	-1.73179066676775	1.43611834593712e-224	8.87628846665088e-222	-0.0627382011568391
chr1	51919750	51919999	250	-	utr3	RAB3B	0.869235291965131	NA	0.943978472091184	1	0.964837241271756	0.991589773625818	0.064848216957325	0.20175480548707	0.19330246891693	0.382383740831652	2.30688499281674e-12	1.55276661250771e-11	-0.189081271914723
chr1	52032299	52032886	588	-	utr3	KTI12	0.127283557410207	0.855984647608858	0.0586324551136313	1	0.115136766953732	0.754157960038609	0.0151701277243009	0.149085187919365	0.382890905745323	0.68739515560092	1.41288504986911e-09	7.76756884320969e-09	-0.304504249855597
chr1	52033180	52033376	197	-	exon	KTI12	0.161906112303604	NA	0.119780597883216	1	0.106591934619765	0.738564141616652	0.920898902376803	0.961696109628298	0.774539294866112	0.68739515560092	1.41288504986911e-09	7.76756884320969e-09	0.0871441392651919
chr1	52352610	52353060	451	-	utr3	CC2D1B	0.0104403266129861	NA	0.0015661211417592	1	0.00126024736359291	0.163587109168602	0.00174651175997409	0.146626794155994	-0.234938642443883	0.191004685084473	0.00597680475578507	0.0152130694921522	-0.425943327528356
chr1	52353160	52353309	150	-	utr3	CC2D1B	0.42706240297832	NA	0.273040687454154	1	0.321529277777997	0.908854489864475	0.0530169403889168	0.189845335201079	0.111798263926314	0.191004685084473	0.00597680475578507	0.0152130694921522	-0.0792064211581593
chr1	52353509	52354629	1121	-	utr3	CC2D1B	0.645217047532883	NA	0.621526161768907	1	0.625115439472224	0.981079579732562	0.360753407404677	0.500433421797978	0.190698046586826	0.191004685084473	0.00597680475578507	0.0152130694921522	-0.000306638497647144
chr1	52361024	52364609	3586	-	exon	CC2D1B	0.477491122724639	0.968359245434063	0.320422756839961	1	0.345313798201177	0.916313345460705	0.00907569224054428	0.14663018614003	0.0429299246742668	0.191004685084473	0.00597680475578507	0.0152130694921522	-0.148074760410206
chr1	52388613	52396295	7683	-	exon	ORC1	0.267081065553443	0.924955218585915	0.152515774786082	1	0.148605182654572	0.80630713328861	0.00537190116832764	0.146626794155994	-0.362551885309387	-0.197747843695052	0.00131854887563879	0.00380556664165513	-0.164804041614335
chr1	52431180	52431330	151	-	exon	ZCCHC11	0.0728210779616271	NA	0.0389401713785519	1	0.0307664050897202	0.547474143237693	0.821429512577592	0.887831643870727	-0.239991433699572	-0.165984894783818	0.0303611873779185	0.0654191768820185	-0.0740065389157541
chr1	52474914	52475463	550	-	exon	ZCCHC11	0.869930503406343	NA	0.76306801809723	1	0.810225917925326	0.991589773625818	0.0557159926270526	0.191908297198211	-0.317803970989279	-0.165984894783818	0.0303611873779185	0.0654191768820185	-0.151819076205461
chr1	52525572	52525822	251	-	exon	ZCCHC11	0.948101707906088	NA	0.98581601121971	1	0.975510236774655	0.991589773625818	0.138836823970309	0.282479363628281	-0.00309300152889744	-0.165984894783818	0.0303611873779185	0.0654191768820185	0.162891893254921
chr1	52687574	52692776	5203	-	utr3	COA7	0.349761044478304	0.957524686163211	0.245313783595458	1	0.33923066615821	0.914604440125646	0.0233482140357997	0.157439744896895	-0.320233035203917	-0.0692835681593889	0.314031530191561	0.459722970211153	-0.250949467044528
chr1	53210126	53210350	225	-	exon	RP5-1024G6.2	0.920722846873398	NA	0.828681196433354	1	0.85405930814336	0.991589773625818	0.408711515150035	0.54557135193776	0.24593235408904	-0.0696618942659531	0.982361261700933	NA	0.315594248354993
chr1	53214149	53216001	1853	-	utr3	C1orf123	0.95391061731768	0.997153787208542	0.832989548391625	1	0.85926217821081	0.991589773625818	0.135779804190372	0.279207491741081	0.0259767850884542	0.10000247117586	0.230378431689917	0.362687593394665	-0.0740256860874063
chr1	53220218	53220467	250	-	exon	C1orf123	0.779315652565773	NA	0.644759620918965	1	0.664895819638343	0.986501168175393	0.0665649393546528	0.204178579955818	-0.227139359844811	0.10000247117586	0.230378431689917	0.362687593394665	-0.327141831020671
chr1	53233907	53238513	4607	-	utr5	MAGOH	0.222065063386027	0.908656715663715	0.201312217202122	1	0.0926934759120918	0.719602143946225	0.519007150036888	0.641958817396077	0.276340959476721	0.249269085146137	8.8381682122219e-05	0.00030289164501076	0.0270718743305837
chr1	53244206	53244405	200	-	utr3	LRP8	0.336186618267418	NA	0.211694431409688	1	0.259807421443113	0.878489781743408	0.168533849338206	0.313406000205342	0.427262126756892	0.954311102199402	1.38265072609561e-53	5.29973238779252e-52	-0.527048975442509
chr1	53244505	53244804	300	-	utr3	LRP8	0.409077380719991	NA	0.276891207428731	1	0.345008242184327	0.916313345460705	0.265043005283728	0.412161718366344	0.384338212495161	0.954311102199402	1.38265072609561e-53	5.29973238779252e-52	-0.56997288970424
chr1	53276715	53277014	300	-	exon	LRP8	0.421897554367571	NA	0.305832739095642	1	0.347572070808652	0.917005096482848	0.0979601511635632	0.238607133900094	1.70364299714132	0.954311102199402	1.38265072609561e-53	5.29973238779252e-52	0.749331894941922
chr1	53327283	53327871	589	-	utr5	LRP8	0.157462590785968	NA	0.0879873921213158	1	0.111923729184657	0.748763755225062	0.536769976643368	0.656629869333628	1.2662919282399	0.954311102199402	1.38265072609561e-53	5.29973238779252e-52	0.311980826040502
chr1	53766258	53766407	150	-	utr3	NDC1	0.461140829146263	NA	0.43312870620202	1	0.429410220341401	0.942446804936653	0.133995241765089	0.277278621562889	0.228735914236346	0.126316656035312	0.0316112600462438	0.0677868009631002	0.102419258201034
chr1	53767753	53768002	250	-	utr3	NDC1	0.497554026353162	NA	0.489145100277034	1	0.446571757522048	0.945989353310894	0.186625119443859	0.331217233399556	0.0602227936696964	0.126316656035312	0.0316112600462438	0.0677868009631002	-0.0660938623656157
chr1	53851867	53852114	248	-	utr3	YIPF1	0.192949054823917	NA	0.157900494733845	1	0.10971130339886	0.74301022608486	0.334714551705229	0.477631990968818	-0.565097264536473	-0.59942273859377	2.25597393384122e-10	1.32073037097695e-09	0.0343254740572974
chr1	54053154	54053404	251	-	utr5	TMEM59	0.61380638458987	0.980801260889073	0.690298182280602	1	0.714511755768141	0.991589773625818	0.171547684914673	0.316282042483521	-0.593983852463741	-0.527630810345777	1.02818619711701e-24	1.38754625280152e-23	-0.0663530421179643
chr1	54173341	54173590	250	-	utr3	CYB5RL	0.652246036934114	NA	0.613589101617341	1	0.665948482546873	0.986501168175393	0.62081525535214	0.727632226802244	-0.373126946583843	-0.422241295607748	0.000128877420840507	0.000432971392232621	0.049114349023905
chr1	54174039	54174288	250	-	utr3	CYB5RL	0.812832342408278	NA	0.727446218074816	1	0.778642803683254	0.991589773625818	0.242580908025032	0.389915068604686	-0.774558777079235	-0.422241295607748	0.000128877420840507	0.000432971392232621	-0.352317481471488
chr1	54174487	54175608	1122	-	utr3	CYB5RL	0.783759585775913	NA	0.796002250846676	1	0.81447959161578	0.991589773625818	0.584152125297093	0.697029781426956	-0.62549441887571	-0.422241295607748	0.000128877420840507	0.000432971392232621	-0.203253123267962
chr1	54225631	54226676	1046	-	utr3	SSBP3	0.879019646789651	0.990825013354603	0.977858686132111	1	0.967650931895882	0.991589773625818	0.138022933755478	0.281313343992738	-0.540211763435597	-0.35256355386348	2.20156115385481e-06	9.05192024060408e-06	-0.187648209572118
chr1	54405492	54406090	599	-	utr5	SSBP3	0.0647863276210483	NA	0.0262147796259453	1	0.0307493271711575	0.547474143237693	0.597270711814478	0.707938119545734	-0.324046334307749	-0.35256355386348	2.20156115385481e-06	9.05192024060408e-06	0.0285172195557307
chr1	54609720	54609915	196	-	exon	FAM151A	0.555258144659932	NA	0.532367879887242	1	0.589443408077607	0.979982772499331	0.943741212429794	0.977958240533191	0.398921257803418	1.27458011013162	0.103826204173399	0.189522685010259	-0.875658852328197
chr1	54757647	54757946	300	-	utr3	PARS2	0.564424460608842	NA	0.539214059869887	1	0.601563464918689	0.980504384919788	0.305646504013218	0.450314846142908	0.208614149537717	0.446467357688653	0.000143608528394032	0.000479529125808434	-0.237853208150936
chr1	54758196	54758495	300	-	exon	PARS2	0.898608346191758	NA	0.925560105332979	1	0.948294493346811	0.991589773625818	0.333176643081939	0.476367518235868	0.303940775694794	0.446467357688653	0.000143608528394032	0.000479529125808434	-0.14252658199386
chr1	54758595	54758845	251	-	exon	PARS2	0.720466925239358	NA	0.735134087741612	1	0.779377326507336	0.991589773625818	0.428325533422406	0.563583054394736	0.478418223764645	0.446467357688653	0.000143608528394032	0.000479529125808434	0.0319508660759921
chr1	54851982	54852232	251	-	utr3	DHCR24	0.500209612097069	0.96963865627465	0.364795467871328	1	0.402941465205336	0.935750944920482	0.0354649465148744	0.171023770070483	0.2300312622958	0.415522340682137	1.84613507827898e-23	2.34783937964461e-22	-0.185491078386337
chr1	55066509	55067007	499	-	utr3	USP24	0.987403932649118	NA	0.883096276341293	1	0.888852973512231	0.991589773625818	0.264189689847875	0.411366760598376	0.141932952266611	0.287025603164126	5.20089501341185e-07	2.26815536102631e-06	-0.145092650897514
chr1	55067207	55067506	300	-	utr3	USP24	0.0982096984593425	NA	0.0351792371853742	1	0.0398061749009709	0.586326049769525	0.00408555516195253	0.146626794155994	0.0221783428429683	0.287025603164126	5.20089501341185e-07	2.26815536102631e-06	-0.264847260321157
chr1	55068653	55071317	2665	-	utr3	USP24	0.58063078239189	0.976519506434753	0.444460651820422	1	0.51748865999602	0.962746443296329	0.0502778701621206	0.186319181021086	-0.122982554234051	0.287025603164126	5.20089501341185e-07	2.26815536102631e-06	-0.410008157398176
chr1	58539035	58539283	249	-	exon	OMA1	0.671537389649426	NA	0.555590983040721	1	0.591160154148859	0.98006852982119	0.197413185188473	0.341956005703173	-0.870155490584954	-0.716962079171218	4.62905160395572e-05	0.000163959946711457	-0.153193411413737
chr1	58681948	58682447	500	-	exon	MYSM1	0.753617292302428	NA	0.770128101346151	1	0.792240083441223	0.991589773625818	0.502708901999122	0.628202885147551	0.15839919774837	0.134558818525605	0.132431084398741	0.231728621954142	0.0238403792227651
chr1	58692918	58700042	7125	-	exon	MYSM1	0.174237663132112	NA	0.100311534368001	1	0.142547008192417	0.798600288229269	0.887407766270562	0.937161729385805	0.218864724514974	0.134558818525605	0.132431084398741	0.231728621954142	0.084305905989369
chr1	58781685	58782682	998	-	utr3	JUN	0.636599860335009	0.980801260889073	0.751441167272311	1	0.650918022849927	0.985099156595485	0.148987538643761	0.293242394505383	-0.142156569884247	-0.0507705983156707	0.375115085758629	0.523309792026278	-0.0913859715685761
chr1	58782782	58783280	499	-	utr5	JUN	0.0412557404547486	0.718960187462042	0.0606725993950781	1	0.0551520271815378	0.639989031718121	0.0884230058201259	0.229084680382333	-0.0115007711632994	-0.0507705983156707	0.375115085758629	0.523309792026278	0.0392698271523713
chr1	58783579	58783829	251	-	utr5	JUN	0.12804402845823	0.855984647608858	0.13528388579503	1	0.125678833707626	0.770731220361857	0.271687618749575	0.418352827223581	-0.0658771595489082	-0.0507705983156707	0.375115085758629	0.523309792026278	-0.0151065612332376
chr1	62687598	62688318	721	-	utr5	DOCK7	0.956802814088116	NA	0.940256336812411	1	0.962144580733418	0.991589773625818	0.25095484037913	0.397653669317438	0.055709217944002	0.185782893096047	0.00249130133788027	0.00681256973525207	-0.130073675152045
chr1	64834124	64834373	250	-	utr3	JAK1	0.323894910271973	NA	0.287333553793016	1	0.341148407448898	0.914848173845666	0.443087993618498	0.576433795706916	0.527511890390486	0.496658313600619	1.24790786718607e-25	1.77005313829267e-24	0.0308535767898671
chr1	67004251	67009086	4836	-	utr3	SLC35D1	0.847231065531003	NA	0.772492308246011	1	0.826763517934855	0.991589773625818	0.28764404990634	0.433608475219576	-0.0648753192236774	-0.0586865478181571	0.60337000046567	0.731219422702642	-0.00618877140552037
chr1	67413043	67415294	2252	-	utr3	SERBP1	0.351503672403256	0.957524686163211	0.46625433120407	1	0.427279899392762	0.942446804936653	0.138874157646169	0.282524570605376	-0.0018852235562385	0.20082253328	2.42559794203592e-06	9.925199920714e-06	-0.202707756836239
chr1	67425177	67429487	4311	-	exon	SERBP1	0.747379872797911	0.985602685502483	0.59347467276242	1	0.59769747473225	0.980465450274219	0.0585533096221961	0.19474705755482	0.0303572026526587	0.20082253328	2.42559794203592e-06	9.925199920714e-06	-0.170465330627342
chr1	67430016	67430315	300	-	utr5	SERBP1	0.431929460681828	0.960010182394116	0.300997991284176	1	0.244086357163594	0.878489781743408	0.00739335866783219	0.146626794155994	-0.068503875439262	0.20082253328	2.42559794203592e-06	9.925199920714e-06	-0.269326408719262
chr1	67705443	67707609	2167	-	utr3	GNG12	0.0165842690330981	0.574803260324582	0.00964739267915679	1	0.0146001301676396	0.43533881657315	0.578636967043554	0.692792863693192	0.360628918242927	0.317927518280177	4.20155960796773e-11	2.60534633026803e-10	0.0427013999627505
chr1	68125971	68126318	348	-	utr3	WLS	0.984986337027512	NA	0.924273700083308	1	0.946057539375042	0.991589773625818	0.226019156560101	0.371831550292326	-0.576631328301982	-0.249487013476336	0.000853681957117895	0.00254468037446657	-0.327144314825647
chr1	68232384	68232533	150	-	utr5	WLS	0.486695124332288	NA	0.361662489538186	1	0.323544738301039	0.908854489864475	0.239160241023099	0.386945661317733	-0.3823318194001	-0.249487013476336	0.000853681957117895	0.00254468037446657	-0.132844805923764
chr1	70205421	70205570	150	-	utr5	LRRC40	0.123838000477314	NA	0.0753625938792867	1	0.0817052733039819	0.701531910242549	0.918181513292935	0.959699924758899	-0.0902280022136494	-0.263111863207409	0.00426071479729097	0.0111562859493142	0.17288386099376
chr1	70354185	70354335	151	-	exon	ANKRD13C	0.0336953161642191	NA	0.0154144128847722	1	0.0195249363902196	0.474605005231212	0.883359654088714	0.934028660155348	0.43442973043879	0.0457769772707366	0.540992082018356	0.678692511721587	0.388652753168053
chr1	71076848	71080997	4150	-	utr5	ZRANB2	0.211363471741345	0.9055430833819	0.228751981349921	1	0.257896475368753	0.878489781743408	0.209147399336366	0.354081299349594	0.254629289196422	0.311324377922833	9.84879269031856e-08	4.60722235918157e-07	-0.056695088726411
chr1	72282335	72282535	201	-	utr5	NEGR1	0.4049917932054	NA	0.374870756087898	1	0.367473682744841	0.923638397418969	0.884354454418461	0.934816120680307	-0.869312681663241	-0.772270575304806	1.59188794274534e-14	1.23373810684931e-13	-0.0970421063584349
chr1	77565601	77566096	496	-	utr3	ZZZ3	0.767555528491003	NA	0.63858084612384	1	0.615422891830437	0.981062616013812	0.229368897638594	0.376013128454024	-0.0177219235520603	0.368328795469704	6.23963440096815e-08	2.97919044602425e-07	-0.386050719021764
chr1	77631878	77633221	1344	-	exon	ZZZ3	0.417991737678787	0.960010182394116	0.29059914339487	1	0.254590900063265	0.878489781743408	0.0171947980833398	0.149419504115858	0.113593919619694	0.368328795469704	6.23963440096815e-08	2.97919044602425e-07	-0.25473487585001
chr1	77888493	77888792	300	-	exon	NEXN-AS1	0.0996058668460094	NA	0.0492395844043976	1	0.060740777487394	0.655195676102999	0.977157201820666	0.997543550870119	0.0592728539588576	-0.606632696395252	0.31845243257495	0.464517050595935	0.665905550354109
chr1	77964318	77965128	811	-	exon	FUBP1	0.0603855329780039	0.769369786037056	0.0485863385981491	1	0.0238266705147149	0.508411101896178	0.695144982788537	0.788593191617608	0.923581563978654	0.83074933046033	4.13057639167298e-82	3.2214586792218e-80	0.0928322335183236
chr1	84926481	84926630	150	-	utr3	MCOLN2	0.692982332587776	NA	0.608867638932528	1	0.672368995136335	0.986570473120996	0.347835711411109	0.488595860652021	-0.416324046377313	-0.0135674949741278	0.929653148660132	0.962189257517664	-0.402756551403185
chr1	85158858	85159155	298	-	exon	SYDE2	0.655317579675254	NA	0.603547752051417	1	0.669869682090187	0.986501168175393	0.865942709767225	0.920978727224408	-0.626405501171796	-0.0794526942422752	0.568964508232341	0.703114542488661	-0.546952806929521
chr1	85182161	85182657	497	-	exon	SYDE2	0.254852117046473	NA	0.148638828450531	1	0.220408254235396	0.865337342610382	0.0594640562722919	0.195405792227101	-0.450416096630791	-0.0794526942422752	0.568964508232341	0.703114542488661	-0.370963402388516
chr1	85182756	85183153	398	-	exon	SYDE2	0.0622247202303843	NA	0.0189138875118699	1	0.024190257494212	0.512077342108506	0.0215836943622094	0.155310187941766	-0.357691008198887	-0.0794526942422752	0.568964508232341	0.703114542488661	-0.278238313956612
chr1	85190307	85190555	249	-	exon	SYDE2	0.645809464413362	NA	0.515501609877004	1	0.554942812678497	0.971435760871555	0.193369255888007	0.337578979271376	-0.361974247922145	-0.0794526942422752	0.568964508232341	0.703114542488661	-0.28252155367987
chr1	85200699	85200947	249	-	exon	SYDE2	0.50797341167682	NA	0.378330857834154	1	0.410189703857747	0.937318575123349	0.115413749915355	0.258083091127869	-0.300090521674466	-0.0794526942422752	0.568964508232341	0.703114542488661	-0.220637827432191
chr1	85252480	85258569	6090	-	utr3	C1orf52	0.145893050010861	0.864518601821484	0.0635045961978202	1	0.0558575085275244	0.639989031718121	0.0116966868240218	0.14663018614003	0.0767038584969783	0.185937976043187	0.0291925261647858	0.0631984960045534	-0.109234117546209
chr1	85267583	85267830	248	-	utr3	BCL10	0.0888035800204848	NA	0.0339915403476048	1	0.031797445146156	0.552221020388193	0.0063200903779661	0.146626794155994	0.404286101504218	0.832940298557512	2.7059458672269e-14	2.07053852291707e-13	-0.428654197053294
chr1	85404482	85465093	60612	-	utr5	DDAH1	0.259361713775899	NA	0.142784011969677	1	0.115320465077602	0.754157960038609	0.104380924227483	0.245667116048868	0.365276000222053	0.592775991228864	1.38453254024097e-14	1.07776442041491e-13	-0.227499991006811
chr1	85494802	85495246	445	-	exon	RP4-621F18.2	0.670585976663223	NA	0.671537950613579	1	0.711707319291849	0.991589773625818	0.325305877700779	0.469074864304787	1.58522311912221	1.42580110686926	3.01178893921408e-14	2.29603632267005e-13	0.159422012252955
chr1	85495395	85495790	396	-	exon	RP4-621F18.2	0.732085007477536	NA	0.641068055654011	1	0.68172823088308	0.988510245631993	0.19672803160817	0.341338565563902	1.09294750242135	1.42580110686926	3.01178893921408e-14	2.29603632267005e-13	-0.332853604447902
chr1	85707683	85708383	701	-	utr5	ZNHIT6	0.149624459740314	0.868874648969122	0.0820393153524785	1	0.0829199096361673	0.704232830055441	0.00379726405766856	0.146626794155994	0.593630015295432	0.830898190408035	1.03338190320059e-27	1.61595830441671e-26	-0.237268175112603
chr1	88982597	88982946	350	-	utr3	RBMXL1	0.210348458158285	NA	0.114335493864672	1	0.171283588979326	0.830746879811737	0.0362859398939304	0.172190096089705	-0.357854388760652	-0.0480454745697222	0.62965723067704	0.751886851544382	-0.30980891419093
chr1	88983146	88983844	699	-	utr5	RBMXL1	0.809217727428828	NA	0.686872839915658	1	0.738078167174587	0.991589773625818	0.0958299059501333	0.236656441012008	-0.331055843038409	-0.0480454745697222	0.62965723067704	0.751886851544382	-0.283010368468686
chr1	90937567	90938014	448	-	utr3	ZNF644	0.015293482301843	NA	0.00283965458429201	1	0.00572008891721203	0.314470300119198	0.0109526446084602	0.14663018614003	-0.0502530190479761	0.42078122720294	5.25381227695111e-09	2.76479354880933e-08	-0.471034246250916
chr1	90939388	90939736	349	-	exon	ZNF644	0.97460947968103	NA	0.963453941928951	1	0.977340989056523	0.991589773625818	0.189947840360864	0.33449265794571	0.273258403985474	0.42078122720294	5.25381227695111e-09	2.76479354880933e-08	-0.147522823217466
chr1	90940779	90941227	449	-	exon	ZNF644	0.916252523190841	NA	0.809293878104914	1	0.830268125770277	0.991589773625818	0.131265753538728	0.274515491737066	0.329672428999448	0.42078122720294	5.25381227695111e-09	2.76479354880933e-08	-0.0911087982034915
chr1	91020927	91021126	200	-	exon	ZNF644	0.666019706128186	NA	0.64418537066544	1	0.68560737716895	0.989071457900336	0.723841853798445	0.811640787714489	0.613236675469196	0.42078122720294	5.25381227695111e-09	2.76479354880933e-08	0.192455448266256
chr1	92513631	92513880	250	-	utr3	EVI5	0.514231963820202	NA	0.451050969134958	1	0.408869907612595	0.936838893111392	0.35475674797306	0.494970003218067	0.491777397395403	0.570412865424205	1.17113068000217e-09	6.49044245722787e-09	-0.0786354680288015
chr1	92784918	92785067	150	-	exon	EVI5	0.587039077092602	NA	0.45812602657915	1	0.495493756577701	0.957216494639901	0.143341089471724	0.287635949882412	0.586634471043194	0.570412865424205	1.17113068000217e-09	6.49044245722787e-09	0.0162216056189897
chr1	92843058	92844105	1048	-	utr3	FAM69A	0.447211205115504	0.960754405167797	0.331484825387155	1	0.377886619172827	0.926546480406131	0.0847477000518904	0.224886997355187	-0.787699401183763	-0.462333857586629	5.28286256136346e-05	0.00018573408860152	-0.325365543597134
chr1	93154578	93154777	200	-	utr3	TMED5	0.406527194249224	0.957619535510943	0.262303076161405	1	0.274197579705388	0.885017829375713	0.00492806385449196	0.146626794155994	-0.0742058061737645	0.225927360332376	0.000613085001282703	0.00186230501126825	-0.30013316650614
chr1	93571783	93582924	11142	-	exon	BCAR3	0.63076505094211	0.980801260889073	0.479186946443343	1	0.392981443490847	0.931887447057874	0.0191531520282006	0.152193951164428	1.32135966957704	1.51687338533335	1.44766905743835e-124	2.35465277020056e-122	-0.195513715756312
chr1	93876366	93877312	947	-	exon	DNTTIP2	0.340446628713421	0.952547035459128	0.23287382239201	1	0.197132728414867	0.848971518106883	0.0107671834140188	0.14663018614003	0.856695093821232	1.02741917915144	6.12557105924842e-73	3.87320954725828e-71	-0.170724085330213
chr1	93877810	93878624	815	-	exon	DNTTIP2	0.702646446390995	0.985602685502483	0.742515586787058	1	0.750824355037437	0.991589773625818	0.125348773756396	0.268518541349673	0.849619378944256	1.02741917915144	6.12557105924842e-73	3.87320954725828e-71	-0.177799800207189
chr1	93909257	93909406	150	-	utr5	GCLM	0.854425869430703	NA	0.86451916262457	1	0.875929370324899	0.991589773625818	0.498922318047156	0.624973593951042	-0.503478751603668	-0.189991449360671	0.045957351247017	0.0938080907265524	-0.313487302242997
chr1	94173787	94176649	2863	-	utr3	ARHGAP29	0.195257638585332	0.903822563918379	0.129946431712195	1	0.180256360975141	0.839191008554753	0.0745218300374818	0.21338338651632	0.37538450078592	0.630508900716991	3.52971746212081e-43	9.66392079911548e-42	-0.255124399931071
chr1	94231620	94237590	5971	-	utr5	ARHGAP29	0.0673153938041905	0.781908162908862	0.0402677058797791	1	0.03120966862232	0.548292036817217	0.412767008315198	0.548985407672384	0.511470640108359	0.630508900716991	3.52971746212081e-43	9.66392079911548e-42	-0.119038260608632
chr1	94530315	94532336	2022	-	utr3	F3	0.726069569314838	NA	0.616411130067865	1	0.601855853019057	0.98060038010145	0.122973994944999	0.26602036592621	1.58640566902709	1.76394233453811	9.9029072825527e-65	5.15430687887474e-63	-0.177536665511014
chr1	98044804	98044953	150	-	exon	MIR137HG	0.0624800068372932	NA	0.0252739901944569	1	0.0536890873566906	0.639301898508258	0.12968932370957	0.273113208515016	1.23855844126078	1.7246459838571	2.32350779139972e-05	8.52918828905349e-05	-0.486087542596323
chr1	100873966	100874315	350	-	utr3	EXTL2	0.0904607692245704	NA	0.0581800001812933	1	0.0557844863311001	0.639989031718121	0.765804647267122	0.845656080032909	-0.658435083463141	-0.481758201088385	5.61223255534102e-08	2.69315266820062e-07	-0.176676882374756
chr1	100877488	100877837	350	-	exon	EXTL2	0.194446961338775	NA	0.104503702401041	1	0.0958038704184626	0.72192436867262	0.00392081138357048	0.146626794155994	-0.789349646208621	-0.481758201088385	5.61223255534102e-08	2.69315266820062e-07	-0.307591445120236
chr1	100894752	100895051	300	-	utr5	EXTL2	0.308667836031726	NA	0.181394231739223	1	0.194440860571951	0.846016891482986	0.0375191970301919	0.173759405587087	-0.29900314639392	-0.481758201088385	5.61223255534102e-08	2.69315266820062e-07	0.182755054694464
chr1	100895550	100895699	150	-	utr5	EXTL2	0.658881093147598	NA	0.536089496662407	1	0.572956491469262	0.975460328649249	0.366553713643367	0.506047192822446	0.285012955665384	-0.481758201088385	5.61223255534102e-08	2.69315266820062e-07	0.766771156753769
chr1	100990316	100992717	2402	-	utr3	DPH5	0.96988559774789	0.998813723429522	0.82686886181713	1	0.825693330954446	0.991589773625818	0.0156363695728219	0.149276931385737	-0.603639028275135	-0.567889461093542	1.00241723812316e-17	9.33437340042145e-17	-0.0357495671815936
chr1	102877864	102878163	300	-	utr3	COL11A1	0.448290147443188	NA	0.435238496913021	1	0.346326810980274	0.916552608534242	0.423617767309373	0.559371430666751	-0.582227629143846	-0.652758704020577	2.72380579613285e-22	3.25160070969543e-21	0.0705310748767308
chr1	102934515	102940427	5913	-	utr3	COL11A1	0.339660161619622	0.952547035459128	0.321891877129784	1	0.2795645513202	0.889013370751478	0.202235719699716	0.346893031447276	-0.832851430230851	-0.652758704020577	2.72380579613285e-22	3.25160070969543e-21	-0.180092726210274
chr1	102979385	102996010	16626	-	exon	COL11A1	0.938298341027102	0.99500656093656	0.844184220880307	1	0.86302507262582	0.991589773625818	0.0116814354545255	0.14663018614003	-0.827256622999177	-0.652758704020577	2.72380579613285e-22	3.25160070969543e-21	-0.1744979189786
chr1	103002782	103012433	9652	-	exon	COL11A1	0.693215082067919	0.985602685502483	0.569146376295468	1	0.512684101995518	0.960614598486389	0.0258960797368708	0.161552983309681	-0.837898796363495	-0.652758704020577	2.72380579613285e-22	3.25160070969543e-21	-0.185140092342919
chr1	103108247	103108496	250	-	utr5	COL11A1	0.273606943049217	0.928930046927514	0.261225054981904	1	0.221663091123147	0.866988468496834	0.591370797015349	0.703040319138262	-0.447532355485591	-0.652758704020577	2.72380579613285e-22	3.25160070969543e-21	0.205226348534985
chr1	108136432	108139102	2671	-	utr3	SLC25A24	0.0726578530512035	0.798768519358351	0.0579793090987496	1	0.0510935128782061	0.6314409372151	0.321026837103809	0.465381855060059	0.107590660121395	0.0586555719403465	0.398996825550046	0.547809103019592	0.0489350881810487
chr1	108199720	108199966	247	-	utr3	SLC25A24	0.614872970118769	NA	0.62094700869026	1	0.667576651824573	0.986501168175393	0.392268245349957	0.530402057442231	0.0672919253005297	0.0586555719403465	0.398996825550046	0.547809103019592	0.00863635336018323
chr1	108648537	108648933	397	-	utr3	HENMT1	0.105231124939882	0.844307599957942	0.0883937622784645	1	0.0615927810792662	0.65976634036312	0.618028175579624	0.725138576230891	0.0557981068906268	-0.030570552495037	0.651674315120825	0.769001197686609	0.0863686593856637
chr1	108929657	108930004	348	-	utr3	CLCC1	0.913444465692299	NA	0.989829895207667	1	0.982020084460034	0.991589773625818	0.302182443880259	0.447291276608316	-1.09772177551127	0.366220136103547	2.79954868781465e-07	1.25659481134425e-06	-1.46394191161482
chr1	108932387	108937338	4952	-	utr3	CLCC1	0.307017685614293	0.939259120044733	0.334064274933427	1	0.320622699697627	0.908854489864475	0.247116948576448	0.394256572447164	0.208711795138427	0.366220136103547	2.79954868781465e-07	1.25659481134425e-06	-0.157508340965119
chr1	108971108	108974568	3461	-	utr3	WDR47	0.332401156178758	NA	0.215444640508641	1	0.223657597632339	0.868426344957258	0.0190471602616133	0.152088056277084	-0.144883626025541	0.130447628733189	0.22213459137015	0.352786889088727	-0.27533125475873
chr1	109010943	109011390	448	-	exon	WDR47	0.971474073530304	NA	0.922165713906851	1	0.967316607921913	0.991589773625818	0.225668298370984	0.371417789306193	-0.0596943655811039	0.130447628733189	0.22213459137015	0.352786889088727	-0.190141994314293
chr1	109011489	109011688	200	-	exon	WDR47	0.561904555457764	NA	0.45368488744588	1	0.484856729089616	0.954517340839874	0.166243754580901	0.311147317575468	-0.123725251712515	0.130447628733189	0.22213459137015	0.352786889088727	-0.254172880445704
chr1	109064652	109075952	11301	-	utr5	TAF13	0.65623931964043	0.981913246008305	0.723629685122948	1	0.684540454377043	0.98852910595555	0.266922697474465	0.413945270069763	0.182914812379579	0.212341366217159	0.00486840619426828	0.012582229389598	-0.0294265538375794
chr1	109279654	109280146	493	-	utr3	PSRC1	0.639956132828998	0.980801260889073	0.694515800302163	1	0.665923584127785	0.986501168175393	0.337631643568749	0.480201973995585	-1.13053940984667	-1.06495373064137	2.71186311835596e-55	1.09397893862858e-53	-0.0655856792053018
chr1	109397702	109397851	150	-	exon	SORT1	0.967953181464361	NA	0.905489476706234	1	0.943994907330745	0.991589773625818	0.479470100104571	0.607816555520831	-0.213097847977487	-0.198869247210486	0.000394422485431553	0.00123543736314764	-0.0142286007670013
chr1	109425810	109425959	150	-	utr5	PSMA5	0.564729991796978	NA	0.49414111745798	1	0.578809740638896	0.977797252894198	0.999678663395041	1	0.292648688137287	-0.0634595111652147	0.123052688024285	0.218394228716754	0.356108199302502
chr1	109507570	109508419	850	-	exon	AMIGO1	0.428251740316545	NA	0.300528916874504	1	0.334806480982557	0.910813326668277	0.0490617287678573	0.185514061801344	0.0831498275474571	0.298807896457814	0.00946257353212502	0.0231009386229611	-0.215658068910357
chr1	109508968	109509588	621	-	utr5	AMIGO1	0.116496805681154	NA	0.0558394378372922	1	0.078008478881806	0.694918412528872	0.822059974384805	0.888354327428863	0.241032792259609	0.298807896457814	0.00946257353212502	0.0231009386229611	-0.0577751041982049
chr1	109736681	109736831	151	-	utr3	GSTM3	0.778993179126511	NA	0.762723263512247	1	0.815413996984637	0.991589773625818	0.724328858248371	0.811954038198689	-0.616237114948598	-0.742255587082419	9.39832287914978e-12	6.07622218988546e-11	0.126018472133821
chr1	111723729	111724528	800	-	utr3	FAM212B	0.65763356589667	NA	0.532525835824311	1	0.60924854888064	0.981039401063376	0.123859202729814	0.267025439548959	-0.465699275466409	-0.248073543519679	0.00727032750486107	0.0181642635838104	-0.217625731946729
chr1	111726676	111726826	151	-	utr3	FAM212B	0.633030104040564	NA	0.609657082802277	1	0.644721950426356	0.984248831866175	0.567907969772146	0.683449380052856	-0.284814009852969	-0.248073543519679	0.00727032750486107	0.0181642635838104	-0.0367404663332891
chr1	111726926	111727525	600	-	utr3	FAM212B	0.823801258953703	NA	0.877483528441912	1	0.890958971013709	0.991589773625818	0.201640733417117	0.346276897836603	-0.255687394950484	-0.248073543519679	0.00727032750486107	0.0181642635838104	-0.00761385143080406
chr1	111727625	111739229	11605	-	exon	FAM212B	0.657255461551671	NA	0.533856744510176	1	0.523434466122743	0.964764488645812	0.106374880949196	0.248085152429692	-0.316386320638318	-0.248073543519679	0.00727032750486107	0.0181642635838104	-0.0683127771186383
chr1	112618921	112619070	150	-	utr5	ST7L	0.12828190523475	NA	0.0719330119410751	1	0.0911370377474942	0.71699045472009	0.95082201412075	0.981974975851984	0.492794484626122	0.236665599502344	0.0640887055844623	0.125402854623242	0.256128885123778
chr1	112619170	112619319	150	-	utr5	ST7L	0.948805925685748	NA	0.988744565221436	1	0.96260761853081	0.991589773625818	0.551788550992883	0.668983625285285	0.569559144365159	0.236665599502344	0.0640887055844623	0.125402854623242	0.332893544862815
chr1	112619418	112619717	300	-	utr5	ST7L	0.88297530401378	NA	0.799401676618048	1	0.828376202973902	0.991589773625818	0.294128342345778	0.439476177068528	0.56710797734218	0.236665599502344	0.0640887055844623	0.125402854623242	0.330442377839836
chr1	112849904	112850052	149	-	exon	LINC01356	0.432734237135782	NA	0.356098462106997	1	0.398878567487945	0.934990140837092	0.861123439741716	0.917576065195084	-0.487730285940056	0.119057873690269	0.784248414124129	0.866450194131361	-0.606788159630325
chr1	112850151	112850348	198	-	exon	LINC01356	0.997372491960442	NA	0.915169667799351	1	0.905041847294744	0.991589773625818	0.17083872396396	0.315569975231681	-0.489908167660752	0.119057873690269	0.784248414124129	0.866450194131361	-0.608966041351021
chr1	112913684	112917936	4253	-	utr3	SLC16A1	0.378542422483947	0.957619535510943	0.276802959487529	1	0.242079513223895	0.876979503859647	0.0290518685211861	0.164467577649706	0.543418947688275	0.703868724351529	3.08619912352859e-45	9.15967598211252e-44	-0.160449776663254
chr1	113698984	113699581	598	-	exon	RP4-730K3.3	0.85775668033535	NA	0.881160405327694	1	0.899409261413693	0.991589773625818	0.413123423495804	0.549219393653532	-1.11997798186838	-1.07776396058812	0.00114379513135391	0.00333467535760173	-0.0422140212802615
chr1	113711815	113713283	1469	-	exon	PHTF1	0.760459183098039	NA	0.791632336880928	1	0.792191013946746	0.991589773625818	0.245665265323892	0.392980328578022	-0.497961989753072	-0.522362480981866	1.7283573653956e-14	1.33657113370896e-13	0.0244004912287936
chr1	113765963	113766411	449	-	utr3	RSBN1	0.552085267413284	NA	0.422206307742394	1	0.48159125989434	0.954517340839874	0.126412687470244	0.269584250335859	0.341915448254948	0.576136766144273	3.54162646390583e-08	1.7338540805375e-07	-0.234221317889325
chr1	113797509	113811730	14222	-	exon	RSBN1	0.482669862350058	NA	0.332163903269373	1	0.363291444789974	0.922780528783041	0.0264830682687035	0.162071476569089	0.326760397049318	0.576136766144273	3.54162646390583e-08	1.7338540805375e-07	-0.249376369094954
chr1	113895146	113895344	199	-	exon	AP4B1	0.471762568786905	NA	0.31944385577931	1	0.339579275417911	0.91476950217538	0.0442324972066709	0.181682750577108	0.332719189415054	0.535735401462326	6.94731779801723e-09	3.61216693838864e-08	-0.203016212047271
chr1	113900144	113900343	200	-	exon	AP4B1	0.712297115783073	NA	0.739980584948198	1	0.753296494201816	0.991589773625818	0.283679323350695	0.429668091084287	0.529483907625462	0.535735401462326	6.94731779801723e-09	3.61216693838864e-08	-0.00625149383686352
chr1	114397464	114397913	450	-	utr3	TRIM33	0.880252295302925	NA	0.754059677146069	1	0.778375801308895	0.991589773625818	0.122395493612688	0.265438747721124	-0.045298845672886	0.325228093368465	7.30000306057828e-08	3.46396629166111e-07	-0.370526939041351
chr1	114510761	114511010	250	-	exon	TRIM33	0.589395762520785	NA	0.443133205566214	1	0.489339157273263	0.955734718368562	0.0441905028159664	0.181682750577108	0.0455520346830824	0.325228093368465	7.30000306057828e-08	3.46396629166111e-07	-0.279676058685382
chr1	114568006	114568256	251	-	utr3	BCAS2	0.112164426076329	0.846864826846961	0.0497604114600215	1	0.0332867930791105	0.559745196029905	0.108454398524597	0.250685141969947	-0.202406284001465	0.0611926137387172	0.408275391986737	0.557329386344658	-0.263598897740182
chr1	114581332	114581589	258	-	exon	BCAS2	0.00181718057785605	0.22741788148625	0.000425520486391309	1	0.000297331795926488	0.0774067017182369	0.375779551098431	0.514772544458181	0.341186738563093	0.0611926137387172	0.408275391986737	0.557329386344658	0.279994124824376
chr1	114774123	114778968	4846	-	utr3	SIKE1	0.687248283675985	0.985602685502483	0.779533242704083	1	0.799149775295815	0.991589773625818	0.0346087435667378	0.170104295227311	-0.0572105249566526	0.126701688958686	0.025794102667019	0.0567002400850636	-0.183912213915338
chr1	114780136	114780285	150	-	exon	SIKE1	0.248361460605677	0.915000428418254	0.211408335417041	1	0.142165983840964	0.798600288229269	0.81651073289365	0.883946404450834	-0.00189961626334791	0.126701688958686	0.025794102667019	0.0567002400850636	-0.128601305222034
chr1	116401128	116405750	4623	-	exon	ATP1A1-AS1	0.0348546453169096	0.697049654176431	0.0267586387828799	1	0.0707912473268951	0.684854820152222	0.0122083591664047	0.14663018614003	0.312150055534995	-0.241968390148717	0.425089404827854	0.573317623455296	0.554118445683712
chr1	116536016	116536214	199	-	exon	CD58	0.0661677734403975	NA	0.0302546133831677	1	0.0354087340490888	0.568785358702692	0.773725071071583	0.85138453102196	1.15726923805132	0.476617037687164	9.20601761117543e-05	0.000314930639824395	0.680652200364154
chr1	116574649	116574899	251	-	utr3	IGSF3	0.741704800176471	NA	0.755708230326225	1	0.768716473387451	0.991589773625818	0.295480061908879	0.440615342417293	-0.965941728202137	-0.467651712274085	1.38523507193331e-15	1.14119182550507e-14	-0.498290015928052
chr1	116576249	116576499	251	-	utr3	IGSF3	0.535256066183482	NA	0.406418213983656	1	0.386136222264582	0.929746539214831	0.0325868376914513	0.168908485284199	-0.985020236539624	-0.467651712274085	1.38523507193331e-15	1.14119182550507e-14	-0.517368524265539
chr1	116576599	116576949	351	-	utr3	IGSF3	0.156210738587315	NA	0.0822424694619795	1	0.0668930931042138	0.672239621668798	0.0228358944549738	0.156828596196198	-0.95220552009548	-0.467651712274085	1.38523507193331e-15	1.14119182550507e-14	-0.484553807821395
chr1	116577099	116579428	2330	-	utr3	IGSF3	0.278256119943241	0.929799469112785	0.176445460791365	1	0.161600001159679	0.817490452415891	0.013556417005804	0.14760814714373	-0.773080441429828	-0.467651712274085	1.38523507193331e-15	1.14119182550507e-14	-0.305428729155743
chr1	116579528	116584694	5167	-	exon	IGSF3	0.932873570842759	0.995000478279919	0.816943037865991	1	0.834882324201979	0.991589773625818	0.0403677643368444	0.176683113471627	-0.577897206278793	-0.467651712274085	1.38523507193331e-15	1.14119182550507e-14	-0.110245494004708
chr1	116589035	116600071	11037	-	exon	IGSF3	0.863039438974912	NA	0.740931104068884	1	0.767406082102398	0.991589773625818	0.0678228696715297	0.205802772711077	-0.554949757413353	-0.467651712274085	1.38523507193331e-15	1.14119182550507e-14	-0.0872980451392675
chr1	116603699	116603849	151	-	exon	IGSF3	0.675650675926542	NA	0.685304757545458	1	0.716502727562655	0.991589773625818	0.242779018640835	0.390198998819418	-0.418065941784566	-0.467651712274085	1.38523507193331e-15	1.14119182550507e-14	0.0495857704895185
chr1	116666394	116667655	1262	-	utr5	IGSF3	0.704432697287275	0.985602685502483	0.771122788112711	1	0.763091430572811	0.991589773625818	0.181488162588141	0.325939348106987	-0.336059805216739	-0.467651712274085	1.38523507193331e-15	1.14119182550507e-14	0.131591907057346
chr1	117118253	117118749	497	-	exon	TRIM45	0.465791520383002	NA	0.310462828410871	1	0.373777918228299	0.924624184564203	0.0689090335644835	0.206994992193379	-0.334029781009214	-0.142301048357759	0.352721433061014	0.500621849105429	-0.191728732651455
chr1	117121043	117121191	149	-	exon	TRIM45	0.644292705925574	NA	0.585954926849017	1	0.646125314005351	0.984613404388233	0.96248058311223	0.989011928758819	0.0944605807870455	-0.142301048357759	0.352721433061014	0.500621849105429	0.236761629144805
chr1	118883738	118884084	347	-	utr3	TBX15	0.628237905250582	NA	0.596157831728107	1	0.676342677836759	0.987364466443487	0.91146602593952	0.955102755738395	0.395470926296062	0.632488416016495	0.000597239802392503	0.00181729964732921	-0.237017489720433
chr1	118884183	118884627	445	-	utr3	TBX15	0.654681333454938	NA	0.552694792302273	1	0.623712609335384	0.981062616013812	0.334740032598883	0.477631990968818	0.378592775811319	0.632488416016495	0.000597239802392503	0.00181729964732921	-0.253895640205176
chr1	119032914	119033314	401	-	utr3	WARS2	0.451320206507434	NA	0.322189622072014	1	0.343808771088886	0.916313345460705	0.0479697718622762	0.184670767027579	-0.5000972436678	-0.155198007412328	0.217452541293595	0.346731968939151	-0.344899236255471
chr1	119623664	119647723	24060	-	utr5	ZNF697	0.217377191623096	0.9074120749996	0.244339540924156	1	0.299131266902385	0.899855183261285	0.269110829222327	0.416030073593891	0.60028780457267	0.69882508659722	7.30980268904664e-30	1.26554758549384e-28	-0.0985372820245504
chr1	119914644	119915941	1298	-	utr3	NOTCH2	0.397175025591137	0.957619535510943	0.278265399530333	1	0.170438315146356	0.829704380550339	0.0179587380195777	0.151049183644012	0.775821727735705	1.05581119631427	3.7324586254835e-94	3.70592669067585e-92	-0.279989468578567
chr1	119916140	119916539	400	-	exon	NOTCH2	0.384137688836868	0.957619535510943	0.425583863017362	1	0.410865924763619	0.937607076814378	0.187983110182148	0.332503503456395	1.00768342768517	1.05581119631427	3.7324586254835e-94	3.70592669067585e-92	-0.0481277686291055
chr1	119923817	119923967	151	-	exon	NOTCH2	0.44624701457289	0.960754405167797	0.315729804773659	1	0.261104869505659	0.878489781743408	0.00540954624101353	0.146626794155994	0.869511784108356	1.05581119631427	3.7324586254835e-94	3.70592669067585e-92	-0.186299412205916
chr1	119925486	119925636	151	-	exon	NOTCH2	0.489871312733131	0.968892848497375	0.513365717384065	1	0.533146976046188	0.967321086308682	0.225166771902077	0.370951639378954	0.979661747927223	1.05581119631427	3.7324586254835e-94	3.70592669067585e-92	-0.0761494483870484
chr1	120168908	120176515	7608	-	utr5	SEC22B	0.609364081149778	0.980801260889073	0.714365419141377	1	0.712703779571509	0.991589773625818	0.0450217799342766	0.182550877109174	0.211273774027322	0.327260105255198	2.68953612663338e-08	1.33093277939866e-07	-0.115986331227876
chr1	144422725	144423933	1209	-	utr3	NBPF15	0.945969270643605	NA	0.869075966641998	1	0.915338190056714	0.991589773625818	0.258760163335641	0.405971543819859	0.444154390445355	0.64168748211042	1.40136510938084e-06	5.87418609685019e-06	-0.197533091665065
chr1	145746811	145748008	1198	-	utr3	RNF115	0.789113824836406	0.985602685502483	0.867717123147292	1	0.886238712698821	0.991589773625818	0.195936597508776	0.34043938284384	-0.420682002798736	-0.338890908077651	3.41380810212421e-07	1.51989154887119e-06	-0.0817910947210852
chr1	145823777	145824027	251	-	utr5	RNF115	0.0323730924526487	NA	0.0159805058115092	1	0.00273502504842603	0.235102637545093	0.611029537729948	0.719138906891336	-0.177906838411849	-0.338890908077651	3.41380810212421e-07	1.51989154887119e-06	0.160984069665803
chr1	145849314	145849562	249	-	utr3	PIAS3	0.203199997054486	0.905369466751557	0.182602380638191	1	0.19514778568385	0.847120856944384	0.31576609989877	0.459931422060922	-0.204551256942274	-0.29528479582687	1.58557553089796e-06	6.60825756075358e-06	0.0907335388845956
chr1	145911635	145912542	908	-	utr3	PEX11B	0.779294497133971	0.985602685502483	0.857410327133023	1	0.776203791054309	0.991589773625818	0.109295089770362	0.251594066254632	0.404847255464107	0.457314357489962	5.38419418296884e-08	2.59025944319009e-07	-0.0524671020258549
chr1	145947751	145957951	10201	-	utr5	LIX1L	0.14833464727741	0.866832433685789	0.12425234612218	1	0.109597791222262	0.74301022608486	0.396609950027361	0.534925219556082	0.211489047633521	0.249832810717009	0.000977045393821944	0.00288011127595802	-0.0383437630834882
chr1	145960585	145961181	597	-	exon	ANKRD34A	0.823952575388363	NA	0.90052693392417	1	0.928088215020425	0.991589773625818	0.0905394181103505	0.230905011653859	0.171189616773548	0.292880050931226	0.0155651723346483	0.036276183600067	-0.121690434157678
chr1	145961429	145961727	299	-	exon	ANKRD34A	0.29347745259403	NA	0.239264917448855	1	0.238435848565749	0.874291287763351	0.278996100771672	0.425331956253494	0.45306186651013	0.292880050931226	0.0155651723346483	0.036276183600067	0.160181815578904
chr1	147159374	147162462	3089	-	utr3	PRKAB2	0.974677714419438	0.999515465797933	0.855950600795011	1	0.844673054596874	0.991589773625818	0.0632950342418637	0.200357456401171	0.96252020552781	1.06442728509242	1.5264082987486e-73	9.87889852616799e-72	-0.101907079564611
chr1	147670097	147670396	300	-	utr5	ACP6	0.698457985023959	NA	0.731448284099594	1	0.738125601046645	0.991589773625818	0.232112375605333	0.378887828557758	0.559230023520404	0.648321688788626	1.1081342052364e-12	7.62493792264391e-12	-0.089091665268222
chr1	149885705	149886054	350	-	utr3	HIST2H2BE	0.993652265376164	NA	0.946367442042245	1	0.967221711409247	0.991589773625818	0.400879648242409	0.538655911505075	-0.0954808919239439	-0.563099242805377	6.85718075917224e-05	0.000238237886325204	0.467618350881433
chr1	149913237	149913386	150	-	exon	SV2A	0.922555634074032	NA	0.827447795774864	1	0.846827920899888	0.991589773625818	0.410321580916183	0.546861389695921	-0.906982349107482	-0.790145378642194	1.61603007763126e-40	4.03159552061328e-39	-0.116836970465288
chr1	149913585	149917783	4199	-	utr5	SV2A	0.291416351014238	0.933048002947933	0.287898813147342	1	0.270416846186653	0.884119922555181	0.223019369060716	0.368648571496543	-0.858250724250866	-0.790145378642194	1.61603007763126e-40	4.03159552061328e-39	-0.0681053456086721
chr1	149923516	149923877	362	-	utr3	SF3B4	0.156227091374291	0.87523851389214	0.142006742443768	1	0.104122128835379	0.733880404295214	0.124154879692554	0.267300508087217	0.719169292902268	0.712695788894283	1.11650306705807e-57	4.7839350653166e-56	0.00647350400798419
chr1	149925947	149927225	1279	-	utr5	SF3B4	0.258209262148128	0.919754569669193	0.15501498019977	1	0.136409616138237	0.790177363259284	0.020368106948621	0.153555239576731	0.514122029091274	0.712695788894283	1.11650306705807e-57	4.7839350653166e-56	-0.19857375980301
chr1	149943351	149944998	1648	-	utr3	OTUD7B	0.293196449347329	0.933048002947933	0.187917789085308	1	0.209674550763232	0.858600133825575	0.0558041833714071	0.191908297198211	-0.0340411856080653	0.25118626178646	0.000400560988444154	0.00125276019194242	-0.285227447394525
chr1	149959687	149960966	1280	-	exon	OTUD7B	0.57700256288983	NA	0.548086196677006	1	0.594394896231789	0.98006852982119	0.654807804211039	0.756671235985764	0.450948889349433	0.25118626178646	0.000400560988444154	0.00125276019194242	0.199762627562974
chr1	150220688	150229145	8458	-	utr3	ANP32E	0.431898512382324	0.960010182394116	0.30784185171384	1	0.158790495476242	0.816203749554644	0.0199552011563298	0.153435878245214	-1.66175860971618	-1.45531792794177	4.31477678423668e-172	1.40360824258794e-169	-0.206440681774416
chr1	150231858	150235761	3904	-	utr5	ANP32E	0.252691051389702	0.917106438329528	0.24452073690318	1	0.113403335428429	0.750582552167387	0.324302788441251	0.468306640310625	-1.54582002248133	-1.45531792794177	4.31477678423668e-172	1.40360824258794e-169	-0.0905020945395596
chr1	150235860	150236107	248	-	utr5	ANP32E	0.122192241225375	0.852831409349574	0.0604924229441212	1	0.0261189851422209	0.521849628774244	0.00505390283513418	0.146626794155994	-1.982247327496	-1.45531792794177	4.31477678423668e-172	1.40360824258794e-169	-0.526929399554235
chr1	150576984	150578531	1548	-	utr3	MCL1	0.194094768544294	0.903822563918379	0.138120488241318	1	0.149298691669736	0.807258069045619	0.0452849123436413	0.182738852013205	0.147034882217974	0.394553477974142	4.45976476626809e-20	4.74231244371811e-19	-0.247518595756168
chr1	150578729	150579142	414	-	exon	MCL1	0.607774096997328	0.980801260889073	0.445988350682965	1	0.397586707482671	0.934423516345866	0.0072526556664394	0.146626794155994	0.157141221659007	0.394553477974142	4.45976476626809e-20	4.74231244371811e-19	-0.237412256315134
chr1	150622320	150622619	300	-	utr3	ENSA	0.782716902616207	0.985602685502483	0.624435432585036	1	0.68835705055311	0.98983597286045	0.0190694609585126	0.152119504383022	-0.900963028663633	-0.705973479484805	5.56167530400224e-48	1.80447898347569e-46	-0.194989549178828
chr1	150625437	150625786	350	-	utr3	ENSA	0.755989251670469	0.985602685502483	0.824653903956057	1	0.834085369249531	0.991589773625818	0.0579532935525516	0.194310506808029	-0.81077887577212	-0.705973479484805	5.56167530400224e-48	1.80447898347569e-46	-0.104805396287315
chr1	150627233	150629612	2380	-	utr3	ENSA	0.614390467702598	0.980801260889073	0.703023209669232	1	0.634500638591294	0.983408658161248	0.0478744934332205	0.184670767027579	-0.828845077350956	-0.705973479484805	5.56167530400224e-48	1.80447898347569e-46	-0.122871597866151
chr1	150648162	150648659	498	-	utr3	GOLPH3L	0.0533091432201176	0.749950377981229	0.0154453284293638	1	0.0313301710835537	0.549365438924752	0.0161503715765504	0.149276931385737	-0.240995295809969	0.355539567294812	0.000437762678564136	0.00135964908318356	-0.596534863104781
chr1	150960633	150963035	2403	-	exon	CERS2	0.733002670877835	0.985602685502483	0.624176839473759	1	0.675087688330018	0.987364466443487	0.180864153692186	0.325304090624425	0.183558513384581	0.198664568338038	0.000243572289510847	0.00078788927300493	-0.0151060549534578
chr1	151002257	151002556	300	-	utr5	FAM63A	0.795604467817264	NA	0.696665936957151	1	0.739997619493652	0.991589773625818	0.275829412573616	0.422053321858713	-1.24268991036737	-0.623325255372471	3.02516635975066e-06	1.22628607824423e-05	-0.619364654994899
chr1	151052814	151055207	2394	-	utr3	CDC42SE1	0.416125244707661	0.960010182394116	0.503293496138542	1	0.51116087337426	0.960614598486389	0.137026264666171	0.280257114099847	-0.0418813099939717	-0.00592639869459817	0.919078617469196	0.95560520900374	-0.0359549112993735
chr1	151132727	151132876	150	-	exon	SEMA6C	0.311677482949735	NA	0.238519755643139	1	0.320990584181412	0.908854489864475	0.901648863823732	0.948057634167363	-1.38241038801294	-0.842870273993959	3.85058549563989e-06	1.54366831861043e-05	-0.539540114018982
chr1	151165604	151165850	247	-	utr5	LYSMD1	0.670648702770815	NA	0.558996937004722	1	0.619116498954312	0.981062616013812	0.261948369275193	0.408961736882138	-0.0230453038463813	0.181391225796418	0.425532384756354	0.573727280816455	-0.2044365296428
chr1	151176535	151176885	351	-	utr3	VPS72	0.585453516874119	0.976519506434753	0.669472140815783	1	0.651494432061429	0.98524406874069	0.0339379813880767	0.169862538351079	-0.143257185291886	-0.0551207999696411	0.360699393324013	0.508761473137242	-0.088136385322245
chr1	151185653	151190206	4554	-	utr5	VPS72	0.684412306416023	0.985602685502483	0.799589574914821	1	0.811803749131441	0.991589773625818	0.17037549614816	0.315207295917339	-0.0796509996159747	-0.0551207999696411	0.360699393324013	0.508761473137242	-0.0245301996463336
chr1	151315693	151316337	645	-	exon	PI4KB	0.243707728302059	0.914216932720294	0.150417537793759	1	0.179300337395347	0.838333219473961	0.0127344852825708	0.14663018614003	-0.193192242404507	0.141033716000728	0.0060086251458991	0.0152814771609982	-0.334225958405235
chr1	151342285	151342833	549	-	exon	RFX5	0.169608756314312	0.897637847779454	0.16797392231296	1	0.113673867612532	0.750582552167387	0.378871325649306	0.517717875505288	-0.780078482161944	-0.814449717380047	4.74573713662782e-34	9.56225421588016e-33	0.0343712352181024
chr1	151346432	151346779	348	-	utr5	RFX5	0.160746907976968	NA	0.110423541927033	1	0.120371230873192	0.760999172238111	0.944929088081103	0.97864663754499	-0.768469279699502	-0.814449717380047	4.74573713662782e-34	9.56225421588016e-33	0.0459804376805444
chr1	151402874	151403272	399	-	utr3	POGZ	0.639716565730816	NA	0.520819035197188	1	0.56073536668045	0.973283684080414	0.0581414134254521	0.194400344913944	-0.179872876509236	-0.139958676395877	0.0158874843702435	0.0369403062245397	-0.0399142001133587
chr1	151404818	151406364	1547	-	exon	POGZ	0.265156645066344	0.923784469719012	0.170329784791396	1	0.158746317597324	0.816203749554644	0.00479246553234425	0.146626794155994	-0.210332238900677	-0.139958676395877	0.0158874843702435	0.0369403062245397	-0.0703735625048002
chr1	151428088	151428337	250	-	exon	POGZ	0.419964515464428	0.960010182394116	0.42451028965964	1	0.423613371662125	0.941791899818991	0.196445390222764	0.34097476404902	-0.241224084238395	-0.139958676395877	0.0158874843702435	0.0369403062245397	-0.101265407842518
chr1	151759741	151760864	1124	-	utr3	MRPL9	0.423017641484292	0.960010182394116	0.455916346722106	1	0.438811637038041	0.945421753896621	0.265979541560363	0.413102583369033	-0.0287420524026445	0.0223031716721818	0.765928270153196	0.8533978378024	-0.0510452240748263
chr1	151762943	151763466	524	-	exon	RP11-98D18.3	0.101875779088883	0.844307599957942	0.0801370498241	1	0.0840997368125571	0.707456222759731	1	1	0.106985339628676	0.843507735250026	0.542502300422318	0.679875601052367	-0.736522395621349
chr1	151874332	151874831	500	-	utr3	THEM4	0.196687453034637	NA	0.102901553097343	1	0.0984348131677924	0.723248242033166	0.00967755662193981	0.14663018614003	-0.642445059113569	-0.329700367258384	0.00690589322244089	0.0173070854676539	-0.312744691855184
chr1	151986250	151993893	7644	-	utr5	S100A10	0.348094914175691	0.956723131087857	0.381993090800264	1	0.327770567819001	0.909057104007267	0.0255974462320678	0.161008257025591	0.59730134413518	0.624046609515957	3.28487783914536e-43	9.0235594241323e-42	-0.0267452653807766
chr1	152308423	152308623	201	-	exon	FLG	0.528819013303209	NA	0.387445276895993	1	0.447648736509982	0.946116031529238	0.249895853506261	0.396627552771713	-0.0468034540739583	0.336985446126194	0.0129344631369198	0.0306889378247667	-0.383788900200153
chr1	152309623	152309773	151	-	exon	FLG	0.499510038565029	NA	0.386152679485445	1	0.471847017024952	0.953676183496136	0.259322823374669	0.406495188764771	-0.488188220245975	0.336985446126194	0.0129344631369198	0.0306889378247667	-0.82517366637217
chr1	152310372	152310522	151	-	exon	FLG	0.847074964143566	NA	0.757614614482407	1	0.820825754208913	0.991589773625818	0.375949309576516	0.514816992815283	-0.0683096331598206	0.336985446126194	0.0129344631369198	0.0306889378247667	-0.405295079286015
chr1	153608040	153608907	868	-	utr5	S100A16	0.00952777531598004	0.464947220008073	0.0105695671048048	1	0.0101690166306691	0.396393272124258	0.517248508823175	0.640843714915012	0.64692982561367	0.607454019934592	3.55584711182913e-57	1.51310168925562e-55	0.0394758056790772
chr1	153819614	153828287	8674	-	exon	GATAD2B	0.827289007508536	NA	0.692902825570491	1	0.709051950691672	0.991589773625818	0.207166316137887	0.35242062366196	0.0502687877380482	0.245329434863094	0.00074610640987934	0.00224158327517887	-0.195060647125046
chr1	153945266	153946646	1381	-	utr5	DENND4B	0.632863107593983	NA	0.592010766728169	1	0.629948545261041	0.982205969300245	0.747377093571484	0.830409120432632	-0.0477912748872899	-0.108462993830227	0.0673380176772042	0.130870042530738	0.0606717189429371
chr1	153947966	153948164	199	-	utr3	CRTC2	0.664155443507839	0.985276286117593	0.52503595082843	1	0.584169538945278	0.979977067375962	0.0155390098171789	0.149276931385737	0.163723706068212	0.211441636890391	0.000396930832843794	0.00124234978863111	-0.0477179308221795
chr1	153949338	153951707	2370	-	utr3	CRTC2	0.202298550458612	0.905369466751557	0.186642390473098	1	0.119674723808358	0.760999172238111	0.0644574248293813	0.201545363819136	0.219044170912625	0.211441636890391	0.000396930832843794	0.00124234978863111	0.00760253402223374
chr1	153951955	153952251	297	-	utr3	CRTC2	0.249871005458779	0.916827153443981	0.215954990283539	1	0.214130233665625	0.862984546717953	0.244730021028834	0.3920215750558	0.18802588560809	0.211441636890391	0.000396930832843794	0.00124234978863111	-0.0234157512823016
chr1	153981813	153982059	247	-	utr3	RAB13	0.00094410551589274	0.163581333371802	0.000155175692441596	1	3.19877726449589e-06	0.00543559496617793	0.000674328367044508	0.146626794155994	-2.02038787479584	-1.62102515947453	1.32513844506651e-110	1.80007680095491e-108	-0.399362715321317
chr1	154157601	154158638	1038	-	utr3	TPM3	0.00845071495061726	0.456875613622744	0.00356061611401746	1	0.000880743812774885	0.134941502855641	0.0245552352192638	0.159833796955537	0.562428788239784	0.472543967865875	1.63086662115202e-29	2.76922496392454e-28	0.0898848203739091
chr1	154172959	154178141	5183	-	utr3	TPM3	0.672148952045025	0.985602685502483	0.51062713078725	1	0.431366899776176	0.942671938326783	0.146852094711637	0.291227543716121	0.322626335667363	0.472543967865875	1.63086662115202e-29	2.76922496392454e-28	-0.149917632198512
chr1	154207252	154207550	299	-	utr3	C1orf43	0.863512774870736	0.990341409983363	0.70694802520697	1	0.733761121166855	0.991589773625818	0.0163407224514096	0.149276931385737	-0.279631485714169	-0.146559167227482	0.00109870366258047	0.00321420549638824	-0.133072318486687
chr1	154550112	154551244	1133	-	utr3	UBE2Q1	0.459690239738966	0.964162565096353	0.324273304283681	1	0.351840420478906	0.918219750615608	0.116704650796517	0.259542320620642	-0.336226205196684	-0.0573882932186298	0.337988371428195	0.485311099246095	-0.278837911978054
chr1	154558358	154558506	149	-	exon	UBE2Q1	0.863132775596613	NA	0.929159433287572	1	0.953667605868179	0.991589773625818	0.593375432788125	0.704831105822595	-0.308911347048459	-0.0573882932186298	0.337988371428195	0.485311099246095	-0.251523053829829
chr1	154584598	154585219	622	-	utr3	ADAR	0.151834967329027	0.870618054594834	0.0885291932019621	1	0.0562048906236572	0.639989031718121	0.0111139446048074	0.14663018614003	0.552065386730704	0.760560627187604	1.32561742446718e-91	1.26537604575684e-89	-0.2084952404569
chr1	154601108	154601805	698	-	utr5	ADAR	0.175425335562725	0.902851212869509	0.116452964886184	1	0.120490532238786	0.760999172238111	0.041910549830704	0.17869343007197	0.526252095928086	0.760560627187604	1.32561742446718e-91	1.26537604575684e-89	-0.234308531259518
chr1	154601904	154602252	349	-	utr5	ADAR	0.931188313479588	0.994868894747591	0.765920936744269	1	0.804821518574271	0.991589773625818	0.0404626059852129	0.176683113471627	0.614017361677258	0.760560627187604	1.32561742446718e-91	1.26537604575684e-89	-0.146543265510346
chr1	154602352	154608115	5764	-	utr5	ADAR	0.9630244142305	0.997983801312897	0.822268803734381	1	0.82228249739628	0.991589773625818	0.00685111856102627	0.146626794155994	0.567503077987868	0.760560627187604	1.32561742446718e-91	1.26537604575684e-89	-0.193057549199736
chr1	154925128	154926461	1334	-	utr3	PMVK	0.897803603061531	0.992647775653167	0.994498096031167	1	0.988512938248635	0.991589773625818	0.0809828536945785	0.22046516411719	-0.501371046101786	-0.358038445069293	7.44377228031979e-06	2.88814158955346e-05	-0.143332601032493
chr1	154944816	154945014	199	-	utr3	PBXIP1	0.893335968349708	NA	0.942145524377955	1	0.940597599831031	0.991589773625818	0.179299806006356	0.323594860854573	-1.26524191863572	-1.12400622912876	1.18739703893471e-61	5.8361862810304e-60	-0.141235689506965
chr1	154945813	154946603	791	-	exon	PBXIP1	0.671898500745747	0.985602685502483	0.531300826030072	1	0.48900385065735	0.955734718368562	0.0425671197880704	0.179675824762492	-1.26001073529923	-1.12400622912876	1.18739703893471e-61	5.8361862810304e-60	-0.136004506170472
chr1	154947440	154947999	560	-	utr3	PBXIP1	0.490360031829612	NA	0.467000038530885	1	0.481668357872765	0.954517340839874	0.455459066012983	0.587344396371685	-1.16056268332194	-1.12400622912876	1.18739703893471e-61	5.8361862810304e-60	-0.0365564541931798
chr1	154948275	154951471	3197	-	utr3	PBXIP1	0.817795123583737	0.987475409861288	0.688573560583909	1	0.686527094101439	0.989206009709097	0.0347186773037789	0.170241740861027	-1.41581836771555	-1.12400622912876	1.18739703893471e-61	5.8361862810304e-60	-0.291812138586786
chr1	154958517	154959014	498	-	utr3	PYGO2	0.392921178200966	0.957619535510943	0.449385572300968	1	0.445489808250694	0.94554988421264	0.20354729111699	0.348350821879833	-0.157429930081058	-0.20279590467344	0.000342590718118274	0.00108254988804168	0.0453659745923824
chr1	154959164	154959661	498	-	exon	PYGO2	0.567364520163423	0.973843454610507	0.649268836257926	1	0.624632569791487	0.981062616013812	0.0573441803479393	0.193549552015833	-0.282079330180564	-0.20279590467344	0.000342590718118274	0.00108254988804168	-0.0792834255071236
chr1	154963745	154963945	201	-	utr3	SHC1	0.22071724431035	0.9074120749996	0.235596955622619	1	0.276758077864699	0.887328024035011	0.28356788840076	0.429603742096532	-0.00783195012911901	-0.0205428932277775	0.670416605706523	0.781862811589337	0.0127109430986585
chr1	154968846	154970263	1418	-	utr5	SHC1	0.629140504471273	0.980801260889073	0.749108330484056	1	0.761813715373147	0.991589773625818	0.0868162270202042	0.22695579787139	-0.106298496392182	-0.0205428932277775	0.670416605706523	0.781862811589337	-0.0857556031644042
chr1	154970363	154970512	150	-	utr5	SHC1	0.853228487746665	0.988372004714963	0.70916420179438	1	0.693648315259589	0.990957907526704	0.091861701241608	0.232225983176648	-0.420546169950791	-0.0205428932277775	0.670416605706523	0.781862811589337	-0.400003276723014
chr1	155250542	155250691	150	-	exon	FAM189B	0.21391729823849	0.907068754702241	0.181376543968223	1	0.183878486210244	0.842325145636334	0.386421022018227	0.524354391547347	-0.243226496723623	-0.363119735720088	7.75598266218005e-09	4.01994044773747e-08	0.119893238996465
chr1	155262031	155262330	300	-	utr5	SCAMP3	0.176713658998678	0.902851212869509	0.189490793747731	1	0.20336566108361	0.853754495166059	0.516810748787039	0.640471160666136	0.263772789188949	0.190664311901845	2.35608950786609e-05	8.64237402121265e-05	0.0731084772871035
chr1	155269427	155273286	3860	-	utr5	CLK2	0.188789064886644	0.902851212869509	0.163268713033794	1	0.171353569120355	0.830746879811737	0.644087646309769	0.748200005271406	0.171334145468897	0.119021456208951	0.175908129592387	0.291897220478729	0.0523126892599461
chr1	155320405	155320553	149	-	exon	RUSC1-AS1	0.192121011750156	0.90352082709858	0.191020757395331	1	0.18588462732255	0.842325145636334	0.0489080367338376	0.18540598918884	-0.314596248046101	-0.0370583043024468	0.936244342958441	0.965534930586974	-0.277537943743654
chr1	155338101	155339337	1237	-	exon	ASH1L	0.572063754340945	NA	0.529822332168873	1	0.519159021590599	0.96300512842751	0.459251731662153	0.590841308295751	-0.271493978019927	-0.172959334871104	0.0099404337588964	0.024153055903803	-0.0985346431488231
chr1	155438416	155438965	550	-	exon	ASH1L	0.412643157892151	NA	0.395369708111827	1	0.40045011940412	0.934990140837092	0.42449323610375	0.56008087008478	-0.312113046297728	-0.172959334871104	0.0099404337588964	0.024153055903803	-0.139153711426624
chr1	155459893	155478728	18836	-	exon	ASH1L	0.183114941295815	0.902851212869509	0.0893672074853578	1	0.0914745265906934	0.717496820334158	0.0050606778807829	0.146626794155994	0.224066439694705	-0.172959334871104	0.0099404337588964	0.024153055903803	0.397025774565809
chr1	155481374	155482272	899	-	utr3	ASH1L	0.274791525021114	0.929131970259064	0.176369618603604	1	0.164639703863847	0.823380116191006	0.10415214753512	0.245364452176647	-0.164856959698751	-0.172959334871104	0.0099404337588964	0.024153055903803	0.00810237517235252
chr1	155520247	155562273	42027	-	utr5	ASH1L	0.917408112416015	NA	0.989869711869855	1	0.979196670491442	0.991589773625818	0.350226854585074	0.490406799453457	-0.0201219314377622	-0.172959334871104	0.0099404337588964	0.024153055903803	0.152837403433342
chr1	155650258	155660532	10275	-	utr3	YY1AP1	0.102686891318037	0.844307599957942	0.045450569975625	1	0.0514152100599926	0.6314409372151	0.0068675667479714	0.146626794155994	0.124820293830668	0.290944258111907	0.000385561597597275	0.00120921468697164	-0.166123964281239
chr1	155660631	155660780	150	-	utr3	YY1AP1	0.481398373851257	NA	0.33167603583097	1	0.330910190625758	0.909539970286555	0.0449144156400115	0.182550877109174	0.0523926165574311	0.290944258111907	0.000385561597597275	0.00120921468697164	-0.238551641554476
chr1	155752490	155753352	863	-	utr3	GON4L	0.917326537521479	NA	0.947335421482077	1	0.96476399449156	0.991589773625818	0.431706401934045	0.566607420074275	-0.175777975815069	0.18345530425567	0.0194643252623665	0.0442375908679433	-0.359233280070738
chr1	155765171	155765620	450	-	utr3	GON4L	0.792943923175151	NA	0.829551634632979	1	0.846677379650265	0.991589773625818	0.131939669386649	0.275042306820308	0.215068626723247	0.18345530425567	0.0194643252623665	0.0442375908679433	0.0316133224675775
chr1	155765720	155765869	150	-	exon	GON4L	0.463197757930007	NA	0.411089178348555	1	0.466165170064891	0.950759148453906	0.944884481981163	0.97864663754499	0.325142663361024	0.18345530425567	0.0194643252623665	0.0442375908679433	0.141687359105355
chr1	155766517	155767093	577	-	exon	GON4L	0.920416273126255	NA	0.95124901554975	1	0.967383563598154	0.991589773625818	0.282586686584725	0.428596882560099	0.0705808572479841	0.18345530425567	0.0194643252623665	0.0442375908679433	-0.112874447007685
chr1	155853457	155853806	350	-	utr5	GON4L	0.990468583797565	NA	0.940447357080917	1	0.964303507899338	0.991589773625818	0.14634475240141	0.290989291508685	0.137226211648798	0.18345530425567	0.0194643252623665	0.0442375908679433	-0.0462290926068716
chr1	155900288	155900536	249	-	utr3	RIT1	0.586549842967891	0.976519506434753	0.45025379802806	1	0.404391121612587	0.936315972399663	0.0181076993589794	0.151049183644012	-0.290549213462032	0.011174292831899	0.890974008987775	0.936391510517323	-0.301723506293931
chr1	155913242	155913492	251	-	utr3	KIAA0907	0.124265190472587	NA	0.0500605444589606	1	0.0542781915105703	0.63964179200856	0.0234590097530543	0.157538184416304	0.162665043424037	0.369315223627396	7.72817796168982e-07	3.32111496170446e-06	-0.206650180203358
chr1	155913940	155914339	400	-	utr3	KIAA0907	0.113159581350347	NA	0.073590389071349	1	0.0531505804253857	0.638080057361149	0.977419884417031	0.997687015468492	0.478348367567994	0.369315223627396	7.72817796168982e-07	3.32111496170446e-06	0.109033143940599
chr1	155947650	155950402	2753	-	utr3	ARHGEF2	0.768802588202237	0.985602685502483	0.630333009820352	1	0.613171024460127	0.981062616013812	0.195684343575306	0.340317431160181	-0.397482844225608	-0.227049881471668	4.57798520658122e-05	0.000162313965670884	-0.170432962753939
chr1	155951047	155951764	718	-	exon	MIR6738	0.290226548515314	0.933048002947933	0.273283199839031	1	0.292134823452741	0.894752369810773	0.364897301000256	0.504486712300058	-0.0946598166532875	NA	NA	NA	NA
chr1	156009098	156009644	547	-	utr3	SSR2	0.297046142919641	0.933409027919222	0.182768332516451	1	0.145990421986622	0.801819397841701	0.00437269234884263	0.146626794155994	-0.515186589708961	-0.322879707233977	5.92974762402126e-16	4.97796775920807e-15	-0.192306882474984
chr1	156036047	156036444	398	-	utr3	UBQLN4	0.988465983585875	0.999999361947495	0.884546023121617	1	0.873125474040874	0.991589773625818	0.0283645094364744	0.163973870051615	-0.37079859318618	-0.340186046306496	1.24429952954678e-06	5.24515213452431e-06	-0.0306125468796844
chr1	156036842	156037041	200	-	utr3	UBQLN4	0.73414089001548	0.985602685502483	0.779144441305322	1	0.811678925718679	0.991589773625818	0.259903132432042	0.407115507535383	-0.312792810418822	-0.340186046306496	1.24429952954678e-06	5.24515213452431e-06	0.0273932358876733
chr1	156076543	156077340	798	-	utr3	MEX3A	0.359123976605038	0.957524686163211	0.366134817287928	1	0.440906545272574	0.945421753896621	0.175505925753341	0.320020425675202	-0.918610550640067	-0.826032717631043	1.96912602141533e-22	2.37129579286173e-21	-0.0925778330090237
chr1	156077489	156077638	150	-	exon	MEX3A	0.247513754824148	NA	0.162677705573184	1	0.186287843039882	0.842325145636334	0.840935535427034	0.902443852807562	-0.580557182359822	-0.826032717631043	1.96912602141533e-22	2.37129579286173e-21	0.245475535271222
chr1	156249472	156249620	149	-	utr3	SMG5	0.809811463847333	0.985602685502483	0.67860679137615	1	0.757878300956135	0.991589773625818	0.0547785355189629	0.191164378474731	1.12947310238232	1.18539180967903	1.05609099322218e-195	4.8351365973022e-193	-0.0559187072967096
chr1	156250265	156250463	199	-	utr3	SMG5	0.845333388071806	0.98836691272305	0.703730172887441	1	0.696723721045361	0.991279919243319	0.00407936906322037	0.146626794155994	1.16015743515933	1.18539180967903	1.05609099322218e-195	4.8351365973022e-193	-0.0252343745196932
chr1	156265931	156266278	348	-	exon	SMG5	0.981669889015762	0.999999361947495	0.833440124370306	1	0.80870074421806	0.991589773625818	0.0457994126863733	0.182990745344988	1.06044075881339	1.18539180967903	1.05609099322218e-195	4.8351365973022e-193	-0.12495105086564
chr1	156466327	156466577	251	-	utr3	MEF2D	0.412324088259822	0.959771074967616	0.392960733601593	1	0.415556941180556	0.940964059627305	0.156798976319842	0.301717774899164	0.220684125116439	0.211426438281575	7.04288280417593e-05	0.000244380619744058	0.00925768683486433
chr1	156468262	156468942	681	-	utr3	MEF2D	0.494604538514417	0.96963865627465	0.501889090300168	1	0.527633178182067	0.966209236504069	0.358909734610831	0.499087989833779	0.182677306042535	0.211426438281575	7.04288280417593e-05	0.000244380619744058	-0.0287491322390398
chr1	156526054	156526304	251	-	utr3	IQGAP3	0.540356475819917	NA	0.520391114716269	1	0.479690990593257	0.954382262819911	0.55507388814034	0.671766987188038	-0.761994783614226	-0.761809554276237	9.56129824989082e-41	2.41454521585343e-39	-0.000185229337988591
chr1	156594637	156595733	1097	-	utr3	GPATCH4	0.00228314283857408	0.245828392737523	0.00142814914737912	1	0.000361373431782011	0.0858529235247333	0.0105501814904678	0.14663018614003	0.589379366265733	0.947677364648349	6.82576753337538e-72	4.21883626819099e-70	-0.358297998382616
chr1	156637932	156638229	298	-	exon	RP11-284F21.9	0.290187343673319	NA	0.184074776170743	1	0.205120734601977	0.854759413666041	0.0375352184501662	0.173759405587087	-0.491186816256041	-0.123211786503971	0.321563397940288	0.467840398239142	-0.36797502975207
chr1	156638526	156638774	249	-	exon	RP11-284F21.9	0.542076520282359	NA	0.484980059930032	1	0.480204271288801	0.954382262819911	0.443763959398242	0.577072523782087	0.0880558585695988	-0.123211786503971	0.321563397940288	0.467840398239142	0.21126764507357
chr1	156639220	156639418	199	-	exon	RP11-284F21.9	0.915213420229057	NA	0.938180866047742	1	0.964126407263175	0.991589773625818	0.510582248468709	0.635194901056713	-0.255426272889753	-0.123211786503971	0.321563397940288	0.467840398239142	-0.132214486385782
chr1	156639517	156639914	398	-	exon	RP11-284F21.9	0.504048108852418	NA	0.450640143381206	1	0.494343073023013	0.95690981311556	0.6312216144563	0.736366124784195	-0.183128177629689	-0.123211786503971	0.321563397940288	0.467840398239142	-0.059916391125718
chr1	156642013	156642211	199	-	exon	RP11-284F21.10	0.986333924147348	0.999999361947495	0.901461200007668	1	0.902487438755738	0.991589773625818	0.0711626610136791	0.209574989706584	0.702607991012838	0.826008027760154	1.90701776087791e-40	4.74317908472682e-39	-0.123400036747316
chr1	156642409	156642905	497	-	exon	RP11-284F21.10	0.753264030573132	0.985602685502483	0.862790808967349	1	0.889173757418067	0.991589773625818	0.0259462667887385	0.161552983309681	0.781591837180028	0.826008027760154	1.90701776087791e-40	4.74317908472682e-39	-0.0444161905801267
chr1	156646602	156647075	474	-	exon	RP11-284F21.7	0.71828623888077	0.985602685502483	0.826225021531687	1	0.797870019094852	0.991589773625818	0.0895390767401866	0.230132451760648	0.726401248520089	0.89098073910789	6.6331897204737e-15	5.25616504677152e-14	-0.164579490587801
chr1	156669656	156669805	150	-	exon	NES	0.592314661605321	0.978294866273468	0.63427491099479	1	0.623311622018193	0.981062616013812	0.0576816472630103	0.193953112185679	-0.0673591862184122	0.1051819453785	0.0542625685249278	0.108441797885522	-0.172541131596912
chr1	156670003	156670351	349	-	exon	NES	0.0300107245002386	0.671455203437712	0.0103013669402113	1	0.00740507523182899	0.353101189370785	0.000204654932800419	0.146626794155994	-0.229342166742284	0.1051819453785	0.0542625685249278	0.108441797885522	-0.334524112120784
chr1	156670500	156670797	298	-	exon	NES	0.264239326540161	0.923784469719012	0.163979376508822	1	0.131395845756637	0.782238074917056	0.0154911498494817	0.149276931385737	-0.117012373211513	0.1051819453785	0.0542625685249278	0.108441797885522	-0.222194318590012
chr1	156670996	156671492	497	-	exon	NES	0.129881258254708	0.856486445588769	0.0699624958967512	1	0.0562902151527818	0.639989031718121	0.0609986511541195	0.19751859194554	-0.134104476248996	0.1051819453785	0.0542625685249278	0.108441797885522	-0.239286421627496
chr1	156672832	156673179	348	-	exon	NES	0.940416016020674	0.995380169380462	0.789822964107512	1	0.808826930112715	0.991589773625818	0.00862035464378763	0.14663018614003	0.0385430296923832	0.1051819453785	0.0542625685249278	0.108441797885522	-0.0666389156861164
chr1	156676802	156677298	497	-	utr5	NES	0.943295865457309	0.995440873163705	0.93222108434665	1	0.941917640704211	0.991589773625818	0.111536168982113	0.254176957761101	-0.0858495572003781	0.1051819453785	0.0542625685249278	0.108441797885522	-0.191031502578878
chr1	156723132	156724173	1042	-	utr3	ISG20L2	0.433131376835716	0.960010182394116	0.289965276484316	1	0.301628140142742	0.902468284026801	0.00920040711705095	0.14663018614003	0.217689303381717	0.28867072172477	1.12756738704298e-06	4.77506826136754e-06	-0.070981418343053
chr1	156725825	156728402	2578	-	utr5	ISG20L2	0.480904576037292	0.968359245434063	0.601392227938267	1	0.567274194768004	0.974359128046422	0.125864199417408	0.269059196650295	0.0711471774550628	0.28867072172477	1.12756738704298e-06	4.77506826136754e-06	-0.217523544269707
chr1	156743655	156745176	1522	-	exon	HDGF	0.0951138970790366	0.837800882451837	0.053104804411405	1	0.0207478450914551	0.486598143600349	0.0238171010482622	0.158287401324061	-0.491896981551016	-0.300158794315708	5.59360619432035e-12	3.67208512857626e-11	-0.191738187235308
chr1	156751358	156751708	351	-	utr5	HDGF	0.40172495749373	0.957619535510943	0.27326803796795	1	0.175114852487901	0.832492774325085	0.00405779974417053	0.146626794155994	-0.613941217939376	-0.300158794315708	5.59360619432035e-12	3.67208512857626e-11	-0.313782423623668
chr1	157045120	157045320	201	-	utr5	ARHGEF11	0.244995456170238	NA	0.160800355036593	1	0.201977724973291	0.85126665957176	1	1	0.480571967973172	0.464793477583838	7.82324000449432e-13	5.42840198234951e-12	0.0157784903893338
chr1	157123178	157123575	398	-	utr3	ETV3	0.722234556107208	0.985602685502483	0.761501324829851	1	0.75802493139581	0.991589773625818	0.130299118057198	0.273565832941196	0.664498142906823	0.676175151091539	8.51419147960119e-23	1.04412874975288e-21	-0.0116770081847158
chr1	157124817	157125960	1144	-	utr3	ETV3	0.443226013575091	0.960010182394116	0.508711476186875	1	0.484662332681519	0.954517340839874	0.302152391773223	0.447282213275132	0.607747661401558	0.676175151091539	8.51419147960119e-23	1.04412874975288e-21	-0.0684274896899814
chr1	157135628	157138375	2748	-	utr5	ETV3	0.708241643343893	NA	0.717233723597694	1	0.737579926972403	0.991589773625818	0.307522452493262	0.452009882991591	0.621687456273726	0.676175151091539	8.51419147960119e-23	1.04412874975288e-21	-0.0544876948178127
chr1	159200858	159201205	348	-	exon	CADM3-AS1	0.272339568829711	NA	0.159695877948801	1	0.156561144413569	0.813003532782957	0.0428098216756896	0.18020766160993	-0.378897726668903	-1.03144699729869	0.800441051430555	NA	0.652549270629787
chr1	159201304	159202329	1026	-	exon	CADM3-AS1	0.199496801389199	0.90417673587716	0.113983008831606	1	0.0960049609263015	0.72192436867262	0.00546486526881296	0.146626794155994	-0.333967699209994	-1.03144699729869	0.800441051430555	NA	0.697479298088696
chr1	159872562	159873140	579	-	utr3	CFAP45	0.0871725616923939	NA	0.0276209672091751	1	0.042660734094496	0.595085404249492	0.00769545703978447	0.146626794155994	-0.517969640828622	0.00560489213170139	0.976335892506524	0.985463879743561	-0.523574532960324
chr1	159876533	159877389	857	-	utr3	CFAP45	0.590906035454305	NA	0.483573312500281	1	0.526821654087709	0.965935040221597	0.156687684769898	0.301658894192906	-0.295046519914946	0.00560489213170139	0.976335892506524	0.985463879743561	-0.300651412046647
chr1	159918405	159918554	150	-	utr3	TAGLN2	0.384932964139829	0.957619535510943	0.403419052671547	1	0.313577689273987	0.908022967665499	0.0546206888713316	0.190942568988766	-0.587789792042447	-0.616681283482892	3.74700478047609e-59	1.6904598391918e-57	0.0288914914404447
chr1	159920426	159923473	3048	-	utr5	TAGLN2	0.43720960200786	0.960010182394116	0.559134021563143	1	0.579206142071805	0.977797252894198	0.0438657927805002	0.1814639824099	-0.728194943163877	-0.616681283482892	3.74700478047609e-59	1.6904598391918e-57	-0.111513659680985
chr1	159928439	159928987	549	-	exon	IGSF9	0.611267392275858	NA	0.622753988532157	1	0.636130646102485	0.983408658161248	0.367549451479927	0.507065786926179	-0.69808030722762	-0.775361299430064	8.74295658996887e-15	6.87288126466774e-14	0.0772809922024446
chr1	160030254	160030502	249	-	utr3	PIGM	0.343969212240446	NA	0.212807290696817	1	0.237735430366455	0.873646394515228	0.0610946305277622	0.197524980297566	-0.235730048183934	0.0333903405942183	0.757771979397665	0.84725544390434	-0.269120388778152
chr1	160030601	160031395	795	-	exon	PIGM	0.639736957851909	0.980801260889073	0.499830540075172	1	0.539208965088327	0.967321086308682	0.250992451270117	0.397653669317438	-0.193111834707811	0.0333903405942183	0.757771979397665	0.84725544390434	-0.226502175302029
chr1	160031495	160031892	398	-	utr5	PIGM	0.608161689620818	NA	0.604786950896437	1	0.615757546114234	0.981062616013812	0.328131492896245	0.471512443512962	-0.111529065306473	0.0333903405942183	0.757771979397665	0.84725544390434	-0.144919405900691
chr1	160093034	160093960	927	-	exon	IGSF8	0.121334555142428	0.849369954070437	0.122160741983707	1	0.139750843826503	0.79513302174041	0.451509326664532	0.583652305256807	-0.15531157983082	-0.185198651142482	0.00237945059248485	0.00653344702332331	0.0298870713116616
chr1	160205400	160205597	198	-	exon	RP11-536C5.7	0.269933487651335	0.926759518559942	0.28280051295385	1	0.289343985320407	0.894267849848772	0.265169929406909	0.412290494133583	0.190377191236539	0.00819323816747605	0.989083185644408	0.99326144842141	0.182183953069063
chr1	160217312	160217661	350	-	utr3	RP11-574F21.3	0.0675557950845125	0.781908162908862	0.043737312794859	1	0.0451939658383446	0.60444438918164	0.852418659605869	0.91105320975201	0.209725249317326	-1.03144699729869	0.800441051430555	NA	1.24117224661602
chr1	160239531	160239681	151	-	utr3	DCAF8	0.30982853525507	NA	0.227631465386979	1	0.247540174955814	0.878489781743408	0.947194598786714	0.98023261214269	0.00720458504691332	0.0184201697629326	0.85060833721676	0.908955304331343	-0.0112155847160193
chr1	160239931	160261319	21389	-	utr5	DCAF8	0.473829034457712	0.966918451114079	0.522408148707086	1	0.522605551757155	0.964678983814439	0.0800839197448409	0.21941892911602	0.0560898506540813	0.0184201697629326	0.85060833721676	0.908955304331343	0.0376696808911487
chr1	160289572	160289921	350	-	utr3	COPA	0.564693362454449	0.973209345529031	0.614601843275782	1	0.589851513435419	0.98006852982119	0.0452919043089677	0.182738852013205	-0.110558300338907	-0.0702749706434104	0.101643603664347	0.18612953213789	-0.0402833296954963
chr1	160998091	160998498	408	-	utr3	F11R	0.991177908384229	NA	0.950601110192053	1	0.970686172358257	0.991589773625818	0.265584375953854	0.412694584365237	-0.014747704146385	-0.0427831417565954	0.851623249088194	0.909568065802981	0.0280354376102104
chr1	161039450	161039996	547	-	utr3	USF1	0.496484862375478	0.96963865627465	0.536902734741275	1	0.514180871334187	0.961269009212257	0.0886446646645758	0.229366842733977	-0.0803524720939302	0.0101741084871583	0.911091086198141	0.950137298016478	-0.0905265805810885
chr1	161043262	161045878	2617	-	utr5	USF1	0.434414195502371	NA	0.310521316745275	1	0.314382962433698	0.908022967665499	0.0754870087259175	0.214210761461792	-0.252306390162721	0.0101741084871583	0.911091086198141	0.950137298016478	-0.262480498649879
chr1	161072672	161073257	586	-	exon	NECTIN4	0.946591496146147	NA	0.979331822619094	1	0.967018499770051	0.991589773625818	0.455487428750365	0.587344396371685	0.962115484423254	1.34116409499784	7.70317364236766e-26	1.1059556443685e-24	-0.379048610574582
chr1	161100749	161118014	17266	-	exon	PFDN2	0.588766220679098	0.976519506434753	0.738798831653915	1	0.700284460810971	0.991589773625818	0.0611653148544337	0.197524980297566	-0.180429714583335	-0.0959362224533249	0.0513770963233748	0.103436152475798	-0.0844934921300099
chr1	161122013	161123068	1056	-	utr3	DEDD	0.345042996221125	0.95469938593673	0.220490974810205	1	0.229985922831049	0.87154728648869	0.00253588075037869	0.146626794155994	-0.184092801822266	0.118984084118853	0.132214019185127	0.231430699257569	-0.30307688594112
chr1	161123932	161131007	7076	-	utr5	DEDD	0.967804158479159	0.998429327891448	0.836975509471177	1	0.839323678350216	0.991589773625818	0.0346732267387355	0.170108124462059	0.00422072817103057	0.118984084118853	0.132214019185127	0.231430699257569	-0.114763355947823
chr1	161171559	161172245	687	-	utr3	B4GALT3	0.166623615226027	0.891746921775394	0.0886743636203699	1	0.0579944586176369	0.646390260718732	0.021454100956911	0.155050355096952	-0.966469275277527	-0.697938522288458	3.67179625620276e-22	4.35176504516303e-21	-0.26853075298907
chr1	161229913	161230577	665	-	utr3	NR1I3	0.616636190048744	NA	0.493321779177102	1	0.523238459293259	0.964764488645812	0.0379609689190431	0.174071333291	-0.178987340502062	-0.286677909008202	0.512112708648324	0.6539545406393	0.10769056850614
chr1	166070068	166166039	95972	-	utr3	FAM78B	0.0761168779924251	0.798768519358351	0.0295767907876242	1	0.0421930931546118	0.592987441538349	0.0170615547547138	0.149419504115858	0.311653346968911	0.62809401540184	4.9787585614377e-05	0.000175767311030165	-0.316440668432929
chr1	166276465	166276711	247	-	exon	RP11-9L18.2	0.412572198417834	0.959771074967616	0.268570410885607	1	0.288904944883719	0.894267849848772	0.0167434982606586	0.149276931385737	-0.224631239273289	0.0422912413976767	0.58297486660588	0.715008640551	-0.266922480670966
chr1	166918639	166918789	151	-	utr3	ILDR2	0.953522542790764	NA	0.996095105686708	1	0.950064009989049	0.991589773625818	0.543185247147356	0.662094466232696	-1.49032411910934	-1.47361283281524	1.79956576905213e-50	6.29288041135442e-49	-0.0167112862940992
chr1	166918939	166920804	1866	-	utr3	ILDR2	0.450530135263701	NA	0.315338171700163	1	0.341614699552213	0.915084832907706	0.0500323653075344	0.18603146465852	-1.4968991224423	-1.47361283281524	1.79956576905213e-50	6.29288041135442e-49	-0.0232862896270649
chr1	168084631	168087616	2986	-	utr3	GPR161	0.434225154791388	0.960010182394116	0.310015286047575	1	0.353274594127942	0.918420912264458	0.0726742327063981	0.211362495370778	-0.43051376645357	-0.299492519243524	0.000136194405084522	0.00045594235299995	-0.131021247210046
chr1	168090641	168097028	6388	-	exon	GPR161	0.555973300935532	0.97304665997365	0.400524025984978	1	0.413498644592337	0.939781839737551	0.0459516080376092	0.182990745344988	-0.324417092864826	-0.299492519243524	0.000136194405084522	0.00045594235299995	-0.0249245736213013
chr1	168104572	168104771	200	-	exon	GPR161	0.930298685970594	NA	0.868574021507405	1	0.929987055460749	0.991589773625818	0.214956797844401	0.359839912708896	0.114135619475572	-0.299492519243524	0.000136194405084522	0.00045594235299995	0.413628138719096
chr1	169421536	169422180	645	-	exon	CCDC181	0.727154024904834	NA	0.629072271325091	1	0.685254766882814	0.988942410637242	0.177236286902194	0.321595266433051	-0.0398607982669917	0.187186937551698	0.363608227540862	0.511784014203969	-0.227047735818689
chr1	169465595	169465794	200	-	utr3	SLC19A2	0.161883408027035	NA	0.0915200875679697	1	0.0930833987446923	0.719602143946225	0.910780705343729	0.954758467299117	0.829514091634154	0.823447885875157	1.57786124642173e-16	1.36875310860647e-15	0.00606620575899719
chr1	169477504	169477752	249	-	exon	SLC19A2	0.371075243701077	NA	0.296807858355032	1	0.338595748882386	0.914302516971944	0.948406832388679	0.980721459578816	0.881191836905991	0.823447885875157	1.57786124642173e-16	1.36875310860647e-15	0.0577439510308335
chr1	169792726	169792874	149	-	exon	METTL18	0.626286463967761	NA	0.505081756821297	1	0.570382956391602	0.974847454115398	0.206998313734932	0.352226898528297	-0.59146654432876	0.0723360045749086	0.690200505724374	0.796667776414571	-0.663802548903668
chr1	169793318	169793613	296	-	exon	METTL18	0.00302599617638217	NA	0.00018045924307123	1	0.000786949967423275	0.125999096893866	0.00262114038324734	0.146626794155994	-0.467569159184909	0.0723360045749086	0.690200505724374	0.796667776414571	-0.539905163759818
chr1	169854317	169854666	350	-	exon	SCYL3	0.448892441227196	NA	0.362899803347003	1	0.415448694813722	0.940964059627305	0.985965484858897	1	-0.488489702326799	-0.369667937620163	0.0355962256731657	0.0751790096803071	-0.118821764706636
chr1	172441536	172441932	397	-	utr3	PIGC	0.0502626766855805	0.743117394676029	0.0168534319999446	1	0.0134362337015365	0.430051507447124	0.01537739918137	0.149276931385737	-0.492847791919896	-0.0146204852386408	0.838697776660071	0.901559347831332	-0.478227306681255
chr1	172442031	172443745	1715	-	utr5	PIGC	0.451920703770511	0.960754405167797	0.317435753189481	1	0.312777613812559	0.908022967665499	0.0233588961897978	0.157439744896895	-0.259833073989278	-0.0146204852386408	0.838697776660071	0.901559347831332	-0.245212588750637
chr1	173800294	173803482	3189	-	utr3	CENPL	0.287629005246689	0.933048002947933	0.176242021346349	1	0.2585320875432	0.878489781743408	0.0027437398880239	0.146626794155994	-0.410918493107239	-0.180806160622388	0.0305987275705251	0.0658850672118178	-0.230112332484851
chr1	173823441	173823888	448	-	exon	CENPL	0.798779934729342	NA	0.683594614510169	1	0.713871753138903	0.991589773625818	0.0768119335326841	0.215833656519939	-0.458508352104456	-0.180806160622388	0.0305987275705251	0.0658850672118178	-0.277702191482068
chr1	173824185	173824621	437	-	utr5	CENPL	0.462676036621472	0.964162565096353	0.447455886790738	1	0.405417375439799	0.936744186326488	0.379843618376929	0.518440081394783	-0.456331199171427	-0.180806160622388	0.0305987275705251	0.0658850672118178	-0.275525038549039
chr1	173993038	174022297	29260	-	utr5	RC3H1	0.067569013008474	NA	0.0377779171412473	1	0.0521932666739928	0.634985069465139	0.493183947299434	0.620112629013926	0.79988633752815	0.946956994726524	1.34907837473301e-28	2.19718476011358e-27	-0.147070657198374
chr1	175018485	175023327	4843	-	utr3	MRPS14	0.132808140980534	0.859155421441188	0.100346706436535	1	0.0574163879069561	0.64423580506575	0.493336307576301	0.620262478053153	-0.123246232162492	-0.102200442335048	0.216835617232745	0.345926757749574	-0.0210457898274448
chr1	175159627	175159976	350	-	utr3	KIAA0040	0.605255477260865	NA	0.466928260315693	1	0.503658899001766	0.958891030774191	0.0962586169887397	0.237130592048854	-0.0715084126433177	0.208363451079434	0.0235458430084869	0.0524199798918345	-0.279871863722751
chr1	175160075	175160225	151	-	utr3	KIAA0040	0.558034467298442	NA	0.419956295653693	1	0.466219112436322	0.950759148453906	0.104765390135616	0.246122066073423	0.203878200910642	0.208363451079434	0.0235458430084869	0.0524199798918345	-0.0044852501687912
chr1	175160474	175160723	250	-	utr3	KIAA0040	0.244911837791761	NA	0.148952302264594	1	0.148823171089583	0.806796555649699	0.0324807685011188	0.168908485284199	0.107270458330663	0.208363451079434	0.0235458430084869	0.0524199798918345	-0.10109299274877
chr1	175160823	175161022	200	-	utr5	KIAA0040	0.940447021087652	NA	0.860293468919279	1	0.899774605010013	0.991589773625818	0.19541805650378	0.340044154921677	0.228246303971185	0.208363451079434	0.0235458430084869	0.0524199798918345	0.0198828528917512
chr1	176864149	176868838	4690	-	utr3	ASTN1	0.350781777010246	NA	0.216943635713267	1	0.230458442065458	0.87200995932946	0.0255803036888741	0.161008257025591	-0.489100083670775	0.0801535982103742	0.204119439870497	0.330005552701956	-0.569253681881149
chr1	177030821	177032573	1753	-	exon	ASTN1	0.848885842370387	NA	0.912112248887531	1	0.923188604575642	0.991589773625818	0.114457187278697	0.25701721560179	0.258495009338747	0.0801535982103742	0.204119439870497	0.330005552701956	0.178341411128373
chr1	178725246	178725394	149	-	exon	RP11-428K3.1	0.250963848074228	NA	0.175476275051608	1	0.156180320471576	0.813003532782957	0.495300050509407	0.621891729457074	-0.401323074502178	0.272774775874788	0.852276810389957	0.909951614409696	-0.674097850376966
chr1	179107350	179108995	1646	-	utr3	ABL2	0.174333461744281	0.902851212869509	0.105017623755133	1	0.120568523009361	0.760999172238111	0.00591039917642666	0.146626794155994	0.853282622284656	0.801530408705363	3.65547701719634e-59	1.65218205294598e-57	0.0517522135792938
chr1	179109144	179110283	1140	-	exon	ABL2	0.830677002910354	NA	0.893700886442281	1	0.891942831545775	0.991589773625818	0.256463900204054	0.403486509773098	0.939630486119834	0.801530408705363	3.65547701719634e-59	1.65218205294598e-57	0.138100077414471
chr1	179846059	179846608	550	-	utr3	TOR1AIP2	0.170853855716492	NA	0.0884888368208988	1	0.122912963325654	0.766340597225861	0.0203971599994295	0.153555239576731	-0.222058415956545	0.473789722758425	1.34690842820625e-13	9.84904379489595e-13	-0.69584813871497
chr1	179865149	179867620	2472	-	utr5	TOR1AIP2	0.723895654062726	0.985602685502483	0.5802093898477	1	0.606385568083585	0.981039401063376	0.0632864803486137	0.200357456401171	0.345967692324326	0.473789722758425	1.34690842820625e-13	9.84904379489595e-13	-0.127822030434099
chr1	179868918	179869068	151	-	exon	TOR1AIP2	0.732289900678088	NA	0.698913215931831	1	0.773033329128199	0.991589773625818	0.921479424106057	0.961982317530881	-0.620830992514214	0.473789722758425	1.34690842820625e-13	9.84904379489595e-13	-1.09462071527264
chr1	179876173	179877753	1581	-	utr5	TOR1AIP2	0.86268430216263	NA	0.752078854902705	1	0.796553364574944	0.991589773625818	0.0838389088792159	0.223618276936402	0.225891597544133	0.473789722758425	1.34690842820625e-13	9.84904379489595e-13	-0.247898125214292
chr1	180502108	180502755	648	-	utr5	ACBD6	0.414838615145459	0.95986756147936	0.477697867435865	1	0.454633798156679	0.948411522352224	0.168234944829544	0.313130835586663	-0.139345321525311	-0.114815543380919	0.0854617647620862	0.160515931794656	-0.0245297781443924
chr1	180946069	180984727	38659	-	utr3	STX6	0.328602462246543	0.946814770620938	0.213579409117822	1	0.193331682434129	0.845322996037133	0.00231759579343804	0.146626794155994	0.315229583602831	0.597166842037639	2.51045003257675e-16	2.15431642330424e-15	-0.281937258434808
chr1	181005348	181022872	17525	-	utr5	STX6	0.71728727195734	0.985602685502483	0.574762506783164	1	0.56377872467579	0.973712081767721	0.214009830907906	0.358994145143191	0.209266387404886	0.597166842037639	2.51045003257675e-16	2.15431642330424e-15	-0.387900454632753
chr1	182384299	182384748	450	-	utr3	GLUL	0.438797613256771	0.960010182394116	0.296900611113125	1	0.312897839494151	0.908022967665499	0.00643758085471602	0.146626794155994	0.00446287253562917	0.166096396453059	0.0233349521382318	0.0520254325650198	-0.16163352391743
chr1	182585865	182586014	150	-	exon	RNASEL	0.584238574532764	NA	0.502504726892562	1	0.575097515857152	0.976803522617163	0.995313692321484	1	-0.236671432344034	-0.292209213988289	0.159083070879271	0.269310515019735	0.0555377816442553
chr1	182586114	182586313	200	-	exon	RNASEL	0.737728831063339	NA	0.722483360074297	1	0.76716549962517	0.991589773625818	0.775715364305779	0.852695023370344	-0.315612870073408	-0.292209213988289	0.159083070879271	0.269310515019735	-0.0234036560851191
chr1	182599069	182599316	248	-	utr3	RGS16	0.604850374678307	0.980801260889073	0.496319983086968	1	0.383891986238122	0.929173868899896	0.109603178825597	0.251930966380724	1.54778791198955	1.73061748950478	7.41989914827099e-80	5.47588557142399e-78	-0.182829577515228
chr1	182600257	182600455	199	-	utr3	RGS16	0.666656858520917	0.985602685502483	0.544679454122807	1	0.453994858912116	0.948264410181409	0.115482220679062	0.258092220122814	1.43715533459109	1.73061748950478	7.41989914827099e-80	5.47588557142399e-78	-0.293462154913686
chr1	183556059	183560172	4114	-	utr3	NCF2	0.505930885201854	0.96963865627465	0.38276005774431	1	0.293686285343947	0.896372918557064	0.0253146565209107	0.16089138377724	-1.39882444386717	-1.2336244709464	1.0488739403468e-63	5.36880133068199e-62	-0.165199972920771
[truncated: 17,148 more rows]
