# Supplementary material for: Limits in the detection of m6A changes using MeRIP/m6A-seq
Source: Sci Rep. 2020 Apr 20;10:6590. doi: 10.1038/s41598-020-63355-3 (PMC7170965; doi:10.1038/s41598-020-63355-3)
Supplement: Supplementary file 3 — Supplementary information 3. [file 41598_2020_63355_MOESM3_ESM.zip › additional_file4_v2/metdiff_deq_results/positive_huang_mettl14_2018_deq_results.txt]

seqnames	start	end	width	strand	annot	main.gene	deseq2.p	deseq2.padj	edger.p	edger.padj	qnb.p	qnb.padj	metdiff.p	metdiff.padj	peak.l2fc	gene.l2fc	gene.p	gene.padj	diff.l2fc
chr1	853864	853964	101	+	exon	LINC01128	0.967174186603077	1	0.952054909428433	1	0.935170243319875	0.99922750102039	0.807751587986309	1	-0.39723014742217	-0.116037166283663	0.843574504213162	0.999571842242823	-0.281192981138507
chr1	942877	942976	100	+	utr3	SAMD11	0.26919215186995	1	0.129645925865182	1	0.294954116034757	0.99922750102039	0.794738920268857	1	-0.190338795370615	-1.20121528104394	0.406325056058936	NA	1.01087648567333
chr1	944383	944482	100	+	utr3	SAMD11	0.430475981367417	1	0.535106951090008	1	0.804402892440249	0.99922750102039	0.159476215813908	0.75932395722353	-0.172666769973526	-1.20121528104394	0.406325056058936	NA	1.02854851107042
chr1	960587	960687	101	+	utr5	KLHL17	0.307950757045018	1	0.184633972340004	1	0.655796235270006	0.99922750102039	0.329753798893509	0.9399526356368	-1.24255674449211	0.0912362517534738	0.829027089797684	0.999571842242823	-1.33379299624558
chr1	1014343	1014442	100	+	exon	ISG15	0.837705705919627	1	0.858898510826927	1	0.879605191579311	0.99922750102039	0.524044022306309	1	0.446230101931667	0.529216493573031	0.254525795906443	0.999571842242823	-0.0829863916413643
chr1	1020223	1022249	2027	+	utr5	AGRN	0.7722179493276	1	0.847500801769664	1	0.941458743298731	0.99922750102039	0.757612223857764	1	-0.0645915252733137	0.534059791024112	0.178774873810364	0.999571842242823	-0.598651316297426
chr1	1043955	1044239	285	+	exon	AGRN	0.641124934974223	1	0.715553173636602	1	0.845617564977174	0.99922750102039	0.840846485648318	1	-0.13174974148602	0.534059791024112	0.178774873810364	0.999571842242823	-0.665809532510133
chr1	1046477	1046910	434	+	exon	AGRN	0.712131699775449	1	0.767086321075567	1	0.983226332389419	0.99922750102039	0.702363322392242	1	-0.0783304575199145	0.534059791024112	0.178774873810364	0.999571842242823	-0.612390248544027
chr1	1048074	1048323	250	+	exon	AGRN	0.346498930733308	1	0.427984816485621	1	0.809178587273399	0.99922750102039	0.135703745647987	0.724966637368214	-0.141510609201341	0.534059791024112	0.178774873810364	0.999571842242823	-0.675570400225453
chr1	1048885	1049772	888	+	exon	AGRN	0.701645091463398	1	0.772163028373078	1	0.971489690924533	0.99922750102039	0.672318102199049	1	0.100338464756934	0.534059791024112	0.178774873810364	0.999571842242823	-0.433721326267178
chr1	1050274	1050754	481	+	exon	AGRN	0.834813778512343	1	0.917172883303229	1	0.911201036745459	0.99922750102039	0.842124284644068	1	0.199065275746513	0.534059791024112	0.178774873810364	0.999571842242823	-0.334994515277599
chr1	1054551	1055720	1170	+	utr3	AGRN	0.576028727792565	1	0.647472353269893	1	0.683403096008834	0.99922750102039	0.276203501696943	0.882257134166262	-0.129577821241228	0.534059791024112	0.178774873810364	0.999571842242823	-0.66363761226534
chr1	1065964	1066211	248	+	exon	RP11-465B22.3	0.882982281405364	1	0.85328851452012	1	0.958233570833314	0.99922750102039	0.0537822798990596	0.577715407283818	-0.319016845681206	0.20602771835575	0.679601469676219	0.999571842242823	-0.525044564036956
chr1	1233009	1233256	248	+	exon	B3GALT6	0.458967429942687	1	0.579357902809705	1	0.550512759938512	0.99922750102039	0.6126845504524	1	-0.996621236082239	0.03592575802392	0.938582763129969	0.999571842242823	-1.03254699410616
chr1	1233405	1233504	100	+	utr3	B3GALT6	0.253312584413534	1	0.309257608319859	1	0.34778739698858	0.99922750102039	0.34670347778512	0.955027382336884	-0.822766889373439	0.03592575802392	0.938582763129969	0.999571842242823	-0.858692647397359
chr1	1234545	1234942	398	+	utr3	B3GALT6	0.754995969957619	1	0.843900639863043	1	0.917861550145569	0.99922750102039	0.0651126873941589	0.591016848730961	-0.272127942898909	0.03592575802392	0.938582763129969	0.999571842242823	-0.308053700922829
chr1	1291582	1291781	200	+	utr3	SCNN1D	0.220360195886448	1	0.241924014119232	1	0.251874990064977	0.99922750102039	0.391973137559181	0.985599953039481	-0.46243298109336	0.683644503494601	0.242043320014156	0.999571842242823	-1.14607748458796
chr1	1327374	1328799	1426	+	utr3	CPTP	0.575122187435375	1	0.661614295796945	1	0.690180073128569	0.99922750102039	0.598252329470945	1	0.537613568504137	1.25092576708685	0.0112153787133454	0.54508116666946	-0.713312198582713
chr1	1333615	1334112	498	+	exon	TAS1R3	0.770879178309697	1	0.745609404685066	1	0.92755955993799	0.99922750102039	0.566738384855974	1	0.952008857449407	0.947281841882928	0.271855122582201	0.999571842242823	0.00472701556647837
chr1	1399621	1399769	149	+	exon	RP4-758J18.2	0.758450491720269	1	0.688594857550532	1	0.700560358414505	0.99922750102039	0.851992176454465	1	0.404959550523156	0.236780924922813	0.575181145661672	0.999571842242823	0.168178625600343
chr1	1400165	1400512	348	+	exon	RP4-758J18.2	0.928339622304611	1	0.867483362010024	1	0.950129563938483	0.99922750102039	0.756410255919068	1	-0.0367828966430938	0.236780924922813	0.575181145661672	0.999571842242823	-0.273563821565907
chr1	1400660	1401353	694	+	exon	RP4-758J18.2	0.787140027412757	1	0.839527054523508	1	0.684956115968692	0.99922750102039	0.10328432646898	0.667382783066287	0.181539776217479	0.236780924922813	0.575181145661672	0.999571842242823	-0.0552411487053339
chr1	1422494	1422691	198	+	exon	RP4-758J18.7	0.859075484273024	1	0.8679626594742	1	0.971352767030517	0.99922750102039	0.450808226895018	1	-0.778071161195617	-0.0823128363426345	0.952992648611336	NA	-0.695758324852983
chr1	1426177	1426324	148	+	exon	TMEM88B	0.937725730487677	1	0.838788445162954	1	0.792343312058898	0.99922750102039	0.98828697311851	1	-0.475997976156143	-0.134938656583001	0.90992912901952	0.999571842242823	-0.341059319573142
chr1	1427689	1427787	99	+	exon	TMEM88B	0.209250913251439	1	0.107669749838582	1	0.450719377081674	0.99922750102039	0.380327930476283	0.979756340772236	-0.839627320551725	-0.134938656583001	0.90992912901952	0.999571842242823	-0.704688663968724
chr1	1437165	1439605	2441	+	utr3	VWA1	0.750012737212139	1	0.817120816326982	1	0.691066907055657	0.99922750102039	0.723683685526974	1	0.389442087798186	0.920934361653933	0.0401881315178231	0.870115521011115	-0.531492273855747
chr1	1439754	1440598	845	+	utr3	VWA1	0.597734742757235	1	0.698598711092891	1	0.672928015092553	0.99922750102039	0.305435437716168	0.913112498396004	0.111031408197648	0.920934361653933	0.0401881315178231	0.870115521011115	-0.809902953456285
chr1	1482187	1482287	101	+	exon	ATAD3B	0.803216474327917	1	0.736142218633423	1	0.704427486864295	0.99922750102039	0.724373433903857	1	-0.25506917738964	-0.134436580292099	0.748503035210137	0.999571842242823	-0.120632597097541
chr1	1485045	1485145	101	+	exon	ATAD3B	0.710294630738499	1	0.646848952541688	1	0.886716604896119	0.99922750102039	0.912851457072047	1	-0.362213862940232	-0.134436580292099	0.748503035210137	0.999571842242823	-0.227777282648133
chr1	1520150	1523524	3375	+	exon	ATAD3A	0.78473586727263	1	0.72590669298101	1	0.851482499660786	0.99922750102039	0.841588193352223	1	0.17888316164646	0.584073736684671	0.210854428688096	0.999571842242823	-0.405190575038211
chr1	1533994	1534093	100	+	utr3	ATAD3A	0.341431957003558	1	0.449244628013679	1	0.81594097812809	0.99922750102039	0.261533790915593	0.869203066630012	-0.022408627322161	0.584073736684671	0.210854428688096	0.999571842242823	-0.606482364006832
chr1	1615465	1615909	445	+	utr5	MIB2	0.667219312059689	1	0.76168247265896	1	0.848364338360948	0.99922750102039	0.70836079398396	1	-0.223192585626429	0.502381850010942	0.274483468006772	0.999571842242823	-0.72557443563737
chr1	1616009	1616281	273	+	utr5	MIB2	0.619649254071585	1	0.657553093267683	1	0.728914540853895	0.99922750102039	0.935372839017985	1	-1.18816231596897	0.502381850010942	0.274483468006772	0.999571842242823	-1.69054416597991
chr1	1616530	1616630	101	+	utr5	MIB2	0.711156365540017	1	0.828236638797405	1	0.888931119276948	0.99922750102039	0.93105541463101	1	-0.459311969842832	0.502381850010942	0.274483468006772	0.999571842242823	-0.961693819853774
chr1	1623380	1623952	573	+	utr3	MIB2	0.185443460867412	1	0.232873854315217	1	0.109054276334612	0.99922750102039	0.641144982428806	1	-0.734110564441614	0.502381850010942	0.274483468006772	0.999571842242823	-1.23649241445256
chr1	1624884	1625446	563	+	utr3	MIB2	0.886537647987899	1	0.888932696972232	1	0.91018908652263	0.99922750102039	0.257823584821053	0.864417843796587	0.420737571407797	0.502381850010942	0.274483468006772	0.999571842242823	-0.0816442786031444
chr1	1625545	1625645	101	+	utr3	MIB2	0.729141224415772	1	0.699512911662735	1	0.883986778235944	0.99922750102039	0.286434478938886	0.890295107703033	0.238801146453397	0.502381850010942	0.274483468006772	0.999571842242823	-0.263580703557545
chr1	1626641	1626972	332	+	utr3	MIB2	0.37723646610776	1	0.48446314006583	1	0.752942408673142	0.99922750102039	0.0347808470981205	0.561362929983025	-0.076140116507934	0.502381850010942	0.274483468006772	0.999571842242823	-0.578521966518876
chr1	1627072	1627409	338	+	utr3	MIB2	0.759623300006322	1	0.867464198058298	1	0.826364816344681	0.99922750102039	0.0245656020854077	0.546155053191763	0.0622665524772779	0.502381850010942	0.274483468006772	0.999571842242823	-0.440115297533664
chr1	1629253	1629425	173	+	utr3	MIB2	0.899435364466208	1	0.753620334369296	1	0.816186188966769	0.99922750102039	0.65760787312658	1	-0.995352254452268	0.502381850010942	0.274483468006772	0.999571842242823	-1.49773410446321
chr1	1629525	1630361	837	+	utr3	MIB2	0.850747024888485	1	0.943393487147645	1	0.974674318836957	0.99922750102039	0.93206928136115	1	-0.102792221889776	0.502381850010942	0.274483468006772	0.999571842242823	-0.605174071900718
chr1	2181905	2184946	3042	+	utr3	PRKCZ	0.871096080187044	1	0.903778283700781	1	0.998298632896078	0.999245524743922	0.575978486646383	1	0.197901445645964	0.624924911152721	0.115203025530345	0.999571842242823	-0.427023465506757
chr1	2185046	2185345	300	+	utr3	PRKCZ	0.595039518615376	1	0.665403336977881	1	0.758848201715377	0.99922750102039	0.614414034807031	1	0.0358540155091839	0.624924911152721	0.115203025530345	0.999571842242823	-0.589070895643537
chr1	2228795	2228894	100	+	exon	SKI	0.257869638486112	1	0.311831805445974	1	0.233783639433762	0.99922750102039	0.838731429533281	1	-0.178200113562514	0.879028044244429	0.0460577990543059	0.91208426217272	-1.05722815780694
chr1	2229044	2229692	649	+	exon	SKI	0.704151728716063	1	0.789109627916428	1	0.807983416313149	0.99922750102039	0.411861061797712	0.996248223107931	0.40290035928102	0.879028044244429	0.0460577990543059	0.91208426217272	-0.476127684963409
chr1	2303890	2304089	200	+	exon	SKI	0.529374811271288	1	0.614428802022816	1	0.679490987748478	0.99922750102039	0.902055610747385	1	0.215561064613373	0.879028044244429	0.0460577990543059	0.91208426217272	-0.663466979631056
chr1	2304572	2306681	2110	+	exon	SKI	0.445929354196202	1	0.516917647400182	1	0.623699458343714	0.99922750102039	0.646563806437188	1	-0.0732306517032535	0.879028044244429	0.0460577990543059	0.91208426217272	-0.952258695947683
chr1	2307179	2307578	400	+	utr3	SKI	0.352472360979758	1	0.453790201958483	1	0.557739966270203	0.99922750102039	0.278735390858193	0.883835289026005	0.049397626195202	0.879028044244429	0.0460577990543059	0.91208426217272	-0.829630418049227
chr1	2307827	2307927	101	+	utr3	SKI	0.929855363592754	1	0.970921703797694	1	0.885959537829634	0.99922750102039	0.987207956655076	1	0.131024787935332	0.879028044244429	0.0460577990543059	0.91208426217272	-0.748003256309097
chr1	2308226	2308375	150	+	utr3	SKI	0.61327986722123	1	0.659365961162496	1	0.739377169845794	0.99922750102039	0.474864686391097	1	0.612881315704041	0.879028044244429	0.0460577990543059	0.91208426217272	-0.266146728540388
chr1	2309023	2309172	150	+	utr3	SKI	0.230114782526006	1	0.305561888767476	1	0.683983141647378	0.99922750102039	0.127768930125006	0.710981379882887	0.236167068832236	0.879028044244429	0.0460577990543059	0.91208426217272	-0.642860975412193
chr1	2403348	2403547	200	+	utr3	RER1	0.717001688377587	1	0.824343226935653	1	0.894024550565422	0.99922750102039	0.341499167936523	0.950884873569383	-0.245523120997429	0.214635224760996	0.561440217724272	0.999571842242823	-0.460158345758425
chr1	2405194	2405394	201	+	utr3	RER1	0.670504092211489	1	0.764652886627062	1	0.641256267319902	0.99922750102039	0.741756066815302	1	-0.596458077143441	0.214635224760996	0.561440217724272	0.999571842242823	-0.811093301904437
chr1	2503933	2504183	251	+	utr3	PLCH2	0.655302837017852	1	0.657308533056256	1	0.757706134497365	0.99922750102039	0.61918958809843	1	0.654288100476473	2.54793729621314	0.000303887917014891	0.0620755823276821	-1.89364919573667
chr1	2504332	2505131	800	+	utr3	PLCH2	0.07391798042542	1	0.0938970303690167	1	0.158424053340411	0.99922750102039	0.212415109344686	0.815975905793381	1.45501707170088	2.54793729621314	0.000303887917014891	0.0620755823276821	-1.09292022451227
chr1	2546614	2547012	399	+	exon	RP3-395M20.12	0.479208855263636	1	0.545825698918714	1	0.602434585274814	0.99922750102039	0.333210238598776	0.943927257051566	0.0254374168677906	1.05943695379796	0.254077092885101	0.999571842242823	-1.03399953693017
chr1	2547112	2547211	100	+	exon	RP3-395M20.12	0.711910372975657	1	0.776461529756437	1	0.943677486895346	0.99922750102039	0.960745206805006	1	-0.0665561434219968	1.05943695379796	0.254077092885101	0.999571842242823	-1.12599309721996
chr1	2556413	2556712	300	+	utr5	TNFRSF14	0.977055750419233	1	0.966555490884679	1	0.994573309923958	0.99922750102039	0.131825379567782	0.718091707663933	0.681483228389675	0.534420503404638	0.188604996858212	0.999571842242823	0.147062724985037
chr1	2558958	2559157	200	+	exon	TNFRSF14	0.466955288966582	1	0.448812981615984	1	0.438043847359702	0.99922750102039	0.582461201472396	1	0.786030120678744	0.534420503404638	0.188604996858212	0.999571842242823	0.251609617274106
chr1	2563114	2563711	598	+	utr3	TNFRSF14	0.864266573532585	1	0.863388151402578	1	0.955584024837468	0.99922750102039	0.558142311826467	1	0.653189083316509	0.534420503404638	0.188604996858212	0.999571842242823	0.118768579911871
chr1	2586847	2587089	243	+	exon	FAM213B	0.689147252169795	1	0.783566900979831	1	0.953542269295717	0.99922750102039	0.904225064794834	1	0.266923458862186	0.522785731681232	0.232074596252727	0.999571842242823	-0.255862272819046
chr1	2589586	2589685	100	+	utr3	FAM213B	0.698493053689618	1	0.756968171614719	1	0.980808624647963	0.99922750102039	0.0336842381167962	0.561362929983025	-0.0462802722620987	0.522785731681232	0.232074596252727	0.999571842242823	-0.56906600394333
chr1	3454674	3466005	11332	+	utr5	ARHGEF16	0.950226042723657	1	0.899216652898554	1	0.987752400632514	0.99922750102039	0.744027341144485	1	0.233407192427375	0.608469792345747	0.121173834819415	0.999571842242823	-0.375062599918373
chr1	3467180	3467328	149	+	utr5	ARHGEF16	0.527569987887363	1	0.501481409368868	1	0.797489115424347	0.99922750102039	0.906479237502322	1	0.478993583183733	0.608469792345747	0.121173834819415	0.999571842242823	-0.129476209162015
chr1	3468882	3469577	696	+	utr5	ARHGEF16	0.556364334238549	1	0.464316823245868	1	0.641597606863976	0.99922750102039	0.803766321259168	1	0.470108907273869	0.608469792345747	0.121173834819415	0.999571842242823	-0.138360885071878
chr1	3473063	3473163	101	+	exon	ARHGEF16	0.951077230487931	1	0.897494478323839	1	0.995102684948175	0.99922750102039	0.762663461148785	1	0.499100294695972	0.608469792345747	0.121173834819415	0.999571842242823	-0.109369497649775
chr1	3478014	3478411	398	+	exon	ARHGEF16	0.928077583341718	1	0.924797266213612	1	0.940567064439791	0.99922750102039	0.439859851849229	1	0.461287307102239	0.608469792345747	0.121173834819415	0.999571842242823	-0.147182485243509
chr1	3478560	3480616	2057	+	utr3	ARHGEF16	0.832202959292257	1	0.90758862263794	1	0.934008089188619	0.99922750102039	0.83680566264292	1	0.302978170409897	0.608469792345747	0.121173834819415	0.999571842242823	-0.305491621935851
chr1	3480716	3480865	150	+	utr3	ARHGEF16	0.925391837790959	1	0.87640308517866	1	0.985497232577297	0.99922750102039	0.790991748642269	1	0.396637399453617	0.608469792345747	0.121173834819415	0.999571842242823	-0.21183239289213
chr1	3732919	3733566	648	+	utr3	TP73	0.902274996782371	1	0.999010469075393	1	0.977727366597174	0.99922750102039	0.268346937261732	0.876421340716368	-0.216427598520643	0.743901680003172	0.242751705235192	0.999571842242823	-0.960329278523815
chr1	3733665	3733814	150	+	utr3	TP73	0.407785272276729	1	0.391175559587745	1	0.694844810124856	0.99922750102039	0.227169470643425	0.832977814754978	-0.613600323800965	0.743901680003172	0.242751705235192	0.999571842242823	-1.35750200380414
chr1	3746510	3747831	1322	+	exon	CCDC27	0.69959954812772	1	0.784949428201845	1	0.763031683557841	0.99922750102039	0.425034748425845	1	-0.452756659765464	1.36681403327049	0.626195137406652	NA	-1.81957069303596
chr1	3773074	3775382	2309	+	utr5	SMIM1	0.663440003570897	1	0.768044782588125	1	0.673103441878049	0.99922750102039	0.689546930059885	1	-0.6705094944355	0.398460323444238	0.502028648853909	0.999571842242823	-1.06896981787974
chr1	3785153	3785249	97	+	exon	RP1-286D6.5	0.853029400745433	1	0.756506280719568	1	0.737185308928509	0.99922750102039	0.853973571266353	1	0.316022101723126	-0.422239020651281	0.668844828919815	0.999571842242823	0.738261122374408
chr1	3857515	3857713	199	+	utr5	DFFB	0.544390091421763	1	0.404707458495761	1	0.380311289876865	0.99922750102039	0.888993126552446	1	0.100698501345079	-0.0107705906218396	0.983109427728436	0.999571842242823	0.111469091966919
chr1	6098648	6098947	300	+	utr3	KCNAB2	0.870057525175788	1	0.890398943661517	1	0.970133770751716	0.99922750102039	0.0355962224416175	0.561362929983025	-0.0304828071479131	0.340792320478944	0.45685270593368	0.999571842242823	-0.371275127626857
chr1	6205824	6206250	427	+	utr5	RNF207	0.971717792463026	1	0.964079309637684	1	0.949720199073195	0.99922750102039	0.709306014501159	1	0.157835490510037	-0.0595241942069975	0.892201821921519	0.999571842242823	0.217359684717035
chr1	6448527	6448756	230	+	utr5	ESPN	0.695003357906309	1	0.822274534757016	1	0.732455098278777	0.99922750102039	0.906745287027999	1	0.189497859985019	1.06518663351092	0.355010234169746	0.999571842242823	-0.875688773525901
chr1	6451715	6454452	2738	+	exon	ESPN	0.511222239414136	1	0.616880877770444	1	0.583625052469049	0.99922750102039	0.883647013142632	1	0.138201038956347	1.06518663351092	0.355010234169746	0.999571842242823	-0.926985594554573
chr1	6457211	6460272	3062	+	utr3	ESPN	0.58263160360289	1	0.703540360254762	1	0.636568326227039	0.99922750102039	0.846788465557709	1	0.0518898796512721	1.06518663351092	0.355010234169746	0.999571842242823	-1.01329675385965
chr1	6574688	6574887	200	+	exon	TAS1R1	0.499115637881076	1	0.512385613640686	1	0.681602198671791	0.99922750102039	0.701219431169162	1	1.02990245601342	1.40990846655369	0.038380996600863	0.858461335938939	-0.380006010540271
chr1	6580652	6581296	645	+	exon	ZBTB48	0.812196216539292	1	0.844239698225633	1	0.976871512775375	0.99922750102039	0.0708011276777939	0.6057140706831	0.28933662201725	0.533875424942672	0.206954119334628	0.999571842242823	-0.244538802925422
chr1	6588934	6589231	298	+	utr3	ZBTB48	0.648131841909751	1	0.729465297989018	1	0.766097302777347	0.99922750102039	0.724882667902838	1	0.146975015048719	0.533875424942672	0.206954119334628	0.999571842242823	-0.386900409893952
chr1	6619926	6620175	250	+	exon	PHF13	0.543322539355385	1	0.575106251173718	1	0.467593513945911	0.99922750102039	0.806741882614962	1	0.184639841764678	0.227728305663105	0.575550129493364	0.999571842242823	-0.0430884638984272
chr1	6621547	6621696	150	+	utr3	PHF13	0.871714094256703	1	0.896589066520375	1	0.91008016863523	0.99922750102039	0.135854242627599	0.724966637368214	-0.0504127998098433	0.227728305663105	0.575550129493364	0.999571842242823	-0.278141105472948
chr1	6632848	6633245	398	+	utr3	THAP3	0.878481375697098	1	0.85388884357509	1	0.846992424079065	0.99922750102039	0.680848472014173	1	-0.121193907963583	-0.0272424476708278	0.954643086809822	0.999571842242823	-0.0939514602927556
chr1	6634494	6634593	100	+	utr3	THAP3	0.490758193116759	1	0.589797049411395	1	0.752572661435499	0.99922750102039	0.452042429278229	1	-0.425487441923803	-0.0272424476708278	0.954643086809822	0.999571842242823	-0.398244994252975
chr1	6634692	6634990	299	+	utr3	THAP3	0.659739098033304	1	0.701515483025492	1	0.664199810902035	0.99922750102039	0.594805466839332	1	-0.218509028578496	-0.0272424476708278	0.954643086809822	0.999571842242823	-0.191266580907668
chr1	6635238	6635487	250	+	utr3	THAP3	0.926611103541703	1	0.862228535181766	1	0.974994315966959	0.99922750102039	0.775228945202046	1	-0.222286211339678	-0.0272424476708278	0.954643086809822	0.999571842242823	-0.19504376366885
chr1	9182151	9183760	1610	+	exon	RP3-510D11.2	0.856104366914467	1	0.78798007308996	1	0.669702101303263	0.99922750102039	0.965288502681814	1	-0.171449846825736	0.560826285439428	0.611967722153584	0.999571842242823	-0.732276132265163
chr1	9245006	9245355	350	+	exon	H6PD	0.70844911552359	1	0.738233862658028	1	0.751444916830311	0.99922750102039	0.00344713497249949	0.530562095163882	0.586696898015149	0.86310772638201	0.0392119929752228	0.866167678111578	-0.276410828366861
chr1	9245455	9262133	16679	+	exon	H6PD	0.900791021019088	1	0.920368233253325	1	0.969596975063962	0.99922750102039	0.114292174186636	0.680259277907116	0.277041042761753	0.86310772638201	0.0392119929752228	0.866167678111578	-0.586066683620257
chr1	9263512	9263811	300	+	exon	H6PD	0.669099640619743	1	0.754835606598158	1	0.964161523554988	0.99922750102039	0.334791053078207	0.945929764141701	0.259221826439602	0.86310772638201	0.0392119929752228	0.866167678111578	-0.603885899942409
chr1	9263911	9264359	449	+	exon	H6PD	0.90060240228436	1	0.919913936657658	1	0.979929766185749	0.99922750102039	0.111636090059482	0.67648882875997	0.491286111627112	0.86310772638201	0.0392119929752228	0.866167678111578	-0.371821614754899
chr1	9264559	9265506	948	+	utr3	H6PD	0.622030561647855	1	0.703203249355605	1	0.844196131737767	0.99922750102039	0.00666477735856863	0.546155053191763	0.389506860053429	0.86310772638201	0.0392119929752228	0.866167678111578	-0.473600866328582
chr1	9269044	9269493	450	+	utr3	H6PD	0.95461673932428	1	0.960019333090516	1	0.825608265673213	0.99922750102039	0.166072624246855	0.763149642618218	0.610388447328531	0.86310772638201	0.0392119929752228	0.866167678111578	-0.252719279053479
chr1	9269792	9270191	400	+	utr3	H6PD	0.964590025629857	1	0.932921375341481	1	0.857541843842401	0.99922750102039	0.0446391307885304	0.569975607491144	0.654648742829201	0.86310772638201	0.0392119929752228	0.866167678111578	-0.20845898355281
chr1	9270540	9270888	349	+	utr3	H6PD	0.622666962341271	1	0.644924509418816	1	0.745713792692171	0.99922750102039	0.287199902991192	0.891267328885756	0.857241960901041	0.86310772638201	0.0392119929752228	0.866167678111578	-0.00586576548096929
chr1	9355860	9367757	11898	+	utr3	SPSB1	0.790308337046569	1	0.780618356429355	1	0.785938957631351	0.99922750102039	0.0067913073940713	0.546155053191763	0.122263813533444	0.82354839959464	0.070373912402455	0.999571842242823	-0.701284586061195
chr1	9602248	9602348	101	+	utr3	TMEM201	0.45602499936777	1	0.522448716629512	1	0.7476100265082	0.99922750102039	0.421253077518733	1	-0.256482083275178	0.298092218479887	0.59145407844806	0.999571842242823	-0.554574301755066
chr1	9613132	9613381	250	+	utr3	TMEM201	0.822003603520373	1	0.876604890167577	1	0.900188987045518	0.99922750102039	0.135926479370449	0.724966637368214	-0.159643330812179	0.298092218479887	0.59145407844806	0.999571842242823	-0.457735549292066
chr1	9613878	9614027	150	+	utr3	TMEM201	0.715854983738946	1	0.819049610932437	1	0.765945022422918	0.99922750102039	0.393577194391475	0.986423580874101	-0.283238448503958	0.298092218479887	0.59145407844806	0.999571842242823	-0.581330666983846
chr1	9726970	9727469	500	+	utr3	PIK3CD	0.847563136600581	1	0.879227418296022	1	0.856550669256375	0.99922750102039	0.924157982581724	1	-0.169631936845248	0.298201359858674	0.521729765224743	0.999571842242823	-0.467833296703922
chr1	10033031	10033430	400	+	utr5	UBE4B	0.961754499320286	1	0.993413963472991	1	0.839486687311139	0.99922750102039	0.184439013294462	0.789535735705209	0.212136286305303	0.245123899634376	0.512287362663955	0.999571842242823	-0.0329876133290727
chr1	10179461	10179992	532	+	utr3	UBE4B	0.634167111814698	1	0.532856378988465	1	0.70916485661871	0.99922750102039	0.857862789654832	1	0.241215505181238	0.245123899634376	0.512287362663955	0.999571842242823	-0.00390839445313754
chr1	10378259	10378459	201	+	utr3	KIF1B	0.452819980954628	1	0.510254660451333	1	0.593949773275194	0.99922750102039	0.771127643748504	1	-0.42326382903537	-0.338999872368772	0.412288480519088	0.999571842242823	-0.0842639566665978
chr1	10450161	10451411	1251	+	utr3	APITD1-CORT	0.645368645049535	1	0.639122816047159	1	0.887999941596049	0.99922750102039	0.995679678161173	1	0.0324063982906666	1.51308899357239	0.75504830803668	NA	-1.48068259528172
chr1	10474943	10495314	20372	+	utr5	PEX14	0.159447678646632	1	0.178721493875285	1	0.232653518937342	0.99922750102039	0.0526000477429003	0.577254637812913	0.715153451074845	0.823148293204462	0.0636331227569693	0.987899782536674	-0.107994842129617
chr1	10629560	10630509	950	+	utr3	PEX14	0.74134597699774	1	0.812720085328505	1	0.698482215830432	0.99922750102039	0.847899857867208	1	0.273321375798706	0.823148293204462	0.0636331227569693	0.987899782536674	-0.549826917405756
chr1	10639440	10639540	101	+	exon	RP4-734G22.3	0.667270579534699	1	0.570209546897942	1	0.798883470117589	0.99922750102039	1	1	1.30294020110081	0.115452883463298	0.895018198801687	0.999571842242823	1.18748731763751
chr1	10639889	10639988	100	+	exon	RP4-734G22.3	0.373418569009641	1	0.248625712160571	1	0.267081931925757	0.99922750102039	0.801098024239631	1	0.130732447999929	0.115452883463298	0.895018198801687	0.999571842242823	0.0152795645366312
chr1	10651991	10652290	300	+	exon	RP4-734G22.3	0.219020651641793	1	0.145865731508252	1	0.188478475009237	0.99922750102039	0.578600673664962	1	-0.23502252519333	0.115452883463298	0.895018198801687	0.999571842242823	-0.350475408656628
chr1	10653685	10654134	450	+	exon	RP4-734G22.3	0.587049648801121	1	0.678645157020953	1	0.794693659602911	0.99922750102039	0.479938135850884	1	-0.617544727506288	0.115452883463298	0.895018198801687	0.999571842242823	-0.732997610969586
chr1	11099675	11099821	147	+	exon	RP4-635E18.6	0.679528248866183	1	0.608648325612164	1	0.602749096043385	0.99922750102039	0.527822402210702	1	0.232573134570089	0.585684100389512	0.779124867190332	NA	-0.353110965819423
chr1	11273256	11273455	200	+	utr5	UBIAD1	0.977428289048913	1	0.956867382242519	1	0.866014526499699	0.99922750102039	0.38889090174651	0.984138237636451	0.360862380547684	0.0885125700714467	0.847304301642126	0.999571842242823	0.272349810476238
chr1	11285885	11286084	200	+	exon	UBIAD1	0.902941641456375	1	0.923324906299853	1	0.966156596676948	0.99922750102039	0.239929238821158	0.847675361315115	-0.354002224007299	0.0885125700714467	0.847304301642126	0.999571842242823	-0.442514794078746
chr1	11287877	11287977	101	+	utr3	UBIAD1	0.775141085972621	1	0.7056398540267	1	0.748644875378841	0.99922750102039	0.744726158505751	1	-0.327245321645383	0.0885125700714467	0.847304301642126	0.999571842242823	-0.415757891716829
chr1	11654375	11654948	574	+	utr5	FBXO44	0.501684989437851	1	0.579146139374992	1	0.610211389849185	0.99922750102039	0.529036362576701	1	-0.109428363671677	0.445237884048419	0.262550187422347	0.999571842242823	-0.554666247720096
chr1	11655826	11656025	200	+	utr5	FBXO44	0.652755469626968	1	0.649609566206802	1	0.862997359980018	0.99922750102039	0.605159354993333	1	0.669981915211932	0.445237884048419	0.262550187422347	0.999571842242823	0.224744031163512
chr1	11736134	11745812	9679	+	utr5	AGTRAP	0.206265543815409	1	0.237589740907455	1	0.572473154418835	0.99922750102039	0.0688136027751834	0.602612854960275	0.432773656625285	-0.0344812908696332	0.937505014494935	0.999571842242823	0.467254947494918
chr1	11750205	11750354	150	+	utr3	AGTRAP	0.763564023139988	1	0.840349835598631	1	0.983614339023205	0.99922750102039	0.0328737848832783	0.556993199706233	-0.215694770533711	-0.0344812908696332	0.937505014494935	0.999571842242823	-0.181213479664077
chr1	11806296	11807176	881	+	exon	CLCN6	0.550371309054848	1	0.546317290198723	1	0.623460481700398	0.99922750102039	0.325760016852973	0.936551297193529	-0.542975128626574	-0.353358845073412	0.414062066674476	0.999571842242823	-0.189616283553162
chr1	11934724	11944589	9866	+	utr5	PLOD1	0.391177108612063	1	0.438355557726219	1	0.854029201040721	0.99922750102039	0.836356726646672	1	1.086517994284	0.820409608172273	0.0613733577155594	0.97728590919128	0.266108386111732
chr1	11949806	11950405	600	+	exon	PLOD1	0.440490799774525	1	0.460952825133052	1	0.711149665583977	0.99922750102039	0.987805140894805	1	0.999793297284636	0.820409608172273	0.0613733577155594	0.97728590919128	0.179383689112363
chr1	11974792	11974941	150	+	utr3	PLOD1	0.843032241596144	1	0.903407685118721	1	0.976264983559219	0.99922750102039	0.944780392286719	1	0.294933105380535	0.820409608172273	0.0613733577155594	0.97728590919128	-0.525476502791737
chr1	11975041	11975439	399	+	utr3	PLOD1	0.715783360846393	1	0.743350817275526	1	0.98995779513834	0.99922750102039	0.411197549108927	0.995776304904836	0.473460100889445	0.820409608172273	0.0613733577155594	0.97728590919128	-0.346949507282827
chr1	12021706	12022356	651	+	utr5	MIIP	0.840064793131662	1	0.921462494127877	1	0.897774865165406	0.99922750102039	0.757445161673478	1	-0.32454922940747	0.117813674820204	0.798032844403214	0.999571842242823	-0.442362904227674
chr1	12509001	12509101	101	+	utr3	VPS13D	0.836583709055547	1	0.804059884335369	1	0.699086722085617	0.99922750102039	0.878951272069249	1	-0.348279454772108	-0.222721224307052	0.615538369376452	0.999571842242823	-0.125558230465056
chr1	14960722	15034795	74074	+	utr5	KAZN	0.534467139546908	1	0.509526843379339	1	0.951812007942653	0.99922750102039	0.94706272395424	1	0.448017780853421	0.95309225590658	0.0152517982679211	0.626149676920689	-0.505074475053159
chr1	15043998	15056179	12182	+	exon	KAZN	0.624202748753518	1	0.700413982054703	1	0.944419678752376	0.99922750102039	0.445658344963553	1	0.860254897985681	0.95309225590658	0.0152517982679211	0.626149676920689	-0.0928373579208994
chr1	15117144	15117294	151	+	utr3	KAZN	0.250006594763826	1	0.234296110532395	1	0.515441663522696	0.99922750102039	0.174963774421871	0.7777944238342	0.425136792426557	0.95309225590658	0.0152517982679211	0.626149676920689	-0.527955463480023
chr1	15117593	15117793	201	+	utr3	KAZN	0.606436176586218	1	0.50381787322224	1	0.325809780873614	0.99922750102039	0.945253582703161	1	0.37911205050024	0.95309225590658	0.0152517982679211	0.626149676920689	-0.57398020540634
chr1	15215143	15215292	150	+	exon	TMEM51	0.649169260070763	1	0.713806811745427	1	0.719193807793	0.99922750102039	0.883547849932389	1	0.166834361379622	0.0951538914867654	0.844266611817029	0.999571842242823	0.0716804698928565
chr1	15215392	15219385	3994	+	exon	TMEM51	0.269733663365118	1	0.318049878343033	1	0.442461447413603	0.99922750102039	0.571448956759245	1	0.204401924696616	0.0951538914867654	0.844266611817029	0.999571842242823	0.109248033209851
chr1	15219485	15219982	498	+	utr3	TMEM51	0.823831710101352	1	0.862671918389414	1	0.664527295371637	0.99922750102039	0.21505086610145	0.817049325858721	0.0594416688369552	0.0951538914867654	0.844266611817029	0.999571842242823	-0.0357122226498102
chr1	15220132	15220231	100	+	utr3	TMEM51	0.721770902219546	1	0.803272922167743	1	0.763091708092131	0.99922750102039	0.271743894861501	0.878279666813163	-0.0480981451460253	0.0951538914867654	0.844266611817029	0.999571842242823	-0.143252036632791
chr1	15428607	15428756	150	+	utr3	EFHD2	0.934024176008801	1	0.915749348456578	1	0.893006056967947	0.99922750102039	0.0730615337956062	0.609206822890268	0.330211710102106	0.47287738338188	0.295358877837602	0.999571842242823	-0.142665673279774
chr1	15429400	15429549	150	+	utr3	EFHD2	0.915338454218572	1	0.952490133171819	1	0.994728426750614	0.99922750102039	0.726784207095108	1	0.0810503749867697	0.47287738338188	0.295358877837602	0.999571842242823	-0.39182700839511
chr1	15617500	15617600	101	+	utr5	DDI2	0.27836042525749	1	0.253762194911911	1	0.335691119055082	0.99922750102039	0.420056180191529	1	-0.641945791596094	-0.218221605162904	0.617031837595699	0.999571842242823	-0.42372418643319
chr1	15660105	15660405	301	+	utr3	DDI2	0.545872844245505	1	0.523238783914918	1	0.708601084346004	0.99922750102039	0.983112668172444	1	-1.13324797977583	-0.218221605162904	0.617031837595699	0.999571842242823	-0.915026374612926
chr1	15661004	15661104	101	+	utr3	DDI2	0.289178891701904	1	0.304213895445861	1	0.289349433351238	0.99922750102039	0.777823889566855	1	-2.11784367352461	-0.218221605162904	0.617031837595699	0.999571842242823	-1.89962206836171
chr1	15661403	15661653	251	+	utr3	DDI2	0.854496656972874	1	0.793708508866418	1	0.907171830270223	0.99922750102039	0.437716663738677	1	-1.00480900285058	-0.218221605162904	0.617031837595699	0.999571842242823	-0.786587397687675
chr1	15725371	15727435	2065	+	exon	PLEKHM2	0.822870246665991	1	0.866977934223877	1	0.870928087720589	0.99922750102039	0.461586453956405	1	0.0812983439079694	0.380840097785389	0.352966928110319	0.999571842242823	-0.29954175387742
chr1	15727534	15728295	762	+	exon	PLEKHM2	0.542172137612041	1	0.530219213369892	1	0.657577497020644	0.99922750102039	0.822701028876237	1	0.0545518198264753	0.380840097785389	0.352966928110319	0.999571842242823	-0.326288277958914
chr1	15733875	15734024	150	+	utr3	PLEKHM2	0.605038334419255	1	0.670450911796566	1	0.942836855861565	0.99922750102039	0.531231322637655	1	-0.0878900113858685	0.380840097785389	0.352966928110319	0.999571842242823	-0.468730109171258
chr1	15734124	15734570	447	+	utr3	PLEKHM2	0.76145328053692	1	0.842064185325662	1	0.971421779829649	0.99922750102039	0.399915314152602	0.988749700860792	-0.0640565111034956	0.380840097785389	0.352966928110319	0.999571842242823	-0.444896608888885
chr1	15758807	15764600	5794	+	utr5	FBLIM1	0.705168708702021	1	0.764634567394389	1	0.857042483178589	0.99922750102039	0.601864466003381	1	0.117110522490607	0.235861503384068	0.588908225042368	0.999571842242823	-0.118750980893462
chr1	15784758	15785006	249	+	utr3	FBLIM1	0.821981360735743	1	0.883375618681181	1	0.885778592277631	0.99922750102039	0.823922234166977	1	-0.15715464505159	0.235861503384068	0.588908225042368	0.999571842242823	-0.393016148435658
chr1	16004286	16006267	1982	+	utr5	C1orf64	0.945660734354706	1	0.949210496440669	1	0.945111845164139	0.99922750102039	0.0404453848599624	0.565893314608997	0.850926146413244	1.04799495050355	0.0234576709097188	0.723080423917479	-0.19706880409031
chr1	16391390	16395048	3659	+	utr3	SZRD1	0.908879857325113	1	0.896219819815557	1	0.966198812994855	0.99922750102039	0.587087166982998	1	0.255349066027401	0.540680973560503	0.207850508706037	0.999571842242823	-0.285331907533102
chr1	16395148	16395397	250	+	utr3	SZRD1	0.950716928837609	1	0.920590265142648	1	0.885581407222014	0.99922750102039	0.655635037620204	1	0.0322103857153936	0.540680973560503	0.207850508706037	0.999571842242823	-0.50847058784511
chr1	16459135	16459334	200	+	utr3	NECAP2	0.724615458431048	1	0.805172809565739	1	0.810753815851849	0.99922750102039	0.959525674931715	1	0.119287266129453	0.0699699668437157	0.861589495860331	0.999571842242823	0.0493172992857377
chr1	16930318	16930549	232	+	exon	CROCC	0.444955881952188	1	0.338485411270168	1	0.321472853938712	0.99922750102039	0.873985926685857	1	0.216033862459826	0.501465709116643	0.391524989481444	0.999571842242823	-0.285431846656816
chr1	16936733	16938461	1729	+	exon	CROCC	0.55903666512416	1	0.469321255676252	1	0.631290846355843	0.99922750102039	0.614339929633572	1	0.293289528804917	0.501465709116643	0.391524989481444	0.999571842242823	-0.208176180311726
chr1	16944126	16944275	150	+	exon	CROCC	0.672696402743892	1	0.719169635889766	1	0.890198037806164	0.99922750102039	0.961334685155434	1	-0.290143208190993	0.501465709116643	0.391524989481444	0.999571842242823	-0.791608917307635
chr1	16946960	16948398	1439	+	exon	CROCC	0.858008503279257	1	0.937424776050359	1	0.951162446079553	0.99922750102039	0.86245830481957	1	-0.103642981035438	0.501465709116643	0.391524989481444	0.999571842242823	-0.60510869015208
chr1	16955494	16956089	596	+	exon	CROCC	0.609273776769702	1	0.534649243794061	1	0.924978491167262	0.99922750102039	0.776970062505637	1	0.566252493959637	0.501465709116643	0.391524989481444	0.999571842242823	0.0647867848429942
chr1	16958615	16958714	100	+	exon	CROCC	0.745501900778322	1	0.704848135841318	1	0.926112474668672	0.99922750102039	0.538803655838895	1	0.112605292447742	0.501465709116643	0.391524989481444	0.999571842242823	-0.3888604166689
chr1	16965762	16966555	794	+	exon	CROCC	0.947150980590148	1	0.898125273960435	1	0.960024064851881	0.99922750102039	0.431776444758999	1	0.646872358016513	0.501465709116643	0.391524989481444	0.999571842242823	0.145406648899871
chr1	16968285	16969132	848	+	exon	CROCC	0.706483723364625	1	0.713149311709821	1	0.959913879308127	0.99922750102039	0.239021213657893	0.847163257593051	-0.345997155483017	0.501465709116643	0.391524989481444	0.999571842242823	-0.84746286459966
chr1	16969231	16970392	1162	+	exon	CROCC	0.751048143010401	1	0.813119192716622	1	0.778309500205762	0.99922750102039	0.692219247017878	1	-0.250151876415505	0.501465709116643	0.391524989481444	0.999571842242823	-0.751617585532148
chr1	16970674	16970773	100	+	exon	CROCC	0.217414563405328	1	0.140908591010519	1	0.293219451059518	0.99922750102039	0.257048451954771	0.863395342807624	0.452211596088777	0.501465709116643	0.391524989481444	0.999571842242823	-0.0492541130278657
chr1	16971520	16972431	912	+	exon	CROCC	0.194073718754378	1	0.184633914619917	1	0.27719286723413	0.99922750102039	0.316808298245757	0.92572343755005	-0.309135600771993	0.501465709116643	0.391524989481444	0.999571842242823	-0.810601309888636
chr1	17539935	17602209	62275	+	utr5	ARHGEF10L	0.426697617661239	1	0.396576954189928	1	0.830815066814885	0.99922750102039	0.874285181335982	1	0.690575678181005	0.768575768362058	0.0613369793972542	0.97728590919128	-0.0780000901810535
chr1	17604880	17607948	3069	+	exon	ARHGEF10L	0.938528587144303	1	0.848595073491558	1	0.813266312523418	0.99922750102039	0.685737996790042	1	0.472746856002637	0.768575768362058	0.0613369793972542	0.97728590919128	-0.295828912359421
chr1	17616086	17616186	101	+	exon	ARHGEF10L	0.990704529988395	1	0.917257688942579	1	0.947845115807771	0.99922750102039	0.917737290432594	1	0.443995461587355	0.768575768362058	0.0613369793972542	0.97728590919128	-0.324580306774703
chr1	17664565	17687741	23177	+	exon	ARHGEF10L	0.729278431385194	1	0.661332333430706	1	0.991756627030563	0.99922750102039	0.957937549129428	1	0.677139971823574	0.768575768362058	0.0613369793972542	0.97728590919128	-0.0914357965384847
chr1	17695162	17697625	2464	+	utr3	ARHGEF10L	0.838473841142173	1	0.779569310632875	1	0.96124081174584	0.99922750102039	0.429077380983451	1	0.265316224851263	0.768575768362058	0.0613369793972542	0.97728590919128	-0.503259543510795
chr1	18481132	18481531	400	+	exon	KLHDC7A	0.870062183234972	1	0.883777630306646	1	0.870928036468607	0.99922750102039	0.676235213027612	1	0.697122597724485	0.73259991490472	0.0837685159518707	0.999571842242823	-0.0354773171802344
chr1	18483729	18483879	151	+	utr3	KLHDC7A	0.868026919792298	1	0.871194502317608	1	0.814305032498073	0.99922750102039	0.869962844817052	1	0.716736946303841	0.73259991490472	0.0837685159518707	0.999571842242823	-0.0158629686008783
chr1	18484678	18485477	800	+	utr3	KLHDC7A	0.948480745514047	1	0.966181760564292	1	0.895846713499972	0.99922750102039	0.648726144537501	1	0.313414834272997	0.73259991490472	0.0837685159518707	0.999571842242823	-0.419185080631723
chr1	19251638	19251836	199	+	utr5	MRTO4	0.73744071123155	1	0.812106894191481	1	0.923290984696576	0.99922750102039	0.0213088593838592	0.546155053191763	0.232088857586686	0.0670330381352806	0.871521166884578	0.999571842242823	0.165055819451406
chr1	19258693	19258990	298	+	utr3	MRTO4	0.725070570083657	1	0.735390569222403	1	0.684599017044026	0.99922750102039	0.123509585536302	0.703047047415894	0.0326492526853234	0.0670330381352806	0.871521166884578	0.999571842242823	-0.0343837854499572
chr1	19312724	19317682	4959	+	utr5	PQLC2	0.664658527680895	1	0.751113609123906	1	0.881332570179533	0.99922750102039	0.190576904188602	0.796746557604295	0.539800544622799	0.63895422716362	0.138916825708569	0.999571842242823	-0.0991536825408207
chr1	19328604	19329002	399	+	utr3	PQLC2	0.547251725227256	1	0.618315400313659	1	0.692024756340487	0.99922750102039	0.0662809141819228	0.59331088518036	0.133944605213655	0.63895422716362	0.138916825708569	0.999571842242823	-0.505009621949965
chr1	19655430	19657268	1839	+	utr3	MINOS1-NBL1	0.853484246401445	1	0.861745431642277	1	0.789829591251795	0.99922750102039	0.0258583334573532	0.546155053191763	0.0385320775377264	3.25489786780968	0.502151859075965	NA	-3.21636579027196
chr1	19657607	19657862	256	+	utr3	MINOS1-NBL1	0.742028632922663	1	0.702707408336775	1	0.76450763911326	0.99922750102039	0.953038349002145	1	0.601573533949077	3.25489786780968	0.502151859075965	NA	-2.65332433386061
chr1	19907622	19907821	200	+	utr3	OTUD3	0.792191498789353	1	0.713282592043701	1	0.82118370646408	0.99922750102039	0.597685827906132	1	-1.46222398314913	0.0316175055869862	0.954588412835071	0.999571842242823	-1.49384148873612
chr1	20553972	20554071	100	+	utr3	FAM43B	0.898381751465515	1	0.823665438783638	1	0.923172620433579	0.99922750102039	0.985422407117159	1	-0.683400280264071	0.563949071849092	0.312893047673327	0.999571842242823	-1.24734935211316
chr1	20554268	20554417	150	+	utr3	FAM43B	0.802705096015985	1	0.771889479732313	1	0.736873245241255	0.99922750102039	0.202860775228144	0.806932431476273	0.5370430389759	0.563949071849092	0.312893047673327	0.999571842242823	-0.0269060328731924
chr1	20554516	20554763	248	+	utr3	FAM43B	0.602380938824376	1	0.61611100169038	1	0.762369452077719	0.99922750102039	0.33319277504695	0.943927257051566	0.535023969637814	0.563949071849092	0.312893047673327	0.999571842242823	-0.028925102211278
chr1	20648564	20648963	400	+	exon	PINK1	0.759979476374469	1	0.710891744320531	1	0.771037288400557	0.99922750102039	0.891179839403552	1	0.0444483290502891	1.06127856772874	0.0203133574807929	0.702481245928385	-1.01683023867845
chr1	20650813	20651062	250	+	utr3	PINK1	0.909289188398722	1	0.96363133663302	1	0.985206982827892	0.99922750102039	0.992044929855129	1	0.604172310210013	1.06127856772874	0.0203133574807929	0.702481245928385	-0.457106257518729
chr1	21822278	21822528	251	+	utr3	LDLRAD2	0.940540356226407	1	0.948824419446217	1	0.836310603531693	0.99922750102039	0.0905601447968937	0.645448481241852	-0.168681761239277	2.50251606758833	0.234471909792108	NA	-2.67119782882761
chr1	21823026	21823525	500	+	utr3	LDLRAD2	0.921738017220211	1	0.887085652291684	1	0.791137047263951	0.99922750102039	0.793877195047054	1	-0.132997414399923	2.50251606758833	0.234471909792108	NA	-2.63551348198826
chr1	22030587	22030685	99	+	exon	LINC00339	0.288295031289626	1	0.361628150650357	1	0.231529829642953	0.99922750102039	0.401642069925149	0.989553655796264	0.270673351608668	0.228798891972756	0.611035922240915	0.999571842242823	0.0418744596359119
chr1	22511810	22512110	301	+	exon	ZBTB40	0.766225381450836	1	0.743740463679908	1	0.718244355991507	0.99922750102039	0.0566950692470493	0.579501291683282	-0.186796240809115	-0.0631547626277822	0.888276170852929	0.999571842242823	-0.123641478181333
chr1	22524355	22526462	2108	+	utr3	ZBTB40	0.711055697640505	1	0.719381507720338	1	0.712437273335498	0.99922750102039	0.00957278072680612	0.546155053191763	-0.390708154491936	-0.0631547626277822	0.888276170852929	0.999571842242823	-0.327553391864153
chr1	22526612	22526711	100	+	utr3	ZBTB40	0.960054429982625	1	0.983324279549879	1	0.946039794868527	0.99922750102039	0.812725583968391	1	-0.176371592683489	-0.0631547626277822	0.888276170852929	0.999571842242823	-0.113216830055707
chr1	22527810	22527910	101	+	utr3	ZBTB40	0.940120989004589	1	0.997644272137733	1	0.941713217615942	0.99922750102039	0.277459998825562	0.883218887577797	-0.388155474082629	-0.0631547626277822	0.888276170852929	0.999571842242823	-0.325000711454847
chr1	22528909	22529009	101	+	utr3	ZBTB40	0.399051530296165	1	0.440276419262444	1	0.548567244789045	0.99922750102039	0.264537225975016	0.87149511945524	0.246162533265452	-0.0631547626277822	0.888276170852929	0.999571842242823	0.309317295893234
chr1	22529309	22529409	101	+	utr3	ZBTB40	0.869007614921272	1	0.827314733189074	1	0.800081710839819	0.99922750102039	0.2627978558185	0.870027328509833	-0.0771188772344805	-0.0631547626277822	0.888276170852929	0.999571842242823	-0.0139641146066983
chr1	23019498	23019847	350	+	utr5	KDM1A	0.442148220890792	1	0.5187560645263	1	0.779369863523991	0.99922750102039	0.33771140182076	0.948042737456249	-0.71189700400251	-0.16154710305397	0.654995831597578	0.999571842242823	-0.55034990094854
chr1	23030567	23044459	13893	+	exon	MIR3115	0.755745728470253	1	0.800608289933096	1	0.762790675200704	0.99922750102039	0.138674657938897	0.728962627422987	0.00721521553673242	NA	NA	NA	NA
chr1	23751218	23751667	450	+	exon	TCEB3	0.877559549246047	1	0.85285378321382	1	0.773356016248816	0.99922750102039	0.650236331398478	1	-0.192254581899326	-0.157134585612588	0.675879827031081	0.999571842242823	-0.0351199962867374
chr1	24415844	24419329	3486	+	utr5	NIPAL3	0.826831956444181	1	0.826810032879708	1	0.976388048850294	0.99922750102039	0.29965754566236	0.907231660442113	0.170370602019825	0.512334036379122	0.302436043276923	0.999571842242823	-0.341963434359296
chr1	24535210	24535309	100	+	utr3	RCAN3	0.759882769847235	1	0.772710966941976	1	0.982116928471187	0.99922750102039	0.261058450276999	0.868987069046037	-0.461502911492679	-0.029956206372829	0.947747807526397	0.999571842242823	-0.431546705119849
chr1	24671386	24671486	101	+	utr3	SRRM1	0.979007930624591	1	0.99120740316453	1	0.87760585386275	0.99922750102039	0.102452294208083	0.664093925069509	-0.0785334034885938	-0.309981753534401	0.474568370391085	0.999571842242823	0.231448350045808
chr1	25338362	25338463	102	+	utr5	TMEM50A	0.677419106829665	1	0.723791025244659	1	0.934634910644143	0.99922750102039	0.0510520336723267	0.571295720536594	-0.148289066244495	0.288276800149914	0.450831119240846	0.999571842242823	-0.436565866394408
chr1	25338562	25338710	149	+	exon	TMEM50A	0.708972269471219	1	0.694396462172042	1	0.820446427880061	0.99922750102039	0.736890693637713	1	0.396449289080973	0.288276800149914	0.450831119240846	0.999571842242823	0.108172488931059
chr1	25458691	25458791	101	+	exon	TMEM57	0.775519138065846	1	0.702577857730324	1	0.914629151989802	0.99922750102039	0.153809952715081	0.750273120935739	-0.092624021024179	0.18178158578582	0.663354533751882	0.999571842242823	-0.274405606809999
chr1	25563069	25563749	681	+	exon	LDLRAP1	0.878032126720286	1	0.956840420654313	1	0.990722852781663	0.99922750102039	0.72670160269146	1	0.882543313014791	1.00430139818952	0.0133114550540306	0.589124843229221	-0.121758085174729
chr1	25566937	25567137	201	+	utr3	LDLRAP1	0.848498445330378	1	0.869421972882848	1	0.786781038983846	0.99922750102039	0.0629055460031159	0.587952907354552	0.738663215632939	1.00430139818952	0.0133114550540306	0.589124843229221	-0.265638182556581
chr1	25567437	25567687	251	+	utr3	LDLRAP1	0.861778449462371	1	0.897033361185831	1	0.945993762511303	0.99922750102039	0.732059691092135	1	0.778268849313536	1.00430139818952	0.0133114550540306	0.589124843229221	-0.226032548875983
chr1	25815689	25816186	498	+	utr3	SEPN1	0.938389221894321	1	0.951527656977184	1	0.731207910820246	0.99922750102039	0.197389347217587	0.801031076825738	0.29652904553126	0.478013035480664	0.356938016717314	0.999571842242823	-0.181483989949404
chr1	25819991	25820897	907	+	utr5	MTFR1L	0.372916026655213	1	0.431045000349555	1	0.605068460797921	0.99922750102039	0.285860038535017	0.889389110680588	-0.0761944548656326	-0.0762935796847965	0.85312557178637	0.999571842242823	9.91248191639232e-05
chr1	25823007	25823107	101	+	utr3	RP1-317E23.6	0.502412236368024	1	0.562763192305803	1	0.517765161015155	0.99922750102039	0.566780948213248	1	0.437219730171337	NA	NA	NA	NA
chr1	26170015	26170441	427	+	exon	ZNF593	0.376253091340434	1	0.443907634950867	1	0.660205131971069	0.99922750102039	0.519877898616809	1	-0.343450763785131	NA	NA	NA	NA
chr1	26170585	26170825	241	+	utr3	ZNF593	0.627510422690716	1	0.628871915440534	1	0.569382195856936	0.99922750102039	0.0495906504919328	0.569975607491144	0.00341361043753221	NA	NA	NA	NA
chr1	26180470	26180824	355	+	utr3	CNKSR1	0.688026106804514	1	0.707828665449648	1	0.792367754739621	0.99922750102039	0.432666179999256	1	0.354782715002158	0.425836705226329	0.363286666371415	0.999571842242823	-0.0710539902241706
chr1	26189337	26189537	201	+	utr3	CNKSR1	0.675569915477241	1	0.692889442214586	1	0.852569621358967	0.99922750102039	0.760990641904863	1	0.544539978379305	0.425836705226329	0.363286666371415	0.999571842242823	0.118703273152977
chr1	26255622	26255771	150	+	exon	CEP85	0.715040067597538	1	0.766233273092077	1	0.81602608884362	0.99922750102039	0.212791774172268	0.816208704954952	0.118652281746746	-0.30597858182433	0.487293336147908	0.999571842242823	0.424630863571076
chr1	26269350	26269545	196	+	exon	CEP85	0.548790353544285	1	0.55545437553583	1	0.752637116701961	0.99922750102039	0.375080473283188	0.975678489528285	-0.333523854016903	-0.30597858182433	0.487293336147908	0.999571842242823	-0.0275452721925728
chr1	26275015	26276627	1613	+	exon	CEP85	0.916062184975636	1	0.903820678129034	1	0.959250330880525	0.99922750102039	0.444449590984047	1	-0.0548441809569792	-0.30597858182433	0.487293336147908	0.999571842242823	0.251134400867351
chr1	26277198	26277397	200	+	utr3	CEP85	0.923619072298275	1	0.872532630542323	1	0.855828453047058	0.99922750102039	0.88899617023623	1	-0.586073528656179	-0.30597858182433	0.487293336147908	0.999571842242823	-0.280094946831849
chr1	26280118	26281125	1008	+	utr3	SH3BGRL3	0.891550552822945	1	0.947593627608158	1	0.87831203692564	0.99922750102039	0.0567024481760839	0.579501291683282	0.513992749795903	0.910169778559652	0.0360879158810018	0.837665188034406	-0.396177028763749
chr1	26468946	26469146	201	+	utr3	DHDDS	0.9801840438958	1	0.940144121372569	1	0.798609662713687	0.99922750102039	0.869352761519693	1	-0.0172770320032728	0.110259339084718	0.782515032006632	0.999571842242823	-0.127536371087991
chr1	26472450	26472598	149	+	utr5	HMGN2	0.668270243966874	1	0.742973810537378	1	0.953876478822055	0.99922750102039	0.0871895722512835	0.637577395919296	-0.0603785155547129	0.0319940973253706	0.953152423165632	0.999571842242823	-0.0923726128800834
chr1	26546028	26546959	932	+	utr3	RPS6KA1	0.628307589274958	1	0.573413638306295	1	0.579916810946473	0.99922750102039	0.986576328424726	1	-0.0385819058765841	-0.127825950603897	0.756746248124845	0.999571842242823	0.0892440447273125
chr1	26574133	26574581	449	+	utr3	RPS6KA1	0.916328164274202	1	0.986095169328843	1	0.875565215907942	0.99922750102039	0.654460848227827	1	-0.478947085240351	-0.127825950603897	0.756746248124845	0.999571842242823	-0.351121134636454
chr1	26696049	26696748	700	+	utr5	ARID1A	0.341410056954968	1	0.407443806887424	1	0.445696535322199	0.99922750102039	0.561566130393549	1	-0.445012872361678	-0.0833426978715478	0.832023448689363	0.999571842242823	-0.36167017449013
chr1	26696898	26727714	30817	+	utr5	ARID1A	0.810452843693228	1	0.842187560498159	1	0.749310162016036	0.99922750102039	0.204229498023802	0.808544943709016	-0.897648853014724	-0.0833426978715478	0.832023448689363	0.999571842242823	-0.814306155143176
chr1	26779159	26780756	1598	+	utr3	ARID1A	0.812853833527217	1	0.871505963364333	1	0.870006289759265	0.99922750102039	0.840430745357505	1	-0.295142299118262	-0.0833426978715478	0.832023448689363	0.999571842242823	-0.211799601246714
chr1	26854112	26854261	150	+	utr3	ZDHHC18	0.518447384325756	1	0.527289085150539	1	0.890658881957552	0.99922750102039	0.850556178406952	1	0.132572520913391	0.18100575362434	0.688155327310452	0.999571842242823	-0.0484332327109498
chr1	26863187	26864408	1222	+	utr3	SFN	0.829207278112498	1	0.87254904341345	1	0.948479980178975	0.99922750102039	0.020005249340873	0.546155053191763	0.206292720783369	0.772578020661273	0.125682241427921	0.999571842242823	-0.566285299877904
chr1	26924113	26942681	18569	+	utr5	NUDC	0.982152865508219	1	0.865133161475864	1	0.811754254625863	0.99922750102039	0.814007504891174	1	0.13784500885092	0.438168614153678	0.281713750038985	0.999571842242823	-0.300323605302758
chr1	26993707	26994201	495	+	utr5	TRNP1	0.522253336893172	1	0.589777997051109	1	0.550555118240394	0.99922750102039	0.684136334449594	1	0.487531614912121	0.927793839023605	0.0173113548804569	0.674628682911348	-0.440262224111484
chr1	26994448	26999861	5414	+	utr3	TRNP1	0.881355210429824	1	0.893527352417088	1	0.947116986530806	0.99922750102039	0.0186760263080253	0.546155053191763	0.562378986830899	0.927793839023605	0.0173113548804569	0.674628682911348	-0.365414852192706
chr1	27234815	27234914	100	+	utr5	WDTC1	0.707459358355128	1	0.684384515338812	1	0.955469710061582	0.99922750102039	0.403738328990909	0.990647300424183	0.142858894379427	0.411690684423245	0.386167732276262	0.999571842242823	-0.268831790043818
chr1	27306293	27306443	151	+	utr3	WDTC1	0.797171357674185	1	0.785291716608898	1	0.649110415347887	0.99922750102039	0.525802419020753	1	0.848771173604262	0.411690684423245	0.386167732276262	0.999571842242823	0.437080489181017
chr1	27322244	27330722	8479	+	utr5	TMEM222	0.920747111951675	1	0.907836374789806	1	0.741520818940972	0.99922750102039	0.0663590919357563	0.59331088518036	-0.156025659822341	0.0522175267477581	0.908952064593436	0.999571842242823	-0.208243186570099
chr1	27335505	27335754	250	+	utr3	TMEM222	0.776602359298255	1	0.772811206389444	1	0.833421161333947	0.99922750102039	0.545519276817217	1	-0.137841429639038	0.0522175267477581	0.908952064593436	0.999571842242823	-0.190058956386797
chr1	27345377	27349506	4130	+	exon	SYTL1	0.909073337141253	1	0.970669267633489	1	0.946908525493851	0.99922750102039	0.779889390076253	1	0.228135743876681	0.45549553756064	0.253527915437534	0.999571842242823	-0.227359793683959
chr1	27349606	27349706	101	+	exon	SYTL1	0.577094763627662	1	0.66988777082569	1	0.874146097098465	0.99922750102039	0.702130042928863	1	-0.270610692515097	0.45549553756064	0.253527915437534	0.999571842242823	-0.726106230075737
chr1	27350454	27350553	100	+	exon	SYTL1	0.909769786784374	1	0.874523245564741	1	0.821927724606992	0.99922750102039	0.89224000738183	1	-0.310146760808307	0.45549553756064	0.253527915437534	0.999571842242823	-0.765642298368946
chr1	27350802	27350952	151	+	exon	SYTL1	0.348016527874665	1	0.43450681112358	1	0.86353151838658	0.99922750102039	0.0810528441796717	0.627005141591942	-0.29814440980817	0.45549553756064	0.253527915437534	0.999571842242823	-0.753639947368809
chr1	27351251	27351520	270	+	exon	SYTL1	0.433410179312231	1	0.535010669854116	1	0.821186453053304	0.99922750102039	0.335128094566864	0.94595788168246	-0.362466682500902	0.45549553756064	0.253527915437534	0.999571842242823	-0.817962220061542
chr1	27847045	27850242	3198	+	utr5	PPP1R8	0.880211678597931	1	0.833748171545025	1	0.940981996756616	0.99922750102039	0.425669192132976	1	-1.00421658570497	-0.616877968239839	0.107419878855457	0.999571842242823	-0.387338617465129
chr1	27882339	27882886	548	+	exon	THEMIS2	0.581302692470703	1	0.648509789258481	1	0.551405071739756	0.99922750102039	0.880540059488127	1	-0.107338891567594	0.045950243713087	0.943614070570754	0.999571842242823	-0.153289135280681
chr1	27935042	27935240	199	+	utr5	SMPDL3B	0.841475661096046	1	0.819227130067508	1	0.928818168895751	0.99922750102039	0.601563299262703	1	0.0773857322470834	0.331487936650401	0.640554417459869	0.999571842242823	-0.254102204403318
chr1	27967099	27967548	450	+	utr3	XKR8	0.941845081028016	1	0.91668414092398	1	0.973245182915006	0.99922750102039	0.321717570814167	0.93227231807207	0.201606328255753	0.404927806139891	0.404600690518428	0.999571842242823	-0.203321477884137
chr1	28236158	28236545	388	+	utr3	ATPIF1	0.678583921874851	1	0.736740257412553	1	0.80059159276084	0.99922750102039	0.00577350051513204	0.546155053191763	0.0329604211028263	0.331078861949177	0.401296255450039	0.999571842242823	-0.298118440846351
chr1	28334540	28334687	148	+	exon	MED18	0.673215204712134	1	0.716847628170544	1	0.77440894254582	0.99922750102039	0.0226080767995578	0.546155053191763	0.102455714454187	0.435650512729894	0.302684618450523	0.999571842242823	-0.333194798275707
chr1	28529878	28531897	2020	+	exon	RCC1	0.487153836017515	1	0.474833132228454	1	0.747012501653995	0.99922750102039	0.46202752098617	1	-0.238297049033656	-0.347645416342289	0.403084535608737	0.999571842242823	0.109348367308633
chr1	28714336	28714832	497	+	utr3	GMEB1	0.545458021981561	1	0.580256764024331	1	0.749033830744972	0.99922750102039	0.987032200111072	1	0.0235731571159502	0.148477144529521	0.779237857089935	0.999571842242823	-0.124903987413571
chr1	28736967	28737066	100	+	utr5	YTHDF2	0.422764456178489	1	0.485196049969676	1	0.583150235301393	0.99922750102039	0.525267329511202	1	-0.817139572016923	-0.260650920240368	0.514039190377441	0.999571842242823	-0.556488651776555
chr1	28914712	28987823	73112	+	utr5	EPB41	0.442994462176355	1	0.42543167355382	1	0.258288240237497	0.99922750102039	0.374544490879161	0.975637166987922	-0.0330050207170863	-0.399993502620031	0.310990681841078	0.999571842242823	0.366988481902945
chr1	29282686	29282836	151	+	exon	PTPRU	0.598776093366135	1	0.702314621404693	1	0.842433330239453	0.99922750102039	0.0305370627286623	0.546155053191763	0.0748623944302336	0.385211693789262	0.404310885347117	0.999571842242823	-0.310349299359028
chr1	30719001	30719100	100	+	exon	MATN1-AS1	0.827143539523228	1	0.745668196708955	1	0.882941352646921	0.99922750102039	0.958599519328054	1	-0.918509591588482	-1.60174750388953	0.335061435901495	NA	0.683237912301053
chr1	31577072	31577321	250	+	utr5	TINAGL1	0.793336940501779	1	0.737889854884236	1	0.683597590154362	0.99922750102039	0.919826260528448	1	0.725287110631471	0.617896927098725	0.225074948345282	0.999571842242823	0.107390183532745
chr1	31586706	31587288	583	+	utr3	TINAGL1	0.659020012761936	1	0.751870456985505	1	0.900137476992789	0.99922750102039	0.00820362815118925	0.546155053191763	0.448584696873869	0.617896927098725	0.225074948345282	0.999571842242823	-0.169312230224856
chr1	32102619	32102767	149	+	utr3	TMEM39B	0.609631170535914	1	0.692016249021054	1	0.792422789714733	0.99922750102039	0.0416672771156879	0.567378840921582	-0.350807770159459	0.211449587511365	0.680273256445838	0.999571842242823	-0.562257357670824
chr1	32170934	32171114	181	+	utr3	KPNA6	0.969172585964849	1	0.954260745455675	1	0.929891610405528	0.99922750102039	0.0339225450326885	0.561362929983025	-0.272663028084798	-0.209299022418244	0.608056735790989	0.999571842242823	-0.0633640056665535
chr1	32180321	32184540	4220	+	utr5	TXLNA	0.841786837678219	1	0.851224504366129	1	0.929617407319298	0.99922750102039	0.029384823535114	0.546155053191763	0.343712876564404	0.2788531799324	0.545177309085238	0.999571842242823	0.0648596966320046
chr1	32188025	32190153	2129	+	exon	TXLNA	0.86536394985241	1	0.914103046192985	1	0.6490590971697	0.99922750102039	0.467761520567323	1	-0.0330902478924566	0.2788531799324	0.545177309085238	0.999571842242823	-0.311943427824856
chr1	32194126	32195313	1188	+	utr3	TXLNA	0.970139608580266	1	0.97576327730001	1	0.826205746802435	0.99922750102039	0.786864941950655	1	0.15184651354751	0.2788531799324	0.545177309085238	0.999571842242823	-0.127006666384889
chr1	32201916	32202014	99	+	utr5	CCDC28B	0.131941678852144	1	0.155432627434878	1	0.325477252300733	0.99922750102039	0.13619197712459	0.724966637368214	0.915751456598015	0.716376163155314	0.23521554064844	0.999571842242823	0.199375293442701
chr1	32206545	32206743	199	+	exon	IQCC	0.575017227557931	1	0.52180372741839	1	0.5723145403789	0.99922750102039	0.978957966203615	1	0.0398208053176887	-0.984145169270033	0.106294243989813	0.999571842242823	1.02396597458772
chr1	32207845	32208241	397	+	utr3	IQCC	0.603452293241848	1	0.689048203738151	1	0.578840244003044	0.99922750102039	0.880678109535097	1	-0.2674608712702	-0.984145169270033	0.106294243989813	0.999571842242823	0.716684297999833
chr1	32332118	32333041	924	+	exon	HDAC1	0.576708098145723	1	0.507446066391454	1	0.512312347220509	0.99922750102039	0.952205188346197	1	0.231967916397392	-0.106790515692953	0.771709441034133	0.999571842242823	0.338758432090346
chr1	32772012	32772932	921	+	utr3	KIAA1522	0.88122455756595	1	0.924950045341053	1	0.988951437162897	0.99922750102039	0.112859698002783	0.677732687537701	-0.365205850133612	-0.172812265056499	0.715315821823895	0.999571842242823	-0.192393585077113
chr1	32826531	32826731	201	+	exon	S100PBP	0.660226947707418	1	0.636574094014528	1	0.690055663727659	0.99922750102039	0.68813719263978	1	-1.65618506919287	-0.485751456994843	0.317538631243151	0.999571842242823	-1.17043361219803
chr1	33299029	33299278	250	+	utr3	ZNF362	0.936232209298966	1	0.861654752078232	1	0.990185354299147	0.99922750102039	0.741983242205353	1	-0.253148636725276	0.0858283922742365	0.857026326256939	0.999571842242823	-0.338977028999512
chr1	33299427	33299874	448	+	utr3	ZNF362	0.797438869707994	1	0.875694125041766	1	0.726919978269309	0.99922750102039	0.15658510201073	0.755318835064929	-0.221370017269583	0.0858283922742365	0.857026326256939	0.999571842242823	-0.307198409543819
chr1	33479330	33479479	150	+	exon	ZSCAN20	0.593264011179057	1	0.514991870833672	1	0.531925373335892	0.99922750102039	0.981795465761747	1	-0.0793509947877151	0.352709282982833	0.526452678189287	0.999571842242823	-0.432060277770549
chr1	33491139	33491586	448	+	exon	ZSCAN20	0.731179376889295	1	0.705284217423438	1	0.800339642370804	0.99922750102039	0.729590978863654	1	-0.321649697984058	0.352709282982833	0.526452678189287	0.999571842242823	-0.674358980966891
chr1	33493375	33493574	200	+	exon	ZSCAN20	0.383822716578547	1	0.381322286959415	1	0.357079589098027	0.99922750102039	0.296945725155894	0.902058050452463	-0.200012637567477	0.352709282982833	0.526452678189287	0.999571842242823	-0.552721920550311
chr1	33494424	33494573	150	+	exon	ZSCAN20	0.766005258840468	1	0.734072720426496	1	0.956282646576479	0.99922750102039	0.142072261616794	0.732766969414218	-0.726330572723957	0.352709282982833	0.526452678189287	0.999571842242823	-1.07903985570679
chr1	35560383	35560582	200	+	exon	NCDN	0.939439885700515	1	0.925661058770712	1	0.992925906588521	0.99922750102039	0.14987694652985	0.745911634663566	0.058217153614328	0.412359966960301	0.312252521699123	0.999571842242823	-0.354142813345973
chr1	35560731	35562424	1694	+	exon	NCDN	0.512819627234933	1	0.439610451016251	1	0.558088041265832	0.99922750102039	0.979494111051099	1	0.408683092262826	0.412359966960301	0.312252521699123	0.999571842242823	-0.00367687469747585
chr1	35855203	35855352	150	+	utr3	AGO4	0.868889982816822	1	0.815986754864061	1	0.915050906506687	0.99922750102039	0.68978656556006	1	-0.98904940136057	-0.0429315386386427	0.930457596529898	0.999571842242823	-0.946117862721927
chr1	35855750	35855949	200	+	utr3	AGO4	0.649872529961476	1	0.619193034787935	1	0.672836095937696	0.99922750102039	0.0739216861354886	0.61149015142489	-0.724977097088783	-0.0429315386386427	0.930457596529898	0.999571842242823	-0.68204555845014
chr1	35919790	35919889	100	+	utr3	AGO1	0.768862940595794	1	0.814114034217372	1	0.897326276444997	0.99922750102039	0.820891079897231	1	-0.29647343741317	-0.370265834675559	0.387923128726056	0.999571842242823	0.0737923972623885
chr1	36093246	36093344	99	+	exon	ADPRHL2	0.589110998545045	1	0.672191320076875	1	0.752304215228431	0.99922750102039	0.721552984640217	1	0.0203896750146538	0.0292576961068969	0.945117193536953	0.999571842242823	-0.00886802109224302
chr1	36093442	36093638	197	+	utr3	ADPRHL2	0.514643206788931	1	0.532965085853794	1	0.735287820029942	0.99922750102039	0.805518794796674	1	0.194398056834449	0.0292576961068969	0.945117193536953	0.999571842242823	0.165140360727552
chr1	36171136	36171581	446	+	exon	MAP7D1	0.645433143503337	1	0.548014964012933	1	0.303639961655371	0.99922750102039	0.973979062630122	1	0.335469383128654	0.25343096872365	0.513771114042735	0.999571842242823	0.0820384144050039
chr1	36172471	36172620	150	+	exon	MAP7D1	0.88575561336354	1	0.862037407343272	1	0.651162196950248	0.99922750102039	0.276389087320045	0.882458168745384	0.360081678941949	0.25343096872365	0.513771114042735	0.999571842242823	0.106650710218299
chr1	36176726	36176825	100	+	exon	MAP7D1	0.648939460055538	1	0.726488427488403	1	0.98307811388941	0.99922750102039	0.593326925050461	1	-0.0455729587396014	0.25343096872365	0.513771114042735	0.999571842242823	-0.299003927463251
chr1	36177898	36179002	1105	+	exon	MAP7D1	0.735843755845346	1	0.815516175422628	1	0.728930029821305	0.99922750102039	0.916381806199479	1	-0.319821406438007	0.25343096872365	0.513771114042735	0.999571842242823	-0.573252375161657
chr1	36179549	36180023	475	+	exon	MAP7D1	0.987601419375489	1	0.93770292860215	1	0.872829346439173	0.99922750102039	0.855732478484624	1	0.0743855535834452	0.25343096872365	0.513771114042735	0.999571842242823	-0.179045415140205
chr1	36289456	36289606	151	+	exon	THRAP3	0.531103105811221	1	0.464854658547204	1	0.337592073804487	0.99922750102039	0.546397085091252	1	0.286218194304263	0.111598008852429	0.776691994230778	0.999571842242823	0.174620185451834
chr1	36300946	36301046	101	+	exon	THRAP3	0.729989793331667	1	0.687085956454553	1	0.807354565271652	0.99922750102039	0.56882603245942	1	0.235621827632762	0.111598008852429	0.776691994230778	0.999571842242823	0.124023818780333
chr1	36303912	36304260	349	+	utr3	THRAP3	0.825418660652079	1	0.857140229570961	1	0.966214532537681	0.99922750102039	0.247727327022463	0.856012151429281	-0.0595146483795769	0.111598008852429	0.776691994230778	0.999571842242823	-0.171112657232006
chr1	36319535	36321158	1624	+	utr3	SH3D21	0.805955121388304	1	0.754167810343147	1	0.779089932403054	0.99922750102039	0.889126566000743	1	-0.38134822475661	-0.29846757232368	0.515174373166394	0.999571842242823	-0.0828806524329296
chr1	36322389	36323793	1405	+	utr3	SH3D21	0.654773178291904	1	0.741043258117898	1	0.777750843058804	0.99922750102039	0.869928212811286	1	-0.204262293577924	-0.29846757232368	0.515174373166394	0.999571842242823	0.0942052787457563
chr1	36323982	36327732	3751	+	utr3	SH3D21	0.738839484608379	1	0.746400830445277	1	0.83663599900171	0.99922750102039	0.123575505267181	0.703080103907893	-0.408722724317916	-0.29846757232368	0.515174373166394	0.999571842242823	-0.110255151994236
chr1	37475480	37475925	446	+	utr5	ZC3H12A	0.707328530325695	1	0.617780788402141	1	0.403884301833211	0.99922750102039	0.993057044912844	1	-0.0641604565014835	0.375125919290463	0.48192661326281	0.999571842242823	-0.439286375791947
chr1	37480330	37480429	100	+	exon	ZC3H12A	0.924563046820216	1	0.818574742950686	1	0.868389267083656	0.99922750102039	0.907489708268777	1	-0.160886575666943	0.375125919290463	0.48192661326281	0.999571842242823	-0.536012494957406
chr1	37482945	37483192	248	+	exon	ZC3H12A	0.623705466424513	1	0.675254488389634	1	0.791582242725474	0.99922750102039	0.221222165810821	0.824284558782421	-0.327664820639747	0.375125919290463	0.48192661326281	0.999571842242823	-0.70279073993021
chr1	37557018	37557693	676	+	exon	DNALI1	0.600361317224252	1	0.610306279229789	1	0.962630303370825	0.99922750102039	0.250099872940486	0.85709387273484	0.313832560978154	1.02161355794047	0.165677730089816	0.999571842242823	-0.707780996962315
chr1	37561553	37561651	99	+	exon	DNALI1	0.714710459547726	1	0.693763687727988	1	0.889621657497563	0.99922750102039	0.912809667856743	1	0.585337749067457	1.02161355794047	0.165677730089816	0.999571842242823	-0.436275808873012
chr1	37799851	37799999	149	+	utr3	MANEAL	0.97798180660757	1	0.943867471043019	1	0.903537681510633	0.99922750102039	0.822132312057044	1	0.178194483938189	0.527771144637644	0.228370365445534	0.999571842242823	-0.349576660699455
chr1	37800296	37800494	199	+	utr3	MANEAL	0.976691385536237	1	0.968282873625156	1	0.995988907797188	0.99922750102039	0.0976240396138683	0.656937883232654	0.396730708698026	0.527771144637644	0.228370365445534	0.999571842242823	-0.131040435939619
chr1	37808069	37809107	1039	+	utr3	C1orf122	0.641798361116041	1	0.727916501719395	1	0.671526662369453	0.99922750102039	0.860337077476697	1	-0.313331654532215	0.112228876660748	0.786228298820458	0.999571842242823	-0.425560531192963
chr1	38012772	38016365	3594	+	utr5	UTP11	0.603480510560916	1	0.581540068281391	1	0.857482305720913	0.99922750102039	0.433726730257205	1	-0.862321890685806	-0.491450017934481	0.234005667183292	0.999571842242823	-0.370871872751325
chr1	38919250	38919347	98	+	exon	RP5-864K19.4	0.88903970207622	1	0.818422373724346	1	0.967133166349944	0.99922750102039	0.791670711078473	1	0.0364994000571873	0.600426037023931	0.681225281062771	NA	-0.563926636966744
chr1	39105425	39105675	251	+	utr5	MACF1	0.906086931716796	1	0.966645321754266	1	0.799272290411704	0.99922750102039	0.849628079751261	1	-1.27081246179096	0.21078986402874	0.64399433462498	0.999571842242823	-1.4816023258197
chr1	39357682	39357832	151	+	exon	MACF1	0.991717358422169	1	0.906425277757266	1	0.954692097918679	0.99922750102039	0.926833698453514	1	-0.486276458330898	0.21078986402874	0.64399433462498	0.999571842242823	-0.697066322359638
chr1	39385637	39385837	201	+	exon	MACF1	0.945212674402453	1	0.988673836216178	1	0.771347486840181	0.99922750102039	0.531557358506284	1	0.375387358957442	0.21078986402874	0.64399433462498	0.999571842242823	0.164597494928701
chr1	39387443	39387543	101	+	exon	MACF1	0.317398861532305	1	0.307864419749703	1	0.390030951552668	0.99922750102039	0.936553463631367	1	-1.36602924698429	0.21078986402874	0.64399433462498	0.999571842242823	-1.57681911101303
chr1	39387993	39388092	100	+	exon	MACF1	0.997855754171004	1	0.912258267835443	1	0.990955288751218	0.99922750102039	0.765141822899611	1	-0.397622165432821	0.21078986402874	0.64399433462498	0.999571842242823	-0.608412029461561
chr1	39388242	39388592	351	+	exon	MACF1	0.937916877706499	1	0.940778609897305	1	0.988656478192692	0.99922750102039	0.763969107265508	1	0.0303224080580003	0.21078986402874	0.64399433462498	0.999571842242823	-0.18046745597074
chr1	39409106	39409206	101	+	utr5	MACF1	0.22470507751064	1	0.197479211825196	1	0.3108099802925	0.99922750102039	0.0765671812376645	0.620320391660852	-0.671104326677275	0.21078986402874	0.64399433462498	0.999571842242823	-0.881894190706016
chr1	39409306	39409405	100	+	utr5	MACF1	0.849300782666467	1	0.859514429182465	1	0.752182126978048	0.99922750102039	0.779962174988927	1	-0.647676738880564	0.21078986402874	0.64399433462498	0.999571842242823	-0.858466602909304
chr1	39409705	39409905	201	+	utr5	MACF1	0.474847170172479	1	0.473978527169408	1	0.630103282480183	0.99922750102039	0.805490930672131	1	-1.21188717291758	0.21078986402874	0.64399433462498	0.999571842242823	-1.42267703694632
chr1	39410204	39410454	251	+	utr5	MACF1	0.890255359550285	1	0.826472421711421	1	0.971204500061123	0.99922750102039	0.841840227635602	1	-1.08383848402667	0.21078986402874	0.64399433462498	0.999571842242823	-1.29462834805541
chr1	39411203	39411753	551	+	exon	MACF1	0.566583089370712	1	0.523690667961774	1	0.5211451969679	0.99922750102039	0.204156979310059	0.808544943709016	-0.784513945034383	0.21078986402874	0.64399433462498	0.999571842242823	-0.995303809063124
chr1	39411952	39412851	900	+	exon	MACF1	0.664146151939878	1	0.783510606186241	1	0.684333878508481	0.99922750102039	0.168662317289674	0.766289306370023	-0.666982143095187	0.21078986402874	0.64399433462498	0.999571842242823	-0.877772007123927
chr1	39413251	39413351	101	+	exon	MACF1	0.976797497084529	1	0.949863699526206	1	0.829637525527323	0.99922750102039	0.92287056992932	1	-0.208467645357224	0.21078986402874	0.64399433462498	0.999571842242823	-0.419257509385964
chr1	39414200	39414450	251	+	exon	MACF1	0.461538866587771	1	0.455209984518389	1	0.47983029970638	0.99922750102039	0.948177320732176	1	-1.57112883774964	0.21078986402874	0.64399433462498	0.999571842242823	-1.78191870177838
chr1	39753346	39753445	100	+	utr3	PPIE	0.411360560129464	1	0.367820447939482	1	0.618904298426423	0.99922750102039	0.759783201062663	1	-0.111741610708487	0.089858270673493	0.841521413233131	0.999571842242823	-0.20159988138198
chr1	40373797	40373897	101	+	utr5	SMAP2	0.432589834644198	1	0.495424731006739	1	0.552816037480734	0.99922750102039	0.363922024360442	0.966461943686289	0.627313384932978	0.764575566799535	0.0836250626404004	0.999571842242823	-0.137262181866557
chr1	40691698	40692038	341	+	utr5	NFYC	0.745921868089784	1	0.775937071966812	1	0.789509606570951	0.99922750102039	0.27958673968974	0.883835289026005	-0.403597082295071	0.223783950168003	0.576120770967061	0.999571842242823	-0.627381032463074
chr1	40770755	40770904	150	+	utr3	NFYC	0.483893821686141	1	0.554205914011288	1	0.864984840543013	0.99922750102039	0.077772622619864	0.623480801949773	-0.0151643017195337	0.223783950168003	0.576120770967061	0.999571842242823	-0.238948251887536
chr1	42775305	42775438	134	+	utr3	RP5-994D16.12	0.539386023101625	1	0.624756385666465	1	0.593937270666799	0.99922750102039	0.902148263307982	1	-0.238501782131501	NA	NA	NA	NA
chr1	42850988	42851137	150	+	exon	ZNF691	0.54826534844894	1	0.53592735893388	1	0.356133518169331	0.99922750102039	0.54736976300044	1	-0.125750623870084	-0.207696731110858	0.713501669928125	0.999571842242823	0.0819461072407738
chr1	43359209	43359358	150	+	utr5	CDC20	0.511387861017163	1	0.615948283931007	1	0.85187474946244	0.99922750102039	0.578382760886443	1	-0.37689909023392	-0.108451329582916	0.832519134702054	0.999571842242823	-0.268447760651004
chr1	43450456	43451154	699	+	utr3	SZT2	0.732048264530062	1	0.708915621769699	1	0.790570871974346	0.99922750102039	0.701282639081643	1	-0.713501369468043	0.0932319597111308	0.805854429919251	0.999571842242823	-0.806733329179174
chr1	43451503	43451653	151	+	utr3	SZT2	0.247051282268538	1	0.227424694475681	1	0.459758875983135	0.99922750102039	0.0545148900334237	0.577715407283818	-0.0447368256016211	0.0932319597111308	0.805854429919251	0.999571842242823	-0.137968785312752
chr1	43530909	43545118	14210	+	utr5	PTPRF	0.853717908743831	1	0.890372503490135	1	0.961962485774133	0.99922750102039	0.0809849649147041	0.627005141591942	-0.370630476947415	0.336108558627978	0.417010856320403	0.999571842242823	-0.706739035575393
chr1	43591176	43591832	657	+	exon	PTPRF	0.513788739967459	1	0.602568173225389	1	0.888227279367926	0.99922750102039	0.0956609988067321	0.65393121097579	-0.0752550209879047	0.336108558627978	0.417010856320403	0.999571842242823	-0.411363579615883
chr1	43597935	43598034	100	+	exon	PTPRF	0.829026767991269	1	0.883566748181374	1	0.974912885198687	0.99922750102039	0.0238168888949658	0.546155053191763	0.383355977688969	0.336108558627978	0.417010856320403	0.999571842242823	0.0472474190609904
chr1	43603702	43604051	350	+	exon	PTPRF	0.903075821331148	1	0.923068831971151	1	0.95925777715175	0.99922750102039	0.33718691772835	0.947602844900798	-0.0932509705478393	0.336108558627978	0.417010856320403	0.999571842242823	-0.429359529175817
chr1	43930217	43930466	250	+	utr3	ST3GAL3	0.733413627857425	1	0.687533285256094	1	0.712949536940435	0.99922750102039	0.97683186588474	1	0.195574428674407	-0.0648836393150803	0.901355110803764	0.999571842242823	0.260458067989487
chr1	43930915	43931115	201	+	utr3	ST3GAL3	0.689131304829133	1	0.690786303619688	1	0.721180872479587	0.99922750102039	0.508301378066366	1	-0.246877059646715	-0.0648836393150803	0.901355110803764	0.999571842242823	-0.181993420331634
chr1	43936897	43937093	197	+	utr3	ARTN	0.560028031466838	1	0.554070775706645	1	0.71928087403893	0.99922750102039	0.219435632236784	0.821458097740376	-0.736751259784155	0.809789730821926	0.586745306369468	NA	-1.54654099060608
chr1	43946989	43947338	350	+	utr5	IPO13	0.944140933229602	1	0.867111399802883	1	0.854374606351532	0.99922750102039	0.898899703344595	1	0.073920839675625	0.262270112368869	0.544750727601161	0.999571842242823	-0.188349272693244
chr1	43947587	43949373	1787	+	utr5	IPO13	0.373277305077496	1	0.369703801798511	1	0.663757533968032	0.99922750102039	0.358858261858654	0.961454177647743	0.093387071924592	0.262270112368869	0.544750727601161	0.999571842242823	-0.168883040444277
chr1	43949573	43950121	549	+	exon	IPO13	0.928451990479555	1	0.934947777705186	1	0.961256308877201	0.99922750102039	0.118441571692351	0.690309524768301	0.218022506176355	0.262270112368869	0.544750727601161	0.999571842242823	-0.0442476061925137
chr1	43953483	43956567	3085	+	exon	IPO13	0.962077548098574	1	0.916855453471081	1	0.774055562218543	0.99922750102039	0.84031285781508	1	0.575086593131495	0.262270112368869	0.544750727601161	0.999571842242823	0.312816480762626
chr1	43970050	43970298	249	+	utr5	DPH2	0.906360857678753	1	0.93830220636043	1	0.996765464761692	0.99922750102039	0.865926750808795	1	-0.344955923515541	-0.0120864591404338	0.976836359364942	0.999571842242823	-0.332869464375108
chr1	43972426	43972674	249	+	utr3	DPH2	0.672735296823693	1	0.715795212859761	1	0.802013918460262	0.99922750102039	0.333293564494719	0.943927257051566	0.0573392903407206	-0.0120864591404338	0.976836359364942	0.999571842242823	0.0694257494811543
chr1	43974968	43975117	150	+	utr5	ATP6V0B	0.518617901923928	1	0.602461792031382	1	0.980687094984384	0.99922750102039	0.106119606280365	0.668621483462909	0.140755076555755	0.190898541743502	0.620987341827455	0.999571842242823	-0.0501434651877471
chr1	43990376	43990723	348	+	utr3	B4GALT2	0.626558543744733	1	0.528902474081016	1	0.566772505234689	0.99922750102039	0.921900044463335	1	-0.0443556718797703	0.0825149220837073	0.860662603074538	0.999571842242823	-0.126870593963478
chr1	43991845	43991993	149	+	utr5	CCDC24	0.0972069477642214	1	0.0687183157160697	1	0.184707283978765	0.99922750102039	0.0436825139453759	0.569975607491144	0.726019218881435	0.694752633638512	0.230282761144522	0.999571842242823	0.0312665852429221
chr1	44213605	44213755	151	+	utr5	DMAP1	0.700637798022927	1	0.750712746955074	1	0.779085153755015	0.99922750102039	0.98102866960052	1	0.3631998865594	0.00332271031972492	0.99312179982805	0.999571842242823	0.359877176239675
chr1	44219062	44219878	817	+	exon	DMAP1	0.415174566646897	1	0.361583618818471	1	0.641451231864452	0.99922750102039	0.923139350392763	1	0.188323895967159	0.00332271031972492	0.99312179982805	0.999571842242823	0.185001185647434
chr1	44412481	44412681	201	+	exon	RNF220	0.767363326176682	1	0.787034252102993	1	0.789474593399481	0.99922750102039	0.969191568180556	1	-0.324781224599859	0.0193216985542387	0.966492321621153	0.999571842242823	-0.344102923154098
chr1	44631970	44632242	273	+	utr5	RNF220	0.882446860204657	1	0.949178255843804	1	0.959248808029847	0.99922750102039	0.267958962987631	0.876335442412748	-0.397627639194178	0.0193216985542387	0.966492321621153	0.999571842242823	-0.416949337748417
chr1	44644675	44645075	401	+	exon	RNF220	0.6487998857938	1	0.607736344433454	1	0.790987531809429	0.99922750102039	0.152938811158687	0.749801186790606	0.35915340364246	0.0193216985542387	0.966492321621153	0.999571842242823	0.339831705088222
chr1	44813456	44813949	494	+	utr3	BTBD19	0.706507258364153	1	0.708924668437896	1	0.473666586105022	0.99922750102039	0.936361151537204	1	0.597994315153942	0.60895857119424	0.198385282187831	0.999571842242823	-0.0109642560402975
chr1	45343178	45343477	300	+	exon	TOE1	0.937525744741225	1	0.981282864894033	1	0.973523327304869	0.99922750102039	0.953196556853154	1	-0.470803493009795	-0.302555098522752	0.516483878635834	0.999571842242823	-0.168248394487043
chr1	45550890	45551038	149	+	utr5	AKR1A1	0.751956153529535	1	0.77081452223743	1	0.783550654260993	0.99922750102039	0.631023668655538	1	0.279533520256235	0.228859956206446	0.574849279802059	0.999571842242823	0.0506735640497888
chr1	45584070	45584170	101	+	utr5	NASP	0.892150129444124	1	0.928768977406434	1	0.755206740355856	0.99922750102039	0.439414704703467	1	-0.147103057658392	-0.56162158071466	0.140850566240487	0.999571842242823	0.414518523056268
chr1	45607519	45607718	200	+	utr3	NASP	0.872838166139765	1	0.884109447663154	1	0.980300745137609	0.99922750102039	0.0177097326766007	0.546155053191763	-0.73234514537342	-0.56162158071466	0.140850566240487	0.999571842242823	-0.17072356465876
chr1	45608016	45608165	150	+	utr3	NASP	0.266524514784901	1	0.334854262806379	1	0.496795308027479	0.99922750102039	0.158622601220981	0.757325557919683	-0.515878851436693	-0.56162158071466	0.140850566240487	0.999571842242823	0.0457427292779666
chr1	46035027	46035576	550	+	utr3	MAST2	0.950661380622248	1	0.865580738497462	1	0.885446736276067	0.99922750102039	0.759773016303418	1	-0.496715736257088	-0.402488917504241	0.341147297368421	0.999571842242823	-0.0942268187528472
chr1	46035875	46036024	150	+	utr3	MAST2	0.920602120125535	1	0.992766392858554	1	0.985627950392388	0.99922750102039	0.527610913156887	1	-0.744394863819619	-0.402488917504241	0.341147297368421	0.999571842242823	-0.341905946315377
chr1	46303680	46309105	5426	+	utr5	UQCRH	0.400686473393565	1	0.45469291583742	1	0.682550704631525	0.99922750102039	0.198325443597682	0.801269986604305	0.459141976049909	-0.131872458654003	0.735064884018679	0.999571842242823	0.591014434703912
chr1	47179344	47179868	525	+	exon	LINC00853	0.925495399117557	1	0.879912039411604	1	0.973305019902247	0.99922750102039	0.79161829292185	1	0.745486099399471	2.68059485786817	0.0624403093329412	NA	-1.9351087584687
chr1	47179962	47180056	95	+	exon	LINC00853	0.98985865182467	1	0.880104242379976	1	0.844685973522944	0.99922750102039	0.993462922782129	1	0.707692081119948	2.68059485786817	0.0624403093329412	NA	-1.97290277674822
chr1	48222735	48228863	6129	+	utr5	SLC5A9	0.40339258416514	1	0.44436130187952	1	0.82767582211164	0.99922750102039	0.628952335880046	1	0.530033166154504	0.150871635382593	0.71660841671412	0.999571842242823	0.379161530771911
chr1	48242581	48247498	4918	+	utr3	SLC5A9	0.872965622913663	1	0.957397717161941	1	0.807950498810508	0.99922750102039	0.422848426224191	1	-0.142751153559436	0.150871635382593	0.71660841671412	0.999571842242823	-0.293622788942029
chr1	50968818	50969412	595	+	utr5	CDKN2C	0.589670922905266	1	0.724771255802251	1	0.694307082852908	0.99922750102039	0.731252098492931	1	0.203205792247252	0.978913864438008	0.0587686408381556	0.959928191174986	-0.775708072190756
chr1	51729848	51730097	250	+	utr5	OSBPL9	0.853588429651265	1	0.88317292599374	1	0.566867793597955	0.99922750102039	0.102264900278393	0.663819759473678	0.245426588442217	-0.129457126344433	0.727774003648433	0.999571842242823	0.374883714786651
chr1	52033534	52033724	191	+	exon	RP11-91A18.4	0.296784056963386	1	0.335525839822761	1	0.515769290209466	0.99922750102039	0.0332625579457794	0.560477996299491	0.2122118622556	-1.2668280396907	0.799063294233668	NA	1.4790399019463
chr1	52413891	52416671	2781	+	exon	PRPF38A	0.869955949175178	1	0.814714217738977	1	0.9064601669136	0.99922750102039	0.0402823829671848	0.565893314608997	0.714022556043668	0.629221235997997	0.112059798332495	0.999571842242823	0.0848013200456713
chr1	53210475	53210674	200	+	utr3	CPT2	0.623567555115579	1	0.711882453673278	1	0.794531615164798	0.99922750102039	0.891414666515242	1	0.921895118496195	0.752504437722377	0.12044765599777	0.999571842242823	0.169390680773818
chr1	53210922	53211072	151	+	utr3	CPT2	0.806552496896458	1	0.864225747824183	1	0.942785086800746	0.99922750102039	0.959078900467671	1	0.456607945733208	0.752504437722377	0.12044765599777	0.999571842242823	-0.295896491989169
chr1	53213301	53213451	151	+	utr3	CPT2	0.91092338735254	1	0.956205638592327	1	0.906983669688348	0.99922750102039	0.746660438631545	1	0.95204839824335	0.752504437722377	0.12044765599777	0.999571842242823	0.199543960520973
chr1	53894219	53894368	150	+	utr5	DIO1	0.184065808854038	1	0.209517502100876	1	0.424332686069492	0.99922750102039	0.0831766296248152	0.629953526474258	1.17988320881175	0.296909667062553	0.535236334425845	0.999571842242823	0.882973541749196
chr1	53951998	53952146	149	+	utr5	LRRC42	0.891742624387932	1	0.891984140770724	1	0.995964932858954	0.99922750102039	0.0400396794071972	0.565893314608997	-0.239187234625836	-0.0127497502065922	0.973043171103497	0.999571842242823	-0.226437484419243
chr1	53967775	53967873	99	+	exon	LRRC42	0.674420699751083	1	0.749148195611216	1	0.782620757890955	0.99922750102039	0.825903238293459	1	0.0353114361779162	-0.0127497502065922	0.973043171103497	0.999571842242823	0.0480611863845084
chr1	54096428	54096578	151	+	utr3	TCEANC2	0.765567463763782	1	0.794064933099632	1	0.594135295798252	0.99922750102039	1	1	-0.61397153360238	-0.0212670543474404	0.965665127497222	0.999571842242823	-0.59270447925494
chr1	54200257	54200507	251	+	utr5	MRPL37	0.649442268216988	1	0.727892928210526	1	0.785921840972626	0.99922750102039	0.0110231303199329	0.546155053191763	-0.0464597053986934	0.112350117511438	0.778243621213439	0.999571842242823	-0.158809822910131
chr1	54609254	54609852	599	+	utr3	ACOT11	0.613060731496186	1	0.663907127606681	1	0.679786887615514	0.99922750102039	0.00366372588168951	0.530562095163882	-0.313095402927818	0.353202662507958	0.502826458119049	0.999571842242823	-0.666298065435776
chr1	54887066	54887714	649	+	exon	RP11-67L3.4	0.828851777995318	1	0.778728924282881	1	0.986738174562416	0.99922750102039	0.333103557216793	0.943927257051566	0.690765751943583	3.9374510761983	0.0110545302930658	NA	-3.24668532425472
chr1	55039548	55043844	4297	+	utr5	PCSK9	0.302271186191363	1	0.347145420161182	1	0.00277672574195637	0.99922750102039	0.546559034697921	1	-2.5265666795943	-1.07151334503208	0.514943561151949	0.999571842242823	-1.45505333456222
chr1	55061446	55061546	101	+	exon	PCSK9	0.543880056148967	1	0.504679231120551	1	0.59989259044561	0.99922750102039	0.455811840257773	1	-0.639253790204225	-1.07151334503208	0.514943561151949	0.999571842242823	0.432259554827858
chr1	55064553	55064653	101	+	utr3	PCSK9	0.949319966272872	1	0.992016914523885	1	0.874994250213726	0.99922750102039	0.323090452062446	0.933776180995903	-1.47868298120614	-1.07151334503208	0.514943561151949	0.999571842242823	-0.407169636174057
chr1	56917632	56917829	198	+	utr3	C8A	0.557242401767864	1	0.531994520235122	1	0.962639998796743	0.99922750102039	0.763735481139684	1	0.326802779498171	0.117474026153428	0.803956691124024	0.999571842242823	0.209328753344743
chr1	62688482	62688629	148	+	exon	RP11-230B22.1	0.224207361462431	1	0.248239159666876	1	0.113217235699016	0.99922750102039	0.19999550553524	0.803668060500448	-1.72154897007234	-0.183247986410621	0.846172215936061	0.999571842242823	-1.53830098366172
chr1	63593426	63593525	100	+	utr5	PGM1	0.844814086068151	1	0.901525691976728	1	0.908769811692845	0.99922750102039	0.0398666404295862	0.565893314608997	1.07202284064331	0.756077125816557	0.106755796302959	0.999571842242823	0.31594571482675
chr1	66924995	66925094	100	+	utr5	MIER1	0.60291235065737	1	0.440550837845981	1	0.36401594256281	0.99922750102039	0.932150444350587	1	0.257391245166598	-0.0199361498082489	0.966025006267619	0.999571842242823	0.277327394974847
chr1	66984732	66984832	101	+	exon	MIER1	0.709020235936351	1	0.546846301403364	1	0.351811675105745	0.99922750102039	0.996546657590953	1	-1.66702791783626	-0.0199361498082489	0.966025006267619	0.999571842242823	-1.64709176802801
chr1	67685258	67685504	247	+	utr5	GADD45A	0.489290992189956	1	0.554935979938604	1	0.653036052765036	0.99922750102039	0.17776591819424	0.77991787250112	-0.873532276757565	-0.152281773827923	0.706920960467916	0.999571842242823	-0.721250502929641
chr1	70221470	70221769	300	+	utr5	SRSF11	0.634112549387009	1	0.667310801098756	1	0.810223101294613	0.99922750102039	0.0155691772347266	0.546155053191763	-1.32527145116358	-0.328803862206212	0.426091078770819	0.999571842242823	-0.996467588957371
chr1	74733202	74733350	149	+	utr5	TYW3	0.678081666955325	1	0.727080746069775	1	0.677195432639957	0.99922750102039	0.14453200517865	0.73752324628396	-0.248099431775178	-0.230725625397226	0.580977764080563	0.999571842242823	-0.0173738063779527
chr1	81502286	81502385	100	+	exon	RP5-837I24.1	0.942006180498083	1	0.996775055249433	1	0.871032019803427	0.99922750102039	0.165157970980076	0.763149642618218	-0.406913075200516	-0.140445975291273	0.859987262918121	0.999571842242823	-0.266467099909243
chr1	84078212	84078361	150	+	utr5	PRKACB	0.69480298202568	1	0.62419985345369	1	0.857019243372391	0.99922750102039	0.182023396002663	0.786499230101541	-0.256949319368845	0.111936215382589	0.831712953948799	0.999571842242823	-0.368885534751434
chr1	86704620	86704769	150	+	utr5	SH3GLB1	0.498159898421374	1	0.536852935433993	1	0.570441625713563	0.99922750102039	0.116876318442304	0.686948442611661	-1.17678903450866	-0.120329378479994	0.779953201372586	0.999571842242823	-1.05645965602867
chr1	86914748	86915097	350	+	utr5	HS2ST1	0.961350485900023	1	0.94336604862892	1	0.815497458072768	0.99922750102039	0.631329362238493	1	-0.746012743355056	-0.473436910655729	0.294882303327096	0.999571842242823	-0.272575832699326
chr1	87104614	87104764	151	+	utr3	HS2ST1	0.606865886791656	1	0.602783276002152	1	0.650248638529374	0.99922750102039	0.985731172974795	1	-2.12730016201565	-0.473436910655729	0.294882303327096	0.999571842242823	-1.65386325135992
chr1	87328717	87328817	101	+	utr5	LMO4	0.177584107407595	1	0.171575794727356	1	0.246764360573407	0.99922750102039	0.518977967300711	1	-1.37599341960983	-0.380638010565534	0.442137224204222	0.999571842242823	-0.995355409044292
chr1	87328917	87329066	150	+	utr5	LMO4	0.941475453918557	1	0.996316385577073	1	0.945913256715907	0.99922750102039	0.903330798922296	1	-0.505371870561705	-0.380638010565534	0.442137224204222	0.999571842242823	-0.124733859996172
chr1	89583092	89583292	201	+	exon	LRRC8B	0.447055893689612	1	0.519350785034102	1	0.520334050593564	0.99922750102039	0.355496344256751	0.960909941510393	0.243399297763088	0.0705722847180505	0.880354972884058	0.999571842242823	0.172827013045037
chr1	89583841	89583941	101	+	utr3	LRRC8B	0.634987435674556	1	0.607225575496125	1	0.530634756712159	0.99922750102039	0.978876853233237	1	-2.16766828370452	0.0705722847180505	0.880354972884058	0.999571842242823	-2.23824056842257
chr1	89584190	89584640	451	+	utr3	LRRC8B	0.235378484563311	1	0.252701022132347	1	0.260699461565128	0.99922750102039	0.282716298473294	0.885951435306757	-1.60638045697375	0.0705722847180505	0.880354972884058	0.999571842242823	-1.6769527416918
chr1	89935373	89935571	199	+	exon	LRRC8D	0.911752261315935	1	0.939894096215509	1	0.939662684681451	0.99922750102039	0.765455695153891	1	-0.37281286668378	-0.443046582478301	0.275515190851881	0.999571842242823	0.0702337157945205
chr1	93180218	93180417	200	+	utr5	CCDC18	0.789506119433051	1	0.800792690518354	1	0.825506509304997	0.99922750102039	0.317906106604497	0.927322004554846	-0.398226382423176	-0.272137138720802	0.60378022918371	0.999571842242823	-0.126089243702374
chr1	93180766	93180866	101	+	utr5	CCDC18	0.384795222449641	1	0.328384654100106	1	0.588694176951842	0.99922750102039	0.636852215337005	1	-0.42642610148257	-0.272137138720802	0.60378022918371	0.999571842242823	-0.154288962761768
chr1	93346288	93346538	251	+	utr5	DR1	0.824047200377553	1	0.816130723499693	1	0.989673741327782	0.99922750102039	0.0678281260160662	0.597335822136593	-0.539744968859638	0.102722064841526	0.813596217592243	0.999571842242823	-0.642467033701163
chr1	93346638	93346738	101	+	utr5	DR1	0.523253898624586	1	0.533560120575158	1	0.770333955077839	0.99922750102039	0.320298707692492	0.930430612182144	-0.883402389589789	0.102722064841526	0.813596217592243	0.999571842242823	-0.986124454431315
chr1	93847370	93847468	99	+	exon	RP4-561L24.3	0.697165601783957	1	0.351509098364527	1	0.627237801108724	0.99922750102039	0.959793806635948	1	0.386097169100868	-0.0380910322925939	0.978626457202551	NA	0.424188201393462
chr1	94928161	94928353	193	+	exon	RP4-639F20.1	0.661791100360079	1	0.664084084658083	1	0.963922955011813	0.99922750102039	0.0382474458414411	0.565893314608997	-0.433007627653648	0.24596911786184	0.652010016393769	0.999571842242823	-0.678976745515488
chr1	95244298	95244547	250	+	utr3	TMEM56-RWDD3	0.821657304424798	1	0.889466199653442	1	0.668329634631446	0.99922750102039	0.503632202580204	1	-0.396224438177495	3.73605627857367	0.165634361668782	NA	-4.13228071675116
chr1	99689101	99689701	601	+	exon	PALMD	0.937657019432251	1	0.886218968007214	1	0.834510761808253	0.99922750102039	0.90572175858567	1	0.326081192241508	0.75904478061513	0.0643809269395513	0.987899782536674	-0.432963588373622
chr1	107056728	107057912	1185	+	utr3	PRMT6	0.872974995439476	1	0.896417825158599	1	0.77218894625605	0.99922750102039	0.600544727286902	1	-0.0733107621881246	0.110611540767701	0.788893728082427	0.999571842242823	-0.183922302955826
chr1	108199975	108200171	197	+	exon	RP11-483I13.5	0.751393247847618	1	0.78357782274413	1	0.968361862546164	0.99922750102039	0.507740579862453	1	-0.387118946376455	NA	NA	NA	NA
chr1	109250269	109250419	151	+	exon	CELSR2	0.710567194455016	1	0.758725995665791	1	0.982403280082525	0.99922750102039	0.216858265471711	0.818193613040881	-0.392522526791623	0.268842472703066	0.550638466090993	0.999571842242823	-0.661364999494689
chr1	109250519	109251069	551	+	exon	CELSR2	0.452868198933662	1	0.551788122776254	1	0.817069584495734	0.99922750102039	0.135653080591988	0.724966637368214	0.0246396832377765	0.268842472703066	0.550638466090993	0.999571842242823	-0.24420278946529
chr1	109251269	109251569	301	+	exon	CELSR2	0.814969612137909	1	0.862288370098503	1	0.81834488162011	0.99922750102039	0.799742878949505	1	-0.021105527469791	0.268842472703066	0.550638466090993	0.999571842242823	-0.289948000172857
chr1	109251719	109251869	151	+	exon	CELSR2	0.811841228659591	1	0.840522618492741	1	0.956569033518209	0.99922750102039	0.27084382835541	0.877389273754469	-0.0476863697143047	0.268842472703066	0.550638466090993	0.999571842242823	-0.316528842417371
chr1	109252169	109252869	701	+	exon	CELSR2	0.924023871520837	1	0.956101988946425	1	0.803741053652093	0.99922750102039	0.211476657681249	0.81563899866877	0.034504619697114	0.268842472703066	0.550638466090993	0.999571842242823	-0.234337853005952
chr1	109252969	109258710	5742	+	exon	CELSR2	0.989895541029903	1	0.989736562065471	1	0.994538757589509	0.99922750102039	0.0642225273918543	0.590518957935325	-0.115893649588447	0.268842472703066	0.550638466090993	0.999571842242823	-0.384736122291513
chr1	109272912	109273250	339	+	exon	CELSR2	0.619158452600829	1	0.524854262979312	1	0.576520833022133	0.99922750102039	0.962509178815442	1	0.581621258058083	0.268842472703066	0.550638466090993	0.999571842242823	0.312778785355017
chr1	109274400	109274800	401	+	utr3	CELSR2	0.896406172343696	1	0.932587475497469	1	0.958488023920894	0.99922750102039	0.28095942296842	0.884258589291857	-7.98182194484452e-05	0.268842472703066	0.550638466090993	0.999571842242823	-0.268922290922515
chr1	109491376	109491576	201	+	utr3	ATXN7L2	0.270142199412264	1	0.316521521913787	1	0.423205036108227	0.99922750102039	0.17028763952079	0.769890686417526	-0.434668441065979	-0.374154769059596	0.440569252249759	0.999571842242823	-0.060513672006383
chr1	109495900	109496249	350	+	utr3	CYB561D1	0.610139501920808	1	0.612554776473684	1	0.63823303191797	0.99922750102039	0.318903722750689	0.928388543472064	-0.355606734250714	0.17782828323642	0.6894655481469	0.999571842242823	-0.533435017487134
chr1	109548661	109548811	151	+	utr5	GNAI3	0.598321921494537	1	0.599524869363033	1	0.688746007481272	0.99922750102039	0.867762495929135	1	-0.53543255676537	-0.134401113430436	0.745656833240614	0.999571842242823	-0.401031443334934
chr1	109592447	109592597	151	+	utr3	GNAI3	0.776401928916577	1	0.747736919321509	1	0.744888580915993	0.99922750102039	0.979617928433289	1	-1.1277319945917	-0.134401113430436	0.745656833240614	0.999571842242823	-0.993330881161261
chr1	109619901	109620050	150	+	utr5	AMPD2	0.894497509837117	1	0.92133939913232	1	0.655669841898742	0.99922750102039	0.0315716848545939	0.550027921137527	0.768078225023992	0.915570359588078	0.0173716433123591	0.674628682911348	-0.147492134564086
chr1	109625312	109625411	100	+	utr3	AMPD2	0.501210225450124	1	0.585109463391218	1	0.849325521918202	0.99922750102039	0.637803391661961	1	0.420579433785274	0.915570359588078	0.0173716433123591	0.674628682911348	-0.494990925802804
chr1	109656180	109656379	200	+	utr5	GSTM4	0.475745661561694	1	0.600173079658925	1	0.870046428866817	0.99922750102039	0.028249737068092	0.546155053191763	0.0916177252577838	0.360518547981611	0.39556372673264	0.999571842242823	-0.268900822723827
chr1	109665139	109665239	101	+	utr3	GSTM4	0.522221523161604	1	0.544736376454911	1	0.653408001911173	0.99922750102039	0.141050695299697	0.732652284223414	0.439957514105604	0.360518547981611	0.39556372673264	0.999571842242823	0.0794389661239934
chr1	109923195	109923990	796	+	exon	CSF1	0.921521983587154	1	0.900426165437913	1	0.826224692638768	0.99922750102039	0.380419039811961	0.979815640396297	0.306161468261614	0.603523643981592	0.165558943023271	0.999571842242823	-0.297362175719978
chr1	109928905	109929998	1094	+	utr3	CSF1	0.781322164643768	1	0.777719307614427	1	0.450051927324736	0.99922750102039	0.87434028730231	1	0.458406362394804	0.603523643981592	0.165558943023271	0.999571842242823	-0.145117281586788
chr1	110043670	110043769	100	+	utr3	STRIP1	0.929041552099205	1	0.928356413782427	1	0.917679543163177	0.99922750102039	0.0799244369070115	0.62488743992329	0.0832927684604391	0.00938859114085962	0.980824554266409	0.999571842242823	0.0739041773195795
chr1	110053721	110054019	299	+	utr3	STRIP1	0.46259051973416	1	0.530210282274596	1	0.553164517923186	0.99922750102039	0.559695882883993	1	0.268127615587154	0.00938859114085962	0.980824554266409	0.999571842242823	0.258739024446295
chr1	110223679	110223829	151	+	exon	KCNC4	0.854290205015994	1	0.875459418663295	1	0.861816532700488	0.99922750102039	0.25571206529153	0.862503722627808	0.385939792978001	0.34937189263122	0.492052470289877	0.999571842242823	0.0365679003467809
chr1	110340244	110340493	250	+	exon	RBM15	0.533386593203929	1	0.581021112780978	1	0.698567996137901	0.99922750102039	0.981635755689929	1	-0.309301973830697	-0.446336014512078	0.341397719266185	0.999571842242823	0.13703404068138
chr1	110341188	110341536	349	+	exon	RBM15	0.421629377443028	1	0.426021035537494	1	0.599797778398094	0.99922750102039	0.770715252099818	1	-0.429871088814904	-0.446336014512078	0.341397719266185	0.999571842242823	0.0164649256971739
chr1	111746213	111746312	100	+	exon	FAM212B-AS1	0.530010066515468	1	0.485910747371655	1	0.551386427913994	0.99922750102039	0.111635294502029	0.67648882875997	-0.683201697495998	0.778338623456733	0.660589123554184	NA	-1.46154032095273
chr1	111766027	111767021	995	+	utr3	DDX20	0.827057102767419	1	0.787408734773671	1	0.708805894307959	0.99922750102039	0.981865573420354	1	-1.24460848887877	-0.553060298093995	0.192120216325026	0.999571842242823	-0.691548190784776
chr1	112674507	112674607	101	+	utr5	MOV10	0.684165349075032	1	0.73253893800554	1	0.775268759820658	0.99922750102039	0.999868759185034	1	-0.0970362870162305	-0.359933846521935	0.341095212428601	0.999571842242823	0.262897559505705
chr1	112674763	112674962	200	+	utr5	MOV10	0.801295534277534	1	0.829411368769629	1	0.927827884131445	0.99922750102039	0.175254248616987	0.777886686489342	-0.353767727610464	-0.359933846521935	0.341095212428601	0.999571842242823	0.00616611891147145
chr1	112956515	112956765	251	+	exon	SLC16A1-AS1	0.921194823140091	1	0.885043547646172	1	0.796308540288803	0.99922750102039	0.224654337105689	0.830834209959103	-0.436022518833546	-0.132136752157134	0.792416394950118	0.999571842242823	-0.303885766676412
chr1	113123990	113124090	101	+	exon	LRIG2	0.634274787051716	1	0.607457195344707	1	0.785899465382345	0.99922750102039	0.0787070824754108	0.624551519511915	-0.650663008713024	-0.386871508227555	0.394600293568979	0.999571842242823	-0.263791500485468
chr1	113390799	113390899	101	+	utr5	MAGI3	0.603868734392049	1	0.581175499585546	1	0.823119302045657	0.99922750102039	0.643782312111929	1	-0.540276262139269	0.420832015960417	0.410863138191639	0.999571842242823	-0.961108278099686
chr1	113642041	113642290	250	+	exon	MAGI3	0.892167032479421	1	0.804297022889437	1	0.680550662957161	0.99922750102039	0.588381258961262	1	-0.296597893308961	0.420832015960417	0.410863138191639	0.999571842242823	-0.717429909269378
chr1	113911643	113911743	101	+	exon	DCLRE1B	0.792611978102065	1	0.777324626845574	1	0.700554491494382	0.99922750102039	0.262600285863607	0.870027328509833	-0.16312203672804	-0.0956844544300185	0.835937134712391	0.999571842242823	-0.067437582298021
chr1	113940939	113941038	100	+	exon	HIPK1	0.814092058852502	1	0.796121606491128	1	0.723397682805133	0.99922750102039	0.617879580631538	1	-1.29710366952759	-0.566401809023425	0.146280664583138	0.999571842242823	-0.730701860504169
chr1	113980405	113980553	149	+	exon	OLFML3	0.746493287465044	1	0.823674270177166	1	0.910281305448707	0.99922750102039	0.90700575117171	1	0.44698306904831	0.607510313452076	0.150417025748931	0.999571842242823	-0.160527244403765
chr1	113981246	113981345	100	+	exon	OLFML3	0.947952437881088	1	0.995884715289407	1	0.949701534686283	0.99922750102039	0.214154561702513	0.816556476655847	0.228881398578082	0.607510313452076	0.150417025748931	0.999571842242823	-0.378628914873994
chr1	113981444	113981543	100	+	exon	OLFML3	0.914680496534958	1	0.994592608303878	1	0.902453344518314	0.99922750102039	0.869545423981068	1	0.137481631701573	0.607510313452076	0.150417025748931	0.999571842242823	-0.470028681750502
chr1	115659719	115663805	4087	+	exon	VANGL1	0.723730319871404	1	0.793988958483122	1	0.936075580983582	0.99922750102039	0.0529804113213374	0.577715407283818	-0.66540346748706	-0.0468563126415251	0.907550111314515	0.999571842242823	-0.618547154845535
chr1	116165616	116165760	145	+	exon	RP5-1185H19.2	0.475939789207909	1	0.222913041374366	1	0.727275121917694	0.99922750102039	0.797245108283722	1	0.388467890618531	0.478752729898533	0.867790087727309	NA	-0.0902848392800022
chr1	116961322	116961620	299	+	exon	PTGFRN	0.784855547676887	1	0.755981894018953	1	0.629829562971951	0.99922750102039	0.799117012694956	1	-0.63452192130991	0.0299504005921719	0.941885040617208	0.999571842242823	-0.664472321902082
chr1	116986934	116987083	150	+	utr3	PTGFRN	0.455574620944837	1	0.503186019681983	1	0.440405456307811	0.99922750102039	0.882586462602461	1	0.132763551832609	0.0299504005921719	0.941885040617208	0.999571842242823	0.102813151240437
chr1	117075136	117075785	650	+	exon	TTF2	0.942633241196291	1	0.917112838416935	1	0.946021886042587	0.99922750102039	0.739181089179401	1	-1.17360769460678	-0.814763914391654	0.0384151153231954	0.858461335938939	-0.358843780215125
chr1	117367449	117367648	200	+	utr5	MAN1A2	0.792144651389433	1	0.86535032808668	1	0.947839488502421	0.99922750102039	0.876243003792351	1	-0.996880637159141	0.234823032278995	0.544376248815548	0.999571842242823	-1.23170366943814
chr1	117367947	117368047	101	+	utr5	MAN1A2	0.983633329659968	1	0.924727836152524	1	0.956187239125675	0.99922750102039	0.233544307172673	0.841230388517475	-0.614317128313133	0.234823032278995	0.544376248815548	0.999571842242823	-0.849140160592127
chr1	119711905	119712005	101	+	utr5	PHGDH	0.729871558228642	1	0.733422456991336	1	0.835317130524856	0.99922750102039	0.823695980480876	1	-0.230785220190068	-0.0372941990415466	0.948309253517685	0.999571842242823	-0.193491021148521
chr1	119721212	119721311	100	+	exon	PHGDH	0.897669141172839	1	0.859669766900456	1	0.991898793633201	0.99922750102039	0.0595171265633713	0.58182125513291	-0.232627643350863	-0.0372941990415466	0.948309253517685	0.999571842242823	-0.195333444309316
chr1	119724466	119727045	2580	+	exon	PHGDH	0.723251736565742	1	0.631256306748828	1	0.881822863014022	0.99922750102039	0.780076040276136	1	-0.302145391724903	-0.0372941990415466	0.948309253517685	0.999571842242823	-0.264851192683356
chr1	145824138	145824337	200	+	utr5	POLR3C	0.964787693469188	1	0.917755166565329	1	0.580368701056815	0.99922750102039	0.583013904995102	1	0.180666964161794	-0.0454422697256551	0.915691333275808	0.999571842242823	0.226109233887449
chr1	147173217	147173316	100	+	exon	RP11-337C18.10	0.816750092979565	1	0.786813880534944	1	0.757865517348327	0.99922750102039	0.163116197579781	0.762091585445795	0.795459437757562	NA	NA	NA	NA
chr1	147174428	147174527	100	+	exon	RP11-337C18.10	0.813250187082228	1	0.782172925403155	1	0.741910990077745	0.99922750102039	0.989260055240969	1	-1.25393508608682	NA	NA	NA	NA
chr1	147619414	147619613	200	+	exon	BCL9	0.795472339641478	1	0.79919096260035	1	0.824734897393891	0.99922750102039	0.67705161869718	1	0.360404404286381	0.387758084794208	0.343056565752879	0.999571842242823	-0.0273536805078274
chr1	147624524	147624922	399	+	exon	BCL9	0.791610670221881	1	0.85709786523137	1	0.895578165738941	0.99922750102039	0.129980260800145	0.714444596223866	-0.00710408601016623	0.387758084794208	0.343056565752879	0.999571842242823	-0.394862170804375
chr1	149900214	149900457	244	+	exon	BOLA1	0.477909383016078	1	0.55359567347833	1	0.741081522909976	0.99922750102039	0.0781212173128155	0.624551519511915	-0.0900247086483018	1.06122122429335	0.316977640503894	0.999571842242823	-1.15124593294165
chr1	150067442	150067641	200	+	utr5	VPS45	0.695309713688093	1	0.741038808031991	1	0.908463241495005	0.99922750102039	0.689012050890804	1	0.358410980962751	0.223453704189602	0.612776084284824	0.999571842242823	0.134957276773149
chr1	150158865	150159561	697	+	utr3	PLEKHO1	0.936925920683402	1	0.842106538888245	1	0.816023037189694	0.99922750102039	0.956463641275047	1	-0.40178776464432	-0.108052753962425	0.795532175022932	0.999571842242823	-0.293735010681895
chr1	150257905	150258055	151	+	utr5	CA14	0.598607434181343	1	0.634387070211981	1	0.650149754106276	0.99922750102039	0.019437907050984	0.546155053191763	-0.391388114969049	0.0232839125406002	0.962695762946072	0.999571842242823	-0.414672027509649
chr1	150471124	150471224	101	+	exon	RPRD2	0.819971827918879	1	0.732494414468632	1	0.748272643232767	0.99922750102039	0.800202099146616	1	-0.66570278219073	0.069158870780056	0.858260712824007	0.999571842242823	-0.734861652970786
chr1	150471573	150471723	151	+	exon	RPRD2	0.974614595451929	1	0.97543664905457	1	0.978403112305732	0.99922750102039	0.649310524366763	1	-0.45904707584514	0.069158870780056	0.858260712824007	0.999571842242823	-0.528205946625196
chr1	150471823	150471923	101	+	exon	RPRD2	0.660229448178437	1	0.663566876257192	1	0.816104840134633	0.99922750102039	0.0767538990558598	0.620320391660852	-0.403439245848462	0.069158870780056	0.858260712824007	0.999571842242823	-0.472598116628518
chr1	150472073	150472522	450	+	exon	RPRD2	0.927172651616023	1	0.888703001191829	1	0.80176701750433	0.99922750102039	0.898113456525087	1	-0.351127712335931	0.069158870780056	0.858260712824007	0.999571842242823	-0.420286583115987
chr1	150472871	150473171	301	+	exon	RPRD2	0.969273883970604	1	0.993057542909799	1	0.959959715860664	0.99922750102039	0.495757776197639	1	-0.0778482044753249	0.069158870780056	0.858260712824007	0.999571842242823	-0.147007075255381
chr1	150507112	150507211	100	+	utr3	TARS2	0.515981376151162	1	0.593679352577599	1	0.619495778991621	0.99922750102039	0.93033988428945	1	0.422215674710312	0.242104278220406	0.586651063539104	0.999571842242823	0.180111396489906
chr1	150549419	150549890	472	+	utr5	ADAMTSL4	0.166270011866236	1	0.203993440967573	1	0.240312634127345	0.99922750102039	0.439617063498099	1	-0.320125023669428	-0.131320272413268	0.78747121132485	0.999571842242823	-0.18880475125616
chr1	150552204	150553134	931	+	utr5	ADAMTSL4	0.919842197736827	1	0.910381723405386	1	0.718959355468047	0.99922750102039	0.763189619113158	1	-0.155211152905918	-0.131320272413268	0.78747121132485	0.999571842242823	-0.0238908804926492
chr1	150553605	150553755	151	+	exon	ADAMTSL4	0.892487730804596	1	0.881508019992444	1	0.99376661024748	0.99922750102039	0.840993896149975	1	-0.881165404156384	-0.131320272413268	0.78747121132485	0.999571842242823	-0.749845131743115
chr1	150559022	150559122	101	+	exon	ADAMTSL4	0.986036080521949	1	0.993925323704016	1	0.876277817866469	0.99922750102039	0.382552337570836	0.980920908347173	-0.490270722915394	-0.131320272413268	0.78747121132485	0.999571842242823	-0.358950450502126
chr1	150982568	150983379	812	+	utr5	ANXA9	0.468181140493793	1	0.557330577937082	1	0.772205969255859	0.99922750102039	0.886530445920496	1	0.406500496169477	0.447738255975233	0.303755965394269	0.999571842242823	-0.0412377598057561
chr1	151060441	151060540	100	+	utr5	MLLT11	0.350285000665348	1	0.261347730877051	1	0.219727730859388	0.99922750102039	0.957108045849685	1	-0.336262911564736	-0.934426290941744	0.247284106185606	0.999571842242823	0.598163379377008
chr1	151248098	151248197	100	+	utr3	PIP5K1A	0.587845250066636	1	0.582181453107632	1	0.742409563903956	0.99922750102039	0.386495373800532	0.982866632299017	-0.497196769044025	0.171558508953004	0.650333602026837	0.999571842242823	-0.66875527799703
chr1	151286464	151287264	801	+	exon	ZNF687	0.961221981342536	1	0.952966308994845	1	0.930338495198887	0.99922750102039	0.0127355443267275	0.546155053191763	-0.357375745407215	0.129582098195656	0.768411101063434	0.999571842242823	-0.486957843602871
chr1	151287514	151288164	651	+	exon	ZNF687	0.900125905424086	1	0.902286070538893	1	0.98536961836938	0.99922750102039	0.288638278180509	0.892842825240224	-0.25388110822626	0.129582098195656	0.768411101063434	0.999571842242823	-0.383463206421917
chr1	151289710	151289910	201	+	utr3	ZNF687	0.731471520163539	1	0.742673876788813	1	0.857613533311675	0.99922750102039	0.504419050842342	1	0.0215985011695194	0.129582098195656	0.768411101063434	0.999571842242823	-0.107983597026137
chr1	151290780	151290880	101	+	utr3	ZNF687	0.816461296809574	1	0.913119719921768	1	0.991832702392763	0.99922750102039	0.138145847803366	0.728469750413125	0.0131710740518763	0.129582098195656	0.768411101063434	0.999571842242823	-0.11641102414378
chr1	151518747	151518846	100	+	exon	CGN	0.429519258778775	1	0.361406241558559	1	0.528659152224832	0.99922750102039	0.663140069196762	1	1.32516154485803	1.40310757456789	0.0111526510423212	0.54508116666946	-0.077946029709864
chr1	151519095	151519194	100	+	exon	CGN	0.51603027701336	1	0.461786728344568	1	0.677141543339762	0.99922750102039	0.301532254550752	0.910417361096375	1.27775316642538	1.40310757456789	0.0111526510423212	0.54508116666946	-0.125354408142508
chr1	151529423	151529971	549	+	exon	CGN	0.0522064373551975	1	0.0400988734740142	1	0.0510799567512685	0.99922750102039	0.0709143885422043	0.6057140706831	2.02443555551924	1.40310757456789	0.0111526510423212	0.54508116666946	0.621327980951348
chr1	151530543	151530692	150	+	exon	CGN	0.448888633236417	1	0.351733808911492	1	0.203449058739826	0.99922750102039	0.933653040756383	1	1.59138271252166	1.40310757456789	0.0111526510423212	0.54508116666946	0.188275137953765
chr1	151536306	151537349	1044	+	utr3	CGN	0.858282798040414	1	0.826989044743993	1	0.522780783110638	0.99922750102039	0.0876572503029482	0.637577395919296	1.26891605379131	1.40310757456789	0.0111526510423212	0.54508116666946	-0.13419152077658
chr1	151763048	151763510	463	+	utr5	OAZ3	0.569458302796744	1	0.630963667981232	1	0.753125139144969	0.99922750102039	0.0127631081156494	0.546155053191763	-0.146252869704846	-0.208790362960032	0.883819949804151	NA	0.0625374932551856
chr1	153630495	153630644	150	+	utr5	S100A1	0.407262916353007	1	0.467667746072605	1	0.642967958977732	0.99922750102039	0.755246015053574	1	1.23630328064242	1.71730891516207	0.00833628482608913	0.466714122913626	-0.481005634519646
chr1	153634082	153634330	249	+	utr5	CHTOP	0.911026182911064	1	0.923317656962533	1	0.71110450688863	0.99922750102039	0.408568011504241	0.994089170767108	0.074162658505886	-0.254070331797015	0.512500579212543	0.999571842242823	0.328232990302901
chr1	153645112	153645410	299	+	utr3	CHTOP	0.962286931141762	1	0.930899255300196	1	0.836807750117867	0.99922750102039	0.890945886864934	1	-0.573983699822279	-0.254070331797015	0.512500579212543	0.999571842242823	-0.319913368025264
chr1	153773047	153773258	212	+	utr3	INTS3	0.583608230036441	1	0.590236373323692	1	0.725282208089398	0.99922750102039	0.540616284020183	1	-0.252609783612581	-0.390532098184242	0.375788618424613	0.999571842242823	0.137922314571662
chr1	153775398	153775498	101	+	exon	SLC27A3	0.950833171336446	1	0.887248589473446	1	0.953718761661251	0.99922750102039	0.253634216992987	0.860445120929628	0.950848888232226	1.16117935081985	0.0273957318151365	0.764504353082536	-0.210330462587619
chr1	153775796	153775995	200	+	exon	SLC27A3	0.373460274752795	1	0.405259892154321	1	0.519062016994364	0.99922750102039	0.278148893631222	0.883560156715339	0.0803381300477654	1.16117935081985	0.0273957318151365	0.764504353082536	-1.08084122077208
chr1	154228724	154235290	6567	+	exon	UBAP2L	0.692177876215403	1	0.745025163071035	1	0.953394726397205	0.99922750102039	0.695093387035494	1	0.37216238243477	0.381471080478214	0.303010813452199	0.999571842242823	-0.00930869804344459
chr1	154271063	154271162	100	+	utr3	UBAP2L	0.388872343498071	1	0.438783718457872	1	0.942309060396139	0.99922750102039	0.832454617333098	1	0.865835674710637	0.381471080478214	0.303010813452199	0.999571842242823	0.484364594232423
chr1	154348966	154349414	449	+	utr3	ATP8B2	0.992733950586525	1	0.950910065901057	1	0.944320712093054	0.99922750102039	0.574560368940886	1	0.396722646631786	0.51828295755061	0.178889401072938	0.999571842242823	-0.121560310918824
chr1	154436015	154437439	1425	+	exon	IL6R	0.673341727602814	1	0.600461137017795	1	0.33991152636363	0.99922750102039	0.544819697637604	1	1.8526882152931	1.59699403173732	7.20150012048782e-05	0.0259319472520475	0.255694183555782
chr1	154465380	154465827	448	+	utr3	IL6R	0.840805178085672	1	0.91620800304376	1	0.578590040599556	0.99922750102039	0.741970053780005	1	1.33754106807871	1.59699403173732	7.20150012048782e-05	0.0259319472520475	-0.259452963658611
chr1	154961825	154961925	101	+	exon	RP11-307C12.12	0.774171390498117	1	0.851687013862098	1	0.951416221423771	0.99922750102039	0.287771899050442	0.892080488439435	-0.381830517583291	1.24328743540145	0.627200983071557	NA	-1.62511795298474
chr1	154983834	154983983	150	+	utr5	FLAD1	0.798433281411314	1	0.781096835715668	1	0.738749247225864	0.99922750102039	0.619327765688449	1	-0.194904141059911	-0.0632757756288032	0.875166461184214	0.999571842242823	-0.131628365431107
chr1	154988572	154988870	299	+	utr5	FLAD1	0.976804053700047	1	0.994600927595132	1	0.854721766998695	0.99922750102039	0.421893853958971	1	-0.369619905463265	-0.0632757756288032	0.875166461184214	0.999571842242823	-0.306344129834462
chr1	155002828	155010290	7463	+	utr5	ZBTB7B	0.856467049185912	1	0.828964528132207	1	0.776736750685107	0.99922750102039	0.0350325957250228	0.561362929983025	-0.16165200713853	0.43870561290181	0.316434377953873	0.999571842242823	-0.60035762004034
chr1	155014656	155014903	248	+	utr5	ZBTB7B	0.868659179858915	1	0.91429741839224	1	0.995403485791327	0.99922750102039	0.284822335132664	0.888063016636415	0.0730375485849254	0.43870561290181	0.316434377953873	0.999571842242823	-0.365668064316885
chr1	155015051	155016791	1741	+	utr3	ZBTB7B	0.925171625221669	1	0.93238986102802	1	0.967774696971069	0.99922750102039	0.018145946406159	0.546155053191763	0.0404384145466195	0.43870561290181	0.316434377953873	0.999571842242823	-0.398267198355191
chr1	155069019	155069359	341	+	utr3	EFNA4	0.880197034106532	1	0.818405931848564	1	0.836339642253413	0.99922750102039	0.712325894717961	1	-0.450846404773404	-0.37693494237996	0.445247081927393	0.999571842242823	-0.0739114623934443
chr1	155127908	155128057	150	+	utr5	EFNA1	0.998127420620963	1	0.990688178072647	1	0.81493462467335	0.99922750102039	0.257489302319582	0.863900923380459	0.866311727551235	0.643637705600164	0.102430977434096	0.999571842242823	0.222674021951071
chr1	155134409	155134608	200	+	utr3	EFNA1	0.742393561159579	1	0.803703355575725	1	0.982094915965312	0.99922750102039	0.924622507195621	1	0.430921762200854	0.643637705600164	0.102430977434096	0.999571842242823	-0.21271594339931
chr1	155208848	155208947	100	+	exon	MTX1	0.857820894950682	1	0.864767644267158	1	0.761377178340164	0.99922750102039	0.483005818719399	1	-0.184362383469911	0.415620101228942	0.420326717253912	0.999571842242823	-0.599982484698853
chr1	155209196	155210618	1423	+	utr5	MTX1	0.846371665999477	1	0.831302494730497	1	0.791046927315356	0.99922750102039	0.583783601638795	1	0.435313002170347	0.415620101228942	0.420326717253912	0.999571842242823	0.0196929009414057
chr1	155277633	155277732	100	+	exon	HCN3	0.158727162847034	1	0.0423488047735002	1	0.238350893395322	0.99922750102039	0.460432226595632	1	-0.868375919284379	0.129212255094365	0.812549922268481	0.999571842242823	-0.997588174378744
chr1	155326726	155327124	399	+	utr3	RUSC1	0.924477833142604	1	0.985284580016218	1	0.992654475610331	0.99922750102039	0.870003980068146	1	-0.360934355123893	-0.0765548915099421	0.863221412321012	0.999571842242823	-0.284379463613951
chr1	155562139	155563171	1033	+	exon	ASH1L-AS1	0.688864539631758	1	0.747106880850599	1	0.747475468960887	0.99922750102039	0.475751958262428	1	-0.47121949264248	-0.571697444337327	0.414095756174684	0.999571842242823	0.100477951694847
chr1	155563268	155563461	194	+	exon	ASH1L-AS1	0.974370091051892	1	0.926117068850575	1	0.977679939502922	0.99922750102039	0.920709327915058	1	-0.313994888234549	-0.571697444337327	0.414095756174684	0.999571842242823	0.257702556102778
chr1	155688060	155688855	796	+	utr5	DAP3	0.734534392532226	1	0.7522781743991	1	0.989651141690439	0.99922750102039	0.0815880203820172	0.627005141591942	0.299872075442175	-0.32498756718547	0.386541690202055	0.999571842242823	0.624859642627645
chr1	155738262	155738362	101	+	utr3	DAP3	0.557803458686185	1	0.601488847693605	1	0.675320792246222	0.99922750102039	0.21763498191595	0.818861821343207	-0.385071291878905	-0.32498756718547	0.386541690202055	0.999571842242823	-0.0600837246934348
chr1	155942701	155942949	249	+	utr3	RXFP4	0.616448053105024	1	0.632641523282628	1	0.875302228098755	0.99922750102039	0.822911102670725	1	2.24015073237104	3.02698507796311	0.0126072760340355	0.57564749706991	-0.78683434559207
chr1	156054802	156054950	149	+	utr5	LAMTOR2	0.732846817356644	1	0.765138643268108	1	0.693886269535973	0.99922750102039	0.501893072782448	1	0.355381033124565	0.252369288823462	0.516255514514936	0.999571842242823	0.103011744301103
chr1	156114732	156115231	500	+	utr5	LMNA	0.498642466272489	1	0.569527738078402	1	0.555392678905465	0.99922750102039	0.527864504574213	1	0.154636119787728	0.665228706588296	0.0995636681839045	0.999571842242823	-0.510592586800568
chr1	156130700	156134429	3730	+	utr3	LMNA	0.905584895088455	1	0.856948780995082	1	0.999462750470002	0.999620219501605	0.125116411874969	0.704391692832868	0.426497513033616	0.665228706588296	0.0995636681839045	0.999571842242823	-0.23873119355468
chr1	156134805	156134954	150	+	utr3	LMNA	0.946715696802535	1	0.934243323244365	1	0.976711615505386	0.99922750102039	0.0779296375299892	0.624391694908989	0.277628695384937	0.665228706588296	0.0995636681839045	0.999571842242823	-0.387600011203359
chr1	156135191	156135291	101	+	utr3	LMNA	0.767514501786814	1	0.663419704358549	1	0.666738331814271	0.99922750102039	0.989085299229231	1	0.576824045932569	0.665228706588296	0.0995636681839045	0.999571842242823	-0.0884046606557271
chr1	156135914	156136306	393	+	exon	LMNA	0.840448273076294	1	0.922652842096321	1	0.854113304195333	0.99922750102039	0.943770586898348	1	0.234982807542796	0.665228706588296	0.0995636681839045	0.999571842242823	-0.4302458990455
chr1	156194132	156194232	101	+	utr5	SLC25A44	0.482997877443663	1	0.476782191223249	1	0.508365535438742	0.99922750102039	0.146539173276049	0.740413870590712	0.280770887075223	0.0914231892041345	0.829904930023872	0.999571842242823	0.189347697871089
chr1	156199835	156199935	101	+	utr5	SLC25A44	0.689857423271013	1	0.755901297986757	1	0.883264249694438	0.99922750102039	0.0772059197141178	0.621013518550115	0.0949605417773534	0.0914231892041345	0.829904930023872	0.999571842242823	0.00353735257321892
chr1	156210399	156210548	150	+	utr3	SLC25A44	0.538011728065363	1	0.567991485766749	1	0.760847002216674	0.99922750102039	0.0332354363291139	0.560477996299491	-0.29407240137715	0.0914231892041345	0.829904930023872	0.999571842242823	-0.385495590581284
chr1	156239548	156239746	199	+	utr3	PMF1	0.962232884598822	1	0.991279803741376	1	0.970896023850205	0.99922750102039	0.067105263393028	0.597003086367678	0.127691115594143	0.253168265511086	0.610956158153068	0.999571842242823	-0.125477149916943
chr1	156243024	156243172	149	+	utr3	BGLAP	0.764184343388454	1	0.801974184944941	1	0.812160149456807	0.99922750102039	0.283425229285924	0.887309883243804	-0.476233207652619	2.1954369949606	0.402583132590629	NA	-2.67167020261322
chr1	156291666	156291814	149	+	utr3	TMEM79	0.705293982761551	1	0.705496280960444	1	0.692720415042148	0.99922750102039	0.0907814686805299	0.645919879370966	-0.57515194701159	-0.158246678160981	0.810524755491455	0.999571842242823	-0.416905268850609
chr1	156369262	156369361	100	+	exon	RHBG	0.680247578386191	1	0.718273165605174	1	0.87706139513816	0.99922750102039	0.00272077063268372	0.5208632467636	-0.100027774789587	-0.459316263084958	0.270293603680167	0.999571842242823	0.359288488295371
chr1	156384871	156385120	250	+	utr3	RHBG	0.628955135321553	1	0.642914365903609	1	0.855699785680224	0.99922750102039	0.744084513970309	1	-0.345869001751096	-0.459316263084958	0.270293603680167	0.999571842242823	0.113447261333862
chr1	156642003	156647346	5344	+	utr5	BCAN	0.935243031241522	1	0.957497138011086	1	0.979562910950389	0.99922750102039	0.770334963116618	1	-0.418356850182858	0.071850564331355	0.897233943347873	0.999571842242823	-0.490207414514213
chr1	156728789	156729185	397	+	utr5	RRNAD1	0.719947986281918	1	0.765243726341391	1	0.815849142332034	0.99922750102039	0.148269358539084	0.744340720105037	0.00135230419795233	0.195177101636885	0.656342085491827	0.999571842242823	-0.193824797438932
chr1	156733396	156733495	100	+	exon	RRNAD1	0.628509036434362	1	0.750579056603888	1	0.844551184002344	0.99922750102039	0.118123250594804	0.689291798888579	-0.330729817547843	0.195177101636885	0.656342085491827	0.999571842242823	-0.525906919184728
chr1	156734300	156734448	149	+	exon	RRNAD1	0.901064575901956	1	0.92733400452806	1	0.844482072328156	0.99922750102039	0.0618307101023691	0.586557923541487	0.134491912364896	0.195177101636885	0.656342085491827	0.999571842242823	-0.0606851892719886
chr1	156736663	156736762	100	+	utr3	RRNAD1	0.941782808592904	1	0.871370882185314	1	0.887542548832926	0.99922750102039	0.821523332187054	1	-0.0577059879642812	0.195177101636885	0.656342085491827	0.999571842242823	-0.252883089601166
chr1	156767625	156767873	249	+	utr5	PRCC	0.930281975046682	1	0.984354259354301	1	0.779435796076878	0.99922750102039	0.907319711045285	1	-0.176573601947768	0.0826912815439412	0.848092758574504	0.999571842242823	-0.259264883491709
chr1	156767972	156768170	199	+	exon	PRCC	0.471472288566472	1	0.565431389756979	1	0.827022541134049	0.99922750102039	0.575398338368792	1	-0.591791639837434	0.0826912815439412	0.848092758574504	0.999571842242823	-0.674482921381375
chr1	156786638	156787034	397	+	exon	PRCC	0.724078893114467	1	0.71198889729405	1	0.694257386895265	0.99922750102039	0.709704352916789	1	-0.59197595244153	0.0826912815439412	0.848092758574504	0.999571842242823	-0.674667233985471
chr1	160211563	160211662	100	+	exon	PEA15	0.464710774031723	1	0.557870170480581	1	0.762964269102725	0.99922750102039	0.691203963803969	1	0.374430715795714	0.254461623109282	0.498691133338275	0.999571842242823	0.119969092686432
chr1	161120834	161120933	100	+	utr3	NIT1	0.607782112292524	1	0.631172478690936	1	0.703365101780093	0.99922750102039	0.428384985065154	1	-0.0448696990475829	0.343697076524326	0.415508958692393	0.999571842242823	-0.388566775571909
chr1	161159549	161159648	100	+	utr5	USP21	0.614238935050667	1	0.607420314304176	1	0.78984445739811	0.99922750102039	0.44324410481858	1	0.397538499153684	0.0751769022670022	0.854070400961629	0.999571842242823	0.322361596886681
chr1	161160758	161161055	298	+	exon	USP21	0.834591467031872	1	0.782854200536053	1	0.954485975120728	0.99922750102039	0.644271656603874	1	-0.320064129589303	0.0751769022670022	0.854070400961629	0.999571842242823	-0.395241031856305
chr1	161166460	161166608	149	+	utr5	PPOX	0.65913341652079	1	0.670627594956747	1	0.97790676533316	0.99922750102039	0.0791823620442187	0.624551519511915	0.0560159460993758	0.0419099407948095	0.929272175478515	0.999571842242823	0.0141060053045663
chr1	161229113	161229311	199	+	utr3	TOMM40L	0.860412985902632	1	0.877762495807649	1	0.852915762454804	0.99922750102039	0.0618785124866095	0.586557923541487	0.139047516210432	0.341921379953758	0.4061278034537	0.999571842242823	-0.202873863743326
chr1	161230299	161230546	248	+	utr3	TOMM40L	0.993839552709146	1	0.932574168559346	1	0.709637212173746	0.99922750102039	0.972253602890703	1	-0.105877680327327	0.341921379953758	0.4061278034537	0.999571842242823	-0.447799060281085
chr1	162343974	162355284	11311	+	exon	NOS1AP	0.767570158753088	1	0.691654086868342	1	0.850678826217143	0.99922750102039	0.35538657722341	0.960909941510393	0.0339585894597925	0.226314811788306	0.631151764722553	0.999571842242823	-0.192356222328513
chr1	162382010	162384072	2063	+	utr3	C1orf226	0.912029486238762	1	0.897052790465819	1	0.975490288842291	0.99922750102039	0.00906598394338309	0.546155053191763	0.000937003968552218	0.204065293611802	0.62700559742262	0.999571842242823	-0.20312828964325
chr1	165827680	165827879	200	+	utr5	UCK2	0.441709652722555	1	0.547359883525009	1	0.638997394196594	0.99922750102039	0.530767478340311	1	-0.35511035555623	0.246822541897677	0.528561771208069	0.999571842242823	-0.601932897453907
chr1	166849297	166849546	250	+	exon	POGK	0.652403400504787	1	0.663424408066451	1	0.80379586202926	0.99922750102039	0.0415360198955887	0.567080954741482	-0.450370465939608	-0.0149195675124292	0.969162749840782	0.999571842242823	-0.435450898427179
chr1	166849896	166850396	501	+	exon	POGK	0.909379255114112	1	0.878513626275461	1	0.96882571163586	0.99922750102039	0.0509973097145271	0.571295720536594	-0.128135282637602	-0.0149195675124292	0.969162749840782	0.999571842242823	-0.113215715125173
chr1	167415681	167415830	150	+	utr3	POU2F1	0.857232976735671	1	0.823391376487401	1	0.817213718732443	0.99922750102039	0.113058302436628	0.677732687537701	-0.590571146588419	-0.502080788598788	0.318641085514949	0.999571842242823	-0.0884903579896306
chr1	167935833	167936031	199	+	exon	DCAF6	0.392849132490518	1	0.501306492160507	1	0.690967435407412	0.99922750102039	0.0459936909253094	0.569975607491144	0.547454706296789	0.374990124410301	0.397680622813849	0.999571842242823	0.172464581886488
chr1	169106401	169106500	100	+	utr5	ATP1B1	0.683073732729416	1	0.684102451773387	1	0.811862892490992	0.99922750102039	0.0635840511356365	0.588387727436124	-0.403156413651155	-0.1371392703879	0.722103224547513	0.999571842242823	-0.266017143263255
chr1	171532643	171532792	150	+	utr3	PRRC2C	0.49733999979212	1	0.509882536999175	1	0.492254721888034	0.99922750102039	0.360876893401945	0.963633048070882	-0.308405127770762	-0.393607338797193	0.381452890958449	0.999571842242823	0.0852022110264309
chr1	172589695	172589795	101	+	exon	SUCO	0.945335861615654	1	0.908043640713398	1	0.988626121210541	0.99922750102039	0.42770329451565	1	-0.370535757131848	0.581667356626103	0.24370064760197	0.999571842242823	-0.952203113757951
chr1	172609985	172610284	300	+	utr3	SUCO	0.475163568162461	1	0.461123763788142	1	0.491097082751277	0.99922750102039	0.871181661196567	1	-0.561307874069638	0.581667356626103	0.24370064760197	0.999571842242823	-1.14297523069574
chr1	173870874	173870974	101	+	exon	ZBTB37	0.0564212659290351	1	0.051502036428602	1	0.0286318262008922	0.99922750102039	0.127832166926013	0.710981379882887	-1.25159408905774	-0.232196123498003	0.658980074854497	0.999571842242823	-1.01939796555974
chr1	174159560	174219176	59617	+	utr5	RABGAP1L	0.950741904938964	1	0.99152096626753	1	0.848046560072047	0.99922750102039	0.160049686272172	0.760201235927615	-0.0855758980459414	-0.175226432109661	0.717783291095418	0.999571842242823	0.0896505340637194
chr1	178094141	178094341	201	+	utr5	RASAL2	0.520014381664536	1	0.480910843354671	1	0.329758374779379	0.99922750102039	0.72962573906868	1	1.15820800780317	0.459831144848151	0.369929918281616	0.999571842242823	0.698376862955017
chr1	178442781	178442881	101	+	exon	RASAL2	0.781044240056888	1	0.779299447049614	1	0.894492927179402	0.99922750102039	0.122289021561474	0.700203183754562	-1.06402916865149	0.459831144848151	0.369929918281616	0.999571842242823	-1.52386031349964
chr1	178458229	178458329	101	+	exon	RASAL2	0.456227508118624	1	0.428436351505382	1	0.571478381473243	0.99922750102039	0.348215078549996	0.95567733055679	-1.46493814401249	0.459831144848151	0.369929918281616	0.999571842242823	-1.92476928886064
chr1	178467380	178473352	5973	+	utr3	RASAL2	0.997968556842996	1	0.946256725409861	1	0.898301555365166	0.99922750102039	0.718961726239967	1	0.392808752263563	0.459831144848151	0.369929918281616	0.999571842242823	-0.0670223925845878
chr1	178545618	178545718	101	+	exon	C1orf220	0.831573430351364	1	0.83956070246617	1	0.65885898101056	0.99922750102039	0.542583784729048	1	0.387712614427943	2.4602161093757	0.0129537623201247	0.582915348908293	-2.07250349494776
chr1	179082170	179082368	199	+	exon	TOR3A	0.129278756280507	1	0.107376622018465	1	0.185621892230621	0.99922750102039	0.212452888037229	0.815975905793381	-0.948646851978852	-0.227048669614582	0.589306253917925	0.999571842242823	-0.721598182364269
chr1	179095201	179095399	199	+	utr3	TOR3A	0.986544446108554	1	0.934964992325042	1	0.769773422956482	0.99922750102039	0.950533900871679	1	-0.541058102863821	-0.227048669614582	0.589306253917925	0.999571842242823	-0.314009433249238
chr1	179353762	179353862	101	+	utr3	SOAT1	0.633074381009966	1	0.680533936566822	1	0.790603456766316	0.99922750102039	0.994597537538286	1	-0.510497891103718	0.185999713722825	0.674199717434091	0.999571842242823	-0.696497604826543
chr1	179917827	179918225	399	+	exon	TOR1AIP1	0.451276998349129	1	0.452857062415225	1	0.334449164816723	0.99922750102039	0.930395619455343	1	-1.70521932286763	-0.249008871699422	0.59067120142785	0.999571842242823	-1.45621045116821
chr1	180196363	180196960	598	+	exon	QSOX1	0.930097797203398	1	0.910453840425879	1	0.875885700141549	0.99922750102039	0.68534119613391	1	0.922070148101535	1.04819061070213	0.00464059098742548	0.353488094253699	-0.126120462600591
chr1	180197359	180197608	250	+	utr3	QSOX1	0.959348279287948	1	0.967560939161217	1	0.873098509843639	0.99922750102039	0.13741413984533	0.727432504549224	0.97056266819065	1.04819061070213	0.00464059098742548	0.353488094253699	-0.0776279425114753
chr1	180632054	180632253	200	+	utr5	XPR1	0.902843155303816	1	0.919602142158339	1	0.559396314866492	0.99922750102039	0.146419223980452	0.740413870590712	-0.416188866180861	-0.0793198982004368	0.863819463299523	0.999571842242823	-0.336868967980424
chr1	180950315	180950615	301	+	utr3	KIAA1614	0.477189336524666	1	0.519342915767335	1	0.741133044928042	0.99922750102039	0.0353609618517021	0.561362929983025	0.0360553097789681	0.768886149735953	0.307904983664828	0.999571842242823	-0.732830839956985
chr1	181088862	181090357	1496	+	utr3	IER5	0.868972497258667	1	0.960534009203272	1	0.882286399961928	0.99922750102039	0.864831961990234	1	0.15421332576689	0.527241348494864	0.260314120616408	0.999571842242823	-0.373028022727975
chr1	183023460	183023709	250	+	utr5	LAMC1	0.353679622160466	1	0.403014562476978	1	0.451543448628499	0.99922750102039	0.444878421246351	1	-1.15780913866778	-0.75703438826884	0.0430042222003838	0.889253895275736	-0.40077475039894
chr1	183023808	183024057	250	+	exon	LAMC1	0.577899707310814	1	0.619725044227486	1	0.841486915542585	0.99922750102039	0.487522405132466	1	-1.08725298086146	-0.75703438826884	0.0430042222003838	0.889253895275736	-0.330218592592624
chr1	183142608	183142857	250	+	utr3	LAMC1	0.938202282877564	1	0.882950022065625	1	0.831011472417011	0.99922750102039	0.995805301390778	1	-1.17852790512787	-0.75703438826884	0.0430042222003838	0.889253895275736	-0.421493516859029
chr1	183551927	183552026	100	+	utr3	SMG7	0.902979857207266	1	0.919399652470976	1	0.82714127580885	0.99922750102039	0.479849623335766	1	-0.41055829484939	-0.415579818911502	0.273366073901359	0.999571842242823	0.00502152406211154
chr1	183553072	183553171	100	+	utr3	SMG7	0.921725991829845	1	0.866637768860104	1	0.991209878440367	0.99922750102039	0.863940083811168	1	-0.273610959329092	-0.415579818911502	0.273366073901359	0.999571842242823	0.141968859582409
chr1	183926152	183926300	149	+	utr3	RGL1	0.543701178805842	1	0.54174033317185	1	0.612630043319185	0.99922750102039	1.19171339463264e-12	1.2249111249117e-09	-0.269006052138815	0.54617731054785	0.217015730600931	0.999571842242823	-0.815183362686664
chr1	192811585	192811784	200	+	utr3	RGS2	0.115398746443856	1	0.119652870713004	1	0.102076011673323	0.99922750102039	0.0410278324851413	0.566744597067914	0.0920908176682685	0.0960733164248195	0.907671813867495	0.999571842242823	-0.00398249875655106
chr1	193059472	193059720	249	+	utr5	TROVE2	0.773740689849804	1	0.792077784642993	1	0.724602915166588	0.99922750102039	0.333483669214937	0.944127262545783	0.351876920346946	-0.0890717921764868	0.858579742716798	0.999571842242823	0.440948712523433
chr1	193059917	193060016	100	+	utr5	TROVE2	0.639141326213617	1	0.565751608971579	1	0.912186214616158	0.99922750102039	0.431092758731491	1	-0.821072730740666	-0.0890717921764868	0.858579742716798	0.999571842242823	-0.732000938564179
chr1	193069146	193069246	101	+	exon	TROVE2	0.989769271926962	1	0.982543056710009	1	0.952969808992271	0.99922750102039	0.280273554397687	0.883835289026005	-0.94697301604423	-0.0890717921764868	0.858579742716798	0.999571842242823	-0.857901223867743
chr1	193122067	193122215	149	+	utr5	CDC73	0.937329907937155	1	0.927036672718187	1	0.96316241240595	0.99922750102039	0.505018334996663	1	-0.825851351552233	-0.306120588374877	0.481378498873867	0.999571842242823	-0.519730763177356
chr1	200849017	200849216	200	+	exon	CAMSAP2	0.690030179835521	1	0.664828228674533	1	0.714066364391009	0.99922750102039	0.991739472495003	1	-0.862074231972051	-0.0179778570726875	0.970797066406814	0.999571842242823	-0.844096374899364
chr1	200849914	200850014	101	+	exon	CAMSAP2	0.574826204245458	1	0.579937007283316	1	0.603841347675482	0.99922750102039	0.98246893672551	1	-1.45345732823122	-0.0179778570726875	0.970797066406814	0.999571842242823	-1.43547947115853
chr1	200857913	200858112	200	+	utr3	CAMSAP2	0.666844300009474	1	0.668185920543581	1	0.685558596417632	0.99922750102039	0.715394170837229	1	-1.56048188022627	-0.0179778570726875	0.970797066406814	0.999571842242823	-1.54250402315359
chr1	200894912	200901115	6204	+	utr5	C1orf106	0.910889594469728	1	0.978806352601718	1	0.818676079812177	0.99922750102039	0.642163579023406	1	0.553545635013413	0.823072276328101	0.0717660431092851	0.999571842242823	-0.269526641314688
chr1	200908541	200908820	280	+	exon	C1orf106	0.858935642642823	1	0.946305825125415	1	0.930457820543591	0.99922750102039	0.870203080891688	1	0.435282230658834	0.823072276328101	0.0717660431092851	0.999571842242823	-0.387790045669267
chr1	200912052	200913550	1499	+	exon	C1orf106	0.779603188483864	1	0.837610666671216	1	0.93553502226414	0.99922750102039	0.649231349680072	1	0.582880695075282	0.823072276328101	0.0717660431092851	0.999571842242823	-0.240191581252819
chr1	201829191	201829291	101	+	utr5	IPO9	0.878057228307976	1	0.902860980325733	1	0.953013192700334	0.99922750102039	0.0793539877826872	0.624551519511915	-0.423761522850803	-0.26823011732959	0.476485276405338	0.999571842242823	-0.155531405521213
chr1	201876119	201876418	300	+	utr3	IPO9	0.779301530091573	1	0.856783990312146	1	0.839682619663777	0.99922750102039	0.988114439107405	1	-0.524203020374158	-0.26823011732959	0.476485276405338	0.999571842242823	-0.255972903044568
chr1	202015241	202015740	500	+	utr3	ELF3	0.677452701152516	1	0.722055896523759	1	0.724014803287595	0.99922750102039	0.885255466405803	1	-0.392818495329969	0.0516731537753436	0.92143684004385	0.999571842242823	-0.444491649105312
chr1	202016090	202016339	250	+	utr3	ELF3	0.704193444071452	1	0.753406752282105	1	0.555079762917011	0.99922750102039	0.884538411424077	1	0.0595328701917307	0.0516731537753436	0.92143684004385	0.999571842242823	0.00785971641638707
chr1	202873464	202873612	149	+	exon	RP11-480I12.9	0.499482211201715	1	0.498307221663515	1	0.674581475150214	0.99922750102039	0.0794622126935515	0.624551519511915	0.54572556174398	1.19777814583632	0.084742326566933	0.999571842242823	-0.652052584092344
chr1	203305540	203307486	1947	+	utr3	BTG2	0.530567502170898	1	0.527903589757236	1	0.657044591919332	0.99922750102039	0.00258719009583042	0.5208632467636	-0.274029056946807	-0.000792662383056572	0.998446749528719	0.99992529027849	-0.273236394563751
chr1	203798458	203798558	101	+	exon	ZBED6	0.798375922642449	1	0.771624787322423	1	0.837081103341769	0.99922750102039	0.0718522528600453	0.6057140706831	0.0648210388036602	0.547717530445516	0.355274612635169	0.999571842242823	-0.482896491641856
chr1	203861750	203861898	149	+	exon	SNRPE	0.0855435969435504	1	0.125774515007398	1	0.214826184843518	0.99922750102039	0.0519466559634219	0.575452178070547	-0.0891272081296279	-0.1741246540968	0.692807791990968	0.999571842242823	0.0849974459671722
chr1	204073165	204073414	250	+	exon	SOX13	0.266364381405134	1	0.341534097646246	1	0.37502229412083	0.99922750102039	0.432435695092612	1	-0.57447144877634	0.560358867167306	0.237994627659159	0.999571842242823	-1.13483031594365
chr1	204124801	204126349	1549	+	utr3	SOX13	0.899695556634899	1	0.791158472911106	1	0.774805661402687	0.99922750102039	0.924355928316227	1	0.00603392681276549	0.560358867167306	0.237994627659159	0.999571842242823	-0.55432494035454
chr1	205269566	205269665	100	+	exon	TMCC2	0.419920616088733	1	0.155438794519938	1	0.440503971221331	0.99922750102039	0.854987071471383	1	1.75369413258462	1.16701290443303	0.195649822598631	0.999571842242823	0.586681228151598
chr1	205530610	205531547	938	+	utr3	CDK18	0.406759419610086	1	0.431590373633469	1	0.628062767069522	0.99922750102039	0.761404075581469	1	0.373569977329195	0.428719728251797	0.358587018557506	0.999571842242823	-0.0551497509226026
chr1	206454339	206454489	151	+	utr3	SRGAP2	0.814922824871564	1	0.865580779403477	1	0.915300476583916	0.99922750102039	0.988050335133178	1	-0.0370887752101634	-0.0469597229871246	0.901170558970165	0.999571842242823	0.00987094777696113
chr1	206458660	206458760	101	+	exon	SRGAP2	0.994681437072182	1	0.983773289919101	1	0.983301301883388	0.99922750102039	0.239168305313557	0.847163257593051	-0.370595523166839	-0.0469597229871246	0.901170558970165	0.999571842242823	-0.323635800179714
chr1	206461099	206461348	250	+	exon	SRGAP2	0.923337025256318	1	0.9725575022956	1	0.929779632948209	0.99922750102039	0.76865303560863	1	-0.310645800534906	-0.0469597229871246	0.901170558970165	0.999571842242823	-0.263686077547782
chr1	206464094	206464193	100	+	utr3	SRGAP2	0.642809710739718	1	0.680660254182579	1	0.547483400652639	0.99922750102039	0.408529992614655	0.994089170767108	-0.122585039167982	-0.0469597229871246	0.901170558970165	0.999571842242823	-0.0756253161808579
chr1	206470576	206470675	100	+	utr5	IKBKE	0.542301444820032	1	0.545908036502612	1	0.4777419459567	0.99922750102039	0.352269190723057	0.95872214785152	1.03033359770499	0.445741362859077	0.378603549633951	0.999571842242823	0.584592234845914
chr1	206587106	206587206	101	+	utr3	RASSF5	0.445210884958363	1	0.424318526544218	1	0.293117136714676	0.99922750102039	0.359785218031017	0.962415078141818	1.02298764266311	1.62260974765985	0.0364038183799546	0.842017661915329	-0.599622104996743
chr1	206732685	206732885	201	+	utr3	MAPKAPK2	0.584447280530361	1	0.630369947033437	1	0.582497069277225	0.99922750102039	0.963409223688206	1	0.629010854338086	0.558394876186874	0.143637928250579	0.999571842242823	0.0706159781512128
chr1	207049485	207049585	101	+	utr5	PFKFB2	0.336093558726749	1	0.342184208239934	1	0.183617706006493	0.99922750102039	0.121777304897204	0.698610976218625	-0.448086412244164	-0.079625774081684	0.883220336447392	0.999571842242823	-0.36846063816248
chr1	211313788	211313937	150	+	utr3	RCOR3	0.473345830085766	1	0.474232711392889	1	0.516162268172709	0.99922750102039	0.442475967987367	1	-1.87459167134277	-0.0584210878093691	0.898470473142656	0.999571842242823	-1.8161705835334
chr1	212100564	212100862	299	+	exon	DTL	0.951905623957945	1	0.92192821243256	1	0.994805404219163	0.99922750102039	0.318480131984909	0.927906276424951	-1.09703803483874	-0.694384861140566	0.0750010813101702	0.999571842242823	-0.402653173698176
chr1	212285537	212285934	398	+	utr5	PPP2R5A	0.708935834294157	1	0.6914993635287	1	0.807651392820756	0.99922750102039	0.991473454500043	1	0.0064392236444147	0.312374672357608	0.464246705552988	0.999571842242823	-0.305935448713193
chr1	212329147	212329296	150	+	exon	PPP2R5A	0.964891642338642	1	0.951717335835528	1	0.865818939221254	0.99922750102039	0.0672510078528149	0.597003086367678	-0.3908378165615	0.312374672357608	0.464246705552988	0.999571842242823	-0.703212488919108
chr1	212858305	212858754	450	+	utr5	FLVCR1	0.839893194409845	1	0.93037724223347	1	0.981423294504698	0.99922750102039	0.881763335241436	1	-0.532023732576932	-0.787343931815259	0.0855316981546653	0.999571842242823	0.255320199238327
chr1	213988041	213988291	251	+	utr5	PROX1	0.754244551098011	1	0.808388445244684	1	0.661712673936969	0.99922750102039	0.576480248698907	1	-0.699896821262976	-0.43546902553485	0.271698910396854	0.999571842242823	-0.264427795728127
chr1	213997188	213997736	549	+	exon	PROX1	0.923834142021385	1	0.986886908681643	1	0.892231885926695	0.99922750102039	0.0941337024595117	0.653409350019643	-0.809806796984003	-0.43546902553485	0.271698910396854	0.999571842242823	-0.374337771449153
chr1	213997836	213997986	151	+	exon	PROX1	0.933488842942109	1	0.999192601953666	1	0.937464613382785	0.99922750102039	0.480101534008424	1	-0.869005907407972	-0.43546902553485	0.271698910396854	0.999571842242823	-0.433536881873123
chr1	214281252	214281401	150	+	utr5	SMYD2	0.171235511833368	1	0.183673515465555	1	0.369714129255051	0.99922750102039	0.100890043014271	0.660784051497679	0.0472343698861145	-0.213320416177678	0.569707887812886	0.999571842242823	0.260554786063793
chr1	220627345	220627448	104	+	exon	HDAC1P2	0.852206401630076	1	0.786228142340696	1	0.640496189806839	0.99922750102039	0.802928443416091	1	0.246752251283632	-0.0901082535838635	0.901688096484954	0.999571842242823	0.336860504867496
chr1	220813535	220813635	101	+	utr3	MARC1	0.796239860103063	1	0.690706977611417	1	0.744729655018337	0.99922750102039	0.981842947149081	1	-0.707093083214771	-0.188870902295272	0.640660526800388	0.999571842242823	-0.518222180919499
chr1	220884215	220884364	150	+	exon	HLX	0.678771191464247	1	0.633514476677347	1	0.875453336629685	0.99922750102039	0.383623556684682	0.980959360985054	-0.320851671478093	-1.01314681597182	0.542896761898438	NA	0.692295144493726
chr1	223712592	223712842	251	+	utr5	CAPN2	0.981613569750216	1	0.930835289936682	1	0.701016565984691	0.99922750102039	0.576160046897646	1	1.11849771826776	0.824096176822464	0.098355291689987	0.999571842242823	0.2944015414453
chr1	223752918	223755641	2724	+	exon	CAPN2	0.830175679012717	1	0.763705820586939	1	0.797983802925937	0.99922750102039	0.107259080956131	0.66862419418207	0.534637608720466	0.824096176822464	0.098355291689987	0.999571842242823	-0.289458568101998
chr1	224114137	224114287	151	+	exon	FBXO28	0.606037572167574	1	0.656554285505907	1	0.878688877733815	0.99922750102039	0.125027658814001	0.704391692832868	-0.332921574023033	0.00737652843657363	0.986345732770334	0.999571842242823	-0.340298102459607
chr1	224157402	224157952	551	+	utr3	FBXO28	0.861707443761948	1	0.80327909303195	1	0.8918475164802	0.99922750102039	0.369382234696913	0.971383471726715	-0.9469914788871	0.00737652843657363	0.986345732770334	0.999571842242823	-0.954368007323673
chr1	224183275	224183373	99	+	utr5	DEGS1	0.944163757848268	1	0.963276802695434	1	0.643681854459959	0.99922750102039	0.511334545029688	1	0.988473061133955	0.404740385507777	0.32648772238515	0.999571842242823	0.583732675626178
chr1	226225620	226225817	198	+	utr3	MIXL1	0.995201477716557	1	0.951360974277638	1	0.989464336496707	0.99922750102039	0.185716918016574	0.791841911187703	0.685006954972367	0.337514761072097	0.53986711950034	0.999571842242823	0.34749219390027
chr1	226871244	226871392	149	+	utr5	PSEN2	0.484466768929098	1	0.539565376647244	1	0.865410562008538	0.99922750102039	0.0358691556226985	0.561362929983025	0.256698599749735	0.460945375656497	0.255577987776513	0.999571842242823	-0.204246775906762
chr1	226881974	226883778	1805	+	exon	PSEN2	0.65367519863899	1	0.640359673791802	1	0.697595044621574	0.99922750102039	0.13681195173579	0.72590551437659	0.770899778292317	0.460945375656497	0.255577987776513	0.999571842242823	0.30995440263582
chr1	226895809	226895957	149	+	utr3	PSEN2	0.593945300448353	1	0.55649637877521	1	0.548473681417105	0.99922750102039	0.837315451978313	1	-0.588914082900401	0.460945375656497	0.255577987776513	0.999571842242823	-1.0498594585569
chr1	226940524	226961520	20997	+	utr5	ADCK3	0.549406571471116	1	0.636781828424311	1	0.766756479569785	0.99922750102039	0.160709683162954	0.760201235927615	0.543502036613209	0.843455707711028	0.0534770091560784	0.938932276047146	-0.299953671097818
chr1	226965057	226974934	9878	+	exon	ADCK3	0.910507967498071	1	0.871263228244197	1	0.878715850346083	0.99922750102039	0.546478726050103	1	0.437311031739887	0.843455707711028	0.0534770091560784	0.938932276047146	-0.40614467597114
chr1	226977458	226982111	4654	+	exon	ADCK3	0.894573640685201	1	0.783693353341255	1	0.794718890987864	0.99922750102039	0.910328673829715	1	0.549069410883848	0.843455707711028	0.0534770091560784	0.938932276047146	-0.29438629682718
chr1	226986645	226986795	151	+	utr3	ADCK3	0.706553755598406	1	0.666560389131164	1	0.783515066334549	0.99922750102039	0.957773461789365	1	0.609556131910031	0.843455707711028	0.0534770091560784	0.938932276047146	-0.233899575800997
chr1	227731686	227732726	1041	+	exon	SNAP47	0.839126008967059	1	0.764252539355994	1	0.842357933455847	0.99922750102039	0.664896173171691	1	-0.0946207179684949	0.0167947980473292	0.968158626721531	0.999571842242823	-0.111415516015824
chr1	227747987	227759047	11061	+	utr5	SNAP47	0.901625300899108	1	0.97302525710464	1	0.957210717959801	0.99922750102039	0.809544856786713	1	-0.112195737382213	0.0167947980473292	0.968158626721531	0.999571842242823	-0.128990535429542
chr1	227780533	227781032	500	+	utr3	SNAP47	0.547407636431054	1	0.521379724422869	1	0.597534999059219	0.99922750102039	0.802775988693842	1	-0.14349299040764	0.0167947980473292	0.968158626721531	0.999571842242823	-0.160287788454969
chr1	228141585	228141833	249	+	utr5	GUK1	0.75841503542661	1	0.786327936299479	1	0.763978895738526	0.99922750102039	0.124401800151228	0.703533881807521	0.155068202900103	0.672694666718397	0.0994021786005196	0.999571842242823	-0.517626463818294
chr1	228145516	228145615	100	+	exon	GUK1	0.894342449390878	1	0.806554666700844	1	0.83307414063201	0.99922750102039	0.935392944211722	1	0.596308662647566	0.672694666718397	0.0994021786005196	0.999571842242823	-0.0763860040708314
chr1	228158182	228158580	399	+	exon	GJC2	0.333526445104412	1	0.417309097077399	1	0.518016832060622	0.99922750102039	0.538551373303632	1	0.341286926147405	1.21343189667312	0.0149808126892108	0.621350775517946	-0.872144970525718
chr1	228158830	228159328	499	+	utr3	GJC2	0.97921637738508	1	0.920461524360947	1	0.949655662784988	0.99922750102039	0.992848050357806	1	0.368424809851869	1.21343189667312	0.0149808126892108	0.621350775517946	-0.845007086821254
chr1	228174888	228175528	641	+	utr3	IBA57	0.904553068611347	1	0.821936555001468	1	0.905238425432555	0.99922750102039	0.483395240524795	1	-0.130275505394024	0.411339684499088	0.393373824070006	0.999571842242823	-0.541615189893112
chr1	228493068	228493925	858	+	utr3	RNF187	0.704709312508178	1	0.681234850722213	1	0.790554870225892	0.99922750102039	0.0698672449936772	0.605333284688424	0.396071791908734	0.4015951854736	0.341381888285717	0.999571842242823	-0.00552339356486636
chr1	228494124	228494472	349	+	utr3	RNF187	0.972480921442806	1	0.98018320319622	1	0.960162405873029	0.99922750102039	0.000555485928507626	0.296053426341657	0.172624774790071	0.4015951854736	0.341381888285717	0.999571842242823	-0.228970410683529
chr1	228735524	228735673	150	+	utr5	RHOU	0.870656059340911	1	0.7835003000653	1	0.786715337681522	0.99922750102039	0.369201599069259	0.971085909451041	-1.38296061261397	-0.742279809102739	0.0839469038117458	0.999571842242823	-0.640680803511233
chr1	228743440	228743738	299	+	exon	RHOU	0.703834040509708	1	0.66860523992096	1	0.643738406801987	0.99922750102039	0.227750521971721	0.834138460466548	-1.56377853824893	-0.742279809102739	0.0839469038117458	0.999571842242823	-0.821498729146189
chr1	229635222	229635470	249	+	exon	URB2	0.913794759004054	1	0.911577887466279	1	0.991970761569438	0.99922750102039	0.702421278019906	1	-0.132333453716967	-0.432701691515282	0.294076107415372	0.999571842242823	0.300368237798315
chr1	229636263	229636461	199	+	exon	URB2	0.752180352905235	1	0.753426733447122	1	0.6753190168565	0.99922750102039	0.017969223948708	0.546155053191763	-0.551791420524747	-0.432701691515282	0.294076107415372	0.999571842242823	-0.119089729009465
chr1	230279327	230279477	151	+	utr3	GALNT2	0.892320479505978	1	0.87686507033509	1	0.944294519630502	0.99922750102039	0.311680815734727	0.919829150619917	0.0179167018490642	0.258534055643327	0.477694118986422	0.999571842242823	-0.240617353794263
chr1	230279577	230279926	350	+	utr3	GALNT2	0.939674053424911	1	0.980281338638248	1	0.958484458463284	0.99922750102039	0.852713251278596	1	0.130618334991027	0.258534055643327	0.477694118986422	0.999571842242823	-0.127915720652301
chr1	231337154	231337302	149	+	utr5	SPRTN	0.974193379963938	1	0.982852870274897	1	0.80843697825543	0.99922750102039	0.766754189227278	1	-0.652747321662807	-0.526415483424114	0.279363387975195	0.999571842242823	-0.126331838238694
chr1	231337551	231337799	249	+	utr5	SPRTN	0.534205693430429	1	0.540302138571357	1	0.708121568242447	0.99922750102039	0.160654433834541	0.760201235927615	-0.612425679625912	-0.526415483424114	0.279363387975195	0.999571842242823	-0.0860101962017984
chr1	231693842	231694342	501	+	utr3	TSNAX-DISC1	0.455802936080829	1	0.484638805431029	1	0.417697045304698	0.99922750102039	0.943802772142317	1	-0.23235108402667	NA	NA	NA	NA
chr1	231694439	231694788	350	+	utr3	TSNAX-DISC1	0.349631246289529	1	0.418934956213179	1	0.529319072018568	0.99922750102039	0.259265552300514	0.867231821851325	-0.336664693966683	NA	NA	NA	NA
chr1	232036738	232036887	150	+	utr3	DISC1	0.930448429995796	1	0.999462791278616	1	0.937222051902607	0.99922750102039	0.5034585903201	1	-0.897463872201717	-0.379855901265264	0.412402070030761	0.999571842242823	-0.517607970936453
chr1	232976618	232976767	150	+	utr3	NTPCR	0.574869212313499	1	0.570977508544104	1	0.576919653642298	0.99922750102039	0.911830963197749	1	-0.728835017980829	-0.369830625897728	0.385114573044241	0.999571842242823	-0.359004392083101
chr1	234607354	234607502	149	+	exon	RP4-781K5.2	0.820347456398718	1	0.861076769126387	1	0.892398225778586	0.99922750102039	0.0378115937060193	0.565893314608997	-0.249033545879813	NA	NA	NA	NA
chr1	236523452	236524618	1167	+	utr5	LGALS8	0.566222061205678	1	0.612595398218838	1	0.640845968938615	0.99922750102039	0.789459133748916	1	0.786036033495694	0.576373501935727	0.149379087601296	0.999571842242823	0.209662531559967
chr1	236795381	236795530	150	+	utr5	MTR	0.463638414297946	1	0.392761404598849	1	0.592430826381035	0.99922750102039	0.0492008847739385	0.569975607491144	0.108297760282791	0.212938233686104	0.63936092881914	0.999571842242823	-0.104640473403313
chr1	236891294	236894405	3112	+	exon	MTR	0.815891792335623	1	0.917844242733044	1	0.87909761267356	0.99922750102039	0.390408150535991	0.98515458178917	-0.0332316018975973	0.212938233686104	0.63936092881914	0.999571842242823	-0.246169835583701
chr1	236898095	236898245	151	+	utr3	MTR	0.658513268449748	1	0.759319547467658	1	0.871375373137621	0.99922750102039	0.623475394087047	1	-0.422994250778142	0.212938233686104	0.63936092881914	0.999571842242823	-0.635932484464245
chr1	236901088	236901238	151	+	utr3	MTR	0.844017776870545	1	0.932300578598966	1	0.985374192914294	0.99922750102039	0.60767727358567	1	0.779445491744975	0.212938233686104	0.63936092881914	0.999571842242823	0.566507258058871
chr1	241593844	241593993	150	+	utr3	KMO	0.864194905624629	1	0.814066315155143	1	0.798702236211263	0.99922750102039	0.799285463336991	1	-0.538095007525188	3.29048143194475	0.279023202622675	NA	-3.82857643946993
chr1	244054016	244054115	100	+	exon	ZBTB18	0.333556808625186	1	0.386589987484784	1	0.490687656626479	0.99922750102039	0.326106661557571	0.936848644402764	-0.452069839056541	-0.354610310031819	0.54029681751834	0.999571842242823	-0.0974595290247215
chr1	244054214	244054461	248	+	exon	ZBTB18	0.354927459711236	1	0.444975018044832	1	0.430253276625767	0.99922750102039	0.217888944678467	0.818861821343207	-0.160363442226656	-0.354610310031819	0.54029681751834	0.999571842242823	0.194246867805163
chr1	244054560	244055301	742	+	exon	ZBTB18	0.984949577305808	1	0.903850893814252	1	0.772088937933135	0.99922750102039	0.310474310114836	0.917962877039756	-0.574315131647208	-0.354610310031819	0.54029681751834	0.999571842242823	-0.219704821615388
chr1	244705614	244705813	200	+	utr3	DESI2	0.589167610413485	1	0.583251334507398	1	0.819516629618218	0.99922750102039	0.161786639710083	0.760201235927615	-1.00910962425924	-0.285015711565364	0.459730205919144	0.999571842242823	-0.72409391269388
chr1	244835471	244835570	100	+	utr5	COX20	0.705594665066489	1	0.731403211952976	1	0.714082262406152	0.99922750102039	0.610475096780927	1	0.116530760240825	0.266351456657989	0.69114086568202	0.999571842242823	-0.149820696417163
chr1	244970352	244970451	100	+	utr5	EFCAB2	0.902418908974419	1	0.87061601499087	1	0.897919867839476	0.99922750102039	0.878835081035936	1	-0.646229341025765	0.221382731384465	0.665864281099268	0.999571842242823	-0.86761207241023
chr1	246647283	246647383	101	+	exon	CNST	0.785877926441049	1	0.761066567994477	1	0.826009292990376	0.99922750102039	0.161799345679108	0.760201235927615	0.0411144480308031	0.373501725289621	0.392245924664008	0.999571842242823	-0.332387277258818
chr1	246724439	246724587	149	+	exon	SCCPDH	0.10467414468683	1	0.151056079502181	1	0.155454372640486	0.99922750102039	0.0912525517794005	0.646386141095523	-1.13170578956395	-0.0600442646039045	0.873978622522828	0.999571842242823	-1.07166152496005
chr1	248838310	248838509	200	+	utr5	ZNF672	0.666495558579595	1	0.715211432514872	1	0.69088097530033	0.99922750102039	0.46297851134041	1	-0.0128662573645693	0.375510703472876	0.381196224401419	0.999571842242823	-0.388376960837445
chr1	248847223	248847572	350	+	utr5	ZNF672	0.972738587246714	1	0.994482688055926	1	0.979415381368481	0.99922750102039	0.0571022636020566	0.579719463465081	-0.223781523114872	0.375510703472876	0.381196224401419	0.999571842242823	-0.599292226587748
chr1	248847722	248848520	799	+	exon	ZNF672	0.152893800566367	1	0.19336165463307	1	0.158956539129517	0.99922750102039	0.356892710419701	0.961249332228949	-0.30559046202083	0.375510703472876	0.381196224401419	0.999571842242823	-0.681101165493706
chr1	248916740	248916987	248	+	exon	PGBD2	0.762506506686323	1	0.720695705617613	1	0.849108409225697	0.99922750102039	0.199862353726573	0.803357338023849	-0.583991567011435	-0.24072165225134	0.665191741193912	0.999571842242823	-0.343269914760095
chr1	248917381	248917529	149	+	exon	PGBD2	0.975363393052073	1	0.981800945269847	1	0.95118633124185	0.99922750102039	0.165452897181738	0.763149642618218	-1.99749966945906	-0.24072165225134	0.665191741193912	0.999571842242823	-1.75677801720772
chr1	248917677	248917924	248	+	exon	PGBD2	0.80732512063774	1	0.773556976052047	1	0.80033964054042	0.99922750102039	0.825243126830641	1	-0.823824825731776	-0.24072165225134	0.665191741193912	0.999571842242823	-0.583103173480436
chr1	248918121	248918318	198	+	exon	PGBD2	0.686252197641289	1	0.692224726883157	1	0.899503593245844	0.99922750102039	0.28098369703664	0.884258589291857	-0.414606555371324	-0.24072165225134	0.665191741193912	0.999571842242823	-0.173884903119984
chr1	944653	945365	713	-	utr3	NOC2L	0.807973850789266	1	0.71047792344033	1	0.947925342483851	0.99922750102039	0.809845816232372	1	-0.161603768706091	0.0947743644553181	0.814859018255913	0.999571842242823	-0.256378133161409
chr1	946179	946279	101	-	exon	NOC2L	0.974934310280836	1	0.939225359510447	1	0.976137086303392	0.99922750102039	0.377133981350157	0.977441291930393	0.125339677473888	0.0947743644553181	0.814859018255913	0.999571842242823	0.0305653130185703
chr1	956958	957180	223	-	exon	NOC2L	0.800462950685169	1	0.684776907002331	1	0.898828973835343	0.99922750102039	0.662416027813559	1	0.0321447566008757	0.0947743644553181	0.814859018255913	0.999571842242823	-0.0626296078544424
chr1	958976	959259	284	-	utr5	NOC2L	0.557189266827993	1	0.449952879909649	1	0.557344712449426	0.99922750102039	0.827150254126809	1	0.225089402841277	0.0947743644553181	0.814859018255913	0.999571842242823	0.130315038385959
chr1	975303	975551	249	-	utr3	PERM1	0.644342192563721	1	0.659956964688672	1	0.708442193954555	0.99922750102039	0.260710380601108	0.868267514876341	0.0412099301764362	0.355935268462821	0.655938977920041	0.999571842242823	-0.314725338286385
chr1	1082266	1082813	548	-	utr3	C1orf159	0.446099039001475	1	0.495798528322321	1	0.412029738687117	0.99922750102039	0.193411831386161	0.798176925572884	-0.353807606911235	0.535118735396266	0.271053299238896	0.999571842242823	-0.888926342307501
chr1	1217057	1217552	496	-	utr3	SDF4	0.68543475018946	1	0.754853428769879	1	0.884283919618019	0.99922750102039	0.0468625560075608	0.569975607491144	0.0202640691617618	0.567866104330099	0.155459435819059	0.999571842242823	-0.547602035168337
chr1	1218651	1218949	299	-	exon	SDF4	0.390583308963652	1	0.326444098330169	1	0.653065261764501	0.99922750102039	0.747475804848853	1	0.702068196552459	0.567866104330099	0.155459435819059	0.999571842242823	0.13420209222236
chr1	1223892	1232031	8140	-	utr5	SDF4	0.814121646166484	1	0.742665846885719	1	0.911402565925073	0.99922750102039	0.860635979147482	1	0.481921796699207	0.567866104330099	0.155459435819059	0.999571842242823	-0.0859443076308924
chr1	1255050	1255397	348	-	utr3	UBE2J2	0.72727014577215	1	0.783008152477328	1	0.900061557510634	0.99922750102039	0.0345814723551716	0.561362929983025	-0.180827181429984	0.277172794231734	0.511878746626031	0.999571842242823	-0.457999975661719
chr1	1293620	1294828	1209	-	exon	ACAP3	0.709579516696958	1	0.787425283883664	1	0.852650526493694	0.99922750102039	0.5391191942896	1	-0.604323368953398	-0.116244505633932	0.763687481348317	0.999571842242823	-0.488078863319466
chr1	1295746	1295845	100	-	exon	ACAP3	0.881236522572498	1	0.788201684462445	1	0.900477649664391	0.99922750102039	0.891924598749002	1	-0.274116947730848	-0.116244505633932	0.763687481348317	0.999571842242823	-0.157872442096916
chr1	1296465	1297901	1437	-	exon	ACAP3	0.69246118743574	1	0.764458718778455	1	0.992156968119528	0.99922750102039	0.791106661092783	1	-0.176542861234344	-0.116244505633932	0.763687481348317	0.999571842242823	-0.0602983556004122
chr1	1299822	1301487	1666	-	utr3	ACAP3	0.676631340048612	1	0.619572412941017	1	0.817536389972474	0.99922750102039	0.924187103382138	1	-0.38574706940198	-0.116244505633932	0.763687481348317	0.999571842242823	-0.269502563768048
chr1	1311734	1311884	151	-	utr3	CPSF3L	0.720261379236336	1	0.676320054500847	1	0.828722037833996	0.99922750102039	0.955253270312451	1	0.00731866060121685	0.301871494770538	0.480033601561252	0.999571842242823	-0.294552834169321
chr1	1312304	1312553	250	-	utr3	CPSF3L	0.556744464688944	1	0.623934118061389	1	0.794727307905561	0.99922750102039	0.6345859610534	1	-0.190053727103755	0.301871494770538	0.480033601561252	0.999571842242823	-0.491925221874293
chr1	1312653	1313549	897	-	utr3	CPSF3L	0.900513195643622	1	0.998722179276184	1	0.87462827828357	0.99922750102039	0.761621475817933	1	0.0065339148637002	0.301871494770538	0.480033601561252	0.999571842242823	-0.295337579906838
chr1	1313987	1314585	599	-	utr3	CPSF3L	0.922194889831577	1	0.971823712311913	1	0.983004498532234	0.99922750102039	0.731090636333417	1	-0.0197881159718433	0.301871494770538	0.480033601561252	0.999571842242823	-0.321659610742381
chr1	1315033	1315382	350	-	exon	CPSF3L	0.821691604285276	1	0.726317811990628	1	0.585697169596273	0.99922750102039	0.679783081557737	1	-0.454879963590664	0.301871494770538	0.480033601561252	0.999571842242823	-0.756751458361202
chr1	1318912	1319659	748	-	utr3	CPSF3L	0.966212651936304	1	0.947168950811715	1	0.940116188593951	0.99922750102039	0.443171703807595	1	-0.350813322560592	0.301871494770538	0.480033601561252	0.999571842242823	-0.65268481733113
chr1	1320954	1321964	1011	-	utr3	CPSF3L	0.540435809757048	1	0.644569759566676	1	0.774433744629564	0.99922750102039	0.523710674061206	1	0.243253189566007	0.301871494770538	0.480033601561252	0.999571842242823	-0.0586183052045315
chr1	1335474	1335672	199	-	utr3	DVL1	0.895958375606243	1	0.994308686273029	1	0.921412124463071	0.99922750102039	0.807020363612614	1	0.327742491094516	1.00895908389986	0.0244226681033322	0.734255699106632	-0.681216592805346
chr1	1335821	1336514	694	-	utr3	DVL1	0.383448713094602	1	0.479168562936859	1	0.68185047960134	0.99922750102039	0.0953353585986106	0.653847389812276	0.259995322993337	1.00895908389986	0.0244226681033322	0.734255699106632	-0.748963760906524
chr1	1338369	1338652	284	-	exon	DVL1	0.606928461504634	1	0.499964222647379	1	0.845053403550862	0.99922750102039	0.982359345414382	1	0.696670168130314	1.00895908389986	0.0244226681033322	0.734255699106632	-0.312288915769548
chr1	1340452	1341862	1411	-	exon	DVL1	0.316724846122877	1	0.373397092894061	1	0.606047808971213	0.99922750102039	0.64731078805406	1	0.112278166244202	1.00895908389986	0.0244226681033322	0.734255699106632	-0.89668091765566
chr1	1342060	1342718	659	-	exon	DVL1	0.423148033317037	1	0.464867849369071	1	0.536243749443841	0.99922750102039	0.659757496402879	1	0.120943743434228	1.00895908389986	0.0244226681033322	0.734255699106632	-0.888015340465634
chr1	1353086	1353334	249	-	utr3	MXRA8	0.744443212837468	1	0.671965853714907	1	0.569653557208857	0.99922750102039	0.899617052085522	1	0.568255313867522	0.577349905188173	0.169253826900116	0.999571842242823	-0.00909459132065082
chr1	1355014	1355113	100	-	exon	MXRA8	0.300628476438656	1	0.35542234800685	1	0.554937607465891	0.99922750102039	0.172627339780841	0.773054002672907	-0.336547094082869	0.577349905188173	0.169253826900116	0.999571842242823	-0.913896999271042
chr1	1355709	1358487	2779	-	exon	MXRA8	0.901122889598967	1	0.959580394931086	1	0.860310118109845	0.99922750102039	0.483359759071806	1	0.392328376741133	0.577349905188173	0.169253826900116	0.999571842242823	-0.18502152844704
chr1	1373779	1374465	687	-	utr3	AURKAIP1	0.87501560352548	1	0.78966674511906	1	0.958037069956525	0.99922750102039	0.689357732041918	1	0.174210506812016	0.417871643015908	0.339670874999959	0.999571842242823	-0.243661136203892
chr1	1374759	1374857	99	-	utr5	AURKAIP1	0.981534237163651	1	0.913305529288829	1	0.887126335459023	0.99922750102039	0.0694539600207214	0.6038927399989	0.233041958814249	0.417871643015908	0.339670874999959	0.999571842242823	-0.184829684201659
chr1	1374955	1375250	296	-	utr5	AURKAIP1	0.45820801545891	1	0.543415720350733	1	0.589959042877628	0.99922750102039	0.216540107181325	0.817718425726212	-0.910046486480006	0.417871643015908	0.339670874999959	0.999571842242823	-1.32791812949591
chr1	1386111	1386211	101	-	exon	CCNL2	0.782608348778916	1	0.884587674593958	1	0.988996101189113	0.99922750102039	0.227231196221268	0.832977814754978	-0.085776552378154	-0.0995751892780126	0.812925177687629	0.999571842242823	0.0137986368998586
chr1	1386911	1387261	351	-	utr3	CCNL2	0.725443441802623	1	0.670759680783185	1	0.600564361130828	0.99922750102039	0.819130019788135	1	-0.644890753591852	-0.0995751892780126	0.812925177687629	0.999571842242823	-0.54531556431384
chr1	1387511	1387989	479	-	utr3	CCNL2	0.560772542487307	1	0.535688056871235	1	0.526973083213775	0.99922750102039	0.908822565324427	1	0.187899552149774	-0.0995751892780126	0.812925177687629	0.999571842242823	0.287474741427787
chr1	1391372	1391522	151	-	utr3	CCNL2	0.729027791747285	1	0.738536546176825	1	0.677984272453293	0.99922750102039	0.499174243015193	1	0.259219495908706	-0.0995751892780126	0.812925177687629	0.999571842242823	0.358794685186718
chr1	1399078	1399228	151	-	exon	CCNL2	0.785021959647968	1	0.749182910693514	1	0.677738550324718	0.99922750102039	0.892550717163184	1	-0.00382294878498179	-0.0995751892780126	0.812925177687629	0.999571842242823	0.0957522404930308
chr1	1407164	1407263	100	-	utr5	MRPL20	0.640388392925384	1	0.750756399244149	1	0.917195215847505	0.99922750102039	0.278363255803076	0.883835289026005	0.414377299217831	0.223738264495587	0.561511467713122	0.999571842242823	0.190639034722245
chr1	1418919	1420069	1151	-	utr3	ANKRD65	0.93228465381445	1	0.996239847122415	1	0.962094411373107	0.99922750102039	0.808997718409208	1	0.146792219002297	0.381585562997732	0.336756295040142	0.999571842242823	-0.234793343995435
chr1	1420822	1421320	499	-	utr5	ANKRD65	0.982188144769598	1	0.961638885149169	1	0.95726363207747	0.99922750102039	0.827947971170614	1	0.318989984221059	0.381585562997732	0.336756295040142	0.999571842242823	-0.0625955787766728
chr1	1430586	1430728	143	-	exon	RP4-758J18.10	0.708119205455209	1	0.682895959996845	1	0.743225077777987	0.99922750102039	0.346465942486603	0.954738589119535	0.197076869252116	0.30216341300098	0.726258725316833	0.999571842242823	-0.105086543748864
chr1	1434337	1434526	190	-	exon	RP4-758J18.10	0.727967503359275	1	0.774135606782836	1	0.837726985096926	0.99922750102039	0.573445448406627	1	-0.227774799250746	0.30216341300098	0.726258725316833	0.999571842242823	-0.529938212251726
chr1	1564909	1574570	9662	-	utr5	SSU72	0.94870008333142	1	0.874663087800122	1	0.909516158601423	0.99922750102039	0.86171139523501	1	0.121276853888452	0.14604668679581	0.723233817593431	0.999571842242823	-0.0247698329073571
chr1	1598161	1598459	299	-	utr3	FNDC10	0.820293223930295	1	0.815259150864529	1	0.590221862702363	0.99922750102039	0.330634700402815	0.94009747852134	0.604278853358249	0.956535630685175	0.0615708616070457	0.977483698699431	-0.352256777326926
chr1	1599054	1599153	100	-	utr3	FNDC10	0.921262026291191	1	0.988897178366253	1	0.9865608362575	0.99922750102039	0.86425554726748	1	0.528849637516579	0.956535630685175	0.0615708616070457	0.977483698699431	-0.427685993168596
chr1	1615497	1615745	249	-	exon	RP11-345P4.9	0.659010270580444	1	0.753197335060552	1	0.84039947837623	0.99922750102039	0.703052973933644	1	-0.238120435509621	0.516807264001108	0.342232398509293	0.999571842242823	-0.754927699510728
chr1	1649553	1652454	2902	-	exon	CDK11B	0.92518938413742	1	0.978270069468024	1	0.952752272660687	0.99922750102039	0.890333532135197	1	0.0154300126172913	0.147771785268528	0.721893289284669	0.999571842242823	-0.132341772651237
chr1	1665092	1665941	850	-	utr3	SLC35E2B	0.953253120072005	1	0.884354852414703	1	0.693594626333651	0.99922750102039	0.847153271465814	1	0.217168007820766	0.497655826482518	0.287600426122442	0.999571842242823	-0.280487818661751
chr1	1890868	1891117	250	-	utr5	GNB1	0.852617698281858	1	0.76671953042583	1	0.552522389464218	0.99922750102039	0.153779460581321	0.750273120935739	-0.179338354545645	0.196071329947096	0.627144541470262	0.999571842242823	-0.375409684492741
chr1	1944358	1946421	2064	-	exon	CFAP74	0.983602526371699	1	0.929893756605673	1	0.963792393630203	0.99922750102039	0.166838074742641	0.763149642618218	0.451753459446973	1.01415104951311	0.0925491268706589	0.999571842242823	-0.562397590066137
chr1	1954875	1955174	300	-	exon	CFAP74	0.696167647554081	1	0.762533333620178	1	0.640537636730242	0.99922750102039	0.468293841608485	1	-0.185081911224302	1.01415104951311	0.0925491268706589	0.999571842242823	-1.19923296073741
chr1	1956641	1959125	2485	-	exon	CFAP74	0.742630198570696	1	0.824955066667383	1	0.610988367403536	0.99922750102039	0.0449459716614713	0.569975607491144	0.104542454950474	1.01415104951311	0.0925491268706589	0.999571842242823	-0.909608594562636
chr1	2184561	2184860	300	-	utr3	FAAP20	0.997458975852633	1	0.944973799655893	1	0.971132101766069	0.99922750102039	0.803364162505045	1	0.309168047773461	0.488006753087293	0.327026302793453	0.999571842242823	-0.178838705313833
chr1	2185059	2185358	300	-	utr3	FAAP20	0.666730004372989	1	0.742888423230342	1	0.784833447226547	0.99922750102039	0.719978695335233	1	0.0419112443048603	0.488006753087293	0.327026302793453	0.999571842242823	-0.446095508782433
chr1	2189620	2190019	400	-	utr3	FAAP20	0.540951414536013	1	0.639733241617858	1	0.85026741575302	0.99922750102039	0.653792357918494	1	-0.173316582657628	0.488006753087293	0.327026302793453	0.999571842242823	-0.661323335744922
chr1	2190368	2191265	898	-	exon	FAAP20	0.819628554961552	1	0.727328424310055	1	0.819634057462518	0.99922750102039	0.988661795212192	1	0.176321678634204	0.488006753087293	0.327026302793453	0.999571842242823	-0.311685074453089
chr1	2192013	2192212	200	-	utr3	FAAP20	0.650652369578722	1	0.653839974869386	1	0.666322829757821	0.99922750102039	0.958159038843803	1	-0.226840842648095	0.488006753087293	0.327026302793453	0.999571842242823	-0.714847595735388
chr1	2192511	2192760	250	-	utr3	FAAP20	0.43373548618032	1	0.495300126629611	1	0.467639252838119	0.99922750102039	0.791174920333901	1	-0.27042471400725	0.488006753087293	0.327026302793453	0.999571842242823	-0.758431467094544
chr1	2193707	2194143	437	-	exon	FAAP20	0.546138022850412	1	0.639281178658245	1	0.897432773961441	0.99922750102039	0.585006606184278	1	0.0764482842800666	0.488006753087293	0.327026302793453	0.999571842242823	-0.411558468807227
chr1	2350905	2351445	541	-	exon	RP4-740C4.5	0.833296685950032	1	0.878263550241971	1	0.862468109747874	0.99922750102039	0.146090648344039	0.740208495824948	0.198534704937576	0.464974102436525	0.531131472599689	0.999571842242823	-0.26643939749895
chr1	2375827	2375927	101	-	utr3	MORN1	0.201171429043229	1	0.0514440175683826	1	0.168933641246971	0.99922750102039	0.52655450095211	1	-0.403317788867327	-0.0202184808633722	0.968449033173751	0.999571842242823	-0.383099308003955
chr1	2376226	2376426	201	-	utr3	MORN1	0.99283370055143	1	0.943197012236521	1	0.861320939399458	0.99922750102039	0.619621151163561	1	-1.68127481073835	-0.0202184808633722	0.968449033173751	0.999571842242823	-1.66105632987497
chr1	2376526	2376626	101	-	utr3	MORN1	0.640755240985141	1	0.466265618098186	1	0.610609399145492	0.99922750102039	0.879113599527536	1	0.0945773194748211	-0.0202184808633722	0.968449033173751	0.999571842242823	0.114795800338193
chr1	2377175	2377425	251	-	utr3	MORN1	0.75190521602901	1	0.744700358031075	1	0.847684901050702	0.99922750102039	0.515184293682047	1	-1.26416274988723	-0.0202184808633722	0.968449033173751	0.999571842242823	-1.24394426902386
chr1	2404562	2404662	101	-	utr3	PEX10	0.755437412445955	1	0.864141577755705	1	0.975221748316354	0.99922750102039	0.971027977284026	1	-0.267126455748516	0.0452424314654741	0.918732404966786	0.999571842242823	-0.312368887213991
chr1	2404961	2405061	101	-	utr3	PEX10	0.917235328881702	1	0.963158341459273	1	0.901029564767593	0.99922750102039	0.107415905859128	0.66862419418207	-0.179936464087782	0.0452424314654741	0.918732404966786	0.999571842242823	-0.225178895553257
chr1	2405160	2405409	250	-	utr3	PEX10	0.605601387537875	1	0.691582818569333	1	0.586980961492358	0.99922750102039	0.686260626173195	1	-0.601266822233306	0.0452424314654741	0.918732404966786	0.999571842242823	-0.64650925369878
chr1	2508632	2508979	348	-	utr3	PANK4	0.605654549207865	1	0.620480795551509	1	0.733494916697667	0.99922750102039	0.248506958125999	0.856475361267479	0.0273420183589939	0.411874468252971	0.32801071504164	0.999571842242823	-0.384532449893977
chr1	2551685	2552034	350	-	exon	RP3-395M20.8	0.344401244922883	1	0.334998270195789	1	0.362631456631051	0.99922750102039	0.162586805312878	0.760853375106445	0.117165528225731	0.729049153366425	0.42161940088434	0.999571842242823	-0.611883625140694
chr1	2552433	2552533	101	-	exon	RP3-395M20.8	0.110143365863965	1	0.0895364227513339	1	0.175794275167161	0.99922750102039	0.0791032756319231	0.624551519511915	0.0198420912746625	0.729049153366425	0.42161940088434	0.999571842242823	-0.709207062091762
chr1	2555055	2555155	101	-	exon	RP3-395M20.8	0.846106559046181	1	0.690809976976101	1	0.63444007987166	0.99922750102039	0.842674499390887	1	0.250160604132927	0.729049153366425	0.42161940088434	0.999571842242823	-0.478888549233498
chr1	2555803	2556053	251	-	exon	RP3-395M20.8	0.659148468354863	1	0.593095248598905	1	0.526125960451362	0.99922750102039	0.41098346938269	0.995776304904836	0.707784423771351	0.729049153366425	0.42161940088434	0.999571842242823	-0.0212647295950742
chr1	2556402	2556981	580	-	exon	RP3-395M20.8	0.95840200768417	1	0.909629115917897	1	0.969593915233439	0.99922750102039	0.0553592883810411	0.579360116220496	0.619048616781696	0.729049153366425	0.42161940088434	0.999571842242823	-0.110000536584729
chr1	3067814	3067914	101	-	exon	LINC00982	0.339484935135475	1	0.262516022198929	1	0.428314155869079	0.99922750102039	0.377527359315436	0.977441291930393	-1.13140312584065	-0.29352832788786	0.776373320894295	0.999571842242823	-0.837874797952794
chr1	3490070	3490941	872	-	utr3	MEGF6	0.799255416996851	1	0.848446682069534	1	0.923032322364988	0.99922750102039	0.702384083440839	1	0.00867660221684556	0.231833366963609	0.646458536765657	0.999571842242823	-0.223156764746764
chr1	3631363	3631562	200	-	utr3	WRAP73	0.830514948301407	1	0.903590298694336	1	0.98767723733958	0.99922750102039	0.639818331431753	1	-0.0921435260169845	0.0976707850058978	0.806466088665375	0.999571842242823	-0.189814311022882
chr1	3736297	3736396	100	-	exon	TP73-AS1	0.502643159761932	1	0.447990461215934	1	0.860101436209996	0.99922750102039	0.364819361470106	0.966461943686289	1.17759737860302	-0.316538258255897	0.479501101009388	0.999571842242823	1.49413563685892
chr1	3738186	3738683	498	-	exon	TP73-AS1	0.308368759081249	1	0.375427661792396	1	0.545207742667396	0.99922750102039	0.191530728302496	0.797259814947329	-0.430267034206236	-0.316538258255897	0.479501101009388	0.999571842242823	-0.113728775950339
chr1	3742895	3743244	350	-	exon	TP73-AS1	0.886837074135684	1	0.887916127841402	1	0.991431128220494	0.99922750102039	0.263804689034544	0.871376475209376	-0.406947641476	-0.316538258255897	0.479501101009388	0.999571842242823	-0.0904093832201029
chr1	3745646	3745894	249	-	exon	TP73-AS1	0.504921838707944	1	0.520415609258622	1	0.629379878950676	0.99922750102039	0.92169952105036	1	-0.107379064550351	-0.316538258255897	0.479501101009388	0.999571842242823	0.209159193705546
chr1	3746143	3746242	100	-	exon	TP73-AS1	0.45358939070276	1	0.508104586266746	1	0.671243615383565	0.99922750102039	0.0491544700955641	0.569975607491144	-0.00599042505109859	-0.316538258255897	0.479501101009388	0.999571842242823	0.310547833204799
chr1	3746392	3747137	746	-	exon	TP73-AS1	0.788225542460006	1	0.859765713524586	1	0.838940960276385	0.99922750102039	0.313528013222317	0.922391692472932	-0.417728044005405	-0.316538258255897	0.479501101009388	0.999571842242823	-0.101189785749508
chr1	3784057	3796008	11952	-	exon	LRRC47	0.928111595996145	1	0.969569610599409	1	0.937937793891446	0.99922750102039	0.83096887678306	1	0.117278439932208	0.371264788689914	0.379760146709205	0.999571842242823	-0.253986348757706
chr1	3815271	3816151	881	-	utr3	CEP104	0.958535547225431	1	0.955308315466253	1	0.843261496736407	0.99922750102039	0.85472577710037	1	-0.17386861357687	0.130332169341868	0.737902492731151	0.999571842242823	-0.304200782918738
chr1	3857064	3857164	101	-	utr5	CEP104	0.255781992045577	1	0.244651976790499	1	0.425670959534711	0.99922750102039	0.220959783318097	0.823520145544524	0.484692221243141	0.130332169341868	0.737902492731151	0.999571842242823	0.354360051901273
chr1	3890617	3890816	200	-	exon	C1orf174	0.992674299871206	1	0.954005568819143	1	0.919337551548535	0.99922750102039	0.151735679167019	0.749801186790606	-0.229401020576126	-0.0339760572321367	0.936312006052328	0.999571842242823	-0.195424963343989
chr1	5863210	5863459	250	-	utr3	NPHP4	0.915908316495681	1	0.818563208426768	1	0.904479668102335	0.99922750102039	0.991722667903728	1	-0.641364622564313	-0.365689886844495	0.43064804435156	0.999571842242823	-0.275674735719818
chr1	5875025	5875978	954	-	utr3	NPHP4	0.842617665229367	1	0.739219944026503	1	0.784256270652971	0.99922750102039	0.895840007420108	1	-1.22054812911889	-0.365689886844495	0.43064804435156	0.999571842242823	-0.854858242274395
chr1	6248939	6249038	100	-	utr3	GPR153	0.958959528638308	1	0.98609993454489	1	0.89306902057836	0.99922750102039	0.676202050203315	1	-0.070085875841394	0.457525620393449	0.645848002154037	0.999571842242823	-0.527611496234843
chr1	6249237	6249337	101	-	utr3	GPR153	0.896205124516027	1	0.999423500349296	1	NA	NA	0.749608098422101	1	-1.06053397428417	0.457525620393449	0.645848002154037	0.999571842242823	-1.51805959467762
chr1	6264617	6281122	16506	-	utr3	ACOT7	0.96541454753119	1	0.88986940755302	1	0.942996206681184	0.99922750102039	0.742504896022857	1	0.896828115946795	1.000914979435	0.0243619407187331	0.734255699106632	-0.104086863488209
chr1	6339559	6358851	19293	-	utr5	ACOT7	0.788949264359372	1	0.817134729382469	1	0.961832059469578	0.99922750102039	0.0839043216445484	0.630926523821961	1.29446262848931	1.000914979435	0.0243619407187331	0.734255699106632	0.293547649054311
chr1	6418384	6418880	497	-	utr3	HES2	0.203195985572464	1	0.223477012500212	1	0.15584775472566	0.99922750102039	0.106581873045138	0.668621483462909	-0.353289053669399	0.217825400850306	0.80948532165126	0.999571842242823	-0.571114454519705
chr1	6461548	6461746	199	-	utr3	TNFRSF25	0.220098791375689	1	0.228396155254783	1	0.299167629594905	0.99922750102039	0.141147835940231	0.732652284223414	-0.304745167777777	-0.0444697011912254	0.94321988020689	0.999571842242823	-0.260275466586552
chr1	6467887	6469238	1352	-	exon	PLEKHG5	0.823987989136559	1	0.841659545849087	1	0.691255922237795	0.99922750102039	0.263998647989434	0.871376475209376	-0.368749885933311	-0.405172572913903	0.314257887842349	0.999571842242823	0.0364226869805916
chr1	6475088	6476018	931	-	exon	PLEKHG5	0.34597753228355	1	0.34330865756942	1	0.376720036035258	0.99922750102039	0.712865342325486	1	0.128633464678574	-0.405172572913903	0.314257887842349	0.999571842242823	0.533806037592477
chr1	6592511	6593702	1192	-	utr3	KLHL21	0.775000604727355	1	0.78898596851283	1	0.924947770524232	0.99922750102039	0.156839423698611	0.755318835064929	0.383441483110952	0.516118745600731	0.218142340785646	0.999571842242823	-0.132677262489779
chr1	6595539	6599772	4234	-	utr5	KLHL21	0.967352221181923	1	0.999398507780328	1	0.835513941532376	0.99922750102039	0.702968855646584	1	0.412117208709369	0.516118745600731	0.218142340785646	0.999571842242823	-0.104001536891362
chr1	6601851	6601950	100	-	exon	KLHL21	0.781360782646098	1	0.797111070246741	1	0.928408193732545	0.99922750102039	0.0950735619944691	0.653409350019643	0.118972861776077	0.516118745600731	0.218142340785646	0.999571842242823	-0.397145883824654
chr1	6602298	6602596	299	-	exon	KLHL21	0.0797179555118095	1	0.104070246875845	1	0.156954730361294	0.99922750102039	0.0453272610553557	0.569975607491144	-0.471443855849116	0.516118745600731	0.218142340785646	0.999571842242823	-0.987562601449847
chr1	6634467	6634965	499	-	utr3	DNAJC11	0.619977721999462	1	0.669349835728472	1	0.688919594089093	0.99922750102039	0.629084997601261	1	-0.266091727079848	0.181428325214971	0.637551011307524	0.999571842242823	-0.447520052294819
chr1	6635264	6635463	200	-	utr3	DNAJC11	0.987643800626236	1	0.943954074532217	1	0.955273987464453	0.99922750102039	0.77023303454765	1	-0.198513257959356	0.181428325214971	0.637551011307524	0.999571842242823	-0.379941583174327
chr1	8356183	8360199	4017	-	exon	RERE	0.896648552792464	1	0.98260717039852	1	0.889301309742475	0.99922750102039	0.823094231348523	1	0.119874352538682	0.517140976399729	0.270889890252399	0.999571842242823	-0.397266623861047
chr1	8361045	8361766	722	-	exon	RERE	0.77103570670564	1	0.772201136093205	1	0.712927905203095	0.99922750102039	0.168672790509842	0.766289306370023	0.0651909439523439	0.517140976399729	0.270889890252399	0.999571842242823	-0.451950032447385
chr1	8656189	8656339	151	-	utr5	RERE	0.539915866713642	1	0.600927813922419	1	0.621354966544471	0.99922750102039	0.942633759513938	1	0.256793355107956	0.517140976399729	0.270889890252399	0.999571842242823	-0.260347621291773
chr1	9103985	9104134	150	-	utr3	GPR157	0.471557756982618	1	0.526281531394635	1	0.639684809703525	0.99922750102039	0.409830257974203	0.995183498523251	-0.0179500465992633	-0.537054633132657	0.249750254742277	0.999571842242823	0.519104586533394
chr1	9104383	9104532	150	-	utr3	GPR157	0.6425436333416	1	0.652044535332486	1	0.7809815936251	0.99922750102039	0.166265705857915	0.763149642618218	-0.855322897961887	-0.537054633132657	0.249750254742277	0.999571842242823	-0.31826826482923
chr1	9149899	9150097	199	-	exon	MIR34A	0.532855936089178	1	0.53170055546233	1	0.650440411254419	0.99922750102039	0.320731935318606	0.930885951842425	-1.20189131101938	-0.438807440143367	0.281862956586407	0.999571842242823	-0.763083870876012
chr1	9150594	9151289	696	-	exon	MIR34A	0.699937038858432	1	0.802919201262016	1	0.638762424680739	0.99922750102039	0.44149476672606	1	-0.678130893331387	-0.438807440143367	0.281862956586407	0.999571842242823	-0.23932345318802
chr1	9151538	9151637	100	-	exon	MIR34A	0.785214786621466	1	0.84205876531453	1	0.757282529596896	0.99922750102039	0.378707135399243	0.978383425205584	-0.317660869298176	-0.438807440143367	0.281862956586407	0.999571842242823	0.121146570845191
chr1	9182137	9182286	150	-	exon	MIR34A	0.592759903415704	1	0.4713512423577	1	0.350378871186982	0.99922750102039	0.809666539044725	1	-0.0364868951129344	-0.438807440143367	0.281862956586407	0.999571842242823	0.402320545030433
chr1	9182385	9183723	1339	-	exon	MIR34A	0.86836261302218	1	0.824192043002298	1	0.807160345007101	0.99922750102039	0.876455108547099	1	-0.143063176240194	-0.438807440143367	0.281862956586407	0.999571842242823	0.295744263903173
chr1	9687358	9687456	99	-	exon	PIK3CD-AS2	0.881322941577072	1	0.824480652320888	1	0.808661896645412	0.99922750102039	0.886902870800096	1	0.804567035803773	0.498160362673575	0.43213403293971	0.999571842242823	0.306406673130198
chr1	9730217	9731229	1013	-	utr3	CLSTN1	0.712781602952455	1	0.813706723098627	1	0.831606201653856	0.99922750102039	0.792667722291821	1	0.11928895766315	0.528609201702759	0.198194148365566	0.999571842242823	-0.40932024403961
chr1	9734073	9735027	955	-	exon	CLSTN1	0.948443722888421	1	0.826461837552019	1	0.940797010335602	0.99922750102039	0.619348353422113	1	0.238144455855104	0.528609201702759	0.198194148365566	0.999571842242823	-0.290464745847655
chr1	9744492	9744640	149	-	exon	CLSTN1	0.790712461196612	1	0.674037202798809	1	0.885464869073462	0.99922750102039	0.185404893168478	0.790980258729438	0.587780765496982	0.528609201702759	0.198194148365566	0.999571842242823	0.0591715637942223
chr1	10639101	10639201	101	-	exon	CASZ1	0.507667260028687	1	0.271153927015323	1	0.708180539186159	0.99922750102039	0.847586520665023	1	0.0967366378386011	-0.154648398915379	0.779495854241519	0.999571842242823	0.25138503675398
chr1	10639450	10639650	201	-	exon	CASZ1	0.445038386093091	1	0.32713628974227	1	0.505617313055258	0.99922750102039	0	0	1.18656773428708	-0.154648398915379	0.779495854241519	0.999571842242823	1.34121613320246
chr1	10639900	10640000	101	-	exon	CASZ1	0.526090919331364	1	0.407111868299645	1	0.546468968656857	0.99922750102039	0.783802266096366	1	0.166245120905855	-0.154648398915379	0.779495854241519	0.999571842242823	0.320893519821234
chr1	10653327	10653426	100	-	exon	CASZ1	0.589311428676014	1	0.620921816501989	1	0.914185671628623	0.99922750102039	0.446234709231981	1	-0.572516600872798	-0.154648398915379	0.779495854241519	0.999571842242823	-0.417868201957419
chr1	10653626	10654126	501	-	exon	CASZ1	0.761159592129395	1	0.845145016410953	1	0.928528352341473	0.99922750102039	0.656061347326084	1	-0.603912823747508	-0.154648398915379	0.779495854241519	0.999571842242823	-0.449264424832129
chr1	10660158	10660307	150	-	exon	CASZ1	0.742271161429071	1	0.620693913344109	1	0.723253662425301	0.99922750102039	0.971288506632314	1	-0.543959799920698	-0.154648398915379	0.779495854241519	0.999571842242823	-0.389311401005319
chr1	10660407	10660557	151	-	exon	CASZ1	0.300627294645029	1	0.285734653019626	1	0.4081538211244	0.99922750102039	0.634227816051763	1	-0.226583119895766	-0.154648398915379	0.779495854241519	0.999571842242823	-0.0719347209803869
chr1	10665140	10665489	350	-	exon	CASZ1	0.96240042196636	1	0.896800538842942	1	0.822761769595623	0.99922750102039	0.869868616643127	1	-0.0209233949929285	-0.154648398915379	0.779495854241519	0.999571842242823	0.133725003922451
chr1	11045510	11045609	100	-	exon	MASP2	0.70042641477682	1	0.784086295841501	1	0.978630439386064	0.99922750102039	0.158286614397029	0.756864115590775	0.434756787544408	0.732821663427609	0.102067501361948	0.999571842242823	-0.2980648758832
chr1	11045758	11046548	791	-	exon	MASP2	0.93064866137053	1	0.854198551077253	1	0.954046213156161	0.99922750102039	0.202692589052047	0.806932431476273	-0.0580964026324235	0.732821663427609	0.102067501361948	0.999571842242823	-0.790918066060032
chr1	11046647	11047101	455	-	exon	MASP2	0.166049847958976	1	0.215645726526954	1	0.213031117091724	0.99922750102039	0.272703497024352	0.878880923220699	-0.037612363446605	0.732821663427609	0.102067501361948	0.999571842242823	-0.770434026874214
chr1	11069666	11070934	1269	-	exon	EXOSC10	0.659140714906405	1	0.740128295204586	1	0.823937631997345	0.99922750102039	0.961269337379487	1	-0.545813483379725	-0.316794877256079	0.401171967128697	0.999571842242823	-0.229018606123646
chr1	11099732	11099831	100	-	exon	EXOSC10	0.689289032089786	1	0.619599437148289	1	0.608151251577859	0.99922750102039	0.560516819387983	1	0.215436335550146	-0.316794877256079	0.401171967128697	0.999571842242823	0.532231212806225
chr1	11106984	11107133	150	-	utr3	MTOR	0.864749396317887	1	0.834793921812966	1	0.797002921404835	0.99922750102039	0.649590269989084	1	-0.266368374530334	0.0558948525610981	0.878491905275724	0.999571842242823	-0.322263227091432
chr1	11259336	11262457	3122	-	utr5	MTOR	0.696621109651066	1	0.654821947682197	1	0.868623727125525	0.99922750102039	0.22577492760992	0.831310014251156	-0.302587938525813	0.0558948525610981	0.878491905275724	0.999571842242823	-0.358482791086911
chr1	11648714	11649572	859	-	exon	FBXO2	0.821146756239495	1	0.889498666892232	1	0.952316190153864	0.99922750102039	0.763987023446928	1	0.510929991386493	0.874712129026013	0.0501196208954442	0.925212435796124	-0.36378213763952
chr1	11650019	11653412	3394	-	exon	FBXO2	0.688013066227526	1	0.778227404462032	1	0.723655448473869	0.99922750102039	0.918338117696833	1	0.112082116904835	0.874712129026013	0.0501196208954442	0.925212435796124	-0.762630012121179
chr1	11654332	11654431	100	-	utr5	FBXO2	0.198158933838901	1	0.220904609361389	1	0.412278456464715	0.99922750102039	0.454162932090505	1	-0.518740234879784	0.874712129026013	0.0501196208954442	0.925212435796124	-1.3934523639058
chr1	11654530	11654679	150	-	utr5	FBXO2	0.769359227249336	1	0.65753254583359	1	0.329338469312004	0.99922750102039	0.704778282539493	1	0.837343541090885	0.874712129026013	0.0501196208954442	0.925212435796124	-0.0373685879351288
chr1	11680616	11680715	100	-	utr5	MAD2L2	0.946770918569265	1	0.941784628940805	1	0.911568828771913	0.99922750102039	0.869779883955615	1	-0.632688854252058	0.119040540328608	0.798940345135784	0.999571842242823	-0.751729394580666
chr1	11790157	11790755	599	-	utr3	MTHFR	0.893360957792196	1	0.941082719721106	1	0.906394379214422	0.99922750102039	0.137109474405092	0.726437900106507	0.0913235698804126	0.466713428728449	0.29548968268515	0.999571842242823	-0.375389858848037
chr1	11802964	11803164	201	-	utr5	MTHFR	0.91056272699938	1	0.928964796351568	1	0.91310853058089	0.99922750102039	0.552782917057328	1	0.256702162260382	0.466713428728449	0.29548968268515	0.999571842242823	-0.210011266468068
chr1	11805575	11805675	101	-	utr5	MTHFR	0.458978542609297	1	0.374737552748561	1	0.585958632060608	0.99922750102039	0.33504295985321	0.945929764141701	-0.0399827038470418	0.466713428728449	0.29548968268515	0.999571842242823	-0.506696132575491
chr1	11805774	11805924	151	-	utr5	MTHFR	0.258599433549329	1	0.162616259853016	1	0.254443117228977	0.99922750102039	0.44714628991796	1	0.336562750175172	0.466713428728449	0.29548968268515	0.999571842242823	-0.130150678553278
chr1	11922725	11922825	101	-	exon	KIAA2013	0.92597420903308	1	0.952156419842261	1	0.791483552874791	0.99922750102039	0.05669353340367	0.579501291683282	0.280016103932164	0.624097717309656	0.184681169141796	0.999571842242823	-0.344081613377492
chr1	11923123	11923272	150	-	exon	KIAA2013	0.573000492513338	1	0.648128369634755	1	0.53614489469681	0.99922750102039	0.73380845339617	1	0.0152968589011448	0.624097717309656	0.184681169141796	0.999571842242823	-0.608800858408511
chr1	11923471	11925384	1914	-	exon	KIAA2013	0.988047975100956	1	0.87584060540079	1	0.989881034681119	0.99922750102039	0.570968348860527	1	0.272009269723957	0.624097717309656	0.184681169141796	0.999571842242823	-0.352088447585699
chr1	11925583	11925683	101	-	exon	KIAA2013	0.651601769568276	1	0.725758984826159	1	0.630158399611578	0.99922750102039	0.487550386142099	1	0.295400225098725	0.624097717309656	0.184681169141796	0.999571842242823	-0.328697492210931
chr1	12568159	12568308	150	-	utr3	DHRS3	0.785973961137469	1	0.782331426044202	1	0.815238453030696	0.99922750102039	0.370272180502987	0.972887197141387	0.372308805419431	0.698900381944645	0.0807839555510833	0.999571842242823	-0.326591576525215
chr1	12580609	12596027	15419	-	utr5	DHRS3	0.336682829612593	1	0.437675537581296	1	0.749246832771008	0.99922750102039	0.151650970861677	0.749801186790606	-0.462219752196451	0.698900381944645	0.0807839555510833	0.999571842242823	-1.1611201341411
chr1	12617233	12617333	101	-	exon	DHRS3	0.769683101394648	1	0.865600893306149	1	0.928166916826244	0.99922750102039	0.0845856838455107	0.631384936458647	0.441061335129417	0.698900381944645	0.0807839555510833	0.999571842242823	-0.257839046815229
chr1	15117164	15117464	301	-	exon	TMEM51-AS1	0.168016590565153	1	0.170141403343884	1	0.385454407567659	0.99922750102039	0.19506496547673	0.799710784390356	0.628390453189052	0.338369007101974	0.726346651460653	0.999571842242823	0.290021446087078
chr1	15117614	15118333	720	-	exon	TMEM51-AS1	0.590370178319609	1	0.516646718878347	1	0.280741461692234	0.99922750102039	0.943801667339562	1	0.321070860962701	0.338369007101974	0.726346651460653	0.999571842242823	-0.0172981461392728
chr1	15492621	15492919	299	-	utr3	CASP9	0.660443506613957	1	0.701056867275711	1	0.714799833261727	0.99922750102039	0.921707169030372	1	0.166876531381856	0.319677125376741	0.449968694457003	0.999571842242823	-0.152800593994885
chr1	15835512	15835809	298	-	exon	FLJ37453	0.932585541794415	1	0.87920676240039	1	0.877326054028647	0.99922750102039	0.919188531318104	1	0.111335311568607	-0.0723554974268672	0.904382902983467	0.999571842242823	0.183690808995474
chr1	15944349	15944499	151	-	exon	ZBTB17	0.617724860182872	1	0.661673599527803	1	0.770133341311701	0.99922750102039	0.542208769974921	1	-0.224930646399095	0.318375950719721	0.460831040241491	0.999571842242823	-0.543306597118817
chr1	15944745	15945852	1108	-	exon	ZBTB17	0.632828778582259	1	0.697954399658754	1	0.849495963691431	0.99922750102039	0.569676294546976	1	0.0418154698846349	0.318375950719721	0.460831040241491	0.999571842242823	-0.276560480835086
chr1	15946201	15946301	101	-	exon	ZBTB17	0.492945043469994	1	0.543988508318642	1	0.676309025546088	0.99922750102039	0.317615611377659	0.926888794914725	0.0768976611833419	0.318375950719721	0.460831040241491	0.999571842242823	-0.241478289536379
chr1	16006160	16006253	94	-	exon	RP11-5P18.5	0.983102443192878	1	0.986365967449302	1	0.937936086201394	0.99922750102039	0.222330090850791	0.826132564295733	0.659389763536304	NA	NA	NA	NA
chr1	16124733	16124882	150	-	utr3	EPHA2	0.845441663676809	1	0.902114956215743	1	0.992825419391196	0.99922750102039	0.947278537827965	1	-0.273827151672517	0.365244627709813	0.368130922226652	0.999571842242823	-0.63907177938233
chr1	16124980	16125129	150	-	utr3	EPHA2	0.893678031784175	1	0.910210947965122	1	0.954246721435513	0.99922750102039	0.283486181860977	0.887309883243804	-0.121193129917118	0.365244627709813	0.368130922226652	0.999571842242823	-0.486437757626931
chr1	16125228	16129440	4213	-	exon	EPHA2	0.763742721000306	1	0.768323639803517	1	0.868749999230846	0.99922750102039	0.093902244478508	0.653409350019643	0.200149670887552	0.365244627709813	0.368130922226652	0.999571842242823	-0.165094956822261
chr1	16137912	16138110	199	-	exon	EPHA2	0.841642905159338	1	0.87324362042611	1	0.982894562814007	0.99922750102039	0.00416684713580395	0.545746986157537	0.126259740826091	0.365244627709813	0.368130922226652	0.999571842242823	-0.238984886883722
chr1	16148464	16148563	100	-	exon	EPHA2	0.795714957548052	1	0.862082479098527	1	0.860348766808	0.99922750102039	0.98088022698581	1	0.365688116962625	0.365244627709813	0.368130922226652	0.999571842242823	0.000443489252811957
chr1	16148662	16156038	7377	-	utr5	EPHA2	0.811973252942255	1	0.822480110963138	1	0.868479177641641	0.99922750102039	0.0702827403118593	0.605621259640167	-0.111526090974137	0.365244627709813	0.368130922226652	0.999571842242823	-0.47677071868395
chr1	16231800	16231999	200	-	utr3	RSG1	0.135950055561389	1	0.103800275985703	1	0.238519673544982	0.99922750102039	0.0932904226531106	0.652260327605877	0.0464158425499724	1.39819637634807	0.11592978728808	0.999571842242823	-1.3517805337981
chr1	16409714	16409862	149	-	exon	SPATA21	0.145104933885558	1	0.0798543071694664	1	0.250405036726735	0.99922750102039	0.136459580507535	0.725398361102117	-0.881105178654039	0.0381978892839948	0.963543375870215	0.999571842242823	-0.919303067938034
chr1	16478319	16483317	4999	-	exon	CROCCP3	0.792514464302999	1	0.797520470030786	1	0.972667218946645	0.99922750102039	0.985461045535831	1	0.150714928504663	0.509263105007747	0.466740042549018	0.999571842242823	-0.358548176503084
chr1	16490685	16490915	231	-	exon	CROCCP3	0.922732579064264	1	0.925868325011741	1	0.954181633999222	0.99922750102039	0.645578087744632	1	0.643232017239188	0.509263105007747	0.466740042549018	0.999571842242823	0.13396891223144
chr1	16607490	16607640	151	-	exon	NBPF1	0.737147610386075	1	0.809900831514652	1	0.818068344970196	0.99922750102039	0.65854808092515	1	-0.131361371661716	0.1119340813534	0.798708740702212	0.999571842242823	-0.243295453015116
chr1	16613412	16613562	151	-	utr5	NBPF1	0.799331919032522	1	0.778884202590641	1	0.936641849999413	0.99922750102039	0.292877490287601	0.89816260187349	0.148843746359713	0.1119340813534	0.798708740702212	0.999571842242823	0.0369096650063133
chr1	16619019	16619959	941	-	exon	CROCCP2	0.830536490868661	1	0.917853306322693	1	0.945359343092795	0.99922750102039	0.25217229349781	0.859895569534	-0.216341891256873	0.307662427294265	0.443071742980952	0.999571842242823	-0.524004318551139
chr1	16625864	16626411	548	-	exon	CROCCP2	0.550310663426683	1	0.649230972079714	1	0.953197739290642	0.99922750102039	0.323048746857284	0.933776180995903	-0.208011448962978	0.307662427294265	0.443071742980952	0.999571842242823	-0.515673876257243
chr1	16627156	16629702	2547	-	exon	CROCCP2	0.845436315709718	1	0.774901949293966	1	0.829892754693452	0.99922750102039	0.995729855215082	1	-0.221650914393796	0.307662427294265	0.443071742980952	0.999571842242823	-0.529313341688062
chr1	16630950	16644683	13734	-	exon	CROCCP2	0.802666240627989	1	0.785531464325826	1	0.955420132652954	0.99922750102039	0.0784862012780866	0.624551519511915	0.0722767948201543	0.307662427294265	0.443071742980952	0.999571842242823	-0.235385632474111
chr1	16986206	16986305	100	-	utr3	ATP13A2	0.821632051451791	1	0.741072993447088	1	0.783447429537257	0.99922750102039	0.809384838379339	1	0.575941509048848	0.812719499513268	0.073019395397788	0.999571842242823	-0.23677799046442
chr1	17004714	17004813	100	-	utr5	ATP13A2	0.947138227429843	1	0.968010044938392	1	0.937079624100143	0.99922750102039	0.135977608941415	0.724966637368214	0.533742858086243	0.812719499513268	0.073019395397788	0.999571842242823	-0.278976641427025
chr1	18889405	18890111	707	-	utr3	RP13-279N23.2	0.562154199810318	1	0.482276747428808	1	0.787899992176512	0.99922750102039	0.786903261033958	1	0.708549918252342	-2.56899706302184	0.598777512759706	NA	3.27754698127418
chr1	18908323	18910429	2107	-	utr3	RP13-279N23.2	0.704699089997968	1	0.629977177552176	1	0.551842703167061	0.99922750102039	0.996446350233198	1	0.367579489161761	-2.56899706302184	0.598777512759706	NA	2.9365765521836
chr1	18956037	18956187	151	-	exon	IFFO2	0.837427249249719	1	0.920711874470416	1	0.946457408845994	0.99922750102039	0.818265626436167	1	1.01921676620218	0.704369337252231	0.0639902987962579	0.987899782536674	0.314847428949947
chr1	18956486	18956636	151	-	utr5	IFFO2	0.777592874735116	1	0.836827583802046	1	0.930022107295602	0.99922750102039	0.527840486789377	1	-0.545057994416635	0.704369337252231	0.0639902987962579	0.987899782536674	-1.24942733166887
chr1	19087876	19088855	980	-	exon	UBR4	0.769420768400405	1	0.849161345795138	1	0.859272819532117	0.99922750102039	0.533929270193667	1	0.16611431922684	-0.155931276819443	0.668026835019468	0.999571842242823	0.322045596046283
chr1	19419702	19420075	374	-	utr5	CAPZB	0.699793026097628	1	0.826362690440132	1	0.83055557206775	0.99922750102039	0.00739390567633935	0.546155053191763	-0.113717877898056	0.0316105232968693	0.934301032156153	0.999571842242823	-0.145328401194925
chr1	19682806	19683152	347	-	utr3	TMCO4	0.924938110044504	1	0.983313807114804	1	0.895965138102365	0.99922750102039	0.400298759905207	0.988749700860792	0.380778906350092	0.437348886048049	0.415843949121776	0.999571842242823	-0.0565699796979566
chr1	20484468	20485382	915	-	utr5	CAMK2N1	0.743031879945452	1	0.81190465399813	1	0.882728796668153	0.99922750102039	0.680414232885972	1	0.213669438664939	0.664428567629059	0.0999932254022489	0.999571842242823	-0.45075912896412
chr1	20485727	20486220	494	-	utr5	CAMK2N1	0.917325371221743	1	0.887645423527992	1	0.907434002453174	0.99922750102039	0.694021400477446	1	0.0410991716292395	0.664428567629059	0.0999932254022489	0.999571842242823	-0.62332939599982
chr1	20499896	20500095	200	-	utr3	MUL1	0.69348320730603	1	0.773125114936669	1	0.958636817513049	0.99922750102039	0.537091146063631	1	0.343073080164665	0.718055640889065	0.0755406396956633	0.999571842242823	-0.374982560724399
chr1	20500194	20500542	349	-	utr3	MUL1	0.845242239484084	1	0.892385226384229	1	0.93007862063348	0.99922750102039	0.685429086785875	1	0.492503906860267	0.718055640889065	0.0755406396956633	0.999571842242823	-0.225551734028798
chr1	20500940	20501288	349	-	exon	MUL1	0.971092027732547	1	0.909890836569686	1	0.964233682631021	0.99922750102039	0.822379976338611	1	0.62353731190184	0.718055640889065	0.0755406396956633	0.999571842242823	-0.094518328987225
chr1	20648550	20648849	300	-	exon	PINK1-AS	0.856096154208708	1	0.800038614330912	1	0.844886850858554	0.99922750102039	0.82743834138267	1	0.0481291667850042	0.446296698377772	0.385587695341886	0.999571842242823	-0.398167531592768
chr1	20720378	20720527	150	-	utr3	SH2D5	0.864464134153213	1	0.901650271411026	1	0.894134517237012	0.99922750102039	0.444572607938944	1	0.171997862176434	0.211585288405935	0.644468937407243	0.999571842242823	-0.0395874262295005
chr1	20721024	20721421	398	-	utr3	SH2D5	0.831445745898849	1	0.822254934157014	1	0.895365964380936	0.99922750102039	0.048238663130852	0.569975607491144	-0.292643020155979	0.211585288405935	0.644468937407243	0.999571842242823	-0.504228308561914
chr1	21217794	21218391	598	-	utr3	ECE1	0.799160421211829	1	0.738932773235901	1	0.85422559093226	0.99922750102039	0.838921418560927	1	0.833950186689859	1.0624165059385	0.0139608454821972	0.601796141728043	-0.228466319248643
chr1	21218988	21219436	449	-	utr3	ECE1	0.655716976715047	1	0.695493078674504	1	0.71382070160966	0.99922750102039	0.614413793292538	1	1.08185657335292	1.0624165059385	0.0139608454821972	0.601796141728043	0.0194400674144182
chr1	21219685	21220083	399	-	utr3	ECE1	0.738872362112217	1	0.812082667727487	1	0.927913744148321	0.99922750102039	0.511896843680512	1	0.819014010800689	1.0624165059385	0.0139608454821972	0.601796141728043	-0.243402495137813
chr1	21272816	21279393	6578	-	utr5	ECE1	0.91104571463035	1	0.929017602340132	1	0.864536168400268	0.99922750102039	0.0761932239683859	0.620147337615992	0.930305580552783	1.0624165059385	0.0139608454821972	0.601796141728043	-0.132110925385719
chr1	21290122	21290222	101	-	utr5	ECE1	0.119504026043063	1	0.176132023739161	1	0.13133523447167	0.99922750102039	0.0412469423367775	0.566744597067914	0.522191813372735	1.0624165059385	0.0139608454821972	0.601796141728043	-0.540224692565766
chr1	21345404	21345504	101	-	utr5	ECE1	0.386605212305326	1	0.447371358002371	1	0.418784725983414	0.99922750102039	0.619431072059053	1	0.500634051873919	1.0624165059385	0.0139608454821972	0.601796141728043	-0.561782454064583
chr1	21596761	21597207	447	-	utr3	RAP1GAP	0.9687565461684	1	0.965944102721282	1	0.965086731749441	0.99922750102039	0.716717569255407	1	-0.0532856901619103	0.474948724545815	0.220329587154483	0.999571842242823	-0.528234414707726
chr1	21598462	21602922	4461	-	exon	RAP1GAP	0.970866035827002	1	0.873608048455464	1	0.709764322753242	0.99922750102039	0.854648338663245	1	0.323693680434453	0.474948724545815	0.220329587154483	0.999571842242823	-0.151255044111363
chr1	21782906	21783006	101	-	utr5	USP48	0.387824284364622	1	0.282066893836922	1	0.43961626756448	0.99922750102039	0.288592382169634	0.892842825240224	-1.23881417524931	-0.0492319911640179	0.910373728632526	0.999571842242823	-1.18958218408529
chr1	21822295	21822545	251	-	utr3	HSPG2	0.933554895299892	1	0.941177349268091	1	0.822447777142148	0.99922750102039	0.0666906724054709	0.594228344219645	-0.169501640420733	0.268449387061593	0.558921315981397	0.999571842242823	-0.437951027482326
chr1	21823044	21823721	678	-	utr3	HSPG2	0.838920939809172	1	0.812056591416562	1	0.705764416501079	0.99922750102039	0.812675632572788	1	-0.0600362731398262	0.268449387061593	0.558921315981397	0.999571842242823	-0.328485660201419
chr1	21854935	21855791	857	-	exon	HSPG2	0.846865814070134	1	0.952156768897392	1	0.773319532850167	0.99922750102039	0.0516543470137619	0.573538621549409	0.201410948956108	0.268449387061593	0.558921315981397	0.999571842242823	-0.0670384381054856
chr1	23088702	23090473	1772	-	utr3	LUZP1	0.674683712083408	1	0.689623331454594	1	0.86023425655166	0.99922750102039	0.0616363253252609	0.586557923541487	-0.287280440487039	-0.0162350272142444	0.967691650482755	0.999571842242823	-0.271045413272794
chr1	23091262	23091412	151	-	exon	LUZP1	0.967415539878663	1	0.995523748718276	1	0.97465922780592	0.99922750102039	0.749573141050767	1	-0.197763883060324	-0.0162350272142444	0.967691650482755	0.999571842242823	-0.181528855846079
chr1	23092656	23092905	250	-	exon	LUZP1	0.904503952620831	1	0.833481573656576	1	0.914294971468808	0.99922750102039	0.63559067301094	1	-0.32895251575309	-0.0162350272142444	0.967691650482755	0.999571842242823	-0.312717488538846
chr1	23109039	23109596	558	-	utr5	LUZP1	0.886103650848944	1	0.905769496036463	1	0.750158613658467	0.99922750102039	0.106365708115424	0.668621483462909	-0.208660949189694	-0.0162350272142444	0.967691650482755	0.999571842242823	-0.192425921975449
chr1	23361444	23361643	200	-	utr3	ZNF436	0.486299958784685	1	0.498976038165883	1	0.436844480444203	0.99922750102039	0.0182480435221574	0.546155053191763	-0.897509621000646	-0.14824462243655	0.75385280302015	0.999571842242823	-0.749264998564096
chr1	23362292	23362492	201	-	exon	ZNF436	0.676201950049189	1	0.630185907998061	1	0.875769519039588	0.99922750102039	0.672972724721495	1	-0.732611228573256	-0.14824462243655	0.75385280302015	0.999571842242823	-0.584366606136706
chr1	23362691	23362841	151	-	exon	ZNF436	0.666775121881044	1	0.716152674863989	1	0.684326572756081	0.99922750102039	0.979206622339727	1	-1.12443888095252	-0.14824462243655	0.75385280302015	0.999571842242823	-0.976194258515975
chr1	23408710	23417380	8671	-	exon	TCEA3	0.630309133760817	1	0.530768767060308	1	0.754250016227011	0.99922750102039	0.953147012337055	1	0.0173400113826887	-0.0635058048386352	0.879089690908884	0.999571842242823	0.0808458162213239
chr1	23442538	23452698	10161	-	utr3	ASAP3	0.704587579549149	1	0.756338368346218	1	0.7557375320185	0.99922750102039	0.330576713532267	0.94009747852134	0.195095283714091	-0.233765040662253	0.537486119865913	0.999571842242823	0.428860324376344
chr1	23484040	23484139	100	-	utr5	ASAP3	0.186733930493847	1	0.170113119135016	1	0.151865811853934	0.99922750102039	0.259804555319497	0.867666653440432	-1.2310860406718	-0.233765040662253	0.537486119865913	0.999571842242823	-0.997321000009548
chr1	23509654	23516336	6683	-	utr3	E2F2	0.773046365167977	1	0.79532479782803	1	0.980003723449217	0.99922750102039	0.815897669816018	1	0.0226024132591541	0.079620236895392	0.877389732115096	0.999571842242823	-0.0570178236362379
chr1	23531071	23531220	150	-	utr5	E2F2	0.737387579495022	1	0.781721997436357	1	0.861277493983898	0.99922750102039	0.54095918332514	1	0.104023125332047	0.079620236895392	0.877389732115096	0.999571842242823	0.0244028884366555
chr1	23558217	23558446	230	-	utr3	ID3	0.743879851791052	1	0.702855941858746	1	0.955926153109733	0.99922750102039	0.00130802468421154	0.49532829488958	-1.29560447953324	-0.759280057159768	0.0421718202913893	0.880696329167534	-0.536324422373473
chr1	23559295	23559395	101	-	exon	ID3	0.603420809553371	1	0.642131232795569	1	0.997038774089569	0.99922750102039	0.23669980847923	0.843372251417862	-0.722641203422866	-0.759280057159768	0.0421718202913893	0.880696329167534	0.0366388537369019
chr1	23795848	23795947	100	-	utr3	GALE	0.774419734424856	1	0.857544910206273	1	0.951091314476852	0.99922750102039	0.595097754424398	1	-0.385909931378684	0.101743991608384	0.810274631451738	0.999571842242823	-0.487653922987068
chr1	23802034	23802133	100	-	utr3	HMGCL	0.702784004757278	1	0.765315988226478	1	0.903737989093793	0.99922750102039	0.33724316878705	0.947602844900798	0.586046287725157	0.321363904773284	0.412137039210256	0.999571842242823	0.264682382951873
chr1	23802232	23802332	101	-	utr3	HMGCL	0.909938646026326	1	0.938376812646417	1	0.937898859680097	0.99922750102039	0.504046811680536	1	0.0257935406308289	0.321363904773284	0.412137039210256	0.999571842242823	-0.295570364142455
chr1	24106063	24108017	1955	-	exon	MYOM3	0.874761574683955	1	0.941349499564102	1	0.991124195417411	0.99922750102039	0.830008458042675	1	0.807499713277361	0.882790729532581	0.0294219467237966	0.784106404599803	-0.0752910162552206
chr1	24120221	24120320	100	-	utr3	IL22RA1	0.963608309235842	1	0.923963487412365	1	0.936773550367507	0.99922750102039	0.92136884339144	1	0.518148265013556	1.15479398741825	0.0585819289599958	0.959444001878885	-0.636645722404694
chr1	24157041	24157836	796	-	utr3	IFNLR1	0.775910789997074	1	0.666710173005587	1	0.659883166771438	0.99922750102039	0.928604445296321	1	-0.300136943033342	-0.121092559508751	0.814032949110071	0.999571842242823	-0.17904438352459
chr1	24358144	24358542	399	-	utr3	STPG1	0.571255774824994	1	0.580550786631842	1	0.533306133898814	0.99922750102039	0.984112046460971	1	-0.168231232026521	-0.534860931946719	0.375784419032079	0.999571842242823	0.366629699920198
chr1	25246978	25247356	379	-	utr5	RSRP1	0.680713373432957	1	0.770155211283566	1	0.837570666311629	0.99922750102039	0.103887994806505	0.668011490092637	-0.0526043139935522	0.152784160237246	0.770076766153984	0.999571842242823	-0.205388474230798
chr1	25819963	25820061	99	-	exon	RP1-317E23.3	0.641199494150916	1	0.539263098521162	1	0.742115324093901	0.99922750102039	0.45205846382021	1	-0.336674897542203	-0.375763209991361	0.697820090290729	0.999571842242823	0.039088312449158
chr1	25820159	25820699	541	-	exon	RP1-317E23.3	0.246334646416221	1	0.280711272889554	1	0.351431351571608	0.99922750102039	0.364701522431642	0.966461943686289	-0.00767377091355456	-0.375763209991361	0.697820090290729	0.999571842242823	0.368089439077807
chr1	25961560	25961709	150	-	utr3	PAFAH2	0.647997207062278	1	0.663393364244855	1	0.771818691612138	0.99922750102039	0.102031563176326	0.663458741123963	0.273349752510015	0.792316888637522	0.0658194910149125	0.995028149221455	-0.518967136127507
chr1	26169958	26170155	198	-	utr3	RP11-96L14.7	0.182584180285086	1	0.24570699018839	1	0.453429454345697	0.99922750102039	0.334874754208748	0.945929764141701	-0.506154718115412	1.24683796592342	0.492997549975667	NA	-1.75299268403884
chr1	26170597	26170794	198	-	utr3	RP11-96L14.7	0.62524835471127	1	0.62790977093742	1	0.568067177049413	0.99922750102039	0.0363753892795012	0.561362929983025	0.00379561668910876	1.24683796592342	0.492997549975667	NA	-1.24304234923432
chr1	26343773	26344767	995	-	utr5	AIM1L	0.856462427930154	1	0.909349991299776	1	0.915743909623068	0.99922750102039	0.19400568678288	0.798176925572884	-0.784907409761574	-0.585513127857087	0.180578639676203	0.999571842242823	-0.199394281904488
chr1	26345613	26354080	8468	-	utr5	AIM1L	0.918899851674744	1	0.903901389190889	1	0.972194227407717	0.99922750102039	0.488250360866181	1	-0.491418740493417	-0.585513127857087	0.180578639676203	0.999571842242823	0.0940943873636697
chr1	26879468	26879618	151	-	utr3	GPN2	0.781060153150331	1	0.82797221688002	1	0.921655564279996	0.99922750102039	0.774429790554404	1	0.484023057089749	0.548893409658572	0.158356443020715	0.999571842242823	-0.0648703525688226
chr1	26889749	26890197	449	-	utr5	GPN2	0.22422786749945	1	0.305409142980672	1	0.508687103914069	0.99922750102039	0.0823856412225579	0.627855516857421	-0.698031238930242	0.548893409658572	0.158356443020715	0.999571842242823	-1.24692464858881
chr1	26890587	26890686	100	-	utr3	GPATCH3	0.938467406610294	1	0.932751358575303	1	0.803015233463574	0.99922750102039	0.272329849490765	0.878279666813163	0.214016861040969	0.275201168770894	0.503714024775006	0.999571842242823	-0.0611843077299243
chr1	26890933	26891130	198	-	utr3	GPATCH3	0.683891947997938	1	0.730060229065139	1	0.913328022852337	0.99922750102039	0.0380171372116069	0.565893314608997	-0.0256409124207644	0.275201168770894	0.503714024775006	0.999571842242823	-0.300842081191658
chr1	26897459	26897656	198	-	exon	GPATCH3	0.989157766511773	1	0.978687064516947	1	0.949765576619469	0.99922750102039	0.419112362078817	1	-0.654881989228371	0.275201168770894	0.503714024775006	0.999571842242823	-0.930083157999265
chr1	26911633	26911826	194	-	utr3	NR0B2	0.679333660746922	1	0.718460782870917	1	0.754728183642395	0.99922750102039	1	1	1.52938511960521	1.80564043016975	6.68130434569333e-06	0.00423434344212661	-0.276255310564545
chr1	27005760	27006154	395	-	utr3	FAM46B	0.859878207378015	1	0.853248198355622	1	0.949528225708885	0.99922750102039	0.721738684169326	1	-0.466492086947457	0.129532982665513	0.848183404260437	0.999571842242823	-0.59602506961297
chr1	27006351	27006845	495	-	exon	FAM46B	0.782624030615269	1	0.763223363371883	1	0.682227096280129	0.99922750102039	0.822509873280039	1	-0.806747243963093	0.129532982665513	0.848183404260437	0.999571842242823	-0.936280226628606
chr1	27100159	27100557	399	-	utr3	SLC9A1	0.972853257367885	1	0.992512528077679	1	0.962952512166134	0.99922750102039	0.0954644129869766	0.653847389812276	-0.26612243733376	-0.0818592478355152	0.853315610120234	0.999571842242823	-0.184263189498245
chr1	27102052	27102405	354	-	exon	SLC9A1	0.870839492151655	1	0.760339890920069	1	0.68095072881051	0.99922750102039	0.987503741555722	1	-0.248709640424042	-0.0818592478355152	0.853315610120234	0.999571842242823	-0.166850392588527
chr1	27404923	27405022	100	-	utr3	WASF2	0.492827324643538	1	0.53165933271993	1	0.892216908899231	0.99922750102039	0.959801317919141	1	0.824405856566209	0.733373740213505	0.0577861342680881	0.957702417723419	0.0910321163527039
chr1	27409852	27410101	250	-	exon	WASF2	0.956336903028121	1	0.992896203711082	1	0.997064394030113	0.99922750102039	0.714338899991608	1	0.0872172362966728	0.733373740213505	0.0577861342680881	0.957702417723419	-0.646156503916832
chr1	27547472	27547671	200	-	exon	AHDC1	0.909595152898271	1	0.939371120708743	1	0.97364748606863	0.99922750102039	0.60240996147517	1	-0.0110948460987736	0.732730690776231	0.125226806889674	0.999571842242823	-0.743825536875004
chr1	27548218	27548615	398	-	exon	AHDC1	0.377518696505334	1	0.471459885674586	1	0.695894813529786	0.99922750102039	0.0329009186761847	0.556993199706233	-0.00733874882186422	0.732730690776231	0.125226806889674	0.999571842242823	-0.740069439598095
chr1	27549261	27549410	150	-	exon	AHDC1	0.658035970566709	1	0.657926196722293	1	0.571316643631659	0.99922750102039	0.111031178836791	0.675957394937878	-0.111964783806411	0.732730690776231	0.125226806889674	0.999571842242823	-0.844695474582642
chr1	27549510	27550355	846	-	exon	AHDC1	0.987335639921912	1	0.928863741288154	1	0.724875400607448	0.99922750102039	0.84316694141883	1	0.228866606951132	0.732730690776231	0.125226806889674	0.999571842242823	-0.503864083825098
chr1	27550802	27550951	150	-	exon	AHDC1	0.754964549875686	1	0.77446933256318	1	0.8128587530551	0.99922750102039	0.165372453975532	0.763149642618218	0.0893120399621375	0.732730690776231	0.125226806889674	0.999571842242823	-0.643418650814093
chr1	27551050	27551498	449	-	exon	AHDC1	0.723019447335593	1	0.793704652335299	1	0.781755399318197	0.99922750102039	0.128629033954313	0.711897540984627	0.0963819931743519	0.732730690776231	0.125226806889674	0.999571842242823	-0.636348697601879
chr1	27551746	27551845	100	-	exon	AHDC1	0.557941169244008	1	0.594703509680544	1	0.776195935164511	0.99922750102039	0.648866908510688	1	-0.0392105178239665	0.732730690776231	0.125226806889674	0.999571842242823	-0.771941208600197
chr1	27558745	27603506	44762	-	utr5	AHDC1	0.935626263526728	1	0.930729824779132	1	0.833966639805003	0.99922750102039	0.101722368725169	0.662046533674887	-0.113440544537922	0.732730690776231	0.125226806889674	0.999571842242823	-0.846171235314153
chr1	28232925	28233025	101	-	utr5	DNAJC8	0.852345194804681	1	0.874216573671198	1	0.770137139158171	0.99922750102039	0.555380393310001	1	-0.666817519539501	-0.410217856233056	0.281609970068447	0.999571842242823	-0.256599663306445
chr1	29120921	29121021	101	-	exon	TMEM200B	0.561242206141336	1	0.558493807760615	1	0.573408602031524	0.99922750102039	0.534028781014302	1	-0.15104704018978	0.509006725695151	0.520031519743208	0.999571842242823	-0.660053765884931
chr1	29148442	29149192	751	-	exon	SRSF4	0.961894350155788	1	0.962552940080882	1	0.892634418237104	0.99922750102039	0.565023279316227	1	-0.408574391157615	-0.247270102661429	0.503096674476125	0.999571842242823	-0.161304288496186
chr1	30718985	30719084	100	-	exon	MATN1	0.827143539523228	1	0.745668196708955	1	0.882941352646921	0.99922750102039	0.958599519328054	1	-0.918509591588482	-3.15698708150352	0.127272514277059	NA	2.23847748991504
chr1	30872801	30873149	349	-	utr3	SDC3	0.827487546816166	1	0.821307359567149	1	0.697180842292093	0.99922750102039	0.0392733517962169	0.565893314608997	0.0402970487643242	0.273898671509076	0.606225588177608	0.999571842242823	-0.233601622744752
chr1	30873299	30876977	3679	-	exon	SDC3	0.841609079073726	1	0.822948045460122	1	0.684466721633032	0.99922750102039	0.147664398745059	0.743488697670191	0.0659122873159193	0.273898671509076	0.606225588177608	0.999571842242823	-0.207986384193157
chr1	31059407	31059556	150	-	exon	PUM1	0.883742192854487	1	0.864998052827017	1	0.967424221935517	0.99922750102039	0.331203705588426	0.94152930134679	-0.374573468646073	-0.0975119590155331	0.792878159174115	0.999571842242823	-0.27706150963054
chr1	31655382	31655531	150	-	exon	COL16A1	0.72785537854199	1	0.63610412910217	1	0.481080937582132	0.99922750102039	0.879975399058507	1	-0.60201618161637	-0.67425211794394	0.082392660556817	0.999571842242823	0.0722359363275703
chr1	31656428	31661067	4640	-	exon	COL16A1	0.738861829534777	1	0.666838394559758	1	0.528605210282621	0.99922750102039	0.865945139626125	1	-0.458614383476997	-0.67425211794394	0.082392660556817	0.999571842242823	0.215637734466944
chr1	31680092	31685682	5591	-	exon	COL16A1	0.913854808643527	1	0.840748655283255	1	0.784135816724048	0.99922750102039	0.877891140862287	1	-0.607060626086408	-0.67425211794394	0.082392660556817	0.999571842242823	0.067191491857532
chr1	31690534	31691487	954	-	exon	COL16A1	0.527995336717723	1	0.578136558699025	1	0.964372710315046	0.99922750102039	0.0810746426386204	0.627005141591942	-0.832733911568653	-0.67425211794394	0.082392660556817	0.999571842242823	-0.158481793624713
chr1	31692034	31693134	1101	-	exon	COL16A1	0.480147550626512	1	0.436033804073402	1	0.400670237943607	0.99922750102039	0.720519013416223	1	-0.451639175038283	-0.67425211794394	0.082392660556817	0.999571842242823	0.222612942905657
chr1	31703920	31704070	151	-	utr5	COL16A1	0.53382034374343	1	0.582178013734415	1	0.931734632544439	0.99922750102039	0.0933688165891609	0.652260327605877	-0.821548058009924	-0.67425211794394	0.082392660556817	0.999571842242823	-0.147295940065984
chr1	31938038	31938322	285	-	exon	PTP4A2	0.574886863569768	1	0.613651760152306	1	0.710409032394938	0.99922750102039	0.633575341478096	1	-0.986918976873936	0.154156609605633	0.691685968524321	0.999571842242823	-1.14107558647957
chr1	32206620	32206766	147	-	exon	RP4-622L5.7	0.760045307316464	1	0.664030031212782	1	0.591299140439754	0.99922750102039	0.915887433387726	1	-0.190705185110455	0.107173527059588	0.980056010034862	NA	-0.297878712170043
chr1	32216293	32216591	299	-	utr3	TMEM234	0.911124874584284	1	0.917838426247347	1	0.97402007999349	0.99922750102039	1.41119893548591e-10	1.26919704260264e-07	0.235085105459325	-0.360047328067501	0.486297238798329	0.999571842242823	0.595132433526826
chr1	32239955	32240054	100	-	exon	MTMR9LP	0.783118524541802	1	0.70387552235053	1	0.91204911999231	0.99922750102039	0.635067262647891	1	1.77070336107219	0.777743675934287	0.189193545323697	0.999571842242823	0.9929596851379
chr1	32334481	32334981	501	-	utr3	MARCKSL1	0.997032109011346	1	0.886155218404037	1	0.786647600638574	0.99922750102039	0.829709745754707	1	0.0444771129216072	0.231689707616332	0.542763808661757	0.999571842242823	-0.187212594694725
chr1	32335979	32336179	201	-	utr5	MARCKSL1	0.421102558701523	1	0.49582701733182	1	0.872233562012529	0.99922750102039	0.167428133121091	0.763735691237738	-0.15266007994352	0.231689707616332	0.542763808661757	0.999571842242823	-0.384349787559853
chr1	32361519	32361833	315	-	exon	FAM229A	0.864862823752242	1	0.90976598152309	1	0.913188545955168	0.99922750102039	0.824157187017329	1	0.681480756458002	-0.0875565163354797	0.879033259122743	0.999571842242823	0.769037272793482
chr1	32361983	32362133	151	-	utr5	FAM229A	0.796000232559328	1	0.850867773077774	1	0.925738124306763	0.99922750102039	0.667645987088735	1	0.0635221410949026	-0.0875565163354797	0.879033259122743	0.999571842242823	0.151078657430382
chr1	32363579	32363829	251	-	exon	FAM229A	0.0799683138595633	1	0.149968679633059	1	0.234684399018472	0.99922750102039	0.0676992648710423	0.597335822136593	0.641857015415194	-0.0875565163354797	0.879033259122743	0.999571842242823	0.729413531750674
chr1	32366447	32366695	249	-	utr3	BSDC1	0.956171474666886	1	0.973709446658121	1	0.829932831226274	0.99922750102039	0.0467817758571372	0.569975607491144	0.438421514063675	0.310821107566928	0.397096007403895	0.999571842242823	0.127600406496747
chr1	32368487	32369265	779	-	utr3	BSDC1	0.99669818975349	1	0.947735184609684	1	0.995665689723633	0.99922750102039	0.97315432242616	1	0.107452159005806	0.310821107566928	0.397096007403895	0.999571842242823	-0.203368948561122
chr1	32376297	32376596	300	-	utr3	BSDC1	0.953508163021145	1	0.987966922119634	1	0.879929560008608	0.99922750102039	0.202944532532092	0.806932431476273	0.313926163871712	0.310821107566928	0.397096007403895	0.999571842242823	0.00310505630478386
chr1	32694902	32695101	200	-	exon	SYNC	0.39024829186621	1	0.458784653165277	1	0.569853699740503	0.99922750102039	0.434871850740852	1	0.819190713618317	-0.00673921491779546	0.992713260891549	0.999571842242823	0.825929928536113
chr1	32817257	32817357	101	-	utr5	YARS	0.939393735541672	1	0.968717947837423	1	0.779372230770762	0.99922750102039	0.649388126763246	1	0.0232496168719169	-0.104478677524714	0.818703990741879	0.999571842242823	0.127728294396631
chr1	32863364	32863463	100	-	utr3	FNDC5	0.421625442851843	1	0.379529601720203	1	0.483942567624674	0.99922750102039	0.262868791860266	0.870027328509833	-1.11164362675729	-1.49859332952427	0.07364542668061	0.999571842242823	0.386949702766973
chr1	32937036	32937134	99	-	utr3	RNF19B	0.693017951188836	1	0.724622450276303	1	0.633395270257421	0.99922750102039	0.907409947191718	1	0.0246748487148102	-0.0699898556236112	0.872454854479715	0.999571842242823	0.0946647043384215
chr1	33324715	33325013	299	-	utr3	PHC2	0.716405209021545	1	0.724451010160515	1	0.756799109476077	0.99922750102039	0.107826569829473	0.668914072882322	0.497052529785119	0.559668229360938	0.178619085465382	0.999571842242823	-0.0626156995758185
chr1	34855665	34855865	201	-	utr3	SMIM12	0.741215329152742	1	0.711059203983044	1	0.732716922880771	0.99922750102039	0.607904194737317	1	-0.0858048236990931	-0.00579195517005855	0.988989387505209	0.999571842242823	-0.0800128685290346
chr1	34904630	34904729	100	-	exon	DLGAP3	0.480301883976871	1	0.250690797918489	1	0.651294635445019	0.99922750102039	0.589338701456707	1	-0.670699686131921	-1.23628561554869	0.504822521220979	NA	0.565585929416766
chr1	34976503	34976653	151	-	exon	RP11-244H3.1	0.997732076156687	1	0.944592653899703	1	0.92531093473286	0.99922750102039	0.928563262472488	1	-0.0749340084865545	0.543160003789686	0.497183868986751	0.999571842242823	-0.61809401227624
chr1	35192600	35192999	400	-	exon	SFPQ	0.157304422602204	1	0.209153281356588	1	0.48460276171875	0.99922750102039	0.103727214095579	0.668011490092637	-0.823156798936149	-0.26729877721067	0.476827132514685	0.999571842242823	-0.555858021725479
chr1	35433839	35433989	151	-	utr3	KIAA0319L	0.756115450670435	1	0.782713742096065	1	0.789516247397525	0.99922750102039	0.0637814993571486	0.588387727436124	0.157162749777851	0.494640146654224	0.178072993928958	0.999571842242823	-0.337477396876373
chr1	35479205	35507103	27899	-	exon	KIAA0319L	0.455207194307717	1	0.538469115084421	1	0.564211958209434	0.99922750102039	0.872986716153581	1	0.603793323271602	0.494640146654224	0.178072993928958	0.999571842242823	0.109153176617378
chr1	35557800	35557950	151	-	utr5	KIAA0319L	0.0822267538581026	1	0.0619347343537245	1	0.202859441551455	0.99922750102039	0.0983910900029858	0.65917127572985	0.587649380475548	0.494640146654224	0.178072993928958	0.999571842242823	0.0930092338213245
chr1	35736461	35736560	100	-	utr3	CLSPN	0.787486782190533	1	0.807507098210586	1	0.922163055399167	0.99922750102039	0.767354062078592	1	-1.26334309530149	-0.920279904120529	0.0785140337875945	0.999571842242823	-0.343063191180961
chr1	35760478	35760727	250	-	exon	CLSPN	0.822300743181224	1	0.886484569453188	1	0.950055452983483	0.99922750102039	0.936115857331356	1	-0.895441868073677	-0.920279904120529	0.0785140337875945	0.999571842242823	0.0248380360468515
chr1	36137116	36137265	150	-	utr3	TRAPPC3	0.915416522311736	1	0.845055354118618	1	0.948734355306343	0.99922750102039	0.902790712915107	1	0.100898968408958	0.430816553931139	0.280332786819415	0.999571842242823	-0.329917585522181
chr1	36149139	36149238	100	-	utr5	TRAPPC3	0.345868327652446	1	0.362895398648867	1	0.665108276122068	0.99922750102039	0.351063199392454	0.958148221704435	0.170268468852985	0.430816553931139	0.280332786819415	0.999571842242823	-0.260548085078154
chr1	36149337	36149437	101	-	utr5	TRAPPC3	0.342464135304445	1	0.406984932780983	1	0.33371255407406	0.99922750102039	0.0264444578792904	0.546155053191763	0.638808970463275	0.430816553931139	0.280332786819415	0.999571842242823	0.207992416532136
chr1	36322079	36322467	389	-	utr3	EVA1B	0.949460342572205	1	0.996211316983624	1	0.865810076753679	0.99922750102039	0.662558410982206	1	0.43815468741678	0.734397123113024	0.192520137153372	0.999571842242823	-0.296242435696244
chr1	36393830	36397643	3814	-	utr5	LSM10	0.643746447001815	1	0.691195624929914	1	0.676193264729309	0.99922750102039	0.382034141940926	0.980763115728535	0.260376863147041	0.722226497310957	0.0858945963488311	0.999571842242823	-0.461849634163916
chr1	36473842	36475431	1590	-	exon	CSF3R	0.784136460643477	1	0.75058791501567	1	0.918564352844041	0.99922750102039	0.426787530158956	1	0.412508015759539	0.734396798805343	0.123114834487201	0.999571842242823	-0.321888783045804
chr1	36475531	36475680	150	-	exon	CSF3R	0.850826425585097	1	0.890584135363837	1	0.86214393827758	0.99922750102039	0.734029650262747	1	0.634907912974158	0.734396798805343	0.123114834487201	0.999571842242823	-0.0994888858311851
chr1	36479466	36480033	568	-	utr5	CSF3R	0.616305345698584	1	0.65671695339199	1	0.422576807856099	0.99922750102039	0.420031004917708	1	0.956025968067253	0.734396798805343	0.123114834487201	0.999571842242823	0.22162916926191
chr1	37455327	37455476	150	-	exon	LINC01137	0.316698956806127	1	0.325066234208147	1	0.254572157029925	0.99922750102039	0.0495214293018903	0.569975607491144	0.999294543702013	1.76315223605724	0.0121729547989176	0.570495807138807	-0.763857692355225
chr1	37513481	37513581	101	-	utr5	MEAF6	0.864988160430996	1	0.843487479107921	1	0.41552254119695	0.99922750102039	0.464652700402543	1	0.471476262546039	0.237987469573279	0.550848875146536	0.999571842242823	0.23348879297276
chr1	37537690	37537940	251	-	utr3	SNIP1	0.924209803819839	1	0.866261441067615	1	0.773406897865722	0.99922750102039	0.993829829678767	1	-0.719858596732978	0.115282535376923	0.778390955562628	0.999571842242823	-0.835141132109901
chr1	37540333	37548847	8515	-	exon	SNIP1	0.61182576730153	1	0.679239206582789	1	0.664996737397981	0.99922750102039	0.316842425335808	0.92572343755005	-0.164063001430718	0.115282535376923	0.778390955562628	0.999571842242823	-0.27934553680764
chr1	37552695	37554252	1558	-	utr5	SNIP1	0.767714081012465	1	0.857631368427164	1	0.894708073653033	0.99922750102039	0.463443294992038	1	-0.643405298384849	0.115282535376923	0.778390955562628	0.999571842242823	-0.758687833761772
chr1	37682965	37683064	100	-	utr3	C1orf109	0.5447817250715	1	0.609525830781557	1	0.641699390109942	0.99922750102039	0.0893497227673083	0.642933019430749	-1.10888664729258	-0.274740872860873	0.512881942603543	0.999571842242823	-0.834145774431712
chr1	38919191	38925957	6767	-	utr5	RHBDL2	0.966044987396141	1	0.974367228452194	1	0.888537694404095	0.99922750102039	0.667733916438177	1	0.0355832339410996	-0.0408096364255522	0.945193073057001	0.999571842242823	0.0763928703666518
chr1	39769671	39769868	198	-	utr3	OXCT2	0.893123124576078	1	0.800778383661915	1	0.877595811600498	0.99922750102039	0.997242036460436	1	-0.0393824251606485	1.6098075906658	0.240687100275552	NA	-1.64919001582645
chr1	40257619	40257868	250	-	exon	RP1-39G22.7	0.841064263324906	1	0.925775784556948	1	0.762825961130774	0.99922750102039	0.700550820670761	1	-0.15223007717942	-0.216937794800809	0.693329663627821	0.999571842242823	0.064707717621389
chr1	40300981	40302685	1705	-	utr3	COL9A2	0.861424446315232	1	0.856182871491417	1	0.770623182470966	0.99922750102039	0.74459717933052	1	-0.332661716625818	-0.281535416786531	0.451293707440407	0.999571842242823	-0.0511262998392866
chr1	40302784	40304948	2165	-	exon	COL9A2	0.910374039751754	1	0.857129519096612	1	0.687579563816953	0.99922750102039	0.894631991231829	1	-0.222207218167817	-0.281535416786531	0.451293707440407	0.999571842242823	0.0593281986187144
chr1	40306187	40308231	2045	-	exon	COL9A2	0.604572883207686	1	0.643020387724916	1	0.565115187326252	0.99922750102039	0.952768811846295	1	-0.148845854661163	-0.281535416786531	0.451293707440407	0.999571842242823	0.132689562125368
chr1	40691620	40691967	348	-	exon	NFYC-AS1	0.850355194116955	1	0.835611485332247	1	0.983112362126406	0.99922750102039	0.113222333623394	0.677732687537701	-0.342565642905115	-0.445977647319142	0.607066039036156	0.999571842242823	0.103412004414027
chr1	40861197	40861684	488	-	utr3	CITED4	0.930714288550798	1	0.851588038029854	1	0.899048235936333	0.99922750102039	0.904569683925461	1	-0.553119944731547	-0.389204317923479	0.480392035583496	0.999571842242823	-0.163915626808068
chr1	42335433	42335575	143	-	exon	RP11-223A3.1	0.206211768835707	1	0.0907180548606433	1	0.467157016157238	0.99922750102039	0.392053572921613	0.985599953039481	0.356437698585276	0.792517714836933	0.715480981340925	NA	-0.436080016251657
chr1	42735609	42735707	99	-	utr3	CLDN19	0.711899376939105	1	0.668952641956814	1	0.819148891788924	0.99922750102039	0.996549795007205	1	0.173130179222781	0.556678079634494	0.189847091664579	0.999571842242823	-0.383547900411713
chr1	42746484	42746882	399	-	utr3	P3H1	0.756792439856972	1	0.781301501911278	1	0.976777865670982	0.99922750102039	0.0382562772892306	0.565893314608997	0.64597122750439	0.548928508994574	0.161797669549565	0.999571842242823	0.0970427185098158
chr1	42766736	42766935	200	-	exon	P3H1	0.298476343521707	1	0.393521531963444	1	0.456584955329927	0.99922750102039	0.28447987099697	0.887795433060288	0.545643242098646	0.548928508994574	0.161797669549565	0.999571842242823	-0.00328526689592867
chr1	42926917	42927067	151	-	utr3	SLC2A1	0.741968318212224	1	0.77778937245556	1	0.73838572420201	0.99922750102039	0.88755869294363	1	0.513190725423835	0.527257548793126	0.292002227696722	0.999571842242823	-0.0140668233692912
chr1	42943272	42951660	8389	-	exon	SLC2A1	0.557462842871408	1	0.616783293643492	1	0.556690679932829	0.99922750102039	1	1	0.471854622102552	0.527257548793126	0.292002227696722	0.999571842242823	-0.0554029266905741
chr1	42958675	42958874	200	-	utr5	SLC2A1	0.965372710155659	1	0.981878474141878	1	0.615768579683898	0.99922750102039	0.231711667486203	0.839670333700945	0.459800602089184	0.527257548793126	0.292002227696722	0.999571842242823	-0.0674569467039422
chr1	43704367	43704714	348	-	exon	KDM4A-AS1	0.757725314809996	1	0.741472219330741	1	0.855814389967333	0.99922750102039	0.631366644074024	1	-0.483554569657717	-0.39312339240118	0.710481065547381	0.999571842242823	-0.0904311772565364
chr1	43997428	43997726	299	-	utr3	SLC6A9	0.983766527304232	1	0.968393388950595	1	0.939187183137827	0.99922750102039	0.185333642701775	0.790980258729438	-0.267850391151999	0.0397994784697492	0.9758461044057	0.999571842242823	-0.307649869621748
chr1	44031368	44031467	100	-	utr5	SLC6A9	0.963448431473209	1	0.990095674735433	1	0.846037187786506	0.99922750102039	0.618867239743721	1	-0.0847948215836287	0.0397994784697492	0.9758461044057	0.999571842242823	-0.124594300053378
chr1	44783934	44784284	351	-	utr3	BEST4	0.68541764394553	1	0.701162319553389	1	0.780147508666316	0.99922750102039	0.108322967515332	0.669573669478361	-0.183289672639257	0.624749030963189	0.289466058496342	0.999571842242823	-0.808038703602446
chr1	45010649	45010931	283	-	exon	HECTD3	0.381615041774203	1	0.390835269378511	1	0.785905630138599	0.99922750102039	0.0694503402893684	0.6038927399989	-0.0879564274050598	0.1187095726059	0.754061118500328	0.999571842242823	-0.20666600001096
chr1	45018148	45018497	350	-	utr3	ZSWIM5	0.951024285275447	1	0.997102116533915	1	0.887185926773554	0.99922750102039	0.0567537936312676	0.579501291683282	0.924045898251945	1.05816752322252	0.0051615863352033	0.371728063158914	-0.134121624970576
chr1	45018697	45018797	101	-	exon	ZSWIM5	0.792738258822903	1	0.769503267361218	1	0.878900828541405	0.99922750102039	0.0941815737447358	0.653409350019643	0.494796246417656	1.05816752322252	0.0051615863352033	0.371728063158914	-0.563371276804866
chr1	45206034	45206383	350	-	utr5	ZSWIM5	0.810184506152915	1	0.876501080443067	1	0.92011397098627	0.99922750102039	0.642323243820598	1	0.297962991190562	1.05816752322252	0.0051615863352033	0.371728063158914	-0.760204532031959
chr1	45334446	45338219	3774	-	utr5	MUTYH	0.721560653247644	1	0.769010095357139	1	0.85615064164269	0.99922750102039	0.279493686786661	0.883835289026005	-0.0840153638000967	-0.126121740487355	0.796418082334653	0.999571842242823	0.042106376687258
chr1	46285399	46285996	598	-	exon	LRRC41	0.622100310642982	1	0.725575376337916	1	0.76841364316001	0.99922750102039	0.0474916933343277	0.569975607491144	0.239756613402142	0.556111998771787	0.153444774788355	0.999571842242823	-0.316355385369645
chr1	46609504	46609654	151	-	utr3	MOB3C	0.477740331832188	1	0.454058909489363	1	0.557494016624232	0.99922750102039	0.640232821900695	1	0.320609217700895	1.16821674034356	0.0220849159878796	0.708951862927803	-0.847607522642661
chr1	46613316	46613415	100	-	utr5	MOB3C	0.128588650176315	1	0.113403603890647	1	0.163292207579285	0.99922750102039	0.0226035111965718	0.546155053191763	1.15707488642356	1.16821674034356	0.0220849159878796	0.708951862927803	-0.011141853919999
chr1	46718665	46719014	350	-	utr5	EFCAB14	0.81615661215192	1	0.806073106110883	1	0.885268685904247	0.99922750102039	0.321523853381225	0.93224425753694	-0.327456404852183	-0.300327035716816	0.488256217990443	0.999571842242823	-0.0271293691353673
chr1	47219589	47219689	101	-	utr3	TAL1	0.569252319928902	1	0.232834845199358	1	0.721626988667749	0.99922750102039	0.892052940062904	1	0.631505164445752	0.143362799044365	0.939850727759977	NA	0.488142365401388
chr1	50475613	50491726	16114	-	exon	FAF1	0.484961026923937	1	0.555855621568122	1	0.79312190733388	0.99922750102039	0.974974553655964	1	-0.156401922090255	0.0187500787518428	0.961751962527683	0.999571842242823	-0.175152000842098
chr1	51878337	51878687	351	-	utr5	NRDC	0.99403651037816	1	0.962624716658034	1	0.803750806343718	0.99922750102039	0.164480006331616	0.763149642618218	-0.577006527578379	-0.507853360139962	0.201548335663914	0.999571842242823	-0.0691531674384168
chr1	51919899	51919999	101	-	utr3	RAB3B	0.512020925287488	1	0.490497670549282	1	0.795090005557412	0.99922750102039	0.731608881550988	1	0.086237005424849	1.35156312142315	0.24805085094947	0.999571842242823	-1.2653261159983
chr1	51990564	51990664	101	-	utr5	RAB3B	0.305208425802074	1	0.189266233480744	1	0.453651157070483	0.99922750102039	0.0614113457424693	0.586234274519355	-0.246697974601152	1.35156312142315	0.24805085094947	0.999571842242823	-1.5982610960243
chr1	52032397	52032543	147	-	utr3	KTI12	0.850600349175318	1	0.936296021460387	1	0.985450150531403	0.99922750102039	0.985196921926107	1	0.0621759390775985	0.570108460272608	0.210128872254354	0.999571842242823	-0.507932521195009
chr1	52033180	52033376	197	-	exon	KTI12	0.461577630844699	1	0.567337614641232	1	0.777822503443126	0.99922750102039	0.0450384285760085	0.569975607491144	0.118341311148198	0.570108460272608	0.210128872254354	0.999571842242823	-0.45176714912441
chr1	52352710	52352810	101	-	utr3	CC2D1B	0.967868119232632	1	0.993202872682117	1	0.942662610290033	0.99922750102039	0.862720425925935	1	-0.17696741313646	0.0741258250310041	0.849553862228684	0.999571842242823	-0.251093238167464
chr1	52353559	52354376	818	-	exon	CC2D1B	0.957114906014208	1	0.954273027747445	1	0.974431910715303	0.99922750102039	0.314275929905276	0.92321056348627	-0.293462496518359	0.0741258250310041	0.849553862228684	0.999571842242823	-0.367588321549363
chr1	52359475	52360135	661	-	exon	CC2D1B	0.968422545408775	1	0.988688870468816	1	0.920538101237771	0.99922750102039	0.572168540466332	1	-0.0206279947660425	0.0741258250310041	0.849553862228684	0.999571842242823	-0.0947538197970466
chr1	52361024	52364609	3586	-	exon	CC2D1B	0.872160584034742	1	0.832972600249389	1	0.947129544280087	0.99922750102039	0.687350916876119	1	0.0110624550893219	0.0741258250310041	0.849553862228684	0.999571842242823	-0.0630633699416822
chr1	52896409	52896608	200	-	utr3	ECHDC2	0.800861890546244	1	0.769518001395019	1	0.835100761501004	0.99922750102039	0.944382303962556	1	-0.0262360484627093	0.216324752044194	0.571415111303667	0.999571842242823	-0.242560800506904
chr1	52921624	52921724	101	-	utr5	ECHDC2	0.458387386266609	1	0.363811129257885	1	0.759276446323723	0.99922750102039	0.294153680544208	0.899080599624289	-0.402352154377695	0.216324752044194	0.571415111303667	0.999571842242823	-0.618676906421889
chr1	53087973	53088121	149	-	utr3	SLC1A7	0.242114600074126	1	0.128652306784504	1	0.362156799668877	0.99922750102039	0.346283238125384	0.954600727322657	1.77459032864287	1.50556918658923	0.102415389048859	0.999571842242823	0.269021142053642
chr1	53090266	53090514	249	-	exon	SLC1A7	0.164226171753441	1	0.0678613150773169	1	0.253910131015474	0.99922750102039	0.241970311447156	0.850864768994808	0.387549298825043	1.50556918658923	0.102415389048859	0.999571842242823	-1.11801988776419
chr1	53214498	53214697	200	-	utr3	C1orf123	0.86940003043632	1	0.926613657464182	1	0.964325764628432	0.99922750102039	0.945128343035422	1	-0.384919840263668	-0.190865334979819	0.6373461427096	0.999571842242823	-0.194054505283849
chr1	53220268	53220567	300	-	exon	C1orf123	0.420621674131209	1	0.478688511630473	1	0.48061017411646	0.99922750102039	0.378285206611135	0.977644418666348	0.270027089216555	-0.190865334979819	0.6373461427096	0.999571842242823	0.460892424196374
chr1	53238415	53238513	99	-	utr5	MAGOH	0.866489376922547	1	0.901661469992825	1	0.862806647291626	0.99922750102039	0.877163060255288	1	-0.270294302307694	-0.124984666338126	0.771396338138083	0.999571842242823	-0.145309635969567
chr1	53940077	53945680	5604	-	utr5	HSPB11	0.715511114269996	1	0.749534062420524	1	0.871727516727364	0.99922750102039	0.0126549726171895	0.546155053191763	-0.458375579934134	-0.108232603754154	0.795523756017115	0.999571842242823	-0.35014297617998
chr1	54053104	54053354	251	-	utr5	TMEM59	0.78857311639251	1	0.825912657175433	1	0.526928098043782	0.99922750102039	0.561456983104572	1	0.330578764595258	0.272740612861604	0.48436944719413	0.999571842242823	0.0578381517336539
chr1	54226129	54226427	299	-	utr3	SSBP3	0.91796827490968	1	0.925132841309503	1	0.784028527842921	0.99922750102039	0.463200185773332	1	0.413939318038954	0.383717066230588	0.381602891267703	0.999571842242823	0.0302222518083656
chr1	54406139	54406289	151	-	utr5	SSBP3	0.999254270218758	1	0.941373141879269	1	0.824622826983385	0.99922750102039	0.395127373949438	0.986609725160879	-0.314245279054723	0.383717066230588	0.381602891267703	0.999571842242823	-0.697962345285311
chr1	54609475	54609866	392	-	exon	FAM151A	0.692438076424631	1	0.74515202052237	1	0.860051518952718	0.99922750102039	0.0626147203104086	0.587952907354552	-0.135563855758195	-0.443957265604941	0.645888959899284	0.999571842242823	0.308393409846745
chr1	54851583	54851733	151	-	utr3	DHCR24	0.993497650964347	1	0.898649212436503	1	0.867058597611134	0.99922750102039	0.954931544302385	1	0.416330869641647	0.498255604647039	0.244224832969032	0.999571842242823	-0.0819247350053928
chr1	54851982	54852332	351	-	utr3	DHCR24	0.837045471051475	1	0.803674591935535	1	0.969541233055184	0.99922750102039	0.0176106672702716	0.546155053191763	0.439695771611988	0.498255604647039	0.244224832969032	0.999571842242823	-0.0585598330350513
chr1	55068803	55069002	200	-	utr3	USP24	0.929947150128665	1	0.980459602764125	1	0.944053335504027	0.99922750102039	0.941363229660581	1	-0.351768335708145	-0.137663996437169	0.74994598742279	0.999571842242823	-0.214104339270975
chr1	56579027	56579376	350	-	utr5	PLPP3	0.306525836717467	1	0.365243718387982	1	0.480453113568661	0.99922750102039	0.00408716775525508	0.545746986157537	-0.919400967285268	-0.142073118450844	0.718159512286655	0.999571842242823	-0.777327848834424
chr1	58682048	58682198	151	-	exon	MYSM1	0.796133112103194	1	0.885341319774209	1	0.754700008668488	0.99922750102039	0.298392342297694	0.904924300456019	-1.39895420979769	-0.325330210057386	0.497166193128997	0.999571842242823	-1.0736239997403
chr1	58781785	58782433	649	-	utr3	JUN	0.315079818027663	1	0.377642103773503	1	0.366146112879715	0.99922750102039	0.0654387953195089	0.591016848730961	-0.831905012666459	0.250591135497865	0.546010131452434	0.999571842242823	-1.08249614816432
chr1	58782582	58782931	350	-	exon	JUN	0.328079424401216	1	0.383426926589437	1	0.759699213765321	0.99922750102039	0.18689415328916	0.794264729446519	-0.631208320607851	0.250591135497865	0.546010131452434	0.999571842242823	-0.881799456105715
chr1	58783131	58784028	898	-	utr5	JUN	0.524189665847238	1	0.564013353144175	1	0.742529923810128	0.99922750102039	0.537514443092106	1	-0.442934768891464	0.250591135497865	0.546010131452434	0.999571842242823	-0.693525904389329
chr1	62273240	62274137	898	-	exon	KANK4	0.763564038516332	1	0.709492871965897	1	0.607759173653881	0.99922750102039	0.599132321168949	1	-1.25016550575995	-1.07457640259271	0.0076057384485376	0.453027518716653	-0.175589103167243
chr1	62274386	62274884	499	-	exon	KANK4	0.655633366978131	1	0.728888326475873	1	0.789253040138906	0.99922750102039	0.0981960205929377	0.659067507617712	-1.66324253714357	-1.07457640259271	0.0076057384485376	0.453027518716653	-0.58866613455086
chr1	63529185	63593671	64487	-	exon	DLEU2_4	0.678693201917192	1	0.677357351225987	1	0.597322925714906	0.99922750102039	0.779787040371879	1	1.01986170369259	NA	NA	NA	NA
chr1	67430066	67430365	300	-	utr5	SERBP1	0.771961666909015	1	0.820628304871655	1	0.872352790375656	0.99922750102039	0.257658468738015	0.864266984881129	-0.349067511227795	-0.146007186038672	0.695856833954357	0.999571842242823	-0.203060325189124
chr1	70354185	70354634	450	-	utr5	ANKRD13C	0.78916174919228	1	0.762080500403943	1	0.506322715639805	0.99922750102039	0.915947225870336	1	-0.0738832035867201	-0.0531359425424338	0.905247829519518	0.999571842242823	-0.0207472610442863
chr1	74733209	74733308	100	-	utr5	CRYZ	0.834922554816692	1	0.857126983576607	1	0.730271824532823	0.99922750102039	0.239568903501643	0.847442606044406	-0.251361155037061	0.192290043207577	0.630352556912834	0.999571842242823	-0.443651198244638
chr1	77631928	77632077	150	-	exon	ZZZ3	0.885175084107017	1	0.812022737288574	1	0.805803742962891	0.99922750102039	0.995243792729759	1	-0.916637864357628	-0.0128552393264982	0.974696845622703	0.999571842242823	-0.90378262503113
chr1	77632823	77632923	101	-	exon	ZZZ3	0.738168575823633	1	0.729476595045861	1	0.76988998910095	0.99922750102039	0.850637108907704	1	-0.849443312976446	-0.0128552393264982	0.974696845622703	0.999571842242823	-0.836588073649948
chr1	77633022	77633122	101	-	exon	ZZZ3	0.876461538326905	1	0.862795033981577	1	0.945674620375084	0.99922750102039	0.998099823254257	1	-1.38822346568078	-0.0128552393264982	0.974696845622703	0.999571842242823	-1.37536822635428
chr1	85200500	85200798	299	-	exon	SYDE2	0.359812068422146	1	0.372896004099053	1	0.819378356834926	0.99922750102039	0.539905759008197	1	-0.695146190687728	-0.606031939958305	0.382594472060644	0.999571842242823	-0.0891142507294236
chr1	85464795	85464895	101	-	exon	DDAH1	0.604500619819747	1	0.663887345429263	1	0.881246401235714	0.99922750102039	0.343304378175226	0.952515470076829	0.969639675176538	1.06671166778908	0.039660314138668	0.867617752280073	-0.0970719926125447
chr1	85708083	85708333	251	-	utr5	ZNHIT6	0.551861531831007	1	0.54313615608349	1	0.448269909022447	0.99922750102039	0.771444591127769	1	-1.81050701330481	-0.460519355350206	0.332958017777864	0.999571842242823	-1.34998765795461
chr1	91885955	91886104	150	-	utr5	TGFBR3	0.531598985899758	1	0.52579529887075	1	0.640580423478233	0.99922750102039	0.920423928377481	1	-0.184755607361916	-0.111140724506109	0.763173533211111	0.999571842242823	-0.0736148828558076
chr1	92475107	92475452	346	-	utr3	GFI1	0.747160354764581	1	0.807236657489391	1	0.921708503064852	0.99922750102039	0.796687191891931	1	0.0362181569158539	0.469802792448487	0.343236842913314	0.999571842242823	-0.433584635532633
chr1	92475698	92476092	395	-	utr3	GFI1	0.74601361234827	1	0.790353222160427	1	0.692574594071671	0.99922750102039	0.910874264496302	1	0.53839259038673	0.469802792448487	0.343236842913314	0.999571842242823	0.068589797938243
chr1	92481067	92482941	1875	-	exon	GFI1	0.79693062972733	1	0.693295901723329	1	0.848844167004952	0.99922750102039	0.652892773764825	1	-0.267429769653485	0.469802792448487	0.343236842913314	0.999571842242823	-0.737232562101972
chr1	93180180	93180379	200	-	utr5	TMED5	0.748164827540133	1	0.7619401692588	1	0.846190086206685	0.99922750102039	0.278938312228127	0.883835289026005	-0.387561704046058	0.167345138235898	0.696015989198277	0.999571842242823	-0.554906842281956
chr1	93582525	93582874	350	-	exon	BCAR3	0.552272087042881	1	0.614938276427703	1	0.633153317009045	0.99922750102039	0.531225162355679	1	0.544160711281749	0.34467644477609	0.497256429503712	0.999571842242823	0.199484266505658
chr1	94173937	94174037	101	-	exon	ARHGAP29	0.604985262247856	1	0.705415698653568	1	0.662010691040791	0.99922750102039	0.398884265772764	0.988749700860792	0.104802612489501	0.250345843708631	0.569239305902594	0.999571842242823	-0.145543231219131
chr1	94673098	94673198	101	-	exon	LINC01057	0.253942715163017	1	0.169639162413271	1	0.176761565369121	0.99922750102039	0.0600808166195004	0.583756574528336	-1.44736256812309	-0.650807619226018	0.357184681659311	0.999571842242823	-0.796554948897074
chr1	108136532	108136732	201	-	utr3	SLC25A24	0.767427050185714	1	0.809291448206715	1	0.685093505509079	0.99922750102039	0.897405474913404	1	-1.00864031063576	-0.459285195758938	0.393318186586175	0.999571842242823	-0.549355114876817
chr1	108199867	108200113	247	-	utr3	SLC25A24	0.73799518574506	1	0.783447992972769	1	0.968038140426308	0.99922750102039	0.483681541535929	1	-0.480726234986167	-0.459285195758938	0.393318186586175	0.999571842242823	-0.0214410392272283
chr1	109279950	109280869	920	-	utr3	PSRC1	0.996440526416003	1	0.919129894627206	1	0.813117747160913	0.99922750102039	0.1509301408679	0.748925767961752	-0.284862090798781	0.0883318242130013	0.852536520923101	0.999571842242823	-0.373193915011783
chr1	109298253	109306991	8739	-	exon	MYBPHL	0.971805661313803	1	0.917465687647242	1	0.83320091284292	0.99922750102039	0.712997347797486	1	0.342955502521542	0.432779937070921	0.475306828574338	0.999571842242823	-0.0898244345493791
chr1	109507421	109507620	200	-	utr3	AMIGO1	0.82402390190994	1	0.847277119560508	1	0.808598258548627	0.99922750102039	0.243352705440881	0.851773842041423	0.275880483498509	0.496528630759594	0.321777241056259	0.999571842242823	-0.220648147261086
chr1	109507820	109508170	351	-	exon	AMIGO1	0.737931214943723	1	0.800397240241366	1	0.753058532731687	0.99922750102039	0.0486341896843825	0.569975607491144	-0.0421739178844735	0.496528630759594	0.321777241056259	0.999571842242823	-0.538702548644068
chr1	109508919	109509438	520	-	utr5	AMIGO1	0.168594586061159	1	0.126150481844296	1	0.494727940915951	0.99922750102039	0.0543134020454207	0.577715407283818	-0.698128169633539	0.496528630759594	0.321777241056259	0.999571842242823	-1.19465680039313
chr1	109740052	109740152	101	-	exon	GSTM3	0.365437874349906	1	0.23215074807194	1	0.388926839651989	0.99922750102039	0.473437632436874	1	-0.228331858121759	0.04738108028267	0.905475409550691	0.999571842242823	-0.275712938404429
chr1	109759317	109759416	100	-	utr3	EPS8L3	0.629455920288397	1	0.699586349284014	1	0.899025700383281	0.99922750102039	0.988753291261588	1	0.311827618448197	0.416538818523092	0.294287549129224	0.999571842242823	-0.104711200074895
chr1	109759750	109759849	100	-	utr3	EPS8L3	0.733969248797205	1	0.746667601845077	1	0.922521614207949	0.99922750102039	0.384866740763779	0.981201495383019	0.415653594014898	0.416538818523092	0.294287549129224	0.999571842242823	-0.000885224508194005
chr1	109761731	109763928	2198	-	utr5	EPS8L3	0.615220393201535	1	0.674886189891373	1	0.876095320278549	0.99922750102039	0.100027071546863	0.660502416641168	0.470796068229347	0.416538818523092	0.294287549129224	0.999571842242823	0.0542572497062548
chr1	110407445	110407693	249	-	utr5	LAMTOR5	0.255679796342771	1	0.303837614357007	1	0.193420607156529	0.99922750102039	0.205888081494809	0.810374587721636	0.545945052952408	0.359409940454593	0.360727380757211	0.999571842242823	0.186535112497815
chr1	111415005	111415104	100	-	exon	OVGP1	0.408878849664902	1	0.403002117440874	1	0.69020616421304	0.99922750102039	0.143462596456179	0.735471162097776	-0.0389959972024172	0.775577531248585	0.1745494705243	0.999571842242823	-0.814573528451002
chr1	111726776	111739279	12504	-	utr3	FAM212B	0.746517240584942	1	0.74105059007676	1	0.71187701349559	0.99922750102039	0.400723547400053	0.988749700860792	-0.0502686410022197	0.0111883495573585	0.977569862057838	0.999571842242823	-0.0614569905595782
chr1	112618971	112619070	100	-	exon	ST7L	0.610418402542909	1	0.624395250185397	1	0.726344330595952	0.99922750102039	0.90919579079051	1	0.406172301171671	-0.427826036131846	0.361553460096759	0.999571842242823	0.833998337303517
chr1	112619219	112619418	200	-	utr5	ST7L	0.773446073629281	1	0.845088992048456	1	0.887871057450196	0.99922750102039	0.469974779816323	1	-0.524735554171959	-0.427826036131846	0.361553460096759	0.999571842242823	-0.0969095180401132
chr1	112701603	112701703	101	-	utr3	RHOC	0.838058742762994	1	0.754356763916589	1	0.800831303611842	0.99922750102039	0.745659664990396	1	0.259314465299817	0.355207435098268	0.327322408779549	0.999571842242823	-0.0958929697984507
chr1	112703696	112710468	6773	-	utr3	RP11-426L16.10	0.455108373813233	1	0.511412326111543	1	0.570731697783963	0.99922750102039	0.756770157867898	1	0.563604958437404	NA	NA	NA	NA
chr1	112913882	112914031	150	-	utr3	SLC16A1	0.580327832220134	1	0.558341282124512	1	0.534124598180004	0.99922750102039	0.928037466373693	1	-1.44654832812598	-0.302600943429348	0.40444643743516	0.999571842242823	-1.14394738469663
chr1	112956081	112956181	101	-	utr5	SLC16A1	0.796915807792596	1	0.873026026075196	1	0.930702060117474	0.99922750102039	0.815567573609046	1	-0.0398116597780846	-0.302600943429348	0.40444643743516	0.999571842242823	0.262789283651263
chr1	114510612	114510761	150	-	exon	TRIM33	0.490385384346082	1	0.506352734728193	1	0.626096230533936	0.99922750102039	0.610617058190777	1	-1.17489318261894	-0.304119133816814	0.45968020712099	0.999571842242823	-0.870774048802127
chr1	114780485	114780585	101	-	exon	SIKE1	0.649296049140107	1	0.709597413213247	1	0.828581516266358	0.99922750102039	0.713286270307825	1	-0.0621829705241531	-0.215158174372127	0.657569946132296	0.999571842242823	0.152975203847974
chr1	116493114	116493212	99	-	exon	RP5-1086K13.1	0.169211571815409	1	0.133506317793478	1	0.224371208624626	0.99922750102039	0.107432834128853	0.66862419418207	0.315516750662876	1.01202010486929	0.254390859484622	0.999571842242823	-0.696503354206417
chr1	116579678	116579778	101	-	exon	IGSF3	0.380651100201176	1	0.313567101334379	1	0.48967164421961	0.99922750102039	0.231473734610631	0.839607488417022	-1.17813772224079	-0.863345037932559	0.108342140675714	0.999571842242823	-0.314792684308227
chr1	117118203	117118650	448	-	exon	TRIM45	0.769411975130157	1	0.723360864312238	1	0.691455601814856	0.99922750102039	0.626240992188829	1	-0.889129296652423	-0.695921972621109	0.237380279520085	0.999571842242823	-0.193207324031313
chr1	118883886	118884034	149	-	utr3	TBX15	0.430365413472765	1	0.416282285497829	1	0.426488016991561	0.99922750102039	0.0145894316241105	0.546155053191763	-1.17466938558786	0.00341509217714427	0.99597671190042	0.999571842242823	-1.17808447776501
chr1	119623713	119626070	2358	-	exon	ZNF697	0.565163489687822	1	0.607585576293109	1	0.713612856044019	0.99922750102039	0.0305117706640894	0.546155053191763	-0.586228379054546	-0.126434797809309	0.776505336977778	0.999571842242823	-0.459793581245237
chr1	119764247	119764346	100	-	exon	HMGCS2	0.659947909624273	1	0.698754716597988	1	0.924894817257069	0.99922750102039	0.643380662185779	1	2.50287453218666	4.2522219180548	7.09201243098988e-10	2.80914612391509e-06	-1.74934738586814
chr1	144422824	144422923	100	-	utr3	NBPF15	0.695810993394171	1	0.76579409678862	1	0.786699634942977	0.99922750102039	0.907802697209106	1	-0.578498228994277	-0.1147691681402	0.834254311848199	0.999571842242823	-0.463729060854076
chr1	145892601	145892750	150	-	utr3	ITGA10	0.285475492735989	1	0.297916240764149	1	0.403726333203601	0.99922750102039	0.118662488412216	0.690757770328392	2.09301601946067	2.86678661144937	6.30498132633457e-07	0.000633267863681867	-0.773770591988697
chr1	145912343	145912492	150	-	exon	PEX11B	0.407194392734055	1	0.368672833936022	1	0.42462985497956	0.99922750102039	0.16592975101643	0.763149642618218	0.529457805932201	0.38307192622571	0.374023982911431	0.999571842242823	0.146385879706491
chr1	147171991	147172451	461	-	utr5	PRKAB2	0.458418356639563	1	0.535358072653279	1	0.634232617235941	0.99922750102039	0.379026989252176	0.978511561191439	-1.08631272500295	-0.231991970896725	0.576069751549217	0.999571842242823	-0.854320754106222
chr1	147670048	147670347	300	-	utr5	ACP6	0.741124579270577	1	0.75393018924228	1	0.926418894804557	0.99922750102039	0.0394027675190307	0.565893314608997	0.278908478376044	0.553475019369275	0.193785343517605	0.999571842242823	-0.274566540993231
chr1	149943800	149945048	1249	-	utr3	OTUD7B	0.904351175025393	1	0.87137222228241	1	0.793171068933506	0.99922750102039	0.782165584909289	1	-0.0528190301501661	0.170657894148501	0.665776805064554	0.999571842242823	-0.223476924298667
chr1	150010526	150010676	151	-	utr5	OTUD7B	0.661954600413981	1	0.720809799917278	1	0.977977542652399	0.99922750102039	0.294495076508347	0.899741857952255	0.197145913961842	0.170657894148501	0.665776805064554	0.999571842242823	0.0264880198133411
chr1	150578432	150578531	100	-	exon	MCL1	0.91304212207737	1	0.915441159733191	1	0.799682433557427	0.99922750102039	0.648136317530747	1	-0.0245916425649777	0.164409743149921	0.717170837288157	0.999571842242823	-0.189001385714898
chr1	150578894	150579092	199	-	exon	MCL1	0.863957938365385	1	0.813186852208914	1	0.988609804639409	0.99922750102039	0.0149456229756834	0.546155053191763	-0.0313048430809761	0.164409743149921	0.717170837288157	0.999571842242823	-0.195714586230897
chr1	150997245	150997395	151	-	utr3	FAM63A	0.878196712110064	1	0.83163122286578	1	0.906884086695175	0.99922750102039	0.496871819541901	1	0.999181390511985	1.14477442026225	0.00706915363392972	0.435215981161707	-0.145593029750263
chr1	151002356	151002556	201	-	utr5	FAM63A	0.871936441379267	1	0.909187617886224	1	0.972183332984665	0.99922750102039	0.253792585420057	0.860445120929628	1.47877504854785	1.14477442026225	0.00706915363392972	0.435215981161707	0.334000628285601
chr1	151006500	151006650	151	-	utr5	FAM63A	0.68354008134959	1	0.693065915251518	1	0.817247260404944	0.99922750102039	0.507657690290311	1	0.715769732145816	1.14477442026225	0.00706915363392972	0.435215981161707	-0.429004688116432
chr1	151160780	151160928	149	-	utr3	LYSMD1	0.773754920310126	1	0.8310476236511	1	0.744757047077197	0.99922750102039	0.237338458830104	0.844535218240653	0.0213973853657377	-0.0596615146392553	0.897028960497799	0.999571842242823	0.081058900004993
chr1	151165555	151165899	345	-	utr5	LYSMD1	0.738439425604055	1	0.788370191252561	1	0.824610555890674	0.99922750102039	0.467115118756021	1	0.153151167158404	-0.0596615146392553	0.897028960497799	0.999571842242823	0.21281268179766
chr1	151292442	151292789	348	-	utr3	PI4KB	0.947734154473858	1	0.959097319731348	1	0.889816720143603	0.99922750102039	0.0631650479423862	0.587952907354552	0.413472581859149	0.551586412517787	0.143646638863334	0.999571842242823	-0.138113830658638
chr1	151292888	151293403	516	-	utr3	PI4KB	0.80828180612835	1	0.857791660274956	1	0.929020269709982	0.99922750102039	0.470220382678578	1	0.793408541185606	0.551586412517787	0.143646638863334	0.999571842242823	0.241822128667819
chr1	151315643	151315841	199	-	utr5	PI4KB	0.813242186730908	1	0.802561006090395	1	0.873635528872934	0.99922750102039	0.204882030302798	0.809376807544087	0.300238971734615	0.551586412517787	0.143646638863334	0.999571842242823	-0.251347440783172
chr1	151315940	151324771	8832	-	utr5	PI4KB	0.908082071722323	1	0.867499566031682	1	0.907561101391556	0.99922750102039	0.645563651317281	1	0.165128137380476	0.551586412517787	0.143646638863334	0.999571842242823	-0.386458275137311
chr1	151342434	151342633	200	-	exon	RFX5	0.632836543334506	1	0.722875626036074	1	0.835588261515936	0.99922750102039	0.936235293453565	1	0.1678578189913	0.130820808363367	0.743654256052368	0.999571842242823	0.0370370106279332
chr1	151342733	151342883	151	-	exon	RFX5	0.774645137525025	1	0.745599478367236	1	0.722587573848707	0.99922750102039	0.341292014588044	0.950690713394901	0.0761688111563319	0.130820808363367	0.743654256052368	0.999571842242823	-0.054651997207035
chr1	151343082	151343345	264	-	exon	RFX5	0.782833256882442	1	0.796674056070029	1	0.823965954768536	0.99922750102039	0.28514240490234	0.888138356394952	0.462783093050374	0.130820808363367	0.743654256052368	0.999571842242823	0.331962284687007
chr1	151366802	151367061	260	-	utr3	SELENBP1	0.465714836347319	1	0.498163536280994	1	0.776929764992633	0.99922750102039	0.655468361652273	1	0.588169910215551	0.389742131298619	0.378061296655985	0.999571842242823	0.198427778916932
chr1	151404818	151405117	300	-	exon	POGZ	0.597741454306605	1	0.677754640387325	1	0.727468501782342	0.99922750102039	0.749714629263104	1	0.101022328895425	-0.109707858167767	0.771357008099531	0.999571842242823	0.210730187063192
chr1	151405317	151405416	100	-	exon	POGZ	0.554658076383344	1	0.605792347676121	1	0.665163050078978	0.99922750102039	0.20879002348202	0.812503638645183	0.0452280701289427	-0.109707858167767	0.771357008099531	0.999571842242823	0.15493592829671
chr1	151763041	151763466	426	-	exon	RP11-98D18.3	0.568640776993106	1	0.63010265773973	1	0.751817606374356	0.99922750102039	0.0126504561183268	0.546155053191763	-0.147825718239631	1.80886971107735	0.523859547824938	NA	-1.95669542931699
chr1	151791166	151791266	101	-	utr5	TDRKH	0.876109696901855	1	0.762197819643166	1	0.733611225483234	0.99922750102039	0.618591697451442	1	0.118630785809899	-0.173787114284725	0.711345214369539	0.999571842242823	0.292417900094623
chr1	151806319	151806419	101	-	utr3	RORC	0.99550893664994	1	0.991987095344557	1	0.934929315498275	0.99922750102039	0.148731178793211	0.745100964980432	0.559263292728899	0.796936566453409	0.137143565852043	0.999571842242823	-0.23767327372451
chr1	151807213	151807511	299	-	utr3	RORC	0.876635823148534	1	0.917277198653289	1	0.749291055142914	0.99922750102039	0.955164569259414	1	0.863500226364449	0.796936566453409	0.137143565852043	0.999571842242823	0.0665636599110396
chr1	153561451	153561548	98	-	utr3	S100A2	0.616858711383743	1	0.565409808323682	1	0.705801442555349	0.99922750102039	0.588079067431559	1	0.351997461307115	0.734454450313589	0.322326210020386	0.999571842242823	-0.382456989006474
chr1	153565672	153565770	99	-	utr5	S100A2	0.959574756701862	1	0.949971959660131	1	0.890216216213539	0.99922750102039	0.885098304265315	1	0.668318966630655	0.734454450313589	0.322326210020386	0.999571842242823	-0.0661354836829349
chr1	153630514	153631015	502	-	exon	S100A13	0.403459129977339	1	0.464093668578904	1	0.640410288399184	0.99922750102039	0.748379936952763	1	1.23625749106787	0.592987818029923	0.21388989206941	0.999571842242823	0.643269673037944
chr1	153634103	153634349	247	-	exon	RP1-178F15.5	0.919621484062202	1	0.929977114298857	1	0.718902915273229	0.99922750102039	0.464235917666092	1	0.0657145457018645	NA	NA	NA	NA
chr1	153773030	153773289	260	-	utr3	AL513523.2	0.466946730306	1	0.487695262726289	1	0.649753966448584	0.99922750102039	0.62236576646446	1	-0.27991942624628	NA	NA	NA	NA
chr1	153930299	153930399	101	-	exon	DENND4B	0.660362827340656	1	0.6742718193583	1	0.89600831232074	0.99922750102039	0.804516310971444	1	-0.019796314188541	0.103066989217271	0.791922902851683	0.999571842242823	-0.122863303405812
chr1	153946447	153946646	200	-	utr5	DENND4B	0.52287979805697	1	0.270390507507355	1	0.687257880552446	0.99922750102039	0.500648507863769	1	0.0948465458217729	0.103066989217271	0.791922902851683	0.999571842242823	-0.00822044339549839
chr1	153981863	153982108	246	-	utr3	RAB13	0.791847658359761	1	0.767019494303437	1	0.875844072400688	0.99922750102039	0.104977351416584	0.668621483462909	-0.174137161208401	0.243786177217284	0.535094360211822	0.999571842242823	-0.417923338425685
chr1	154550211	154550409	199	-	utr3	UBE2Q1	0.994631838886758	1	0.963896553249171	1	0.914682801227486	0.99922750102039	0.994979910028933	1	-0.203705409248932	0.408871422403794	0.279673598671897	0.999571842242823	-0.612576831652726
chr1	154558259	154558605	347	-	utr5	UBE2Q1	0.429403199168183	1	0.511189573240979	1	0.583867017902049	0.99922750102039	0.502974832750141	1	-0.107438691130738	0.408871422403794	0.279673598671897	0.999571842242823	-0.516310113534532
chr1	154584748	154584897	150	-	utr3	ADAR	0.903778846018775	1	0.957563376331672	1	0.959702717800967	0.99922750102039	0.854995994574748	1	-0.340097553072481	-0.110267267741832	0.766799970047258	0.999571842242823	-0.229830285330649
chr1	154597949	154598473	525	-	exon	ADAR	0.991978553224039	1	0.972807465269257	1	0.920844030432156	0.99922750102039	0.358258427791035	0.961301621299303	0.096554257180819	-0.110267267741832	0.766799970047258	0.999571842242823	0.206821524922651
chr1	154601208	154601357	150	-	exon	ADAR	0.729959122453064	1	0.703292555804264	1	0.525090308251351	0.99922750102039	0.985692680305019	1	-0.98380779124866	-0.110267267741832	0.766799970047258	0.999571842242823	-0.873540523506828
chr1	154601457	154601656	200	-	exon	ADAR	0.964623125651337	1	0.876124008859727	1	0.850185221412476	0.99922750102039	0.94327976017049	1	-0.594596118217973	-0.110267267741832	0.766799970047258	0.999571842242823	-0.484328850476141
chr1	154602004	154602203	200	-	utr5	ADAR	0.795677219404742	1	0.865375906549171	1	0.891218876657554	0.99922750102039	0.190868125710695	0.797037820364744	-0.37684016802647	-0.110267267741832	0.766799970047258	0.999571842242823	-0.266572900284638
chr1	154944915	154945113	199	-	utr3	PBXIP1	0.610116474168345	1	0.563708897606852	1	0.400047538442627	0.99922750102039	0.978228876548543	1	1.15663019291445	1.08264359452761	0.00333426058048255	0.289635792771224	0.0739865983868346
chr1	154945764	154947144	1381	-	utr3	PBXIP1	0.699132694208983	1	0.709905180399525	1	0.45175972838372	0.99922750102039	0.834279027263282	1	1.17684554153794	1.08264359452761	0.00333426058048255	0.289635792771224	0.0942019470103306
chr1	154947489	154951348	3860	-	utr3	PBXIP1	0.657145265915122	1	0.628816074684891	1	0.492357882416555	0.99922750102039	0.833227347667893	1	1.36407767725935	1.08264359452761	0.00333426058048255	0.289635792771224	0.281434082731738
chr1	154951866	154956074	4209	-	utr5	PBXIP1	0.604973054719989	1	0.707266914448535	1	0.854594099370855	0.99922750102039	0.939588336179042	1	0.808567182239893	1.08264359452761	0.00333426058048255	0.289635792771224	-0.274076412287721
chr1	154958716	154959064	349	-	utr3	PYGO2	0.814560724252783	1	0.850111354893423	1	0.975409065361943	0.99922750102039	0.0632814167087575	0.588255546795233	-0.0655526848590312	0.503901355248783	0.193434359942516	0.999571842242823	-0.569454040107814
chr1	154961635	154961924	290	-	utr5	PYGO2	0.240251901393578	1	0.297161235930042	1	0.249414407773297	0.99922750102039	0.63899743120652	1	-0.385251108687743	0.503901355248783	0.193434359942516	0.999571842242823	-0.889152463936526
chr1	154970063	154970263	201	-	utr5	SHC1	0.975743756577653	1	0.954735896913359	1	0.982638057915126	0.99922750102039	0.0367207240786632	0.561362929983025	0.485642866638788	0.502688831974527	0.167725663311366	0.999571842242823	-0.0170459653357392
chr1	154970562	154970662	101	-	utr5	SHC1	0.928415316293082	1	0.92343582326732	1	0.915321645865705	0.99922750102039	0.0275806765774461	0.546155053191763	0.27538652542393	0.502688831974527	0.167725663311366	0.999571842242823	-0.227302306550597
chr1	155255334	155255433	100	-	utr5	FAM189B	0.293132744178111	1	0.347829739152004	1	0.340489515209787	0.99922750102039	0.38442987151968	0.981007184325447	-0.205457392271065	0.234850399857456	0.602567129497019	0.999571842242823	-0.440307792128522
chr1	155260590	155261257	668	-	exon	SCAMP3	0.848112504353552	1	0.896983867842718	1	0.804665160501098	0.99922750102039	0.0352121504176345	0.561362929983025	0.374267877644558	0.499021223859832	0.234448781849471	0.999571842242823	-0.124753346215274
chr1	155262131	155262281	151	-	utr5	SCAMP3	0.54672767819191	1	0.653134813851704	1	0.826913992212441	0.99922750102039	0.441118026884815	1	0.333368036633165	0.499021223859832	0.234448781849471	0.999571842242823	-0.165653187226667
chr1	155270964	155273484	2521	-	utr5	CLK2	0.976832381040707	1	0.908702848867053	1	0.870474628988719	0.99922750102039	0.782195174467731	1	-0.206250122853634	-0.159834809395174	0.681622681486884	0.999571842242823	-0.0464153134584603
chr1	155562173	155562373	201	-	utr5	ASH1L	0.865860508175316	1	0.883602239107941	1	0.943733304850859	0.99922750102039	0.755588031376542	1	-0.384179928815878	-0.256920168326221	0.573802874548706	0.999571842242823	-0.127259760489657
chr1	155659691	155659889	199	-	utr3	YY1AP1	0.766753084504863	1	0.776965785102678	1	0.845953243901073	0.99922750102039	0.0596376894594192	0.58182125513291	-0.241208426109842	-0.233622393646977	0.561559198865273	0.999571842242823	-0.0075860324628651
chr1	155688102	155688201	100	-	utr5	YY1AP1	0.544061897668648	1	0.562216013852557	1	0.777832191435579	0.99922750102039	0.0438494731133897	0.569975607491144	0.42047063520098	-0.233622393646977	0.561559198865273	0.999571842242823	0.654093028847956
chr1	155752540	155753302	763	-	utr3	GON4L	0.59683522991613	1	0.672025200563988	1	0.868372615206831	0.99922750102039	0.163880071186815	0.763149642618218	-1.30589514567053	-0.384177309908541	0.408158134803638	0.999571842242823	-0.921717835761989
chr1	155762225	155763561	1337	-	utr3	GON4L	0.556480915889845	1	0.539506078618976	1	0.461896521102136	0.99922750102039	0.898586077221022	1	0.134476444441855	-0.384177309908541	0.408158134803638	0.999571842242823	0.518653754350396
chr1	155765071	155765720	650	-	utr3	GON4L	0.609448591782495	1	0.569583524703658	1	0.605513494480712	0.99922750102039	0.785377581952903	1	-0.91852010992188	-0.384177309908541	0.408158134803638	0.999571842242823	-0.534342800013338
chr1	155900337	155900437	101	-	utr3	RIT1	0.825199525785958	1	0.718788330315777	1	0.787931380859796	0.99922750102039	0.959636483487947	1	-1.08858697957178	0.00595741964030004	0.990199404484776	0.999571842242823	-1.09454439921208
chr1	155947999	155951247	3249	-	utr3	ARHGEF2	0.907667447810637	1	0.869792326973539	1	0.573329701736545	0.99922750102039	0.501632557673206	1	0.155974496183314	0.200982902151166	0.724620905473314	0.999571842242823	-0.0450084059678514
chr1	156076593	156077240	648	-	exon	MEX3A	0.585748155053781	1	0.673845147805061	1	0.704095865011774	0.99922750102039	0.529330992314803	1	-0.744473916648264	-0.194747240736265	0.65243134456777	0.999571842242823	-0.549726675911999
chr1	156266030	156266278	249	-	exon	SMG5	0.651986609757211	1	0.70527943444166	1	0.76878387364435	0.99922750102039	0.921025766106582	1	0.14795125067525	-0.02279762801925	0.952679655296171	0.999571842242823	0.1707488786945
chr1	156282627	156282726	100	-	utr5	SMG5	0.308729545587814	1	0.356739449095662	1	0.551215577333297	0.99922750102039	0.460414602320465	1	0.389927736150211	-0.02279762801925	0.952679655296171	0.999571842242823	0.412725364169462
chr1	156595334	156595484	151	-	exon	GPATCH4	0.634242059724768	1	0.608065392898708	1	0.578640882262369	0.99922750102039	0.485021818839756	1	-1.00610612044046	-0.377515059185742	0.37250413148993	0.999571842242823	-0.628591061254715
chr1	156595584	156595733	150	-	utr3	GPATCH4	0.8580860113362	1	0.808752390093245	1	0.855047632993217	0.99922750102039	0.497081189683327	1	-0.473579221711403	-0.377515059185742	0.37250413148993	0.999571842242823	-0.0960641625256611
chr1	156639666	156639864	199	-	exon	RP11-284F21.9	0.822431099980133	1	0.719709779747519	1	0.695861189077578	0.99922750102039	0.129054214932854	0.712074445124146	0.356899932223467	0.159778519687114	0.77771159968779	0.999571842242823	0.197121412536353
chr1	156641864	156642013	150	-	exon	RP11-284F21.10	0.440761210125527	1	0.557821393617561	1	0.547829230929301	0.99922750102039	0.250250310468391	0.857201134882206	-0.514588224710715	0.0459230427341023	0.931493977796438	0.999571842242823	-0.560511267444817
chr1	156642112	156642806	695	-	exon	RP11-284F21.10	0.695511640398568	1	0.807163107659132	1	0.709799299487617	0.99922750102039	0.852053229604018	1	-0.436119948445094	0.0459230427341023	0.931493977796438	0.999571842242823	-0.482042991179197
chr1	156644342	156644441	100	-	exon	RP11-284F21.10	0.827406103442531	1	0.771487104335906	1	0.886545110721307	0.99922750102039	0.83069662368995	1	0.191767091265472	0.0459230427341023	0.931493977796438	0.999571842242823	0.14584404853137
chr1	156670003	156670797	795	-	exon	NES	0.960705247631735	1	0.980685923790012	1	0.850143801886445	0.99922750102039	0.779314876175158	1	0.296073515626429	0.435286131460101	0.294383844265841	0.999571842242823	-0.139212615833672
chr1	156670946	156671293	348	-	exon	NES	0.967922038826742	1	0.998050663255166	1	0.822491658874979	0.99922750102039	0.0192340593559334	0.546155053191763	0.168818558716017	0.435286131460101	0.294383844265841	0.999571842242823	-0.266467572744085
chr1	156671393	156671492	100	-	exon	NES	0.904122410994145	1	0.850976951526168	1	0.774622959978001	0.99922750102039	0.310206812735543	0.917586799374132	0.0338157710563614	0.435286131460101	0.294383844265841	0.999571842242823	-0.40147036040374
chr1	156672832	156672931	100	-	exon	NES	0.974157690125962	1	0.996872867805871	1	0.723257894001564	0.99922750102039	0.0208511316905027	0.546155053191763	0.340114865815956	0.435286131460101	0.294383844265841	0.999571842242823	-0.0951712656441455
chr1	156743305	156744540	1236	-	utr3	HDGF	0.649055050637923	1	0.68313585112241	1	0.824340428009241	0.99922750102039	0.0287463061382105	0.546155053191763	0.288793949196542	0.207886116284351	0.592159899815023	0.999571842242823	0.0809078329121908
chr1	156937390	156938511	1122	-	exon	ARHGEF11	0.655896088604545	1	0.685599097833876	1	0.737975957166196	0.99922750102039	0.524321096651067	1	0.173566031055146	0.117594913075941	0.755453179798175	0.999571842242823	0.0559711179792051
chr1	156939611	156939961	351	-	exon	ARHGEF11	0.567183190057794	1	0.540451817283132	1	0.745490132599135	0.99922750102039	0.719535571763827	1	0.0853917676772179	0.117594913075941	0.755453179798175	0.999571842242823	-0.0322031453987231
chr1	156940261	156941407	1147	-	exon	ARHGEF11	0.964269325118469	1	0.944632765363772	1	0.961007924974376	0.99922750102039	0.0796043955875335	0.624551519511915	-0.282972757577748	0.117594913075941	0.755453179798175	0.999571842242823	-0.400567670653689
chr1	157045270	157045370	101	-	utr5	ARHGEF11	0.964891858258818	1	0.956762017676532	1	0.811331082744715	0.99922750102039	0.807569642928474	1	0.0313380915425013	0.117594913075941	0.755453179798175	0.999571842242823	-0.0862568215334397
chr1	157124867	157125364	498	-	exon	ETV3	0.927087202312036	1	0.957566848443467	1	0.887472317857137	0.99922750102039	0.486584452082526	1	-0.222880451376023	-0.0501056801851828	0.917108109300998	0.999571842242823	-0.17277477119084
chr1	157125711	157125910	200	-	exon	ETV3	0.740386927641759	1	0.685883752638479	1	0.707735604202793	0.99922750102039	0.948466901736874	1	-0.492239868756292	-0.0501056801851828	0.917108109300998	0.999571842242823	-0.442134188571109
chr1	157136325	157138474	2150	-	utr5	ETV3	0.86058553548958	1	0.831216331604346	1	0.926737864223676	0.99922750102039	0.825693417924851	1	0.234165892560534	-0.0501056801851828	0.917108109300998	0.999571842242823	0.284271572745717
chr1	159920377	159920526	150	-	utr5	TAGLN2	0.897377129364018	1	0.948464799583805	1	0.678715555320408	0.99922750102039	0.929055531215076	1	0.72172451668147	0.621307496571759	0.16777929708521	0.999571842242823	0.100417020109711
chr1	160092457	160092656	200	-	exon	IGSF8	0.989889822441978	1	0.941990641872174	1	0.914407099068398	0.99922750102039	0.0467973267153332	0.569975607491144	0.439898373050831	0.550589932180026	0.226584917291023	0.999571842242823	-0.110691559129195
chr1	160093084	160094159	1076	-	exon	IGSF8	0.934307715274252	1	0.96214058277743	1	0.903399013027226	0.99922750102039	0.678636383267588	1	0.231712994160187	0.550589932180026	0.226584917291023	0.999571842242823	-0.318876938019839
chr1	160098480	160098580	101	-	utr5	IGSF8	0.308473751615685	1	0.375911378731133	1	0.477795774777699	0.99922750102039	0.396771173151907	0.987809200978536	0.0716565577703149	0.550589932180026	0.226584917291023	0.999571842242823	-0.478933374409711
chr1	160217312	160217512	201	-	utr3	RP11-574F21.3	0.722741264451436	1	0.687961374216626	1	0.681483103060903	0.99922750102039	0.939979667089193	1	-0.426126694100622	-2.07649355510301	0.55978906109519	NA	1.65036686100239
chr1	160239881	160243970	4090	-	utr5	DCAF8	0.561217554288055	1	0.610978406849459	1	0.625638415345377	0.99922750102039	0.611022645673946	1	0.508237799581125	0.134257141030539	0.74118712396912	0.999571842242823	0.373980658550586
chr1	160262132	160262531	400	-	utr5	DCAF8	0.913090270463636	1	0.869846302044415	1	0.917600108554668	0.99922750102039	0.734926880433802	1	0.249190088041228	0.134257141030539	0.74118712396912	0.999571842242823	0.114932947010689
chr1	160282987	160285080	2094	-	utr3	PEX19	0.545632752600854	1	0.601822815746257	1	0.578885233103303	0.99922750102039	0.809857268892132	1	0.610873795937202	0.360128971198107	0.344102792303248	0.999571842242823	0.250744824739095
chr1	161039499	161039996	498	-	utr3	USF1	0.712103056104921	1	0.682412800260664	1	0.666188272328093	0.99922750102039	0.336254987141322	0.947199026507551	-0.156449824293029	0.223524767881452	0.607944471547493	0.999571842242823	-0.37997459217448
chr1	161042630	161043262	633	-	utr5	USF1	0.540772421464324	1	0.657572039420675	1	0.770231775479265	0.99922750102039	0.242068660069367	0.850864768994808	0.243409847664544	0.223524767881452	0.607944471547493	0.999571842242823	0.0198850797830925
chr1	161048137	161048237	101	-	exon	ARHGAP30	0.917663149877882	1	0.873189685224606	1	0.72337590497191	0.99922750102039	0.756500848660072	1	-0.145012762834236	-0.211322581843869	0.796809273860019	0.999571842242823	0.0663098190096332
chr1	161048336	161048435	100	-	exon	ARHGAP30	0.281416434487104	1	0.161843299284456	1	0.26796089607369	0.99922750102039	0.375306464192504	0.975678489528285	0.175273221982438	-0.211322581843869	0.796809273860019	0.999571842242823	0.386595803826308
chr1	161102130	161118014	15885	-	exon	PFDN2	0.784009784880147	1	0.859058722629586	1	0.95253933032734	0.99922750102039	0.383287769006638	0.980959360985054	-0.396422985878593	-0.131822148370705	0.750112294725495	0.999571842242823	-0.264600837507888
chr1	161198657	161199006	350	-	utr5	ADAMTS4	0.498336078499191	1	0.537583257299161	1	0.656636084494182	0.99922750102039	0.662059469807844	1	-0.84061806740904	-0.0148164911951507	0.980355538767622	0.999571842242823	-0.82580157621389
chr1	161222491	161223084	594	-	utr3	APOA2	0.772175339238003	1	0.764645047164868	1	0.993525165249127	0.99922750102039	0.180848161825591	0.78527611607431	0.707848976807279	0.823347309608267	0.0446735022041156	0.900517772165404	-0.115498332800989
chr1	161223383	161223581	199	-	utr5	APOA2	0.536200574134374	1	0.57544319003453	1	0.859317276006348	0.99922750102039	0.594292647452333	1	0.896434384347357	0.823347309608267	0.0446735022041156	0.900517772165404	0.0730870747390899
chr1	165827655	165827755	101	-	utr5	TMCO1	0.584920135514325	1	0.633542320410319	1	0.556066783829387	0.99922750102039	0.381507851510398	0.980432078862509	-0.557595629140042	-0.132990344865326	0.726810559132571	0.999571842242823	-0.424605284274716
chr1	167935777	167936023	247	-	utr5	MPC2	0.371445215604172	1	0.479240102486845	1	0.665007596959846	0.99922750102039	0.0431571785615014	0.569975607491144	0.537241028359772	0.686760484683259	0.10482585068494	0.999571842242823	-0.149519456323487
chr1	169793416	169793564	149	-	exon	METTL18	0.843582782874621	1	0.821706297781824	1	0.937722252371766	0.99922750102039	0.549458129215071	1	-0.359691024046104	-0.423712215590077	0.47650395729318	0.999571842242823	0.0640211915439734
chr1	173185829	173185979	151	-	utr3	TNFSF4	0.992314414660661	1	0.939963004343727	1	0.906063989108691	0.99922750102039	0.885153298564576	1	0.818688568351184	1.01525078140913	0.0565869992884939	0.950095718958655	-0.196562213057949
chr1	173186428	173186578	151	-	utr3	TNFSF4	0.774951625747596	1	0.85359338144424	1	0.972879743753819	0.99922750102039	0.98997189059148	1	0.693547181619029	1.01525078140913	0.0565869992884939	0.950095718958655	-0.321703599790103
chr1	175177679	175192734	15056	-	utr5	KIAA0040	0.42236783967133	1	0.325932089023312	1	0.431209190716761	0.99922750102039	0.62392117854968	1	0.478776634257978	0.238510085888915	0.704060439040682	0.999571842242823	0.240266548369063
chr1	177967794	177967994	201	-	utr5	SEC16B	0.436627321742897	1	0.398963894764973	1	0.641085532730138	0.99922750102039	0.706885131969232	1	0.709474351372866	0.892645136213121	0.510562645579391	NA	-0.183170784840255
chr1	178093837	178093984	148	-	exon	RASAL2-AS1	0.860161974377844	1	0.902114536587924	1	0.924461801306494	0.99922750102039	0.850513090729389	1	0.995784469864105	1.09138291307092	0.214163162462983	0.999571842242823	-0.0955984432068169
chr1	178725741	178725889	149	-	exon	RP11-428K3.1	0.465426588812137	1	0.224905997980172	1	0.725713609317033	0.99922750102039	0.547396845112229	1	0.919083469427754	-0.0292589922798982	0.984445276673912	NA	0.948342461707652
chr1	179107699	179108347	649	-	utr3	ABL2	0.876408173920088	1	0.825766949656715	1	0.857881387280713	0.99922750102039	0.697635581188081	1	-0.782652827861132	-0.241926839422248	0.59022982561633	0.999571842242823	-0.540725988438884
chr1	179108596	179108945	350	-	exon	ABL2	0.945475859902818	1	0.986233044549097	1	0.874565131509791	0.99922750102039	0.577484213452025	1	-0.257086798457394	-0.241926839422248	0.59022982561633	0.999571842242823	-0.015159959035146
chr1	179229335	179229584	250	-	utr5	ABL2	0.601898314060324	1	0.540307770183142	1	0.780624900507847	0.99922750102039	0.78466648022643	1	-1.11246463253631	-0.241926839422248	0.59022982561633	0.999571842242823	-0.87053779311406
chr1	179846408	179846658	251	-	exon	TOR1AIP2	0.902682886575862	1	0.990229847235606	1	0.929180139529321	0.99922750102039	0.640905910887988	1	-0.126577053523358	0.13598302904595	0.790753654675483	0.999571842242823	-0.262560082569308
chr1	180502158	180502556	399	-	utr5	ACBD6	0.575877198704828	1	0.660034804404397	1	0.718779317631436	0.99922750102039	0.760330602744077	1	-0.179794182454979	0.0243524169289891	0.953821098984403	0.999571842242823	-0.204146599383968
chr1	180950294	180950592	299	-	exon	KIAA1614-AS1	0.477149218275524	1	0.519385361266645	1	0.744426911452847	0.99922750102039	0.0361648450163664	0.561362929983025	0.037293640866932	-1.2668280396907	0.799063294233668	NA	1.30412168055763
chr1	180976199	180976548	350	-	utr3	STX6	0.698672756305753	1	0.682860576906442	1	0.793044820728726	0.99922750102039	0.359179757595932	0.961778323744968	-0.655146903627362	0.165762882043696	0.693781565273911	0.999571842242823	-0.820909785671058
chr1	181022673	181022872	200	-	utr5	STX6	0.76313820997803	1	0.806652218178291	1	0.922958587077899	0.99922750102039	0.138006502254244	0.728469750413125	-0.00273444158491238	0.165762882043696	0.693781565273911	0.999571842242823	-0.168497323628608
chr1	183635558	183635757	200	-	utr5	ARPC5	0.840238571677292	1	0.830412812321312	1	0.984323455925604	0.99922750102039	0.0103292770846798	0.546155053191763	-0.464180141454121	-0.267759650418317	0.479654034291617	0.999571842242823	-0.196420491035805
chr1	183935951	183936101	151	-	utr3	COLGALT2	0.856310350582738	1	0.898464608848884	1	0.790880229582002	0.99922750102039	0.309240727929317	0.917583305482674	0.650066004879669	0.678510913148318	0.162993813353763	0.999571842242823	-0.028444908268649
chr1	183938749	183938949	201	-	utr3	COLGALT2	0.993346765470384	1	0.983070165983608	1	0.671832762037147	0.99922750102039	0.342195525882719	0.95150033350818	0.849585420223518	0.678510913148318	0.162993813353763	0.999571842242823	0.1710745070752
chr1	184037579	184037679	101	-	utr5	COLGALT2	0.927468762317935	1	0.909615612712979	1	0.924921643493241	0.99922750102039	0.921992011774163	1	0.881876147325324	0.678510913148318	0.162993813353763	0.999571842242823	0.203365234177006
chr1	185317030	185317179	150	-	utr5	IVNS1ABP	0.913860235590491	1	0.975571728529643	1	0.897619388029621	0.99922750102039	0.790402848605648	1	-0.551786746295123	-0.335218456252941	0.39694107246414	0.999571842242823	-0.216568290042183
chr1	193059223	193059323	101	-	utr5	UCHL5	0.790003538395133	1	0.788796764728262	1	0.811501146563114	0.99922750102039	0.220937311278647	0.823520145544524	-0.546983285178459	-0.127820026175236	0.758997034428101	0.999571842242823	-0.419163259003222
chr1	193059422	193059831	410	-	utr5	UCHL5	0.861847437587709	1	0.868927812685955	1	0.779185534596157	0.99922750102039	0.260238109619446	0.867666653440432	0.179651458885297	-0.127820026175236	0.758997034428101	0.999571842242823	0.307471485060533
chr1	200407087	200407387	301	-	exon	ZNF281	0.425287775972812	1	0.421915460741466	1	0.373882378360201	0.99922750102039	0.865997497510553	1	-1.38999644091601	-0.0933246670224095	0.813338178301787	0.999571842242823	-1.2966717738936
chr1	200408635	200409484	850	-	exon	ZNF281	0.477851944983968	1	0.476021983982496	1	0.526548069510143	0.99922750102039	0.518779672564733	1	-1.15967517602709	-0.0933246670224095	0.813338178301787	0.999571842242823	-1.06635050900468
chr1	201154136	201154334	199	-	utr5	TMEM9	0.480019960682703	1	0.489385149115063	1	0.701399498190646	0.99922750102039	0.153400466251536	0.749801186790606	-0.691140685209971	-0.140211648334998	0.741781054006841	0.999571842242823	-0.550929036874973
chr1	201382259	201382684	426	-	exon	LAD1	0.369324868525434	1	0.28015758021493	1	0.575399996254096	0.99922750102039	0.846480680294106	1	0.328760714455003	0.018487570323625	0.965206165832825	0.999571842242823	0.310273144131378
chr1	201386365	201391115	4751	-	exon	LAD1	0.919430053005097	1	0.971202806403218	1	0.942814406685439	0.99922750102039	0.936126263638125	1	-0.343782836212962	0.018487570323625	0.965206165832825	0.999571842242823	-0.362270406536587
chr1	201465727	201466126	400	-	utr3	PHLDA3	0.903973309508563	1	0.890767212656058	1	0.91914473737849	0.99922750102039	0.0514823280375641	0.572954911415737	-0.0848582368957011	0.349820236186669	0.35158465353583	0.999571842242823	-0.43467847308237
chr1	201468391	201469187	797	-	utr3	PHLDA3	0.546450120320196	1	0.591358945063572	1	0.614743022522917	0.99922750102039	0.615779582010393	1	-0.29985290928554	0.349820236186669	0.35158465353583	0.999571842242823	-0.649673145472209
chr1	201496240	201496456	217	-	utr5	CSRP1	0.6809431396175	1	0.58774456929835	1	0.348618600789225	0.99922750102039	0.935148626840914	1	0.135902981327372	0.338784295718833	0.466434709272541	0.999571842242823	-0.202881314391461
chr1	201829216	201829314	99	-	exon	IPO9-AS1	0.844107902817672	1	0.866596618251157	1	0.919953555776175	0.99922750102039	0.102317736380307	0.663819759473678	-0.426987184076261	1.01130861107112	0.756355385882619	NA	-1.43829579514738
chr1	202000190	202000287	98	-	exon	RP11-465N4.4	0.841847209658041	1	0.889777552642321	1	0.985871282777602	0.99922750102039	0.640927694508419	1	0.442766639566118	0.623108809797619	0.429276240423761	0.999571842242823	-0.180342170231501
chr1	202010160	202010257	98	-	exon	RP11-465N4.4	0.553624366896533	1	0.630069123941444	1	0.796629579248027	0.99922750102039	0.0705771162754382	0.605621259640167	1.07480987571152	0.623108809797619	0.429276240423761	0.999571842242823	0.4517010659139
chr1	202728888	202729038	151	-	utr3	KDM5B	0.705952704970867	1	0.696684768199579	1	0.711182802289939	0.99922750102039	0.961934396976714	1	-1.1992555737293	-0.205118582024897	0.604609934713351	0.999571842242823	-0.994136991704401
chr1	202729829	202729979	151	-	exon	KDM5B	0.682359904252454	1	0.797808945398239	1	0.71718262998719	0.99922750102039	0.853242049296866	1	-0.0312066290113144	-0.205118582024897	0.604609934713351	0.999571842242823	0.173911953013582
chr1	202852912	202853208	297	-	exon	RP11-480I12.5	0.589378718184841	1	0.665482023632683	1	0.48819196220264	0.99922750102039	0.0200258995294267	0.546155053191763	-0.692056853912308	0.206998837125343	0.704546850295164	0.999571842242823	-0.899055691037651
chr1	202880940	202889135	8196	-	utr3	RABIF	0.527512140042398	1	0.612436272257744	1	0.751174455076771	0.99922750102039	0.362370691031501	0.965471994805278	-0.125400887532673	-0.11981358012245	0.792531551067797	0.999571842242823	-0.00558730741022299
chr1	202948327	202950985	2659	-	exon	ADIPOR1	0.514554952170747	1	0.473694622304285	1	0.534368336524377	0.99922750102039	0.704007358212269	1	0.827714779274055	0.587881006373129	0.147207877103894	0.999571842242823	0.239833772900926
chr1	202966593	202966889	297	-	exon	CYB5R1	0.902287402913273	1	0.943124726278864	1	0.913095461415927	0.99922750102039	0.306578794326146	0.914168379222064	0.952898880646955	0.927369210509837	0.0186150755751377	0.682001650190385	0.0255296701371187
chr1	204149884	204150520	637	-	utr5	ETNK2	0.899301958536971	1	0.904496099924144	1	0.839052479143052	0.99922750102039	0.665483469807795	1	0.623135802423942	0.427980436536892	0.317651874551027	0.999571842242823	0.19515536588705
chr1	204151755	204151904	150	-	utr5	ETNK2	0.928397679459707	1	0.989980563327446	1	0.91160608763516	0.99922750102039	0.702569875471758	1	-0.134617347537274	0.427980436536892	0.317651874551027	0.999571842242823	-0.562597784074166
chr1	204221833	204222578	746	-	utr3	PLEKHA6	0.625702037324292	1	0.71036916546036	1	0.70099158884317	0.99922750102039	0.237674377208534	0.844894833999703	-0.00448031247360739	0.669924173537868	0.110320589483226	0.999571842242823	-0.674404486011475
chr1	204259320	204261332	2013	-	exon	PLEKHA6	0.733729365354272	1	0.813462039488714	1	0.970245619138184	0.99922750102039	0.633375368746791	1	0.322678497546474	0.669924173537868	0.110320589483226	0.999571842242823	-0.347245675991394
chr1	204406075	204406224	150	-	utr3	PPP1R15B	0.77868535718775	1	0.744454015595065	1	0.689559620901357	0.99922750102039	0.92213053826857	1	-0.906008772744076	-0.00631636100038404	0.987388610870656	0.999571842242823	-0.899692411743692
chr1	204409601	204409999	399	-	exon	PPP1R15B	0.836393448779774	1	0.783247104112651	1	0.933443662314413	0.99922750102039	0.965668409478815	1	-0.556790032109016	-0.00631636100038404	0.987388610870656	0.999571842242823	-0.550473671108632
chr1	204410447	204410696	250	-	exon	PPP1R15B	0.948823115039176	1	0.908500923718915	1	0.994325957680408	0.99922750102039	0.131078858286889	0.716378568457399	-0.655940280583961	-0.00631636100038404	0.987388610870656	0.999571842242823	-0.649623919583577
chr1	204410895	204411044	150	-	exon	PPP1R15B	0.663605664492097	1	0.669518618932309	1	0.666489048816591	0.99922750102039	0.980795004032891	1	-0.429262165244054	-0.00631636100038404	0.987388610870656	0.999571842242823	-0.42294580424367
chr1	204411293	204411592	300	-	utr5	PPP1R15B	0.91316635560177	1	0.952524029982276	1	0.852708677797246	0.99922750102039	0.770191343018421	1	-0.228582442196374	-0.00631636100038404	0.987388610870656	0.999571842242823	-0.22226608119599
chr1	204411691	204411791	101	-	utr5	PPP1R15B	0.519647454074413	1	0.55964573538149	1	0.613886373071766	0.99922750102039	0.324848836744554	0.935552568380198	0.144080362284309	-0.00631636100038404	0.987388610870656	0.999571842242823	0.150396723284693
chr1	204469035	204469234	200	-	exon	PIK3C2B	0.270217896089141	1	0.315659444934221	1	0.449861953089033	0.99922750102039	0.467573833477978	1	0.71047747122342	0.190592697407482	0.672227647510673	0.999571842242823	0.519884773815938
chr1	204469333	204469433	101	-	exon	PIK3C2B	0.185430081951862	1	0.161425692533132	1	0.316285524503701	0.99922750102039	0.0165923230039521	0.546155053191763	-0.0220027655062664	0.190592697407482	0.672227647510673	0.999571842242823	-0.212595462913749
chr1	204469583	204469682	100	-	exon	PIK3C2B	0.892211614265609	1	0.908461067252907	1	0.85927175625023	0.99922750102039	0.166690606319841	0.763149642618218	0.513805002983639	0.190592697407482	0.672227647510673	0.999571842242823	0.323212305576157
chr1	204494425	204494525	101	-	utr5	PIK3C2B	0.955937240398319	1	0.870935398392701	1	0.874701428448738	0.99922750102039	0.488739978616791	1	-0.832325103943046	0.190592697407482	0.672227647510673	0.999571842242823	-1.02291780135053
chr1	205147348	205147498	151	-	utr3	DSTYK	0.688909764319305	1	0.706465204170695	1	0.821382097926812	0.99922750102039	0.0042693311213956	0.546155053191763	-1.10421091064773	0.622746108989351	0.166688786610326	0.999571842242823	-1.72695701963708
chr1	205169376	205169676	301	-	exon	DSTYK	0.608370833213374	1	0.590908323504016	1	0.583178876177236	0.99922750102039	0.89468467634139	1	-0.636102998710446	0.622746108989351	0.166688786610326	0.999571842242823	-1.2588491076998
chr1	205187503	205187603	101	-	exon	DSTYK	0.755319429546229	1	0.793828649908556	1	0.891519003096342	0.99922750102039	0.436293775689406	1	-0.563561279233998	0.622746108989351	0.166688786610326	0.999571842242823	-1.18630738822335
chr1	205211366	205211566	201	-	utr5	DSTYK	0.648725007598626	1	0.700871717722475	1	0.888652793995599	0.99922750102039	0.891379968482148	1	-0.510940541899644	0.622746108989351	0.166688786610326	0.999571842242823	-1.133686650889
chr1	205303006	205303256	251	-	utr3	NUAK2	0.966272958224074	1	0.95930885844552	1	0.885747519745373	0.99922750102039	0.789169840417202	1	0.0398227495471296	0.414916778698808	0.370966781097791	0.999571842242823	-0.375094029151678
chr1	205303355	205304352	998	-	utr3	NUAK2	0.974999037239973	1	0.920911453739998	1	0.676417505518846	0.99922750102039	0.654463120267961	1	0.402209691617737	0.414916778698808	0.370966781097791	0.999571842242823	-0.0127070870810713
chr1	205620022	205620322	301	-	exon	ELK4	0.530081116229764	1	0.512399863840028	1	0.552544232935022	0.99922750102039	0.796059617549127	1	-1.36257860070093	-0.136168957644994	0.777656423220209	0.999571842242823	-1.22640964305594
chr1	205620622	205620722	101	-	exon	ELK4	0.993309589556871	1	0.966063709507057	1	0.94013012614268	0.99922750102039	0.963574239488499	1	-0.836310119985627	-0.136168957644994	0.777656423220209	0.999571842242823	-0.700141162340632
chr1	205663099	205663543	445	-	exon	SLC45A3	0.400542025627838	1	0.467820235493371	1	0.667794337958693	0.99922750102039	0.0389775282836629	0.565893314608997	0.82844442310575	1.20421595848596	0.0246822883178647	0.736516153274844	-0.375771535380212
chr1	205664705	205680410	15706	-	utr5	SLC45A3	0.354971913206439	1	0.384156030737608	1	0.630363501394439	0.99922750102039	0.0974449059456949	0.656937883232654	1.33214552440273	1.20421595848596	0.0246822883178647	0.736516153274844	0.127929565916768
chr1	205749976	205750176	201	-	utr5	NUCKS1	0.562511287536854	1	0.593670283090118	1	0.209703017707618	0.99922750102039	0.548934998489198	1	-0.158234713055281	-0.658540790483722	0.0684059636015964	0.999571842242823	0.500306077428441
chr1	205769429	205769578	150	-	utr3	RAB29	0.573209880786345	1	0.570509365577686	1	0.695724370973425	0.99922750102039	0.0495039959719346	0.569975607491144	-0.457499300392819	-0.0773384888229724	0.853961748312789	0.999571842242823	-0.380160811569847
chr1	205799809	205801340	1532	-	exon	SLC41A1	0.816562673767533	1	0.756775153768749	1	0.742578177252534	0.99922750102039	0.49632974709347	1	0.373693905236067	0.75604123677661	0.0956276935994338	0.999571842242823	-0.382347331540543
chr1	205810169	205810318	150	-	exon	SLC41A1	0.340876030026894	1	0.382646616112854	1	0.514030716089991	0.99922750102039	0.0301209745934226	0.546155053191763	0.268957428468061	0.75604123677661	0.0956276935994338	0.999571842242823	-0.487083808308549
chr1	205978284	205978433	150	-	utr3	RAB7B	0.482678078775621	1	0.471224987254664	1	0.162271815977746	0.99922750102039	0.0265309525422051	0.546155053191763	1.8382392142899	1.45650620994611	0.0743839101057577	0.999571842242823	0.381733004343786
chr1	206603035	206603134	100	-	exon	EIF2D	0.0951671397616094	1	0.136217964917717	1	0.467849152503151	0.99922750102039	0.0185927785679652	0.546155053191763	0.773997061415016	0.233359648587324	0.561631254224397	0.999571842242823	0.540637412827692
chr1	206612314	206612413	100	-	utr5	EIF2D	0.783503748906769	1	0.68149058167904	1	0.832731454638931	0.99922750102039	0.650947706004445	1	0.15357859778462	0.233359648587324	0.561631254224397	0.999571842242823	-0.0797810508027043
chr1	207021891	207022089	199	-	utr3	C1orf116	0.495446088126498	1	0.477328354343969	1	0.636056154616963	0.99922750102039	0.223190677264717	0.827335844078764	1.11735842236333	1.67268179486136	0.0130639217608533	0.584020873422536	-0.555323372498029
chr1	207022238	207022337	100	-	exon	C1orf116	0.641459987284435	1	0.569967143305504	1	0.639606626867565	0.99922750102039	0.793604857743403	1	1.03210321016228	1.67268179486136	0.0130639217608533	0.584020873422536	-0.64057858469908
chr1	207023080	207023279	200	-	utr5	C1orf116	0.904991613018913	1	0.935640630582366	1	0.869071062784936	0.99922750102039	0.818300391340255	1	1.87977005474499	1.67268179486136	0.0130639217608533	0.584020873422536	0.207088259883627
chr1	207049324	207049573	250	-	exon	YOD1	0.322160880238624	1	0.360734581921319	1	0.203772186675113	0.99922750102039	0.208597107082742	0.812503638645183	-0.461373264352333	0.416311004863984	0.414128723846657	0.999571842242823	-0.877684269216317
chr1	208026985	208027235	251	-	utr3	PLXNA2	0.425643840699161	1	0.500436918270891	1	0.847826948065892	0.99922750102039	0.444545643979306	1	1.41338367738595	1.21537972791558	0.00279670383383735	0.270156489833886	0.198003949470367
chr1	208210441	208216913	6473	-	exon	PLXNA2	0.97236912289123	1	0.894708991437148	1	0.72637052778402	0.99922750102039	0.944129141526152	1	1.03032590383058	1.21537972791558	0.00279670383383735	0.270156489833886	-0.185053824085009
chr1	208217362	208217562	201	-	exon	PLXNA2	0.827223007951713	1	0.840790023329415	1	0.570479362484784	0.99922750102039	0.910696990122736	1	1.16731456870492	1.21537972791558	0.00279670383383735	0.270156489833886	-0.0480651592106596
chr1	208217662	208230249	12588	-	utr5	PLXNA2	0.950938296064972	1	0.95003959933249	1	0.832171051476257	0.99922750102039	0.455850065702717	1	0.934211875369633	1.21537972791558	0.00279670383383735	0.270156489833886	-0.281167852545951
chr1	208243671	208244270	600	-	utr5	PLXNA2	0.50250849649652	1	0.429288682013473	1	0.351801290240734	0.99922750102039	0.926309816384806	1	0.792463445973677	1.21537972791558	0.00279670383383735	0.270156489833886	-0.422916281941907
chr1	209783144	209783243	100	-	exon	C1orf74	0.851258530324051	1	0.902465045886049	1	0.961401521416806	0.99922750102039	0.890480472368099	1	0.354104201153142	-0.33883164502705	0.662470858681772	0.999571842242823	0.692935846180192
chr1	209783393	209783592	200	-	exon	C1orf74	0.709706404785158	1	0.643805568592415	1	0.701879447687422	0.99922750102039	0.343104966339979	0.952407497228454	-0.249120222156872	-0.33883164502705	0.662470858681772	0.999571842242823	0.089711422870178
chr1	212791582	212791732	151	-	exon	NSL1	0.582738966292196	1	0.616646907663692	1	0.356298867210266	0.99922750102039	0.840342380951613	1	0.554996702393211	0.112598701199826	0.77678502238793	0.999571842242823	0.442398001193385
chr1	212857938	212858038	101	-	exon	FLVCR1-AS1	0.510131097650875	1	0.504565052306151	1	0.761103139276155	0.99922750102039	0.137636189680297	0.727621149705905	0.520085932121815	0.36940431535673	0.515186584699993	0.999571842242823	0.150681616765084
chr1	213821996	213822146	151	-	exon	PROX1-AS1	0.564088977860633	1	0.521774451343227	1	0.65731642619959	0.99922750102039	0.371744553555682	0.974306448022248	-1.51614415178828	-0.259647873938409	0.654439483898175	0.999571842242823	-1.25649627784987
chr1	214378057	214384013	5957	-	utr3	PTPN14	0.955595631681032	1	0.947347027472307	1	0.739580605356293	0.99922750102039	0.140740927435979	0.73213858438203	-0.0741215608594967	-0.191630857810813	0.668257162705242	0.999571842242823	0.117509296951317
chr1	217431134	217431283	150	-	utr3	GPATCH2	0.048041723857835	1	0.0486927549322514	1	0.0624155970652185	0.99922750102039	0.0553587669983694	0.579360116220496	-0.704086146154048	-0.745542213400728	0.121405754401645	0.999571842242823	0.0414560672466803
chr1	217619918	217620117	200	-	exon	GPATCH2	0.763461880224924	1	0.840270293589814	1	0.737947624973022	0.99922750102039	0.813865573260455	1	-1.11201479124583	-0.745542213400728	0.121405754401645	0.999571842242823	-0.366472577845105
chr1	219915334	219915831	498	-	utr3	SLC30A10	0.661318926944483	1	0.727517600716777	1	0.680269390870041	0.99922750102039	0.860018376922785	1	-0.832842145001103	-0.604990783055051	0.265401937898658	0.999571842242823	-0.227851361946052
chr1	219928582	219958597	30016	-	utr5	SLC30A10	0.636399927682238	1	0.524281989451513	1	0.616934558976369	0.99922750102039	0.26072160748997	0.868267514876341	-1.0148034487397	-0.604990783055051	0.265401937898658	0.999571842242823	-0.40981266568465
chr1	224389684	224389784	101	-	utr3	WDR26	0.48219705533133	1	0.471557511802201	1	0.476786078155883	0.99922750102039	0.691698517993415	1	-0.9386156885324	0.266641997216181	0.535350731795247	0.999571842242823	-1.20525768574858
chr1	224433938	224435755	1818	-	utr5	WDR26	0.996631367983139	1	0.960616326527656	1	0.684270294628434	0.99922750102039	0.814467384067964	1	0.307483372510208	0.266641997216181	0.535350731795247	0.999571842242823	0.0408413752940269
chr1	225514711	225514961	251	-	exon	ENAH	0.486868446988654	1	0.481632299314068	1	0.154679819940849	0.99922750102039	0.969870290466846	1	0.0342678853056646	-0.41836712133873	0.377007990244051	0.999571842242823	0.452635006644394
chr1	225519212	225519561	350	-	exon	ENAH	0.767587170067587	1	0.756142931938295	1	0.21819781445754	0.99922750102039	0.821541616793352	1	-0.112913067458048	-0.41836712133873	0.377007990244051	0.999571842242823	0.305454053880682
chr1	225652742	225652992	251	-	utr5	ENAH	0.532102674066923	1	0.553790003237413	1	0.916679624420161	0.99922750102039	0.0290615852637366	0.546155053191763	-0.804958599242535	-0.41836712133873	0.377007990244051	0.999571842242823	-0.386591477903806
chr1	225846035	225846135	101	-	utr3	TMEM63A	0.901940745046359	1	0.820106575793503	1	0.913225935764702	0.99922750102039	0.919951881051894	1	0.288055207020186	0.486395141568954	0.222081532320657	0.999571842242823	-0.198339934548769
chr1	225846635	225847085	451	-	utr3	TMEM63A	0.489476126347271	1	0.556464955750692	1	0.71310015052827	0.99922750102039	0.820903117978686	1	0.377696979935291	0.486395141568954	0.222081532320657	0.999571842242823	-0.108698161633664
chr1	225879276	225882319	3044	-	utr5	TMEM63A	0.511453514728051	1	0.575747651093868	1	0.809245759773308	0.99922750102039	0.313325216196189	0.922391692472932	0.204299761437988	0.486395141568954	0.222081532320657	0.999571842242823	-0.282095380130966
chr1	225920370	225920518	149	-	utr3	PYCR2	0.95916541038879	1	0.953276038252232	1	0.988687507825297	0.99922750102039	0.228347820143136	0.835160359358502	-0.0455387331956264	0.27257642467766	0.495571356676035	0.999571842242823	-0.318115157873287
chr1	225924081	225924229	149	-	utr5	RP4-559A3.7	0.551980243318215	1	0.612717290932733	1	0.872009788023531	0.99922750102039	0.0678101044842936	0.597335822136593	0.0219363165544164	NA	NA	NA	NA
chr1	226146716	226152428	5713	-	exon	ACBD3	0.445178202179962	1	0.425674174453599	1	0.417617105461762	0.99922750102039	0.766903212641929	1	-0.715017374946771	0.0549030285881498	0.896568829523198	0.999571842242823	-0.769920403534921
chr1	226308834	226308934	101	-	utr5	LIN9	0.886198090050012	1	0.999661235804059	1	NA	NA	0.807559701836338	1	-0.822508578509836	-0.372824206719502	0.51967980255804	0.999571842242823	-0.449684371790334
chr1	226994101	226994251	151	-	utr3	CDC42BPA	0.595209600353002	1	0.583236648311676	1	0.818731413595238	0.99922750102039	0.441726138271953	1	-0.96080478734939	0.0205206139178325	0.96181575656951	0.999571842242823	-0.981325401267223
chr1	227317726	227317926	201	-	utr5	CDC42BPA	0.562449174946694	1	0.549833686435796	1	0.471995180700874	0.99922750102039	0.0290080162464357	0.546155053191763	-0.588318309324796	0.0205206139178325	0.96181575656951	0.999571842242823	-0.608838923242628
chr1	227318225	227318474	250	-	utr5	CDC42BPA	0.849096149340141	1	0.855838379539159	1	0.936515196139418	0.99922750102039	0.724868621827292	1	-0.0566619097358195	0.0205206139178325	0.96181575656951	0.999571842242823	-0.077182523653652
chr1	227731466	227731813	348	-	utr3	JMJD4	0.845410766022481	1	0.780565746992277	1	0.869006487174799	0.99922750102039	0.113415881794836	0.678367812133144	0.182621723420383	0.187203115927634	0.718243785270544	0.999571842242823	-0.00458139250725106
chr1	227732111	227732910	800	-	utr3	JMJD4	0.869065333409253	1	0.803843219730496	1	0.86865631016098	0.99922750102039	0.569703943389297	1	-0.0955878756998792	0.187203115927634	0.718243785270544	0.999571842242823	-0.282790991627513
chr1	227735014	227735213	200	-	exon	JMJD4	0.312665460565763	1	0.382546286097344	1	0.470031580005492	0.99922750102039	0.225202928694751	0.831154178999095	-1.18968429068079	0.187203115927634	0.718243785270544	0.999571842242823	-1.37688740660843
chr1	228100924	228101503	580	-	utr3	C1orf35	0.763075732120305	1	0.705771442949971	1	0.779157706278232	0.99922750102039	0.900884305471883	1	-0.22588614975357	0.00684202160816749	0.987569871279094	0.999571842242823	-0.232728171361737
chr1	228102097	228102196	100	-	exon	C1orf35	0.592793016668189	1	0.699996496838592	1	0.915395378852453	0.99922750102039	0.279815617744623	0.883835289026005	-0.289408028100835	0.00684202160816749	0.987569871279094	0.999571842242823	-0.296250049709002
chr1	228103000	228103233	234	-	utr5	C1orf35	0.329534347980347	1	0.411700790119705	1	0.585790910070852	0.99922750102039	0.652420214996772	1	-0.727070223897591	0.00684202160816749	0.987569871279094	0.999571842242823	-0.733912245505759
chr1	228106729	228106877	149	-	utr3	MRPL55	0.679194662029619	1	0.721581742869555	1	0.714967568583831	0.99922750102039	0.0142706156878238	0.546155053191763	-0.24367632475994	0.18399362806708	0.67131247083415	0.999571842242823	-0.42766995282702
chr1	228107774	228107923	150	-	utr5	MRPL55	0.426745914522769	1	0.514820269688542	1	0.666945581191675	0.99922750102039	0.0018696349966133	0.516884209141651	-0.117590767272029	0.18399362806708	0.67131247083415	0.999571842242823	-0.301584395339109
chr1	228108965	228109213	249	-	utr5	MRPL55	0.565875561835866	1	0.628045333465819	1	0.815103001745697	0.99922750102039	0.966328258954163	1	0.133264390969985	0.18399362806708	0.67131247083415	0.999571842242823	-0.0507292370970948
chr1	228394522	228395602	1081	-	utr3	TRIM11	0.732300190299957	1	0.759900438216081	1	0.86426300336355	0.99922750102039	0.149684788863524	0.745911634663566	-0.104884947820819	0.00761023333110817	0.986785872633638	0.999571842242823	-0.112495181151927
chr1	228395752	228395952	201	-	utr3	TRIM11	0.858114510758597	1	0.894319364728827	1	0.886733178424576	0.99922750102039	0.109870549615284	0.673267608374158	-0.409429362278735	0.00761023333110817	0.986785872633638	0.999571842242823	-0.417039595609843
chr1	228401074	228402195	1122	-	utr5	TRIM11	0.587786509332456	1	0.698587495174224	1	0.872231314976772	0.99922750102039	0.343277743840422	0.952515470076829	-0.0157527531740017	0.00761023333110817	0.986785872633638	0.999571842242823	-0.0233629865051099
chr1	229325180	229325378	199	-	utr3	CCSAP	0.805158218897553	1	0.84492484368037	1	0.875754742922453	0.99922750102039	0.979818687116199	1	-1.02967091068092	-0.455804364267055	0.352945031800986	0.999571842242823	-0.573866546413864
chr1	229342353	229342502	150	-	utr5	CCSAP	0.835024445488908	1	0.727860002345706	1	0.845925088949354	0.99922750102039	0.888765325105127	1	-0.401658426851561	-0.455804364267055	0.352945031800986	0.999571842242823	0.054145937415494
chr1	229594403	229594503	101	-	exon	TAF5L	0.555232665675478	1	0.554887156151514	1	0.673783032849173	0.99922750102039	0.128648914879576	0.711897540984627	-0.336906035160962	-0.105484737811514	0.796070774698272	0.999571842242823	-0.231421297349448
chr1	229594602	229594850	249	-	exon	TAF5L	0.636689704824605	1	0.622433847700761	1	0.464781002523259	0.99922750102039	0.746780878779931	1	-0.457649161210893	-0.105484737811514	0.796070774698272	0.999571842242823	-0.35216442339938
chr1	229594950	229595049	100	-	exon	TAF5L	0.997598321243429	1	0.957378003192598	1	0.941151701695919	0.99922750102039	0.586043359935809	1	-0.387099695570564	-0.105484737811514	0.796070774698272	0.999571842242823	-0.281614957759051
chr1	230323345	230323445	101	-	utr3	PGBD5	0.370301276301563	1	0.196076269222596	1	0.680206693804733	0.99922750102039	0.522633622665466	1	-1.37933144273301	-2.47949877440402	0.221103890921147	NA	1.10016733167101
chr1	230710020	230710119	100	-	exon	AGT	0.779035312064993	1	0.665085354036538	1	0.814595946775782	0.99922750102039	0.96779101040269	1	0.799636949521225	1.14038767391406	0.00682311604045909	0.424290319103464	-0.340750724392839
chr1	230710717	230776124	65408	-	utr5	AGT	0.772746936750273	1	0.804902312886065	1	0.966208316914117	0.99922750102039	0.655200907043732	1	1.15192512972498	1.14038767391406	0.00682311604045909	0.424290319103464	0.0115374558109154
chr1	230843442	230843839	398	-	utr5	C1orf198	0.818454250489712	1	0.813432942851356	1	0.984436300088607	0.99922750102039	0.333285522884952	0.943927257051566	0.105746025552831	0.0287917489663169	0.944300566456507	0.999571842242823	0.0769542765865143
chr1	230868250	230868498	249	-	utr5	C1orf198	0.395253159909558	1	0.488629157651296	1	0.659467745604642	0.99922750102039	0.0902189742070076	0.644472349339872	-0.0572333135132641	0.0287917489663169	0.944300566456507	0.999571842242823	-0.086025062479581
chr1	231019756	231019905	150	-	utr3	FAM89A	0.237208257310044	1	0.199086340520628	1	0.246310070365931	0.99922750102039	0.107089418346619	0.66862419418207	-0.106156459407013	0.646842159705451	0.632057636683734	0.999571842242823	-0.752998619112464
chr1	231224260	231224458	199	-	utr3	C1orf131	0.909224679616225	1	0.870437255006015	1	0.925145870997714	0.99922750102039	0.789178792706172	1	-0.422778592546224	-0.171477972382618	0.674076426325649	0.999571842242823	-0.251300620163606
chr1	231239104	231241187	2084	-	utr5	C1orf131	0.429442254664873	1	0.533398275922917	1	0.684423847856239	0.99922750102039	0.796850161667669	1	0.202195228506871	-0.171477972382618	0.674076426325649	0.999571842242823	0.37367320088949
chr1	231335752	231336252	501	-	exon	EXOC8	0.719955292037456	1	0.839611449681769	1	0.765709000747222	0.99922750102039	0.671264169054713	1	-0.350543863807031	0.234936511297446	0.696312340331183	0.999571842242823	-0.585480375104477
chr1	231336652	231336952	301	-	exon	EXOC8	0.307960209124961	1	0.299488785324603	1	0.265807214323462	0.99922750102039	0.019436011145307	0.546155053191763	-0.812090137672154	0.234936511297446	0.696312340331183	0.999571842242823	-1.0470266489696
chr1	231337102	231337302	201	-	exon	EXOC8	0.979336570903707	1	0.936376906360138	1	0.732546980965658	0.99922750102039	0.794346914534095	1	-0.694831614381967	0.234936511297446	0.696312340331183	0.999571842242823	-0.929768125679413
chr1	231337552	231337802	251	-	utr5	EXOC8	0.534205693430429	1	0.540302138571357	1	0.708121568242447	0.99922750102039	0.160654433834541	0.760201235927615	-0.612425679625912	0.234936511297446	0.696312340331183	0.999571842242823	-0.847362190923358
chr1	231421064	231421462	399	-	exon	EGLN1	0.619925047819861	1	0.544995011592148	1	0.333435763900226	0.99922750102039	0.982607818197455	1	0.214562617390926	0.280709785173688	0.480697942145923	0.999571842242823	-0.0661471677827617
chr1	231421611	231421810	200	-	exon	EGLN1	0.317892489094588	1	0.286885188286923	1	0.22869313908225	0.99922750102039	0.674168173170571	1	0.0989069558842988	0.280709785173688	0.480697942145923	0.999571842242823	-0.181802829289389
chr1	231421959	231422059	101	-	utr5	EGLN1	0.21783098705944	1	0.153993753176037	1	0.35690207620061	0.99922750102039	0.123360683414206	0.702477338476622	-0.507047644876682	0.280709785173688	0.480697942145923	0.999571842242823	-0.78775743005037
chr1	234607302	234608079	778	-	exon	IRF2BP2	0.920741472371151	1	0.936083809738834	1	0.962293676997803	0.99922750102039	0.00209017929044664	0.516884209141651	-0.303693766625247	0.118576775736118	0.767236562174552	0.999571842242823	-0.422270542361364
chr1	234608531	234608829	299	-	exon	IRF2BP2	0.673053659533534	1	0.797271448331749	1	0.764812843631864	0.99922750102039	0.93758775978112	1	-0.503959784844223	0.118576775736118	0.767236562174552	0.999571842242823	-0.622536560580341
chr1	234609326	234609426	101	-	exon	IRF2BP2	0.511135579340656	1	0.581944062621161	1	0.80923496201895	0.99922750102039	0.264016491176769	0.871376475209376	-0.281959505276319	0.118576775736118	0.767236562174552	0.999571842242823	-0.400536281012436
chr1	235069884	235070181	298	-	exon	LINC01348	0.646392796430639	1	0.614666646008561	1	0.47662226880024	0.99922750102039	0.977867556299208	1	0.435358800219346	-0.0703914395755753	0.871779582541188	0.999571842242823	0.505750239794922
chr1	235160601	235161202	602	-	utr3	ARID4B	0.790263699937074	1	0.839871225629972	1	0.697450803550767	0.99922750102039	0.875895661670732	1	-0.254873405416662	0.217235360975153	0.632406286500479	0.999571842242823	-0.472108766391816
chr1	235181951	235182350	400	-	exon	ARID4B	0.540276605163552	1	0.53098389430289	1	0.824755567236908	0.99922750102039	0.0259736199312012	0.546155053191763	-0.0878257551158969	0.217235360975153	0.632406286500479	0.999571842242823	-0.30506111609105
chr1	235595455	235649704	54250	-	utr5	GNG4	0.613162000988559	1	0.582531396597178	1	0.913027430582339	0.99922750102039	0.492246925362261	1	-0.165703785559104	0.705600860522208	0.107502736516082	0.999571842242823	-0.871304646081312
chr1	236064864	236065112	249	-	utr5	NID1	0.849814298424226	1	0.748011508782111	1	0.758555078045393	0.99922750102039	0.990866394285853	1	-0.327743157148575	0.136376911779333	0.713386992440408	0.999571842242823	-0.464120068927908
chr1	236281836	236281935	100	-	utr5	ERO1B	0.739284326600307	1	0.69786212684239	1	0.905738103382938	0.99922750102039	0.791808585488451	1	-0.132320921371397	-0.500380049835152	0.413236457219193	0.999571842242823	0.368059128463756
chr1	236523295	236524120	826	-	exon	LGALS8-AS1	0.553423059903314	1	0.611002102808461	1	0.686632840740108	0.99922750102039	0.640353617294025	1	0.722319861547646	1.11808626086582	0.23647170673864	0.999571842242823	-0.395766399318176
chr1	236524217	236524411	195	-	exon	LGALS8-AS1	0.770248139192261	1	0.761447382818619	1	0.52354991288232	0.99922750102039	0.74317927328164	1	1.15506735598476	1.11808626086582	0.23647170673864	0.999571842242823	0.0369810951189355
chr1	241593846	241593994	149	-	utr3	OPN3	0.864194905624629	1	0.814066315155143	1	0.798702236211263	0.99922750102039	0.799285463336991	1	-0.538095007525188	0.282805432136461	0.698994265007401	0.999571842242823	-0.820900439661649
chr1	244451787	244451886	100	-	utr5	ADSS	0.891337069645926	1	0.839580429503019	1	0.722839358201454	0.99922750102039	0.887836666579635	1	0.149070951864888	-0.0558146572449495	0.901867079494016	0.999571842242823	0.204885609109838
chr1	244863644	244864542	899	-	utr5	HNRNPU	0.633009270560895	1	0.69414504584045	1	0.910698821297978	0.99922750102039	0.348097477351382	0.955574723213733	-0.601340207362533	-0.317479518555798	0.43385525016042	0.999571842242823	-0.283860688806735
chr1	246507113	246507213	101	-	exon	SMYD3	0.924427280945558	1	0.991145819717867	1	0.982077155482642	0.99922750102039	0.839139858617996	1	0.0489667276277698	0.120261517133179	0.768798427550561	0.999571842242823	-0.0712947895054093
chr1	246851032	246851181	150	-	exon	AHCTF1	0.817989711903287	1	0.710791014579626	1	0.734216029115466	0.99922750102039	0.953446957070276	1	-1.54495645670036	-0.251372850422995	0.590219052502128	0.999571842242823	-1.29358360627736
chr1	246931679	246931878	200	-	utr5	AHCTF1	0.186436102388589	1	0.173851985524662	1	0.251605452137397	0.99922750102039	0.0732298945024685	0.609911592927826	-0.744449619669233	-0.251372850422995	0.590219052502128	0.999571842242823	-0.493076769246238
chr1	247111534	247111632	99	-	exon	C1orf229	0.748534950440521	1	0.999650171815166	1	NA	NA	0.486355732088731	1	-1.6265145445766	0.23685860770373	0.829805169094105	0.999571842242823	-1.86337315228033
chr1	247111877	247112074	198	-	exon	C1orf229	0.206992272112771	1	0.120513826327653	1	0.166556526603307	0.99922750102039	0.335470187818166	0.946046178544993	-1.07863990558267	0.23685860770373	0.829805169094105	0.999571842242823	-1.3154985132864
chr1	247299907	247300057	151	-	utr3	ZNF496	0.543390500044383	1	0.569687665590918	1	0.785930505059916	0.99922750102039	0.714794633119923	1	0.135600057994918	-0.20367057621773	0.653008721065085	0.999571842242823	0.339270634212648
chr1	247300157	247308553	8397	-	utr3	ZNF496	0.947061277846611	1	0.94449821060135	1	0.89582049881112	0.99922750102039	0.913293293919272	1	-0.533896620951499	-0.20367057621773	0.653008721065085	0.999571842242823	-0.330226044733769
chr1	247328780	247329451	672	-	exon	ZNF496	0.661976339817463	1	0.760230476933274	1	0.839592382566679	0.99922750102039	0.744228876594641	1	-0.356381389057272	-0.20367057621773	0.653008721065085	0.999571842242823	-0.152710812839542
chr1	247331451	247331700	250	-	utr5	ZNF496	0.375338581862347	1	0.431984648314961	1	0.600036418394528	0.99922750102039	0.149600457412908	0.745911634663566	-0.986905557254811	-0.20367057621773	0.653008721065085	0.999571842242823	-0.783234981037081
chr1	248811395	248811495	101	-	utr3	SH3BP5L	0.968434595315101	1	0.920078995599675	1	0.94358849812447	0.99922750102039	0.673163873874037	1	0.149695414977369	0.266724404257239	0.500958050002373	0.999571842242823	-0.11702898927987
chr1	248811894	248813211	1318	-	utr3	SH3BP5L	0.451638818005124	1	0.519562970699331	1	0.471887557657749	0.99922750102039	0.706499329322934	1	-0.354484756473707	0.266724404257239	0.500958050002373	0.999571842242823	-0.621209160730947
chr1	248850105	248850304	200	-	utr3	ZNF692	0.805971986125185	1	0.783039918012735	1	0.778951943769224	0.99922750102039	0.788751816083778	1	-0.447204082388941	-0.336395797436753	0.455456598647416	0.999571842242823	-0.110808284952188
chr10	663883	664033	151	+	utr3	PRR26	0.779574490075794	1	0.796130321458403	1	0.940052463889844	0.99922750102039	0.558164210089593	1	1.38208380100787	1.42897449129025	0.00266131728188757	0.258686570639428	-0.0468906902823805
chr10	1012539	1012639	101	+	exon	GTPBP4	0.498056764174859	1	0.605638949611525	1	0.731944465652165	0.99922750102039	0.325401062834426	0.936504258837479	-0.409889790573792	-0.309304801758271	0.413736876037092	0.999571842242823	-0.100584988815521
chr10	4983034	4983183	150	+	utr3	AKR1C1	0.984948384559363	1	0.983768929499693	1	0.850637338970594	0.99922750102039	0.308423055181151	0.917137231686728	0.344409933635264	0.432799719174657	0.312744315143951	0.999571842242823	-0.0883897855393925
chr10	5456873	5456972	100	+	exon	NET1	0.625086565484562	1	0.705754777875676	1	0.586904489636223	0.99922750102039	0.945025178575978	1	-0.60819655551884	-0.545457009707167	0.152256976907289	0.999571842242823	-0.0627395458116732
chr10	5685037	5685137	101	+	utr5	FAM208B	0.439560176230042	1	0.368997598932164	1	0.327594176006386	0.99922750102039	0.540649315938588	1	-0.372063400772286	-0.689661954098985	0.108784654492038	0.999571842242823	0.3175985533267
chr10	5730993	5731142	150	+	exon	FAM208B	0.730237884405172	1	0.701941467616635	1	0.868533193087299	0.99922750102039	0.191914463711008	0.797933872522798	-1.51736458872358	-0.689661954098985	0.108784654492038	0.999571842242823	-0.827702634624594
chr10	5746307	5746457	151	+	exon	FAM208B	0.684830966822512	1	0.668355010898862	1	0.750046511670882	0.99922750102039	0.384911913928919	0.981201495383019	-1.39689937911686	-0.689661954098985	0.108784654492038	0.999571842242823	-0.707237425017878
chr10	5746706	5746855	150	+	exon	FAM208B	0.50323654512742	1	0.511034078888904	1	0.637377046818659	0.99922750102039	0.675321587131822	1	-1.61335965346182	-0.689661954098985	0.108784654492038	0.999571842242823	-0.923697699362839
chr10	5748848	5749446	599	+	exon	FAM208B	0.992742481333449	1	0.92719252766474	1	0.905533949565928	0.99922750102039	0.989380084592457	1	-1.0798152406089	-0.689661954098985	0.108784654492038	0.999571842242823	-0.390153286509919
chr10	5906058	5906457	400	+	utr5	FBXO18	0.737893540831926	1	0.7915277234372	1	0.685168544227678	0.99922750102039	0.400268581137652	0.988749700860792	0.0641596550504439	-0.0459297404856135	0.904563792917762	0.999571842242823	0.110089395536057
chr10	5937295	5937445	151	+	utr3	FBXO18	0.841680761956258	1	0.797939024435107	1	0.85737479213649	0.99922750102039	0.153182268528019	0.749801186790606	-0.485955844321286	-0.0459297404856135	0.904563792917762	0.999571842242823	-0.440026103835672
chr10	6202954	6203103	150	+	utr5	PFKFB3	0.347291658258965	1	0.353554819378746	1	0.78989542386908	0.99922750102039	0.242253762864788	0.850874212258799	-0.866264677764694	-0.57073770620628	0.192183805421732	0.999571842242823	-0.295526971558414
chr10	6233004	6233204	201	+	utr3	PFKFB3	0.705450563397907	1	0.696649175217489	1	0.839654100731049	0.99922750102039	0.740139362461624	1	-0.908900089447159	-0.57073770620628	0.192183805421732	0.999571842242823	-0.33816238324088
chr10	6233303	6233851	549	+	utr3	PFKFB3	0.873720131796938	1	0.878237496224491	1	0.892592897734211	0.99922750102039	0.0971081088658633	0.656911083596047	-0.983432148391465	-0.57073770620628	0.192183805421732	0.999571842242823	-0.412694442185186
chr10	7965591	7965740	150	+	exon	TAF3	0.975884616954144	1	0.905522228354933	1	0.870374027095973	0.99922750102039	0.937346039527755	1	-0.219616985144038	0.166754952620907	0.684085819171564	0.999571842242823	-0.386371937764945
chr10	8014689	8014937	249	+	utr3	TAF3	0.47723254787819	1	0.55060907587108	1	0.638291962710141	0.99922750102039	0.0216274174042883	0.546155053191763	-0.197154048724039	0.166754952620907	0.684085819171564	0.999571842242823	-0.363909001344946
chr10	11852022	11852121	100	+	utr5	PROSER2	0.827067072139583	1	0.898071816534833	1	0.968735074506151	0.99922750102039	0.132041046454397	0.718091707663933	-0.41187419871954	0.0915144820031486	0.853409483525135	0.999571842242823	-0.503388680722689
chr10	11866750	11869951	3202	+	utr5	PROSER2	0.315145915506967	1	0.367224623460371	1	0.340648673909895	0.99922750102039	0.548275828040432	1	-0.655035854852595	0.0915144820031486	0.853409483525135	0.999571842242823	-0.746550336855744
chr10	11870100	11870644	545	+	utr3	PROSER2	0.935742970177539	1	0.904959029124851	1	0.899312477806924	0.99922750102039	0.100951870746128	0.660784051497679	-0.425315821997573	0.0915144820031486	0.853409483525135	0.999571842242823	-0.516830304000722
chr10	13099948	13100297	350	+	utr5	OPTN	0.730981382825107	1	0.813349368179503	1	0.858256623275568	0.99922750102039	0.543603718324158	1	0.755829987973567	0.630756434871416	0.142213697547084	0.999571842242823	0.125073553102152
chr10	13112510	13112610	101	+	utr3	OPTN	0.6498343426161	1	0.734807296306795	1	0.742658244897697	0.99922750102039	0.797931291258741	1	0.390527322566724	0.630756434871416	0.142213697547084	0.999571842242823	-0.240229112304692
chr10	14843383	14843831	449	+	utr3	HSPA14	0.993080622416521	1	0.968414323307997	1	0.994286033996675	0.99922750102039	0.0807797855443689	0.626849193901197	-0.247297264681471	-0.196818378699722	0.633452619422322	0.999571842242823	-0.0504788859817485
chr10	22321360	22321510	151	+	utr5	BMI1	0.498321752000555	1	0.531766718267062	1	0.939917488235463	0.99922750102039	0.621310460990447	1	-0.649288679596031	0.499986871156553	0.317854412863011	0.999571842242823	-1.14927555075258
chr10	22329243	22329444	202	+	exon	COMMD3-BMI1	0.839744140415891	1	0.906544979327076	1	0.681532738084833	0.99922750102039	0.329378456926119	0.9399526356368	-0.274299171026026	NA	NA	NA	NA
chr10	23440700	23440849	150	+	exon	OTUD1	0.47771153270504	1	0.469469216737206	1	0.510902668669827	0.99922750102039	0.0688390441729682	0.602612854960275	-0.619127388710875	0.681678441153221	0.285232146676081	0.999571842242823	-1.3008058298641
chr10	25023874	25023973	100	+	exon	THNSL1	0.247477973014708	1	0.232359346045213	1	0.256391964973001	0.99922750102039	0.10488082044529	0.668621483462909	-1.7451756032536	0.142868027965701	0.820892922083609	0.999571842242823	-1.88804363121931
chr10	27155421	27155520	100	+	utr5	MASTL	0.933168303944596	1	0.889564218806195	1	0.838756120038525	0.99922750102039	0.394202602375706	0.986423580874101	-0.51043070028254	-0.460002334232698	0.278272124492998	0.999571842242823	-0.0504283660498415
chr10	27504274	27504423	150	+	utr5	RAB18	0.465356919540549	1	0.535886363242153	1	0.507327869540102	0.99922750102039	0.765755789720016	1	0.580866203955394	0.766724744207297	0.0703733911145103	0.999571842242823	-0.185858540251903
chr10	28532793	28533447	655	+	utr5	WAC	0.373847678550993	1	0.426565299447437	1	0.501810847267973	0.99922750102039	0.23975146625367	0.847577917675756	-0.580201639423923	-0.29324120173347	0.456800324074125	0.999571842242823	-0.286960437690453
chr10	28677539	28677736	198	+	utr5	BAMBI	0.842596669480089	1	0.873233106205859	1	0.865138886212865	0.99922750102039	0.695474230271345	1	0.116046833795391	-0.285034639225926	0.472079002153595	0.999571842242823	0.401081473021317
chr10	28682201	28682299	99	+	exon	BAMBI	0.784849462514451	1	0.757073351926213	1	0.542891123485714	0.99922750102039	0.957153877493885	1	-1.05478251268882	-0.285034639225926	0.472079002153595	0.999571842242823	-0.769747873462894
chr10	29421809	29422058	250	+	exon	SVIL-AS1	0.824436771182738	1	0.791280673318388	1	0.855717590999708	0.99922750102039	0.0815356061741208	0.627005141591942	0.324442807480438	0.258895604041977	0.545174510888873	0.999571842242823	0.0655472034384608
chr10	31526914	31527214	301	+	utr3	ZEB1	0.648829576079731	1	0.622884380521856	1	0.650162352243754	0.99922750102039	0.678787971977482	1	-0.626680828548381	-0.136393575259826	0.77189901232249	0.999571842242823	-0.490287253288555
chr10	35569224	35569424	201	+	utr3	CCNY	0.845138322455546	1	0.809989432224854	1	0.888578353667238	0.99922750102039	0.909509850208163	1	-0.151017675304924	0.393665276021869	0.307097358750365	0.999571842242823	-0.544682951326793
chr10	42796722	42797021	300	+	exon	BMS1	0.874140428327832	1	0.941603353989457	1	0.871651004920518	0.99922750102039	0.120287091801658	0.694791697322012	-0.420447288456477	-0.458505398408368	0.294672719918843	0.999571842242823	0.0380581099518918
chr10	42830962	42831309	348	+	utr3	BMS1	0.842327815307292	1	0.848160033012998	1	0.972921940951208	0.99922750102039	0.0765840163876985	0.620320391660852	-0.561163767344209	-0.458505398408368	0.294672719918843	0.999571842242823	-0.102658368935841
chr10	44984793	44984893	101	+	utr3	RASSF4	0.847905109041842	1	0.749175024658424	1	0.677955094837388	0.99922750102039	0.971461553370074	1	0.16196376916659	-0.00532988941125006	0.988517124939778	0.999571842242823	0.16729365857784
chr10	44993346	44993546	201	+	utr3	RASSF4	0.848676499338348	1	0.874096562511412	1	0.864163794881526	0.99922750102039	0.0431918225254777	0.569975607491144	-0.164907656373259	-0.00532988941125006	0.988517124939778	0.999571842242823	-0.159577766962009
chr10	45789081	45789230	150	+	exon	FAM21C	0.758997287338125	1	0.717597516108636	1	0.687690993056981	0.99922750102039	0.814643147862814	1	-0.30641740446439	-0.2713745974857	0.598043420163853	0.999571842242823	-0.0350428069786902
chr10	50129629	50129827	199	+	utr3	FAM21A	0.615501370895734	1	0.644387088187088	1	0.786375027468248	0.99922750102039	1	1	-0.0830051453421172	-0.443923933643523	0.326915549546297	0.999571842242823	0.360918788301406
chr10	50635566	50635665	100	+	exon	SGMS1-AS1	0.821714320910071	1	0.806078303439853	1	0.940125332225685	0.99922750102039	0.997411745367057	1	0.345487173433909	0.276246751276583	0.694869379959294	0.999571842242823	0.0692404221573266
chr10	50658740	50658937	198	+	exon	BEND3P1	0.608541817346409	1	0.569472057983337	1	0.848347310867159	0.99922750102039	0.367349862072695	0.969276259939767	0.27804319117349	0.257087432255938	0.749726889178089	0.999571842242823	0.0209557589175525
chr10	58335025	58335224	200	+	utr5	UBE2D1	0.638955922137649	1	0.544154985429596	1	0.427341487157984	0.99922750102039	0.450100755231805	1	-0.187363281846764	-0.315808207842504	0.516965976807983	0.999571842242823	0.12844492599574
chr10	59176690	59176889	200	+	utr5	PHYHIPL	0.51198584184474	1	0.595045131248077	1	0.910924801274608	0.99922750102039	0.15041891312254	0.747161946784035	-0.764192455461813	-0.266360064615279	0.505523236444818	0.999571842242823	-0.497832390846534
chr10	62092415	62092663	249	+	exon	ARID5B	0.309112860102552	1	0.358097263809742	1	0.278869134358311	0.99922750102039	0.859933849807965	1	-0.108944408158098	-0.150010884043619	0.698925616318022	0.999571842242823	0.0410664758855216
chr10	62805006	62805999	994	+	utr3	ADO	0.914999024971012	1	0.92631092535041	1	0.898571045947793	0.99922750102039	0.345730754117189	0.954174444140075	-0.34756200487963	-0.0656614021642985	0.87477500137576	0.999571842242823	-0.281900602715331
chr10	63465278	63465427	150	+	exon	JMJD1C-AS1	0.94820670228673	1	0.964176374322525	1	0.865739315461573	0.99922750102039	0.970992851420269	1	0.467438391965674	-0.0078118812752383	0.995786741473116	NA	0.475250273240912
chr10	63465772	63465921	150	+	exon	JMJD1C-AS1	0.420938340520385	1	0.46571231420523	1	0.619168693884835	0.99922750102039	0.458774161799058	1	0.271135557271464	-0.0078118812752383	0.995786741473116	NA	0.278947438546702
chr10	68988870	68989167	298	+	exon	KIF1BP	0.60683746329088	1	0.618137483452006	1	0.443233549586067	0.99922750102039	0.987330599465273	1	-0.647257685747709	-0.430302212454569	0.33499351898128	0.999571842242823	-0.21695547329314
chr10	69208850	69208999	150	+	exon	SUPV3L1	0.4491821656291	1	0.48565529690558	1	0.520151711398867	0.99922750102039	0.0575133925964315	0.580147892617187	-0.56395287503458	-0.334688966388162	0.398419762763955	0.999571842242823	-0.229263908646418
chr10	69220452	69227259	6808	+	exon	HKDC1	0.760466624028885	1	0.803518358119241	1	0.711106113869901	0.99922750102039	0.88585545089675	1	0.456605694739142	0.626879474382086	0.168656026417787	0.999571842242823	-0.170273779642944
chr10	69240720	69243348	2629	+	exon	HKDC1	0.512126348295721	1	0.590912179096208	1	0.609784461097982	0.99922750102039	0.451710977998552	1	0.614920221266781	0.626879474382086	0.168656026417787	0.999571842242823	-0.0119592531153049
chr10	69266717	69266866	150	+	utr3	HKDC1	0.786867176318878	1	0.805499012162771	1	0.993445687824858	0.99922750102039	0.0303746015017502	0.546155053191763	-0.135534730959746	0.626879474382086	0.168656026417787	0.999571842242823	-0.762414205341832
chr10	69451523	69451623	101	+	utr5	TSPAN15	0.770971284604301	1	0.785972417345571	1	0.94925598583183	0.99922750102039	0.394588062137253	0.986423580874101	0.715393330583022	1.13411941439845	0.017636603197829	0.674628682911348	-0.418726083815427
chr10	70404379	70404478	100	+	utr5	EIF4EBP2	0.654687916510999	1	0.721128612868699	1	0.866977370523815	0.99922750102039	0.535737329613952	1	-1.19262041974912	-0.448145812579393	0.241048763909677	0.999571842242823	-0.744474607169723
chr10	70815961	70816845	885	+	utr5	SGPL1	0.0961644099322825	1	0.116422623290196	1	0.0472180928808606	0.99922750102039	0.358819725196656	0.961454177647743	-1.04065782341453	0.123875396890599	0.755772831595839	0.999571842242823	-1.16453322030512
chr10	70877281	70877431	151	+	utr3	SGPL1	0.665472928253725	1	0.73602624487491	1	0.864451556748657	0.99922750102039	0.995656037054787	1	-0.0142783085512079	0.123875396890599	0.755772831595839	0.999571842242823	-0.138153705441807
chr10	71362590	71362739	150	+	utr3	SLC29A3	0.975852442726324	1	0.989426394440706	1	0.928710944170224	0.99922750102039	0.0404401616220299	0.565893314608997	0.423810562561864	0.597334771866423	0.119106930261553	0.999571842242823	-0.173524209304559
chr10	71964365	72005854	41490	+	utr5	CHST3	0.547200069975183	1	0.536120093779719	1	0.754027913725183	0.99922750102039	0.597610375014004	1	-0.215588112356136	-0.0738184661600879	0.839831064816004	0.999571842242823	-0.141769646196048
chr10	72007292	72007441	150	+	exon	CHST3	0.765576472177602	1	0.735917476260865	1	0.733813226963207	0.99922750102039	0.578188823719914	1	0.0479384020162724	-0.0738184661600879	0.839831064816004	0.999571842242823	0.12175686817636
chr10	72007591	72008885	1295	+	utr3	CHST3	0.721395553523454	1	0.786474419167223	1	0.810394665379386	0.99922750102039	0.189848355658944	0.796013356040851	-0.575438003300588	-0.0738184661600879	0.839831064816004	0.999571842242823	-0.501619537140501
chr10	72009283	72009432	150	+	utr3	CHST3	0.869460208638319	1	0.839989569414881	1	0.913000878364828	0.99922750102039	0.69646450346765	1	-0.406602130875486	-0.0738184661600879	0.839831064816004	0.999571842242823	-0.332783664715398
chr10	72010229	72010428	200	+	utr3	CHST3	0.965304461115495	1	0.962411922772808	1	0.983335083801609	0.99922750102039	0.967723795667665	1	-0.124420218861585	-0.0738184661600879	0.839831064816004	0.999571842242823	-0.0506017527014972
chr10	72010677	72010826	150	+	utr3	CHST3	0.855410551530397	1	0.939939372885692	1	0.994688017330591	0.99922750102039	0.132599748190122	0.718702598564175	-0.388320655392375	-0.0738184661600879	0.839831064816004	0.999571842242823	-0.314502189232287
chr10	72010976	72011274	299	+	utr3	CHST3	0.697651845676425	1	0.646606589619967	1	0.654834805110915	0.99922750102039	0.902031781539243	1	-0.595443220645278	-0.0738184661600879	0.839831064816004	0.999571842242823	-0.52162475448519
chr10	72011374	72011623	250	+	utr3	CHST3	0.458022647724992	1	0.491311402611735	1	0.671185581123984	0.99922750102039	0.0128006498659348	0.546155053191763	-0.429797518420775	-0.0738184661600879	0.839831064816004	0.999571842242823	-0.355979052260687
chr10	72274959	72275056	98	+	exon	DDIT4	0.828988918891649	1	0.924238290519543	1	0.699183841530958	0.99922750102039	0.821053838073205	1	-1.61890736800972	-0.648973568458975	0.656674772836728	0.999571842242823	-0.969933799550748
chr10	72932540	72932639	100	+	utr3	OIT3	0.486978405522016	1	0.431244240695362	1	0.703296589900668	0.99922750102039	0.172012037825529	0.772378663605387	0.914726843498751	1.99453942404124	0.0945298558946117	0.999571842242823	-1.07981258054249
chr10	73252890	73253038	149	+	exon	DNAJC9-AS1	0.609610061101885	1	0.613295201373994	1	0.977239183366104	0.99922750102039	0.107719706551022	0.668914072882322	0.219337275820591	2.75335961491737	0.572362019741937	NA	-2.53402233909677
chr10	73730562	73730807	246	+	exon	GLUD1P3	0.27768911771447	1	0.226451442687002	1	0.270279987603892	0.99922750102039	0.174686344590704	0.777320988854103	-0.30618838048911	-0.556389962084522	0.558622457627947	0.999571842242823	0.250201581595412
chr10	73772341	73772836	496	+	exon	FUT11	0.484194052654039	1	0.560351351074965	1	0.64560530371675	0.99922750102039	0.4742984277846	1	-0.612408699673001	0.409107366567301	0.389858161231693	0.999571842242823	-1.0215160662403
chr10	73773431	73773778	348	+	exon	FUT11	0.927608802213874	1	0.899701007297394	1	0.858679311392705	0.99922750102039	0.779318805697963	1	0.233805863948584	0.409107366567301	0.389858161231693	0.999571842242823	-0.175301502618716
chr10	73775560	73775808	249	+	utr3	FUT11	0.984980740037058	1	0.955747955418602	1	0.959464209787117	0.99922750102039	0.649225383530246	1	0.178209207530944	0.409107366567301	0.389858161231693	0.999571842242823	-0.230898159036357
chr10	73792085	73792483	399	+	exon	ZSWIM8	0.737473360704577	1	0.81079474123052	1	0.989431907825955	0.99922750102039	0.41367410512024	0.997304737155222	0.670565824102785	0.667056162978858	0.0761543602041419	0.999571842242823	0.00350966112392681
chr10	73916647	73916747	101	+	utr3	PLAU	0.270621388069829	1	0.258114102341018	1	0.401450952001409	0.99922750102039	0.0253148081064605	0.546155053191763	-1.29345019177481	0.386800866090735	0.557865127429522	0.999571842242823	-1.68025105786554
chr10	74176624	74176724	101	+	utr5	ADK	0.873407670663128	1	0.94050185016126	1	0.83560773946523	0.99922750102039	0.878313485432437	1	-0.345645116684791	-0.514182948096971	0.17638523852549	0.999571842242823	0.16853783141218
chr10	74176823	74200800	23978	+	utr5	ADK	0.839759000213691	1	0.921789880989271	1	0.877521221262868	0.99922750102039	0.970482561833336	1	-0.664485650267732	-0.514182948096971	0.17638523852549	0.999571842242823	-0.150302702170761
chr10	75022072	75022172	101	+	exon	KAT6B	0.988194224671461	1	0.946595949359832	1	0.869189285346436	0.99922750102039	0.89744227314592	1	-0.807013135786618	-0.0486727777361974	0.910353187962894	0.999571842242823	-0.758340358050421
chr10	75028872	75029522	651	+	exon	KAT6B	0.913792174715592	1	0.872069201240575	1	0.687124523719307	0.99922750102039	0.901071551703497	1	-0.0180515701727261	-0.0486727777361974	0.910353187962894	0.999571842242823	0.0306212075634714
chr10	75030572	75031022	451	+	exon	KAT6B	0.37103884664138	1	0.381122610282448	1	0.356414278573536	0.99922750102039	0.232514744324035	0.840855375222782	-1.29603367829522	-0.0486727777361974	0.910353187962894	0.999571842242823	-1.24736090055903
chr10	75111676	75150760	39085	+	utr5	SAMD8	0.936259129983975	1	0.873877367111132	1	0.989970169243144	0.99922750102039	0.538411338316008	1	-0.427370990286745	0.385858123349303	0.449388536992996	0.999571842242823	-0.813229113636048
chr10	75210685	75210818	134	+	utr5	VDAC2	0.411079464651244	1	0.377471752641454	1	0.483287395487168	0.99922750102039	0.650259878626569	1	0.0285663349832912	0.186616001539917	0.64521777774254	0.999571842242823	-0.158049666556626
chr10	75401619	75401719	101	+	exon	ZNF503-AS2	0.208152595609707	1	0.204154320134958	1	0.196133721558738	0.99922750102039	0.178883144601112	0.782395254443272	-1.04833712258362	0.303603889094469	0.510907306691763	0.999571842242823	-1.35194101167809
chr10	75402069	75402168	100	+	exon	ZNF503-AS2	0.954769513139307	1	0.959897063872178	1	0.822716192550524	0.99922750102039	0.834829382898063	1	0.501174027114777	0.303603889094469	0.510907306691763	0.999571842242823	0.197570138020308
chr10	75407433	75407733	301	+	exon	ZNF503-AS2	0.816333827103073	1	0.799445416481748	1	0.740434506327692	0.99922750102039	0.629431623006216	1	0.161497242527689	0.303603889094469	0.510907306691763	0.999571842242823	-0.142106646566779
chr10	75408083	75408183	101	+	exon	ZNF503-AS2	0.379910414466499	1	0.448670921056384	1	0.565380342471791	0.99922750102039	0.562081951533955	1	-0.864471199502851	0.303603889094469	0.510907306691763	0.999571842242823	-1.16807508859732
chr10	79312779	79313529	751	+	utr3	ZMIZ1	0.92643326791153	1	0.968663881445911	1	0.823211509154661	0.99922750102039	0.74590540436447	1	-0.151139416121826	0.116201149624249	0.795144280629232	0.999571842242823	-0.267340565746075
chr10	79683644	79683793	150	+	exon	BEND3P3	0.651528637393739	1	0.574307710792728	1	0.56257570529487	0.99922750102039	0.662295753533521	1	-0.437295804364127	-0.514029271101918	0.683880801253111	0.999571842242823	0.0767334667377904
chr10	79683993	79684142	150	+	exon	BEND3P3	0.86948744495181	1	0.889623920385771	1	0.938054673149968	0.99922750102039	0.896663737243726	1	-0.969573092840692	-0.514029271101918	0.683880801253111	0.999571842242823	-0.455543821738774
chr10	79684590	79684789	200	+	exon	BEND3P3	0.60516587743903	1	0.547023185452009	1	0.686287583834642	0.99922750102039	0.241933567461708	0.850864768994808	-0.843581922799089	-0.514029271101918	0.683880801253111	0.999571842242823	-0.329552651697172
chr10	79826679	79826825	147	+	exon	RP11-182L21.6	0.83981103473151	1	0.901619283367548	1	0.974324798058998	0.99922750102039	0.613549415658768	1	-0.615769520790146	-0.212620345493085	0.840900423265352	0.999571842242823	-0.403149175297061
chr10	80517984	80518683	700	+	utr3	TSPAN14	0.950010995469748	1	0.883009139366066	1	0.849730166932852	0.99922750102039	0.848885267468949	1	-0.239703216594183	-0.0962799220917828	0.800244048108631	0.999571842242823	-0.143423294502401
chr10	80521282	80521431	150	+	utr3	TSPAN14	0.933725297468852	1	0.872735457374689	1	0.879531535639895	0.99922750102039	0.174100800196354	0.776359006763413	0.107267425127392	-0.0962799220917828	0.800244048108631	0.999571842242823	0.203547347219175
chr10	86756650	86756799	150	+	utr5	BMPR1A	0.368912256838878	1	0.319304058905181	1	0.537401193046719	0.99922750102039	0.21294643735901	0.816208704954952	-0.950381643568878	-0.851906683536086	0.0852924325381928	0.999571842242823	-0.0984749600327924
chr10	86958618	86958768	151	+	utr5	SNCG	0.688450778858138	1	0.679324795159662	1	0.868434800725133	0.99922750102039	1	1	3.37863056184184	2.24657506907796	0.00549595881865112	0.385300758950037	1.13205549276389
chr10	86960046	86962621	2576	+	exon	SNCG	0.343863222976064	1	0.307048126460537	1	0.498050088241528	0.99922750102039	0.0840539296606896	0.630926523821961	2.16187736509287	2.24657506907796	0.00549595881865112	0.385300758950037	-0.0846977039850882
chr10	87094460	87094560	101	+	utr5	FAM35A	0.707337216284897	1	0.582428087436624	1	0.304717219235537	0.99922750102039	0.898624154201897	1	-0.440149273941008	-0.0498587298125459	0.909396761781675	0.999571842242823	-0.390290544128462
chr10	87505172	87505468	297	+	exon	MINPP1	0.63346080425333	1	0.656753707545655	1	0.95383072659952	0.99922750102039	0.0786325718975998	0.624551519511915	0.00789825743900366	0.327161974156171	0.458852647767203	0.999571842242823	-0.319263716717168
chr10	87864259	87864608	350	+	utr5	PTEN	0.686006840457878	1	0.68304885277426	1	0.974362726068727	0.99922750102039	0.199344681186711	0.802384185001406	-0.592982431961028	0.0693119302595282	0.885213615454386	0.999571842242823	-0.662294362220556
chr10	88990632	88990832	201	+	utr5	FAS	0.684465006249961	1	0.718885649247993	1	0.773000182117558	0.99922750102039	0.970544304444875	1	-0.148640905470622	0.200275611641868	0.698248445104161	0.999571842242823	-0.34891651711249
chr10	88990985	88991285	301	+	exon	FAS	0.999801304810529	1	0.974377078661178	1	0.827208642445091	0.99922750102039	0.066505243766221	0.59331088518036	-0.7128991599442	0.200275611641868	0.698248445104161	0.999571842242823	-0.913174771586068
chr10	91220671	91222821	2151	+	utr5	PCGF5	0.88166113674574	1	0.926847034299444	1	0.908201477301592	0.99922750102039	0.257438903920022	0.863900923380459	0.000711410899529445	0.257931380260943	0.516276321279669	0.999571842242823	-0.257219969361413
chr10	91410443	91410543	101	+	exon	HECTD2	0.8536722392704	1	0.415779624614028	1	0.61614159456172	0.99922750102039	0.991788792286403	1	0.885916023957854	-1.04354741449895	0.147417062099365	0.999571842242823	1.9294634384568
chr10	91798461	91798660	200	+	utr5	TNKS2	0.752890856837698	1	0.637935035338778	1	0.797296379263275	0.99922750102039	0.876225452726148	1	-1.54632704635588	-0.421495554271603	0.344994980556813	0.999571842242823	-1.12483149208427
chr10	92216470	92216563	94	+	exon	NHP2P1	0.295760557355316	1	0.308659675088184	1	0.739091810996922	0.99922750102039	0.527709050872974	1	0.250730627978233	-0.47590078917189	0.460595520588866	0.999571842242823	0.726631417150123
chr10	92291213	92291362	150	+	utr5	MARCH5	0.755025228697766	1	0.848453068213693	1	0.927492763305827	0.99922750102039	0.893706944211915	1	-1.06260643674142	-0.0917888447379181	0.815297079387418	0.999571842242823	-0.970817592003498
chr10	92593286	92593435	150	+	utr5	KIF11	0.443842112850487	1	0.413850121370575	1	0.631517732004274	0.99922750102039	0.0486698669106688	0.569975607491144	-1.14967492867282	-0.464941173354735	0.233066929873156	0.999571842242823	-0.684733755318081
chr10	92848556	92893370	44815	+	exon	EXOC6	0.846696932511824	1	0.810498373308546	1	0.923746056902499	0.99922750102039	0.663061653758464	1	-0.303461319766329	-0.0599841014170335	0.88852412606584	0.999571842242823	-0.243477218349296
chr10	94402604	94402902	299	+	utr5	TBC1D12	0.9428393725692	1	0.977373530205361	1	0.87800192530507	0.99922750102039	0.521302524110932	1	-0.528733252273287	-0.418932293076244	0.412193775642548	0.999571842242823	-0.109800959197043
chr10	94403201	94403450	250	+	exon	TBC1D12	0.200516238478449	1	0.0595524083447238	1	0.202915504315536	0.99922750102039	0.374393156059531	0.975637166987922	-0.862313675176204	-0.418932293076244	0.412193775642548	0.999571842242823	-0.44338138209996
chr10	95908006	95911302	3297	+	utr5	CC2D2B	0.324881244031899	1	0.261325601337188	1	0.531764349006568	0.99922750102039	0.127083189770221	0.709083792475179	-0.213293510318063	1.54655042976444	0.421952054986416	NA	-1.7598439400825
chr10	96955016	96955366	351	+	exon	LCOR	0.788242743095226	1	0.745963249743006	1	0.889864009697871	0.99922750102039	0.872053274045314	1	-1.23858083594384	0.0757500920506349	0.869700408633197	0.999571842242823	-1.31433092799447
chr10	96955566	96955766	201	+	exon	LCOR	0.275394224030133	1	0.290835941494083	1	0.251055614650551	0.99922750102039	0.457913891868563	1	-1.27415577257745	0.0757500920506349	0.869700408633197	0.999571842242823	-1.34990586462809
chr10	96984713	96984813	101	+	exon	LCOR	0.479883026944293	1	0.520727797903211	1	0.568926652224855	0.99922750102039	0.734658317261749	1	-0.659190425020043	0.0757500920506349	0.869700408633197	0.999571842242823	-0.734940517070678
chr10	96984963	96985113	151	+	exon	LCOR	0.762115004600718	1	0.738995592338089	1	0.710183308393694	0.99922750102039	0.384094891683386	0.981007184325447	-0.350306329547038	0.0757500920506349	0.869700408633197	0.999571842242823	-0.426056421597673
chr10	97320166	97320416	251	+	utr3	FRAT1	0.313792825537884	1	0.389350557788842	1	0.362730138813793	0.99922750102039	0.00748948832833607	0.546155053191763	-0.573761408283916	-0.0796744361493222	0.896008138458849	0.999571842242823	-0.494086972134594
chr10	97334564	97334659	96	+	exon	RP11-452K12.4	0.893977573562369	1	0.814885012718578	1	0.797937390685143	0.99922750102039	0.313474990586385	0.922391692472932	-0.905603828666186	-3.55276713296809	0.462424088123318	NA	2.6471633043019
chr10	97401165	97401264	100	+	exon	RP11-452K12.7	0.593986991365296	1	0.624796130341892	1	0.60032801054256	0.99922750102039	0.77667671389894	1	-0.0180532962767374	NA	NA	NA	NA
chr10	97446230	97446330	101	+	utr5	ZDHHC16	0.164012177360151	1	0.154987327249145	1	0.481565251696592	0.99922750102039	0.187489535167047	0.794707043928604	0.048520718436563	0.526654688255498	0.176001222911206	0.999571842242823	-0.478133969818935
chr10	97456973	97457122	150	+	utr3	ZDHHC16	0.838801232794108	1	0.811973565577498	1	0.782798621574985	0.99922750102039	0.960798125402897	1	-0.179561191478431	0.526654688255498	0.176001222911206	0.999571842242823	-0.706215879733929
chr10	97499209	97570673	71465	+	utr3	UBTD1	0.806780806947234	1	0.795429990030051	1	0.871168403694284	0.99922750102039	0.659722703990168	1	0.162996891893884	0.452742690631652	0.310738423570804	0.999571842242823	-0.289745798737768
chr10	97673660	97673941	282	+	utr3	RP11-548K23.11	0.635966595527391	1	0.694196689442784	1	0.878978446651199	0.99922750102039	0.869960724452382	1	0.500703681611525	NA	NA	NA	NA
chr10	97675437	97675736	300	+	utr3	PI4K2A	0.693141206315338	1	0.697011641648362	1	0.95909827486436	0.99922750102039	0.365807464915233	0.96657536175729	0.474497870976334	0.470204492084551	0.252154841325022	0.999571842242823	0.00429337889178288
chr10	97737221	97738522	1302	+	utr5	ZFYVE27	0.777900409596251	1	0.71815237131755	1	0.798549370524231	0.99922750102039	0.667971524694904	1	0.694875607453411	0.622147370664441	0.100662652861694	0.999571842242823	0.0727282367889699
chr10	97750441	97753150	2710	+	exon	ZFYVE27	0.318881808842662	1	0.419473420080487	1	0.664573235747331	0.99922750102039	0.111795524924301	0.676508664281198	1.0386235845879	0.622147370664441	0.100662652861694	0.999571842242823	0.416476213923455
chr10	97759458	97759858	401	+	utr3	ZFYVE27	0.908832726668428	1	0.925267525816012	1	0.936504414655039	0.99922750102039	0.0606104643077755	0.584834382430939	0.434891728849131	0.622147370664441	0.100662652861694	0.999571842242823	-0.18725564181531
chr10	98255651	98255748	98	+	exon	RP11-34A14.3	0.929908539469635	1	0.936929301733423	1	0.754333089059455	0.99922750102039	0.0699000333871886	0.605333284688424	0.555710576347145	0.378924470879608	0.730648949454892	0.999571842242823	0.176786105467537
chr10	99330491	99330739	249	+	exon	CNNM1	0.575230651048198	1	0.602187737328393	1	0.792002222724606	0.99922750102039	0.244753024597551	0.852956233977175	0.315640164962985	0.816142904898346	0.0684526031033404	0.999571842242823	-0.500502739935362
chr10	99391745	99391894	150	+	utr3	CNNM1	0.790166660821181	1	0.739264338849574	1	0.671161335352663	0.99922750102039	0.3052785762618	0.913112498396004	0.61468342699163	0.816142904898346	0.0684526031033404	0.999571842242823	-0.201459477906716
chr10	99391994	99392093	100	+	utr3	CNNM1	0.745889829657926	1	0.719183564405271	1	0.695297443983643	0.99922750102039	0.954375232667332	1	-0.0124242884601209	0.816142904898346	0.0684526031033404	0.999571842242823	-0.828567193358467
chr10	100382485	100382780	296	+	exon	OLMALINC	0.804517781798586	1	0.751525073656524	1	0.959578169793723	0.99922750102039	0.191386822921802	0.797121962907301	0.0814290959650488	0.397876912853682	0.477791616687114	0.999571842242823	-0.316447816888634
chr10	100548149	100548349	201	+	utr3	HIF1AN	0.673232137227562	1	0.738744995857169	1	0.822258088730784	0.99922750102039	0.959813722303681	1	-0.0148302393778464	0.0507319910182491	0.904084057606765	0.999571842242823	-0.0655622303960955
chr10	100912918	100913218	301	+	utr5	SLF2	0.597375489074944	1	0.610067661569122	1	0.506262886796441	0.99922750102039	0.156629631436867	0.755318835064929	0.203743797047693	0.196818129447197	0.669290191555872	0.999571842242823	0.00692566760049626
chr10	101002499	101002699	201	+	utr5	LZTS2	0.744351014720467	1	0.745020416941831	1	0.956063575058585	0.99922750102039	0.253703276508788	0.860445120929628	0.0950007139694904	0.234829666520084	0.570611806165788	0.999571842242823	-0.139828952550593
chr10	101002849	101002949	101	+	exon	LZTS2	0.780955960492401	1	0.877519156493618	1	0.966082649007291	0.99922750102039	0.373359582721045	0.975019363628402	0.101299649935641	0.234829666520084	0.570611806165788	0.999571842242823	-0.133530016584443
chr10	101003777	101007636	3860	+	utr3	LZTS2	0.914066877932942	1	0.993088980676176	1	0.959885224245747	0.99922750102039	0.908721936609766	1	-0.266226996926923	0.234829666520084	0.570611806165788	0.999571842242823	-0.501056663447007
chr10	101067389	101068032	644	+	exon	KAZALD1	0.778964594226038	1	0.831578256562273	1	0.660208406867138	0.99922750102039	0.679406303475844	1	0.696379182736542	0.992377344645839	0.0319519792098066	0.80072505663898	-0.295998161909297
chr10	101553244	101553394	151	+	utr3	BTRC	0.649661003317759	1	0.636902405752443	1	0.776132982877626	0.99922750102039	0.419902554887369	1	-0.963589173714864	0.108554634202981	0.802174108127784	0.999571842242823	-1.07214380791785
chr10	101609374	101609521	148	+	utr3	DPCD	0.747826308343162	1	0.815016541327182	1	0.993577469527414	0.99922750102039	0.0425814724955462	0.569975607491144	0.145056316267217	0.442835849614077	0.353489923315184	0.999571842242823	-0.297779533346859
chr10	101828679	101828779	101	+	exon	KCNIP2-AS1	0.509979936473494	1	0.42627173350221	1	0.611548314968095	0.99922750102039	0.7264831251761	1	0.189036030405691	-0.862646905642554	0.586128146031956	NA	1.05168293604824
chr10	102066139	102066539	401	+	exon	HPS6	0.774748058426389	1	0.780347153781379	1	0.760566593008964	0.99922750102039	0.140208086609823	0.731400208823336	0.11118681574395	0.278551417666559	0.544047600446026	0.999571842242823	-0.167364601922608
chr10	102066689	102067089	401	+	exon	HPS6	0.977945988942352	1	0.882184203833876	1	0.990754200077294	0.99922750102039	0.791978474969282	1	-0.149390839572002	0.278551417666559	0.544047600446026	0.999571842242823	-0.42794225723856
chr10	102067239	102067938	700	+	utr3	HPS6	0.849768549272689	1	0.91073465370702	1	0.741809481217946	0.99922750102039	0.183772194649889	0.787986257750865	-0.247834383831186	0.278551417666559	0.544047600446026	0.999571842242823	-0.526385801497744
chr10	102133094	102137922	4829	+	exon	PPRC1	0.702374985033016	1	0.77818990364538	1	0.825618876418466	0.99922750102039	0.169101030980148	0.767000153565044	-0.887278419837054	-0.366432268718895	0.37798239992712	0.999571842242823	-0.520846151118159
chr10	102139233	102139483	251	+	exon	PPRC1	0.785674701642771	1	0.859495507001536	1	0.944128264243254	0.99922750102039	0.409517452640871	0.994950098157715	-0.717957147346252	-0.366432268718895	0.37798239992712	0.999571842242823	-0.351524878627357
chr10	102139583	102140132	550	+	exon	PPRC1	0.606984094667362	1	0.568827020621873	1	0.521161692771613	0.99922750102039	0.763581686136637	1	-0.569472800704923	-0.366432268718895	0.37798239992712	0.999571842242823	-0.203040531986028
chr10	102141631	102141881	251	+	exon	PPRC1	0.936072637585442	1	0.845245865461906	1	0.896930966792502	0.99922750102039	0.874903395474508	1	-0.538431794716231	-0.366432268718895	0.37798239992712	0.999571842242823	-0.171999525997336
chr10	102147096	102147346	251	+	exon	PPRC1	0.830473931683772	1	0.878014078031168	1	0.89617959884829	0.99922750102039	0.53083303951191	1	-0.680731764363144	-0.366432268718895	0.37798239992712	0.999571842242823	-0.314299495644249
chr10	102161850	102162184	335	+	utr3	NOLC1	0.948828003655855	1	0.946065340611092	1	0.991113423634782	0.99922750102039	0.0788498858905932	0.624551519511915	-0.192919120476538	-0.239790736746751	0.513298795077048	0.999571842242823	0.0468716162702135
chr10	102245582	102245732	151	+	utr5	GBF1	0.759401896755119	1	0.814555707416592	1	0.665157238339119	0.99922750102039	0.230076846226599	0.836695935607976	0.580968225083566	0.548061296973069	0.144054223821993	0.999571842242823	0.0329069281104974
chr10	102382450	102382599	150	+	utr3	GBF1	0.881547861078062	1	0.912234120799289	1	0.975893229260435	0.99922750102039	0.363599321958406	0.966461943686289	0.384910208497862	0.548061296973069	0.144054223821993	0.999571842242823	-0.163151088475207
chr10	102399376	102399475	100	+	exon	NFKB2	0.151812064225276	1	0.152320110131291	1	0.288752570776042	0.99922750102039	0.364891434332704	0.966461943686289	-1.26646535276522	0.0611095407174898	0.901072443886799	0.999571842242823	-1.32757489348271
chr10	102402138	102402380	243	+	utr3	NFKB2	0.919244431032114	1	0.861927079312839	1	0.778629075484056	0.99922750102039	0.433201012211034	1	0.289232978677109	0.0611095407174898	0.901072443886799	0.999571842242823	0.228123437959619
chr10	102421354	102423086	1733	+	utr3	FBXL15	0.498794267363152	1	0.603203672487971	1	0.65518820966597	0.99922750102039	0.0296827233230506	0.546155053191763	0.0719282608730046	0.866216168223699	0.121739146084375	0.999571842242823	-0.794287907350694
chr10	102597225	102599464	2240	+	exon	SUFU	0.371300165899107	1	0.358164740152727	1	0.639155790321177	0.99922750102039	0.323541497042312	0.934516688566615	0.663359343487881	0.254874098239051	0.54444653060549	0.999571842242823	0.40848524524883
chr10	102630103	102630600	498	+	utr3	SUFU	0.607792514623907	1	0.641178091588467	1	0.531956893012601	0.99922750102039	0.0217191897690325	0.546155053191763	-0.0633008943014037	0.254874098239051	0.54444653060549	0.999571842242823	-0.318174992540455
chr10	102631645	102631894	250	+	utr3	SUFU	0.664393320289859	1	0.72116269521841	1	0.824534726576178	0.99922750102039	0.99476060620884	1	0.0518120847500828	0.254874098239051	0.54444653060549	0.999571842242823	-0.203062013488968
chr10	102644496	102644792	297	+	utr5	TRIM8	0.199967112010417	1	0.282452040518222	1	0.629217020899463	0.99922750102039	0.0489818030651455	0.569975607491144	-0.225056052763135	0.888984821481412	0.0509048098953327	0.925212435796124	-1.11404087424455
chr10	102645039	102655270	10232	+	exon	TRIM8	0.499810385743762	1	0.532206765540652	1	0.680266996406582	0.99922750102039	0.0379405119955128	0.565893314608997	0.906938678161566	0.888984821481412	0.0509048098953327	0.925212435796124	0.0179538566801533
chr10	102657172	102657271	100	+	exon	TRIM8	0.886737885182386	1	0.886435176478859	1	0.919149559480302	0.99922750102039	0.44710214546106	1	0.488062998773739	0.888984821481412	0.0509048098953327	0.925212435796124	-0.400921822707674
chr10	102726626	102726726	101	+	utr5	SFXN2	0.758217275423246	1	0.75252694376284	1	0.947308646602258	0.99922750102039	0.529900212933152	1	-0.341523005089498	0.0621357165755545	0.882631407096258	0.999571842242823	-0.403658721665053
chr10	102743292	102743392	101	+	utr3	SFXN2	0.937863423286952	1	0.999661579842069	1	NA	NA	0.999236872885684	1	0.400539937179974	0.0621357165755545	0.882631407096258	0.999571842242823	0.33840422060442
chr10	102812883	102813430	548	+	utr3	WBP1L	0.853610962750803	1	0.912914249178621	1	0.882859349324718	0.99922750102039	0.734051741849538	1	0.837853616131534	0.836557145324158	0.0319216125412546	0.80072505663898	0.00129647080737538
chr10	102815421	102815620	200	+	utr3	WBP1L	0.755750622438885	1	0.670906425850758	1	0.564731556980516	0.99922750102039	0.987519781771919	1	0.652725822192501	0.836557145324158	0.0319216125412546	0.80072505663898	-0.183831323131657
chr10	102869807	102870144	338	+	utr3	BORCS7-ASMT	0.678688553105609	1	0.747539316564432	1	0.719038679694495	0.99922750102039	0.962032067439104	1	0.535810930609027	NA	NA	NA	NA
chr10	102918642	102918842	201	+	exon	CNNM2	0.334766714819686	1	0.414622711552891	1	0.648805053196113	0.99922750102039	0.097014958160224	0.656911083596047	0.0944226471410361	0.394399485491546	0.31624235947163	0.999571842242823	-0.29997683835051
chr10	102919541	102920090	550	+	exon	CNNM2	0.877378074172274	1	0.882163405890871	1	0.994303359831393	0.99922750102039	0.0220740208018968	0.546155053191763	0.358132295076099	0.394399485491546	0.31624235947163	0.999571842242823	-0.0362671904154474
chr10	103077043	103077392	350	+	utr3	CNNM2	0.619134643298124	1	0.656466538222203	1	0.715188843151615	0.99922750102039	0.811286116314483	1	0.201511955049924	0.394399485491546	0.31624235947163	0.999571842242823	-0.192887530441622
chr10	103077642	103077792	151	+	utr3	CNNM2	0.544831649598431	1	0.592501087786733	1	0.688044765224877	0.99922750102039	0.648884531162415	1	0.0117358551053648	0.394399485491546	0.31624235947163	0.999571842242823	-0.382663630386181
chr10	103078191	103078391	201	+	utr3	CNNM2	0.853583833924367	1	0.813908943401728	1	0.688128513077782	0.99922750102039	0.897050637162382	1	-0.191355018879571	0.394399485491546	0.31624235947163	0.999571842242823	-0.585754504371117
chr10	103425095	103425295	201	+	exon	PDCD11	0.555248719787981	1	0.635820501384133	1	0.637676019367761	0.99922750102039	0.99637763123899	1	-0.242507961721114	-0.320517545307384	0.399864413584394	0.999571842242823	0.0780095835862701
chr10	103440410	103442223	1814	+	exon	PDCD11	0.951815863397287	1	0.902371665763051	1	0.972561983635364	0.99922750102039	0.0396122169481051	0.565893314608997	-0.231772045872202	-0.320517545307384	0.399864413584394	0.999571842242823	0.0887454994351821
chr10	104254457	104254556	100	+	utr5	GSTO1	0.747201423622269	1	0.744565937614392	1	0.621588970965961	0.99922750102039	0.0035045286690355	0.530562095163882	0.875511416949094	0.318307207144079	0.413988067873394	0.999571842242823	0.557204209805015
chr10	104254791	104255262	472	+	utr5	GSTO1	0.924268458009467	1	0.982646003379704	1	0.654795985399992	0.99922750102039	0.921054183627877	1	0.690309731775977	0.318307207144079	0.413988067873394	0.999571842242823	0.372002524631899
chr10	110964431	110964531	101	+	exon	SHOC2	0.923617293603088	1	0.986801286753388	1	0.70051792270982	0.99922750102039	0.805300051194333	1	0.43674655560797	0.785008860269137	0.0810980639236873	0.999571842242823	-0.348262304661167
chr10	113165633	113165882	250	+	utr3	TCF7L2	0.744796231817398	1	0.765701493539724	1	0.907694264074288	0.99922750102039	0.0192353390000433	0.546155053191763	-0.397564571624998	-0.0347219282220248	0.938031409977678	0.999571842242823	-0.362842643402973
chr10	113854711	113854861	151	+	utr5	NHLRC2	0.404469039195949	1	0.377193535553557	1	0.396859768133786	0.99922750102039	0.0747756919238975	0.612928017011919	-1.41251461289947	-0.18310564554809	0.705158759083239	0.999571842242823	-1.22940896735138
chr10	119104136	119104950	815	+	utr5	FAM45A	0.745990705771462	1	0.652473661240836	1	0.390439767813093	0.99922750102039	0.80584260725314	1	0.708692059352022	0.263254181346331	0.594574106179082	0.999571842242823	0.445437878005691
chr10	119207739	119207939	201	+	utr5	GRK5	0.686095825623341	1	0.660089428909942	1	0.890879801093112	0.99922750102039	0.995974914566059	1	0.259598756435108	0.672323947785052	0.0796162825583168	0.999571842242823	-0.412725191349944
chr10	119443658	119448178	4521	+	exon	GRK5	0.737742504493817	1	0.809424192596715	1	0.932532341248292	0.99922750102039	0.21659773269755	0.817718425726212	0.286329040455723	0.672323947785052	0.0796162825583168	0.999571842242823	-0.385994907329329
chr10	119676970	119677220	251	+	exon	BAG3	0.893491265533004	1	0.930443148496918	1	0.85544604084906	0.99922750102039	0.0058857042936582	0.546155053191763	-0.0815648360914611	0.452221274795035	0.28525992053666	0.999571842242823	-0.533786110886496
chr10	119898456	119898705	250	+	exon	SEC23IP	0.981814535996028	1	0.96905381521216	1	0.971416667750896	0.99922750102039	0.8423875384972	1	-1.16018153257635	-0.36171131044277	0.336115020915661	0.999571842242823	-0.798470222133583
chr10	120851425	120851525	101	+	utr5	WDR11	0.867918363569086	1	0.84212417472786	1	0.544070892653532	0.99922750102039	0.353597419587375	0.959683577687826	0.361728946322734	-0.257820094223798	0.584322259886797	0.999571842242823	0.619549040546532
chr10	120908625	120908775	151	+	utr3	WDR11	0.794260633445987	1	0.757184691424755	1	0.846833572480994	0.99922750102039	0.959080829558304	1	-1.28797779236196	-0.257820094223798	0.584322259886797	0.999571842242823	-1.03015769813817
chr10	122082673	122083123	451	+	exon	TACC2	0.968266425168901	1	0.964959016729421	1	0.819251633687547	0.99922750102039	0.874537235389097	1	1.33756201262653	0.479427879041358	0.208365085061199	0.999571842242823	0.858134133585174
chr10	122083873	122084073	201	+	exon	TACC2	0.861199483253709	1	0.832736227661536	1	0.818210250089495	0.99922750102039	0.401696886562784	0.989553655796264	1.49651728129786	0.479427879041358	0.208365085061199	0.999571842242823	1.0170894022565
chr10	122084173	122084572	400	+	exon	TACC2	0.564098320420069	1	0.527386007521587	1	0.768798037376658	0.99922750102039	0.444187052544684	1	1.26205664340817	0.479427879041358	0.208365085061199	0.999571842242823	0.782628764366816
chr10	122084822	122084922	101	+	exon	TACC2	0.483345535994083	1	0.498329008085679	1	0.891389083159559	0.99922750102039	0.0706364038391916	0.605621259640167	0.974858278415431	0.479427879041358	0.208365085061199	0.999571842242823	0.495430399374073
chr10	122085372	122085572	201	+	exon	TACC2	0.700716877956518	1	0.694341295989211	1	0.894884010167303	0.99922750102039	0.947521718421665	1	1.11381085127092	0.479427879041358	0.208365085061199	0.999571842242823	0.63438297222956
chr10	122085872	122086172	301	+	exon	TACC2	0.933554546842023	1	0.970085162574369	1	0.923310432938301	0.99922750102039	0.956734713407625	1	0.990993208923537	0.479427879041358	0.208365085061199	0.999571842242823	0.511565329882179
chr10	122086322	122087921	1600	+	exon	TACC2	0.761797490159344	1	0.703057351229976	1	0.960831702383853	0.99922750102039	0.882711832709303	1	1.12799263934687	0.479427879041358	0.208365085061199	0.999571842242823	0.648564760305512
chr10	122210547	122210647	101	+	utr5	TACC2	0.9730410043825	1	0.99618131919348	1	0.850965960091957	0.99922750102039	0.284099712068843	0.887519819867	0.0280750580089247	0.479427879041358	0.208365085061199	0.999571842242823	-0.451352821032433
chr10	122210847	122211397	551	+	utr5	TACC2	0.96559668421665	1	0.942610355179057	1	0.889592903879598	0.99922750102039	0.0378373975778855	0.565893314608997	0.0656703286451005	0.479427879041358	0.208365085061199	0.999571842242823	-0.413757550396257
chr10	122249082	122254045	4964	+	exon	TACC2	0.912672857089114	1	0.965750076734131	1	0.950342462513592	0.99922750102039	0.807219484532279	1	0.193928677609694	0.479427879041358	0.208365085061199	0.999571842242823	-0.285499201431664
chr10	122331985	122332083	99	+	exon	BTBD16	0.557434485127476	1	0.607530708561513	1	0.716464772604984	0.99922750102039	0.0278615781712136	0.546155053191763	0.432429167185564	0.856693350923957	0.094386532992403	0.999571842242823	-0.424264183738392
chr10	122429760	122429910	151	+	utr3	PLEKHA1	0.645897201847969	1	0.617229341850478	1	0.860314031703141	0.99922750102039	0.0692378754024897	0.603472457323941	-0.305029963823781	0.662866928796835	0.178943144671961	0.999571842242823	-0.967896892620617
chr10	124484183	124484282	100	+	exon	LHPP	0.720787906248552	1	0.605435105227476	1	0.730168296264428	0.99922750102039	0.94156780670511	1	0.0101712077595222	0.808296009663143	0.129569696625339	0.999571842242823	-0.798124801903621
chr10	124605385	124605484	100	+	exon	LHPP	0.868548382358252	1	0.912085589734689	1	0.909422692658448	0.99922750102039	0.986981921630753	1	2.05005477918839	0.808296009663143	0.129569696625339	0.999571842242823	1.24175876952525
chr10	124613411	124613510	100	+	utr3	LHPP	0.768393943726093	1	0.7664572387595	1	0.875518833605344	0.99922750102039	0.141632377546246	0.732677125170921	0.225787182965005	0.808296009663143	0.129569696625339	0.999571842242823	-0.582508826698138
chr10	124617244	124617343	100	+	exon	LHPP	0.325488069780862	1	0.135096651332833	1	0.501221775158945	0.99922750102039	0.795916408446343	1	1.48087878389546	0.808296009663143	0.129569696625339	0.999571842242823	0.672582774232318
chr10	124623401	124623595	195	+	exon	RP11-12J10.4	0.658710253342068	1	0.735959686599725	1	0.614698327991626	0.99922750102039	0.724153506781099	1	-0.319071448506993	-1.11313646737862	0.751375663143795	NA	0.794065018871625
chr10	124942872	124966657	23786	+	exon	RP11-298J20.4	0.523738925693349	1	0.520215830792503	1	0.356364717070385	0.99922750102039	0.817178633962116	1	-1.95805838130613	NA	NA	NA	NA
chr10	124984794	124984893	100	+	exon	ZRANB1	0.67036560461433	1	0.784156562124291	1	0.768243513535325	0.99922750102039	0.668503781813591	1	-0.580691761482459	-0.577415757801804	0.229219278039639	0.999571842242823	-0.00327600368065462
chr10	124984993	124985193	201	+	utr3	ZRANB1	0.963105791162836	1	0.986307432520824	1	0.989640285276479	0.99922750102039	0.580137757082268	1	-1.55922926114919	-0.577415757801804	0.229219278039639	0.999571842242823	-0.981813503347385
chr10	127425950	127433421	7472	+	exon	DOCK1	0.633756017018338	1	0.678761742437509	1	0.66809857692256	0.99922750102039	0.782744210184053	1	-0.0442660494819949	-0.353921377041829	0.375864027542922	0.999571842242823	0.309655327559834
chr10	129759326	129766970	7645	+	exon	MGMT	0.95618384440033	1	0.847334870930473	1	0.958800997209047	0.99922750102039	0.755888325920178	1	-0.234422696788002	0.0197526872223065	0.964734768830264	0.999571842242823	-0.254175384010308
chr10	131911703	131911802	100	+	utr3	PPP2R2D	0.750407066452443	1	0.764401731997692	1	0.952306425827514	0.99922750102039	0.227366706261976	0.833156838072279	-0.330457831744183	0.133642942827026	0.73397693961953	0.999571842242823	-0.46410077457121
chr10	131955758	131956205	448	+	utr3	PPP2R2D	0.695738235614286	1	0.686584872386288	1	0.687407593173035	0.99922750102039	0.331318016825477	0.941543672254734	-0.4153720322423	0.133642942827026	0.73397693961953	0.999571842242823	-0.549014975069326
chr10	131996985	131997182	198	+	exon	RP11-45A17.3	0.250379903441139	1	0.139430875895116	1	0.338086873671325	0.99922750102039	0.196085166572906	0.801031076825738	-0.246823252226239	2.70795926708056	0.136290089941266	NA	-2.9547825193068
chr10	132348015	132348314	300	+	exon	LRRC27	0.784988772307148	1	0.832663560236264	1	0.866579555129907	0.99922750102039	0.0714198965205118	0.6057140706831	-0.179951215366231	0.136378635881223	0.795678228030179	0.999571842242823	-0.316329851247453
chr10	132351606	132352884	1279	+	utr3	LRRC27	0.0440796167474148	1	0.0377329258100851	1	0.144057034387881	0.99922750102039	0.0690961383571759	0.60333339257267	0.891738192940344	0.136378635881223	0.795678228030179	0.999571842242823	0.755359557059122
chr10	132353382	132355874	2493	+	utr3	LRRC27	0.486123007312177	1	0.424844450210359	1	0.589498070589767	0.99922750102039	0.408430877724275	0.994089170767108	0.00654618857153681	0.136378635881223	0.795678228030179	0.999571842242823	-0.129832447309686
chr10	132404933	132406061	1129	+	exon	PWWP2B	0.255037630326849	1	0.299423563237223	1	0.340436772118559	0.99922750102039	0.547355204821084	1	-0.665719117104639	0.293903613130637	0.604248192341083	0.999571842242823	-0.959622730235276
chr10	133183351	133183451	101	+	exon	KNDC1	0.437322497565105	1	0.297698831981302	1	0.184319928088395	0.99922750102039	0.404662468383982	0.991230961231523	1.46272131548521	0.245276523812544	0.842904336747615	0.999571842242823	1.21744479167267
chr10	133186165	133186315	151	+	exon	KNDC1	0.537275292918103	1	0.406971089928642	1	0.259892118608051	0.99922750102039	0.949952882325641	1	0.526313230586477	0.245276523812544	0.842904336747615	0.999571842242823	0.281036706773933
chr10	133186415	133186664	250	+	exon	KNDC1	0.730257873283766	1	0.722436063937757	1	0.80060247342705	0.99922750102039	0.584942508256714	1	0.844598542624448	0.245276523812544	0.842904336747615	0.999571842242823	0.599322018811905
chr10	133312865	133313063	199	+	utr3	ZNF511	0.806704031463694	1	0.8669315565246	1	0.92866077718882	0.99922750102039	0.692884566118297	1	-0.038028365192724	0.192010381049558	0.695581754196252	0.999571842242823	-0.230038746242282
chr10	133350106	133352380	2275	+	exon	PRAP1	0.955450442643982	1	0.971132598954107	1	0.953484312652887	0.99922750102039	0.818659341153262	1	-0.684160319272478	0.835321370579486	0.511368547112734	NA	-1.51948168985196
chr10	133380243	133380441	199	+	exon	PAOX	0.806256329537416	1	0.732533566363248	1	0.559083330947322	0.99922750102039	0.949237071101287	1	0.724887948474657	0.223459935673738	0.78604133691538	0.999571842242823	0.501428012800919
chr10	133394194	133394294	101	+	utr5	MTG1	0.83029455900948	1	0.898839587680124	1	0.861139578224398	0.99922750102039	0.633371322917517	1	-1.02258824144667	-0.309038311599814	0.562945677913203	0.999571842242823	-0.713549929846858
chr10	133419526	133420408	883	+	utr3	RP11-108K14.8	0.953403627276924	1	0.901188318966022	1	0.919493820631307	0.99922750102039	0.788410773983946	1	-0.0495873800147635	NA	NA	NA	NA
chr10	133420758	133420958	201	+	exon	MTG1	0.608020254921015	1	0.673885122634384	1	0.973098293957027	0.99922750102039	0.291394463704594	0.896821368887916	-0.0387638229022441	-0.309038311599814	0.562945677913203	0.999571842242823	0.27027448869757
chr10	277177	277276	100	-	utr3	DIP2C	0.985745490390228	1	0.921341999275153	1	0.984052669288084	0.99922750102039	0.980097670938522	1	-0.0784599295994098	0.245726628101612	0.550979211701453	0.999571842242823	-0.324186557701022
chr10	807713	807913	201	-	utr3	LARP4B	0.952884727684769	1	0.989647690503926	1	0.807345768921831	0.99922750102039	0.38089396450163	0.980432078862509	0.226774672152247	-0.331441198502901	0.407248388005398	0.999571842242823	0.558215870655149
chr10	812907	813157	251	-	utr3	LARP4B	0.581333526248705	1	0.581315664173424	1	0.671990394923863	0.99922750102039	0.256416695214353	0.863119589271236	-0.900062769885679	-0.331441198502901	0.407248388005398	0.999571842242823	-0.568621571382778
chr10	3138027	3138237	211	-	utr3	PITRM1	0.825330725144884	1	0.87249161203745	1	0.964981603267134	0.99922750102039	0.126772563242964	0.708411081365009	0.0253878582011859	0.22945039043056	0.544697121883225	0.999571842242823	-0.204062532229374
chr10	3138336	3138536	201	-	exon	PITRM1	0.976978091949974	1	0.942430246252454	1	0.835613765264273	0.99922750102039	0.2494803570742	0.856860484814108	0.0516012741107308	0.22945039043056	0.544697121883225	0.999571842242823	-0.177849116319829
chr10	3781701	3782000	300	-	exon	KLF6	0.901557790929028	1	0.883007382660308	1	0.953609157577293	0.99922750102039	0.30598198130958	0.913312738237886	-0.45729737637133	-0.336338696452038	0.401777330622115	0.999571842242823	-0.120958679919291
chr10	5639211	5639408	198	-	utr3	ASB13	0.815037313857838	1	0.837388229399148	1	0.657842382274985	0.99922750102039	0.825197544862916	1	0.793051856401229	0.810981310728134	0.0529253201681183	0.938491621049897	-0.0179294543269055
chr10	5640097	5640442	346	-	utr3	ASB13	0.740726861841343	1	0.750273286760673	1	0.633451527127194	0.99922750102039	0.820491607536788	1	0.560235130920882	0.810981310728134	0.0529253201681183	0.938491621049897	-0.250746179807253
chr10	5862258	5862455	198	-	utr3	ANKRD16	0.836677924784503	1	0.825559300838331	1	0.963158415467355	0.99922750102039	0.400457942819479	0.988749700860792	0.251740822204715	0.125562655852031	0.808633182668322	0.999571842242823	0.126178166352684
chr10	5887996	5889314	1319	-	exon	ANKRD16	0.753723052031731	1	0.701487825581654	1	0.824724753981775	0.99922750102039	0.663049469566497	1	-0.309221536253009	0.125562655852031	0.808633182668322	0.999571842242823	-0.434784192105041
chr10	5889413	5889857	445	-	utr5	ANKRD16	0.279999820017633	1	0.325062270158651	1	0.307953252043287	0.99922750102039	0.479026576765386	1	-0.53604901211623	0.125562655852031	0.808633182668322	0.999571842242823	-0.661611667968261
chr10	5937290	5937438	149	-	exon	RP11-536K7.3	0.857172804432994	1	0.811307481929447	1	0.868434431642577	0.99922750102039	0.163510584874852	0.763149642618218	-0.488574485797967	-0.490118910061052	0.745088090730012	NA	0.0015444242630851
chr10	7561816	7561966	151	-	utr3	ITIH5	0.820308081085521	1	0.756208078883623	1	0.917719936965766	0.99922750102039	0.247411724325442	0.855936249353306	-0.907403751834249	-0.511714894702859	0.252271466402922	0.999571842242823	-0.395688857131389
chr10	7562864	7566058	3195	-	utr3	ITIH5	0.82674373427245	1	0.810826302657978	1	0.77980777196761	0.99922750102039	0.925509502842575	1	-1.29015980892666	-0.511714894702859	0.252271466402922	0.999571842242823	-0.778444914223801
chr10	7566158	7566258	101	-	exon	ITIH5	0.990702606196005	1	0.97068703602254	1	0.982606444810289	0.99922750102039	0.196456381947733	0.801031076825738	-0.739065150392602	-0.511714894702859	0.252271466402922	0.999571842242823	-0.227350255689743
chr10	7576464	7576814	351	-	exon	ITIH5	0.721904442338916	1	0.676652425374628	1	0.605749131504201	0.99922750102039	0.932481889940422	1	-0.439933892295313	-0.511714894702859	0.252271466402922	0.999571842242823	0.0717810024075461
chr10	7579796	7579945	150	-	utr3	ITIH5	0.560942333085925	1	0.584996168505363	1	0.590356062639606	0.99922750102039	0.630752203670005	1	-0.22132393131647	-0.511714894702859	0.252271466402922	0.999571842242823	0.290390963386389
chr10	7642081	7666898	24818	-	utr5	ITIH5	0.751338562704084	1	0.744028205347909	1	0.898735782799397	0.99922750102039	0.0957304859115934	0.65393121097579	-0.367873827850634	-0.511714894702859	0.252271466402922	0.999571842242823	0.143841066852225
chr10	11463214	11463364	151	-	exon	USP6NL	0.552763651008492	1	0.549413480527587	1	0.794222324155033	0.99922750102039	0.0111445900550544	0.546155053191763	-0.516642500927774	-0.0683683456014732	0.874458825348961	0.999571842242823	-0.448274155326301
chr10	11463613	11463812	200	-	exon	USP6NL	0.841859611695087	1	0.801943061096975	1	0.709505612715101	0.99922750102039	0.869460881064892	1	-0.320292720814285	-0.0683683456014732	0.874458825348961	0.999571842242823	-0.251924375212812
chr10	12035093	12035242	150	-	exon	UPF2	0.774764668347386	1	0.843919820420755	1	0.889406445164818	0.99922750102039	0.566150425119376	1	0.234307574137147	0.1928285494156	0.675165912550487	0.999571842242823	0.0414790247215468
chr10	13499906	13500005	100	-	exon	BEND7	0.85520045132812	1	0.846594596881345	1	0.95074298007595	0.99922750102039	0.109194966349111	0.670928934997311	-0.0955437694299876	-0.130573597187198	0.764492454196294	0.999571842242823	0.0350298277572108
chr10	15141498	15168593	27096	-	utr5	NMT2	0.444753552771078	1	0.521821962352523	1	0.560997833363392	0.99922750102039	0.29636062489683	0.901276747450767	0.182468809472609	0.0779708934168985	0.8598329363248	0.999571842242823	0.10449791605571
chr10	15212928	15213373	446	-	exon	FAM171A1	0.674528507045818	1	0.76859802558177	1	0.841167378277506	0.99922750102039	0.46370869933696	1	0.135375099654431	0.475690319704553	0.286145507276738	0.999571842242823	-0.340315220050122
chr10	17617130	17617328	199	-	exon	HACD1	0.226378672501422	1	0.22951993868757	1	0.317604745127779	0.99922750102039	0.384802300083828	0.981201495383019	-1.08556202229819	-0.24882558543886	0.619043513665754	0.999571842242823	-0.836736436859332
chr10	18513459	18513558	100	-	exon	RP11-499P20.2	0.806453961003993	1	0.737568144198283	1	0.982484976675839	0.99922750102039	0.359749071123265	0.962415078141818	0.220140456404748	0.176050056362763	0.829335357334076	0.999571842242823	0.0440904000419846
chr10	21494731	21495076	346	-	utr3	CASC10	0.233855616380859	1	0.266805161432458	1	0.128646470734139	0.99922750102039	0.201145239487774	0.805561192028393	-0.923489683468841	0.111968702083098	0.828172582131128	0.999571842242823	-1.03545838555194
chr10	21495323	21495570	248	-	utr3	CASC10	0.932589880698168	1	0.937368856755083	1	0.819491312327353	0.99922750102039	0.275435448531661	0.882257134166262	-0.109172797653265	0.111968702083098	0.828172582131128	0.999571842242823	-0.221141499736363
chr10	21495668	21495816	149	-	exon	CASC10	0.335722146702686	1	0.345462051528761	1	0.520797472463835	0.99922750102039	0.085974904134005	0.636884374481418	-1.07507370701846	0.111968702083098	0.828172582131128	0.999571842242823	-1.18704240910156
chr10	21495915	21497213	1299	-	utr5	CASC10	0.226279687079166	1	0.287127219753234	1	0.289732868655268	0.99922750102039	0.190199942664494	0.796663823497353	-0.668223740057559	0.111968702083098	0.828172582131128	0.999571842242823	-0.780192442140657
chr10	22537093	22537193	101	-	utr3	PIP4K2A	0.362191076305531	1	0.457644509947878	1	0.567506235054152	0.99922750102039	0.381299585819435	0.980432078862509	-0.465502943209466	0.0573520908488928	0.897389239182965	0.999571842242823	-0.522855034058359
chr10	24585357	24585457	101	-	utr3	ARHGAP21	0.73150709541532	1	0.728492278859456	1	0.969116240526309	0.99922750102039	0.0522918192860298	0.576963535715943	0.145749087013734	0.0376157282209732	0.940515120633756	0.999571842242823	0.108133358792761
chr10	26697476	26697575	100	-	exon	RP13-16H11.8	0.807706001594517	1	0.609200514173822	1	0.805792005942215	0.99922750102039	0.85206466324241	1	0.00375818392280982	-1.34661540317327	0.767216478283802	NA	1.35037358709608
chr10	27149037	27154318	5282	-	utr5	YME1L1	0.775735045372861	1	0.805878603850188	1	0.552017667474718	0.99922750102039	0.881705623440884	1	-0.194608447937179	-0.273563151410218	0.51211564171615	0.999571842242823	0.0789547034730388
chr10	28523101	28523250	150	-	exon	WAC-AS1	0.52894808142235	1	0.496821753166264	1	0.539682957457168	0.99922750102039	0.921455796659969	1	0.396726641964548	0.551608947217366	0.299040911428659	0.999571842242823	-0.154882305252818
chr10	28523599	28523699	101	-	exon	WAC-AS1	0.697491144980673	1	0.679214089764024	1	0.86993355672148	0.99922750102039	0.841486541677098	1	-0.331277140915956	0.551608947217366	0.299040911428659	0.999571842242823	-0.882886088133322
chr10	29421817	29422012	196	-	exon	PTCHD3P1	0.808594094633008	1	0.851192854571624	1	0.956504099684906	0.99922750102039	0.558681235828608	1	0.442646560333274	NA	NA	NA	NA
chr10	29523584	29523784	201	-	exon	SVIL	0.898781419013807	1	0.820231116784876	1	0.810183193702571	0.99922750102039	0.765073928438684	1	-0.593003205362859	0.0958634754225327	0.829272815314844	0.999571842242823	-0.688866680785392
chr10	29550691	29550941	251	-	exon	SVIL	0.83358992216349	1	0.916430673623821	1	0.717819775022407	0.99922750102039	0.830646436371256	1	-0.229329821533017	0.0958634754225327	0.829272815314844	0.999571842242823	-0.32519329695555
chr10	30026116	30026265	150	-	exon	KIAA1462	0.448595528829063	1	0.235799368285874	1	0.610483450225494	0.99922750102039	0.988549063628733	1	1.91154549125472	1.0931197550002	0.331293581154324	0.999571842242823	0.818425736254522
chr10	30845267	30845416	150	-	exon	ZNF438	0.41916164941334	1	0.211514504086506	1	0.742264808690547	0.99922750102039	0.704698955445542	1	-1.61846834060862	-0.348271731277936	0.703232523768038	0.999571842242823	-1.27019660933068
chr10	31318201	31318350	150	-	exon	ZEB1-AS1	0.935483736322062	1	0.962386736446611	1	0.72229727986199	0.99922750102039	0.179973411150256	0.783310986928441	-0.00361597487877052	0.634030014399315	0.371726955258758	0.999571842242823	-0.637645989278085
chr10	31318450	31318748	299	-	exon	ZEB1-AS1	0.945574649866937	1	0.917758956230527	1	0.905653839539864	0.99922750102039	0.570786497699356	1	0.496988949150208	0.634030014399315	0.371726955258758	0.999571842242823	-0.137041065249107
chr10	32055933	32056431	499	-	utr5	KIF5B	0.667090616518775	1	0.741388057321389	1	0.994365019349061	0.99922750102039	0.116876263270474	0.686948442611661	-0.348900549121745	-0.13585456422339	0.711683400710236	0.999571842242823	-0.213045984898355
chr10	33179686	33180285	600	-	utr3	NRP1	0.444476443213312	1	0.434745006696136	1	0.2532787958739	0.99922750102039	0.990306157793186	1	-0.838356170005076	0.7872061452668	0.120911480898147	0.999571842242823	-1.62556231527188
chr10	33334364	33334663	300	-	utr5	NRP1	0.946495601655405	1	0.945553618580062	1	0.80233767568964	0.99922750102039	0.275897418518855	0.882257134166262	0.592192081439357	0.7872061452668	0.120911480898147	0.999571842242823	-0.195014063827443
chr10	33334763	33336212	1450	-	utr5	NRP1	0.974425602232092	1	0.96185735822089	1	0.983879934053597	0.99922750102039	0.784223434800679	1	0.402685724796565	0.7872061452668	0.120911480898147	0.999571842242823	-0.384520420470235
chr10	37829082	37829331	250	-	utr3	ZNF248	0.56724671068995	1	0.568385102072318	1	0.668800057121806	0.99922750102039	0.293481954402128	0.898374314713583	-0.795524834247662	0.428512315000746	0.419247525668266	0.999571842242823	-1.22403714924841
chr10	42519882	42519982	101	-	exon	ZNF37BP	0.883754272938126	1	0.903913796350415	1	0.945915224527654	0.99922750102039	0.789423479206573	1	-2.03360435753042	-0.482292340864787	0.299481093170388	0.999571842242823	-1.55131201666563
chr10	42520778	42520927	150	-	exon	ZNF37BP	0.595384393042331	1	0.588861817776859	1	0.697848230355971	0.99922750102039	0.0351133118821416	0.561362929983025	-1.81639804077771	-0.482292340864787	0.299481093170388	0.999571842242823	-1.33410569991292
chr10	43387095	43387292	198	-	exon	HNRNPF	0.935369186254419	1	0.967772864221138	1	0.897199697456218	0.99922750102039	0.91743046010757	1	-0.180407869270798	0.000704410495653237	0.998607939901129	0.99992529027849	-0.181112279766452
chr10	43387440	43387834	395	-	exon	HNRNPF	0.985224493449564	1	0.966261550862289	1	0.982998950189429	0.99922750102039	0.952463403327311	1	-0.368333213723739	0.000704410495653237	0.998607939901129	0.99992529027849	-0.369037624219392
chr10	44977370	44977816	447	-	utr3	C10orf10	0.97431918916813	1	0.950615223093576	1	0.438213099963605	0.99922750102039	0.215342693438996	0.817325568079871	2.00373020642111	2.38173423993719	0.0387691858096795	0.861403439551037	-0.378004033516083
chr10	44977965	44978065	101	-	utr5	C10orf10	0.928940675890313	1	0.909240642134148	1	0.995552127365578	0.99922750102039	0.817012946754937	1	1.39716099338861	2.38173423993719	0.0387691858096795	0.861403439551037	-0.984573246548582
chr10	45457680	45457830	151	-	utr3	MARCH8	0.925366610302848	1	0.946312243050312	1	0.652380250982712	0.99922750102039	0.20983086575168	0.813523773620852	0.648320787532885	0.792003480573216	0.0369158512074691	0.845550303782057	-0.143682693040331
chr10	46010671	46010820	150	-	exon	NCOA4	0.609655199845493	1	0.671185178552805	1	0.588268526204091	0.99922750102039	0.131609204282597	0.717913741329253	0.314626799043365	0.205724279592268	0.585961426561144	0.999571842242823	0.108902519451097
chr10	49458865	49459115	251	-	utr3	ERCC6	0.216662779193479	1	0.183422155027306	1	0.125916106475322	0.99922750102039	0.458728708400404	1	-0.568719459181392	-0.203866001557475	0.681160399672601	0.999571842242823	-0.364853457623917
chr10	49470278	49470378	101	-	utr3	ERCC6	0.26686203815638	1	0.339426931340917	1	0.310514120241865	0.99922750102039	0.319862156910602	0.930248356629925	-0.261443800483648	-0.203866001557475	0.681160399672601	0.999571842242823	-0.0575777989261722
chr10	49515462	49515562	101	-	exon	ERCC6	0.127641387934913	1	0.0673889854901987	1	0.0823732937452527	0.99922750102039	0.432522360361254	1	-2.47570488567539	-0.203866001557475	0.681160399672601	0.999571842242823	-2.27183888411792
chr10	49524122	49524471	350	-	exon	ERCC6	0.508536035081586	1	0.502040269182653	1	0.536295643761762	0.99922750102039	0.00761432952416707	0.546155053191763	-0.622567318473661	-0.203866001557475	0.681160399672601	0.999571842242823	-0.418701316916186
chr10	50343647	50344195	549	-	utr5	SGMS1	0.866196065097549	1	0.93291158723987	1	0.90866900181093	0.99922750102039	0.115146554019559	0.681550802398451	-0.450044316108297	0.237379909215707	0.599975270732305	0.999571842242823	-0.687424225324004
chr10	50623773	50623922	150	-	utr5	SGMS1	0.627119438877119	1	0.633339191132549	1	0.936857676766829	0.99922750102039	0.241182955892731	0.850483918606873	0.0105846392857246	0.237379909215707	0.599975270732305	0.999571842242823	-0.226795269929982
chr10	51698009	51698800	792	-	exon	CSTF2T	0.822348265786223	1	0.790685889160696	1	0.747362423213875	0.99922750102039	0.76006633189887	1	-0.405311625369028	0.0987580606737569	0.818047433141351	0.999571842242823	-0.504069686042785
chr10	51699245	51699542	298	-	exon	CSTF2T	0.928072930578298	1	0.901624511860533	1	0.906470942502682	0.99922750102039	0.455423442297313	1	-0.31618857388234	0.0987580606737569	0.818047433141351	0.999571842242823	-0.414946634556096
chr10	52768205	52768353	149	-	exon	MBL2	0.893473264384979	1	0.864140405603429	1	0.934108481395244	0.99922750102039	0.96049959412434	1	-0.0863674053627129	-0.0792177725857243	0.88384975488722	0.999571842242823	-0.00714963277698859
chr10	52770691	52771502	812	-	exon	MBL2	0.447678182082519	1	0.462500742925844	1	0.639625967665705	0.99922750102039	0.367414618472027	0.969276259939767	0.477983980797237	-0.0792177725857243	0.88384975488722	0.999571842242823	0.557201753382962
chr10	56358317	56358417	101	-	utr3	ZWINT	0.453318211554784	1	0.514977314461509	1	0.657748123657825	0.99922750102039	0.301517053800201	0.910417361096375	0.256834837547387	-0.308146468468561	0.47524506843749	0.999571842242823	0.564981306015948
chr10	56358939	56359720	782	-	utr3	ZWINT	0.681457535197087	1	0.66880048122733	1	0.950382252632245	0.99922750102039	0.145430470109792	0.740177851775167	-0.169927104754843	-0.308146468468561	0.47524506843749	0.999571842242823	0.138219363713718
chr10	56360067	56360166	100	-	utr3	ZWINT	0.668362004260504	1	0.686671458059675	1	0.876115088916425	0.99922750102039	0.675644354924723	1	-0.0393824397585641	-0.308146468468561	0.47524506843749	0.999571842242823	0.268764028709997
chr10	56360265	56361275	1011	-	utr3	ZWINT	0.651341888079999	1	0.575753183771092	1	0.5795334031297	0.99922750102039	0.208802065277742	0.812503638645183	-0.111910728424802	-0.308146468468561	0.47524506843749	0.999571842242823	0.196235740043759
chr10	60888352	60888701	350	-	exon	RHOBTB1	0.783676590824849	1	0.750778727003814	1	0.889700384916275	0.99922750102039	0.0238149540826269	0.546155053191763	-1.43475150881439	-1.2396097629696	0.0033322293449479	0.289635792771224	-0.195141745844789
chr10	62805740	62805887	148	-	exon	RP11-436D10.3	0.746388252063621	1	0.747343391393158	1	0.799529428377862	0.99922750102039	0.00920187211863355	0.546155053191763	-0.259214831204567	NA	NA	NA	NA
chr10	70124054	70132834	8781	-	utr5	AIFM2	0.511832955919846	1	0.622340295897392	1	0.767349189172823	0.99922750102039	0.204280883553064	0.808544943709016	-0.730282078087443	0.0042183182132826	0.992637062041521	0.999571842242823	-0.734500396300725
chr10	70139330	70139879	550	-	utr3	TYSND1	0.91367741153835	1	0.929987079398529	1	0.884868849010458	0.99922750102039	0.202792447975592	0.806932431476273	0.035421479097736	0.593162779495148	0.182565174422098	0.999571842242823	-0.557741300397412
chr10	70145877	70146226	350	-	exon	TYSND1	0.453614228461905	1	0.529804883156112	1	0.641466223838607	0.99922750102039	0.611794421065577	1	-0.366877818048598	0.593162779495148	0.182565174422098	0.999571842242823	-0.960040597543746
chr10	70299715	70299864	150	-	utr3	LRRC20	0.664662047183027	1	0.732449236497047	1	0.920707231194043	0.99922750102039	0.878336317179356	1	0.465949687769189	0.484503095359441	0.204781218973983	0.999571842242823	-0.0185534075902516
chr10	70300112	70300509	398	-	utr3	LRRC20	0.774097709223779	1	0.76870802722888	1	0.743263254716553	0.99922750102039	0.133053125432823	0.718976520833015	0.134690680260682	0.484503095359441	0.204781218973983	0.999571842242823	-0.349812415098759
chr10	70300608	70300856	249	-	utr3	LRRC20	0.883778495935584	1	0.872366497801132	1	0.917298268635102	0.99922750102039	0.19897205223927	0.801849871120177	0.174683855828052	0.484503095359441	0.204781218973983	0.999571842242823	-0.309819239531389
chr10	70301055	70323905	22851	-	utr3	LRRC20	0.798211567699062	1	0.787650407908324	1	0.972814705810858	0.99922750102039	0.0463549558677746	0.569975607491144	0.174051892895605	0.484503095359441	0.204781218973983	0.999571842242823	-0.310451202463836
chr10	70598391	70598540	150	-	exon	PRF1	0.828622156753245	1	0.877498721955617	1	0.821833602391468	0.99922750102039	0.811314340452827	1	0.189721660749796	-0.139261949378837	0.818021369859448	0.999571842242823	0.328983610128633
chr10	71750745	71751143	399	-	utr3	C10orf54	0.981868698067783	1	0.933647071094417	1	0.829687740562548	0.99922750102039	0.397271734576265	0.988411551998694	2.3327834059936	2.57710005620818	7.0637645643901e-05	0.0259319472520475	-0.244316650214587
chr10	72062618	72064227	1610	-	utr3	SPOCK2	0.741061728839203	1	0.620683134194243	1	0.506735457481194	0.99922750102039	0.793728095237357	1	0.762502096719395	0.856672708921431	0.0290943339144012	0.779984139661205	-0.0941706122020358
chr10	72088367	72088467	101	-	utr5	SPOCK2	0.79531111258189	1	0.783045292373205	1	0.873401956332591	0.99922750102039	0.382760733313264	0.980959360985054	0.751837388784208	0.856672708921431	0.0290943339144012	0.779984139661205	-0.104835320137223
chr10	72274965	72275064	100	-	exon	RP11-442H21.2	0.87995927604033	1	0.972684720167302	1	0.796803205733779	0.99922750102039	0.823451260693599	1	-1.62077034253252	NA	NA	NA	NA
chr10	72275164	72275263	100	-	exon	RP11-442H21.2	0.823823198672888	1	0.836718361850236	1	0.650395665066708	0.99922750102039	0.683665284528297	1	-1.45025132523636	NA	NA	NA	NA
chr10	72335479	72335729	251	-	utr3	DNAJB12	0.726014832104481	1	0.835245062901337	1	0.944114599978988	0.99922750102039	0.325846051566086	0.936551297193529	-0.209575404800792	0.39028539209751	0.329345597386253	0.999571842242823	-0.599860796898302
chr10	73167875	73167975	101	-	utr5	ECD	0.710252382093967	1	0.779738171363421	1	0.589238609411058	0.99922750102039	0.762846185658081	1	0.63548993865818	0.03330241967664	0.935561976472826	0.999571842242823	0.60218751898154
chr10	73243433	73243855	423	-	exon	DNAJC9	0.912293220400584	1	0.894965722303516	1	0.94077511796919	0.99922750102039	0.543704526368242	1	-0.48932041925279	-0.0784493196754336	0.861249767823314	0.999571842242823	-0.410871099577357
chr10	73247033	73247182	150	-	exon	DNAJC9	0.850932330303758	1	0.817938605926731	1	0.736253423911817	0.99922750102039	0.828165367253809	1	-0.0416936915010758	-0.0784493196754336	0.861249767823314	0.999571842242823	0.0367556281743577
chr10	73438076	73438226	151	-	utr3	PPP3CB	0.851475805380204	1	0.909311750660337	1	0.732305024014025	0.99922750102039	0.658383553330224	1	0.075799272639276	0.0387761245955331	0.930219709978894	0.999571842242823	0.0370231480437429
chr10	73498988	73499187	200	-	utr3	USP54	0.846775049008807	1	0.790912041248253	1	0.69424418776271	0.99922750102039	0.919176738937352	1	-1.05047146552711	-0.466259941742038	0.30130402838018	0.999571842242823	-0.58421152378507
chr10	73516523	73517173	651	-	utr3	USP54	0.929241209694642	1	0.86447538958758	1	0.803337901650246	0.99922750102039	0.996400851654514	1	-0.938126996887289	-0.466259941742038	0.30130402838018	0.999571842242823	-0.471867055145251
chr10	73808117	73808217	101	-	exon	RP11-574K11.31	0.789688107141732	1	0.810143322677762	1	0.821581093955946	0.99922750102039	0.161840461557439	0.760201235927615	-0.194424678642071	-1.2668280396907	0.799063294233668	NA	1.07240336104863
chr10	73813947	73814146	200	-	utr3	CAMK2G	0.67383615269489	1	0.743294566074701	1	0.751420346456992	0.99922750102039	0.55874852461273	1	-0.00881606577093264	0.179126777135224	0.655080991397458	0.999571842242823	-0.187942842906157
chr10	75234068	75234216	149	-	utr3	COMTD1	0.468848776144383	1	0.531421254979518	1	0.657045001049579	0.99922750102039	0.47296441596574	1	-0.134105958638417	0.658913899887956	0.20155618578508	0.999571842242823	-0.793019858526373
chr10	75234662	75235004	343	-	exon	COMTD1	0.157791526373582	1	0.201085616960824	1	0.113895563052963	0.99922750102039	0.404908145331558	0.991230961231523	-0.728023169959277	0.658913899887956	0.20155618578508	0.999571842242823	-1.38693706984723
chr10	75398629	75399128	500	-	utr3	ZNF503	0.32450765601166	1	0.416152895406322	1	0.331036403704652	0.99922750102039	0.0170991607076951	0.546155053191763	-0.472457698793311	0.30433823909444	0.524461634176058	0.999571842242823	-0.776795937887752
chr10	75399578	75400077	500	-	exon	ZNF503	0.411946015318406	1	0.49966736242679	1	0.477324430514341	0.99922750102039	0.605146429369029	1	-0.665918390321576	0.30433823909444	0.524461634176058	0.999571842242823	-0.970256629416017
chr10	75400177	75400327	151	-	exon	ZNF503	0.252538527708969	1	0.338530785998517	1	0.30389139860472	0.99922750102039	0.390707241019513	0.98515458178917	-1.07926400880753	0.30433823909444	0.524461634176058	0.999571842242823	-1.38360224790197
chr10	77791639	77791788	150	-	utr3	DLG5	0.72821810069351	1	0.709649790860244	1	0.865994490883459	0.99922750102039	0.594298066004306	1	-1.15235372596376	-0.238604789958482	0.519327868408574	0.999571842242823	-0.91374893600528
chr10	77791888	77791988	101	-	utr3	DLG5	0.66449767130008	1	0.764134371767935	1	0.772176678222813	0.99922750102039	0.953096204169719	1	-0.56055856772335	-0.238604789958482	0.519327868408574	0.999571842242823	-0.321953777764869
chr10	77792187	77792436	250	-	utr3	DLG5	0.812520264231724	1	0.906753629851654	1	0.825067265057483	0.99922750102039	0.969827827366838	1	-0.631591244391104	-0.238604789958482	0.519327868408574	0.999571842242823	-0.392986454432623
chr10	77821390	77822088	699	-	utr3	DLG5	0.71361144053906	1	0.699135936875398	1	0.789948576597233	0.99922750102039	0.00289840129917651	0.5208632467636	-0.817559371416354	-0.238604789958482	0.519327868408574	0.999571842242823	-0.578954581457872
chr10	77828969	77829488	520	-	utr3	DLG5	0.617798908571064	1	0.634308575562634	1	0.683291312355121	0.99922750102039	0.885443138705343	1	0.127312023344999	-0.238604789958482	0.519327868408574	0.999571842242823	0.365916813303481
chr10	77835757	77842014	6258	-	utr3	DLG5	0.737368035110033	1	0.766500168955849	1	0.78623450146966	0.99922750102039	0.472438510984477	1	-0.347852705469961	-0.238604789958482	0.519327868408574	0.999571842242823	-0.109247915511479
chr10	77842114	77843566	1453	-	utr3	DLG5	0.880167345850222	1	0.88246424792204	1	0.778015561725279	0.99922750102039	0.395857922515511	0.986866068092441	-0.433413065596646	-0.238604789958482	0.519327868408574	0.999571842242823	-0.194808275638165
chr10	77856732	77856881	150	-	exon	DLG5	0.453121711894106	1	0.3969263629961	1	0.224356350192529	0.99922750102039	0.940408208074427	1	-0.143255273445779	-0.238604789958482	0.519327868408574	0.999571842242823	0.0953495165127028
chr10	77977432	77980145	2714	-	utr3	POLR3A	0.634094068174523	1	0.714382233930952	1	0.761167537441172	0.99922750102039	0.020503886503987	0.546155053191763	0.138283148365443	0.172442495224044	0.648469557893404	0.999571842242823	-0.0341593468586007
chr10	79385939	79386038	100	-	utr3	ZCCHC24	0.666269704336045	1	0.659258133925668	1	0.652109117445229	0.99922750102039	0.874892517954035	1	0.526368247627201	0.156674989545987	0.735372296035408	0.999571842242823	0.369693258081214
chr10	79683650	79683798	149	-	exon	RP11-119F19.5	0.649081865646491	1	0.570756811483985	1	0.55875831172967	0.99922750102039	0.656623084601819	1	-0.429714157687567	0.120380379588904	0.965220855679552	NA	-0.55009453727647
chr10	79683946	79684094	149	-	exon	RP11-119F19.5	0.79988473586349	1	0.71642585864066	1	0.831507991803955	0.99922750102039	0.352697172038692	0.95872214785152	-1.06977045085538	0.120380379588904	0.965220855679552	NA	-1.19015083044429
chr10	80272119	80272219	101	-	utr3	MAT1A	0.880349847401777	1	0.841401949073716	1	0.917187930351472	0.99922750102039	0.0976511388538833	0.656937883232654	0.432786536800199	0.157534559344196	0.730641206532378	0.999571842242823	0.275251977456003
chr10	80289435	80289584	150	-	utr5	MAT1A	0.343560854233763	1	0.34426024240207	1	0.712591148838068	0.99922750102039	0.888149454649372	1	0.290261050111699	0.157534559344196	0.730641206532378	0.999571842242823	0.132726490767504
chr10	86500219	86500369	151	-	utr5	WAPL	0.754265192080079	1	0.640548584828313	1	0.292489444587074	0.99922750102039	0.56032739526043	1	-2.11789854538226	-0.398673482048168	0.339790805261639	0.999571842242823	-1.71922506333409
chr10	87342265	87342413	149	-	exon	NUTM2A-AS1	0.609292485486878	1	0.664070592180586	1	0.817790215200476	0.99922750102039	0.675639945257457	1	-0.472614491412592	-0.220653489518028	0.683987975564213	0.999571842242823	-0.251961001894564
chr10	89584339	89584439	101	-	utr3	PANK1	0.952985560864296	1	0.993981001358246	1	0.86902215920731	0.99922750102039	0.707392695884463	1	-1.03104482208506	-1.06945113062317	0.026901724029962	0.763854687331036	0.0384063085381126
chr10	89599406	89612046	12641	-	exon	PANK1	0.514684777957253	1	0.509495682202565	1	0.653137164821942	0.99922750102039	0.0517671337414594	0.57434776757101	-1.14359848321702	-1.06945113062317	0.026901724029962	0.763854687331036	-0.0741473525938483
chr10	89644674	89644937	264	-	exon	RP11-80H5.5	0.676971775121941	1	0.583703787001071	1	0.561470029150676	0.99922750102039	0.934928300140109	1	-0.166479839497157	NA	NA	NA	NA
chr10	91908185	91908435	251	-	utr3	FGFBP3	0.388061311794322	1	0.44217060852189	1	0.372694631856568	0.99922750102039	0.684934726671731	1	-0.320591597897446	0.207095843276302	0.732181196417055	0.999571842242823	-0.527687441173748
chr10	93600670	93600934	265	-	exon	RBP4	0.833132838291279	1	0.963589429811714	1	0.77665383640872	0.99922750102039	0.908761153830931	1	-0.085707781399767	0.204558319915853	0.66793295741889	0.999571842242823	-0.29026610131562
chr10	95313665	95313865	201	-	utr3	SORBS1	0.919261419235111	1	0.966126114864593	1	0.991349759633319	0.99922750102039	0.990952094111395	1	-0.687155630736322	0.0915891772121342	0.822650851380848	0.999571842242823	-0.778744807948456
chr10	95663594	95663743	150	-	utr3	TCTN3	0.815990430678705	1	0.844223754311277	1	0.63684629122517	0.99922750102039	0.0341297800757494	0.561362929983025	0.211655353053803	0.646587690770555	0.0909041023111664	0.999571842242823	-0.434932337716752
chr10	95875246	95875545	300	-	exon	ENTPD1-AS1	0.615078732825625	1	0.582470509936971	1	0.465723029689461	0.99922750102039	0.971365199949799	1	-1.51174512705645	-0.475208954859838	0.42338998372363	0.999571842242823	-1.03653617219661
chr10	97333628	97334119	492	-	utr3	FRAT2	0.864149981383996	1	0.924827149602886	1	0.991432723804391	0.99922750102039	0.0844314101109896	0.631152203375138	-0.630507434711348	-0.422688985388471	0.314870887768612	0.999571842242823	-0.207818449322877
chr10	97334463	97334660	198	-	utr5	FRAT2	0.809586376257033	1	0.726891979762314	1	0.762858493127218	0.99922750102039	0.656531560395578	1	-0.574919963440223	-0.422688985388471	0.314870887768612	0.999571842242823	-0.152230978051752
chr10	97356857	97358546	1690	-	utr3	RRP12	0.611704882777138	1	0.595971021927459	1	0.648208192625216	0.99922750102039	0.390635338381802	0.98515458178917	-0.203806339447574	-0.252223626502421	0.535859666576173	0.999571842242823	0.0484172870548476
chr10	97366199	97366881	683	-	exon	RRP12	0.460432792381815	1	0.481825123084691	1	0.657613575900702	0.99922750102039	0.944414938506772	1	-0.266555122144448	-0.252223626502421	0.535859666576173	0.999571842242823	-0.0143314956420268
chr10	97616079	97616178	100	-	utr3	MORN4	0.910149874592201	1	0.983601287811072	1	0.978182862806006	0.99922750102039	0.71560000435003	1	0.0932341783924542	0.0918189176731005	0.858245387990934	0.999571842242823	0.00141526071935372
chr10	97619591	97633451	13861	-	utr5	MORN4	0.610275203435275	1	0.656281658332835	1	0.760360631574245	0.99922750102039	1	1	0.0951592088987079	0.0918189176731005	0.858245387990934	0.999571842242823	0.00334029122560744
chr10	97677667	97679794	2128	-	utr3	AVPI1	0.884509498379238	1	0.907668636885597	1	0.864313910114322	0.99922750102039	0.059157183509034	0.58182125513291	-0.20786419926406	0.364158529143264	0.485368666019554	0.999571842242823	-0.572022728407324
chr10	97686886	97687177	292	-	utr5	AVPI1	0.870362128194036	1	0.888187391256814	1	0.982653405881572	0.99922750102039	0.0873066563709759	0.637577395919296	0.0405831311149597	0.364158529143264	0.485368666019554	0.999571842242823	-0.323575398028304
chr10	98247838	98248233	396	-	utr3	LOXL4	0.772796331257692	1	0.757234906319967	1	0.742966012011983	0.99922750102039	0.911754029190031	1	-0.260061693903262	0.634929436978284	0.186431460850193	0.999571842242823	-0.894991130881546
chr10	98253613	98255739	2127	-	exon	LOXL4	0.942372217042623	1	0.930985848973534	1	0.775476415852849	0.99922750102039	0.41600109937681	1	0.342265253641663	0.634929436978284	0.186431460850193	0.999571842242823	-0.292664183336621
[truncated: 12,694 more rows]
