# Supplementary material for: Limits in the detection of m6A changes using MeRIP/m6A-seq
Source: Sci Rep. 2020 Apr 20;10:6590. doi: 10.1038/s41598-020-63355-3 (PMC7170965; doi:10.1038/s41598-020-63355-3)
Supplement: Supplementary file 3 — Supplementary information 3. [file 41598_2020_63355_MOESM3_ESM.zip › additional_file4_v2/metdiff_deq_results/barbieri_leukemia_2017_deq_results.txt]

seqnames	start	end	width	strand	annot	main.gene	deseq2.p	deseq2.padj	edger.p	edger.padj	qnb.p	qnb.padj	peak.l2fc	gene.l2fc	gene.p	gene.padj	diff.l2fc
chr1	629839	629938	100	+	exon	MTND2P28	0.564888738617403	0.944160719247474	0.575806827422825	1	6.852750935179e-44	2.99465215867322e-41	1.16589481803817	1.75084901929618	0.0168095687872517	0.0925722306951234	-0.58495420125801
chr1	630435	630584	150	+	exon	MTND2P28	0.58826959550441	0.948440309782109	0.524653966104658	1	0.867655086749868	0.916785237271861	1.84259614814277	1.75084901929618	0.0168095687872517	0.0925722306951234	0.0917471288465843
chr1	633987	634085	99	+	exon	MTATP6P1	0.725500703471877	0.969497282228151	0.736693808171828	1	6.05084270900879e-11	1.08155613048333e-09	1.19390333944177	1.47850987101984	0.0013475758817525	0.0142348152074948	-0.284606531578067
chr1	965565	965665	101	+	utr3	KLHL17	0.62659762323341	0.956961664091329	0.575626400406288	1	0.000894763209988702	0.00317450564394928	0.253620555605111	0.306232169143801	0.41683140464065	0.683862140689951	-0.05261161353869
chr1	1055172	1055271	100	+	utr3	AGRN	0.260975267078579	0.840455080705635	0.241783298752581	1	6.86524096741319e-08	7.11391649877575e-07	1.2038933064641	0.0614977153514076	0.723354306245025	0.886007561986785	1.1423955911127
chr1	1065865	1066309	445	+	exon	RP11-465B22.3	0.16719188236374	0.749495127412689	0.127333865853718	1	0.0687530762280208	0.125404106942675	0.227066119912013	0.621763220715474	0.642615033226977	0.840726538817232	-0.394697100803461
chr1	1232810	1233256	447	+	exon	B3GALT6	0.692292740778383	0.966410828774652	0.705090875430008	1	3.19964288830904e-15	1.10187701966142e-13	-0.48354179645348	-0.847040454070076	0.008751431548358	0.0586228860760976	0.363498657616596
chr1	1233901	1234149	249	+	utr3	B3GALT6	0.0128477856541289	0.271819678789274	0.0289156425920822	1	5.1635730892489e-09	6.63671011765226e-08	-0.995773092952532	-0.847040454070076	0.008751431548358	0.0586228860760976	-0.148732638882456
chr1	1234694	1234991	298	+	utr3	B3GALT6	0.207744668978929	0.794798084332182	0.220460851389708	1	3.62753865352006e-06	2.51486856433587e-05	-0.77447404637949	-0.847040454070076	0.008751431548358	0.0586228860760976	0.0725664076905865
chr1	1400660	1401452	793	+	exon	RP4-758J18.2	0.843934089413885	0.985187029115894	0.875522877871224	1	8.11916913569715e-13	1.90192662581682e-11	-0.471835286384211	-0.419717646239029	0.36745289874252	0.643193663629486	-0.0521176401451826
chr1	1401848	1401997	150	+	exon	RP4-758J18.2	0.777751263043632	0.977509751218977	0.740377948954336	1	0.324093452264703	0.438901081486491	-0.313872725926705	-0.419717646239029	0.36745289874252	0.643193663629486	0.105844920312324
chr1	1520150	1520249	100	+	exon	ATAD3A	0.0770583697360089	0.583718302250114	0.0227079539341693	1	0.0761629835269187	0.13642593501578	-0.0301806955572178	-0.427759163054957	0.281133460781484	0.556320810015933	0.397578467497739
chr1	2184673	2184996	324	+	utr3	PRKCZ	0.93235617443516	0.99464811352664	0.945110831226764	1	7.37245966588575e-05	0.000361855853391829	-0.149054377015883	-1.0126309670418	0.16782658634352	0.418718111686075	0.863576590025916
chr1	2185096	2185345	250	+	utr3	PRKCZ	0.107555479886215	0.651242521069281	0.0817421821423569	1	0.0747432556988769	0.134376688817118	-1.64217966921795	-1.0126309670418	0.16782658634352	0.418718111686075	-0.629548702176147
chr1	2306830	2307329	500	+	utr3	SKI	0.147864928951625	0.722089409835261	0.179590068192287	1	0.0973069513239416	0.166667251537818	-0.0120360093908053	-0.522549624401565	0.0119470816140332	0.0730728828030737	0.51051361501076
chr1	2307777	2308475	699	+	utr3	SKI	0.468095748799987	0.920431898772118	0.505450781564186	1	0.0138501183844052	0.0330239981722611	-0.00136838765427651	-0.522549624401565	0.0119470816140332	0.0730728828030737	0.521181236747289
chr1	2563662	2563761	100	+	utr3	TNFRSF14	0.415298659080404	0.905929787208287	0.349321210732398	1	0.769141209333342	0.840649119955277	0.622588842158882	0.34192953734262	0.264873611149362	0.53711873114792	0.280659304816262
chr1	2591320	2591419	100	+	utr3	FAM213B	0.753745724575137	0.97324217866951	0.752368506643686	1	0.0387753372247262	0.0783107328524232	-1.89575392056473	-1.73435351505828	0.000139209137139904	0.00228547578830616	-0.16140040550645
chr1	3629832	3630078	247	+	utr3	TPRG1L	0.642696054851256	0.960639792915557	0.682410307901935	1	0.15114669518295	0.238987157586216	0.182599621355371	0.401671447798742	0.121384623174416	0.344374768979332	-0.219071826443371
chr1	3733367	3733864	498	+	utr3	TP73	0.751288483558012	0.972829156241002	0.760177488918138	1	2.23633142725555e-06	1.64677676801915e-05	0.629000022161771	-0.0775266169247955	0.819103687334636	0.930715173357412	0.706526639086567
chr1	6097749	6097849	101	+	utr3	KCNAB2	0.151547114763656	0.724290717434699	0.1522471442183	1	0.0100805429001975	0.025197380704971	0.256874689202198	-0.638678628977154	0.000161772313152031	0.00255771490097751	0.895553318179352
chr1	6097949	6098148	200	+	utr3	KCNAB2	0.178366863185503	0.761604871007372	0.166090775522464	1	6.22916765982426e-10	9.52258645994607e-09	0.456111796651372	-0.638678628977154	0.000161772313152031	0.00255771490097751	1.09479042562853
chr1	6098498	6098947	450	+	utr3	KCNAB2	0.400087665473545	0.899150733205575	0.438588026547686	1	0.0284725189504864	0.0603838863283914	-0.442711180320678	-0.638678628977154	0.000161772313152031	0.00255771490097751	0.195967448656476
chr1	6099047	6099197	151	+	utr3	KCNAB2	0.235506185578259	0.822008253980298	0.368579166045891	1	0.588481896289581	0.691564453976063	-0.351138807334048	-0.638678628977154	0.000161772313152031	0.00255771490097751	0.287539821643106
chr1	6101043	6101143	101	+	utr3	KCNAB2	0.0968352614212701	0.630181967366026	0.128220403832456	1	1.57366074278641e-12	3.57401480167243e-11	-0.445454225685436	-0.638678628977154	0.000161772313152031	0.00255771490097751	0.193224403291718
chr1	6580900	6581296	397	+	exon	ZBTB48	0.0881079664273335	0.610178380078858	0.129360669208184	1	0.0628791233871385	0.116774198517762	0.0158222445642454	-0.162672561485262	0.457037701756946	0.715429121669174	0.178494806049507
chr1	6589082	6589231	150	+	utr3	ZBTB48	0.975189174806008	0.997505965632104	0.9431267173517	1	0.873519826616652	0.921741612215889	-0.12039929446899	-0.162672561485262	0.457037701756946	0.715429121669174	0.0422732670162725
chr1	6620275	6621547	1273	+	exon	PHF13	0.250464928175928	0.832381542403494	0.160972115144807	1	0.373248479473697	0.488604274390059	-1.18139716248839	0.438547260639663	0.30864074852031	0.586889099322659	-1.61994442312805
chr1	6621646	6621944	299	+	utr3	PHF13	0.934804688433927	0.995478686208901	0.985467730069495	1	0.76498240282939	0.837259002595808	-0.0994496736595784	0.438547260639663	0.30864074852031	0.586889099322659	-0.537996934299242
chr1	6632799	6633494	696	+	utr3	THAP3	0.0267096221769804	0.372874790554222	0.0316459563787604	1	0.00113138408272763	0.00388038713948776	0.237761635062995	-0.513573108089495	0.0610849525741521	0.22032505241107	0.75133474315249
chr1	6635487	6635586	100	+	utr3	THAP3	0.57470865628315	0.947973812452995	0.580397817178533	1	0.0840888318845223	0.148152059846038	-0.132198264201704	-0.513573108089495	0.0610849525741521	0.22032505241107	0.38137484388779
chr1	9245156	9245355	200	+	exon	H6PD	0.249433237680663	0.832215893843201	0.143194209577078	1	0.0341929097520459	0.0703771468404637	-1.30634087164726	-0.112530058717204	0.662901797282603	0.854301960503154	-1.19381081293005
chr1	9264808	9264958	151	+	utr3	H6PD	0.970752656110255	0.997505965632104	0.940886993030943	1	0.0523778802192275	0.100573466063374	0.301493071403588	-0.112530058717204	0.662901797282603	0.854301960503154	0.414023130120791
chr1	9269044	9269294	251	+	utr3	H6PD	0.623697905674188	0.956128904644611	0.582338543278695	1	0.280691455205763	0.392670583046985	-0.730565202784152	-0.112530058717204	0.662901797282603	0.854301960503154	-0.618035144066948
chr1	9269393	9269493	101	+	utr3	H6PD	0.738970897219982	0.971402087939875	0.743023892183371	1	0.00366732095252117	0.0105891908023014	-0.569068843477061	-0.112530058717204	0.662901797282603	0.854301960503154	-0.456538784759857
chr1	9270739	9270888	150	+	utr3	H6PD	0.27045936673445	0.84642713920788	0.310476199492709	1	0.0121488620446178	0.0295343427376638	-0.149551648595545	-0.112530058717204	0.662901797282603	0.854301960503154	-0.0370215898783416
chr1	9582610	9582709	100	+	utr3	SLC25A33	0.441761030008194	0.914599003800013	0.468808261150538	1	0.23623882896378	0.341725223086175	-0.723279085329155	-0.440402976766256	0.260004799664651	0.531643926275395	-0.282876108562899
chr1	9727020	9727319	300	+	utr3	PIK3CD	0.563956040179544	0.944160719247474	0.490861711329568	1	9.95849920062166e-05	0.000469160075722967	0.149142478058367	0.663314835753494	0.017903854286093	0.0966370410601408	-0.514172357695127
chr1	10033331	10033430	100	+	utr5	UBE4B	0.144846763464518	0.717463652386748	0.0635075804722937	1	0.0941933874142004	0.162348879383582	-0.344836806293949	0.203486989738951	0.340112768748177	0.617326834069128	-0.548323796032901
chr1	10179511	10179942	432	+	exon	UBE4B	0.803804433901513	0.979271194430731	0.836558381871487	1	0.615150691434355	0.714949074885141	0.859223734520219	0.203486989738951	0.340112768748177	0.617326834069128	0.655736744781268
chr1	10180042	10180142	101	+	utr3	UBE4B	0.738995307332781	0.971402087939875	0.760191736413392	1	0.0941964262690347	0.162348879383582	0.508460639432421	0.203486989738951	0.340112768748177	0.617326834069128	0.30497364969347
chr1	10419699	10419897	199	+	utr3	PGD	0.22538237102449	0.816530137906337	0.245377686095356	1	6.00673287226717e-11	1.07518821596387e-09	0.124506983479468	0.442399394170574	0.11864439999796	0.338486376070096	-0.317892410691106
chr1	10440362	10442561	2200	+	utr3	APITD1-CORT	0.922256954731681	0.994276978816011	0.874099322208323	1	0.0241397414787915	0.0525210114104234	-0.290543060744551	1.0566070724203	0.827856736128009	NA	-1.34715013316485
chr1	10629810	10630059	250	+	utr3	PEX14	0.97524898985563	0.997505965632104	0.997732045935843	1	2.73366279916109e-14	8.11328071516826e-13	-0.160910864876454	-0.301085215683631	0.150853681209208	0.393236862502348	0.140174350807177
chr1	11023385	11023684	300	+	utr3	TARDBP	0.807336363676816	0.979595801730597	0.747891318586306	1	0.00197004973491173	0.00624942184994651	-0.0480266309182691	0.648700164145184	0.180657005394633	0.436158725061649	-0.696726795063453
chr1	11023833	11023932	100	+	utr3	TARDBP	0.75037262928009	0.972829156241002	0.704733255450275	1	4.40294327100746e-05	0.000230286834805933	0.120065809280273	0.648700164145184	0.180657005394633	0.436158725061649	-0.528634354864912
chr1	11286034	11286184	151	+	utr3	UBIAD1	0.108926177970204	0.655305853259149	0.132754262911907	1	5.58961401844703e-05	0.000283462098662582	-0.134928036860752	-0.422094847042445	0.251900070957721	0.522019650129307	0.287166810181694
chr1	11842395	11842495	101	+	utr3	CLCN6	0.364395075142149	0.892788462771776	0.32658227255781	1	0.383769665392914	0.498924186451006	0.0398210326604705	0.726202090685197	0.00323839406810604	0.0281056953066818	-0.686381058024726
chr1	11974792	11975488	697	+	utr3	PLOD1	0.669648811627705	0.964479985198081	0.71281912375161	1	0.494827431442049	0.607238117426657	1.07461898094762	0.929511534306258	0.000154274622245733	0.00247174252681821	0.145107446641359
chr1	12011625	12011923	299	+	utr3	MFN2	0.592205822034077	0.949114466326621	0.556312347670223	1	0.93854339396186	0.966085047005851	0.230553046063612	0.288053776136038	0.242926826046066	0.512521124261233	-0.0575007300724266
chr1	12207445	12207593	149	+	utr3	TNFRSF1B	0.206539633502954	0.794526607411014	0.225806756816613	1	4.40477236201965e-06	2.98671375836678e-05	-0.372131868472526	-0.247961638391721	0.167446433765325	0.418137245073465	-0.124170230080805
chr1	12207890	12208287	398	+	utr3	TNFRSF1B	0.272255264932583	0.848154123031127	0.394464939001793	1	0.0866356492552481	0.151900052990005	-0.104017929349125	-0.247961638391721	0.167446433765325	0.418137245073465	0.143943709042596
chr1	12208634	12209178	545	+	utr3	TNFRSF1B	0.2428502420851	0.826498858969213	0.266583123555221	1	6.45751512850918e-14	1.82263004952332e-12	0.383965952403711	-0.247961638391721	0.167446433765325	0.418137245073465	0.631927590795432
chr1	12510050	12510299	250	+	utr3	VPS13D	0.344488512836271	0.882696519714136	0.268603149354409	1	0.741683703339447	0.818350027338889	0.467472522750789	0.448201562496113	0.0926969848436578	0.289281400237057	0.0192709602546764
chr1	13779828	13779928	101	+	exon	PRDM2	0.932686062073862	0.9947761710707	0.927894154043001	1	0.365966371273191	0.481908959179671	0.197089999115221	0.38513099626507	0.137087659132254	0.369999787558094	-0.18804099714985
chr1	13780726	13781025	300	+	exon	PRDM2	0.533482914194348	0.937647587934547	0.472513417600574	1	0.510742998133396	0.621999098807579	0.79753755717937	0.38513099626507	0.137087659132254	0.369999787558094	0.4124065609143
chr1	13781374	13781474	101	+	exon	PRDM2	0.0481088220791147	0.484333988380274	0.0215270128405723	1	1.9542363464264e-05	0.000113138589393612	-1.07788993785128	0.38513099626507	0.137087659132254	0.369999787558094	-1.46302093411635
chr1	13781574	13781773	200	+	exon	PRDM2	0.702888392194066	0.968123529428909	0.6869136631945	1	0.0509653453995752	0.0982631708883032	0.488701848896719	0.38513099626507	0.137087659132254	0.369999787558094	0.103570852631649
chr1	13781873	13781973	101	+	exon	PRDM2	0.0558339789571579	0.516484682718293	0.0246250965042651	1	0.010546414166455	0.0262170864518407	-0.0688926648245385	0.38513099626507	0.137087659132254	0.369999787558094	-0.454023661089609
chr1	13782072	13782721	650	+	exon	PRDM2	0.00844206564677341	0.226186676409216	0.01070930228592	1	6.04457239048926e-05	0.000304178757831534	-0.791405418196605	0.38513099626507	0.137087659132254	0.369999787558094	-1.17653641446168
chr1	13786553	13786753	201	+	utr3	PRDM2	0.834791363672579	0.983390123798344	0.788200637695973	1	0.00593666623478103	0.0160382373040674	-0.305774603789146	0.38513099626507	0.137087659132254	0.369999787558094	-0.690905600054216
chr1	15219435	15220430	996	+	utr3	TMEM51	0.75069802524809	0.972829156241002	0.704104950134965	1	0.0019671940310237	0.00624192537685611	-0.555974962561533	-0.0320752599982334	0.969207993620176	0.989873198185699	-0.523899702563299
chr1	15568110	15568508	399	+	utr3	DNAJC16	0.414082896935722	0.904927151727263	0.466945928986069	1	0.952834142279466	0.97320076911082	-0.123274966770582	0.221465633316135	0.498612819559891	0.745293108450301	-0.344740600086717
chr1	15660305	15660505	201	+	utr3	DDI2	0.00195576471135014	0.105873339256719	0.000184923212429629	1	4.37592627709883e-08	4.7438933883382e-07	-1.10695210479552	0.0909808706055382	0.721730026301958	0.884606589689379	-1.19793297540106
chr1	15660754	15661304	551	+	utr3	DDI2	0.102091964664189	0.640500726826371	0.0646910741083995	1	0.0332118215845309	0.0687734338138497	0.149034939389331	0.0909808706055382	0.721730026301958	0.884606589689379	0.0580540687837924
chr1	15661703	15661803	101	+	utr3	DDI2	0.203015453644037	0.791702252599304	0.223977612522827	1	0.00467140878466181	0.0130312048267707	0.152767984932681	0.0909808706055382	0.721730026301958	0.884606589689379	0.0617871143271431
chr1	15725421	15727832	2412	+	exon	PLEKHM2	0.838370274566176	0.984461356160407	0.895365549702115	1	0.227329667240436	0.33152124221831	-0.443320589789717	0.265749171980487	0.519265750814589	0.761104862739839	-0.709069761770205
chr1	15876349	15876499	151	+	exon	SPEN	0.00163874450446945	0.0943991322960968	0.000134044292157054	1	5.20140295985323e-06	3.47116270195998e-05	-0.664872066814731	-0.257556327897655	0.598367061409759	0.815208967700141	-0.407315738917076
chr1	15928108	15929108	1001	+	exon	SPEN	0.975744290136526	0.997505965632104	0.973935622573164	1	0.00706429311020156	0.018616299976208	0.107629105344416	-0.257556327897655	0.598367061409759	0.815208967700141	0.365185433242071
chr1	15931057	15931257	201	+	exon	SPEN	0.237068972243474	0.822234097453976	0.211293831597798	1	0.96141122927709	0.978238820443883	1.31026938850221	-0.257556327897655	0.598367061409759	0.815208967700141	1.56782571639987
chr1	15931357	15931457	101	+	exon	SPEN	0.861940071830174	0.986650060251095	0.854893759086799	1	0.0210968672020503	0.0468232220755838	0.351262758727462	-0.257556327897655	0.598367061409759	0.815208967700141	0.608819086625117
chr1	15935255	15935505	251	+	exon	SPEN	0.198302373801064	0.787139609395757	0.182676445940216	1	6.92072382967612e-07	5.74370223271024e-06	0.848034277858506	-0.257556327897655	0.598367061409759	0.815208967700141	1.10559060575616
chr1	15939610	15940310	701	+	utr3	SPEN	0.64465423741548	0.960839495020737	0.670511080572015	1	0.00621164814230657	0.0166462712851451	0.142651352222544	-0.257556327897655	0.598367061409759	0.815208967700141	0.400207680120199
chr1	16395098	16395547	450	+	utr3	SZRD1	0.715125670051602	0.968659787602831	0.75606335452057	1	0.544648063658907	0.652823071993286	-0.566370580101683	-0.294506318890058	0.129916163459741	0.35831143644846	-0.271864261211625
chr1	16396197	16396297	101	+	utr3	SZRD1	0.823236582041831	0.982078907151592	0.781096858666128	1	0.000102377705596768	0.000480265758613814	0.317326054186323	-0.294506318890058	0.129916163459741	0.35831143644846	0.61183237307638
chr1	16459135	16459234	100	+	utr3	NECAP2	0.359833607049358	0.89209729494788	0.341201083690027	1	0.000404619204781564	0.00158901121233243	1.27043722157523	1.45787680770392	0.000672726356773327	0.00811273682941658	-0.187439586128686
chr1	16459830	16460028	199	+	utr3	NECAP2	0.483161284361937	0.926089967626968	0.410267127690093	1	0.000869587675942741	0.00309558556663549	1.04350570349578	1.45787680770392	0.000672726356773327	0.00811273682941658	-0.414371104208132
chr1	17697426	17697625	200	+	utr3	ARHGEF10L	0.239777387501117	0.824836816449961	0.134946818867553	1	0.323764123833098	0.438685608458224	0.444136661819265	0.0934968616493033	0.823597158611719	0.932708992873127	0.350639800169961
chr1	19258742	19259485	744	+	utr3	MRTO4	0.844568026737245	0.985187029115894	0.878948991477109	1	5.2562183723834e-08	5.59295175761669e-07	-0.665772328375909	-0.610935814950777	0.0111420631677701	0.0696392837769153	-0.0548365134251325
chr1	19328654	19329051	398	+	utr3	PQLC2	0.511742369438034	0.934588944225723	0.578143718449847	1	0.144808519927066	0.231099152881968	0.999752882185246	0.774582596454788	9.85844900408155e-06	0.000225631276399866	0.225170285730458
chr1	19329151	19329250	100	+	utr3	PQLC2	0.273317523366375	0.848335286216524	0.385637332384339	1	0.822404153375709	0.882739943616878	0.763576872050631	0.774582596454788	9.85844900408155e-06	0.000225631276399866	-0.0110057244041568
chr1	21822278	21822428	151	+	utr3	LDLRAD2	0.701729885978425	0.967793578249763	0.729988186766154	1	0.0069993197033911	0.0184565914692209	-1.35767540279917	2.60637902983181	0.587930506277113	NA	-3.96405443263097
chr1	22030342	22030832	491	+	exon	LINC00339	0.0792843894536019	0.589244930120866	0.112718145447081	1	0.838944181458351	0.894869086072021	-0.369546643787118	-1.11957651317547	0.0627914737847919	0.224161696895635	0.750029869388354
chr1	22030931	22031029	99	+	exon	LINC00339	0.0614347511155911	0.534335665379986	0.0125631728800902	1	0.0477543295699636	0.0931492409789362	-0.672447124191467	-1.11957651317547	0.0627914737847919	0.224161696895635	0.447129388984005
chr1	22511710	22512010	301	+	exon	ZBTB40	0.910632753256649	0.993239425253594	0.905115085094489	1	0.0405184937702886	0.0812357018748406	0.352588136561979	0.281368097600718	0.331946431952817	0.609252027566938	0.0712200389612609
chr1	22512949	22513049	101	+	exon	ZBTB40	0.573242877679615	0.946664971179798	0.49360264634711	1	0.279380707797567	0.391268837431602	0.438165633558096	0.281368097600718	0.331946431952817	0.609252027566938	0.156797535957379
chr1	22526761	22526911	151	+	utr3	ZBTB40	0.285933637369337	0.854429848239003	0.223077991483125	1	0.564154419659366	0.67012175089916	0.611300783051183	0.281368097600718	0.331946431952817	0.609252027566938	0.329932685450465
chr1	22527810	22528010	201	+	utr3	ZBTB40	0.202658517986827	0.791702252599304	0.185492675575283	1	1.25988892496672e-05	7.67992897840466e-05	1.1527001469838	0.281368097600718	0.331946431952817	0.609252027566938	0.87133204938308
chr1	22528160	22528410	251	+	utr3	ZBTB40	0.181626811171662	0.765366301141336	0.204423748108708	1	0.329697252772722	0.444589623791095	0.908732184158683	0.281368097600718	0.331946431952817	0.609252027566938	0.627364086557965
chr1	22528859	22528959	101	+	utr3	ZBTB40	0.0108524175364696	0.254392838767858	0.00738508605145387	1	0.593371281677575	0.695890639709412	1.48799151025498	0.281368097600718	0.331946431952817	0.609252027566938	1.20662341265426
chr1	22529059	22529209	151	+	utr3	ZBTB40	0.584573753208311	0.948440309782109	0.526307720068164	1	0.681116160925214	0.769527066720624	1.00719016225381	0.281368097600718	0.331946431952817	0.609252027566938	0.725822064653091
chr1	22530308	22530657	350	+	utr3	ZBTB40	0.326971730107121	0.875296263509062	0.392986435878588	1	0.597885144334111	0.700212404966841	0.0591082293358191	0.281368097600718	0.331946431952817	0.609252027566938	-0.222259868264899
chr1	23695813	23695912	100	+	exon	RPL11	0.133250257871883	0.698292880060824	0.363759024964255	1	0.0704579210603601	0.127997883256586	-0.393599361114775	-0.356665091328191	0.0285149580394239	0.134208922482223	-0.036934269786584
chr1	23751218	23754173	2956	+	exon	TCEB3	0.258280593214958	0.838081536640674	0.269967675495093	1	0.0178149346910953	0.0407819124530801	-0.226344605515154	0.314277901924188	0.242892098953834	0.512511358238648	-0.540622507439342
chr1	23759663	23759913	251	+	utr3	TCEB3	0.351165570240665	0.886640539183084	0.335854093142399	1	0.285173123073529	0.397754676283385	0.517764108048677	0.314277901924188	0.242892098953834	0.512511358238648	0.20348620612449
chr1	23760612	23760811	200	+	utr3	TCEB3	0.762842376821727	0.975989392272154	0.777927918462565	1	0.123701124803978	0.203462789750145	-0.747297512268026	0.314277901924188	0.242892098953834	0.512511358238648	-1.06157541419221
chr1	24466190	24466289	100	+	utr3	NIPAL3	0.728100591738657	0.96999848650877	0.711806203263072	1	0.0108852141783156	0.0269219982985547	0.114427029610211	-0.306492288438631	0.206809797957887	0.470670574662777	0.420919318048842
chr1	24654339	24655099	761	+	exon	SRRM1	0.591405010460388	0.948769328751426	0.57116742806337	1	1.91908920069985e-09	2.65643010407527e-08	-0.264354639529291	-0.364693095782082	0.341663530640934	0.618788193975093	0.100338456252792
chr1	24666824	24666924	101	+	exon	SRRM1	0.899293373572195	0.991420157478914	0.895118364999667	1	0.00029425133396886	0.00120603077470484	-0.911007103299412	-0.364693095782082	0.341663530640934	0.618788193975093	-0.54631400751733
chr1	24669221	24669470	250	+	exon	SRRM1	0.39619070785331	0.898494709307692	0.39924965600486	1	2.73749199489596e-16	1.08753091069958e-14	-0.555776022851804	-0.364693095782082	0.341663530640934	0.618788193975093	-0.191082927069722
chr1	24670266	24671436	1171	+	exon	SRRM1	0.500329892057762	0.934588944225723	0.486087715022424	1	7.05310884658888e-08	7.2907054170327e-07	-0.464988928125828	-0.364693095782082	0.341663530640934	0.618788193975093	-0.100295832343746
chr1	25361966	25362114	149	+	utr3	TMEM50A	0.132817480551679	0.697392321096614	0.0913684370850612	1	0.00346814666752918	0.0101015450971265	0.320142009067889	0.497799932458035	0.0350919377487874	0.153650171248741	-0.177657923390146
chr1	25458393	25485750	27358	+	exon	TMEM57	0.115653002413846	0.668950479046405	0.168199374230882	1	4.30443284416147e-06	2.93122393519926e-05	-0.280708639547127	0.991621138922582	6.08114407274304e-05	0.00111343786312547	-1.27232977846971
chr1	25498270	25498419	150	+	exon	TMEM57	0.399484533219748	0.899150733205575	0.402333771162855	1	1.9373826087336e-08	2.25251833031935e-07	0.0649253595026307	0.991621138922582	6.08114407274304e-05	0.00111343786312547	-0.926695779419951
chr1	25498518	25498668	151	+	utr3	TMEM57	0.462439162755812	0.920431898772118	0.403691163828758	1	0.246668850558391	0.353623794471322	0.336780320928974	0.991621138922582	6.08114407274304e-05	0.00111343786312547	-0.654840817993608
chr1	25566987	25567687	701	+	utr3	LDLRAP1	0.298436702098344	0.859174994478036	0.279082521699557	1	4.28009783671802e-07	3.74338715560576e-06	-0.41088128509001	-0.4817862027138	0.103619750294916	0.310585655346213	0.0709049176237895
chr1	25815789	25815988	200	+	utr3	SEPN1	0.530486383827732	0.937647587934547	0.461503446355323	1	0.40134215921327	0.516891177206278	-0.97884606071413	-0.499659858452339	0.218973247769869	0.485947668842086	-0.479186202261791
chr1	25818075	25818174	100	+	utr3	SEPN1	0.2192488388684	0.808188998379367	0.331206144234576	1	0.354705639271695	0.470404412566994	0.343852261438317	-0.499659858452339	0.218973247769869	0.485947668842086	0.843512119890656
chr1	25829710	25832047	2338	+	utr3	MTFR1L	0.45836326837279	0.919209265601785	0.526925864167933	1	0.343099679103249	0.459096424165924	0.0292732268376352	-0.0511019283221314	0.892920575580244	0.962230384639917	0.0803751551597666
chr1	25832147	25832495	349	+	utr3	MTFR1L	0.102542859617526	0.641365145566686	0.138706021276258	1	0.0902364224490838	0.156953909099264	-0.287850999859553	-0.0511019283221314	0.892920575580244	0.962230384639917	-0.236749071537422
chr1	26255473	26257602	2130	+	exon	CEP85	0.272817689495811	0.848335286216524	0.245204460738988	1	0.648237926650907	0.742985399210983	-0.793937786052989	-0.139864103959903	0.558763028416052	0.790907468650751	-0.654073682093086
chr1	26269350	26271549	2200	+	exon	CEP85	0.509218889687493	0.934588944225723	0.450603996248273	1	0.346695661280646	0.462540700643186	-0.137063078689655	-0.139864103959903	0.558763028416052	0.790907468650751	0.00280102527024742
chr1	26281125	26281324	200	+	utr3	SH3BGRL3	0.927584210488157	0.994394603588219	0.946492919194697	1	4.2908607559917e-12	9.07814329894538e-11	-0.154147712985076	-0.240568602772113	0.56940880084221	0.797298722475507	0.0864208897870365
chr1	26468996	26469196	201	+	utr3	DHDDS	0.850919140473692	0.985452368736682	0.85187313529826	1	0.0438098299792158	0.0866149727498599	-0.567238530919944	0.575370226078279	0.0248631176378557	0.121626676296459	-1.14260875699822
chr1	26574133	26574681	549	+	utr3	RPS6KA1	0.762958738543091	0.975989392272154	0.795702074700738	1	0.238624358473076	0.34427214195461	-0.491012936459363	-0.73924376375401	0.000336076357554686	0.00472560546361784	0.248230827294646
chr1	26731187	26731587	401	+	exon	ARID1A	0.653740294583666	0.9619124691828	0.628990500966436	1	1.18074338613464e-12	2.72560308424122e-11	0.457256937135348	0.357669999796026	0.20883067815272	0.473218064170187	0.0995869373393218
chr1	26774905	26775005	101	+	exon	ARID1A	0.172808944602665	0.754394679624377	0.168694931775125	1	3.57697559558899e-05	0.000191297693202464	-0.636301340487908	0.357669999796026	0.20883067815272	0.473218064170187	-0.993971340283934
chr1	26779209	26781006	1798	+	utr3	ARID1A	0.182759755263826	0.766643613247966	0.324063921358178	1	0.00257157589243706	0.00783026941010447	0.142458733440913	0.357669999796026	0.20883067815272	0.473218064170187	-0.215211266355113
chr1	26924113	26941600	17488	+	utr5	NUDC	0.47467941787795	0.92334800656443	0.459539037610809	1	2.84695637389648e-09	3.8179341932688e-08	-0.31944970687561	-0.538746283257894	0.00431491076174384	0.0349512129998663	0.219296576382284
chr1	26941791	26943021	1231	+	exon	NUDC	0.281907235578155	0.85176010028162	0.283408595128515	1	1.0312771603492e-09	1.49878158865888e-08	-0.192243310545595	-0.538746283257894	0.00431491076174384	0.0349512129998663	0.346502972712299
chr1	26945582	26945681	100	+	exon	NUDC	0.119422221698701	0.673325473065621	0.199219382364244	1	0.670800504182686	0.761402130721646	0.0245560414415888	-0.538746283257894	0.00431491076174384	0.0349512129998663	0.563302324699483
chr1	27882439	27883035	597	+	exon	THEMIS2	0.641542559010483	0.960333029895304	0.582643285567282	1	0.29777579432391	0.411707685082579	0.851871162431496	0.742158587268332	0.0102350932289919	0.0657176348051562	0.109712575163164
chr1	27885940	27886635	696	+	utr3	THEMIS2	0.905005023100405	0.991708075011859	0.919333501420051	1	0.0156995271411494	0.0367695633819602	0.560965792031886	0.742158587268332	0.0102350932289919	0.0657176348051562	-0.181192795236446
chr1	28281160	28281258	99	+	utr3	SESN2	0.568920533162319	0.94562157708508	0.594943966286517	1	0.898233819916365	0.939605216657044	-1.75145593681868	-1.93519853346675	1.5651246998214e-16	2.23957507466881e-14	0.183742596648074
chr1	28282343	28282442	100	+	utr3	SESN2	0.0230098694127578	0.348465903159073	0.0406509700906072	1	0.486694358854041	0.599014396152775	-0.875795756415132	-1.93519853346675	1.5651246998214e-16	2.23957507466881e-14	1.05940277705162
chr1	28334540	28334933	394	+	exon	MED18	0.172204393702948	0.754100201407778	0.183672207605189	1	5.4761040543088e-09	6.99583333470317e-08	-0.409311629148098	-0.0879149743146176	0.808850792514223	0.927041586703957	-0.321396654833481
chr1	28510742	28510842	101	+	exon	SNHG3	0.624694097881105	0.956128904644611	0.619035421769949	1	0.000286905299916729	0.00118084500372407	0.33779689778857	0.40437897175647	0.0127678655042034	0.0766612178439973	-0.0665820739678998
chr1	28538552	28538802	251	+	utr3	RCC1	0.472107290643117	0.921882233331313	0.585483495915752	1	0.0186831891166765	0.0424170647931999	0.182757170183295	0.113973104933894	0.563928261978906	0.793142020729893	0.0687840652494015
chr1	28571260	28571887	628	+	exon	TRNAU1AP	0.479080082151512	0.923825605767819	0.512563279480379	1	0.00317322961210746	0.00936742112141575	0.204025171933129	0.658979540669531	0.0158949020218462	0.0891790417225691	-0.454954368736402
chr1	28577604	28577703	100	+	utr3	TRNAU1AP	0.24653011296658	0.830660567541627	0.267825305191532	1	0.207109444499971	0.307449688432486	-0.467470084344377	0.658979540669531	0.0158949020218462	0.0891790417225691	-1.12644962501391
chr1	28714187	28714832	646	+	utr3	GMEB1	0.514720519458467	0.934588944225723	0.568807138602972	1	0.00714070145944861	0.0187747115343552	-0.196571258149124	-0.316674575289549	0.473697915043118	0.729042669681328	0.120103317140425
chr1	28743300	28743794	495	+	exon	YTHDF2	0.555428030069441	0.942258369111787	0.563086727330798	1	0.00509381008718822	0.0140303967039635	0.361829247556713	0.447798288786882	0.0345539366594138	0.152037321301421	-0.0859690412301685
chr1	28743893	28768934	25042	+	exon	YTHDF2	0.520914204387401	0.934731550097129	0.527205064665863	1	0.0132635349654792	0.0318048776948947	0.308554807522019	0.447798288786882	0.0345539366594138	0.152037321301421	-0.139243481264863
chr1	28769033	28769132	100	+	utr3	YTHDF2	0.879503558246168	0.988554198993675	0.918161407260006	1	0.625025910171697	0.72357297520836	0.721477759554906	0.447798288786882	0.0345539366594138	0.152037321301421	0.273679470768024
chr1	28987523	28987873	351	+	utr5	EPB41	0.28874195940246	0.85475450949648	0.262650501231394	1	0.322398164282238	0.437212620219241	0.128956967585888	-0.109072691588185	0.803223116996678	0.924797909090709	0.238029659174073
chr1	31319129	31346655	27527	+	exon	ZCCHC17	0.940779219919456	0.995723825595911	0.906891308853004	1	5.9771885024416e-08	6.27580032240617e-07	0.527974651851657	0.452466357688013	0.103393209833373	0.310219564782389	0.0755082941636438
chr1	31348862	31364411	15550	+	utr3	ZCCHC17	0.192444703291323	0.778688290169519	0.266877044694813	1	0.0172524271542409	0.0397527289683082	0.123869905800253	0.452466357688013	0.103393209833373	0.310219564782389	-0.32859645188776
chr1	32042538	32042637	100	+	utr3	KHDRBS1	0.643016516702765	0.960734298063445	0.678171543388984	1	0.0182338372454696	0.0416355710651957	-0.453463568376934	-0.294866493154105	0.208449543651059	0.472749554289817	-0.158597075222829
chr1	32170934	32171333	400	+	utr3	KPNA6	0.574845674883622	0.947999355685563	0.55812628692911	1	0.0122790513865264	0.0297879820485162	0.938110800688025	0.425484053093991	0.110253815612423	0.323252431366202	0.512626747594034
chr1	32181295	32187976	6682	+	exon	TXLNA	0.47530630193394	0.923591293443557	0.496056515191106	1	0.0249128729117296	0.0540247841222363	-0.643054033403179	-0.306774209591671	0.232396238272725	0.501032234341779	-0.336279823811508
chr1	32190203	32195214	5012	+	utr3	TXLNA	0.336015874080737	0.879820076906028	0.324494729964445	1	0.640806696704639	0.737061469172072	-0.491572743187931	-0.306774209591671	0.232396238272725	0.501032234341779	-0.184798533596259
chr1	32207399	32207548	150	+	exon	IQCC	0.0215345571870121	0.341100528934653	0.00916826687059545	1	5.60718346391733e-05	0.000284125693875347	-0.704822948045273	-0.280664751283646	0.553060619095489	0.786541423159375	-0.424158196761627
chr1	32207647	32208142	496	+	utr3	IQCC	0.965734381297809	0.997505965632104	0.923427157752929	1	0.145994426677698	0.232552459689099	-0.171364985559782	-0.280664751283646	0.553060619095489	0.786541423159375	0.109299765723864
chr1	32332118	32333041	924	+	exon	HDAC1	0.0434809627387257	0.460346065821111	0.0739349329998657	1	0.73252271107321	0.810411201870868	0.11804711846589	-0.12940195868667	0.570459670909757	0.798174796733882	0.24744907715256
chr1	32826432	32826781	350	+	exon	S100PBP	0.704960328573459	0.968659787602831	0.653656730788753	1	0.039383544178247	0.0793620059422681	-0.433309351907432	0.649261197653605	0.0143293304013343	0.0830426764339124	-1.08257054956104
chr1	33299327	33299725	399	+	utr3	ZNF362	0.14961719099289	0.722874060790278	0.1979478670038	1	0.00711790243764425	0.0187342009537415	0.80687466003334	0.707879747654465	0.0689077403924566	0.238935529186433	0.0989949123788754
chr1	33493425	33493524	100	+	exon	ZSCAN20	0.8713088221259	0.987400223804125	0.808017506997676	1	0.815561293148058	0.878022050683026	-1.21176242066791	0.193432952436565	0.746625612157591	0.897033125203674	-1.40519537310448
chr1	33495366	33495664	299	+	utr3	ZSCAN20	0.50706083177947	0.934588944225723	0.385409779184102	1	0.000644080109718304	0.00239016902795317	0.992995949128356	0.193432952436565	0.746625612157591	0.897033125203674	0.79956299669179
chr1	35113719	35114068	350	+	exon	ZMYM1	0.908845687907079	0.992571647952982	0.889418076564012	1	0.260636384303739	0.369385472856327	0.281623679396635	0.365834845132349	0.597621136475621	0.814948888249397	-0.0842111657357145
chr1	35115013	35115262	250	+	utr3	ZMYM1	0.877307259823867	0.988101217894406	0.842723734979188	1	0.0252587786590971	0.0546069211508965	0.110588558146599	0.365834845132349	0.597621136475621	0.814948888249397	-0.25524628698575
chr1	35359248	35361195	1948	+	exon	ZMYM4	0.0459643222595958	0.473864523302786	0.019774772757804	1	0.00221097612883963	0.00690821017770824	-0.538915097274218	0.294986746860215	0.287434835933157	0.56407057580613	-0.833901844134433
chr1	35398919	35399019	101	+	exon	ZMYM4	0.478241704728953	0.923612835478703	0.367820060697085	1	0.952879327225236	0.97320076911082	0.0604565570616995	0.294986746860215	0.287434835933157	0.56407057580613	-0.234530189798515
chr1	35419809	35420159	351	+	utr3	ZMYM4	0.799782577876645	0.977979514106913	0.747273460953632	1	0.00521811838690232	0.0143198818356893	0.603575264332557	0.294986746860215	0.287434835933157	0.56407057580613	0.308588517472342
chr1	35560483	35560582	100	+	exon	NCDN	0.652096079197228	0.961493636722392	0.595397807219853	1	0.887098054150646	0.931493383068285	-1.69281291907787	-0.74753946821284	0.00299213588984918	0.0263853391674531	-0.945273450865032
chr1	35853660	35853909	250	+	utr3	AGO4	0.457452573910307	0.91902684391934	0.437563883327734	1	0.000286988290970579	0.00118084500372407	0.16573515090823	-0.422583134623826	0.0481514551237655	0.189577567132365	0.588318285532055
chr1	35855203	35855352	150	+	utr3	AGO4	0.414411039648253	0.905252180788272	0.399034459741601	1	0.0108310978891287	0.0268058961428499	0.644495803287418	-0.422583134623826	0.0481514551237655	0.189577567132365	1.06707893791124
chr1	35855750	35856148	399	+	utr3	AGO4	0.527377288087513	0.937181750928188	0.555320757137903	1	0.0141819267082597	0.0336947051319413	-0.649756148792241	-0.422583134623826	0.0481514551237655	0.189577567132365	-0.227173014168416
chr1	36170987	36171532	546	+	utr5	MAP7D1	0.785161480169439	0.977979514106913	0.814401768378926	1	0.821061713714691	0.881656930851235	0.0326744348559508	0.22262012664158	0.217415258735495	0.484193960992416	-0.189945691785629
chr1	36172620	36173456	837	+	exon	MAP7D1	0.876911467984555	0.988101217894406	0.890915368133772	1	0.649309517807958	0.743803626428659	0.0368514814321724	0.22262012664158	0.217415258735495	0.484193960992416	-0.185768645209407
chr1	36178704	36178803	100	+	exon	MAP7D1	0.806354923560476	0.979595801730597	0.762285014701139	1	0.00543983306343292	0.0148479440906494	0.881074615992604	0.22262012664158	0.217415258735495	0.484193960992416	0.658454489351024
chr1	36178903	36179002	100	+	exon	MAP7D1	0.0299352108547492	0.393350554751763	0.0346303593686474	1	0.682892125816997	0.770640419454925	0.545946840819605	0.22262012664158	0.217415258735495	0.484193960992416	0.323326714178025
chr1	36179499	36179707	209	+	exon	MAP7D1	0.825384322200017	0.982129198533188	0.837678196575299	1	5.49095896377277e-08	5.82161005961025e-07	1.00626720949877	0.22262012664158	0.217415258735495	0.484193960992416	0.783647082857192
chr1	36289257	36289606	350	+	exon	THRAP3	0.475494605518792	0.923591293443557	0.426202061565473	1	0.802434160971489	0.867609258765607	-0.616624408667341	0.482000493289255	0.0198146298875547	0.103816466992395	-1.0986249019566
chr1	36296731	36304460	7730	+	utr3	THRAP3	0.467301587963635	0.920431898772118	0.402035629310637	1	0.150524807275748	0.238182155400868	0.223500162431402	0.482000493289255	0.0198146298875547	0.103816466992395	-0.258500330857854
chr1	37483192	37483340	149	+	exon	ZC3H12A	0.186851613922092	0.772332192835837	0.222370703151928	1	0.747522086970574	0.822916469955497	0.171819105528522	-0.48522919141641	0.195981790375135	0.456933904930108	0.657048296944932
chr1	37799901	37800148	248	+	utr3	MANEAL	0.00311273491602474	0.139391129296048	0.00102715101120584	1	7.20133974765953e-07	5.9648744197444e-06	-0.706493567885323	0.184384440096227	0.7621471721373	0.904433586906822	-0.89087800798155
chr1	38019082	38022795	3714	+	exon	UTP11	0.928257324945232	0.994394603588219	0.88014062616976	1	0.0343093813060441	0.0705619586646376	-0.17387877763158	-0.173637612920463	0.430524182596602	0.69429338078569	-0.000241164711116348
chr1	39332577	39332677	101	+	exon	MACF1	0.481220521228211	0.925159131821543	0.28798476860962	1	0.0648685088549068	0.119766697657085	2.89043355020697	1.10709950214897	1.76226741576223e-06	4.89525115099499e-05	1.783334048058
chr1	39332777	39332927	151	+	exon	MACF1	0.816962586602432	0.98061819094645	0.737096412920193	1	0.429389343250019	0.543730130596272	2.53591558476742	1.10709950214897	1.76226741576223e-06	4.89525115099499e-05	1.42881608261845
chr1	39388392	39388592	201	+	exon	MACF1	0.201238782149155	0.790055478988921	0.139110287312264	1	0.128741519109099	0.210060676151617	0.215389251315827	1.10709950214897	1.76226741576223e-06	4.89525115099499e-05	-0.891710250833145
chr1	40238923	40239572	650	+	exon	RLF	0.90694096332142	0.992143940458856	0.862861806215918	1	0.201113669084994	0.300343333527471	-0.276826269024989	-0.00482664415422891	0.986592355367591	0.995590157709539	-0.27199962487076
chr1	40239872	40240671	800	+	utr3	RLF	0.473234354194507	0.922494328322144	0.442381734605599	1	0.835545153255484	0.892070709808246	0.052598189466302	-0.00482664415422891	0.986592355367591	0.995590157709539	0.0574248336205309
chr1	40292597	40292746	150	+	utr3	ZMPSTE24	0.514335893853839	0.934588944225723	0.506018634104268	1	0.000645710896700257	0.00239481831837353	-0.825011499395208	0.238235016437086	0.360501124018708	0.636538938083792	-1.06324651583229
chr1	40421983	40422083	101	+	exon	SMAP2	0.797707516238927	0.977979514106913	0.763627046416317	1	0.269896940791804	0.380081432472974	-0.075808132651186	0.178423849397308	0.495601014110408	0.74384920291876	-0.254231982048494
chr1	40463022	40463320	299	+	utr3	ZFP69B	0.774866091423073	0.977509751218977	0.737419887100942	1	0.0518436108127376	0.0996381680057361	-0.189074494901517	-0.0890859290476677	0.960043238037755	0.986313051805775	-0.0999885658538491
chr1	40495094	40495294	201	+	exon	ZFP69	0.1563976146797	0.732456382422704	0.171267157828666	1	0.170835056546206	0.263334264301108	-0.038407367730018	0.568652067678206	0.455400220552528	0.713826167864087	-0.607059435408224
chr1	40495394	40496243	850	+	utr3	ZFP69	0.336665963366265	0.879861537464044	0.272239194674879	1	0.257701827796256	0.365963162669425	-0.197301918439983	0.568652067678206	0.455400220552528	0.713826167864087	-0.765953986118189
chr1	40514662	40515060	399	+	exon	EXO5	0.623825190458916	0.956128904644611	0.56389348902758	1	0.301217338760174	0.414926884142139	-0.678296595547575	-0.580817219252217	0.223667948096003	0.491077662438025	-0.0974793762953574
chr1	40515160	40515958	799	+	utr3	EXO5	0.72933210835686	0.96999848650877	0.762953182464991	1	0.214126086861719	0.315757493460387	-0.255288995503541	-0.580817219252217	0.223667948096003	0.491077662438025	0.325528223748677
chr1	40546874	40547073	200	+	exon	ZNF684	0.317208455006364	0.871416649707778	0.247817967102372	1	0.101631694765528	0.172720727874955	0.362654900532821	0.334783506773222	0.450166281408355	0.709464781730102	0.0278713937595992
chr1	40547173	40547273	101	+	exon	ZNF684	0.00933627392046444	0.237295957686433	0.00212029823991831	1	9.70452800222267e-05	0.000458558849262371	-0.881368328530958	0.334783506773222	0.450166281408355	0.709464781730102	-1.21615183530418
chr1	40547522	40547671	150	+	utr3	ZNF684	0.675738458907713	0.964755047985547	0.609573756727447	1	0.525306302366703	0.634745115359766	0.0840781761445733	0.334783506773222	0.450166281408355	0.709464781730102	-0.250705330628649
chr1	42459782	42460379	598	+	utr3	PPCS	0.203075252620798	0.791702252599304	0.146830011887684	1	0.99465200351933	0.994966046302034	0.0654809421103878	0.487935826614381	0.0142254832612289	0.0826728767823228	-0.422454884503993
chr1	42682476	42682674	199	+	utr5	YBX1	0.0707110315252111	0.564307873122796	0.0833239101488465	1	0.364442063983047	0.48030098553007	-0.953345163722844	-0.810026378334631	0.0266194845855048	0.127863634279824	-0.143318785388213
chr1	42696221	42696722	502	+	exon	YBX1	0.742852936239504	0.9726951507448	0.755827672875919	1	0.000145198787360631	0.00064769596347106	-1.08025670798626	-0.810026378334631	0.0266194845855048	0.127863634279824	-0.27023032965163
chr1	42775305	42789811	14507	+	utr3	RP5-994D16.12	0.00587311303379635	0.188908531668277	0.00971009685598932	1	5.51453561064215e-05	0.000280327756893975	-0.570419070036747	-3.26650287700568	0.503932929363112	NA	2.69608380696893
chr1	42842898	42843296	399	+	utr3	ERMAP	0.321119419966194	0.872338858944871	0.318686903672525	1	0.00822883253955786	0.0212088661325639	0.017524697958985	-0.0784562167899744	0.877949281504176	0.955568780140468	0.0959809147489594
chr1	42851137	42851236	100	+	exon	ZNF691	0.0339987250223424	0.415893670085083	0.026151367915597	1	0.00275492805757016	0.0083008091473102	0.571282690197508	-0.0319964706581942	0.933930180994573	0.976312523821126	0.603279160855702
chr1	42851335	42852030	696	+	utr3	ZNF691	0.369235713201255	0.89499405704666	0.385486232970418	1	0.206947461743486	0.307281216482155	0.390334659235443	-0.0319964706581942	0.933930180994573	0.976312523821126	0.422331129893637
chr1	42903475	42903572	98	+	exon	ATP6V1E1P1	0.209432093038608	0.796348124129517	0.21153742785428	1	0.452752383692692	0.567042385920565	0.492363850530513	-0.173219533536625	0.794612294873772	0.921154896774619	0.665583384067138
chr1	43363054	43363153	100	+	utr3	CDC20	0.588306395019286	0.948440309782109	0.632822105700751	1	9.70872984522305e-05	0.000458586408231501	0.431289715718054	0.154099830442436	0.431393067112867	0.695041330414441	0.277189885275618
chr1	43450357	43451104	748	+	utr3	SZT2	0.678577262873458	0.965163821817658	0.686698204818168	1	1.11784005487293e-10	1.89643735145979e-09	0.120283062604324	0.0233926667750573	0.943102136961942	0.979908051817489	0.0968903958292669
chr1	43683710	43688968	5259	+	exon	KDM4A	0.890431143367128	0.990162141314666	0.903547112983633	1	0.398999932695012	0.514639489718509	-0.34222476938903	0.0119802390830182	0.976305825737015	0.992139634679846	-0.354205008472048
chr1	43704471	43704769	299	+	utr3	KDM4A	0.719234696675127	0.969453035822353	0.760908063725551	1	0.000464631804488404	0.00179520696898827	-0.496841887559433	0.0119802390830182	0.976305825737015	0.992139634679846	-0.508822126642452
chr1	43705316	43705465	150	+	utr3	KDM4A	0.481705004771454	0.925159131821543	0.569002929115692	1	0.275471360248761	0.386776927590576	0.144054656411215	0.0119802390830182	0.976305825737015	0.992139634679846	0.132074417328197
chr1	43930217	43930766	550	+	utr3	ST3GAL3	0.293505645529662	0.856560239512328	0.287520088590216	1	1.38967789780005e-06	1.07649070897433e-05	0.378206607557169	0.0681746763413537	0.820135510983534	0.931204072883084	0.310031931215815
chr1	43930915	43931115	201	+	utr3	ST3GAL3	0.579232283863123	0.948088147859564	0.619849437395124	1	5.46731899595606e-05	0.000278150676980133	0.0765593584595856	0.0681746763413537	0.820135510983534	0.931204072883084	0.00838468211823191
chr1	43936897	43937192	296	+	utr3	ARTN	0.588610893296217	0.948440309782109	0.619632469443553	1	0.22298176794613	0.326122094077474	0.498932737017119	-0.134063696519446	0.445381342399611	0.705943730650711	0.632996433536565
chr1	43990326	43990723	398	+	utr3	B4GALT2	0.820474766925398	0.981469546314751	0.814738854185674	1	0.0096164753305013	0.0241996806718513	-0.924530446697103	-0.457828592746489	0.0281508096950148	0.133320289690112	-0.466701853950613
chr1	44219112	44219212	101	+	exon	DMAP1	0.209285540530083	0.796348124129517	0.137762577859135	1	0.36595815972221	0.481908959179671	1.05301966091084	0.508019348168764	0.0359359069069347	0.156220735974288	0.545000312742074
chr1	44635649	44636462	814	+	utr3	RNF220	0.018182581190257	0.319927174988905	0.067628629493779	1	0.00167932539681227	0.00545831066059743	0.193932181909763	-0.19909057349044	0.282856876278634	0.558109720657309	0.393022755400202
chr1	44644675	44645075	401	+	exon	RNF220	0.22610127821982	0.817184548305215	0.339626334621171	1	0.08939380352706	0.155766213680521	-0.125847946043576	-0.19909057349044	0.282856876278634	0.558109720657309	0.0732426274468632
chr1	44725393	44725542	150	+	utr3	C1orf228	0.545589380711119	0.939668565125759	0.548271933227404	1	0.743588656436912	0.819862453717156	-1.31947760535201	-1.40421326027227	4.0154419948363e-12	3.3848983310927e-10	0.0847356549202616
chr1	44778579	44778679	101	+	exon	RPS8	0.861227721648969	0.986650060251095	0.832135168557337	1	0.594772822867805	0.697276224255661	-0.737031123967316	-1.0474888014059	2.3280710664329e-11	1.76974973746515e-09	0.310457677438586
chr1	45015378	45015526	149	+	utr3	UROD	0.219871435722501	0.80962600958915	0.214710146926281	1	0.631799758742219	0.729283026007846	0.491121223448646	0.416175112281948	0.123281745259039	0.347556549382601	0.0749461111666982
chr1	45328286	45328385	100	+	utr3	HPDL	0.602856414219901	0.951684577718621	0.600996772683639	1	4.29862981416346e-10	6.72549822653006e-09	-0.155844467966077	-1.06007122859062	0.00015198889572013	0.00244618801164685	0.904226760624544
chr1	45343178	45343576	399	+	exon	TOE1	0.0387177505787747	0.438489770406444	0.0957097240078693	1	0.719273363439563	0.799803999482328	0.253329935110606	-0.204605713097233	0.5827000682705	0.8060944644171	0.457935648207838
chr1	45509036	45509136	101	+	exon	MMACHC	0.777097452707406	0.977509751218977	0.78290018567591	1	2.69936695806766e-05	0.000149974035333588	-1.01575670371636	0.08318407272189	0.8469916144872	0.943947458046209	-1.09894077643825
chr1	45604967	45606581	1615	+	utr3	NASP	0.311405036204836	0.868892932546792	0.270208105460209	1	0.754634449590646	0.828723440457751	-0.44144276276136	-0.00133636771259487	0.994220631438524	0.997795067609783	-0.440106395048765
chr1	45606680	45607917	1238	+	utr3	NASP	0.563174115736901	0.9439687160706	0.536707746643234	1	0.326145459647065	0.440785049600859	-1.95515164569813	-0.00133636771259487	0.994220631438524	0.997795067609783	-1.95381527798553
chr1	45614101	45614312	212	+	utr3	NASP	0.667594402603169	0.96445656769157	0.694460572151424	1	0.765351460502554	0.837445955702717	0.167806867326046	-0.00133636771259487	0.994220631438524	0.997795067609783	0.169143235038641
chr1	45617540	45618158	619	+	utr3	NASP	0.202739714867513	0.791702252599304	0.297223560573342	1	0.531701376808105	0.640396459635917	0.969984839227533	-0.00133636771259487	0.994220631438524	0.997795067609783	0.971321206940128
chr1	45693299	45693448	150	+	exon	TMEM69	0.0687714934629132	0.557711116137333	0.0728377398663725	1	1.35213109438081e-19	8.35880846784782e-18	-0.355927881878974	0.251438383983821	0.490318781926586	0.740763508518477	-0.607366265862796
chr1	46035177	46035725	549	+	utr3	MAST2	0.68999954677614	0.966285420518609	0.662791770397067	1	0.744917313888462	0.820756139706875	-0.171641523322908	-0.174923190161278	0.489808197079028	0.740456099460686	0.00328166683836975
chr1	46035825	46036074	250	+	utr3	MAST2	0.790278279363747	0.977979514106913	0.81186550640233	1	0.0100562941138947	0.0251615824887241	-0.219503216501499	-0.174923190161278	0.489808197079028	0.740456099460686	-0.0445800263402207
chr1	46310201	46316582	6382	+	utr3	UQCRH	0.1998819840119	0.78785036492615	0.211908253440079	1	1.17562248829917e-05	7.20786830876412e-05	0.0159644195010523	-0.128465473550639	0.561795894358779	0.792440989119689	0.144429893051691
chr1	46362014	46362164	151	+	utr3	NSUN4	0.20018083100406	0.788099307646614	0.153043749147645	1	0.227431995569004	0.33152124221831	0.047177647875398	0.851446974360338	0.0303736715627587	0.139407784196942	-0.80426932648494
chr1	46482295	46482443	149	+	exon	FAAHP1	0.0994702977771464	0.634412130710226	0.0851363396869608	1	0.0556596097694977	0.105515966284045	1.46357399552333	-0.0266345417921158	0.976108605362555	0.992139634679846	1.49020853731545
chr1	50968917	50969065	149	+	utr5	CDKN2C	0.384288221791117	0.897215297486887	0.37941634663467	1	0.246954126685139	0.353832633971823	0.0188580877375674	0.688375683588499	0.000203412775118747	0.00310368524616669	-0.669517595850932
chr1	50969214	50969362	149	+	utr5	CDKN2C	0.0596085918728704	0.531086426302683	0.0853912673027914	1	0.719739000208954	0.800039676313313	0.354548688641706	0.688375683588499	0.000203412775118747	0.00310368524616669	-0.333826994946794
chr1	50969758	50970000	243	+	utr5	CDKN2C	0.971463892362657	0.997505965632104	0.927122292625946	1	0.0163966073484878	0.0380436113012424	1.02226758943912	0.688375683588499	0.000203412775118747	0.00310368524616669	0.333891905850617
chr1	50970396	50974286	3891	+	utr3	CDKN2C	0.945402197798319	0.99609927275508	0.889906134119098	1	0.0446448182768338	0.0880186344154192	0.793645068073547	0.688375683588499	0.000203412775118747	0.00310368524616669	0.105269384485048
chr1	51270052	51271374	1323	+	utr3	RNF11	0.03262848346662	0.407991471207286	0.0516231762359951	1	0.00156288948647974	0.00514197546962831	-0.711301716964393	0.593884210898713	0.0333932152091883	0.148425911924317	-1.30518592786311
chr1	51787370	51787945	576	+	utr3	OSBPL9	0.904240582472017	0.991708075011859	0.904159543045194	1	0.300608529135742	0.414313419221018	0.457845596333009	0.740243687027778	0.000132952862746369	0.0021998824105655	-0.282398090694769
chr1	52086735	52087034	300	+	utr3	BTF3L4	0.0226683448247141	0.345699078175213	0.0428605050962127	1	0.00479886094711351	0.0133426864376414	-1.23738374140512	-0.230722159315262	0.374083225663198	0.648797022468215	-1.00666158208986
chr1	52412538	52416671	4134	+	exon	PRPF38A	0.0179047082314137	0.318538335327972	0.0232293010887018	1	0.00338356540905232	0.00990069832115447	0.745476061931159	0.144532918448825	0.529387970467296	0.76796884998442	0.600943143482334
chr1	52417564	52418259	696	+	utr3	PRPF38A	0.0233376527508025	0.351674284555197	0.0167149757125652	1	0.000806982764516881	0.00290867251840797	0.0472531818661973	0.144532918448825	0.529387970467296	0.76796884998442	-0.097279736582628
chr1	52419598	52419896	299	+	utr3	PRPF38A	0.700533368223258	0.967793578249763	0.637246295368318	1	0.122138404908556	0.201282185358404	-0.451125895569668	0.144532918448825	0.529387970467296	0.76796884998442	-0.595658814018493
chr1	52656913	52657012	100	+	exon	FAM159A	0.245796586595806	0.830323895848423	0.192265976910478	1	0.00012526862149959	0.000570028452518603	-1.4723464703069	-1.16568550303101	0.00231111013495809	0.0216109738484714	-0.30666096727589
chr1	53210873	53211321	449	+	utr3	CPT2	0.80697188117638	0.979595801730597	0.760233392639886	1	0.00123390166282105	0.00417549686860645	0.640418505270205	0.294588939442713	0.589597473195078	0.809846396189868	0.345829565827492
chr1	53214048	53214197	150	+	utr3	CPT2	0.973328084848119	0.997505965632104	0.949544761403815	1	0.425674205163239	0.540213218709566	-0.284986464757472	0.294588939442713	0.589597473195078	0.809846396189868	-0.579575404200185
chr1	54096428	54096528	101	+	utr3	TCEANC2	0.164112470087386	0.747534605773069	0.132826858961384	1	0.511366941429598	0.622591339104362	1.63236860901036	0.378664124769601	0.187343655224397	0.445107822123765	1.25370448424076
chr1	54098922	54099072	151	+	utr3	TCEANC2	0.535483436908599	0.938132535778713	0.441025498126367	1	0.889462795720415	0.933203246143292	-0.900954998186642	0.378664124769601	0.187343655224397	0.445107822123765	-1.27961912295624
chr1	54609653	54609852	200	+	utr3	ACOT11	0.0106964128647143	0.253423536907254	0.0084000271176047	1	0.0447187719249973	0.0881233084443308	1.33814163607128	-1.25035781439328	0.0125760354038813	0.0757766209686098	2.58849945046456
chr1	54741759	54742308	550	+	utr3	MROH7-TTC4	0.841220506681257	0.984921238097891	0.919001184936062	1	0.49361845319106	0.606047922620646	-0.172164604016738	NA	NA	NA	NA
chr1	62444784	62445379	596	+	exon	USP1	0.713498199576122	0.968659787602831	0.778174505277869	1	0.467945951459433	0.581913359125248	-0.0177683417090323	0.798541326246901	0.0515312775836132	0.198138382339986	-0.816309667955934
chr1	62447389	62450268	2880	+	exon	USP1	0.252800577598662	0.833222814020245	0.213077416779347	1	0.89292256166245	0.935549693608433	-0.139230875903698	0.798541326246901	0.0515312775836132	0.198138382339986	-0.937772202150599
chr1	62450367	62450862	496	+	exon	USP1	0.327538550196513	0.875296263509062	0.272907253355956	1	0.0596821180929394	0.11178709467807	-0.09722975204786	0.798541326246901	0.0515312775836132	0.198138382339986	-0.895771078294761
chr1	63437062	63437162	101	+	utr3	ALG6	0.778617964942581	0.977844165069599	0.73124565043359	1	0.00151160002700414	0.0049976392001626	-0.14916937771656	0.799770768446135	0.289909834301141	0.566529146529433	-0.948940146162695
chr1	66372531	66372631	101	+	exon	PDE4B	0.0148124871906199	0.289336172535819	0.00154675702089243	1	0.000616293258743767	0.00229917117105086	-1.82193510224534	-1.3219008481417	0.178127192920303	0.432782670723652	-0.500034254103649
chr1	66984583	66984882	300	+	exon	MIER1	0.0110853078208828	0.2570871667806	0.00762609628823765	1	0.000178750643807697	0.000780601967255324	-0.0771257204245515	0.887437616324098	0.00566795807423856	0.0427810239752368	-0.96456333674865
chr1	66987523	66987622	100	+	utr3	MIER1	0.383579120255397	0.896644554208446	0.333113981286172	1	0.912920021309618	0.949818108103904	0.484748698399748	0.887437616324098	0.00566795807423856	0.0427810239752368	-0.40268891792435
chr1	67687846	67688092	247	+	utr3	GADD45A	0.543077814567857	0.939318858385569	0.528509837923007	1	0.75973785665404	0.83266953709043	-1.2549963759436	-1.61048721366378	0.000360465549810071	0.00499837734704062	0.355490837720184
chr1	70244697	70244797	101	+	exon	SRSF11	0.543223777735463	0.939318858385569	0.551067285671318	1	1.81557510448213e-05	0.000106129074257851	-0.00206918000932904	-0.165626830260603	0.403299509548461	0.673206945259405	0.163557650251274
chr1	70246810	70247119	310	+	exon	SRSF11	0.718861144232782	0.969453035822353	0.719869783919772	1	9.08378567113849e-06	5.7102587207509e-05	-0.188682048125419	-0.165626830260603	0.403299509548461	0.673206945259405	-0.0230552178648168
chr1	70250357	70251009	653	+	utr3	SRSF11	0.716111408068567	0.968659787602831	0.743137010751445	1	0.000305204477157221	0.00124568642158243	-0.199172882650481	-0.165626830260603	0.403299509548461	0.673206945259405	-0.0335460523898784
chr1	70367861	70367958	98	+	utr3	HHLA3	0.260811573078918	0.840392846587626	0.178782391454132	1	0.583020461938358	0.68673838778184	-0.757092612813899	0.922377296178622	0.359144147886732	0.634981471312975	-1.67946990899252
chr1	75732642	75732888	247	+	utr3	ACADM	0.685780493204458	0.966133724233433	0.752854159501531	1	0.145013367307608	0.231338671184456	-0.241680209775348	-0.0519008872955792	0.880747402517186	0.957197266406858	-0.189779322479769
chr1	75734786	75740094	5309	+	utr3	ACADM	0.941616570171762	0.995723825595911	0.895162612698466	1	5.05798802747712e-12	1.05601124006948e-10	0.0675570152685973	-0.0519008872955792	0.880747402517186	0.957197266406858	0.119457902564176
chr1	75761147	75761346	200	+	utr3	ACADM	0.999005073870594	0.999911778859532	0.957927476301905	1	1.16986131086239e-06	9.23716659972531e-06	0.0330791731830943	-0.0519008872955792	0.880747402517186	0.957197266406858	0.0849800604786734
chr1	77929394	77929494	101	+	exon	NEXN	0.83357286817931	0.983234266421854	0.790448548086893	1	0.003983767315307	0.0113299558318864	-0.876224434789248	-1.4100374044069	0.0390851859577393	0.165149447545164	0.533812969617653
chr1	77933292	77935984	2693	+	exon	NEXN	0.41360370574995	0.904253922079798	0.397370787216261	1	0.0016445840702075	0.00536586057773797	-1.31348808137062	-1.4100374044069	0.0390851859577393	0.165149447545164	0.0965493230362808
chr1	77942048	77942749	702	+	exon	NEXN	0.665870217578189	0.96445656769157	0.646231730612297	1	0.000100827894498149	0.000474477097158493	-1.28749450085513	-1.4100374044069	0.0390851859577393	0.165149447545164	0.122542903551772
chr1	78013430	78013579	150	+	exon	DNAJB4	0.86062571795639	0.986650060251095	0.825104560589349	1	0.0470468596750413	0.0920100081268208	0.385439639625226	0.702069116644552	0.312580054328239	0.591401462789027	-0.316629477019325
chr1	78750015	78750163	149	+	exon	RP4-641G12.4	0.487232954479581	0.929620517282558	0.493937285404104	1	0.857045402340848	0.908214431295724	0.427001567493814	0.383969108539475	0.583163245513804	0.806473137708849	0.0430324589543394
chr1	84479407	84482952	3546	+	exon	RPF1	0.783449904283498	0.977979514106913	0.86453026068006	1	0.535997362079122	0.644284792718269	-0.59056960120562	0.107759801736053	0.671331593188459	0.858347385714208	-0.698329402941673
chr1	86715771	86719611	3841	+	utr5	SH3GLB1	0.772760581279328	0.977509751218977	0.743031541209229	1	0.000283007010673403	0.00116673644966299	0.946761357098203	0.436850384092117	0.246207085739071	0.516456591324089	0.509910973006086
chr1	87344885	87345334	450	+	utr3	LMO4	0.0220755033244468	0.342398788983304	0.0194500623010505	1	0.186409017385314	0.283087055401328	0.0728455379943728	0.442069157774567	0.0134406302945946	0.0793850338731727	-0.369223619780194
chr1	88833120	88833756	637	+	utr3	PKN2	0.244187845045076	0.827778038735588	0.233683883905097	1	0.00650625070246548	0.0173404237964974	0.801037974122865	0.484561051587262	0.0429348869626022	0.175744051730575	0.316476922535603
chr1	88835156	88835306	151	+	utr3	PKN2	0.962040864986091	0.997505965632104	0.937180577519489	1	7.43163512481106e-05	0.000364196101843505	1.37049083933796	0.484561051587262	0.0429348869626022	0.175744051730575	0.885929787750696
chr1	89713243	89714042	800	+	exon	LRRC8C	0.566480829256439	0.9444825087708	0.623265401952942	1	0.405932450528212	0.520922240797498	0.271987203721697	0.559951231946809	0.00165922102744679	0.016678403574595	-0.287964028225111
chr1	89714391	89715139	749	+	utr3	LRRC8C	0.528811273639772	0.937647587934547	0.603429080388204	1	0.0143880179518598	0.0341140040231841	0.661851776523391	0.559951231946809	0.00165922102744679	0.016678403574595	0.101900544576583
chr1	89933245	89933393	149	+	utr3	RP11-302M6.4	0.0051390576033834	0.177855889131169	0.00742053938178799	1	8.77969487996452e-05	0.000420821003077876	-1.53013049435129	NA	NA	NA	NA
chr1	89933691	89934087	397	+	exon	LRRC8D	0.133815177695275	0.699259027552783	0.149913679664109	1	0.135562469628331	0.218767754692454	-1.40794049320616	-0.524627932026048	0.00342934978742597	0.0293294666902508	-0.883312561180114
chr1	89934483	89935918	1436	+	utr3	LRRC8D	0.736232082705429	0.970891694498013	0.706364908922898	1	0.612773441515635	0.71297078813144	-0.671473404258733	-0.524627932026048	0.00342934978742597	0.0293294666902508	-0.146845472232686
chr1	90010265	90017332	7068	+	utr3	ZNF326	0.868554110704514	0.986660653008095	0.828786971634945	1	0.000249830003380772	0.00104526102107776	0.233696069734512	0.455331239048473	0.213653585899417	0.480086204895127	-0.221635169313961
chr1	90022336	90027843	5508	+	utr3	ZNF326	0.562850742046132	0.9439687160706	0.571117360785785	1	1.09036732296177e-06	8.66346400244172e-06	0.391153067818474	0.455331239048473	0.213653585899417	0.480086204895127	-0.0641781712299992
chr1	91524134	91524332	199	+	exon	CDC7	0.0175644304079514	0.317463927442513	0.0399767234416793	1	0.00603823185564873	0.0162640833807941	-0.528536465415492	0.471519952955586	0.178294367743661	0.432971547909164	-1.00005641837108
chr1	92182211	92182510	300	+	utr3	BTBD8	0.0192986958251772	0.327309820659911	0.00538515963984922	1	0.024140684247275	0.0525210114104234	1.25358772102273	-2.32837295691443	0.0995732971048496	0.302611833500157	3.58196067793715
chr1	92834794	92836319	1526	+	utr3	RPL5	0.00497908463014328	0.176710537118753	0.0290863621935997	1	4.07910705209997e-06	2.79103442886799e-05	-0.785877074244032	-0.899199077899591	1.12472152975042e-07	4.27494602870315e-06	0.11332200365556
chr1	92837483	92837582	100	+	exon	RPL5	0.301497284498666	0.86046136964452	0.340371438518373	1	0.000342656345426608	0.00137591440615752	-0.443720693705031	-0.899199077899591	1.12472152975042e-07	4.27494602870315e-06	0.45547838419456
chr1	92840599	92841874	1276	+	utr3	RPL5	0.88233887708615	0.988665891066605	0.936750227095925	1	0.221972613495472	0.32498370272968	-0.912182833522208	-0.899199077899591	1.12472152975042e-07	4.27494602870315e-06	-0.012983755622617
chr1	93136698	93137145	448	+	utr3	MTF2	0.116712972516304	0.671704895381646	0.165347340193386	1	0.00574026497964783	0.015584057002373	-0.0326957175173894	0.691499710479995	0.0438046798328286	0.178063043254573	-0.724195427997384
chr1	93205543	93207267	1725	+	exon	CCDC18	0.548416134588538	0.939710292355302	0.495227449380135	1	2.30736293427776e-05	0.000130599421465396	0.532840614683087	0.254222817652015	0.347362456625646	0.624967168433677	0.278617797031072
chr1	93221671	93221886	216	+	exon	CCDC18	0.266906072847596	0.845625165299397	0.200282629612786	1	0.137042067775532	0.220621713023287	-0.967620310187229	0.254222817652015	0.347362456625646	0.624967168433677	-1.22184312783924
chr1	93226432	93239688	13257	+	exon	CCDC18	0.716128364874606	0.968659787602831	0.666838845032778	1	0.0479850425641552	0.093455424068778	0.215644461968835	0.254222817652015	0.347362456625646	0.624967168433677	-0.0385783556831805
chr1	93239788	93264886	25099	+	exon	CCDC18	0.942892734407342	0.995723825595911	0.982364766390815	1	5.92054834164302e-10	9.09467989498691e-09	-0.15699090107103	0.254222817652015	0.347362456625646	0.624967168433677	-0.411213718723045
chr1	93346738	93354030	7293	+	exon	DR1	0.367078019410019	0.894572702745202	0.355365357046415	1	3.4866100529543e-07	3.09641269804413e-06	-1.30723537648345	-0.571307283863357	0.0243229921825475	0.119668278209887	-0.735928092620098
chr1	95244543	95244695	153	+	utr3	TMEM56-RWDD3	0.235228552860962	0.821905555667762	0.246111583302381	1	0.000305893238883211	0.00124809562664744	0.278757354428128	2.34699178326607	0.625970632168262	NA	-2.06823442883795
chr1	97546475	97546620	146	+	exon	SEC63P1	0.424789549274537	0.908422222719345	0.366198916796387	1	0.613339889101855	0.713439291822426	-0.918949526683501	1.10039344576097	0.479512090787953	0.732627355938741	-2.01934297244447
chr1	101087069	101087168	100	+	exon	RP11-421L21.3	0.117611817759763	0.671704895381646	0.157784198413482	1	0.0498920098572336	0.0965610019732317	-1.02567659592092	-0.66542622547892	0.113232258977338	0.328750026575636	-0.360250370442003
chr1	103533766	103534781	1016	+	utr5	RNPC3	0.692080650432623	0.966410828774652	0.688300230487866	1	0.00175754068803712	0.00567328403960631	-1.03072716821445	-0.672792331121744	0.00577688324980578	0.0433526718075583	-0.357934837092711
chr1	107057666	107057912	247	+	utr3	PRMT6	0.565008556179793	0.944160719247474	0.49183614052555	1	0.593843772884068	0.696333296864786	-0.829223591924895	-0.324136902312054	0.201806102294745	0.464121327643831	-0.505086689612841
chr1	108699218	108700063	846	+	utr3	PRPF38B	0.40583900572465	0.901267321517584	0.505991162793541	1	1.69850148873727e-05	9.9791883944216e-05	-0.0903011193080708	-0.144507430471452	0.4653201427153	0.722730943049592	0.0542063111633809
chr1	108924307	108930196	5890	+	utr3	GPSM2	0.577573626058279	0.948088147859564	0.512013450501618	1	0.026234064944764	0.0564072455115361	0.53570496794692	0.726951635771839	0.238891514767864	0.50733907626181	-0.191246667824919
chr1	108932396	108932496	101	+	utr3	GPSM2	0.0888029705831796	0.611298232591328	0.0389255584923948	1	0.0265959034389092	0.056991864098968	-0.334612348341802	0.726951635771839	0.238891514767864	0.50733907626181	-1.06156398411364
chr1	109237870	109238119	250	+	utr3	SARS	0.521677790385464	0.935161486255932	0.542388521214314	1	8.79285314860353e-11	1.52437521138512e-09	-1.70623276232376	-1.65842307854637	1.24039524442249e-10	8.44858008881045e-09	-0.0478096837773836
chr1	109592158	109592846	689	+	utr3	GNAI3	0.0502522452100423	0.49321617069247	0.0499234162680205	1	0.0155324139840221	0.0364339061949949	-0.250050866433279	0.433018812531835	0.132898324084274	0.363416197608322	-0.683069678965114
chr1	110043670	110043819	150	+	utr3	STRIP1	0.66074114662354	0.963587175047195	0.583141835907872	1	0.172170287410029	0.264987894371438	-0.0834634689133962	0.0314831828727056	0.936326794307487	0.976867276818802	-0.114946651786102
chr1	110053671	110054118	448	+	utr3	STRIP1	0.776661781072778	0.977509751218977	0.794241155636833	1	9.45926045229979e-22	7.30958583609727e-20	-0.193592973527162	0.0314831828727056	0.936326794307487	0.976867276818802	-0.225076156399867
chr1	110223729	110223829	101	+	exon	KCNC4	0.0430236358736494	0.457414880391576	0.0106168412188992	1	0.00232284770097828	0.00720622984443028	-0.953703317558722	-0.71994378166626	0.0408402693086186	0.169946776984472	-0.233759535892462
chr1	110340940	110341139	200	+	exon	RBM15	0.126897543430054	0.685586050834354	0.124508444131215	1	0.698129345376117	0.783232400314406	0.0749239176418438	0.0737868304272205	0.837571459501265	0.939463635928207	0.00113708721462333
chr1	110341238	110341337	100	+	exon	RBM15	0.681390847109652	0.966133724233433	0.62249828893239	1	0.304866289706282	0.41864195927474	1.19079754799454	0.0737868304272205	0.837571459501265	0.939463635928207	1.11701071756732
chr1	110341486	110341586	101	+	exon	RBM15	0.970007949430067	0.997505965632104	0.976476077607376	1	0.409917763931093	0.524683145369028	1.45975050231338	0.0737868304272205	0.837571459501265	0.939463635928207	1.38596367188616
chr1	110342033	110342231	199	+	exon	RBM15	0.0119016201716229	0.261754147756558	0.00840328710041002	1	0.00185292584879259	0.00593582641095764	0.669477988890912	0.0737868304272205	0.837571459501265	0.939463635928207	0.595691158463692
chr1	111477761	111478463	703	+	utr3	C1orf162	0.0103555350404169	0.24949752008974	0.01522775544684	1	4.13459800430086e-23	3.71615322755353e-21	-0.494436750961366	0.83190855992876	0.013900721582546	0.0813428777766936	-1.32634531089013
chr1	111765927	111767270	1344	+	utr3	DDX20	0.397676974083032	0.898881555963701	0.421910925935891	1	0.369179258008868	0.48467924342136	0.315465970842716	0.637550185509042	0.0696938048905344	0.24067047448307	-0.322084214666326
chr1	112525330	112525430	101	+	utr3	WNT2B	0.99995001008041	1	0.993117734101354	1	0.000705125072686865	0.00258491467924809	-0.615211759128404	1.22309681489595	0.4548135500529	0.713324595219745	-1.83830857402435
chr1	112670127	112670326	200	+	utr3	CAPZA1	0.256599294311121	0.836077468029322	0.209589118079421	1	0.497542873246088	0.609449142919744	-0.541959966042507	0.258798100511558	0.104904390111827	0.313003671775747	-0.800758066554065
chr1	113123990	113124090	101	+	exon	LRIG2	0.000882705109888977	0.0712517315772166	4.89541086862832e-05	0.618730979685934	2.71565185657443e-07	2.47949971025704e-06	-0.928676099160869	0.088906725820741	0.854728737366534	0.946992058030928	-1.01758282498161
chr1	113124986	113125086	101	+	utr3	LRIG2	0.389711599248926	0.897434340559716	0.185796672009957	1	0.0229056036191222	0.0502828191001448	1.14758239888873	0.088906725820741	0.854728737366534	0.946992058030928	1.05867567306799
chr1	113911493	113911842	350	+	exon	DCLRE1B	0.870884521555425	0.987097045975059	0.875084451548872	1	0.00199396300527233	0.00631106222922482	1.36685481324919	0.87913783400801	0.00639598414249005	0.0466649428180354	0.487716979241177
chr1	113911942	113912092	151	+	exon	DCLRE1B	0.0314785662731611	0.402552583863943	0.0121396633052849	1	0.00447990550029626	0.012555029280242	0.236051029856172	0.87913783400801	0.00639598414249005	0.0466649428180354	-0.643086804151838
chr1	113912191	113912341	151	+	utr3	DCLRE1B	0.583057232724657	0.948440309782109	0.562940043155095	1	0.91654578552242	0.951768661088629	0.906623455344747	0.87913783400801	0.00639598414249005	0.0466649428180354	0.0274856213367373
chr1	113941088	113941188	101	+	exon	HIPK1	0.468913237346537	0.920431898772118	0.414979790734104	1	0.940188149245187	0.96688946097878	-1.16894617289595	-0.034176502248051	0.909956506395162	0.969136898174595	-1.1347696706479
chr1	116067209	116067309	101	+	utr3	SLC22A15	0.652190202078957	0.961493636722392	0.657973453640632	1	0.169219875973124	0.26162297038031	-1.32739979608687	-1.41616396685417	3.05073643116471e-07	1.03895879899745e-05	0.0887641707672957
chr1	116069854	116069954	101	+	utr3	SLC22A15	0.506427974741382	0.934588944225723	0.387713158092647	1	9.27314604431404e-05	0.000440804875542355	0.0752463979062031	-1.41616396685417	3.05073643116471e-07	1.03895879899745e-05	1.49141036476037
chr1	117075435	117075535	101	+	exon	TTF2	0.812792168525295	0.980320160027301	0.801908880447615	1	0.0729829346221399	0.131716424162116	-1.19192746300912	-0.807328889472579	0.0562871285801305	0.209027578135302	-0.384598573536544
chr1	117402295	117405601	3307	+	exon	MAN1A2	0.599155692280179	0.951017953546945	0.57782866017493	1	0.0330280631312401	0.0684600333762195	-1.06895893322686	0.462297212160791	0.301907742550779	0.579755733252124	-1.53125614538765
chr1	117525085	117525185	101	+	utr3	MAN1A2	0.731280932428344	0.970134642466323	0.661346688173905	1	0.555713964734062	0.662393065751953	0.000295470273856034	0.462297212160791	0.301907742550779	0.579755733252124	-0.462001741886935
chr1	117952658	117953519	862	+	exon	WDR3	0.977156314092896	0.997584520962392	0.990009759302147	1	0.380003746673258	0.495363633660638	-0.423340279004648	-0.645171607294557	0.0071728132346664	0.0504705222148345	0.221831328289909
chr1	117959360	117959659	300	+	utr3	WDR3	0.771534461191714	0.977509751218977	0.810990555164859	1	0.00307165299143073	0.00910361514508924	-0.703734433260511	-0.645171607294557	0.0071728132346664	0.0504705222148345	-0.0585628259659537
chr1	119146964	119150608	3645	+	exon	RP11-418J17.1	0.93760179452085	0.995719125174002	0.949596783365042	1	0.302035004731491	0.41569174793247	-0.16200988229669	-0.390472448708878	0.374593980743377	0.649096548288631	0.228462566412188
chr1	119183164	119183313	150	+	exon	RP11-418J17.1	0.076884520881482	0.582749720772142	0.0194451416038314	1	0.0136241138678084	0.0325770556691954	-1.07701330078616	-0.390472448708878	0.374593980743377	0.649096548288631	-0.686540852077285
chr1	120913423	120952510	39088	+	exon	LINC00623	0.695481807276754	0.966620415761207	0.698112587304483	1	2.03930082551083e-10	3.33471733699339e-09	-0.466535884678363	-0.746990474194058	0.259491261510586	0.531019973681319	0.280454589515694
chr1	121392076	121392176	101	+	utr3	SRGAP2C	0.447970128270966	0.91639676782251	0.376182900449937	1	0.714745452321027	0.796095018216239	-0.152036720405252	0.162476971455228	0.768574238126991	0.908073018081532	-0.31451369186048
chr1	145840939	145842505	1567	+	utr3	POLR3C	0.019968590093705	0.331538692424699	0.0962198395047014	1	0.195823798326377	0.294386120544505	0.342058614743184	-0.196609007499973	0.436279124405317	0.699262135765601	0.538667622243157
chr1	145977999	145978099	101	+	exon	POLR3GL	0.861113739119242	0.986650060251095	0.884889991368393	1	0.640528511164104	0.736808370879794	0.395184281294625	1.38305529325594	0.00158292099512919	0.0160823261963364	-0.987871011961316
chr1	145978349	145978798	450	+	utr3	POLR3GL	0.212389676665533	0.799411210615229	0.155018312628321	1	0.486477689163804	0.598899966986446	0.400082409416904	1.38305529325594	0.00158292099512919	0.0160823261963364	-0.982972883839037
chr1	146989586	146989686	101	+	exon	NBPF12	0.618498149761958	0.954955436622268	0.505909897278345	1	0.000799086023375403	0.00288431135694574	0.44363334803203	-0.977936577949878	0.177183675694397	0.4313200328412	1.42156992598191
chr1	147173415	147173514	100	+	exon	RP11-337C18.10	0.28574892383265	0.854079271634712	0.176386815597294	1	0.379772384385652	0.495200681893134	0.724556922474899	NA	NA	NA	NA
chr1	147179476	147179573	98	+	exon	PDIA3P1	0.369688961658377	0.89499405704666	0.308176299672962	1	0.853993484335521	0.905965128660979	1.06372903814025	0.448281560932721	0.0997004901537667	0.302868148727267	0.615447477207527
chr1	147284454	147286436	1983	+	utr3	CHD1L	0.372204698558923	0.895825863068492	0.387001897075913	1	9.66490216617925e-07	7.75701742571182e-06	-0.138339897588523	-0.0800117219692661	0.791868914014989	0.919504273492104	-0.0583281756192567
chr1	148977959	148978333	375	+	exon	PDE4DIP	0.731833094402344	0.970134642466323	0.704167662525271	1	0.466747714201075	0.580765221607287	4.9709098027888	5.0326133568989	3.9300998539022e-08	1.6523886496851e-06	-0.0617035541100934
chr1	148981323	148981573	251	+	utr3	PDE4DIP	0.280740642495608	0.851640932444066	0.256756193047963	1	0.554852376322972	0.661739522411164	3.61278840623727	5.0326133568989	3.9300998539022e-08	1.6523886496851e-06	-1.41982495066163
chr1	149791519	149791619	101	+	utr3	FCGR1A	0.484652345305915	0.927552852399703	0.528293235877023	1	4.34122851705919e-07	3.79008775993809e-06	-2.2188147481946	-1.95937982196665	3.7278576325107e-11	2.77196330857608e-09	-0.259434926227946
chr1	149900263	149900749	487	+	utr3	BOLA1	0.770498768678785	0.977509751218977	0.70758997734976	1	1.65782530318679e-08	1.9635158941389e-07	0.193421294182652	0.260486256136814	0.577319581043539	0.80273983664111	-0.0670649619541614
chr1	150159213	150159611	399	+	utr3	PLEKHO1	0.672912642933905	0.964755047985547	0.680963203806095	1	1.64363523394642e-14	5.13048998024704e-13	3.20440014374799	3.03367307028225	9.43462086345057e-26	2.86879864397922e-23	0.170727073465739
chr1	150308084	150308333	250	+	utr3	MRPS21	0.189026504983717	0.77411018564823	0.447638786427655	1	0.028768519262903	0.060895848441418	-0.1898866237439	0.134948504199084	0.420750720970599	0.686719378576379	-0.324835127942985
chr1	150334992	150338308	3317	+	exon	PRPF3	0.594512059835911	0.949974950737674	0.680062485568658	1	0.247763612532346	0.354631608495868	0.114308289198058	0.387610127391662	0.100268157457593	0.303747764666055	-0.273301838193603
chr1	150343300	150343400	101	+	exon	PRPF3	0.340291130186815	0.880604724818182	0.337012358928289	1	0.522364809845838	0.632508141566738	0.264292646471182	0.387610127391662	0.100268157457593	0.303747764666055	-0.12331748092048
chr1	150344407	150344507	101	+	exon	PRPF3	0.376811301433066	0.895825863068492	0.389145542538335	1	0.0857105513069704	0.150542634921008	0.643510305801753	0.387610127391662	0.100268157457593	0.303747764666055	0.255900178410092
chr1	150346046	150346145	100	+	exon	PRPF3	0.366890587552952	0.894572702745202	0.375932235133905	1	0.00861823100672665	0.0220555011204053	0.775892445948328	0.387610127391662	0.100268157457593	0.303747764666055	0.388282318556667
chr1	150346394	150348686	2293	+	exon	PRPF3	0.0803524566626213	0.591007941546953	0.147934414791323	1	0.889282018190186	0.93309082766387	1.18383531263395	0.387610127391662	0.100268157457593	0.303747764666055	0.796225185242286
chr1	150349183	150352996	3814	+	utr3	PRPF3	0.932101011897006	0.99464811352664	0.933217344465633	1	2.31880304223541e-08	2.64728137593065e-07	0.00529081108231416	0.387610127391662	0.100268157457593	0.303747764666055	-0.382319316309348
chr1	150460283	150464592	4310	+	exon	RPRD2	0.0824021905838889	0.59639232511115	0.0451383603368669	1	0.0102074972306493	0.0254644906307124	-0.358713028953018	0.100076479976194	0.837440078250452	0.939463635928207	-0.458789508929212
chr1	150471124	150471324	201	+	exon	RPRD2	0.433938159618857	0.912582473200653	0.406104504828452	1	0.000509623880980453	0.00194297937535057	-0.0133724947895626	0.100076479976194	0.837440078250452	0.939463635928207	-0.113448974765757
chr1	150471623	150472472	850	+	exon	RPRD2	0.129123490433569	0.691916276644658	0.154455898663604	1	7.8364127223006e-08	8.02836365640384e-07	-0.115064412355542	0.100076479976194	0.837440078250452	0.939463635928207	-0.215140892331736
chr1	150475917	150476017	101	+	utr3	RPRD2	0.075780841190727	0.578115121203626	0.0302464817854293	1	0.00670680958531292	0.0177851847404626	-0.738965810484428	0.100076479976194	0.837440078250452	0.939463635928207	-0.839042290460622
chr1	150505653	150507211	1559	+	utr3	TARS2	0.341723980160931	0.881288176014728	0.339496433221163	1	4.35081870609707e-06	2.9564571293495e-05	-0.366472650668672	-0.522367470008129	0.0156607937328239	0.088272755935957	0.155894819339457
chr1	150513394	150513493	100	+	utr3	ECM1	0.662261250450282	0.96445656769157	0.750010988925009	1	0.658651977439736	0.751516747104868	1.600801110418	1.07353041071083	0.00790641921167418	0.0543741948046801	0.527270699707173
chr1	150553605	150553804	200	+	exon	ADAMTSL4	0.850741269090402	0.985452368736682	0.849174117094788	1	1.4427164903465e-07	1.38616725414414e-06	0.540502604515226	0.350217024867122	0.054905552740682	0.205932103979809	0.190285579648104
chr1	150560787	150560887	101	+	utr3	ADAMTSL4	0.404167080111765	0.901267321517584	0.46106750934116	1	0.105193161099039	0.177843240476003	0.704081914206522	0.350217024867122	0.054905552740682	0.205932103979809	0.353864889339401
chr1	150960589	150961188	600	+	exon	SETDB1	0.995373677277816	0.999431814463498	0.996269869062784	1	0.000328064053565639	0.0013249062303497	-0.0248887677909758	-0.0889826109543697	0.777037145381318	0.912310296513221	0.0640938431633939
chr1	150962112	150962690	579	+	exon	SETDB1	0.0705044405155734	0.564307873122796	0.0629232162534892	1	0.844538068197955	0.899063065996538	0.548733239033384	-0.0889826109543697	0.777037145381318	0.912310296513221	0.637715849987754
chr1	150962990	150963139	150	+	exon	SETDB1	0.799793053983221	0.977979514106913	0.750389550966081	1	0.205571345195825	0.305631822814018	0.290534107342939	-0.0889826109543697	0.777037145381318	0.912310296513221	0.379516718297309
chr1	151034034	151034133	100	+	exon	PRUNE1	0.163418831437667	0.74591343047763	0.0911789354815688	1	0.087398952379267	0.153005515057667	0.137928275200992	0.632279760762716	0.0914068923214142	0.287013933698883	-0.494351485561724
chr1	151034281	151034478	198	+	utr3	PRUNE1	0.353061332543552	0.888393306987247	0.265206409325379	1	0.739269606447135	0.816236602413708	0.168780186546715	0.632279760762716	0.0914068923214142	0.287013933698883	-0.463499574216001
chr1	151117412	151118301	890	+	utr3	GABPB2	0.227596558177382	0.817921136154653	0.223090785235722	1	0.0871149861298595	0.152634898275088	-0.0556856980417425	-0.375351901841942	0.175137553594824	0.428770850997298	0.319666203800199
chr1	151118401	151118501	101	+	utr3	GABPB2	0.37205185324304	0.895825863068492	0.294595221630992	1	0.233332536831512	0.338432370777236	-0.880418215411351	-0.375351901841942	0.175137553594824	0.428770850997298	-0.505066313569409
chr1	151158817	151159700	884	+	utr3	TNFAIP8L2	0.362152168157317	0.89209729494788	0.379280675938528	1	2.13879043914955e-10	3.48840299039153e-09	0.90004082808587	0.705455634944817	0.00572921399417282	0.0430598846999674	0.194585193141053
chr1	151168117	151168216	100	+	exon	SCNM1	0.929332644791115	0.994582857207903	0.960653057730512	1	0.204854745878271	0.304780957327462	0.153762735423083	0.00910187088447557	0.958540111724967	0.985510265816492	0.144660864538607
chr1	151170050	151170149	100	+	utr3	SCNM1	0.239733579769038	0.824836816449961	0.157580219031302	1	0.290276405769835	0.403053893976237	-0.0394705267630472	0.00910187088447557	0.958540111724967	0.985510265816492	-0.0485723976475227
chr1	151267231	151267380	150	+	utr3	PSMD4	0.904126733883891	0.991708075011859	0.975305878642946	1	0.737786304346107	0.814882851226967	0.417666132514601	0.302390928061781	0.084278368191602	0.271547857071994	0.115275204452821
chr1	151286964	151287564	601	+	exon	ZNF687	0.494205858124417	0.932342601546367	0.435755427221169	1	0.504916205946251	0.616158216461901	0.215436143529827	-0.186041098011925	0.508291466773428	0.752663682686991	0.401477241541752
chr1	151287714	151288114	401	+	exon	ZNF687	0.347118449641257	0.884279770755924	0.338405020400989	1	0.00131158626612515	0.00440544202242355	0.2069577173229	-0.186041098011925	0.508291466773428	0.752663682686991	0.392998815334825
chr1	153638350	153642393	4044	+	exon	CHTOP	0.313662115919805	0.870588012023809	0.468583791911938	1	0.605195794902785	0.706554243095624	-0.177796656553761	-0.452430075925857	0.0794520286908011	0.261482246723417	0.274633419372096
chr1	153645112	153645460	349	+	utr3	CHTOP	0.311161888543938	0.868892932546792	0.299097365539004	1	8.18733467638017e-20	5.13653922543396e-18	-0.308895148275603	-0.452430075925857	0.0794520286908011	0.261482246723417	0.143534927650253
chr1	153740683	153741333	651	+	exon	INTS3	0.625056336110217	0.956128904644611	0.54222185990893	1	0.169569904980085	0.261972376668611	-0.108224501412128	-0.116172534497567	0.585746928662358	0.808404822601931	0.00794803308543933
chr1	153772947	153773308	362	+	utr3	INTS3	0.639181346501941	0.959642839026075	0.656747037677309	1	0.000628981769559667	0.00234030709501752	-0.0637570779539502	-0.116172534497567	0.585746928662358	0.808404822601931	0.0524154565436172
chr1	153774058	153774208	151	+	utr3	INTS3	0.959275898002611	0.9972123902684	0.960405886653417	1	0.475998946097554	0.58915271451258	2.06837231304177	-0.116172534497567	0.585746928662358	0.808404822601931	2.18454484753934
chr1	153775796	153775945	150	+	exon	SLC27A3	0.597850758576176	0.951017953546945	0.570711066160003	1	7.17610751831333e-08	7.41180200322615e-07	0.651632289107997	0.846530221195174	0.0407353446476174	0.169760511174652	-0.194897932087177
chr1	153974265	153974363	99	+	utr3	CREB3L4	0.899904335717593	0.991420157478914	0.901510307987395	1	0.000733011729579109	0.00267399471760393	-0.151197614080461	-0.202309360754002	0.498930738294251	0.745500881831934	0.0511117466735411
chr1	154225202	154235240	10039	+	exon	UBAP2L	0.299603581485812	0.859975231096962	0.307303153807469	1	0.313989034271631	0.428000650108502	-0.162622392994429	-0.0525052333360173	0.910534389526927	0.969339142536075	-0.110117159658412
chr1	154236611	154237122	512	+	exon	UBAP2L	0.10584620023258	0.648327160728605	0.11349051238076	1	0.0306769562939825	0.0642699730721838	0.181639640659547	-0.0525052333360173	0.910534389526927	0.969339142536075	0.234144873995564
chr1	154253974	154254074	101	+	exon	UBAP2L	0.00128053862524055	0.0840631373205186	0.0044157033239355	1	3.10895871771351e-06	2.19742519964213e-05	-0.423398140682634	-0.0525052333360173	0.910534389526927	0.969339142536075	-0.370892907346617
chr1	154271162	154271411	250	+	utr3	UBAP2L	0.78135017020225	0.977979514106913	0.783832619139149	1	1.15936638215188e-05	7.12259276170223e-05	1.29421781708109	-0.0525052333360173	0.910534389526927	0.969339142536075	1.34672305041711
chr1	154465182	154465877	696	+	utr3	IL6R	0.687600665598146	0.966133724233433	0.703293129346661	1	8.12595527511267e-06	5.18269910425278e-05	-0.206363130420447	-0.0828812715805492	0.716908653962975	0.882620241463491	-0.123481858839898
chr1	154988622	154988969	348	+	utr3	FLAD1	0.364228839307567	0.892788462771776	0.345716652438644	1	1.58870989231255e-16	6.49474853718613e-15	0.0748088166730055	0.049863389308541	0.796983498303238	0.92204286881138	0.0249454273644645
chr1	154992962	154993061	100	+	utr3	FLAD1	0.0900803996320355	0.614087630197303	0.136662451508178	1	0.00103222798917027	0.00358690027605014	0.613598635472792	0.049863389308541	0.796983498303238	0.92204286881138	0.563735246164251
chr1	155014903	155017039	2137	+	utr3	ZBTB7B	0.345297566760606	0.882949616612418	0.441429744947918	1	0.194153842348326	0.2923959173001	0.211682228627364	-0.146140237302311	0.411208937064684	0.679152839993932	0.357822465929676
chr1	155069407	155069504	98	+	utr3	EFNA4	0.0111657932581261	0.2570871667806	0.00366032696163991	1	1.76696405376876e-05	0.000103574169534743	1.00644349314964	1.89791203442439	7.20123818422338e-07	2.2134058447826e-05	-0.891468541274746
chr1	155319889	155320616	728	+	utr3	FDPS	0.456177562910268	0.918659272569877	0.684936502338594	1	0.265459994992971	0.374898844711324	0.607157204913035	0.474672105308541	0.180442929167242	0.435889090347539	0.132485099604495
chr1	155563268	155563461	194	+	exon	ASH1L-AS1	0.304684727077301	0.863959345623712	0.280859536915991	1	3.0470423759365e-17	1.39910029095084e-15	0.82530244287561	0.137639103499819	0.933804612091869	0.976312523821126	0.687663339375791
chr1	155563557	155563654	98	+	exon	ASH1L-AS1	0.888993307663534	0.989971017003371	0.896200063311099	1	0.00182778963808941	0.00586381995155282	0.62286105671357	0.137639103499819	0.933804612091869	0.976312523821126	0.485221953213751
chr1	155729066	155729351	286	+	exon	DAP3	0.632131449696998	0.957622321472003	0.648791123873716	1	1.39698022725173e-06	1.08016659060166e-05	-0.136420386942045	-0.465114386371927	0.00452008633503624	0.0361691870831753	0.328693999429882
chr1	155738162	155738511	350	+	utr3	DAP3	0.287385188867085	0.854503869864923	0.332014212737536	1	0.695990030216268	0.781859893505492	-0.657620407459505	-0.465114386371927	0.00452008633503624	0.0361691870831753	-0.192506021087579
chr1	155982790	155982937	148	+	exon	RP11-336K24.12	0.560299587705952	0.94323547755015	0.477387637962947	1	0.739773534055526	0.81672183962764	-0.281144647495942	-0.432242514042182	0.298051954159698	0.575542177133451	0.151097866546239
chr1	156058052	156058460	409	+	utr3	LAMTOR2	0.519641657051928	0.934731550097129	0.455377897556792	1	0.0579007650330571	0.109063078963129	0.204162103573395	0.430819085924766	0.099547843023514	0.302588481078971	-0.226656982351371
chr1	156114782	156115032	251	+	utr5	LMNA	0.447248737502009	0.91639676782251	0.513895989081077	1	0.22799049377096	0.332106152593032	-0.684024657634439	-0.772438450448252	0.000806821607580269	0.00941740688741278	0.088413792813813
chr1	156134805	156134954	150	+	utr3	LMNA	0.140536634483968	0.710912109771167	0.139352300032287	1	0.005733538997185	0.0155691321429881	0.339890722840254	-0.772438450448252	0.000806821607580269	0.00941740688741278	1.11232917328851
chr1	156177005	156177702	698	+	utr3	SEMA4A	0.396728590730501	0.898494709307692	0.463098787911448	1	2.68346963757112e-05	0.000149221635440715	0.306693729894762	0.356022618162594	0.140959357122538	0.376924612607188	-0.0493288882678314
chr1	156210499	156210748	250	+	utr3	SLC25A44	0.751567807955437	0.972966121788056	0.709885465978221	1	0.0338303102432514	0.0697805211120972	0.586312387986805	0.720560915176315	0.00294404340264213	0.0260752335261503	-0.13424852718951
chr1	156233710	156236461	2752	+	utr3	PMF1	0.00624914369343819	0.195061019108738	0.0154255691052591	1	0.963620150992105	0.979071448209969	0.860061059422675	0.748868827124342	0.00502685808696197	0.039305822486645	0.111192232298333
chr1	156239548	156239993	446	+	utr3	PMF1	0.551504175191149	0.941688549204719	0.531253076613472	1	0.436446160776279	0.550923509241486	0.38041189101509	0.748868827124342	0.00502685808696197	0.039305822486645	-0.368456936109252
chr1	156285469	156285568	100	+	exon	TMEM79	0.177969634522904	0.761534427392564	0.12934609572683	1	0.0102493643868	0.0255637519372688	-0.192045565950647	0.202857006599343	0.724201332248122	0.886280026270018	-0.39490257254999
chr1	156291666	156291962	297	+	utr3	TMEM79	0.554500007400586	0.942258369111787	0.492733716375482	1	0.500016759623533	0.611947116823664	-0.0619002913452013	0.202857006599343	0.724201332248122	0.886280026270018	-0.264757297944545
chr1	156292358	156292740	383	+	utr3	TMEM79	0.29345100852991	0.856560239512328	0.227086730103773	1	0.973745989473429	0.982722066831995	1.07231106635797	0.202857006599343	0.724201332248122	0.886280026270018	0.869454059758622
chr1	156728789	156729185	397	+	utr5	RRNAD1	0.69681803134604	0.966698709470741	0.63791836693124	1	0.0532226198768892	0.101871358057668	-0.56832935417772	-0.299636951127665	0.288514215010622	0.565233508696191	-0.268692403050055
chr1	156736811	156736911	101	+	utr3	RRNAD1	0.902821097055211	0.991632151411049	0.907260211839577	1	0.000599010774628847	0.00223931078078802	0.244891505586751	-0.299636951127665	0.288514215010622	0.565233508696191	0.544528456714416
chr1	156782311	156787083	4773	+	exon	PRCC	0.311248988238482	0.868892932546792	0.399615931643548	1	1.71899215764522e-06	1.29825909498438e-05	0.0277195292355723	0.587937716356258	0.0160442865392072	0.0896415317383749	-0.560218187120685
chr1	156794704	156794803	100	+	exon	PRCC	0.410525758892234	0.902601135052269	0.437884095056888	1	0.579908309236596	0.684408456226056	0.996765318552984	0.587937716356258	0.0160442865392072	0.0896415317383749	0.408827602196727
chr1	156797290	156800619	3330	+	utr3	PRCC	0.935215084673896	0.9955464735886	0.921018631506871	1	0.0427408154333375	0.0848854966285356	1.00965437082957	0.587937716356258	0.0160442865392072	0.0896415317383749	0.421716654473316
chr1	158184553	158184847	295	+	utr3	CD1D	0.8069520949573	0.979595801730597	0.681963280613011	1	0.0433980569788397	0.0859399419832872	1.98311591900946	1.52684300722177	2.3188362995757e-07	8.05819275697448e-06	0.456272911787686
chr1	158843330	158849212	5883	+	exon	MNDA	0.231243627788748	0.820840890457422	0.252935035241097	1	0.0305610766301888	0.0640616339967569	-0.905633427124605	-0.445986899754866	0.0973011913021316	0.29799364846991	-0.459646527369739
chr1	159051762	159051862	101	+	exon	IFI16	0.453167297128025	0.91805548522433	0.368861319630932	1	0.959969566511653	0.977321201510458	0.00560492048561861	1.84864784684681	4.0087285748058e-06	0.000102186572113463	-1.84304292636119
chr1	159977098	159978732	1635	+	exon	LINC01133	0.310673796992237	0.868664503554802	0.217066059127653	1	0.633588073584141	0.730615255371412	1.27326085732474	2.66119040848503	0.0102504423714908	0.0657449724961387	-1.38792955116029
chr1	160211613	160213153	1541	+	exon	PEA15	0.594019759050726	0.949547478109215	0.522466674437875	1	0.00515771259291236	0.0141811976881965	-0.931696975809442	-0.333850901757232	0.111372821233994	0.325236906186324	-0.59784607405221
chr1	160213252	160213506	255	+	utr3	PEA15	0.987533310963492	0.998853113064454	0.994290579546592	1	3.42027171958852e-23	3.11835276995291e-21	-0.624085131371022	-0.333850901757232	0.111372821233994	0.325236906186324	-0.290234229613789
chr1	160214490	160214589	100	+	utr3	PEA15	0.919451769568609	0.994276978816011	0.924528405279273	1	0.00187310579994664	0.00599289820821101	-0.365138408078822	-0.333850901757232	0.111372821233994	0.325236906186324	-0.0312875063215892
chr1	160215228	160215327	100	+	utr3	PEA15	0.142259364148359	0.713153845669365	0.108070796409362	1	0.532860812201554	0.641305325074101	-0.466055827283552	-0.333850901757232	0.111372821233994	0.325236906186324	-0.132204925526319
chr1	160358405	160358704	300	+	utr3	NCSTN	0.263544154518758	0.841859814890427	0.309049710972631	1	1.22356948418612e-06	9.63123979695071e-06	0.147484304763937	0.237668377052237	0.529250612123057	0.76796884998442	-0.0901840722882997
chr1	160802496	160802695	200	+	utr3	LY9	0.633718628633396	0.95825273603043	0.571710757335661	1	0.459984742758763	0.574041028555569	1.29952048197601	0.159769466633874	0.680148924836976	0.862443416282738	1.13975101534214
chr1	160814538	160814687	150	+	exon	LY9	0.97276676798203	0.997505965632104	0.947755270614462	1	0.160424762070992	0.250409281540955	-1.1623587775545	0.159769466633874	0.680148924836976	0.862443416282738	-1.32212824418837
chr1	160828112	160828211	100	+	utr3	LY9	0.13481565654231	0.700818656131903	0.147242013251111	1	0.00233019326254442	0.00722371311551502	-0.283332692544734	0.159769466633874	0.680148924836976	0.862443416282738	-0.443102159178607
chr1	161120734	161121133	400	+	utr3	NIT1	0.317265040930475	0.871416649707778	0.288733989791517	1	0.557684052277149	0.664087123388734	0.465414073221753	0.676636768490108	0.00485188975170624	0.038125509317976	-0.211222695268355
chr1	161158560	161158807	248	+	utr3	UFC1	0.128643915692428	0.690514334421913	0.146549979068462	1	3.75705931420976e-15	1.28684358618866e-13	-0.446961800392426	0.266808781860017	0.421092176542687	0.686887004289977	-0.713770582252443
chr1	161230349	161230695	347	+	utr3	TOMM40L	0.708961208204098	0.968659787602831	0.718020445680314	1	1.80858114807446e-13	4.73556795238587e-12	0.577328215009662	0.0281967980507245	0.940874359746995	0.978919619409647	0.549131416958938
chr1	161526021	161526219	199	+	exon	HSPA6	0.197491857254855	0.786318500478259	0.101342882979364	1	3.93429186745263e-06	2.70680134832938e-05	2.6239985938905	1.15487533937951	0.0838960228450282	0.27097524222404	1.46912325451099
chr1	161599795	161599894	100	+	utr3	FCGR2C	0.705721015713113	0.968659787602831	0.654237205650272	1	0.466284720738634	0.580400191001706	0.878375088511514	1.68185980928524	0.000845236935061161	0.00980428782712632	-0.803484720773731
chr1	161605364	161605563	200	+	exon	FCGR2C	0.3697455833077	0.89499405704666	0.297584586483418	1	0.890892651023775	0.934471326471139	1.18775396021565	1.68185980928524	0.000845236935061161	0.00980428782712632	-0.494105849069592
chr1	161606735	161606834	100	+	exon	HSPA7	0.632789853941333	0.957622321472003	0.603197166839422	1	0.183235159422297	0.279199141848082	1.11582942006079	2.82424579510576	1.01647018099535e-05	0.000231046777173945	-1.70841637504497
chr1	161607575	161607773	199	+	exon	HSPA7	0.681169339756115	0.966133724233433	0.649576437718475	1	0.934410383020978	0.963765181413271	2.70720459632431	2.82424579510576	1.01647018099535e-05	0.000231046777173945	-0.117041198781449
chr1	161958578	161959027	450	+	utr3	ATF6	0.0618578819787783	0.534335665379986	0.0337894563970249	1	0.0369227873415744	0.0752045136579511	0.0364791252259446	0.0167294251915539	0.931335418041215	0.975655235552986	0.0197497000343907
chr1	162812420	162812569	150	+	utr3	HSD17B7	0.319464312695447	0.871416649707778	0.261206051342217	1	0.506025480574072	0.617274127954107	-0.406277784680663	1.64116089721285	0.0102808726802358	0.0658873541584703	-2.04743868189352
chr1	163340386	163345796	5411	+	utr3	NUF2	0.0812345863440939	0.59297386995133	0.16015433553772	1	0.480453163594469	0.593159565731389	-0.0732073176689102	-0.306582688675932	0.169049131434789	0.420843364045553	0.233375371007022
chr1	163347763	163355369	7607	+	exon	NUF2	0.342468254558519	0.881586236144329	0.384564659963972	1	1.95185016668883e-05	0.000113052089407896	0.225271091809879	-0.306582688675932	0.169049131434789	0.420843364045553	0.531853780485811
chr1	165907893	165908042	150	+	utr3	UCK2	0.566180766004045	0.944479248067562	0.644416107962373	1	0.0950630118445656	0.163597711720014	-0.628589220518066	-0.358362856946272	0.0631346198925598	0.224954238863885	-0.270226363571793
chr1	166849297	166850196	900	+	exon	POGK	0.999257796380777	0.999911778859532	0.962182087283752	1	0.00210797840322294	0.00662559779366178	-0.433975481771317	0.123927295844487	0.676433597462828	0.860511980830615	-0.557902777615804
chr1	166850296	166850396	101	+	exon	POGK	0.236696750966841	0.822234097453976	0.314431856905492	1	0.549527153931137	0.656996002053707	-0.786360239833542	0.123927295844487	0.676433597462828	0.860511980830615	-0.910287535678029
chr1	166852645	166853095	451	+	utr3	POGK	0.167009955677248	0.749495127412689	0.157869054429006	1	0.236498113780945	0.342045706863081	-0.973562142841393	0.123927295844487	0.676433597462828	0.860511980830615	-1.09748943868588
chr1	167415880	167416129	250	+	utr3	POU2F1	0.0298039217771967	0.392756028135095	0.0509507893475422	1	0.184356434992793	0.280474081712324	0.484793349935282	0.170202121677073	0.442067710093825	0.703001244212905	0.314591228258209
chr1	167697241	167705255	8015	+	utr3	RCSD1	0.922865296451704	0.994276978816011	0.99048336229304	1	0.926988446393943	0.958919645837111	0.118677195311622	0.599663323755494	0.00395103459680361	0.0326434823456438	-0.480986128443871
chr1	167787941	167788090	150	+	utr3	MPZL1	0.23089176788359	0.820840890457422	0.0931821131461145	1	0.0397711965308514	0.0800032339103936	4.48018457552454	5.31308930070914	0.0200828208852221	0.104706146366675	-0.832904725184598
chr1	168044952	168063749	18798	+	exon	DCAF6	0.870326765894829	0.987097045975059	0.826916937189049	1	0.027462000584421	0.0585902244791865	0.589233272673273	1.07285590957117	4.68020685796963e-07	1.5093667116952e-05	-0.483622636897899
chr1	168198964	168200183	1220	+	utr3	TIPRL	0.435204173250089	0.913287379963302	0.359788026071046	1	0.000494893056676645	0.00189651639167316	-0.123775666758947	0.104539921747609	0.739237493112695	0.893254047170236	-0.228315588506556
chr1	168242752	168242852	101	+	utr3	SFT2D2	0.387378555818378	0.897434340559716	0.358203702773773	1	7.92122262306475e-05	0.00038491431864302	0.626810304972279	0.313331745807563	0.171834635766355	0.424735110731527	0.313478559164716
chr1	169852887	169852986	100	+	utr3	C1orf112	0.618313719187148	0.954955436622268	0.561331690480912	1	0.184831870846883	0.281163641728789	1.59146769345029	1.4163914093938	0.124263345823697	0.348994928696341	0.175076284056491
chr1	169853384	169853831	448	+	utr3	C1orf112	0.964526776654747	0.997505965632104	0.933156076855382	1	8.45170168438395e-07	6.90945433425667e-06	0.753113314467736	1.4163914093938	0.124263345823697	0.348994928696341	-0.663278094926064
chr1	170539266	170539514	249	+	utr3	GORAB	0.173834211174496	0.755746469370287	0.21151679254069	1	0.131427564745009	0.213619477553548	0.767220446834241	0.826158981488869	0.00645531718419472	0.0468946847322815	-0.0589385346546284
chr1	170552056	170552404	349	+	utr3	GORAB	0.254461529068546	0.834651302234225	0.188708669823844	1	0.209954029241357	0.310691841914859	0.801544150738935	0.826158981488869	0.00645531718419472	0.0468946847322815	-0.0246148307499341
chr1	171513117	171514580	1464	+	utr5	PRRC2C	0.0685006565869844	0.556480013414649	0.0496765789348391	1	0.0202892529648394	0.0454365970707563	-0.250245577840974	-0.0100240550686749	0.977990457648207	0.992622132254496	-0.240221522772299
chr1	171532343	171536089	3747	+	utr3	PRRC2C	0.536635561941652	0.938132535778713	0.539667781252679	1	2.71692945207065e-13	6.92271453077833e-12	-0.0615370222631968	-0.0100240550686749	0.977990457648207	0.992622132254496	-0.0515129671945219
chr1	171540218	171541715	1498	+	exon	PRRC2C	0.733882169198245	0.970386711788343	0.727413298573746	1	6.73491832717893e-08	6.99603442297858e-07	-0.192818802319078	-0.0100240550686749	0.977990457648207	0.992622132254496	-0.182794747250403
chr1	171541815	171545613	3799	+	exon	PRRC2C	0.339704985068231	0.880220857117621	0.372688034942761	1	0.228601516349702	0.332919675557317	0.115339762501494	-0.0100240550686749	0.977990457648207	0.992622132254496	0.125363817570169
chr1	171557309	171558007	699	+	exon	PRRC2C	0.770818925677961	0.977509751218977	0.750102472626326	1	2.24300205181938e-18	1.17948402500859e-16	-0.31134917072328	-0.0100240550686749	0.977990457648207	0.992622132254496	-0.301325115654606
chr1	171566410	171571362	4953	+	exon	PRRC2C	0.261316908499554	0.84045987753194	0.304682755389345	1	0.000198174714971181	0.00085511343644187	-0.364145056664573	-0.0100240550686749	0.977990457648207	0.992622132254496	-0.354121001595898
chr1	171588447	171591192	2746	+	exon	PRRC2C	0.508088089455919	0.934588944225723	0.501864037973471	1	8.77194476735383e-06	5.54448159783915e-05	0.694221150928271	-0.0100240550686749	0.977990457648207	0.992622132254496	0.704245205996946
chr1	171591292	171592064	773	+	utr3	PRRC2C	0.0405717636027061	0.44516533345203	0.102735093332962	1	0.00879215689349656	0.022441692711235	-0.149748277947584	-0.0100240550686749	0.977990457648207	0.992622132254496	-0.139724222878909
chr1	171796723	171796922	200	+	utr3	METTL13	0.0322748542347055	0.406692809303512	0.01741778551729	1	0.00219841336537922	0.00687404208720722	0.296939209532121	0.853371700323284	0.00365892627318183	0.0307827058200298	-0.556432490791162
chr1	172589795	172589895	101	+	exon	SUCO	0.0172305616942405	0.315553335767499	0.00253190666601027	1	0.00803164098707223	0.0207766863092807	-0.421990536460341	0.0181167980910498	0.95667335887774	0.984736474755501	-0.440107334551391
chr1	172610085	172610384	300	+	utr3	SUCO	0.572818920711634	0.9466444562829	0.511033018887966	1	0.306910268278887	0.420665566720564	0.265959125830165	0.0181167980910498	0.95667335887774	0.984736474755501	0.247842327739115
chr1	173733851	173734148	298	+	exon	KLHL20	0.709433037654679	0.968659787602831	0.701054947761801	1	0.00170690612365484	0.00553946768375872	-1.2403102315275	0.303505709967552	0.310623827964622	0.589271673638768	-1.54381594149505
chr1	173782138	173785169	3032	+	exon	KLHL20	0.569085151978313	0.94562157708508	0.582424437322445	1	0.263443516717378	0.372694592130506	0.209971703006452	0.303505709967552	0.310623827964622	0.589271673638768	-0.0935340069611005
chr1	173785663	173785812	150	+	utr3	KLHL20	0.295355498232509	0.857315673179246	0.231189899572941	1	0.756746517500431	0.830414713622781	0.351487389809055	0.303505709967552	0.310623827964622	0.589271673638768	0.0479816798415026
chr1	173825051	173825151	101	+	utr5	DARS2	0.662718040114737	0.96445656769157	0.583000484162198	1	0.507013856228916	0.618122809041755	-1.85117737831685	-0.501537718362561	0.169951910004787	0.422169078118486	-1.34963965995428
chr1	173857699	173857898	200	+	utr3	DARS2	0.704292079076693	0.968659787602831	0.681531525068044	1	2.43274002406139e-16	9.75636529269937e-15	-0.609808510305888	-0.501537718362561	0.169951910004787	0.422169078118486	-0.108270791943327
chr1	174957505	174958146	642	+	utr3	RABGAP1L	0.68670772611943	0.966133724233433	0.696577633861282	1	0.691271766005636	0.778087493613059	-0.261179232065442	-0.0964265195856856	0.636579370210869	0.83760821066584	-0.164752712479756
chr1	175009931	175010080	150	+	utr3	CACYBP	0.820929341761248	0.981525866878373	0.860999940721912	1	4.33081268891893e-06	2.94685186700118e-05	0.455673957267644	0.187638046311857	0.333863314592663	0.611095831547228	0.268035910955787
chr1	175011219	175011418	200	+	utr3	CACYBP	0.636717187295089	0.959260350910661	0.553037978167905	1	0.33629911937222	0.45180947098528	0.238772374800048	0.187638046311857	0.333863314592663	0.611095831547228	0.0511343284881904
chr1	175147570	175148016	447	+	utr3	TNN	0.597769712340463	0.951017953546945	0.566447233009225	1	0.631294290490894	0.728965152017412	-1.59133256074639	-1.08024072610006	0.000417216969379239	0.0055895913096693	-0.511091834646324
chr1	178458329	178458429	101	+	exon	RASAL2	0.421589811230106	0.907188133655928	0.38218949745731	1	0.627281038234614	0.7254546995389	-1.67295994466691	-0.619160523378184	0.0313489846314253	0.14234727222188	-1.05379942128872
chr1	178467380	178473202	5823	+	exon	RASAL2	0.0643195399442065	0.54129329867431	0.0482898016924274	1	0.0996004702804621	0.169883816940013	-0.524797827291045	-0.619160523378184	0.0313489846314253	0.14234727222188	0.0943626960871397
chr1	178473302	178473452	151	+	utr3	RASAL2	0.324083748559888	0.875169575846327	0.183539388791681	1	0.1334974085583	0.216289012868746	-1.84737609497599	-0.619160523378184	0.0313489846314253	0.14234727222188	-1.22821557159781
chr1	179072071	179072171	101	+	utr3	FAM20B	0.0440742079356985	0.463144641102079	0.00559012804191958	1	0.00278522072858051	0.00838012874959659	-1.40140478832386	-0.456417003380627	0.0698167563387306	0.240751123032522	-0.944987784943234
chr1	179072271	179072720	450	+	utr3	FAM20B	0.213081653981311	0.800113718786714	0.105845124874436	1	0.0413268265637693	0.0825383542092352	-1.14797139513749	-0.456417003380627	0.0698167563387306	0.240751123032522	-0.691554391756864
chr1	179095151	179095696	546	+	utr3	TOR3A	0.956597074635581	0.9972123902684	0.990790216940029	1	0.218747054924435	0.32137743939064	0.40485097117566	0.31738854975933	0.154226362904809	0.398575154293634	0.0874624214163309
chr1	179095795	179095944	150	+	utr3	TOR3A	0.607363637128811	0.953373496589811	0.609527832615706	1	5.23872367111465e-14	1.50204400642615e-12	0.738089279605124	0.31738854975933	0.154226362904809	0.398575154293634	0.420700729845795
chr1	179917777	179918375	599	+	utr3	TOR1AIP1	0.195454135620904	0.784651482735274	0.249439318386436	1	1.76779370393749e-06	1.33194111831153e-05	0.386446400981611	0.847141963479733	0.00117802217886936	0.0128011242257737	-0.460695562498122
chr1	180014129	180015920	1792	+	exon	CEP350	0.212315384892009	0.799411210615229	0.141266435266041	1	0.242560169755515	0.348719799354696	0.331604657704747	0.737297896375404	0.0248882244783154	0.121710708333359	-0.405693238670656
chr1	180087591	180087691	101	+	exon	CEP350	0.127650392672278	0.687803327523718	0.0572162827161569	1	0.13166156972761	0.213903022740757	0.280936705438914	0.737297896375404	0.0248882244783154	0.121710708333359	-0.45636119093649
chr1	180093650	180093749	100	+	exon	CEP350	0.478574799358015	0.923612835478703	0.362864275226	1	0.946008454772379	0.969785917682358	0.208234201136275	0.737297896375404	0.0248882244783154	0.121710708333359	-0.529063695239129
chr1	180093849	180093998	150	+	exon	CEP350	0.154065563020854	0.728278385861075	0.144381096095794	1	0.149292102288074	0.236556490659761	-0.0483345694020557	0.737297896375404	0.0248882244783154	0.121710708333359	-0.785632465777459
chr1	180094297	180094596	300	+	exon	CEP350	0.379212478999002	0.895825863068492	0.319693684502499	1	0.811315803615593	0.874675047147631	0.0647387395994887	0.737297896375404	0.0248882244783154	0.121710708333359	-0.672559156775915
chr1	180095550	180095899	350	+	exon	CEP350	0.606578692207131	0.953331824074977	0.723127695405721	1	0.50224326135102	0.614051527162381	0.325826513750368	0.737297896375404	0.0248882244783154	0.121710708333359	-0.411471382625036
chr1	180111093	180111392	300	+	utr3	CEP350	0.279031457803551	0.849815674078929	0.264707790333804	1	0.482619944274487	0.59525474976064	-0.594251083126546	0.737297896375404	0.0248882244783154	0.121710708333359	-1.33154897950195
chr1	180112389	180112538	150	+	utr3	CEP350	0.319103185197519	0.871416649707778	0.261521666834013	1	0.572251268199776	0.677770123541661	-0.851068454111746	0.737297896375404	0.0248882244783154	0.121710708333359	-1.58836635048715
chr1	180884283	180884482	200	+	utr3	XPR1	0.233029867915908	0.820840890457422	0.135118493489181	1	0.177471485738856	0.271629968450305	-0.440513907772752	-0.126256397314198	0.696664881793577	0.872008939075347	-0.314257510458554
chr1	181055440	181055990	551	+	utr3	MR1	0.362303446209083	0.89209729494788	0.302055770428636	1	0.366039299262233	0.481954913200028	-0.19838081661038	0.377089745817463	0.302720553210777	0.580487114873099	-0.575470562427843
chr1	181061438	181061638	201	+	utr3	MR1	0.383403183510518	0.896644554208446	0.324842217266186	1	0.65431838462476	0.748256351592635	-0.589996619912546	0.377089745817463	0.302720553210777	0.580487114873099	-0.967086365730009
chr1	181061738	181061888	151	+	utr3	MR1	0.902455899804015	0.991632151411049	0.867817634239028	1	0.00138130384227832	0.00461028801506272	0.461070260178234	0.377089745817463	0.302720553210777	0.580487114873099	0.0839805143607713
chr1	181088961	181089210	250	+	exon	IER5	0.477786222695663	0.923612835478703	0.470996748942861	1	9.92664097517792e-15	3.20919186424566e-13	-0.565359815974972	-1.4173867061927	0.00117418665781855	0.0127757510602775	0.852026890217725
chr1	181089609	181090108	500	+	utr3	IER5	0.0399146246512785	0.442166117312633	0.0274370448063119	1	1.96366891095441e-32	3.95009144579766e-30	-0.785740492185603	-1.4173867061927	0.00117418665781855	0.0127757510602775	0.631646214007094
chr1	181090506	181090706	201	+	utr3	IER5	0.627110476065125	0.956961664091329	0.556376441256599	1	0.000307978081238252	0.00125538958621176	-1.24317973359432	-1.4173867061927	0.00117418665781855	0.0127757510602775	0.174206972598374
chr1	182616482	182616580	99	+	exon	RP11-317P15.4	0.0010497624341179	0.0755888598157737	0.000322408506513443	1	1.20191668406125e-10	2.03091868494776e-09	-2.60526263561276	-1.39929732858811	0.455075024120941	0.713557733530135	-1.20596530702465
chr1	182856556	182858733	2178	+	exon	DHX9	0.254095177966535	0.834309144227818	0.242377053338735	1	0.107861732691521	0.18143505951681	-0.666391232391063	0.225041379184747	0.216773066071264	0.483497561666864	-0.891432611575811
chr1	182887551	182887701	151	+	utr3	DHX9	0.718843487735966	0.969453035822353	0.674524745873899	1	8.64334077440398e-10	1.28413901094984e-08	0.106193387642631	0.225041379184747	0.216773066071264	0.483497561666864	-0.118847991542117
chr1	183134691	183137831	3141	+	exon	LAMC1	0.502861304172495	0.934588944225723	0.601081227311788	1	0.655085447689155	0.748728163651214	0.0339306325846849	0.247444016325234	0.336019921990087	0.612934893588345	-0.213513383740549
chr1	183142558	183143006	449	+	utr3	LAMC1	0.95619778177759	0.9972123902684	0.956679318847686	1	0.000267957280308026	0.00111156223022704	-0.335438458325239	0.247444016325234	0.336019921990087	0.612934893588345	-0.582882474650473
chr1	183542461	183544942	2482	+	exon	SMG7	0.0362596451414878	0.426534589222354	0.0212637275391748	1	1.24940056298416e-06	9.80411971188749e-06	-0.801023284964912	0.543501782843613	0.0518788983452112	0.198783501580166	-1.34452506780852
chr1	183553022	183553221	200	+	utr3	SMG7	0.788036818264637	0.977979514106913	0.803553971838554	1	2.19497165695929e-05	0.000125031994221617	0.520981088658533	0.543501782843613	0.0518788983452112	0.198783501580166	-0.0225206941850801
chr1	186313863	186314063	201	+	utr3	PRG4	0.649594953656924	0.961493636722392	0.643195479542388	1	2.09663723595528e-05	0.000120174960159481	0.169627904005118	2.81327467363258	0.258132447909376	NA	-2.64364676962746
chr1	186420583	186421229	647	+	utr3	C1orf27	0.106298455462708	0.649094719607086	0.119280314085366	1	0.0116243556317336	0.028406374647312	0.0904128689920265	0.0622754870379961	0.857517340540866	0.948292328531618	0.0281373819540304
chr1	186988783	186988882	100	+	utr3	PLA2G4A	0.33426524059045	0.877048321739705	0.343853530160211	1	0.0784552812215871	0.139899223149173	-0.0294751643802551	0.270386612436756	0.371632547593833	0.646588231370981	-0.299861776817011
chr1	192181402	192184437	3036	+	exon	RGS18	0.677685169567982	0.964761194555721	0.676259552798517	1	0.000618725459419766	0.00230756555245047	-2.13826829888156	-0.712051056125483	0.0873084989180383	0.278183882452066	-1.42621724275608
chr1	192579238	192579337	100	+	utr3	RGS1	0.796081900371351	0.977979514106913	0.779538969742871	1	0.328647053774689	0.443314966736204	-2.61773125445749	-2.43182111747305	1.49128472497572e-16	2.17039284588773e-14	-0.185910136984433
chr1	192811435	192811884	450	+	utr3	RGS2	0.889683985972704	0.989971017003371	0.887463266218954	1	0.245669036359884	0.352469568412635	-0.560879533379964	-0.185505746795643	0.699802522616501	0.873719948404533	-0.375373786584321
chr1	193089705	193089804	100	+	utr3	TROVE2	0.450580572358289	0.917215195524426	0.349050256060509	1	0.439571027832302	0.554186593286784	-1.48425657649486	-0.0506174407042077	0.843940379884615	0.942875961468971	-1.43363913579065
chr1	193203841	193212442	8602	+	exon	CDC73	0.130694184677222	0.694460126798502	0.126137095295761	1	0.000344370937110629	0.00138151721620861	0.113680385447968	0.0194162757481145	0.952944522111635	0.983350682342344	0.0942641096998532
chr1	198749457	198752270	2814	+	exon	PTPRC	0.400943542105761	0.899628456479272	0.39059473996048	1	0.419008454287445	0.533853752634746	-0.214275931041051	0.354741910540807	0.0441626786721945	0.179005496888866	-0.569017841581858
chr1	201520288	201520635	348	+	exon	RP11-134G8.6	0.822943457529103	0.982050317027742	0.835783762639628	1	2.69747332917167e-12	5.90415880839249e-11	0.2349179343687	NA	NA	NA	NA
chr1	201875154	201875969	816	+	exon	IPO9	0.748150856084152	0.972829156241002	0.702079825153327	1	0.00156703117552214	0.00515015199361826	0.0152277116135601	-0.144997025925927	0.621106849693738	0.829289864350991	0.160224737539488
chr1	201876069	201876667	599	+	utr3	IPO9	0.000277414341595068	0.0338045379907144	0.0144613854504215	1	3.24143144768619e-09	4.27457447830667e-08	-0.432015284430309	-0.144997025925927	0.621106849693738	0.829289864350991	-0.287018258504382
chr1	201876767	201876916	150	+	utr3	IPO9	0.140301343567174	0.710798698380947	0.191174679152346	1	0.0601670925161559	0.112548396919282	-0.248375551558356	-0.144997025925927	0.621106849693738	0.829289864350991	-0.103378525632429
chr1	201879010	201879508	499	+	utr3	IPO9	0.367696492634501	0.894572702745202	0.293154232316425	1	0.717860956382158	0.798652611731287	-0.423271292989162	-0.144997025925927	0.621106849693738	0.829289864350991	-0.278274267063235
chr1	203024699	203024798	100	+	utr3	TMEM183A	0.973359159832982	0.997505965632104	0.992259655344036	1	0.000387906975432034	0.00153287966936394	0.0185636665518525	-0.643711264059752	0.00422871118222719	0.0344528679478299	0.662274930611604
chr1	203063280	203063380	101	+	exon	PPFIA4	0.340934044905379	0.881193739998868	0.245605227623373	1	0.588418885138568	0.691554533187525	0.285239693379267	-0.0507016369859598	0.873089998581635	0.953683783170702	0.335941330365227
chr1	203067617	203067717	101	+	exon	PPFIA4	0.508476755979158	0.934588944225723	0.48197237171503	1	1.61755260424246e-12	3.66057931313655e-11	0.597902070548968	-0.0507016369859598	0.873089998581635	0.953683783170702	0.648603707534928
chr1	203743882	203744031	150	+	utr3	ATP2B4	0.873123378086117	0.987602645582306	0.827903595513185	1	0.0138290607669076	0.0329799938086225	0.29760405505781	-0.405597004682678	0.164849723374645	0.414204085823145	0.703201059740488
chr1	203830152	203837990	7839	+	exon	ZC3H11A	0.790690579850847	0.977979514106913	0.748067966620211	1	6.73616738815253e-07	5.60546940095527e-06	-0.25790660771904	0.104418685908462	0.679086253408757	0.861919205074678	-0.362325293627502
chr1	203847340	203849986	2647	+	exon	ZC3H11A	0.092788920917217	0.620568446921985	0.236023307603483	1	0.00722637496316668	0.0189684858964812	-0.607776478596286	0.104418685908462	0.679086253408757	0.861919205074678	-0.712195164504748
chr1	203850533	203851058	526	+	utr3	ZC3H11A	0.686758495683849	0.966133724233433	0.63831049376178	1	0.000833383277584628	0.0029817804282411	-0.271124209618496	0.104418685908462	0.679086253408757	0.861919205074678	-0.375542895526958
chr1	203853724	203854024	301	+	utr3	ZC3H11A	0.00445466093895821	0.167475582649229	0.00396040050089052	1	7.24322967725115e-05	0.000356341031443338	-0.813180573616047	0.104418685908462	0.679086253408757	0.861919205074678	-0.917599259524509
chr1	204126000	204126448	449	+	utr3	SOX13	0.00435261516926169	0.166476919623756	0.00494104722225942	1	0.107743181865764	0.181259703144142	3.27140287280506	1.95936675173313	0.000517226044050158	0.00656772936471745	1.31203612107194
chr1	204549404	204549653	250	+	utr3	MDM4	0.892563189232407	0.991024737038219	0.900785445994477	1	0.0566872873805913	0.107095705571591	-0.381410233887554	-0.0794423120310614	0.796856861824158	0.921986725768959	-0.301967921856493
chr1	205531447	205531696	250	+	utr3	CDK18	0.444096218657665	0.914882796252559	0.341456666022041	1	0.827474820337687	0.886290432567572	-1.01783574615744	-0.724039929950539	0.0616884898023465	0.221890917692091	-0.293795816206897
chr1	206098266	206098414	149	+	exon	C1orf186	0.110167795619426	0.656705773229065	0.0576455833992684	1	5.56318893425841e-05	0.000282461111233401	-4.53757423710702	-3.38408282071284	1.46665738636059e-31	6.74979512836436e-29	-1.15349141639418
chr1	206101768	206102410	643	+	utr3	C1orf186	0.172626544014936	0.754117956670558	0.155585042115728	1	0.000940678792211132	0.00331053105628761	-3.55092457586251	-3.38408282071284	1.46665738636059e-31	6.74979512836436e-29	-0.166841755149671
chr1	206446242	206453261	7020	+	exon	SRGAP2	0.995141665975269	0.999431814463498	0.96543965967552	1	0.0251380110003093	0.0544291839068717	0.312596136083404	-0.327079710201557	0.326694493246789	0.604274802412158	0.639675846284961
chr1	206454190	206454639	450	+	utr3	SRGAP2	0.665411103710147	0.96445656769157	0.723451375371122	1	0.445060886168734	0.559715849004303	-0.454394116874075	-0.327079710201557	0.326694493246789	0.604274802412158	-0.127314406672518
chr1	206455987	206456086	100	+	utr3	SRGAP2	0.448765729891323	0.916700208722234	0.525028914877623	1	0.235788829817706	0.341152168087657	-0.400869073450923	-0.327079710201557	0.326694493246789	0.604274802412158	-0.073789363249366
chr1	206458710	206458810	101	+	exon	SRGAP2	0.322827230479566	0.873252826439175	0.236235667353104	1	0.454775573289907	0.568997022440813	-1.22284520789624	-0.327079710201557	0.326694493246789	0.604274802412158	-0.895765497694687
chr1	206461448	206461598	151	+	utr3	SRGAP2	0.362137305376399	0.89209729494788	0.369576375710047	1	1.47995366800929e-05	8.82077245472705e-05	-1.6240900246986	-0.327079710201557	0.326694493246789	0.604274802412158	-1.29701031449705
chr1	206463395	206463694	300	+	utr3	SRGAP2	0.243074811334627	0.826498858969213	0.274000120653571	1	0.327098919380996	0.441649755520494	0.251073361278968	-0.327079710201557	0.326694493246789	0.604274802412158	0.578153071480525
chr1	206464044	206464343	300	+	utr3	SRGAP2	0.456033942480012	0.918659272569877	0.398262900638737	1	0.533990015430294	0.642345488002	-0.194067878191803	-0.327079710201557	0.326694493246789	0.604274802412158	0.133011832009754
chr1	206496141	206496440	300	+	utr3	IKBKE	0.491451919136575	0.930039301097195	0.502018964225712	1	0.00134126763533452	0.0044908546215573	-0.378413982139123	-0.111891870919253	0.59757700898056	0.814948888249397	-0.26652211121987
chr1	206587106	206587356	251	+	utr3	RASSF5	0.347152906217365	0.884279770755924	0.351350826562743	1	0.00336364390310455	0.00985378159594174	-0.305016452792296	-0.729941566017935	0.0389094985306837	0.164608929436144	0.424925113225639
chr1	206587455	206587654	200	+	utr3	RASSF5	0.94395900622865	0.995723825595911	0.966796704676848	1	2.31459758497327e-06	1.70045769242703e-05	-0.0312924808013988	-0.729941566017935	0.0389094985306837	0.164608929436144	0.698649085216536
chr1	206731657	206731836	180	+	exon	MAPKAPK2	0.329250272276494	0.8753541526202	0.326232650112097	1	0.456436417900632	0.570511758955982	-0.250436860169821	0.0144393617137058	0.94986441805949	0.982588367118234	-0.264876221883527
chr1	206732585	206733035	451	+	utr3	MAPKAPK2	0.92483956628267	0.994394603588219	0.872106201951266	1	0.00310021249095545	0.00918181652205619	-0.459395363280261	0.0144393617137058	0.94986441805949	0.982588367118234	-0.473834724993967
chr1	207359645	207359844	200	+	utr3	CD55	0.849288914014454	0.985395770412247	0.854428872661003	1	0.00625802283728713	0.0167670028365623	-2.58199104823578	-2.237984049164	1.79461598246695e-12	1.59160004945037e-10	-0.344006999071781
chr1	207359943	207360142	200	+	utr3	CD55	0.137583933736769	0.706982774214638	0.209958908107799	1	0.0113186353223029	0.0277825034746358	-1.52249001511204	-2.237984049164	1.79461598246695e-12	1.59160004945037e-10	0.715494034051958
chr1	209775349	209775749	401	+	utr5	TRAF3IP3	0.00476751202141138	0.172624799563847	0.0545545721307463	1	0.00088383946398546	0.00313838540966314	-0.323079545712588	-0.440593492586935	0.0311177603574824	0.141601609665209	0.117513946874347
chr1	209777249	209777498	250	+	exon	TRAF3IP3	0.0220564348800041	0.342398788983304	0.0316863111143962	1	0.0195957788674191	0.0440861540186051	-0.248899265180016	-0.440593492586935	0.0311177603574824	0.141601609665209	0.191694227406919
chr1	209778641	209778841	201	+	exon	TRAF3IP3	0.438404541958919	0.913498974062049	0.348831206189951	1	0.724528605874474	0.804235002386547	0.144462589838867	-0.440593492586935	0.0311177603574824	0.141601609665209	0.585056082425802
chr1	209779291	209779591	301	+	utr3	TRAF3IP3	0.348253442671893	0.884861497630693	0.277033834725615	1	0.211612189333607	0.312739106875533	-0.128348004806912	-0.440593492586935	0.0311177603574824	0.141601609665209	0.312245487780024
chr1	209851230	209851679	450	+	utr3	DIEXF	0.543354835476139	0.939318858385569	0.489757088698469	1	0.220029918205315	0.322885497153307	-0.733633287833078	-0.671450100653797	0.00965665391058129	0.0630980440481113	-0.0621831871792811
chr1	211312763	211312913	151	+	utr3	RCOR3	0.394236546284176	0.898494709307692	0.398841940538016	1	0.753012045719143	0.827301400554721	-0.412698061840036	-0.0680164885979533	0.820293775412454	0.931259178895781	-0.344681573242083
chr1	211313488	211313937	450	+	utr3	RCOR3	0.819243819469362	0.981168276217437	0.795545686019454	1	1.2269903314375e-20	8.59096600569469e-19	-0.20454374040247	-0.0680164885979533	0.820293775412454	0.931259178895781	-0.136527251804517
chr1	211426250	211432485	6236	+	exon	LINC00467	0.764239764420088	0.975989392272154	0.709327993007083	1	0.0441872198443363	0.0872794010422808	0.151877204482869	1.45409126831145	0.337810362343192	0.614826600019995	-1.30221406382858
chr1	212100763	212102868	2106	+	exon	DTL	0.595223442493063	0.950632222648341	0.591516019682094	1	0.97552193178041	0.983280795470702	0.772393659067744	0.70681903099859	0.00329654064403569	0.0284220223223493	0.0655746280691538
chr1	212329196	212333560	4365	+	exon	PPP2R5A	0.216208372726438	0.805639658790968	0.154807819020632	1	0.000950092654117927	0.00334087797048737	-1.55093937730289	0.177050291828598	0.442268308697263	0.70310379614387	-1.72798966913149
chr1	212361466	212361565	100	+	utr3	PPP2R5A	0.21804971432597	0.805639658790968	0.196893522857838	1	0.0944973904644237	0.162808319414632	1.08045336564497	0.177050291828598	0.442268308697263	0.70310379614387	0.90340307381637
chr1	212445831	212446080	250	+	utr3	NENF	0.812300296456079	0.980320160027301	0.746779811691555	1	0.000504051449756718	0.00192568933204845	0.0302270892966891	0.0974514383453871	0.825297715273036	0.933827463331068	-0.067224349048698
chr1	212815131	212815281	151	+	utr3	TATDN3	0.161095202705654	0.741037932446008	0.187302683531142	1	0.106830492681028	0.180039239541672	-0.322742472334017	-0.662111916312108	0.0207120345769089	0.107003799992598	0.339369443978091
chr1	212895269	212895369	101	+	utr3	FLVCR1	0.199113321700503	0.787139609395757	0.139959492412502	1	0.253018422129095	0.360727018072002	1.35496598337755	-0.427421898415171	0.381900475233351	0.655262477652532	1.78238788179272
chr1	213241094	213241244	151	+	exon	RPS6KC1	0.353968486742647	0.888393306987247	0.219237590481712	1	0.169029010714316	0.261391659888044	-1.60711272141892	0.159840697322402	0.823238278352769	0.932426593307899	-1.76695341874133
chr1	213241993	213242242	250	+	exon	RPS6KC1	0.53087883104981	0.937647587934547	0.449827203693653	1	0.847054250594057	0.900865938047876	-0.47064432182947	0.159840697322402	0.823238278352769	0.932426593307899	-0.630485019151872
chr1	214336832	214336931	100	+	utr3	SMYD2	0.021975453158612	0.342398788983304	0.0588456695300477	1	0.0198505339215203	0.0445801553052324	-0.456618621133567	-0.466134656676103	0.0184425943472208	0.0986928021824247	0.00951603554253666
chr1	214640292	214640591	300	+	exon	CENPF	0.247538484663266	0.831560074093704	0.183545578637249	1	0.124765548148315	0.204683660083632	-0.402491731295676	0.326085223789731	0.0727232010190598	0.246874419055075	-0.728576955085407
chr1	214641341	214641441	101	+	exon	CENPF	0.328770974796225	0.875296263509062	0.250889856720229	1	0.230592710321337	0.335280107606964	-0.789689949046339	0.326085223789731	0.0727232010190598	0.246874419055075	-1.11577517283607
chr1	214644571	214644721	151	+	exon	CENPF	0.389671358831352	0.897434340559716	0.31899714801264	1	0.660160021223308	0.752830734181857	0.125234220187408	0.326085223789731	0.0727232010190598	0.246874419055075	-0.200851003602323
chr1	214644871	214645020	150	+	exon	CENPF	0.0644505095101425	0.541991577320528	0.0937030353404815	1	0.619541402688041	0.718865427235446	0.389156808875314	0.326085223789731	0.0727232010190598	0.246874419055075	0.0630715850855833
chr1	214645170	214645370	201	+	exon	CENPF	0.876091169200712	0.987967804067176	0.837667971623961	1	0.00189790972038121	0.00605714363866518	0.426508969379853	0.326085223789731	0.0727232010190598	0.246874419055075	0.100423745590122
chr1	214645670	214646719	1050	+	exon	CENPF	0.0426020680036671	0.454411599880127	0.0520813528229764	1	0.836541962631294	0.892907967019826	0.329132293804444	0.326085223789731	0.0727232010190598	0.246874419055075	0.00304707001471244
chr1	214646819	214646919	101	+	exon	CENPF	0.413627762586666	0.904253922079798	0.340624817435585	1	0.805985517397067	0.870302743575049	-0.1760343296054	0.326085223789731	0.0727232010190598	0.246874419055075	-0.502119553395131
chr1	214647068	214652938	5871	+	exon	CENPF	0.892147568126027	0.990814663996244	0.824913452340904	1	2.78850488197332e-12	6.06153042354167e-11	0.288880194764068	0.326085223789731	0.0727232010190598	0.246874419055075	-0.0372050290256629
chr1	214655260	214663939	8680	+	utr3	CENPF	0.931999408211917	0.99464811352664	0.987090939001051	1	0.0446860272862765	0.0880839205976267	0.382349129349352	0.326085223789731	0.0727232010190598	0.246874419055075	0.0562639055596205
chr1	215620065	215620612	548	+	exon	KCTD3	0.391237919083446	0.898494709307692	0.315877058528176	1	0.358799386818241	0.474542332409472	0.411930108457848	0.65397503262746	0.00121062732930007	0.013088610897347	-0.242044924169612
chr1	218285437	218302524	17088	+	exon	RRP15	0.463729032530165	0.920431898772118	0.466971279202788	1	6.81086564240484e-06	4.41278631320023e-05	0.180826518143865	0.109267519316676	0.783721394978842	0.915346531797958	0.0715589988271888
chr1	218305030	218331298	26269	+	utr3	RRP15	0.978785276322065	0.997584520962392	0.928941695614882	1	0.551260233722184	0.658633067027552	-0.189418236028053	0.109267519316676	0.783721394978842	0.915346531797958	-0.298685755344729
chr1	219211630	219211778	149	+	utr3	LYPLAL1	0.112941050162665	0.663869169161156	0.224265370409627	1	0.0603517755310977	0.112824612967341	-0.383813327760506	-0.116478833766905	0.700608651619092	0.874207096801785	-0.267334493993601
chr1	220253570	220253715	146	+	exon	MORF4L1P1	0.408867081611125	0.901486883720419	0.34885738928984	1	0.898192509291331	0.939605216657044	-0.648432727251727	-0.431266347794172	0.207349534233135	0.471143297160639	-0.217166379457554
chr1	220253811	220253956	146	+	exon	MORF4L1P1	0.439589730579783	0.914405670294	0.443415120615406	1	0.00279415102091874	0.0084010144455761	-0.0302045727489935	-0.431266347794172	0.207349534233135	0.471143297160639	0.401061775045179
chr1	220813884	220814332	449	+	utr3	MARC1	0.636407107310789	0.958999675499361	0.565541263320288	1	1.22591839878683e-05	7.48365311552287e-05	-0.301537311914792	-0.201159453544415	0.415588117708727	0.682932334084759	-0.100377858370377
chr1	220884215	220885009	795	+	utr3	HLX	0.318809303614204	0.871416649707778	0.442139848538959	1	0.513149104534679	0.623921961217306	0.206009887305206	-0.137168417745526	0.686966173148445	0.866258393227498	0.343178305050732
chr1	222628143	222628243	101	+	exon	MIA3	0.306181811429641	0.864869459039113	0.294287959481878	1	0.152631175572306	0.240883547699605	-2.19978915125767	-0.299931176787799	0.325745590054682	0.603582318112835	-1.89985797446987
chr1	222628343	222628741	399	+	exon	MIA3	0.910807702528176	0.993259273224299	0.898444484041219	1	0.00193255082852207	0.00615048132844304	-1.60614919719076	-0.299931176787799	0.325745590054682	0.603582318112835	-1.30621802040296
chr1	222629489	222630087	599	+	exon	MIA3	0.159527071166857	0.736229633247478	0.158376824401778	1	0.947021470120388	0.970375411613493	-1.26897222938217	-0.299931176787799	0.325745590054682	0.603582318112835	-0.969041052594371
chr1	222650842	222652293	1452	+	exon	MIA3	0.477085359100366	0.923612835478703	0.413868630936633	1	0.780538159391038	0.849807568209847	-0.993928652728824	-0.299931176787799	0.325745590054682	0.603582318112835	-0.693997475941024
chr1	222653068	222654782	1715	+	exon	MIA3	0.402325117240487	0.90098360324946	0.434054771165221	1	0.000119158118841046	0.000545750213253552	-0.0621460842516282	-0.299931176787799	0.325745590054682	0.603582318112835	0.237785092536171
chr1	222658729	222659945	1217	+	exon	MIA3	0.555542491235261	0.942258369111787	0.605514893753038	1	0.0555248553540799	0.105307765923714	-0.183331871282488	-0.299931176787799	0.325745590054682	0.603582318112835	0.116599305505311
chr1	222665370	222665818	449	+	utr3	MIA3	0.921704165834159	0.994276978816011	0.909324559183196	1	6.58750961581995e-10	1.00220299353285e-08	-0.250321693868035	-0.299931176787799	0.325745590054682	0.603582318112835	0.0496094829197648
chr1	222837093	222837287	195	+	exon	RP11-452F19.3	0.587585503776461	0.948440309782109	0.505311076336543	1	0.508495436131375	0.619452337027099	-0.14074553577494	1.39614909410935	0.391507214674829	0.663407786992037	-1.53689462988429
chr1	223770144	223770244	101	+	exon	CAPN2	0.0456685438409948	0.473227682826596	0.0144665188214532	1	4.98400073729141e-05	0.000256340265193563	-1.86112668450588	0.0625405285232311	0.734621321970162	0.890593057836719	-1.92366721302911
chr1	223775768	223775868	101	+	utr3	CAPN2	0.665440476171035	0.96445656769157	0.614322410860511	1	0.000781381807861804	0.00282765609681115	0.15043869679911	0.0625405285232311	0.734621321970162	0.890593057836719	0.0878981682758791
chr1	224157502	224157702	201	+	utr3	FBXO28	0.400302007973903	0.899313481129814	0.390912882761674	1	0.0116030708523423	0.0283653003301956	-0.00199722708353932	1.04890836422909	0.094523188653405	0.292640763231353	-1.05090559131263
chr1	227780733	227781181	449	+	utr3	SNAP47	0.306693233561254	0.864869459039113	0.400772383916637	1	0.156936284450782	0.246008273410232	0.378405593298589	0.318711330604635	0.279959840690153	0.554965499690149	0.0596942626939536
chr1	228394434	228395791	1358	+	exon	RP11-245P10.8	0.457829260086804	0.919092448391867	0.446772851581384	1	8.80378064458758e-10	1.30187061970663e-08	-0.155319631682708	NA	NA	NA	NA
chr1	228489022	228493925	4904	+	utr3	RNF187	0.0589843234456111	0.529159896953477	0.0425718138682002	1	7.30375018317169e-26	9.64171104909738e-24	0.012396104939879	-0.527661579490517	0.0134374707811798	0.0793850338731727	0.540057684430396
chr1	228650983	228651132	150	+	exon	DUSP5P1	0.648571027535607	0.961493636722392	0.591988299780304	1	0.300222268410079	0.414051235995313	-0.646735035614503	-0.878500013089932	0.0638037943166592	0.226721830055107	0.231764977475429
chr1	228743540	228743838	299	+	utr3	RHOU	0.170656710395854	0.753372803671083	0.163121397429737	1	0.0151562954323774	0.0356885418087177	1.06498751097243	0.376867476558086	0.151097877826368	0.393589515622976	0.688120034414341
chr1	229302905	229303869	965	+	utr3	RAB4A	0.870856047121754	0.987097045975059	0.909438245540443	1	0.000505872002975128	0.00193099876316379	-0.546984635090318	-0.642272425626132	0.00347715338049926	0.0296044838815707	0.0952877905358144
chr1	229636759	229637007	249	+	exon	URB2	0.333705839327795	0.876535370656654	0.224435019460712	1	0.160527271390774	0.250506355169964	-1.01892570986231	-0.292831652654249	0.350035487183	0.62734640415578	-0.726094057208057
chr1	230279577	230280026	450	+	utr3	GALNT2	0.679336866726542	0.965291009266737	0.684949986097813	1	0.0239109348273186	0.0521285527381058	-0.249471080264397	-1.04563588745009	0.0130131710830726	0.0775720618453932	0.796164807185689
chr1	230693433	230693533	101	+	utr3	COG2	0.939975559703326	0.995723825595911	0.906622695749283	1	3.31293674416252e-07	2.96084960217008e-06	0.556890520095218	-0.155450988937454	0.453842539381833	0.71232655181066	0.712341509032672
chr1	231000198	231000545	348	+	utr3	ARV1	0.0395346848409211	0.442166117312633	0.0522327355467486	1	7.92305576031764e-21	5.64094863205087e-19	-0.517629904291469	0.0118937003266486	0.976132575415518	0.992139634679846	-0.529523604618117
chr1	231276175	231277824	1650	+	utr3	GNPAT	0.188952931715852	0.77411018564823	0.180657782101447	1	0.28603327334526	0.398734976691726	0.560517577153814	0.404381780482109	0.051993397124798	0.199177405228585	0.156135796671706
chr1	231563629	231564627	999	+	exon	TSNAX	0.710845269076396	0.968659787602831	0.677724754109133	1	0.233523450497785	0.338492815756425	-0.962464562681459	-0.252378142323792	0.576803810287555	0.802567027420861	-0.710086420357667
chr1	231565426	231565576	151	+	utr3	TSNAX	0.701638655061244	0.967793578249763	0.648870062310531	1	0.0830322125529133	0.146616584879904	-0.443066248818365	-0.252378142323792	0.576803810287555	0.802567027420861	-0.190688106494573
chr1	232805981	232807169	1189	+	exon	MAP10	0.125986034735003	0.685098858191467	0.209350152690941	1	0.00067551384498089	0.00248571049867678	-1.12613712178434	-0.0710071151106875	0.863664793030676	0.950652736176559	-1.05513000667365
chr1	232807367	232808159	793	+	exon	MAP10	0.25432133478444	0.834545384703058	0.194460735623111	1	0.408948655388496	0.523813049296382	-0.860516921519486	-0.0710071151106875	0.863664793030676	0.950652736176559	-0.789509806408799
chr1	232983483	232983882	400	+	utr3	NTPCR	0.754260507582926	0.97324217866951	0.708853754751142	1	0.0673204097929454	0.123269983139141	-1.6198785665499	-0.0260657713875675	0.95821509140206	0.985408275083054	-1.59381279516233
chr1	233379667	233382759	3093	+	utr3	RP5-862P8.2	0.805079429093008	0.979595801730597	0.796658486447216	1	0.0491409979578011	0.0954134927408018	-1.48410749506492	-1.48929674938437	0.000138026952003025	0.00226865148523891	0.00518925431945605
chr1	234374330	234384001	9672	+	utr3	COA6	0.893996333296371	0.991117973938529	0.849137531535585	1	0.180865582415035	0.276057994212421	-0.195266368790554	-0.162146010598105	0.600997312684022	0.816809134656453	-0.0331203581924488
chr1	234607057	234609483	2427	+	exon	RP4-781K5.2	0.299857489702076	0.859975231096962	0.410248602311361	1	0.0158078768344491	0.036975493378179	0.77442756255638	NA	NA	NA	NA
chr1	235328667	235328766	100	+	utr5	GGPS1	0.914677320632589	0.993367001928771	0.884256590024662	1	0.0111653486232318	0.0274807657996148	0.105205407814278	0.177246832031038	0.415356230181673	0.682757591228259	-0.0720414242167603
chr1	235329412	235329802	391	+	exon	GGPS1	0.740811823598906	0.972129847915709	0.68781884023405	1	0.282430912839981	0.394711839261257	-0.155132791753318	0.177246832031038	0.415356230181673	0.682757591228259	-0.332379623784357
chr1	235335256	235342059	6804	+	utr5	GGPS1	0.115724249647407	0.669057215228825	0.0865429892119042	1	0.316803268917012	0.431101452484194	-0.841583033186909	0.177246832031038	0.415356230181673	0.682757591228259	-1.01882986521795
chr1	235437452	235438894	1443	+	exon	TBCE	0.00975897330741333	0.242543394322823	0.0238194724022229	1	0.504110328162634	0.615411828225129	0.426198442745488	0.111297157275045	0.627188487402235	0.832665333189245	0.314901285470443
chr1	235441823	235448377	6555	+	exon	TBCE	0.598929704903715	0.951017953546945	0.624736581606887	1	0.901144375053123	0.941716771144098	0.0794742890382472	0.111297157275045	0.627188487402235	0.832665333189245	-0.0318228682367976
chr1	235448820	235448919	100	+	utr3	TBCE	0.616747819508609	0.954558392289221	0.661576760296565	1	0.0116160597429467	0.0283915766870518	0.404215604977356	0.111297157275045	0.627188487402235	0.832665333189245	0.292918447702312
chr1	236542750	236542849	100	+	utr3	LGALS8	0.042461729794211	0.454107596356149	0.0287462694700035	1	0.0175686973445015	0.0403421093398928	-1.60103244543565	0.248035410698965	0.214956137217064	0.481488184140598	-1.84906785613461
chr1	236543148	236543347	200	+	exon	LGALS8	0.0700614844504179	0.563322962993813	0.0244158967731902	1	0.00998022093462507	0.0249959169771746	-0.737053104539655	0.248035410698965	0.214956137217064	0.481488184140598	-0.98508851523862
chr1	236548998	236549297	300	+	utr3	LGALS8	0.284084767941128	0.85176010028162	0.313569298513949	1	0.328595921077793	0.443293177327961	0.758372947830524	0.248035410698965	0.214956137217064	0.481488184140598	0.510337537131558
chr1	236550740	236550890	151	+	utr3	LGALS8	9.19538046241335e-05	0.0184973105714547	0.000155669666115535	1	1.01338011616743e-15	3.75513631935377e-14	-1.19061222843375	0.248035410698965	0.214956137217064	0.481488184140598	-1.43864763913271
chr1	236551238	236551388	151	+	utr3	LGALS8	0.74771820681702	0.972829156241002	0.763226013039502	1	2.021956691834e-08	2.34011480873171e-07	-0.762265384205387	0.248035410698965	0.214956137217064	0.481488184140598	-1.01030079490435
chr1	236551537	236551786	250	+	utr3	LGALS8	0.143110637729764	0.714313159491652	0.103467551485246	1	0.78682752307243	0.854526111911638	-0.959008007674481	0.248035410698965	0.214956137217064	0.481488184140598	-1.20704341837345
chr1	236552184	236552384	201	+	utr3	LGALS8	0.944014691542732	0.995723825595911	0.943486098310689	1	0.125065455732309	0.205092458656257	-0.308904492213762	0.248035410698965	0.214956137217064	0.481488184140598	-0.556939902912727
chr1	236897796	236898095	300	+	utr3	MTR	0.976213318889148	0.997505965632104	0.992357827844667	1	0.00487361119353834	0.0135060736181306	-0.129573299289475	-0.361932377290773	0.196732797069473	0.458278013893721	0.232359078001298
chr1	236899142	236899342	201	+	utr3	MTR	0.897896475164168	0.991420157478914	0.862007714863376	1	9.99196299081623e-05	0.000470386875864094	0.195179926089503	-0.361932377290773	0.196732797069473	0.458278013893721	0.557112303380277
chr1	236899791	236899891	101	+	utr3	MTR	0.369883075942065	0.89499405704666	0.3567533730994	1	0.0180634840913136	0.0412837752730778	0.308036647971579	-0.361932377290773	0.196732797069473	0.458278013893721	0.669969025262352
chr1	236900539	236900639	101	+	utr3	MTR	0.730791799572726	0.970087582808027	0.674695574687711	1	0.115552889973678	0.192027507820144	-0.209440757344727	-0.361932377290773	0.196732797069473	0.458278013893721	0.152491619946046
chr1	236900988	236901337	350	+	utr3	MTR	0.904277328453146	0.991708075011859	0.867757687684845	1	0.00655409568205906	0.0174433419604295	-0.42586722149182	-0.361932377290773	0.196732797069473	0.458278013893721	-0.0639348442010466
chr1	236902235	236902335	101	+	utr3	MTR	0.738432280553436	0.971402087939875	0.68324308454057	1	0.129595258018346	0.211211679996995	0.417024453084314	-0.361932377290773	0.196732797069473	0.458278013893721	0.778956830375087
chr1	236903432	236903931	500	+	utr3	MTR	0.476642860606766	0.923591293443557	0.45061418125381	1	0.708271020760245	0.790899519437358	-0.614450893774634	-0.361932377290773	0.196732797069473	0.458278013893721	-0.25251851648386
chr1	241593644	241594143	500	+	utr3	KMO	0.0586603626429394	0.529159896953477	0.147588897596405	1	2.25903557787802e-07	2.09274545895089e-06	1.38207212026271	5.71924797708083	5.11939801292171e-06	0.00012652120372138	-4.33717585681811
chr1	241872141	241878960	6820	+	exon	EXO1	0.628503673175883	0.956961664091329	0.569810656919484	1	0.136770590519033	0.220333559058049	0.470090573606616	0.623029064104979	0.0338064736105227	0.14979355520166	-0.152938490498363
chr1	241885476	241889533	4058	+	utr3	EXO1	0.144930714914391	0.717463652386748	0.190143673414658	1	0.44964350917256	0.564021049254245	0.903975262641777	0.623029064104979	0.0338064736105227	0.14979355520166	0.280946198536798
chr1	243270168	243270988	821	+	exon	SDCCAG8	0.113521018711628	0.664197539303998	0.064372394867457	1	0.0154039270427748	0.0362043708110321	-1.00252872302054	0.181088137408646	0.484090102213994	0.736325733760957	-1.18361686042918
chr1	243341123	243426525	85403	+	exon	MIR4677	0.917625737372639	0.993975187702326	0.940919394864365	1	0.197201405573957	0.296140942391131	-0.20446192691658	2.10407841303299	0.662507305515059	NA	-2.30854033994957
chr1	244053917	244054461	545	+	exon	ZBTB18	0.168272933320679	0.750186877145488	0.172905782556733	1	0.191022162254068	0.288743304180081	-0.225100204005971	0.142049591994537	0.667692511089097	0.856844380045606	-0.367149796000507
chr1	244054560	244054906	347	+	exon	ZBTB18	0.932231903528731	0.99464811352664	0.889358414590903	1	0.154972095579227	0.243516598546255	0.168160113936551	0.142049591994537	0.667692511089097	0.856844380045606	0.0261105219420149
chr1	244055054	244055301	248	+	exon	ZBTB18	0.67340055300161	0.964755047985547	0.6195330666389	1	0.102353644181328	0.173691447872252	0.534448714319141	0.142049591994537	0.667692511089097	0.856844380045606	0.392399122324605
chr1	244056537	244056735	199	+	utr3	ZBTB18	0.0792984416325952	0.589244930120866	0.0930691370909209	1	0.00338193224007256	0.00990021174276054	-0.614732586593893	0.142049591994537	0.667692511089097	0.856844380045606	-0.75678217858843
chr1	244840665	244840864	200	+	exon	COX20	0.0732626002801791	0.572062189371972	0.174519238210723	1	0.126390040700513	0.206889819917024	1.32543099929777	0.578881708399514	0.728646874785573	0.888738513527572	0.746549290898258
chr1	244841807	244842240	434	+	exon	COX20	0.162177414224726	0.743586964714165	0.232923135194991	1	0.479309204255963	0.592439826932198	1.09168511198665	0.578881708399514	0.728646874785573	0.888738513527572	0.512803403587137
chr1	245087566	245087815	250	+	utr3	EFCAB2	0.602187317382873	0.951480442585604	0.54715722274681	1	0.0835649058085525	0.14739290902043	-0.140621786382206	0.0360792562563992	0.917246974057388	0.971406776007659	-0.176701042638605
chr1	245091101	245091400	300	+	exon	EFCAB2	0.28633433125128	0.854503869864923	0.309263301701348	1	0.04222730848169	0.0840368530760768	0.800653309897949	0.0360792562563992	0.917246974057388	0.971406776007659	0.76457405364155
chr1	245122339	245122488	150	+	utr3	EFCAB2	0.962646452663941	0.997505965632104	0.953439175007008	1	0.000234158785307112	0.00098982464516245	-0.143553726732479	0.0360792562563992	0.917246974057388	0.971406776007659	-0.179632982988878
chr1	245124776	245125025	250	+	utr3	EFCAB2	0.0358791888555362	0.426534589222354	0.0177204098805037	1	0.000221767523461964	0.000943740706794314	0.11044543491848	0.0360792562563992	0.917246974057388	0.971406776007659	0.0743661786620808
chr1	246647532	246647881	350	+	exon	CNST	0.335004286388567	0.878078453237292	0.388610521055749	1	0.0476952485407757	0.0930483196978526	-0.646255015877102	0.348005152281269	0.41979483354988	0.686320679673737	-0.994260168158371
chr1	246665798	246666046	249	+	utr3	CNST	0.301641223903702	0.86046136964452	0.238055036724863	1	0.113776390439185	0.189672217315942	-0.851278029012398	0.348005152281269	0.41979483354988	0.686320679673737	-1.19928318129367
chr1	247418853	247424344	5492	+	exon	NLRP3	0.345362680466169	0.882949616612418	0.37949294167719	1	0.0114052807554632	0.0279680965584336	-0.637661421596712	-0.313789974302679	0.0881650557075771	0.279838964554669	-0.323871447294034
chr1	247425088	247425583	496	+	exon	NLRP3	0.997104788873269	0.999808975229656	0.958760247201337	1	0.000310383372195622	0.00126431075869413	-0.496126810276319	-0.313789974302679	0.0881650557075771	0.279838964554669	-0.18233683597364
chr1	248847423	248847722	300	+	exon	ZNF672	0.724244017853548	0.969453035822353	0.713928150800714	1	0.527477046252137	0.636700314996984	-0.127881746787523	-0.100408760956119	0.756078688861649	0.900791139824932	-0.0274729858314041
chr1	248848071	248848420	350	+	exon	ZNF672	0.0402832750141852	0.444695073392656	0.0402609234677551	1	0.406588056437717	0.521580163906791	0.412713313410498	-0.100408760956119	0.756078688861649	0.900791139824932	0.513122074366617
chr1	248917726	248918466	741	+	utr3	PGBD2	0.183006399379034	0.766690941927438	0.187500005345515	1	0.00718647369217614	0.0188872212984131	1.29962226467841	1.01845981829951	0.00161355916158109	0.0163545746448826	0.281162446378902
chr1	944603	945143	541	-	utr3	NOC2L	0.274200595016376	0.849071053185513	0.276198153782587	1	1.26028470456712e-06	9.86509454044414e-06	0.233593954336776	-0.560931622632756	0.00337417607285832	0.0289740142050587	0.794525576969532
chr1	957530	957629	100	-	exon	NOC2L	0.850385230717742	0.985395770412247	0.760401321118047	1	0.0196531179820231	0.0441916189116711	0.714612107278066	-0.560931622632756	0.00337417607285832	0.0289740142050587	1.27554372991082
chr1	957829	958028	200	-	exon	NOC2L	0.90082813387884	0.991464016501363	0.861702657487287	1	0.0369986647791965	0.0753227435737763	0.835961266108085	-0.560931622632756	0.00337417607285832	0.0289740142050587	1.39689288874084
chr1	1082166	1082863	698	-	utr3	C1orf159	0.509421553221803	0.934588944225723	0.49945903851127	1	0.000349752486797967	0.00140044652928614	0.707815630523284	0.673130694035481	0.00717603112469063	0.0504723081335118	0.0346849364878031
chr1	1216958	1217057	100	-	utr3	SDF4	0.846095770311247	0.985258816241334	0.890958247758099	1	0.0276123221476172	0.0588514898380008	0.348089915600458	-0.267637280789902	0.246460631338948	0.516626447230486	0.615727196390361
chr1	1217404	1217552	149	-	utr3	SDF4	0.841954300430074	0.985187029115894	0.787260340808609	1	9.55266387481953e-06	5.98422685544181e-05	-0.0469909757000774	-0.267637280789902	0.246460631338948	0.516626447230486	0.220646305089825
chr1	1218850	1218949	100	-	exon	SDF4	0.636050829116595	0.958878493273984	0.648268641539192	1	2.01723272156179e-08	2.33678156127538e-07	0.216092789958699	-0.267637280789902	0.246460631338948	0.516626447230486	0.483730070748601
chr1	1223319	1227294	3976	-	exon	SDF4	0.0651320045134109	0.545099770367903	0.0555801805269389	1	6.98645833520973e-18	3.48580261740602e-16	0.277975371360458	-0.267637280789902	0.246460631338948	0.516626447230486	0.54561265215036
chr1	1228541	1228640	100	-	exon	SDF4	0.0215302799260445	0.341100528934653	0.0562526448284623	1	0.87956995490507	0.926257166182528	0.250523456495136	-0.267637280789902	0.246460631338948	0.516626447230486	0.518160737285038
chr1	1254950	1255099	150	-	utr3	UBE2J2	0.729190485904491	0.96999848650877	0.743393808175191	1	2.20111836717449e-19	1.30349406856086e-17	-0.177501937234294	0.0632861417931629	0.906747808043043	0.96845860022772	-0.240788079027457
chr1	1312852	1312951	100	-	utr3	CPSF3L	0.458697286574563	0.919209265601785	0.48652152875162	1	0.91308167828881	0.949818108103904	-0.00284918447510367	-0.409620910086137	0.0461313350500858	0.184275362446918	0.406771725611034
chr1	1313350	1313549	200	-	utr3	CPSF3L	0.548802292029987	0.939988031746996	0.523935880653874	1	8.68855476352356e-10	1.28783689494894e-08	0.823076162890844	-0.409620910086137	0.0461313350500858	0.184275362446918	1.23269707297698
chr1	1315332	1315531	200	-	utr3	CPSF3L	0.941807420709232	0.995723825595911	0.910508718475144	1	0.000324891086949419	0.00131418600220555	-0.178737590202849	-0.409620910086137	0.0461313350500858	0.184275362446918	0.230883319883288
chr1	1318812	1319061	250	-	utr3	CPSF3L	0.776250375647507	0.977509751218977	0.777613390570921	1	8.47971686872084e-07	6.91973289615577e-06	0.305721797434416	-0.409620910086137	0.0461313350500858	0.184275362446918	0.715342707520553
chr1	1319211	1319310	100	-	utr3	CPSF3L	0.141590390873338	0.712027515374464	0.082182466398131	1	0.126213156478061	0.206707073151521	-0.480609587822408	-0.409620910086137	0.0461313350500858	0.184275362446918	-0.0709886777362705
chr1	1361479	1361628	150	-	utr5	MXRA8	0.126004018227493	0.685098858191467	0.0856993221552557	1	0.945843801957451	0.969785917682358	0.504864634283861	0.580335221190647	0.154718818585529	0.399295550602364	-0.0754705869067857
chr1	1373779	1374121	343	-	utr3	AURKAIP1	0.664724176400175	0.96445656769157	0.686334317857256	1	1.00046983593876e-09	1.4590281048161e-08	0.592034509713303	0.189356721136211	0.676863240450954	0.86065336948977	0.402677788577093
chr1	1385761	1385861	101	-	exon	CCNL2	0.407125163909635	0.901267321517584	0.443510502251799	1	0.459354185116706	0.573480010637771	0.593589394940381	0.585605131194228	0.00146893206600157	0.0151869916331965	0.00798426374615269
chr1	1385961	1386061	101	-	exon	CCNL2	0.827132257290788	0.982227866145335	0.838376164642947	1	2.09089308685756e-07	1.95124360012856e-06	1.208164360666	0.585605131194228	0.00146893206600157	0.0151869916331965	0.622559229471772
chr1	1386561	1387461	901	-	utr3	CCNL2	0.276660549394976	0.849815674078929	0.301954112143535	1	0.0136483182804828	0.0326287752440216	0.899425542204548	0.585605131194228	0.00146893206600157	0.0151869916331965	0.31382041101032
chr1	1401908	1402008	101	-	utr3	MRPL20	0.387644585066553	0.897434340559716	0.370000353845134	1	0.83480696135662	0.891631726702021	-0.446695394801316	0.0203579001542074	0.948850888775694	0.982130747922468	-0.467053294955524
chr1	1541723	1541822	100	-	utr3	SSU72	0.802490684662889	0.9783889693122	0.747164442780487	1	0.013027414946929	0.0313216523662362	0.723768813815305	0.397019516051152	0.0256474763128825	0.12438770340523	0.326749297764154
chr1	1542072	1544672	2601	-	exon	SSU72	0.165703000488129	0.748987639467444	0.225615932500011	1	0.00243488606191922	0.00749327612013167	0.892422661358807	0.397019516051152	0.0256474763128825	0.12438770340523	0.495403145307655
chr1	1544921	1545020	100	-	exon	SSU72	0.45452853046733	0.918584714421264	0.513456733934966	1	0.393618570746755	0.508857303588047	0.613809278098008	0.397019516051152	0.0256474763128825	0.12438770340523	0.216789762046856
chr1	1598062	1598409	348	-	utr3	FNDC10	0.965532004833378	0.997505965632104	0.964455194389349	1	8.95483564281464e-05	0.000427759638527666	-0.96197926336715	-0.76759481242387	0.00660272564210201	0.0475396246231345	-0.194384450943281
chr1	1615497	1615596	100	-	exon	RP11-345P4.9	0.779971889977941	0.977928643781026	0.735856250249766	1	0.00071698373517507	0.00262080613668118	-0.999944557125341	0.0536184710532635	0.918279217146488	0.971947895709172	-1.0535630281786
chr1	1649553	1655405	5853	-	exon	CDK11B	0.738735990121929	0.971402087939875	0.689711603556925	1	0.0263358409614843	0.0565780831505154	0.181785241053175	0.746951013402963	0.502808851304388	0.748011324201019	-0.565165772349788
chr1	1665042	1665841	800	-	utr3	SLC35E2B	0.788139116546848	0.977979514106913	0.804977822816096	1	9.84482968695799e-08	9.83164118383126e-07	-0.402079480646269	0.000799996348916874	0.998580635122025	0.999779699753638	-0.402879476995186
chr1	1716381	1719409	3029	-	exon	RP1-283E3.8	0.749163148816806	0.972829156241002	0.750107175210953	1	8.69566889437483e-05	0.000417425045069743	1.39280960847104	1.511032339448	0.395011792437394	0.666098316659135	-0.118222730976959
chr1	1786777	1786877	101	-	utr3	GNB1	0.177750443573675	0.761534427392564	0.212396624973932	1	1.09218885319748e-05	6.74199188337636e-05	-0.410255553849181	-0.429922249245501	0.0756281198160296	0.25315424105118	0.0196666953963196
chr1	1804572	1817705	13134	-	utr5	GNB1	0.544623432040166	0.939318858385569	0.532466837233231	1	9.26167319975936e-07	7.47124025846915e-06	-0.63736496233113	-0.429922249245501	0.0756281198160296	0.25315424105118	-0.207442713085629
chr1	2184511	2184660	150	-	utr3	FAAP20	0.7712921479899	0.977509751218977	0.748123375526521	1	4.93068893686988e-05	0.000254113952407287	-0.0796784974859393	-0.647248895344381	0.0056726501572693	0.0427974687097836	0.567570397858441
chr1	2184959	2185358	400	-	utr3	FAAP20	0.118082911482785	0.671704895381646	0.0913767307483849	1	0.152888875275949	0.241230168871029	-1.2763319262254	-0.647248895344381	0.0056726501572693	0.0427974687097836	-0.629083030881016
chr1	2189620	2189720	101	-	utr3	FAAP20	0.118160749756263	0.671704895381646	0.145607411773578	1	0.730347395558318	0.808428032484109	0.0783238329976858	-0.647248895344381	0.0056726501572693	0.0427974687097836	0.725572728342066
chr1	2508583	2508781	199	-	utr3	PANK4	0.190989037273608	0.77705701372871	0.202564165075164	1	0.432832582372163	0.547160829566327	0.241191968605831	-0.589411646584334	0.0264993324951999	0.127502298312592	0.830603615190165
chr1	3823448	3825792	2345	-	exon	CEP104	0.937403924284403	0.995719125174002	0.947374735566809	1	0.0017511265915392	0.00565401969288566	0.224935454131045	-0.380096256334	0.270189860130327	0.543571944506051	0.605031710465045
chr1	3826395	3829336	2942	-	exon	CEP104	0.176101348881022	0.75935093377652	0.159784068365203	1	0.00616817964213979	0.0165472778587717	0.179292479986165	-0.380096256334	0.270189860130327	0.543571944506051	0.559388736320166
chr1	3889773	3890966	1194	-	utr3	C1orf174	0.350752098000366	0.886533972468814	0.278977838184828	1	0.78826009733836	0.855861910004202	0.243195870398833	0.256565204069136	0.353231012765931	0.629585429680855	-0.0133693336703031
chr1	5863210	5863360	151	-	utr3	NPHP4	0.513726077338062	0.934588944225723	0.447975538186556	1	0.331491058429451	0.446533395352512	0.531374064168366	0.162464152918064	0.524487927060134	0.764507825884263	0.368909911250302
chr1	6200584	6200684	101	-	utr5	RPL22	0.676945886535901	0.964755047985547	0.62578998254316	1	0.00805554376885518	0.0208300155443178	-0.512701393672024	-0.770648736239599	0.0322840650150458	0.145048249619462	0.257947342567575
chr1	6222929	6223127	199	-	utr3	ICMT	0.770917028595593	0.977509751218977	0.719222176879433	1	0.00447780060315459	0.0125519060039323	-0.73675302063731	0.0862184115053849	0.692691262094583	0.869256227318941	-0.822971432142695
chr1	6223524	6223970	447	-	utr3	ICMT	0.866676277970109	0.986650060251095	0.814880138579269	1	0.00672627531224186	0.0178256141848685	0.00861857714540382	0.0862184115053849	0.692691262094583	0.869256227318941	-0.0775998343599811
chr1	6224416	6224962	547	-	utr3	ICMT	0.0010163132084081	0.0755888598157737	0.00819349162559779	1	3.96956669446058e-09	5.18087731399577e-08	-1.03034319040956	0.0862184115053849	0.692691262094583	0.869256227318941	-1.11656160191494
chr1	6225061	6225160	100	-	utr3	ICMT	0.2546865635313	0.834651302234225	0.242215650282559	1	0.158404824504799	0.247988182946179	-0.641437092192891	0.0862184115053849	0.692691262094583	0.869256227318941	-0.727655503698276
chr1	6593107	6593653	547	-	utr3	KLHL21	0.724693032123171	0.969453035822353	0.720026265384026	1	0.00737191854170644	0.0193100270825997	-0.139615073783913	-0.430364779287764	0.116975488839111	0.335442678334858	0.290749705503851
chr1	6599127	6599376	250	-	utr5	KLHL21	0.714183716943012	0.968659787602831	0.660537648311769	1	0.0521371321433687	0.100187092593315	-1.02182208054223	-0.430364779287764	0.116975488839111	0.335442678334858	-0.591457301254463
chr1	6635463	6635613	151	-	utr3	DNAJC11	0.974878953208063	0.997505965632104	0.96976141936252	1	0.0190338017036494	0.043066482590671	0.0247373842297444	0.0670338975704486	0.773350518556796	0.910176559970802	-0.0422965133407042
chr1	6653962	6654129	168	-	exon	DNAJC11	0.781541445198991	0.977979514106913	0.727589536678059	1	0.0718952661922442	0.130086908688508	0.110452491129088	0.0670338975704486	0.773350518556796	0.910176559970802	0.0434185935586398
chr1	7847665	7847765	101	-	utr3	UTS2	0.301259934281316	0.86046136964452	0.224757012892136	1	0.64252383584596	0.738232508764809	0.736915612829809	-0.911047798385047	0.340192886153591	0.617326834069128	1.64796341121486
chr1	8356133	8358281	2149	-	exon	RERE	0.332726310576601	0.876535370656654	0.243979992979906	1	0.783348270623783	0.851915612598919	0.196565647228416	0.734753884092204	0.00276203112558496	0.0249505920458677	-0.538188236863789
chr1	9653447	9653595	149	-	exon	PIK3CD-AS1	0.390913303343092	0.898494709307692	0.297248884901069	1	0.817474459717061	0.878996591548813	1.22145978031822	1.98578388071333	8.82275290002413e-06	0.00020579977586522	-0.764324100395104
chr1	10456572	10457119	548	-	utr3	DFFA	0.0635257414853911	0.53922419413554	0.0847971460675702	1	0.198807924378478	0.297855192982595	-0.556365281828287	-0.862311837376312	0.00175272254491627	0.017463639259704	0.305946555548025
chr1	10461301	10461699	399	-	utr3	DFFA	0.337547219675519	0.879861537464044	0.360436513362225	1	0.0275774061026552	0.0588166387645488	-0.672228783427742	-0.862311837376312	0.00175272254491627	0.017463639259704	0.19008305394857
chr1	10947967	10948315	349	-	exon	C1orf127	0.0177943020142367	0.318378084753318	0.0149499417847512	1	0.268826760142184	0.37874836367781	1.0972255390982	-0.13780310269816	0.837566167242759	0.939463635928207	1.23502864179636
chr1	10948463	10948563	101	-	exon	C1orf127	0.13211143638767	0.696506850125387	0.0261364331528723	1	0.0257879689372082	0.0555611918295206	0.678167403011563	-0.13780310269816	0.837566167242759	0.939463635928207	0.815970505709723
chr1	11054634	11054734	101	-	utr3	SRM	0.733509718935892	0.970386711788343	0.763747953681086	1	7.97004338512414e-05	0.000386545579103246	-0.75273499736815	-0.879306490595147	0.0065953707234362	0.0475067566322638	0.126571493226997
chr1	11066668	11068735	2068	-	utr3	EXOSC10	0.278770217765039	0.849815674078929	0.262832036243168	1	9.18114721051491e-08	9.26930244522187e-07	0.563988320442286	0.0388369429736323	0.918457382837741	0.971965607299297	0.525151377468654
chr1	11069617	11070934	1318	-	exon	EXOSC10	0.728635836428139	0.96999848650877	0.708639841394061	1	4.69626175734168e-16	1.82005275996303e-14	0.232535079915581	0.0388369429736323	0.918457382837741	0.971965607299297	0.193698136941949
chr1	11106585	11106734	150	-	utr3	MTOR	0.682751747554388	0.966133724233433	0.758637562261502	1	0.0525779049740623	0.10083531927002	0.634102566059807	0.15907135706759	0.661199958765233	0.852689556032595	0.475031208992217
chr1	11106834	11107283	450	-	utr3	MTOR	0.102798080284757	0.641365145566686	0.0846454926891871	1	0.0155332119601955	0.0364339061949949	0.294525120534044	0.15907135706759	0.661199958765233	0.852689556032595	0.135453763466454
chr1	11790057	11790605	549	-	utr3	MTHFR	0.387752868409676	0.897434340559716	0.319087170306453	1	0.608467309796027	0.709262897079199	-0.109412496647711	-0.729388700232079	0.0359568512123923	0.156271889342679	0.619976203584368
chr1	12567960	12568159	200	-	utr3	DHRS3	0.357553271144103	0.88982814008381	0.341581604651524	1	1.20023980547566e-09	1.72848171077194e-08	-0.298176873433451	-0.448082813038146	0.272918085425423	0.546863868983773	0.149905939604695
chr1	15835413	15835661	249	-	exon	FLJ37453	0.591003822683063	0.948769328751426	0.517686894916821	1	0.945088468041759	0.969396589744099	-0.344148945080231	-0.938193611338866	0.0548638735918189	0.205932103979809	0.594044666258635
chr1	15941919	15942168	250	-	utr3	ZBTB17	0.799338576531118	0.977979514106913	0.750311755819396	1	0.0260865394106973	0.0561186070194817	0.251688157932603	-0.241505198015159	0.359565816969592	0.635463075387464	0.493193355947762
chr1	15944745	15945852	1108	-	exon	ZBTB17	2.35552256380896e-05	0.00892357712490952	0.000263615551531412	1	0.000254516212042976	0.00106206254699395	0.397224991087155	-0.241505198015159	0.359565816969592	0.635463075387464	0.638730189102314
chr1	16231750	16231849	100	-	utr3	RSG1	0.310830148112434	0.868701267021728	0.190689214277569	1	0.311512362856703	0.425225783550517	-0.312689034139633	-1.02639975794905	0.0688845960853582	0.238935529186433	0.713710723809415
chr1	16250482	16251330	849	-	utr3	FBXO42	0.931697658221842	0.99464811352664	0.882151262882602	1	0.0323889448083409	0.0673445607147012	0.519153374167976	0.269464844293487	0.195832294362681	0.456812742539092	0.249688529874489
chr1	16685862	16686007	146	-	exon	EIF1AXP1	0.417841469950447	0.907188133655928	0.455866135389228	1	0.383275968105847	0.498486898994807	-0.475100796158967	-0.724826805797075	0.0791812799972638	0.260843264808165	0.249726009638108
chr1	16986008	16986156	149	-	utr3	ATP13A2	0.424231576298881	0.908422222719345	0.358965638937383	1	0.681042341361375	0.769512267481518	0.0628742229256415	-0.219943419379035	0.748538618134729	0.897328658643473	0.282817642304677
chr1	19086733	19088905	2173	-	exon	UBR4	0.35597113069772	0.889261214139997	0.344799516813809	1	1.95460902572948e-11	3.77028313288732e-10	-0.0279406901882903	-0.517453923551769	0.0158829232925653	0.0891441531176491	0.489513233363478
chr1	19096600	19099608	3009	-	exon	UBR4	0.573924503518017	0.947543672887419	0.514885835725744	1	0.0625341253082781	0.116252746080652	-0.370047831914741	-0.517453923551769	0.0158829232925653	0.0891441531176491	0.147406091637027
chr1	19219014	19219314	301	-	utr3	EMC1	0.784655504642777	0.977979514106913	0.763169226383421	1	0.949672574486976	0.971917308428728	-0.246219992391351	-0.624901732889155	0.0196207111606312	0.102973779582846	0.378681740497804
chr1	19266081	19266180	100	-	utr3	AKR7L	0.892608622786313	0.991024737038219	0.86602590294989	1	0.231975124982928	0.336923638359898	0.870295472830116	0.967446954204127	0.0584127365452038	0.214410881201063	-0.0971514813740104
chr1	19339174	19339274	101	-	utr3	CAPZB	0.67835704907454	0.965163821817658	0.679023158017255	1	4.03674146934325e-06	2.76527700762092e-05	0.33069449679962	0.247699505004675	0.203833791365394	0.466328335263996	0.0829949917949448
chr1	19339423	19342806	3384	-	utr3	CAPZB	0.261674115961402	0.84045987753194	0.388256868346019	1	0.456709811736266	0.570740897755024	0.608680617098322	0.247699505004675	0.203833791365394	0.466328335263996	0.360981112093647
chr1	19344399	19345251	853	-	exon	CAPZB	0.199031411379703	0.787139609395757	0.267418630204174	1	0.0998720448332813	0.170278275820284	0.81375347489998	0.247699505004675	0.203833791365394	0.466328335263996	0.566053969895305
chr1	19682262	19682411	150	-	utr3	TMCO4	0.909307289274007	0.992657835522016	0.91854396556295	1	2.07170831790787e-06	1.53357240145131e-05	0.579316833489609	0.00149316269705895	0.997498864476959	0.999318154045635	0.57782367079255
chr1	19682608	19683053	446	-	utr3	TMCO4	0.233706446075572	0.820840890457422	0.303125801832922	1	0.00370025188267119	0.0106624129397663	0.478448490989122	0.00149316269705895	0.997498864476959	0.999318154045635	0.476955328292063
chr1	20163101	20163201	101	-	utr3	PLA2G2C	0.164383053801955	0.747552976103377	0.101388984807483	1	0.0177259302615698	0.0406148461769796	-0.95235752225817	-0.972765798258794	0.262447228049192	0.534116337901474	0.0204082760006231
chr1	20500095	20500741	647	-	utr3	MUL1	0.0236544156287672	0.353088821276051	0.0231381085466456	1	0.674668267967842	0.764183442526861	0.659533175434446	0.281619877185294	0.4044530417848	0.673818584363629	0.377913298249152
chr1	20501040	20501238	199	-	exon	MUL1	0.773963624108007	0.977509751218977	0.732902586427007	1	0.323618982731385	0.438633515310678	0.040263515355244	0.281619877185294	0.4044530417848	0.673818584363629	-0.24135636183005
chr1	20648649	20648799	151	-	exon	PINK1-AS	0.270919858564513	0.847535760944971	0.212745729131925	1	0.24048377042781	0.346363316585025	0.804359370535108	1.95975941725581	0.227185185119642	0.495314300844591	-1.1554000467207
chr1	20650845	20651245	401	-	exon	PINK1-AS	0.440931384210065	0.914599003800013	0.477736483841111	1	0.200078843595666	0.299221050848227	2.30434825938022	1.95975941725581	0.227185185119642	0.495314300844591	0.344588842124409
chr1	20651844	20651943	100	-	utr3	DDOST	0.935715246195991	0.995658429589001	0.894624698216406	1	7.37684541042532e-12	1.50542289672013e-10	-0.672130693173599	-0.491103899191201	0.0185605425305829	0.0991651272260519	-0.181026793982397
chr1	20744159	20744409	251	-	utr3	HP1BP3	0.0265105890134262	0.372058355002381	0.0469464312904165	1	3.72126653022514e-10	5.89495134219290e-09	-0.7017028801666	-0.153046618233734	0.389976506729227	0.661999796290029	-0.548656261932866
chr1	20744559	20744758	200	-	utr3	HP1BP3	0.102830414980214	0.641365145566686	0.106139438127423	1	0.599120429762284	0.701076011669199	-0.963945058690416	-0.153046618233734	0.389976506729227	0.661999796290029	-0.810898440456682
chr1	20806992	20807341	350	-	utr3	EIF4G3	0.958278123233674	0.9972123902684	0.998337403950742	1	0.77040544566027	0.841885678438613	-0.109564483874188	0.0861437755467565	0.629655827216195	0.833694561659486	-0.195708259420945
chr1	20849509	20851336	1828	-	exon	EIF4G3	0.2116667503257	0.799029457867431	0.20449317573304	1	0.000169677877160349	0.000744315589218798	0.147522556172688	0.0861437755467565	0.629655827216195	0.833694561659486	0.0613787806259311
chr1	20855017	20864587	9571	-	exon	EIF4G3	0.479306017522009	0.923980097361793	0.438397390263711	1	0.886684006618703	0.931212929135562	-0.530715045526433	0.0861437755467565	0.629655827216195	0.833694561659486	-0.61685882107319
chr1	20879350	20892677	13328	-	exon	EIF4G3	0.288987820563258	0.854888573762411	0.313396105523656	1	0.56031149853889	0.666494051152934	0.0670920599411801	0.0861437755467565	0.629655827216195	0.833694561659486	-0.0190517156055764
chr1	20899933	20929420	29488	-	exon	EIF4G3	0.195707634924145	0.784651482735274	0.196818082157621	1	0.0199222136059344	0.0447094409470528	0.138315923722727	0.0861437755467565	0.629655827216195	0.833694561659486	0.0521721481759709
chr1	20941575	20942225	651	-	exon	EIF4G3	0.00284440192836929	0.131080384138996	0.0207076716143631	1	1.86552354567237e-06	1.40057937762476e-05	-0.554769330833961	0.0861437755467565	0.629655827216195	0.833694561659486	-0.640913106380718
chr1	20981146	20982406	1261	-	exon	EIF4G3	0.395520155106665	0.898494709307692	0.366792874618625	1	0.25337646392639	0.360993808582253	1.79183429348883	0.0861437755467565	0.629655827216195	0.833694561659486	1.70569051794207
chr1	21002776	21050933	48158	-	utr5	EIF4G3	0.793366450841275	0.977979514106913	0.785264660444192	1	0.90367550987699	0.943584060037167	0.57031217429694	0.0861437755467565	0.629655827216195	0.833694561659486	0.484168398750183
chr1	21219635	21219884	250	-	utr3	ECE1	0.839877248355442	0.984747989215822	0.827057449175973	1	0.602368849533423	0.703902298767826	-0.354920929689182	-0.866065561238241	0.000599644925700877	0.0073830468509288	0.511144631549059
chr1	21678948	21679348	401	-	utr3	USP48	0.239706074330458	0.824836816449961	0.229643196194118	1	0.700821929293245	0.785338190217717	0.720934002826284	0.95904608093842	0.000348093772299293	0.00486645382160293	-0.238112078112136
chr1	21695154	21703539	8386	-	exon	USP48	0.655841834700984	0.962980369733005	0.604503996763577	1	0.110459291194629	0.185189918945566	1.14127674509535	0.95904608093842	0.000348093772299293	0.00486645382160293	0.18223066415693
chr1	21706559	21715129	8571	-	exon	USP48	0.368105998760602	0.89499405704666	0.360495327548769	1	0.985851084505263	0.988034068322277	0.703829242736424	0.95904608093842	0.000348093772299293	0.00486645382160293	-0.255216838201996
chr1	21715429	21721157	5729	-	exon	USP48	0.356896281654612	0.88982814008381	0.324325575586827	1	0.190061554369854	0.287600009376616	0.183862070873296	0.95904608093842	0.000348093772299293	0.00486645382160293	-0.775184010065124
chr1	21822295	21822445	151	-	utr3	HSPG2	0.679176876038244	0.965258332402452	0.704739172972513	1	0.00200682074015652	0.00634858692960648	-1.34261953216726	-1.54551069455556	5.8020625732366e-09	2.8227863284878e-07	0.202891162388294
chr1	23084073	23084322	250	-	utr3	LUZP1	0.797091659475139	0.977979514106913	0.752591910228116	1	0.0516123278187393	0.099238815118629	-0.311817563060398	0.374685050014052	0.243184045277545	0.51274615192992	-0.68650261307445
chr1	23091312	23091461	150	-	exon	LUZP1	0.0279628058444038	0.380228152860653	0.00332447581738806	1	0.0252588788595088	0.0546069211508965	0.327649519124859	0.374685050014052	0.243184045277545	0.51274615192992	-0.0470355308891933
chr1	23310580	23310830	251	-	exon	HNRNPR	0.991141606264759	0.999123079192215	0.990819184899054	1	0.0359276897791827	0.0734729082736134	-0.67592721957051	-0.347376963993002	0.15225594417355	0.395275837381797	-0.328550255577508
chr1	23361494	23361594	101	-	utr3	ZNF436	0.618388697079074	0.954955436622268	0.485561709605146	1	0.00485899014695929	0.013476343892225	-0.86493851713772	-1.28940561851875	0.00477060895983382	0.0376703477102732	0.42446710138103
chr1	23845576	23845676	101	-	utr3	FUCA1	0.224813473900111	0.816530137906337	0.231489533871362	1	2.20083777932484e-06	1.62158239403394e-05	1.49630601903388	2.11643679153771	1.32805032906286e-23	3.27739724685252e-21	-0.620130772503826
chr1	23967597	23967847	251	-	utr3	SRSF10	0.265148768663792	0.843871990134304	0.414569516238681	1	0.423658727801702	0.538302291701521	0.372645712906177	0.356447695549932	0.0500212834594378	0.194269849414091	0.0161980173562448
chr1	23971317	23971467	151	-	utr3	SRSF10	0.71572487035307	0.968659787602831	0.700861998886286	1	1.08780323169791e-07	1.07449184374962e-06	0.381520785708277	0.356447695549932	0.0500212834594378	0.194269849414091	0.0250730901583441
chr1	23971916	23975027	3112	-	utr3	SRSF10	0.666857163859678	0.96445656769157	0.686549341514382	1	0.0141701321397055	0.0336729954259305	0.309648390764333	0.356447695549932	0.0500212834594378	0.194269849414091	-0.0467993047855991
chr1	24358094	24358293	200	-	utr3	STPG1	0.452673604848207	0.91805548522433	0.43898772069509	1	0.0103154304653419	0.0256983389595594	-1.59356950562341	-1.05398097939976	0.038672358244815	0.163927201960419	-0.539588526223651
chr1	25223174	25230311	7138	-	utr3	SYF2	0.466454998573443	0.920431898772118	0.524749881981747	1	0.00402193507707407	0.0114128936927362	-0.603460724232996	-0.560940935702885	0.0192062847514518	0.101661366722947	-0.0425197885301107
chr1	25242287	25242634	348	-	utr3	RSRP1	0.0951319355401975	0.625347100904826	0.0876572971238911	1	0.3168489138588	0.431117273495016	0.113298765417288	-0.140348908698659	0.609851577303709	0.822343416085489	0.253647674115948
chr1	25831962	25832060	99	-	utr3	AUNIP	0.845626580140635	0.985187029115894	0.800784685018966	1	1.73188448095508e-05	0.000101611907533073	-0.0344328150914232	-0.0207827072997161	0.958531834617477	0.985510265816492	-0.0136501077917071
chr1	25835185	25835479	295	-	exon	AUNIP	0.560065413960992	0.94323547755015	0.503810332060831	1	0.616227263182152	0.715651535243064	-0.107778289331871	-0.0207827072997161	0.958531834617477	0.985510265816492	-0.0869955820321552
chr1	25835578	25835774	197	-	exon	AUNIP	0.46635605140245	0.920431898772118	0.459947826867338	1	0.0340025116148345	0.0701014852277205	-0.650390267269998	-0.0207827072997161	0.958531834617477	0.985510265816492	-0.629607559970282
chr1	25862658	25863108	451	-	utr3	PAQR7	0.273300692809579	0.848335286216524	0.266756054507158	1	0.0171326651921789	0.0395198882381659	-0.848021408397942	-0.843513086573764	0.00813986214177598	0.0557320356052117	-0.00450832182417826
chr1	25863307	25863657	351	-	exon	PAQR7	0.35437370932455	0.888393306987247	0.371016966164574	1	0.514475381128552	0.625036985909974	-0.907818060509455	-0.843513086573764	0.00813986214177598	0.0557320356052117	-0.0643049739356907
chr1	25900964	25901432	469	-	utr3	STMN1	0.29833444305563	0.859174994478036	0.361087829239912	1	5.04750208767311e-05	0.000259290611905478	0.672377773509062	0.684009248460409	0.0160457710088423	0.0896415317383749	-0.0116314749513465
chr1	25901532	25901632	101	-	exon	STMN1	0.0215593406199524	0.341100528934653	0.0231215422635852	1	7.22696845011245e-17	3.08374987098569e-15	1.52374778728369	0.684009248460409	0.0160457710088423	0.0896415317383749	0.839738538823278
chr1	25961510	25961808	299	-	utr3	PAFAH2	0.0132745148531092	0.274882233224596	0.0205922300653482	1	0.0482461755998195	0.0939062791240228	-0.138058237611701	-0.47242435715067	0.0966063443599449	0.296719486248402	0.334366119538969
chr1	26281328	26281477	150	-	utr3	UBXN11	0.861113751345662	0.986650060251095	0.878396334816551	1	5.80514528802545e-14	1.65322710640779e-12	0.00670150299829377	0.477326699515503	0.0123035833659577	0.0746899884333431	-0.470625196517209
chr1	26282318	26282467	150	-	exon	UBXN11	0.597082342777255	0.951017953546945	0.57143003921304	1	0.254817135165868	0.362597973720755	0.59034966818048	0.477326699515503	0.0123035833659577	0.0746899884333431	0.113022968664977
chr1	26890537	26890636	100	-	utr3	GPATCH3	0.168741155386829	0.750862592070674	0.267022503171556	1	0.0960212269025563	0.164799161502722	0.606620232870851	0.571981496035598	0.0477534461820816	0.188516611812166	0.0346387368352529
chr1	26893436	26897607	4172	-	exon	GPATCH3	0.943987533099973	0.995723825595911	0.904708330668012	1	1.34003421553886e-05	8.08293841671772e-05	0.745966922498024	0.571981496035598	0.0477534461820816	0.188516611812166	0.173985426462426
chr1	27100109	27100258	150	-	utr3	SLC9A1	0.927431476854604	0.994394603588219	0.935128102232326	1	0.00293678898514895	0.00875509922578045	-1.27708764210086	-0.0223589590786394	0.940449112923303	0.978684294890941	-1.25472868302222
chr1	27355233	27355333	101	-	utr3	MAP3K6	0.00694847795704144	0.205219125229054	0.00258265031564482	1	1.44445912250426e-05	8.64288501392659e-05	-0.17062187802629	0.261738260688912	0.4108010272034	0.67903650445037	-0.432360138715202
chr1	27409802	27410101	300	-	exon	WASF2	0.755928505286848	0.974485630299613	0.768257646094836	1	7.17217476175144e-12	1.47076004459023e-10	-0.411283558800363	0.272388810496152	0.144812694913851	0.382322450656122	-0.683672369296515
chr1	27534383	27534482	100	-	utr3	AHDC1	0.202783360579788	0.791702252599304	0.0871058894731611	1	0.0580685200100082	0.10932857931459	-1.5497564238344	-0.380168493033807	0.382557445353827	0.655746746475233	-1.16958793080059
chr1	27548019	27548118	100	-	exon	AHDC1	0.363722713575501	0.892613855372256	0.212651147276062	1	0.905866535101437	0.944859802414857	-0.446750540133353	-0.380168493033807	0.382557445353827	0.655746746475233	-0.0665820470995462
chr1	27549013	27549261	249	-	exon	AHDC1	0.0575526734444201	0.523583089118505	0.0268833133086064	1	0.0233650092628522	0.0511583901845414	0.567832930117638	-0.380168493033807	0.382557445353827	0.655746746475233	0.948001423151445
chr1	27549957	27550056	100	-	exon	AHDC1	0.929862451536773	0.994582857207903	0.901070180141918	1	0.177688224194664	0.271928857048542	0.453791712480482	-0.380168493033807	0.382557445353827	0.655746746475233	0.833960205514289
chr1	27551100	27551249	150	-	exon	AHDC1	0.870475142522849	0.987097045975059	0.859657260884575	1	0.521177356466509	0.631743724390251	0.255237015853864	-0.380168493033807	0.382557445353827	0.655746746475233	0.635405508887671
chr1	28149543	28149939	397	-	utr3	PTAFR	0.303333773531702	0.862496951305197	0.240825921309578	1	0.164574456328213	0.255584392435012	-0.78001015917192	0.214655933380285	0.713129068143113	0.880097944589985	-0.994666092552205
chr1	28201025	28208474	7450	-	utr3	DNAJC8	0.13549365310672	0.702294914446404	0.204746784212353	1	0.178013670288111	0.272262520342895	-0.191753008332421	0.300601568095719	0.165561823882989	0.415433432698934	-0.49235457642814
chr1	28578588	28579539	952	-	exon	SNHG12	0.860797373275527	0.986650060251095	0.802237922960937	1	1.61771417951321e-05	9.53548455673068e-05	-0.408801043410355	-0.519049290506156	0.0932216689233382	0.290303324511083	0.110248247095801
chr1	28603183	28605377	2195	-	utr3	TAF12	0.0540605492885129	0.507003751117185	0.110646895246235	1	8.3494514745904e-06	5.30921216946734e-05	-0.475236077982951	0.0789233500275028	0.752538679929253	0.898802598150755	-0.554159428010454
chr1	29147793	29147893	101	-	utr3	SRSF4	0.454765533013787	0.918584714421264	0.45166951995551	1	0.158450545741612	0.248029121317125	0.354466737977683	0.660946481332917	0.0135674591826877	0.079829542143333	-0.306479743355234
chr1	29148492	29154500	6009	-	exon	SRSF4	0.120738181536326	0.673945530368959	0.144405234079038	1	0.0301046006526332	0.0632486081019265	0.773948616222187	0.660946481332917	0.0135674591826877	0.079829542143333	0.11300213488927
chr1	29154799	29154899	101	-	utr3	SRSF4	0.999949003764721	1	0.96974521555587	1	1.24805838308371e-08	1.51355443912152e-07	1.0291875349427	0.660946481332917	0.0135674591826877	0.079829542143333	0.368241053609787
chr1	29192923	29193022	100	-	utr3	MECR	0.376055842597841	0.895825863068492	0.243347905243479	1	0.818553134189677	0.879883432852688	-0.722458117591047	-0.707589807082128	0.0121162080024882	0.0737892667619345	-0.0148683105089189
chr1	29193220	29193320	101	-	utr3	MECR	0.338531117862754	0.879861537464044	0.234314501627505	1	0.0863492609419732	0.151475877081781	-2.69839725495627	-0.707589807082128	0.0121162080024882	0.0737892667619345	-1.99080744787414
chr1	29193419	29193518	100	-	utr3	MECR	0.0670547036049935	0.551449875915692	0.04354887954811	1	1.89557981783253e-05	0.000110418766001106	-1.49124223029234	-0.707589807082128	0.0121162080024882	0.0737892667619345	-0.783652423210209
chr1	29193866	29193965	100	-	utr3	MECR	0.336621409803741	0.879861537464044	0.289652722996093	1	0.218534808598496	0.32117495411907	-0.894213787450212	-0.707589807082128	0.0121162080024882	0.0737892667619345	-0.186623980368084
chr1	30995140	31005872	10733	-	utr3	PUM1	0.408230057570085	0.901267321517584	0.345470570453831	1	0.645841749034297	0.741180099247771	-1.13156102929434	0.0439532770804802	0.858556277408908	0.948739857722448	-1.17551430637482
chr1	31259817	31259916	100	-	utr3	SNRNP40	0.355755815884139	0.889261214139997	0.372383232235297	1	9.71632337054428e-11	1.66849547526975e-09	0.145385487792117	0.338645174928851	0.227035936659529	0.495179871805062	-0.193259687136734
chr1	31630406	31630555	150	-	utr3	PEF1	0.669968367291487	0.964611351816067	0.619888483202752	1	0.00311757366840698	0.00922245823989768	0.183994375438287	0.780162713709545	0.150808184636778	0.393236862502348	-0.596168338271258
chr1	31908709	31908858	150	-	utr3	PTP4A2	0.576155740242568	0.947999355685563	0.532751399200275	1	0.1375273806034	0.221279613145999	0.183544726852879	0.3042418460649	0.090438402715638	0.285230295595208	-0.120697119212021
chr1	32216244	32216541	298	-	utr3	TMEM234	0.35406561907066	0.888393306987247	0.288892688275484	1	0.434790777467211	0.549309271393679	0.529142102669687	1.66809186000818	0.26302198576145	0.53496636091089	-1.13894975733849
chr1	32334331	32334731	401	-	utr3	MARCKSL1	0.144907503907368	0.717463652386748	0.199595754185469	1	0.000112040814958939	0.00051787372991175	-0.0297092861551454	0.440151639447955	0.113749092490917	0.329800706101708	-0.469860925603101
chr1	32334981	32335979	999	-	exon	MARCKSL1	0.490070801127568	0.93001905700654	0.447778011071784	1	0.232601302298237	0.337503584156808	-0.191059795414409	0.440151639447955	0.113749092490917	0.329800706101708	-0.631211434862364
chr1	32376297	32376447	151	-	utr3	BSDC1	0.642402672198654	0.960639792915557	0.638744046868391	1	0.231676189211557	0.336597613989386	0.664951674247279	0.541342417114984	0.0864168432017834	0.276339156063844	0.123609257132295
chr1	32621834	32627619	5786	-	utr3	ZBTB8OS	0.486975394152019	0.929573605978089	0.613284803163881	1	0.0192362841594978	0.0434315747645315	0.596337646327965	0.181909524442671	0.612950830671323	0.824303170484228	0.414428121885294
chr1	32634001	32634101	101	-	utr3	ZBTB8OS	0.224704364254929	0.816530137906337	0.214266537734166	1	3.34058323669283e-05	0.000180533950356538	0.639990787127537	0.181909524442671	0.612950830671323	0.824303170484228	0.458081262684866
chr1	32780119	32780318	200	-	exon	YARS	0.00602784539903746	0.191127593203663	0.0104525480269152	1	6.49862896597299e-07	5.43960534096715e-06	-0.428918780679292	-0.932075906379323	1.492512090611e-06	4.1938112011426e-05	0.503157125700031
chr1	32781102	32781202	101	-	exon	YARS	0.384515225952157	0.897335333101131	0.471805941437435	1	0.130656741069482	0.212583499752671	-0.606643029670943	-0.932075906379323	1.492512090611e-06	4.1938112011426e-05	0.32543287670838
chr1	32936593	32937233	641	-	utr3	RNF19B	0.0215506090646199	0.341100528934653	0.0412464449174137	1	5.63370538500071e-08	5.9595950203768e-07	-0.0508646491358207	-0.15049251586854	0.812547772400082	0.928557195962519	0.0996278667327191
chr1	33008040	33008687	648	-	utr3	AK2	0.437043105445204	0.913319316766312	0.458058588365763	1	0.00771034119765157	0.0200560660915103	1.18720119283132	0.974673348821073	9.17571361984819e-07	2.75562701091314e-05	0.212527844010244
chr1	33013088	33013288	201	-	utr3	AK2	0.863680194123435	0.986650060251095	0.874176395360192	1	6.38058886871779e-13	1.52568307043888e-11	0.865358368630656	0.974673348821073	9.17571361984819e-07	2.75562701091314e-05	-0.109314980190418
chr1	34855466	34855815	350	-	utr3	SMIM12	0.202244969901122	0.791702252599304	0.267490269242412	1	0.0377127816884023	0.0764939312319337	0.171392528786474	0.41461900891363	0.0789798012798935	0.260532362687723	-0.243226480127156
chr1	34987064	34987663	600	-	utr3	ZMYM6	0.521172029747204	0.934731550097129	0.635077987303665	1	0.62088932920337	0.719968018024916	0.981190465781582	1.03731150030174	0.00700869287028316	0.0495820615684178	-0.0561210345201595
chr1	34988013	34988163	151	-	exon	ZMYM6	0.437068172344207	0.913319316766312	0.344904243026995	1	0.918597824039062	0.952806533315357	0.799396827634317	1.03731150030174	0.00700869287028316	0.0495820615684178	-0.237914672667425
chr1	34988712	34988912	201	-	exon	ZMYM6	0.667910058797606	0.96445656769157	0.610277800265185	1	0.350485318494466	0.466271303934533	1.47469493274889	1.03731150030174	0.00700869287028316	0.0495820615684178	0.437383432447152
chr1	35176428	35177261	834	-	utr3	SFPQ	0.178216285378995	0.761604871007372	0.219549105291381	1	0.703740767769759	0.788014156594055	0.969109805992271	0.267876915227294	0.132620862624768	0.36294889887087	0.701232890764977
chr1	35184535	35191360	6826	-	exon	SFPQ	0.150475784274197	0.722888405650831	0.325808165072624	1	0.0755711561302463	0.135557432645239	0.197250267319757	0.267876915227294	0.132620862624768	0.36294889887087	-0.0706266479075368
chr1	35738051	35738557	507	-	exon	CLSPN	0.233580581860444	0.820840890457422	0.184270615368693	1	0.125042969820188	0.205082121978936	0.191121146758223	0.461911618741839	0.267067977603318	0.539836004456157	-0.270790471983616
chr1	35739209	35743175	3967	-	exon	CLSPN	0.29819109124265	0.859174994478036	0.354891959130519	1	0.920517927984263	0.953861300191706	0.0691098661693627	0.461911618741839	0.267067977603318	0.539836004456157	-0.392801752572476
chr1	35749802	35751438	1637	-	exon	CLSPN	0.0333330543337006	0.411724948899598	0.0309026729982894	1	0.628160783485246	0.726273297063089	0.247445413787178	0.461911618741839	0.267067977603318	0.539836004456157	-0.214466204954661
chr1	35753825	35760677	6853	-	exon	CLSPN	0.13487703797883	0.700818656131903	0.0982591223226048	1	0.0330616857605095	0.0684961163385543	-0.198950282164962	0.461911618741839	0.267067977603318	0.539836004456157	-0.660861900906801
chr1	35763305	35764448	1144	-	exon	CLSPN	0.494822122509109	0.932342601546367	0.395676362948672	1	0.956651100323404	0.975510089668369	-0.0846937490762164	0.461911618741839	0.267067977603318	0.539836004456157	-0.546605367818055
chr1	35764547	35765248	702	-	exon	CLSPN	0.118088206617699	0.671704895381646	0.0734894047271618	1	0.000748006589813284	0.00272242605189654	-0.757963493247618	0.461911618741839	0.267067977603318	0.539836004456157	-1.21987511198946
chr1	36095484	36095733	250	-	utr3	COL8A2	0.505647024411979	0.934588944225723	0.533698781819079	1	0.000583839788660265	0.00219099841329332	0.122582940014969	-1.08803614159161	8.71037904562181e-08	3.3863090043116e-06	1.21061908160658
chr1	36095832	36096031	200	-	utr3	COL8A2	0.896340879492471	0.991117973938529	0.873846795660887	1	0.57084375264712	0.676545672617315	-0.435640781044835	-1.08803614159161	8.71037904562181e-08	3.3863090043116e-06	0.652395360546774
chr1	36096627	36097223	597	-	utr3	COL8A2	0.00682822639084698	0.203609677767538	0.0133362575446348	1	0.00221642501961904	0.00692241957680761	-0.526219658970116	-1.08803614159161	8.71037904562181e-08	3.3863090043116e-06	0.561816482621493
chr1	36136818	36137216	399	-	utr3	TRAPPC3	0.14398458386984	0.715995231952486	0.123967028821589	1	0.0443421508064956	0.0875444893551518	0.48221728284835	0.935906427583728	0.00153612362573109	0.0157572970475596	-0.453689144735378
chr1	36393481	36394079	599	-	utr3	LSM10	0.929503826037292	0.994582857207903	0.917981516821514	1	0.0176963135051062	0.0405543184539259	0.298922371820592	0.36543752976921	0.0796201652393861	0.261770889139621	-0.0665151579486176
chr1	36455817	36456424	608	-	exon	MRPS15	0.461220538051393	0.920117751105685	0.633586939358893	1	0.0150586403880416	0.035491565861568	0.449620405646504	0.280500473628088	0.143061620885843	0.380161495421425	0.169119932018416
chr1	36468495	36468894	400	-	exon	CSF3R	0.613231834123648	0.953825629563852	0.609517852001198	1	0.00301445991690651	0.00895505169408257	0.368456205539916	-0.827937122474541	0.00127887766465517	0.0137046751880102	1.19639332801446
chr1	36472799	36472998	200	-	exon	CSF3R	0.0145808322147742	0.288364612766273	0.00512418354589171	1	1.92105579262394e-05	0.000111474048635019	-0.660114437529111	-0.827937122474541	0.00127887766465517	0.0137046751880102	0.16782268494543
chr1	36473098	36473497	400	-	exon	CSF3R	0.04216110392396	0.453290472757829	0.0584499803827665	1	0.940262425400654	0.96688946097878	-0.302067196217837	-0.827937122474541	0.00127887766465517	0.0137046751880102	0.525869926256704
chr1	36473842	36475431	1590	-	exon	CSF3R	0.666533297274285	0.96445656769157	0.658502107931133	1	0.000107381217850095	0.000499574953676303	-0.644826049272014	-0.827937122474541	0.00127887766465517	0.0137046751880102	0.183111073202527
chr1	36475830	36476030	201	-	exon	CSF3R	0.87884341590644	0.988425861713021	0.890098572701594	1	7.74845786040638e-05	0.00037782303372424	-0.475416083024394	-0.827937122474541	0.00127887766465517	0.0137046751880102	0.352521039450147
chr1	36476279	36477233	955	-	exon	CSF3R	0.528665504007926	0.937647587934547	0.551386723194167	1	0.016365483604575	0.0379992256725503	-0.882964680293289	-0.827937122474541	0.00127887766465517	0.0137046751880102	-0.0550275578187472
chr1	37455377	37455576	200	-	exon	LINC01137	0.999189686464626	0.999911778859532	0.994532695471916	1	0.0184367304543709	0.0419387943950799	-0.112878211217671	-1.21135903902061	0.127267618798749	0.354277098725698	1.09848082780294
chr1	37501990	37513481	11492	-	exon	MEAF6	0.025327595978326	0.364103345027638	0.0664590938131554	1	0.0205858490693149	0.045995145496373	0.466007771016491	-0.0903945912264628	0.789499294329724	0.918460131387973	0.556402362242953
chr1	37536593	37536693	101	-	utr3	SNIP1	0.431017770867417	0.911548352825691	0.367794238848379	1	0.804441968519683	0.869186892919255	0.707303497860105	1.14197945378285	0.0584053201924401	0.214410881201063	-0.434675955922749
chr1	37537690	37540183	2494	-	utr3	SNIP1	0.374929752609414	0.895825863068492	0.307593645562128	1	0.749616872679708	0.824428935821395	-0.014437057154824	1.14197945378285	0.0584053201924401	0.214410881201063	-1.15641651093768
chr1	37540632	37548847	8216	-	exon	SNIP1	0.37428031249522	0.895825863068492	0.331127439590051	1	0.00334052631010398	0.00978832137062374	0.431769032579444	1.14197945378285	0.0584053201924401	0.214410881201063	-0.710210421203409
chr1	37566866	37567781	916	-	exon	GNL2	0.239072232131831	0.824649536692077	0.300358670905887	1	3.00749498358592e-09	4.00777959274283e-08	-0.130029039716147	0.0432106751823352	0.813252026022374	0.928557195962519	-0.173239714898482
chr1	37568289	37568389	101	-	exon	GNL2	0.442994343675298	0.914599003800013	0.476113927563139	1	0.0405611518357394	0.0812826497808863	0.0492828101170787	0.0432106751823352	0.813252026022374	0.928557195962519	0.00607213493474349
chr1	37568922	37569072	151	-	exon	GNL2	0.815045426306509	0.98041235091235	0.756193968045708	1	1.59884660651292e-14	5.00300815909585e-13	-0.161002188109618	0.0432106751823352	0.813252026022374	0.928557195962519	-0.204212863291953
chr1	37590726	37593520	2795	-	exon	GNL2	0.335785940944773	0.879399716799569	0.31761551290874	1	8.90330386717018e-06	5.61071953797353e-05	-0.433318158264255	0.0432106751823352	0.813252026022374	0.928557195962519	-0.476528833446591
chr1	37803043	37803388	346	-	utr3	YRDC	0.621277106769031	0.955161669181243	0.571589183017891	1	0.00116959917540906	0.00398771330372853	-0.489060892262637	0.344742483293433	0.575701305773042	0.801809646231387	-0.83380337555607
chr1	37862094	37862243	150	-	utr3	INPP5B	0.58123423768685	0.948282345533685	0.598672568976303	1	7.41307790154655e-07	6.11229253391669e-06	0.165394124146706	0.411284369629535	0.136970091923813	0.369782168509224	-0.245890245482829
chr1	38838695	38839440	746	-	utr3	RRAGC	0.305022796570451	0.863959345623712	0.243342196588064	1	0.418714839135858	0.533679287576057	0.463289576488135	1.73823358289333	0.000299234295390689	0.00427463219959115	-1.2749440064052
chr1	39565349	39567871	2523	-	utr3	PABPC4	0.612153345911507	0.953693240091434	0.556146738177693	1	1.44414173441112e-05	8.64288501392659e-05	-0.32781322059363	-0.140943184681064	0.492659719879035	0.742390239831876	-0.186870035912566
chr1	39568858	39569512	655	-	utr3	PABPC4	0.993122507594291	0.999431814463498	0.987074824817404	1	0.000143621159119849	0.00064156184332952	-0.479799266626107	-0.140943184681064	0.492659719879035	0.742390239831876	-0.338856081945043
chr1	39841121	39841219	99	-	utr3	TRIT1	0.620536058738221	0.955057554700673	0.567373499551197	1	0.0288963213994503	0.0611037840720696	0.0236316649933972	0.315032372949827	0.496157208330875	0.744175150937539	-0.29140070795643
chr1	39896022	39896468	447	-	utr3	MYCL	0.730576406818053	0.970087582808027	0.67994845720197	1	0.0729281067020579	0.131673727914971	1.1322814746633	1.00871938457646	0.0124045955484752	0.0750356849021087	0.123562090086838
chr1	39896716	39897064	349	-	utr3	MYCL	0.191367074871562	0.77705701372871	0.121366409106989	1	0.276946373405557	0.388417595193518	0.977153279685455	1.00871938457646	0.0124045955484752	0.0750356849021087	-0.0315661048910035
chr1	39897213	39897758	546	-	utr3	MYCL	0.155666189377948	0.732006537286358	0.120573743561401	1	0.029683095668926	0.0624873540551992	0.320988929912009	1.00871938457646	0.0124045955484752	0.0750356849021087	-0.68773045466445
chr1	40257321	40257818	498	-	exon	RP1-39G22.7	0.233000622542691	0.820840890457422	0.205871501534112	1	4.81985761225311e-18	2.42389109206681e-16	-0.190734586135113	-1.06317372069538	0.000713936076817213	0.00852517778123668	0.872439134560264
chr1	40300536	40301080	545	-	utr3	COL9A2	0.114928667964506	0.667461775774257	0.176201325584459	1	7.61618248224436e-13	1.79739070013934e-11	0.835703515365756	0.894799186396115	0.00771943213576034	0.0533997143385406	-0.0590956710303596
chr1	40306187	40310141	3955	-	exon	COL9A2	0.240450282621616	0.824912407055694	0.222620477494867	1	3.9294120382711e-20	2.56687828664998e-18	1.58843259243343	0.894799186396115	0.00771943213576034	0.0533997143385406	0.693633406037314
chr1	40515754	40516002	249	-	exon	RP11-656D10.6	0.868195544185173	0.986660653008095	0.830687208758874	1	0.0124844909894769	0.0301996477017829	0.0280695550413332	3.55545228676198	0.426013100558424	NA	-3.52738273172065
chr1	41027250	41027350	101	-	utr3	SCMH1	0.294260965650718	0.856978651402314	0.32737419737971	1	0.0552622583125884	0.104960576238327	-0.28404251502871	-0.358626941659266	0.109448627932256	0.322111894235362	0.0745844266305558
chr1	41510406	41510505	100	-	utr3	HIVEP3	0.798977912352815	0.977979514106913	0.78637165108468	1	0.0200607842875899	0.0449885541101799	-0.0333340774535399	-0.535221781842841	0.377917253649806	0.6519161428427	0.501887704389301
chr1	41510655	41510855	201	-	exon	HIVEP3	0.459683321477768	0.91966139478904	0.376824092043233	1	0.561605352839085	0.667719733232923	-0.618483200530146	-0.535221781842841	0.377917253649806	0.6519161428427	-0.0832614186873057
chr1	41513252	41513351	100	-	exon	HIVEP3	0.764974831351954	0.975989392272154	0.636552465900705	1	0.0285844567875283	0.0605871919833326	-0.0347561254587003	-0.535221781842841	0.377917253649806	0.6519161428427	0.50046565638414
chr1	41513451	41513601	151	-	exon	HIVEP3	0.666419280916535	0.96445656769157	0.599710536521258	1	0.828285228579948	0.886933561621772	-1.55504177502214	-0.535221781842841	0.377917253649806	0.6519161428427	-1.0198199931793
chr1	42746434	42746534	101	-	utr3	P3H1	0.0301364857542524	0.39399395009624	0.0656812180772276	1	5.43202719380001e-05	0.000276799680848523	-0.211589724198039	-0.224806964812648	0.224338887664991	0.491562521697932	0.0132172406146097
chr1	42841954	42842911	958	-	exon	RP11-342M1.3	0.55852195671256	0.942676190321999	0.504670172089026	1	0.216376661921083	0.318483325961194	-0.512498346444589	0.574847357735407	0.759195266433419	0.902362315015434	-1.08734570418
chr1	42926619	42927117	499	-	utr3	SLC2A1	0.184354672705304	0.769034485580748	0.170426926137094	1	0.00598697385166198	0.0161500467480018	0.86882563263624	1.09792751789149	1.45106369604507e-07	5.34820619399468e-06	-0.229101885255247
chr1	43164769	43167177	2409	-	exon	EBNA1BP2	0.153929687200295	0.728230705143268	0.242666262965281	1	0.342832101503858	0.458904450408832	-0.202355760088512	-0.492669535384554	0.0107039929242063	0.0677071290911535	0.290313775296043
chr1	43363594	43363888	295	-	utr3	ELOVL1	0.0136188779892146	0.277823350247641	0.0251367799443261	1	9.2560058102246e-05	0.000440175825928361	0.0808570014888992	0.705040744200081	0.00313004282152282	0.0273072631179716	-0.624183742711182
chr1	43384752	43385047	296	-	utr3	MED8	0.424285871806177	0.908422222719345	0.377786445467422	1	0.345900370361128	0.461777980596118	-0.0062235338548857	0.262163509502139	0.326422753881768	0.604034628678411	-0.268387043357025
chr1	43451003	43451103	101	-	utr3	HYI	0.0964111399095085	0.629803286635671	0.0585656119977679	1	8.07473184836379e-05	0.000391024366504831	-0.124384074974523	1.71920118130602	0.00969172770881297	0.0632210756192923	-1.84358525628054
chr1	43704466	43704714	249	-	exon	KDM4A-AS1	0.362216310583603	0.89209729494788	0.466643221709705	1	0.000852667896463205	0.00304219038622697	-0.487270964812105	0.998658608319024	0.566252649970703	0.795360069595078	-1.48592957313113
chr1	44636034	44636383	350	-	utr3	TMEM53	0.00716026295883696	0.209565848677461	0.0431898338097754	1	0.00400822364517429	0.01138418159016	0.221053125265967	2.01829972789875	0.16037277137323	0.40682857708724	-1.79724660263279
chr1	45002590	45002888	299	-	utr3	HECTD3	0.319732511260968	0.871416649707778	0.335860452205869	1	3.16694943215908e-11	5.92832350867828e-10	0.435529077626321	0.891306180536732	0.000527469270332423	0.00668284727322953	-0.455777102910411
chr1	45627354	45627603	250	-	utr3	GPBP1L1	0.646220921913611	0.960990113049893	0.650144733052402	1	2.01646286386319e-20	1.36655796116247e-18	1.09427489823323	0.767397131078784	0.00103415751720507	0.0115095648385411	0.326877767154444
chr1	45628202	45629668	1467	-	utr3	GPBP1L1	0.514547705531597	0.934588944225723	0.437092934195452	1	0.000207313383299779	0.000889097294943518	0.40720916208784	0.767397131078784	0.00103415751720507	0.0115095648385411	-0.360187968990944
chr1	46285598	46285896	299	-	exon	LRRC41	0.470061060497425	0.920550966692164	0.550929870521109	1	0.573112974622215	0.678600460374412	-0.332178385630007	-0.337914832624723	0.0954269445320875	0.294531450333947	0.00573644699471587
chr1	46580511	46580610	100	-	utr3	MKNK1	0.325216607786965	0.875296263509062	0.318304724036087	1	0.522456815743756	0.632508141566738	1.27063086425861	0.327537519540178	0.168537424099175	0.420092233797757	0.943093344718437
chr1	46613067	46613216	150	-	exon	MOB3C	0.564891699623261	0.944160719247474	0.531395550679394	1	0.000789092044581531	0.00285229990900791	-0.0351139424472192	0.0822684007680915	0.821316435956684	0.931560896560413	-0.117382343215311
chr1	47251237	47251387	151	-	exon	STIL	0.46180568685442	0.92034336680391	0.46675503175667	1	0.499390050939069	0.611239145793976	-0.236032645226094	0.127261306335667	0.739815175385152	0.893508249270045	-0.363293951561761
chr1	47251487	47251787	301	-	exon	STIL	0.964533125189917	0.997505965632104	0.961274545625813	1	0.0863578641139324	0.151475877081781	0.28666266301935	0.127261306335667	0.739815175385152	0.893508249270045	0.159401356683683
chr1	47432182	47432625	444	-	exon	FOXD2-AS1	0.561820406680594	0.943908320970902	0.508316202022694	1	0.380734806635985	0.495945339140491	-1.9736361499567	-1.30154294624925	0.0432789845310222	0.176473790372185	-0.672093203707449
chr1	47432920	47433018	99	-	exon	FOXD2-AS1	0.866229881940331	0.986650060251095	0.857416671418691	1	0.00156292034317117	0.00514197546962831	-1.2265880928027	-1.30154294624925	0.0432789845310222	0.176473790372185	0.0749548534465452
chr1	48727970	48736314	8345	-	exon	BEND5	0.6633965026561	0.96445656769157	0.606842621031473	1	0.377658788269635	0.492951882144514	1.05306567459445	0.534198185942284	0.303441784657344	0.581280988766481	0.51886748865217
chr1	50441325	50441425	101	-	utr3	FAF1	0.557321381172407	0.942258369111787	0.546817082590558	1	0.715335066658031	0.79668172069226	-0.151009439476798	-0.390622156038847	0.0545797095453284	0.205508255883309	0.239612716562049
chr1	51789241	51789341	101	-	utr3	NRDC	0.896287114911873	0.991117973938529	0.920294010833825	1	0.00873505006610214	0.0223184051386517	0.487087886800597	0.494868197488855	0.00232650444033453	0.0217032529820407	-0.00778031068825752
chr1	51825302	51827815	2514	-	exon	NRDC	0.950874484541376	0.997139622887287	0.969109607493678	1	0.979078428798486	0.984438347204317	0.165225041271967	0.494868197488855	0.00232650444033453	0.0217032529820407	-0.329643156216888
chr1	51840291	51862139	21849	-	utr5	NRDC	0.92387906441372	0.994390434920899	0.882463340490584	1	4.5910056550042e-05	0.000238780126504467	-0.155539525983208	0.494868197488855	0.00232650444033453	0.0217032529820407	-0.650407723472063
chr1	51878337	51878487	151	-	exon	NRDC	0.713377461526692	0.968659787602831	0.661939324606255	1	0.0395981591804656	0.0797184227631519	-0.295919673526517	0.494868197488855	0.00232650444033453	0.0217032529820407	-0.790787871015372
chr1	52032250	52032641	392	-	utr3	KTI12	0.931277881649938	0.99464811352664	0.983495538688533	1	0.662752838938571	0.754958776398596	0.318272045564504	0.11945288616974	0.664420437635291	0.855223464513851	0.198819159394764
chr1	52055077	52055425	349	-	utr5	TXNDC12	0.879145946259564	0.988554198993675	0.905288240904435	1	7.18175507121097e-05	0.000353591227729047	-1.54037090361252	-0.344449681939721	0.0726770693256683	0.246817937071695	-1.19592122167279
chr1	52389291	52396196	6906	-	exon	ORC1	0.0292922941290479	0.392675788270838	0.0616660265393379	1	0.000851209316227978	0.00303869737029779	-0.647107007862645	0.521621231796876	0.129145524954577	0.356937185347594	-1.16872823965952
chr1	52431180	52431380	201	-	exon	ZCCHC11	0.478678221685798	0.923612835478703	0.486655115431506	1	9.24870065727608e-16	3.46771548608461e-14	-0.712875652483914	-0.281858938221129	0.180992008130114	0.436549141981026	-0.431016714262785
chr1	52472085	52475463	3379	-	exon	ZCCHC11	0.0665314086520184	0.549683905344507	0.0455843975770934	1	0.00227655004339315	0.00707993096930587	-0.852281139696832	-0.281858938221129	0.180992008130114	0.436549141981026	-0.570422201475703
chr1	52525572	52526022	451	-	exon	ZCCHC11	0.294611967125095	0.857138039066378	0.302184272058245	1	0.673412094755346	0.763204388913835	-1.03078908262545	-0.281858938221129	0.180992008130114	0.436549141981026	-0.748930144404322
chr1	52684501	52684600	100	-	utr3	COA7	0.450308705563556	0.917215195524426	0.38730758799954	1	0.307898118466713	0.421609168593048	0.186424563284563	0.076343416120638	0.752752287135178	0.898880637530411	0.110081147163925
chr1	52684748	52684897	150	-	utr3	COA7	0.397604880467768	0.898881555963701	0.448085675825364	1	0.916783244782092	0.951787149103021	0.458302409078188	0.076343416120638	0.752752287135178	0.898880637530411	0.38195899295755
chr1	52685294	52685641	348	-	utr3	COA7	0.253937202803419	0.834148826108794	0.283738963088787	1	0.00292499282677595	0.00872814553655087	-0.758764318670259	0.076343416120638	0.752752287135178	0.898880637530411	-0.835107734790897
chr1	52686880	52687078	199	-	utr3	COA7	0.343624685274684	0.881586236144329	0.344030781995658	1	0.00329041155573136	0.00965710644876875	0.0462381487893183	0.076343416120638	0.752752287135178	0.898880637530411	-0.0301052673313196
chr1	52687475	52692727	5253	-	utr3	COA7	0.722217718841417	0.969453035822353	0.702634417973261	1	0.578499718204771	0.683064094736705	0.0523605225873275	0.076343416120638	0.752752287135178	0.898880637530411	-0.0239828935333104
chr1	52896259	52896658	400	-	utr3	ECHDC2	0.763306043082665	0.975989392272154	0.792675017811328	1	0.00139519635026284	0.00465420461881572	0.62340669118917	0.534589289554355	0.00433922935062763	0.0351013764287351	0.088817401634815
chr1	53214099	53216876	2778	-	utr3	C1orf123	0.789389209517846	0.977979514106913	0.739712609676119	1	0.0491779463391542	0.0954334989393112	-0.339142492070005	-0.506105362392163	0.0481344344273232	0.18955438238401	0.166962870322158
chr1	53245600	53245700	101	-	utr3	LRP8	0.81553781313664	0.980478921404817	0.827989179865074	1	0.117442492835428	0.194886566937722	0.27654234023666	-0.380065679158609	0.313059114039246	0.59164413391603	0.656608019395269
chr1	53767753	53767952	200	-	utr3	NDC1	0.236515488783177	0.822234097453976	0.217497229097184	1	0.82826840448446	0.886933561621772	-0.473454584070671	0.834734535548664	0.104960797723867	0.313044241326648	-1.30818911961934
chr1	53851768	53851917	150	-	utr3	YIPF1	0.52771474588681	0.937181750928188	0.587431792724644	1	0.153282054813577	0.241519766337494	0.844226460079612	0.545382917099189	0.166037609302991	0.415742751413542	0.298843542980423
chr1	54174487	54174587	101	-	utr3	CYB5RL	0.759619045694959	0.97583904369916	0.721381522626715	1	0.912948458931446	0.949818108103904	-0.345355182312715	-0.983171251169009	0.0114220819928849	0.070968848675023	0.637816068856294
chr1	54226527	54226627	101	-	utr3	SSBP3	0.361819739456269	0.89209729494788	0.422459602953372	1	0.979829652598152	0.984640899183532	-0.0690948323810455	-0.92525421888918	0.128964736157948	0.356617384469151	0.856159386508135
chr1	54609573	54609866	294	-	exon	FAM151A	0.00516461484679742	0.177856423786586	0.0048392146616673	1	0.00292369931976608	0.00872634043320667	1.39204841035751	-3.09225505535946	0.0506801042432816	0.196265821026746	4.48430346571697
chr1	54757697	54757796	100	-	utr3	PARS2	0.556670063889094	0.942258369111787	0.457070965198603	1	0.891080135004955	0.934533404151237	-1.33018658663745	-0.636507852687977	0.115500735505165	0.333121023743555	-0.69367873394947
chr1	54851982	54852182	201	-	utr3	DHCR24	0.220417596123183	0.809749872709208	0.362440675306237	1	0.676517974736062	0.765492169091975	0.0457970857655397	0.449223907421064	0.073912695621071	0.249274189153416	-0.403426821655525
chr1	55066559	55066808	250	-	utr3	USP24	0.0407491666391506	0.446338970456314	0.027706019713144	1	0.0433409297434411	0.085862060753264	-0.38927844645124	0.191820525288786	0.335056617350207	0.611964397751725	-0.581098971740026
chr1	55068454	55069102	649	-	utr3	USP24	0.745203360987647	0.97276444397879	0.695625657432334	1	0.555974078478559	0.662578474380174	0.134884545998573	0.191820525288786	0.335056617350207	0.611964397751725	-0.0569359792902132
chr1	58480893	58506174	25282	-	utr3	OMA1	0.860304506096292	0.986650060251095	0.8755448614347	1	0.000307217509884677	0.00125309543056598	0.707561710240158	0.767093558574974	0.199850160601461	0.461618086641573	-0.0595318483348162
chr1	58681798	58681948	151	-	exon	MYSM1	0.405552356460668	0.901267321517584	0.304341188413203	1	0.397298618070587	0.512934534108451	-0.976463916175888	0.621948921373408	0.0278715076865721	0.132383830651869	-1.5984128375493
chr1	58682048	58682198	151	-	exon	MYSM1	0.884140549701595	0.989084673886625	0.869928839076698	1	0.00140680672595582	0.0046879993789214	0.0709988868978571	0.621948921373408	0.0278715076865721	0.132383830651869	-0.550950034475551
chr1	58682297	58685154	2858	-	exon	MYSM1	0.378001178329626	0.895825863068492	0.302462528987831	1	0.485495144380002	0.597869980053227	-0.487762084832062	0.621948921373408	0.0278715076865721	0.132383830651869	-1.10971100620547
chr1	58781934	58782134	201	-	utr3	JUN	0.106751199832835	0.650311750732158	0.0440358902388364	1	0.00488666421054715	0.0135304119598567	-1.55081591394196	-0.665691320095399	0.530958907575204	0.769133839063426	-0.885124593846558
chr1	63454396	63454911	516	-	exon	ITGB3BP	0.407594193905863	0.901267321517584	0.400407424726073	1	0.160998585850272	0.250927963850326	0.844668688688909	0.458390599174524	0.0822641619668878	0.267582454626966	0.386278089514385
chr1	67413043	67413242	200	-	utr3	SERBP1	0.0494780858031809	0.489489290697667	0.0889383904731281	1	0.000296048023998968	0.00121221861329206	-1.22295488556162	-0.260998611246115	0.110088061805992	0.323112338484905	-0.961956274315506
chr1	67415244	67419769	4526	-	exon	SERBP1	0.934898013673528	0.995478686208901	0.974459059179863	1	0.000751265202703214	0.00272958254411062	-0.784183901071048	-0.260998611246115	0.110088061805992	0.323112338484905	-0.523185289824933
chr1	70262585	70262735	151	-	utr3	ANKRD13C	0.770894113676937	0.977509751218977	0.723677634318809	1	0.00485969317347656	0.013476343892225	0.402749237704038	0.592035898282248	0.237476282848795	0.50661791636707	-0.189286660578209
chr1	71070863	71078667	7805	-	exon	ZRANB2	0.860342688601785	0.986650060251095	0.802079102606744	1	9.43569784741381e-06	5.91680350421946e-05	-0.448606909181096	0.349721393105186	0.324921702216248	0.603026348265752	-0.798328302286282
chr1	77631928	77632574	647	-	exon	ZZZ3	0.427889819937674	0.908925190759326	0.36523428942192	1	0.160644766564494	0.250627985556054	-1.51786318436832	-0.17261006276972	0.606790061019195	0.820330478181835	-1.3452531215986
chr1	77632674	77633072	399	-	exon	ZZZ3	0.122860179702995	0.677485268094268	0.0743728037467078	1	0.000124881071803815	0.000568469045606951	-1.22327797390373	-0.17261006276972	0.606790061019195	0.820330478181835	-1.05066791113401
chr1	77725684	77728365	2682	-	exon	USP33	0.291327284418488	0.854894888628095	0.25586504418634	1	0.0706290333558297	0.128253580701881	-0.88960935669668	0.812312693692941	0.146540602518819	0.385373494932889	-1.70192205038962
chr1	77944105	77944204	100	-	exon	FUBP1	0.568053271042601	0.945206770727649	0.51701077379678	1	0.000925207427618491	0.0032660595348772	-0.660763430542374	0.108029521367302	0.559744663589092	0.791229289682157	-0.768792951909677
chr1	77948582	77948830	249	-	utr3	FUBP1	0.813507673848136	0.9803335977265	0.817346960064535	1	9.1417428935301e-05	0.000435538750713184	0.472936727156807	0.108029521367302	0.559744663589092	0.791229289682157	0.364907205789505
chr1	77949183	77955286	6104	-	exon	FUBP1	0.785608150518073	0.977979514106913	0.783815355137857	1	0.111227962057573	0.186143662157785	-0.0140199208597412	0.108029521367302	0.559744663589092	0.791229289682157	-0.122049442227043
chr1	77964078	77964269	192	-	exon	FUBP1	0.628244412670842	0.956961664091329	0.571394901914112	1	0.017452842968688	0.0401269736832697	-0.534445315446783	0.108029521367302	0.559744663589092	0.791229289682157	-0.642474836814085
chr1	77964707	77965128	422	-	exon	FUBP1	0.847344422917046	0.985395770412247	0.862164824344305	1	0.00631223470657158	0.0168979616468909	-0.318018631643546	0.108029521367302	0.559744663589092	0.791229289682157	-0.426048153010849
chr1	77967063	77968185	1123	-	exon	FUBP1	0.865290393596753	0.986650060251095	0.870451041062982	1	3.57749177692606e-05	0.000191297693202464	-0.099755953542984	0.108029521367302	0.559744663589092	0.791229289682157	-0.207785474910286
chr1	84655945	84656429	485	-	exon	SSX2IP	0.530524107711762	0.937647587934547	0.349917685387251	1	0.00156847976897448	0.00515250158979056	0.546203945325424	0.408510432540066	0.410747596510333	0.67903650445037	0.137693512785359
chr1	84925633	84925832	200	-	utr3	MCOLN2	0.745232035564414	0.97276444397879	0.700811683070194	1	0.0956261659444962	0.164388280115925	0.625828779837409	0.668810322049227	0.00892960802207081	0.0595120803913196	-0.0429815422118174
chr1	84926381	84926630	250	-	utr3	MCOLN2	0.896722061799036	0.991117973938529	0.852554588111168	1	8.45190464841318e-06	5.37166437358777e-05	0.657948316718852	0.668810322049227	0.00892960802207081	0.0595120803913196	-0.0108620053303744
chr1	85252530	85257468	4939	-	utr3	C1orf52	0.51549039483645	0.934593672927372	0.449317309677578	1	0.000854866395453781	0.00304831790365384	-0.451664879334113	0.410590326889465	0.402725664791542	0.672446815068677	-0.862255206223578
chr1	85707634	85708133	500	-	exon	ZNHIT6	0.884792369108102	0.989084673886625	0.867318597649465	1	0.345872934976001	0.461777980596118	-0.365629837939447	0.189032555352398	0.613461272880422	0.824646022898488	-0.554662393291845
chr1	88853229	88857236	4008	-	utr3	GTF2B	0.433689224153703	0.91252590697325	0.381407686553423	1	0.00857688425332263	0.0219629933607512	0.359833588838959	0.939282453420029	0.0034753114329036	0.029603603341412	-0.579448864581069
chr1	88982647	88982747	101	-	utr3	RBMXL1	0.221455580529132	0.811181369123019	0.186726173055902	1	0.0107659166635549	0.0266737950884127	0.586139061152958	0.523645670046449	0.0839175701056443	0.270993435190387	0.0624933911065091
chr1	88983246	88983345	100	-	exon	RBMXL1	0.363255096681991	0.892322449104856	0.248693535648853	1	0.444550864317234	0.55957420575013	-0.194704355368384	0.523645670046449	0.0839175701056443	0.270993435190387	-0.718350025414833
chr1	88983495	88983595	101	-	exon	RBMXL1	0.212936731653122	0.800113718786714	0.12422023584125	1	0.199915417507384	0.299047224512639	0.538030944195533	0.523645670046449	0.0839175701056443	0.270993435190387	0.0143852741490836
chr1	89108075	89110201	2127	-	utr3	GBP2	0.288042375781837	0.854503869864923	0.279334986164599	1	5.76871775859142e-05	0.00029172769415255	1.62111807198431	1.30127458127855	0.0436512136200976	0.17763526027344	0.319843490705753
chr1	89260748	89262102	1355	-	exon	GBP5	0.903500801693845	0.991708075011859	0.365610712508916	1	0.668314239328147	0.759372690736939	3.82556919174421	4.64663703210316	0.000411521349578208	0.00553069103442598	-0.821067840358947
chr1	89262302	89262402	101	-	exon	GBP5	0.607596055550612	0.953373496589811	0.257638885988238	1	0.683104000196201	0.770810880107422	2.9534054660713	4.64663703210316	0.000411521349578208	0.00553069103442598	-1.69323156603186
chr1	90937517	90938014	498	-	utr3	ZNF644	0.0489122975861202	0.486169056712864	0.0245954380829464	1	0.00124511149528717	0.00420781279460647	-0.147384939195331	0.938357809733383	0.00379464043944636	0.0316430643500944	-1.08574274892871
chr1	92246550	92247064	515	-	utr3	GLMN	0.928427671633395	0.994394603588219	0.950540912046414	1	2.46957370282658e-06	1.79660778047768e-05	0.0863147888408388	0.0395625229270561	0.948584811955349	0.981974720528645	0.0467522659137826
chr1	92474811	92476043	1233	-	utr3	GFI1	0.808490487923835	0.979595801730597	0.784683296069483	1	0.736462237947174	0.813775040675258	-0.455534035845429	-0.494037336609105	0.00345287400121782	0.0294714478660336	0.0385033007636764
chr1	93869669	93870855	1187	-	utr3	DNTTIP2	0.726238647838927	0.969557173622239	0.666299871369993	1	0.0255691828299163	0.0551836263629989	0.546955175748555	0.322558815663522	0.155222714429775	0.3997586710252	0.224396360085033
chr1	93872128	93873259	1132	-	utr3	DNTTIP2	0.260115615934025	0.839982653472539	0.26080332205046	1	0.000934829574297706	0.00329173213153327	0.783167663580926	0.322558815663522	0.155222714429775	0.3997586710252	0.460608847917404
chr1	93875683	93877362	1680	-	exon	DNTTIP2	0.363139468923913	0.892322449104856	0.506816898098391	1	0.822680990868031	0.882946832424675	0.146787357012409	0.322558815663522	0.155222714429775	0.3997586710252	-0.175771458651113
chr1	94530365	94530464	100	-	utr3	F3	0.927601935912676	0.994394603588219	0.932310472737756	1	0.0233084273451479	0.0510521430599827	2.41562263282866	0.650396448068421	0.0798665388536026	0.262390010341336	1.76522618476023
chr1	99969444	99969630	187	-	exon	RP5-884G6.2	0.20754502437934	0.794798084332182	0.132417553300151	1	0.149897952336746	0.237368080715179	0.324530790503008	-1.6589817258516	0.295983704732357	0.573119231769681	1.9835125163546
chr1	100873917	100874216	300	-	utr3	EXTL2	0.150791258841515	0.723308537208659	0.145750496510383	1	0.312132211485489	0.42588840613217	0.848115363681804	0.256449133447682	0.419155922397314	0.68565226956204	0.591666230234122
chr1	100990118	100990316	199	-	utr3	DPH5	0.978374497053738	0.997584520962392	0.96908048195891	1	0.252299387093209	0.359742364157543	-1.35903539412319	-1.40123133494356	2.02321803870598e-09	1.11855054425602e-07	0.0421959408203691
chr1	100990415	100992717	2303	-	utr5	DPH5	0.153943822226688	0.728230705143268	0.167508457689409	1	0.0394170710720297	0.079404314369072	-1.71444911824834	-1.40123133494356	2.02321803870598e-09	1.11855054425602e-07	-0.313217783304785
chr1	108648636	108648983	348	-	exon	HENMT1	0.943727791344209	0.995723825595911	0.974075611418487	1	2.41250445968586e-08	2.74449452581678e-07	0.403428553752226	0.766357879478823	0.176836294833862	0.430782321663948	-0.362929325726597
chr1	108929707	108930203	497	-	utr3	CLCC1	0.648012889529393	0.961493636722392	0.611390129043594	1	0.568448150712909	0.674161152336898	0.48478538354613	1.13535166429907	0.464285401285485	0.722316160621583	-0.650566280752938
chr1	108932387	108937239	4853	-	utr3	CLCC1	0.275273783032915	0.849725621059996	0.215593527295027	1	0.726258764876209	0.805379535113423	-0.071330458464819	1.13535166429907	0.464285401285485	0.722316160621583	-1.20668212276389
chr1	109279900	109280435	536	-	utr3	PSRC1	0.922784459823641	0.994276978816011	0.875639363167334	1	4.31782334595882e-05	0.000226489136023742	0.13660470927512	-0.0175955080700158	0.961554806657704	0.986714278076859	0.154200217345136
chr1	110948028	110949925	1898	-	exon	LRIF1	0.837153104591534	0.984159674813405	0.841517829217038	1	0.0101826189919257	0.0254074287231097	-0.562054447872392	0.0154173511030965	0.952903106945035	0.983350682342344	-0.577471798975489
chr1	110951536	110951635	100	-	exon	LRIF1	0.905434167268065	0.991708075011859	0.874450293418626	1	0.636932485897622	0.733737423305206	-0.19982505857207	0.0154173511030965	0.952903106945035	0.983350682342344	-0.215242409675166
chr1	111117980	111118080	101	-	utr3	DRAM2	0.0640237440390446	0.540554902203073	0.0957242829835435	1	5.92135898878752e-11	1.0614056925729e-09	-1.62854077164186	-0.80910222899673	9.991611096241e-06	0.00022745608789678	-0.819438542645126
chr1	111724079	111724378	300	-	utr3	FAM212B	0.0992780703228922	0.634412130710226	0.0729329390158674	1	0.0562887231254678	0.10650149121664	-0.991129141773344	-0.791721742533665	0.0784537683723693	0.259400149096059	-0.199407399239679
chr1	112913684	112914130	447	-	utr3	SLC16A1	0.530891336469414	0.937647587934547	0.53132354678944	1	1.27621240351174e-13	3.44115740206475e-12	-1.33778164550593	-0.530458979693408	0.0195778916407611	0.102892697178667	-0.807322665812524
chr1	112917390	112917490	101	-	exon	SLC16A1	0.457914441659137	0.919092448391867	0.446672365146813	1	0.122378440767226	0.201572911339102	-1.01954520140797	-0.530458979693408	0.0195778916407611	0.102892697178667	-0.489086221714566
chr1	113711815	113713383	1569	-	exon	PHTF1	0.748750350992985	0.972829156241002	0.711067381186056	1	0.413224073734763	0.527902085326678	1.45167563177593	0.902677141480789	0.00983199187052125	0.0638517000653073	0.548998490295141
chr1	113837934	113838614	681	-	utr3	PTPN22	0.374975316127861	0.895825863068492	0.305909855165492	1	0.500751502978273	0.612491438784253	0.448237349947604	0.421725726079196	0.197912814885763	0.459424119875651	0.0265116238684085
chr1	113895096	113895245	150	-	exon	AP4B1	0.130359851048803	0.69443059787368	0.191877954959804	1	0.000718759248432229	0.00262578148036369	-0.460161629157499	-0.201155997353181	0.478526461264121	0.731646635755182	-0.259005631804318
chr1	114397414	114397813	400	-	utr3	TRIM33	0.762675132406241	0.975989392272154	0.715722878935806	1	0.125730224692948	0.206022645142712	-0.0575341875597632	0.405999080996612	0.239812515289124	0.508328517999219	-0.463533268556375
chr1	114774173	114776396	2224	-	utr3	SIKE1	0.354036549495499	0.888393306987247	0.290518057276535	1	0.62704487370107	0.725387586723987	-0.459217246506927	0.00434293393287596	0.984504838917112	0.994963997690105	-0.463560180439803
chr1	117118203	117118501	299	-	exon	TRIM45	0.91151922252595	0.993367001928771	0.900266674931883	1	0.79927467705598	0.864933228696456	2.33549681158472	2.03125898917869	0.160301523178114	0.40682857708724	0.304237822406031
chr1	119032864	119033114	251	-	utr3	WARS2	0.985274904492319	0.998511704488697	0.958633289502717	1	5.09304430421467e-05	0.000261418187392922	-0.0803134718754484	-0.0408631963380215	0.908170655784761	0.968611705151419	-0.0394502755374269
chr1	119914694	119915293	600	-	utr3	NOTCH2	0.470431734757594	0.920738436229034	0.403038063213941	1	0.978721267952922	0.984157393906229	0.440868164343932	0.667658603750835	0.000896454129131513	0.010279340680708	-0.226790439406903
chr1	119915442	119915642	201	-	exon	NOTCH2	0.0657439751051389	0.547635195414836	0.0332594295115913	1	0.00951791050510202	0.0239945255283783	-0.0278525267423228	0.667658603750835	0.000896454129131513	0.010279340680708	-0.695511130493158
chr1	119915741	119915841	101	-	exon	NOTCH2	0.158955165919207	0.735534689471388	0.0644869910710423	1	0.372108768656773	0.487476239948489	-0.387859745175682	0.667658603750835	0.000896454129131513	0.010279340680708	-1.05551834892652
chr1	145746811	145746961	151	-	utr3	RNF115	0.859979387854324	0.986650060251095	0.854876602369261	1	0.00193233862317086	0.00615048132844304	-0.255347861493011	-0.0389046366061203	0.910671711854301	0.96941068662122	-0.216443224886891
chr1	145771768	145771918	151	-	exon	RNF115	0.760178862140682	0.975989392272154	0.745611273651701	1	0.100909776706017	0.17167802392205	-1.02829138740123	-0.0389046366061203	0.910671711854301	0.96941068662122	-0.989386750795108
chr1	145926536	145926636	101	-	exon	RBM8A	0.0577309760701703	0.524462121675461	0.117491143634435	1	0.00498149392150478	0.0137569127189431	-0.0913949706509307	-0.455741968307086	0.0630018191090439	0.22471369748866	0.364346997656155
chr1	147184362	147184462	101	-	utr3	FMO5	0.362878683457455	0.89209729494788	0.137190683766266	1	0.271130347235986	0.381598423213559	1.61317525524274	2.97145655778216	0.0190464528564988	0.101098191783186	-1.35828130253941
chr1	148433002	148433102	101	-	exon	LINC01138	0.521068695810107	0.934731550097129	0.450743683574177	1	0.333965643144702	0.449198322603779	-1.65793012300523	-0.883858875209078	0.0625375205142409	0.223774193333131	-0.774071247796149
chr1	148435229	148435328	100	-	exon	LINC01138	0.90935152510972	0.992657835522016	0.870320427766679	1	0.00789426925013003	0.0204589108807562	-0.987192931150098	-0.883858875209078	0.0625375205142409	0.223774193333131	-0.10333405594102
chr1	150220737	150223260	2524	-	utr3	ANP32E	0.157449150601204	0.733334445244241	0.135648672176285	1	9.43944190240177e-24	9.2733369945068e-22	0.0831725637902206	-0.107402085906464	0.78428047816958	0.915795342681178	0.190574649696685
chr1	150226672	150229145	2474	-	exon	ANP32E	0.000212329681762634	0.0299107668623625	0.00201500695661819	1	1.50671675530894e-08	1.79798695292186e-07	0.0428417185691565	-0.107402085906464	0.78428047816958	0.915795342681178	0.15024380447562
chr1	150560795	150560894	100	-	exon	ADAMTSL4-AS1	0.371298179223138	0.895825863068492	0.44068163658515	1	0.0533955684522188	0.102125269996222	0.699582064375979	2.19294329478574	0.281971685075869	0.557008567688155	-1.49336123040976
chr1	150576935	150578531	1597	-	utr3	MCL1	0.377620187583842	0.895825863068492	0.400008992684326	1	0.0336618447632327	0.0695235591076349	0.475476612089614	1.13189866511345	0.00113844600404484	0.0124514375004262	-0.656422053023835
chr1	150578894	150578993	100	-	exon	MCL1	0.567974499712621	0.945206770727649	0.533940346298507	1	0.284418447870697	0.396920492221709	-0.0606826676100502	1.13189866511345	0.00113844600404484	0.0124514375004262	-1.1925813327235
chr1	150579341	150579490	150	-	exon	MCL1	8.31597728542457e-06	0.00406966819342419	4.59404699604107e-05	0.580733480769552	7.52726944440075e-14	2.10580763065984e-12	0.54240772113301	1.13189866511345	0.00113844600404484	0.0124514375004262	-0.58949094398044
chr1	150622120	150622270	151	-	utr3	ENSA	0.119785247426601	0.673325473065621	0.0910315920893416	1	0.210811906913655	0.311801877526833	0.00468458562067499	0.101676707510604	0.752240093732007	0.898635071984609	-0.0969921218899286
chr1	150625587	150625687	101	-	utr3	ENSA	0.755485304354253	0.974380751280424	0.75434522767466	1	3.70180074959852e-06	2.56214750953916e-05	0.007052826663483	0.101676707510604	0.752240093732007	0.898635071984609	-0.0946238808471205
chr1	150627233	150627433	201	-	utr3	ENSA	0.859189226910673	0.986650060251095	0.82454472146985	1	0.0594935511743152	0.111499818697441	0.436693991508472	0.101676707510604	0.752240093732007	0.898635071984609	0.335017283997868
chr1	150648212	150648659	448	-	utr3	GOLPH3L	0.0345922626485586	0.419321153263871	0.0137814502949177	1	0.0001055162593254	0.000492525802736939	0.649693451395186	1.10404151721751	2.6449712507807e-05	0.000534265367239546	-0.454348065822319
chr1	150730246	150730445	200	-	utr3	CTSS	0.69492312667982	0.966577795090322	0.667898246018274	1	0.253340428523305	0.360993808582253	1.09897291314428	0.184443266494156	0.38669661454591	0.659126121370145	0.914529646650128
chr1	150732434	150732583	150	-	utr3	CTSS	0.932404016184074	0.99464811352664	0.89848154656316	1	0.468625838423916	0.582587330816783	0.118334646516312	0.184443266494156	0.38669661454591	0.659126121370145	-0.0661086199778439
chr1	150960583	150963134	2552	-	exon	CERS2	0.472776808306084	0.922273363966728	0.511528483565902	1	0.000479251596048624	0.00184326418109991	0.0866699533985295	-0.814380861690044	0.00290462694259244	0.0258546720221977	0.901050815088574
chr1	150965217	150965317	101	-	utr3	CERS2	0.564293682063033	0.944160719247474	0.540456268926129	1	0.227037637926916	0.331174952284508	-0.2962544380638	-0.814380861690044	0.00290462694259244	0.0258546720221977	0.518126423626244
chr1	150966066	150966216	151	-	utr3	CERS2	0.659766588514143	0.963587175047195	0.744069258901555	1	0.238165300377036	0.343844708552993	-0.70581533642022	-0.814380861690044	0.00290462694259244	0.0258546720221977	0.108565525269824
chr1	151002257	151002406	150	-	utr5	FAM63A	0.773975332501376	0.977509751218977	0.74936087138134	1	0.00043948329204844	0.00170845759513186	0.31490298279805	0.193933750130973	0.476626881824234	0.730714258629183	0.120969232667078
chr1	151006351	151006450	100	-	utr5	FAM63A	0.487485832559179	0.929620517282558	0.460959842593764	1	0.000469329493878327	0.0018105974660335	-0.0880155742391706	0.193933750130973	0.476626881824234	0.730714258629183	-0.281949324370143
chr1	151170035	151170552	518	-	utr3	TMOD4	0.465289930183756	0.920431898772118	0.395170562205047	1	0.698602807779047	0.783694200494278	-0.00951262003944436	NA	NA	NA	NA
chr1	151176535	151176685	151	-	utr3	VPS72	0.425659440081284	0.908422222719345	0.538238065780552	1	0.969475203189347	0.980887982575456	-0.406970316474756	-0.371048597121493	0.156743068249775	0.401900461701126	-0.0359217193532629
chr1	151178070	151185653	7584	-	exon	VPS72	0.73202507190959	0.970134642466323	0.78804992795273	1	0.00355049620677333	0.0103058722923588	-0.125882663742607	-0.371048597121493	0.156743068249775	0.401900461701126	0.245165933378886
chr1	151185852	151190056	4205	-	exon	VPS72	0.00664237065599827	0.200425626960634	0.00811893674567059	1	0.703837333368466	0.788014156594055	0.183320368709295	-0.371048597121493	0.156743068249775	0.401900461701126	0.554368965830788
chr1	151315593	151316089	497	-	utr5	PI4KB	0.0679274433533022	0.554786501943986	0.0848535751120197	1	0.0709122562916667	0.128712549983428	-0.220952495379786	0.280860709018985	0.237983913020943	0.506864001903939	-0.501813204398772
chr1	151316188	151316288	101	-	exon	PI4KB	0.686349908988832	0.966133724233433	0.661985719622836	1	1.88068913425833e-06	1.4102942839323e-05	0.21879822899213	0.280860709018985	0.237983913020943	0.506864001903939	-0.0620624800268547
chr1	151342235	151342783	549	-	exon	RFX5	0.650399827117369	0.961493636722392	0.613890565524897	1	0.215493862823573	0.317552758553853	0.0833428234384209	0.309184456280472	0.122419933442406	0.345928746541202	-0.225841632842051
chr1	151402824	151403023	200	-	utr3	POGZ	0.543120349865417	0.939318858385569	0.488930434666035	1	0.0263153062191316	0.0565531415491021	-0.0446051555910046	0.200122900180286	0.491336411126587	0.741183239605202	-0.244728055771291
chr1	151403970	151404120	151	-	utr3	POGZ	0.657143790482401	0.962985952800365	0.631947564390562	1	0.978721347384219	0.984157393906229	0.615964858127849	0.200122900180286	0.491336411126587	0.741183239605202	0.415841957947562
chr1	151404818	151406214	1397	-	exon	POGZ	0.360802700832318	0.89209729494788	0.349420210073698	1	1.87472328005588e-10	3.08550235430495e-09	0.651745172737785	0.200122900180286	0.491336411126587	0.741183239605202	0.451622272557499
chr1	151428237	151428337	101	-	exon	POGZ	0.944539487219289	0.995852655701336	0.927233022970934	1	5.67681312903989e-08	5.99518773202687e-07	-0.224399993613411	0.200122900180286	0.491336411126587	0.741183239605202	-0.424522893793698
chr1	151759741	151759839	99	-	utr3	MRPL9	0.164910574852464	0.747732277318524	0.216019200740185	1	0.0299776668298296	0.0630028145496568	0.244461324464876	0.725848311720266	0.256037410938542	0.527310720060654	-0.48138698725539
chr1	151874033	151874183	151	-	utr3	THEM4	0.167088765589499	0.749495127412689	0.111165036577674	1	0.0120239422949992	0.0292531043779083	0.726211649592942	1.39976663784607	5.29233310982237e-10	3.18437626127404e-08	-0.673554988253127
chr1	151874282	151874631	350	-	utr3	THEM4	0.723260631834781	0.969453035822353	0.753244798223685	1	8.13666624300524e-07	6.68282380412219e-06	0.890363636600848	1.39976663784607	5.29233310982237e-10	3.18437626127404e-08	-0.509403001245222
chr1	152032555	152032651	97	-	utr3	S100A11	0.576620603832398	0.94804267155786	0.646585927299846	1	0.0694596391381948	0.126451972851361	-0.621162984677776	-0.452039032058059	0.0592001827630247	0.216364889866795	-0.169123952619718
chr1	153626659	153626757	99	-	exon	S100A13	0.332331161220402	0.876516048843055	0.237532545693963	1	0.489632161937145	0.602262291393715	0.200470113238941	0.274672153776769	0.566985376658746	0.796060932861571	-0.0742020405378286
chr1	153828087	153828187	101	-	exon	GATAD2B	0.188670866715706	0.77411018564823	0.0970888544386521	1	0.0365773655937214	0.0746088772202207	-0.878975058144441	0.128076561504437	0.679738459860652	0.862241198171194	-1.00705161964888
chr1	153947768	153948114	347	-	utr3	CRTC2	0.410461869651874	0.902601135052269	0.449244670955787	1	0.000176139395711778	0.00077026037331103	0.565823844388987	0.475379502202858	0.177617140998448	0.431942970140184	0.0904443421861297
chr1	153951411	153951707	297	-	utr3	CRTC2	0.231069097502903	0.820840890457422	0.271800512527289	1	7.40858188373956e-08	7.63324863517329e-07	0.197902314563041	0.475379502202858	0.177617140998448	0.431942970140184	-0.277477187639816
chr1	154156952	154157151	200	-	utr3	TPM3	0.283585932811862	0.85176010028162	0.289297931446522	1	0.741700340409886	0.818350027338889	0.0457790293321453	-0.109106418808797	0.628599702957051	0.833499123341588	0.154885448140942
chr1	154157551	154158687	1137	-	utr3	TPM3	0.953509003935299	0.9972123902684	0.993503920997732	1	0.00482487471081181	0.013397378880394	-0.41158914163194	-0.109106418808797	0.628599702957051	0.833499123341588	-0.302482722823143
chr1	154170433	154170712	280	-	utr3	TPM3	0.125919089227075	0.685098858191467	0.12467985706421	1	3.18031138519311e-09	4.21150325857391e-08	-0.0673721043289891	-0.109106418808797	0.628599702957051	0.833499123341588	0.0417343144798078
chr1	154172959	154176226	3268	-	utr3	TPM3	0.172324895548503	0.754100201407778	0.148603063651013	1	1.18126960204706e-23	1.14072623568479e-21	-0.163745237710343	-0.109106418808797	0.628599702957051	0.833499123341588	-0.0546388189015458
chr1	154402377	154402474	98	-	exon	RP11-350G8.5	0.41494241800365	0.905849429470229	0.166817583849133	1	0.528847705512707	0.637815019339065	1.06045474975752	0.818070167650297	0.702953255108494	0.875247735301802	0.242384582107226
chr1	154550063	154550976	914	-	utr3	UBE2Q1	0.0484830038989805	0.485252398109354	0.0728286296748344	1	8.68965211762779e-22	6.75607124458264e-20	-0.315970425989852	0.103614197614187	0.605776262492691	0.819899705724945	-0.419584623604039
chr1	154584648	154584946	299	-	utr3	ADAR	0.336743334198824	0.879861537464044	0.292489360699414	1	0.475483718150336	0.588629985358914	-1.01145058106481	0.208968605160764	0.205571601475834	0.46891804821574	-1.22041918622557
chr1	154601108	154601606	499	-	exon	ADAR	0.382426904544402	0.896610903177605	0.394494262016513	1	0.00257686755850603	0.00784261348918034	-0.604580265352676	0.208968605160764	0.205571601475834	0.46891804821574	-0.81354887051344
chr1	154601705	154602252	548	-	utr5	ADAR	0.461761398258346	0.92034336680391	0.402426229852401	1	0.525153450681041	0.634620928814803	-0.223261535864932	0.208968605160764	0.205571601475834	0.46891804821574	-0.432230141025696
chr1	154602401	154602501	101	-	utr5	ADAR	0.35515912697453	0.888985110833146	0.232225662141883	1	0.664802431286611	0.756626961086235	0.247880949520608	0.208968605160764	0.205571601475834	0.46891804821574	0.0389123443598441
chr1	154957275	154957374	100	-	utr3	PYGO2	0.978246093462293	0.997584520962392	0.998238080434359	1	0.911393917832124	0.948671540299915	0.681354802740096	-0.0496396568621264	0.822684723586864	0.932047603009789	0.730994459602222
chr1	154958418	154958667	250	-	utr3	PYGO2	0.817119379960455	0.9807135052788	0.773054034281152	1	1.0075153815869e-05	6.26508460787577e-05	-0.602750089557129	-0.0496396568621264	0.822684723586864	0.932047603009789	-0.553110432695002
chr1	155185874	155185973	100	-	utr3	MUC1	0.52961609197282	0.937647587934547	0.539255283829577	1	0.00267983420284318	0.00811118673337274	1.56124112065953	1.90367699416606	1.55397103615001e-18	2.59421752976101e-16	-0.34243587350653
chr1	155187838	155188483	646	-	utr3	MUC1	0.636217510286979	0.958878493273984	0.660823613568804	1	9.31313188108994e-07	7.50797203111023e-06	2.23096621026839	1.90367699416606	1.55397103615001e-18	2.59421752976101e-16	0.327289216102323
chr1	155262918	155263116	199	-	utr3	CLK2	0.0450494934785901	0.468344734088739	0.0882348190700166	1	6.52533938491521e-08	6.80062714021632e-07	0.0740122697103515	0.197253659272095	0.362458886062121	0.638415092934072	-0.123241389561744
chr1	155269526	155270865	1340	-	exon	CLK2	0.10446354044674	0.644217249674715	0.1118036631237	1	0.0111421947118719	0.0274397655622915	0.147823726300251	0.197253659272095	0.362458886062121	0.638415092934072	-0.0494299329718442
chr1	155320405	155320603	199	-	exon	RUSC1-AS1	0.601505296901393	0.951432429809206	0.79366989959886	1	0.619852798499062	0.719029246258911	0.603710764950691	0.500309682047258	0.0817227632682383	0.266636369597923	0.103401082903433
chr1	155395523	155415863	20341	-	exon	ASH1L-IT1	0.251539295210868	0.832530030871593	0.266292925640094	1	0.00741098941348219	0.0193928285849803	-0.413319316797683	1.75296376289354	0.716697206592592	NA	-2.16628307969122
chr1	155438566	155438965	400	-	exon	ASH1L	0.0936887894593026	0.621632475820807	0.0753312879270857	1	0.000140985709544534	0.00063201694271591	0.0463756829416748	0.037598525316217	0.889890206367785	0.961522431037277	0.00877715762545776
chr1	155481623	155482123	501	-	utr3	ASH1L	0.0629843442647988	0.536343939940403	0.0519674983649988	1	0.057272414998819	0.107975798167217	0.368154653030358	0.037598525316217	0.889890206367785	0.961522431037277	0.330556127714141
chr1	155521190	155521439	250	-	exon	ASH1L	0.132997544153581	0.697920445986888	0.0784104914756781	1	0.0172276630192239	0.0397101079379092	-0.731091607214039	0.037598525316217	0.889890206367785	0.961522431037277	-0.768690132530256
chr1	155659493	155659950	458	-	utr3	YY1AP1	0.300794121392693	0.86046136964452	0.275758072037205	1	0.45397602770757	0.568221056704991	0.0627520270148815	-0.0946682490583395	0.747234707626349	0.897250729952858	0.157420276073221
chr1	155660730	155660879	150	-	utr3	YY1AP1	0.42363093392249	0.908422222719345	0.454245685837578	1	0.0215660245126271	0.0477057477131302	-0.0790920108905929	-0.0946682490583395	0.747234707626349	0.897250729952858	0.0155762381677466
chr1	155752590	155753302	713	-	exon	GON4L	0.114561299929615	0.667227689825349	0.10829372171618	1	0.234788062674468	0.339937063666575	0.619574719855663	-0.445543558009823	0.311136239364912	0.589798988561613	1.06511827786549
chr1	155754403	155756555	2153	-	exon	GON4L	0.664807706593393	0.96445656769157	0.612670862263526	1	0.775612087904053	0.846261901851749	0.127724169100467	-0.445543558009823	0.311136239364912	0.589798988561613	0.57326772711029
chr1	155764972	155765470	499	-	utr3	GON4L	0.286566213153251	0.854503869864923	0.293423031279751	1	0.152529946854597	0.240783758904872	-0.0652104463869586	-0.445543558009823	0.311136239364912	0.589798988561613	0.380333111622864
chr1	155897907	155898006	100	-	utr3	RIT1	0.753857047125344	0.97324217866951	0.708031258166338	1	0.0743368311262556	0.13375985529789	2.02163585444744	1.65573309487107	0.0368476359613101	0.158926429875681	0.365902759576371
chr1	155900139	155900486	348	-	utr3	RIT1	0.420538831631732	0.907188133655928	0.440298174078471	1	3.09043033832067e-05	0.000168742023599904	0.558474403515688	1.65573309487107	0.0368476359613101	0.158926429875681	-1.09725869135538
chr1	155913093	155913442	350	-	utr3	KIAA0907	0.00758597346715692	0.215683873799997	0.055932441234928	1	0.000610169758440232	0.0022783386413415	-0.929403736368943	-0.365501232637849	0.105374779443497	0.313945906344147	-0.563902503731093
chr1	155913891	155914040	150	-	utr3	KIAA0907	0.174020866682934	0.755894445029731	0.145261576139436	1	0.743480825179862	0.819814887105576	-0.969420896618894	-0.365501232637849	0.105374779443497	0.313945906344147	-0.603919663981044
chr1	155914140	155914339	200	-	utr3	KIAA0907	0.92461504410977	0.994394603588219	0.932049917540909	1	0.000630986777626161	0.00234570121233686	-0.743435315230594	-0.365501232637849	0.105374779443497	0.313945906344147	-0.377934082592744
chr1	155915835	155916645	811	-	exon	KIAA0907	0.278450954092924	0.849815674078929	0.284943302629122	1	1.28765511966757e-06	1.0066905201448e-05	0.13185625686767	-0.365501232637849	0.105374779443497	0.313945906344147	0.49735748950552
chr1	155926777	155929330	2554	-	exon	KIAA0907	0.901375442089467	0.991621096931396	0.913995155273428	1	0.00920599514174937	0.0233475238005583	-0.25823546737824	-0.365501232637849	0.105374779443497	0.313945906344147	0.10726576525961
chr1	155946901	155947001	101	-	utr3	ARHGEF2	0.0367004050924377	0.42906294625135	0.0202152274255479	1	0.350088158760571	0.466036474366882	-0.5620260110951	-0.783766260235526	5.79172959817991e-07	1.83311471371389e-05	0.221740249140426
chr1	155947550	155950452	2903	-	utr3	ARHGEF2	0.346215528826783	0.883341460520845	0.506350310877941	1	0.549380350903566	0.65694444112105	-0.593965030843595	-0.783766260235526	5.79172959817991e-07	1.83311471371389e-05	0.189801229391931
chr1	155951047	155951147	101	-	exon	ARHGEF2	0.027780426893085	0.378560591415125	0.0260820104557922	1	2.92811290780911e-11	5.5220200715275e-10	-0.532475822821876	-0.783766260235526	5.79172959817991e-07	1.83311471371389e-05	0.251290437413649
chr1	155951247	155951764	518	-	exon	MIR6738	0.590041921661086	0.948605575916287	0.701002846885225	1	0.338742525213952	0.454417701072976	-0.637610466833921	2.65737314251066	0.580578383398053	NA	-3.29498360934458
chr1	156036096	156036245	150	-	utr3	UBQLN4	0.286978532753612	0.854503869864923	0.236867623452378	1	0.650929870010193	0.745322934824645	0.0512728339670977	-0.186798366798915	0.64407276642793	0.841506627249954	0.238071200766012
chr1	156250413	156250612	200	-	utr3	SMG5	0.545997226845319	0.939668565125759	0.503501459406833	1	0.376947909425207	0.492226775491566	-0.499528028325207	-0.533848872364165	0.0240030641287982	0.118746128990463	0.0343208440389577
chr1	156265832	156266278	447	-	exon	SMG5	0.101083348323344	0.639236164322222	0.185014012518095	1	0.205060439813574	0.30502358305857	-0.902146459673648	-0.533848872364165	0.0240030641287982	0.118746128990463	-0.368297587309484
chr1	156277138	156277237	100	-	exon	SMG5	0.501334631788083	0.934588944225723	0.427248717829147	1	0.238696430031784	0.344336921774934	-0.330295417738296	-0.533848872364165	0.0240030641287982	0.118746128990463	0.203553454625868
chr1	156290188	156290287	100	-	utr3	GLMP	0.848080559889842	0.985395770412247	0.81741100087091	1	0.641327963238887	0.737393329534242	2.0221805640439	0.883533686016884	0.116130798660819	0.334145866778715	1.13864687802701
chr1	156309018	156309117	100	-	utr3	CCT3	0.928385945487434	0.994394603588219	0.872807963139635	1	5.32091484595385e-05	0.000272012722237891	0.0788292636591633	-0.155844359177993	0.352341918993039	0.628965924682325	0.234673622837157
chr1	156318899	156318998	100	-	utr3	CCT3	0.738185810886375	0.971402087939875	0.770393917146169	1	0.0193735192051636	0.0437024935719185	-0.106460382956114	-0.155844359177993	0.352341918993039	0.628965924682325	0.0493839762218795
chr1	156467026	156467126	101	-	utr3	MEF2D	0.00289366065143714	0.132212559277756	0.0129525247760433	1	0.0112513075191979	0.0276601009099506	0.83407087307022	-0.0360686103256982	0.860673408913812	0.94960895403799	0.870139483395919
chr1	156525455	156525605	151	-	utr3	IQGAP3	0.0939219161700693	0.621876929792732	0.0625660410859888	1	0.00167974525182119	0.00545831066059743	0.236749488064138	0.191137184375437	0.258722185687295	0.529966810502705	0.0456123036887005
chr1	156526104	156526204	101	-	utr3	IQGAP3	0.274366290323746	0.849071053185513	0.279117334042205	1	5.41077160912615e-07	4.63942548054504e-06	-0.622416737552587	0.191137184375437	0.258722185687295	0.529966810502705	-0.813553921928024
chr1	156537222	156539059	1838	-	exon	IQGAP3	0.362855173598514	0.89209729494788	0.383710311340618	1	0.571614096268485	0.677268646410855	0.411943960325209	0.191137184375437	0.258722185687295	0.529966810502705	0.220806775949771
chr1	156539408	156539958	551	-	exon	IQGAP3	0.253720819931585	0.833728914373069	0.280804136646054	1	0.000206917297844604	0.000888300445658764	0.689163261164863	0.191137184375437	0.258722185687295	0.529966810502705	0.498026076789426
chr1	156556649	156560989	4341	-	exon	IQGAP3	0.143864438465688	0.715995231952486	0.160193869166796	1	0.218213016875746	0.320774843441979	0.196908418096821	0.191137184375437	0.258722185687295	0.529966810502705	0.0057712337213835
chr1	156594537	156595683	1147	-	utr3	GPATCH4	0.432958795703811	0.911895402699024	0.561418395830842	1	0.000301398035542221	0.00123173727972479	0.395136557582326	0.166127797348495	0.444037993275534	0.704553636992564	0.229008760233831
chr1	156642409	156642608	200	-	exon	RP11-284F21.10	0.00984402589062732	0.244135694935264	0.0146185541689123	1	0.00287429680148956	0.00860020548204059	-0.743373324142778	-1.07889412604009	0.00732535446444256	0.0512895295314671	0.335520801897313
chr1	156723132	156723430	299	-	utr3	ISG20L2	0.753910055266899	0.97324217866951	0.718130105249866	1	0.559993406655875	0.666303299460135	-0.0649687018433659	0.0771678111421035	0.826385821735837	0.934311598476085	-0.142136512985469
chr1	156724173	156724485	313	-	exon	ISG20L2	0.199050205752432	0.787139609395757	0.246489466101506	1	1.7736162914002e-05	0.000103916039116573	-0.120045306730255	0.0771678111421035	0.826385821735837	0.934311598476085	-0.197213117872359
chr1	156726963	156727707	745	-	utr5	ISG20L2	0.564789486599559	0.944160719247474	0.594882068262605	1	0.51352541378738	0.624319605614684	-0.248056666314219	0.0771678111421035	0.826385821735837	0.934311598476085	-0.325224477456323
chr1	156727955	156728104	150	-	utr5	ISG20L2	0.242781882519161	0.826498858969213	0.180752468791312	1	0.149093824982	0.236360525894032	-1.34498552566538	0.0771678111421035	0.826385821735837	0.934311598476085	-1.42215333680748
chr1	156737353	156737502	150	-	utr3	MRPL24	0.619150715368789	0.954955436622268	0.624876705957946	1	9.09379431971797e-13	2.1263036054204e-11	-0.127476791972746	-0.454133827560038	0.0713141181425996	0.244008852839445	0.326657035587292
chr1	156737713	156738067	355	-	exon	MRPL24	0.246541671622946	0.830660567541627	0.351798350683632	1	0.0967575121300672	0.165860672423149	-0.327357299943021	-0.454133827560038	0.0713141181425996	0.244008852839445	0.126776527617017
chr1	156743605	156744540	936	-	exon	HDGF	3.39547626678458e-05	0.0110335565971695	0.000668916691632727	1	7.56360271731814e-05	0.000370233824783982	0.234660652173459	-0.13061713774286	0.389866213011137	0.66194454832522	0.36527778991632
chr1	157124817	157125165	349	-	utr3	ETV3	0.90239157527543	0.991632151411049	0.891422868260185	1	0.417171327345994	0.532033031242405	1.03792820771376	0.241262985347606	0.379189379399279	0.652801110798288	0.796665222366155
chr1	157125513	157125761	249	-	exon	ETV3	0.645968002649466	0.960839495020737	0.614922594260248	1	0.0108459662888417	0.0268301641183858	-0.926640443040303	0.241262985347606	0.379189379399279	0.652801110798288	-1.16790342838791
chr1	160030204	160030403	200	-	utr3	PIGM	0.659741436903291	0.963587175047195	0.627960711607132	1	0.133042762588862	0.21574548052318	-0.311020427492627	-0.203331179623352	0.421197496986418	0.686887004289977	-0.107689247869275
chr1	160030998	160031644	647	-	exon	PIGM	0.416873374390062	0.907188133655928	0.485166786080025	1	0.103373649671657	0.17521121603436	-0.520610722166079	-0.203331179623352	0.421197496986418	0.686887004289977	-0.317279542542726
chr1	160217312	160217612	301	-	utr3	RP11-574F21.3	0.636224690613646	0.958878493273984	0.579165977930289	1	0.0874641011445334	0.153098419033794	-0.0892434950896826	-0.37960383523618	0.939242324101609	NA	0.290360340146498
chr1	160239931	160240232	302	-	exon	RP11-574F21.3	0.750108277829827	0.972829156241002	0.696497833720951	1	4.20453088108204e-05	0.000221555176116227	-0.189173285623247	-0.37960383523618	0.939242324101609	NA	0.190430549612934
chr1	160291343	160291442	100	-	exon	COPA	0.606617835503875	0.953331824074977	0.582897313993768	1	0.380417473929794	0.495684829026556	0.0245696148514547	-0.645082512584241	0.03995246727803	0.167522928542304	0.669652127435696
chr1	160541593	160541692	100	-	utr3	CD84	0.787651013177943	0.977979514106913	0.76266746750957	1	6.59418900273736e-26	8.79664812965164e-24	0.689553210429603	0.674809267958142	0.0939941536016094	0.291589077705995	0.0147439424714609
chr1	160544677	160544777	101	-	utr3	CD84	0.571769709906581	0.945944984361535	0.528843326023586	1	1.09590655077329e-05	6.75506990172661e-05	1.67553862547477	0.674809267958142	0.0939941536016094	0.291589077705995	1.00072935751662
chr1	160545423	160545722	300	-	utr3	CD84	0.566755312247441	0.944602903520697	0.587735475001691	1	0.00155237327210933	0.00511391382309371	0.686003956334421	0.674809267958142	0.0939941536016094	0.291589077705995	0.0111946883762796
chr1	160546667	160547165	499	-	utr3	CD84	0.422634420786219	0.907496783230051	0.48917784069438	1	0.0809461811899555	0.143653683548565	0.112986582177846	0.674809267958142	0.0939941536016094	0.291589077705995	-0.561822685780296
chr1	160547861	160548110	250	-	utr3	CD84	0.0549429402339907	0.510852444303275	0.020318402927221	1	0.00895348022613477	0.0228015729110482	-0.263398548920316	0.674809267958142	0.0939941536016094	0.291589077705995	-0.938207816878458
chr1	160610184	160610581	398	-	utr3	SLAMF1	0.964911654661908	0.997505965632104	0.947361762437587	1	0.0341289275208512	0.0702934988577519	0.965236909978561	1.53551544628907	0.307908628540089	0.585904610013847	-0.570278536310512
chr1	160830209	160830357	149	-	utr3	CD244	0.993649333216455	0.999431814463498	0.948627223959412	1	0.96857792456536	0.980550401977717	0.77442481223046	0.609231078787404	0.00178140518569981	0.0176408730303603	0.165193733443056
chr1	161039350	161039499	150	-	utr3	USF1	0.668247537691694	0.96445656769157	0.612085255603732	1	0.0643346108366927	0.119023726004877	1.17366444935977	0.788289816386826	0.000541179306772317	0.00684127782904158	0.385374632972942
chr1	161039599	161039748	150	-	utr3	USF1	0.982078051354676	0.997791806388133	0.979583886992228	1	3.12912606697483e-05	0.00017070776860427	0.795731771441574	0.788289816386826	0.000541179306772317	0.00684127782904158	0.00744195505474821
chr1	161039847	161039947	101	-	utr3	USF1	0.411491823972319	0.903060112952116	0.408112374027645	1	0.000324722117549988	0.00131392190156801	0.937488622168228	0.788289816386826	0.000541179306772317	0.00684127782904158	0.149198805781402
chr1	161048385	161049080	696	-	utr3	ARHGAP30	0.0155997669591402	0.297734708845156	0.0340718650305814	1	0.000518772918082053	0.00197192837158184	1.06129924910229	0.646718832252967	0.000141089139409157	0.00230264441725942	0.414580416849324
chr1	161100604	161102294	1691	-	utr3	PFDN2	0.14085089591267	0.710912109771167	0.345613007888978	1	0.148722874725591	0.235890487033468	-0.158874704916177	-0.384174842754995	0.0474664059887952	0.187661472295613	0.225300137838818
chr1	161121963	161122458	496	-	utr3	DEDD	0.790407271156762	0.977979514106913	0.788796613928015	1	8.09067196116595e-08	8.26879723902065e-07	0.391523262531332	0.609135260207815	0.0860431615717125	0.275351053419117	-0.217611997676484
chr1	161230380	161230676	297	-	utr3	NR1I3	0.698734177359711	0.967793578249763	0.705688838245151	1	6.30369329958891e-11	1.11729657602364e-09	0.55513044309293	0.260216726119844	0.925234316458741	NA	0.294913716973086
chr1	165662265	165662413	149	-	utr3	ALDH9A1	0.892981470252708	0.991024737038219	0.845757077690406	1	2.37673132141446e-05	0.000133761219847621	0.37003555962448	0.0287770904330643	0.8953682299487	0.963433189230109	0.341258469191416
chr1	167541095	167541294	200	-	utr3	CREG1	0.142986309137521	0.714142781679918	0.097072401180961	1	0.475040612733245	0.588368812076663	0.768212587488518	0.878372835247858	0.00565490463259737	0.0427568743904651	-0.11016024775934
chr1	167541443	167541543	101	-	utr3	CREG1	3.66345268306418e-05	0.0116067339631181	0.00147364050640102	1	6.45735601853974e-08	6.73531463563408e-07	0.306129318779545	0.878372835247858	0.00565490463259737	0.0427568743904651	-0.572243516468313
chr1	167918054	167918152	99	-	utr3	MPC2	0.862652890890051	0.986650060251095	0.876028397799475	1	0.0214097477622504	0.0474014209278476	0.858904329884641	0.548582098458771	0.00706951445457325	0.0499293621453643	0.310322231425869
chr1	169792578	169792677	100	-	exon	METTL18	0.7323547379045	0.970134642466323	0.682548009946832	1	0.0462453360064192	0.0906523036673397	-0.259242713128324	0.100022582722058	0.887431218831857	0.960293517683583	-0.359265295850381
chr1	169792775	169792874	100	-	exon	METTL18	0.997580874105241	0.999808975229656	0.961345115998878	1	0.286511116096211	0.399225439723725	-0.573105029597742	0.100022582722058	0.887431218831857	0.960293517683583	-0.6731276123198
chr1	169853421	169853670	250	-	utr3	SCYL3	0.852276520404852	0.985682960888177	0.813816620265092	1	0.00440441788147476	0.0123694252352545	0.887653364305624	0.368576134225424	0.474455187415592	0.729548756665405	0.5190772300802
chr1	169853770	169854616	847	-	exon	SCYL3	0.497387144929169	0.933124198435563	0.442035120823909	1	0.243382840585037	0.34982315285632	0.289345870036788	0.368576134225424	0.474455187415592	0.729548756665405	-0.0792302641886357
chr1	172393988	172394087	100	-	exon	PIGC	0.332359831659042	0.876516048843055	0.250528121375825	1	0.58352228681511	0.687201741548917	-0.901771420476561	0.0074150000910315	0.983774564781697	0.994521092917522	-0.909186420567592
chr1	172441507	172441734	228	-	utr3	PIGC	0.112005883063649	0.661668493687622	0.0726813688644719	1	0.151759480588903	0.239783529370973	0.151380098771766	0.0074150000910315	0.983774564781697	0.994521092917522	0.143965098680735
chr1	172442378	172442774	397	-	utr5	PIGC	0.163685810909031	0.746452062486562	0.181882320820289	1	0.0553164925497893	0.105022608252207	-0.219099013734987	0.0074150000910315	0.983774564781697	0.994521092917522	-0.226514013826019
chr1	173800245	173803333	3089	-	utr3	CENPL	0.328969944219495	0.875296263509062	0.261362027275378	1	0.159008919722557	0.248688145087494	0.174342276670827	0.575133529801215	0.233880938398067	0.502907515979579	-0.400791253130388
chr1	175013350	175013889	540	-	utr3	MRPS14	0.370522739839405	0.895600740412889	0.308987627657249	1	0.478425230545206	0.591523889423951	-0.305574603064695	0.57891690292404	0.0200403779445323	0.104554061449933	-0.884491505988735
chr1	175944881	175945031	151	-	utr3	RFWD2	0.22895978972246	0.820106009450196	0.178211640361507	1	0.755030211463393	0.828871956849929	-0.128757905517932	-0.24588194753517	0.294148847108008	0.57112503632328	0.117124042017238
chr1	178006285	178006384	100	-	exon	RP11-568K15.1	0.774834923999852	0.977509751218977	0.728837971468096	1	0.00633206085803994	0.0169403012991218	0.659026722193856	0.934565000777832	0.0248160742054574	0.121497444384856	-0.275538278583976
chr1	179107749	179108098	350	-	exon	ABL2	0.921881541612285	0.994276978816011	0.938614362819571	1	0.550188105822343	0.657600100451434	0.438158455888084	0.204467377161248	0.453352785765517	0.712017269508875	0.233691078726836
chr1	179846109	179846359	251	-	exon	TOR1AIP2	0.434808398782946	0.913100215663372	0.354498998317241	1	0.680020430375901	0.768837444388776	0.662468680004286	0.561291467201191	0.00455515576032564	0.0363814222733701	0.101177212803095
chr1	179863651	179863950	300	-	utr3	TOR1AIP2	0.216953968350874	0.805639658790968	0.157318222331286	1	0.189715882000867	0.287248431612544	-0.326452349664467	0.561291467201191	0.00455515576032564	0.0363814222733701	-0.887743816865658
chr1	179865299	179865748	450	-	utr5	TOR1AIP2	0.25824660906406	0.838081536640674	0.189418037862211	1	0.156606360611602	0.245584146947731	-0.139127992602215	0.561291467201191	0.00455515576032564	0.0363814222733701	-0.700419459803405
chr1	179954005	179954102	98	-	exon	RP11-533E19.5	0.400626767976948	0.899473158983737	0.365462074596599	1	0.00854515449826214	0.0219036443661224	0.518090262810456	0.325749008937771	0.740354970057853	0.893786666358126	0.192341253872685
chr1	180502208	180502357	150	-	utr5	ACBD6	0.427679570310144	0.908882014482349	0.526021338023934	1	0.14041533465591	0.225251080518271	-1.5433467046442	-0.606005991531929	0.00117697411013909	0.0127979023930067	-0.937340713112273
chr1	180976000	180976099	100	-	utr3	STX6	0.489406602073445	0.929960394599843	0.506053889306329	1	0.97403707736737	0.982722066831995	0.489853315445006	-0.259539323411549	0.223713264145358	0.491077662438025	0.749392638856555
chr1	180976185	180976299	115	-	utr3	STX6	0.209319583616296	0.796348124129517	0.231566962560693	1	0.411529072214726	0.526227686690996	0.0347107547164724	-0.259539323411549	0.223713264145358	0.491077662438025	0.294250078128021
chr1	180976383	180976548	166	-	utr3	STX6	0.917440652404298	0.993975187702326	0.94113009618975	1	3.48148559589688e-05	0.000187349753532065	0.269423486520424	-0.259539323411549	0.223713264145358	0.491077662438025	0.528962809931973
chr1	182585467	182585566	100	-	exon	RNASEL	0.296057367062436	0.85836994115357	0.177596824286496	1	0.306000074687399	0.419735788127872	-0.692900405246176	0.85634420724986	0.00175574776834838	0.0174835514616587	-1.54924461249604
chr1	182585865	182586263	399	-	exon	RNASEL	0.396332489366967	0.898494709307692	0.314350549568397	1	0.64952377680551	0.74393877168891	-0.209949273457193	0.85634420724986	0.00175574776834838	0.0174835514616587	-1.06629348070705
chr1	182600059	182600158	100	-	utr3	RGS16	0.138837363321809	0.709535178158345	0.181088099589231	1	0.0634385679112269	0.11769242733699	-3.38588469372	-3.82155793740158	1.19072941570693e-66	2.89653435580824e-63	0.435673243681581
chr1	183630508	183630658	151	-	exon	ARPC5	0.956787656493957	0.9972123902684	0.943895437646162	1	0.0824485720003415	0.145822046256523	-0.826897420093282	0.166239074568091	0.604176438121464	0.818645371873342	-0.993136494661373
chr1	184693959	184694356	398	-	utr3	EDEM3	0.185849486219626	0.771208427917917	0.189574107021777	1	0.479562375257381	0.592503969313677	-0.85599128244866	0.327648644117179	0.317899994666038	0.596364559785533	-1.18363992656584
chr1	184791073	184791222	150	-	utr3	FAM129A	0.235740603466372	0.822234097453976	0.183746794686926	1	0.892357794431341	0.935311415832304	0.00760452619481235	-0.342149815524983	0.21287262107689	0.478659670784342	0.349754341719795
chr1	184791372	184791521	150	-	utr3	FAM129A	0.28449301748007	0.85176010028162	0.320163031623718	1	0.0154258001308717	0.0362356191026019	0.0317750818193868	-0.342149815524983	0.21287262107689	0.478659670784342	0.373924897344369
chr1	184794760	184795806	1047	-	utr3	FAM129A	0.964261443413316	0.997505965632104	0.981856078002089	1	0.0267445654267619	0.0572426748274537	-0.573603434286698	-0.342149815524983	0.21287262107689	0.478659670784342	-0.231453618761715
chr1	186313852	186314704	853	-	utr3	TPR	0.297868423530006	0.858776059889151	0.312467564342783	1	0.00260913508549299	0.00791800022472526	0.29423320681984	-0.383803670647501	0.184473603907416	0.441518275286748	0.678036877467342
chr1	186323757	186325555	1799	-	exon	TPR	0.00286715396076154	0.131650152698301	0.0025389733041782	1	0.000356361192248946	0.00142420857438376	-0.637338164251983	-0.383803670647501	0.184473603907416	0.441518275286748	-0.253534493604481
chr1	186325805	186327628	1824	-	exon	TPR	0.313505632498479	0.870588012023809	0.425869911698862	1	0.0133826376561944	0.0320662066585274	-0.0239636255776906	-0.383803670647501	0.184473603907416	0.441518275286748	0.359840045069811
chr1	186334386	186341419	7034	-	exon	TPR	0.605134800458326	0.952716016576106	0.62274922769573	1	0.000623211605074842	0.00232088177229311	-0.528544020817233	-0.383803670647501	0.184473603907416	0.441518275286748	-0.144740350169731
chr1	186343368	186344534	1167	-	exon	TPR	0.602117194802367	0.951480442585604	0.638255708568064	1	0.00192852453674489	0.00614229491182909	-0.0039996396744307	-0.383803670647501	0.184473603907416	0.441518275286748	0.379804030973071
chr1	186345635	186353690	8056	-	exon	TPR	0.839943324037016	0.984747989215822	0.796991167107896	1	0.192594743857882	0.290565855822731	-0.617812958456729	-0.383803670647501	0.184473603907416	0.441518275286748	-0.234009287809228
chr1	186357452	186357552	101	-	exon	TPR	0.604124670460391	0.952247754818973	0.558050209008833	1	0.928816045617952	0.959791727504591	-1.1587530805182	-0.383803670647501	0.184473603907416	0.441518275286748	-0.774949409870699
chr1	186358571	186359919	1349	-	exon	TPR	0.127157838632548	0.68573246340012	0.124723844284734	1	0.823010716375995	0.883225913170716	-1.10013453725366	-0.383803670647501	0.184473603907416	0.441518275286748	-0.716330866606157
chr1	186360345	186373396	13052	-	exon	TPR	0.908741430419465	0.992543320495207	0.941656571523668	1	2.98909369444471e-08	3.34340550659292e-07	-0.688526364791566	-0.383803670647501	0.184473603907416	0.441518275286748	-0.304722694144064
chr1	193016176	193018484	2309	-	utr3	UCHL5	0.30751571645165	0.865626449836944	0.249545442308465	1	0.295525828412721	0.409445591283963	-0.93751081162727	-0.363450509132393	0.0721253355811011	0.245630042854998	-0.574060302494877
chr1	193020318	193027917	7600	-	utr3	UCHL5	0.906345976684305	0.992143940458856	0.892836896798746	1	0.154078844289915	0.242503874029569	-0.456272061186127	-0.363450509132393	0.0721253355811011	0.245630042854998	-0.0928215520537333
chr1	193096518	193096618	101	-	utr3	GLRX2	0.361736707345209	0.89209729494788	0.356064481530519	1	0.777607838413161	0.847638263460371	-0.306322579248721	-0.304371644614739	0.40244627732447	0.672112123409285	-0.00195093463398183
chr1	197084328	197086804	2477	-	exon	ASPM	0.990478272563439	0.999123079192215	0.997499148031713	1	0.0888813633749679	0.155022504548716	0.237700476313582	-0.175057339862445	0.566316143272099	0.795383642992189	0.412757816176027
chr1	197090343	197091919	1577	-	exon	ASPM	0.771996900547484	0.977509751218977	0.788112830427137	1	0.0224389149772676	0.0494124013044157	-0.120630752585298	-0.175057339862445	0.566316143272099	0.795383642992189	0.0544265872771473
chr1	197101117	197101616	500	-	exon	ASPM	0.677536454406877	0.964755047985547	0.684659580953645	1	1.70414246245977e-12	3.84281093002717e-11	-1.07186597148098	-0.175057339862445	0.566316143272099	0.795383642992189	-0.896808631618534
chr1	197102066	197102415	350	-	exon	ASPM	0.0046112041651026	0.169438942654059	0.00122892577466544	1	6.4200136153985e-07	5.38813460582418e-06	-0.910751177015383	-0.175057339862445	0.566316143272099	0.795383642992189	-0.735693837152938
chr1	197104263	197104413	151	-	exon	ASPM	0.0137834928424473	0.279038665802452	0.00157897794182349	1	0.000365440787575149	0.00145453238094845	-0.616754444854505	-0.175057339862445	0.566316143272099	0.795383642992189	-0.44169710499206
chr1	197142361	197142510	150	-	exon	ASPM	0.79794441084723	0.977979514106913	0.750416411050265	1	0.453004912242932	0.567173607276692	-1.34891581539421	-0.175057339862445	0.566316143272099	0.795383642992189	-1.17385847553176
chr1	197510427	197510826	400	-	utr3	DENND1B	0.581641013567393	0.948282345533685	0.607688566059789	1	0.136776146856283	0.220333559058049	-0.587373067938103	0.591916418026822	0.2930378897652	0.569877705221771	-1.17928948596492
chr1	200406987	200407836	850	-	utr3	ZNF281	0.642102842573403	0.960639792915557	0.641223190689989	1	6.83068364523401e-07	5.67641008760987e-06	-1.11058575065346	0.0541657301379392	0.818502761765324	0.930318474280214	-1.1647514807914
chr1	200408086	200408785	700	-	exon	ZNF281	0.125735485768158	0.685098858191467	0.149142724633612	1	0.053103417303182	0.101689272814026	-0.660776303869355	0.0541657301379392	0.818502761765324	0.930318474280214	-0.714942034007294
chr1	200408885	200409335	451	-	exon	ZNF281	0.6298138760153	0.956961664091329	0.568875445054459	1	0.454704504875629	0.568964276292342	-1.02967759633859	0.0541657301379392	0.818502761765324	0.930318474280214	-1.08384332647653
chr1	200617816	200617916	101	-	exon	KIF14	0.140271919983002	0.710798698380947	0.0592740248151237	1	0.00418579406647823	0.011822952270693	-0.479118993262242	0.46140907398965	0.0910572075421017	0.286444140038224	-0.940528067251891
chr1	200618016	200618115	100	-	exon	KIF14	0.361660576876052	0.89209729494788	0.301266161948197	1	0.943605186124162	0.968911726118255	-0.0656414816837136	0.46140907398965	0.0910572075421017	0.286444140038224	-0.527050555673363
chr1	200644278	200648547	4270	-	exon	DDX59	0.633970720567309	0.958290904311725	0.635934422788213	1	2.92952358157802e-05	0.000160926971605281	0.0228391472264342	-0.171560730873074	0.615240668751681	0.825829297494384	0.194399878099509
chr1	200666202	200666302	101	-	exon	DDX59	0.816116575959801	0.9805489919238	0.801231250531819	1	4.5286760941128e-05	0.000235889486809254	-1.6499894863776	-0.171560730873074	0.615240668751681	0.825829297494384	-1.47842875550452
chr1	202135172	202135558	387	-	exon	ARL8A	0.60934027465264	0.953523295037701	0.67538267544405	1	0.0554518515472547	0.105200795607539	0.723865273838362	0.44039997373804	0.0422645679382848	0.173878005038201	0.283465300100322
chr1	202147063	202148154	1092	-	utr3	PTPN7	0.723391964986649	0.969453035822353	0.701177048704889	1	0.845501516496688	0.899818669681099	0.409800701874439	0.250790715525635	0.133481468691205	0.364239862886546	0.159009986348804
chr1	202728688	202729330	643	-	utr3	KDM5B	0.658799056251915	0.963471556596995	0.695027739560287	1	5.06725403041051e-06	3.39254728281101e-05	0.213240528109989	0.549110955911581	0.0491353032786268	0.192295091755564	-0.335870427801591
chr1	202729779	202729979	201	-	exon	KDM5B	0.343646808691942	0.881586236144329	0.391545455873719	1	0.000827071425381475	0.00296577574680912	0.384044298837601	0.549110955911581	0.0491353032786268	0.192295091755564	-0.165066657073979
chr1	202733632	202733732	101	-	exon	KDM5B	0.216478929396334	0.805639658790968	0.142684458400128	1	0.451464203382093	0.565747636651959	0.21937288212944	0.549110955911581	0.0491353032786268	0.192295091755564	-0.329738073782141
chr1	202880940	202881039	100	-	utr3	RABIF	0.0727251451100164	0.571740548374217	0.0994004781980888	1	0.105644503582537	0.178487240888081	0.21199850735686	1.10446392143089	1.92129486569306e-05	0.000404398133164666	-0.892465414074031
chr1	202891741	202891938	198	-	utr3	KLHL12	0.37373208394987	0.895825863068492	0.376433254243272	1	0.817994157202457	0.879406171888932	-0.115223388113556	-0.0918645703849996	0.731279502963871	0.889567248377524	-0.0233588177285559
chr1	202941122	202941372	251	-	utr3	ADIPOR1	0.027441255766816	0.375148904350442	0.0329726777936809	1	3.63160365076079e-17	1.62626547936719e-15	-0.77216098018783	0.0342484025444847	0.893463337474278	0.962278253624288	-0.806409382732315
chr1	203178980	203179129	150	-	utr3	CHI3L1	0.384013137287911	0.897068845870913	0.402360487544159	1	6.57641944433224e-30	1.17384455800032e-27	0.892982147058543	1.21401120647451	4.238995806947e-07	1.39078267053359e-05	-0.321029059415963
chr1	204403437	204403735	299	-	utr3	PPP1R15B	0.862427904328557	0.986650060251095	0.886833036106556	1	3.25117902123725e-08	3.61422734527541e-07	0.344048197707275	-0.423188193152828	0.0589609225634958	0.215679181398756	0.767236390860103
chr1	204405975	204409850	3876	-	utr3	PPP1R15B	0.929893766264546	0.994582857207903	0.956725781518355	1	0.145387940022475	0.231877845948255	-0.806423553758862	-0.423188193152828	0.0589609225634958	0.215679181398756	-0.383235360606034
chr1	204410447	204410845	399	-	exon	PPP1R15B	0.266992346305993	0.845687079414109	0.268217178105146	1	0.348765161569814	0.464714634904243	-0.78267467840905	-0.423188193152828	0.0589609225634958	0.215679181398756	-0.359486485256222
chr1	205083573	205083770	198	-	exon	TMEM81	0.940009859228553	0.995723825595911	0.952056188961296	1	0.00401002550654325	0.0113841965153276	0.276866086190003	-0.161582254824763	0.769412754586834	0.908183998176449	0.438448341014766
chr1	205084115	205084263	149	-	exon	TMEM81	0.603526044752663	0.952135683839678	0.531087245842114	1	0.598520651844816	0.700695436494553	-0.191959238559121	-0.161582254824763	0.769412754586834	0.908183998176449	-0.0303769837343585
chr1	205086191	205086290	100	-	utr3	RBBP5	0.108370604438625	0.65336853951032	0.114692574616808	1	0.959260342086741	0.976834577361613	0.409292190422486	-0.0778796068840311	0.853445424770799	0.945939510056445	0.487171797306517
chr1	205147398	205147548	151	-	utr3	DSTYK	0.709292330179488	0.968659787602831	0.619799449876387	1	0.0159651966006235	0.0372609459520629	0.777451239567009	-0.406579613048507	0.22294348107095	0.490309076793174	1.18403085261552
chr1	205616617	205619323	2707	-	utr3	ELK4	0.0724359362670033	0.570883470343117	0.035249766048085	1	0.000430194051642201	0.00167749206660357	-1.13944806566756	0.0160722458048413	0.955534414407156	0.984351821000463	-1.1555203114724
chr1	205620022	205620322	301	-	exon	ELK4	0.308650995525125	0.866678408805737	0.290264833362633	1	0.000101693565216174	0.000477496314184724	-0.258311168279266	0.0160722458048413	0.955534414407156	0.984351821000463	-0.274383414084107
chr1	205620472	205620622	151	-	exon	ELK4	0.328190644208599	0.875296263509062	0.216453934129223	1	0.623857997659189	0.722683035131161	-0.0780367547155774	0.0160722458048413	0.955534414407156	0.984351821000463	-0.0941090005204187
chr1	205663099	205663346	248	-	exon	SLC45A3	0.245068503981029	0.829214280233022	0.248018523005533	1	0.694392450472026	0.780560184923894	-0.396260335413628	-0.152308151409848	0.473085802487329	0.728495663298447	-0.24395218400378
chr1	205717665	205717765	101	-	utr3	NUCKS1	0.149792278001913	0.722888405650831	0.101210213578844	1	0.0100793089854987	0.025197380704971	-0.983726950737594	-0.00782820768994512	0.9677823325098	0.989159517285526	-0.975898743047649
chr1	205718065	205727725	9661	-	utr3	NUCKS1	0.0670230498464395	0.551449875915692	0.143432225088918	1	0.0161651849232414	0.0376375874576957	0.083456826196153	-0.00782820768994512	0.9677823325098	0.989159517285526	0.0912850338860981
chr1	205769180	205769578	399	-	utr3	RAB29	0.358921975941364	0.891671646304531	0.399793481505569	1	0.0124562989715669	0.0301429591114508	-0.0479087468602308	-0.351180741359633	0.148308011781895	0.388461594311968	0.303271994499402
chr1	205978234	205978583	350	-	utr3	RAB7B	0.794605261404397	0.977979514106913	0.838620662968251	1	0.595217337302592	0.697732801372282	-1.94894544405156	-1.95020190289041	4.09436933723355e-12	3.43442960957699e-10	0.00125645883885128
chr1	206602388	206602487	100	-	exon	EIF2D	0.494009559381447	0.932328093230242	0.443068428342427	1	0.0121838229266145	0.0295966241036967	-0.940477783512838	-0.561450359831889	0.0045524776448826	0.036378417308525	-0.379027423680949
chr1	206602985	206603085	101	-	exon	EIF2D	0.00389709132471258	0.160487779143823	0.0358329283199217	1	0.0279773697325699	0.0594914776192299	-0.955236342481217	-0.561450359831889	0.0045524776448826	0.036378417308525	-0.393785982649328
chr1	206904436	206904586	151	-	utr3	FCMR	0.339648878432596	0.880220857117621	0.363833896226189	1	0.722797693891831	0.802594863286706	1.02339911672117	1.12786562122064	0.00822636898942124	0.0561437319245951	-0.104466504499461
chr1	206958015	206958563	549	-	utr3	FCAMR	0.305575811009863	0.864416793649975	0.24324346613042	1	0.18889218808329	0.286118847203285	0.0248710244065625	1.31818308887231	0.0280572681697575	0.133006448328127	-1.29331206446575
chr1	206960513	206960762	250	-	utr3	FCAMR	0.453619624821419	0.918472839968341	0.422969473248688	1	0.550975947650306	0.658479647734094	-0.215073532298213	1.31818308887231	0.0280572681697575	0.133006448328127	-1.53325662117053
chr1	209614920	209615020	101	-	utr3	LAMB3	0.481527180249873	0.925159131821543	0.367082679088028	1	0.46216074536058	0.576189190944873	-2.51785335502321	-2.19347050925764	9.46812591176048e-06	0.000217869254088456	-0.324382845765575
chr1	209779258	209779607	350	-	utr3	C1orf74	0.384195934782253	0.897215297486887	0.311733511561056	1	0.103557000713721	0.175451586904411	-0.128002802736992	0.00741191854798607	0.988987260916652	0.996197881555888	-0.135414721284978
chr1	209782795	209783243	449	-	utr3	C1orf74	0.509714723123598	0.934588944225723	0.51182261481921	1	0.362667631018671	0.478509826954671	-0.0277605265487196	0.00741191854798607	0.988987260916652	0.996197881555888	-0.0351724450967056
chr1	211575449	211575648	200	-	exon	SLC30A1	0.254117675113973	0.834309144227818	0.248517325800529	1	0.621421618584156	0.720453405206935	-0.26801210257703	0.372913166594967	0.398493499358873	0.668724480839942	-0.640925269171996
chr1	211941739	211942086	348	-	utr3	INTS7	0.218633870174616	0.807092058468659	0.16709362260452	1	0.0550982146594846	0.104765142442558	0.00677570661049119	0.592752984566839	0.029104794185301	0.136040745371206	-0.585977277956348
chr1	212364968	212365215	248	-	utr3	TMEM206	0.294806352406703	0.857138039066378	0.378428859429823	1	0.205806052146246	0.305875159277304	-0.637162095171819	-0.0511221136939745	0.805646061939093	0.925548277868582	-0.586039981477844
chr1	212726402	212726801	400	-	utr3	NSL1	0.840783881395824	0.984802104663642	0.803509044475327	1	0.0131077912957892	0.0314731032761532	-0.0813578093736084	-0.257856964677115	0.275190937451518	0.549680114633679	0.176499155303506
chr1	212738373	212739569	1197	-	utr3	NSL1	0.122514362596359	0.677485268094268	0.213967524619222	1	0.00815985804399331	0.0210525002018582	-0.626714577082284	-0.257856964677115	0.275190937451518	0.549680114633679	-0.368857612405169
chr1	212856647	212856846	200	-	exon	FLVCR1-AS1	0.86853891335318	0.986660653008095	0.868661255407296	1	0.0624593500380942	0.116179119774329	0.461209492666054	1.04263251594641	0.0259329857048336	0.125450818347133	-0.581423023280353
chr1	213001801	213002050	250	-	exon	ANGEL2	0.20112243341003	0.790031567024726	0.109719721634312	1	0.026632151400644	0.057050245892556	-1.05401835875909	-0.0397007478820574	0.867140964712444	0.951519290315988	-1.01431761087703
chr1	213008338	213011229	2892	-	utr5	ANGEL2	0.397016088824494	0.898494709307692	0.38039212136031	1	0.00106400431736932	0.00367715481702248	-1.1095691581369	-0.0397007478820574	0.867140964712444	0.951519290315988	-1.06986841025484
chr1	217430984	217449266	18283	-	utr3	GPATCH2	0.706652720805407	0.968659787602831	0.74543851875077	1	0.32413041888743	0.438904241752367	-0.257367448699522	0.283835904393055	0.362806525231897	0.638671509526387	-0.541203353092577
chr1	217611069	217620367	9299	-	exon	GPATCH2	0.627845883080131	0.956961664091329	0.645616897039381	1	0.000256172697831553	0.00106827133913106	-0.419547830045476	0.283835904393055	0.362806525231897	0.638671509526387	-0.703383734438531
chr1	219968651	219969152	502	-	utr3	EPRS	0.45305531493683	0.91805548522433	0.579025606785634	1	0.124226284398154	0.204112498661715	-0.775980549023405	-1.02726544595796	3.1368419547805e-08	1.36959345656416e-06	0.251284896934554
chr1	221701621	221701720	100	-	utr3	DUSP10	0.14811669494164	0.722089409835261	0.13917786096254	1	0.0928949566529065	0.160673916427226	0.77678543483505	-0.238308338341976	0.66924418122743	0.857806764420361	1.01509377317703
chr1	221702362	221702510	149	-	utr3	DUSP10	0.756645169311036	0.974579486417955	0.71034905878272	1	0.050539029828291	0.0975599581133179	0.547143426632946	-0.238308338341976	0.66924418122743	0.857806764420361	0.785451764974922
chr1	221738996	221739144	149	-	exon	DUSP10	0.772339623862203	0.977509751218977	0.752174913285386	1	0.00808736193287162	0.0209037605089297	-0.57077417797941	-0.238308338341976	0.66924418122743	0.857806764420361	-0.332465839637433
chr1	222659616	222659765	150	-	exon	RP11-378J18.8	0.852616806677122	0.985682960888177	0.848648183395237	1	0.401656276186183	0.517190610455953	-0.425459297577469	-0.207241350363606	0.802623825203264	0.924573215480576	-0.218217947213863
chr1	223780448	223784117	3670	-	utr3	TP53BP2	0.439536655147993	0.914405670294	0.362764349905139	1	0.38128354326851	0.496507022589584	0.372208111341744	0.199355684418842	0.435328242850822	0.698315844766535	0.172852426922902
chr1	223795927	223796476	550	-	utr3	TP53BP2	0.815956549790202	0.9805489919238	0.817916506025572	1	0.0035137927342986	0.0102180576690606	-0.0550416696413157	0.199355684418842	0.435328242850822	0.698315844766535	-0.254397354060158
chr1	224227384	224227532	149	-	utr3	NVL	0.393711909823149	0.898494709307692	0.327143334607441	1	0.0135570234687832	0.0324227511643498	-0.45058240049213	0.13178715680243	0.592332308918652	0.812141794447357	-0.58236955729456
chr1	224389485	224393901	4417	-	utr3	WDR26	0.569824020994748	0.945701914361765	0.747364228569084	1	0.320578747723487	0.43544420899247	0.644523225679395	0.372636242286479	0.116948270400761	0.335442678334858	0.271886983392916
chr1	225919926	225920124	199	-	utr3	PYCR2	0.294320339148642	0.856978651402314	0.322682778955942	1	9.91985750770781e-06	6.18673002929041e-05	-0.155277197700337	-0.430517101090408	0.00766619506454183	0.0531082056790148	0.275239903390071
chr1	225985235	225991256	6022	-	utr3	SDE2	0.106398994885523	0.649094719607086	0.177722330508527	1	0.224416803692753	0.327883668733768	-0.27214808658687	-0.41608055546581	0.171536012210946	0.424304941302729	0.14393246887894
chr1	226146567	226154698	8132	-	utr3	ACBD3	0.608532668790554	0.953496457726964	0.608337861794718	1	0.38653851202229	0.501649007973219	-0.406215021851412	0.381306604763199	0.231494063999994	0.500176335549483	-0.787521626614611
chr1	226159346	226161617	2272	-	exon	ACBD3	0.846556243118867	0.985395770412247	0.861340536014456	1	0.683958415303586	0.771706285358115	-0.249169707634741	0.381306604763199	0.231494063999994	0.500176335549483	-0.630476312397939
chr1	226374305	226379592	5288	-	exon	PARP1	0.517926336853543	0.934731550097129	0.537629577816753	1	0.0185361310125262	0.042128477102178	-0.75120657605383	-0.555538982761317	0.00223287876098825	0.0210499221614735	-0.195667593292512
chr1	226385668	226392252	6585	-	exon	PARP1	0.919194151792022	0.994276978816011	0.964552663094486	1	0.385206469439146	0.500484066762589	-0.530311402431626	-0.555538982761317	0.00223287876098825	0.0210499221614735	0.0252275803296911
chr1	226735751	226736000	250	-	exon	ITPKB	0.624030575979451	0.956128904644611	0.617481555619125	1	0.236622525724206	0.342163084037296	-1.31581997433295	-0.709108287867853	0.00545426408847273	0.0416667603851564	-0.606711686465098
chr1	226736100	226736449	350	-	exon	ITPKB	0.527174201232733	0.937181750928188	0.488091075524101	1	5.12191786603675e-08	5.45921489623917e-07	-0.640077966797163	-0.709108287867853	0.00545426408847273	0.0416667603851564	0.0690303210706893
chr1	227732359	227732458	100	-	utr3	JMJD4	0.999898260065731	1	0.969761885191937	1	0.00758609848770714	0.019777540862932	-0.237519740111188	-1.40026170828479	5.64329165115953e-07	1.79279795216314e-05	1.16274196817361
chr1	228100776	228101122	347	-	utr3	C1orf35	0.26791993036586	0.846298424109308	0.298699903028454	1	2.6841184210665e-06	1.93491653869031e-05	-0.106229170608057	-0.597629050477943	0.0118470472493258	0.0726436876346848	0.491399879869886
chr1	228101355	228101503	149	-	exon	C1orf35	0.0294894075385978	0.392756028135095	0.0278279804398185	1	0.0161031601395422	0.0375276477470428	0.0562655126593294	-0.597629050477943	0.0118470472493258	0.0726436876346848	0.653894563137273
chr1	228103827	228104173	347	-	exon	C1orf35	0.77762302856737	0.977509751218977	0.729588241054968	1	0.189535583707572	0.287009732623499	-0.366488908752824	-0.597629050477943	0.0118470472493258	0.0726436876346848	0.231140141725119
chr1	228104272	228104668	397	-	exon	C1orf35	0.634945002250598	0.958862434944973	0.593994865347192	1	0.976236895926442	0.983416316896937	0.200886024273665	-0.597629050477943	0.0118470472493258	0.0726436876346848	0.798515074751608
chr1	228394422	228394522	101	-	utr3	TRIM11	0.944922323032178	0.99600770188695	0.908809180216019	1	1.16012476925715e-13	3.14823580316827e-12	-0.151412236455072	-0.608617051748212	0.0223108069367643	0.113030140864681	0.457204815293139
chr1	228395172	228395902	731	-	utr3	TRIM11	0.841128591526832	0.9849046142862	0.8003382787222	1	4.51233499982505e-05	0.000235231680184216	-0.353976303654706	-0.608617051748212	0.0223108069367643	0.113030140864681	0.254640748093506
chr1	229325080	229327003	1924	-	utr3	CCSAP	0.137580014205426	0.706982774214638	0.21137212923179	1	0.548309233225631	0.656220881355031	0.239214258472002	0.976961912913038	0.0111181572365058	0.0695703471190467	-0.737747654441036
chr1	229518066	229518215	150	-	utr3	ABCB10	0.29182199453557	0.854894888628095	0.292070717842404	1	0.227906334231955	0.332059895806112	0.227322658668324	0.49385747714215	0.0525743752563213	0.200950945424161	-0.266534818473825
chr1	229594006	229599248	5243	-	utr3	TAF5L	0.677545096381592	0.964755047985547	0.606719248250591	1	0.000504177164344415	0.00192568933204845	0.0351850053015487	0.429255848514369	0.167232125168123	0.41778589016473	-0.39407084321282
chr1	229602229	229602677	449	-	exon	TAF5L	0.986900867765867	0.998853113064454	0.994760107964784	1	0.000104703449634821	0.000489272425229381	-0.71782313441934	0.429255848514369	0.167232125168123	0.41778589016473	-1.14707898293371
chr1	230702822	230703120	299	-	utr3	AGT	0.464836023765628	0.920431898772118	0.528980204878312	1	0.161022235416477	0.250927963850326	-0.547246329559557	-0.663231235739711	0.00690321170820198	0.0490490127461672	0.115984906180154
chr1	230710069	230710268	200	-	exon	AGT	0.366676564981135	0.894572702745202	0.311026584346115	1	0.629312948938714	0.727151338190368	-1.65005611889002	-0.663231235739711	0.00690321170820198	0.0490490127461672	-0.986824883150313
chr1	230906293	230906392	100	-	utr3	TTC13	0.152594687153253	0.725368518489565	0.1680065775467	1	0.00940326207133904	0.0237480151913271	0.522137575238786	0.400253479025271	0.222713337799723	0.490074989882968	0.121884096213515
chr1	231019008	231019207	200	-	utr3	FAM89A	0.899726764485354	0.991420157478914	0.900377335692131	1	0.00338641357629293	0.00990445863197792	-1.02381162056922	-0.741846984135463	0.0163116065168066	0.0907396392578185	-0.281964636433752
chr1	231019806	231019955	150	-	utr3	FAM89A	0.764883706557432	0.975989392272154	0.759005217060917	1	2.20829891047003e-07	2.05023971372797e-06	-0.243297946123175	-0.741846984135463	0.0163116065168066	0.0907396392578185	0.498549038012288
chr1	231224309	231224458	150	-	utr3	C1orf131	0.971776421911085	0.997505965632104	0.998764071677415	1	7.16312987204756e-05	0.000353085744334729	0.509573758042421	0.274209828885857	0.249909846058689	0.519846672207105	0.235363929156564
chr1	231226808	231236720	9913	-	exon	C1orf131	0.433497714194252	0.912396373395519	0.38939929502883	1	0.549985691939723	0.657420172981712	-0.130117628559531	0.274209828885857	0.249909846058689	0.519846672207105	-0.404327457445388
chr1	231238905	231239004	100	-	exon	C1orf131	0.682109418127639	0.966133724233433	0.679216657231544	1	0.729431987825716	0.807767393462828	0.173962446874176	0.274209828885857	0.249909846058689	0.519846672207105	-0.100247382011681
chr1	231335652	231336152	501	-	exon	EXOC8	0.987582222575366	0.998853113064454	0.974355965835607	1	0.917997152409042	0.952573316341586	-0.491825798107551	0.361860546985522	0.388882679063055	0.660801742249845	-0.853686345093073
chr1	231366338	231366438	101	-	utr3	EGLN1	0.777955923832161	0.977509751218977	0.759486930681644	1	0.0282499132590298	0.0599884635944513	1.11486484081516	0.797772017677081	0.00224087029793495	0.0210931671825519	0.317092823138079
chr1	232983485	232984283	799	-	utr3	PCNX2	0.420896384641136	0.907188133655928	0.363941409391211	1	0.0790502311204612	0.140841217347055	-1.77938642166026	-1.34634473507945	0.00222422988583613	0.020982928806658	-0.433041686580802
chr1	234391363	234391613	251	-	utr3	TARBP1	0.790970104935831	0.977979514106913	0.725468520893624	1	2.10258582978583e-06	1.55461319841749e-05	1.04894198232287	1.07585845235666	6.03254293309006e-05	0.00110691962354157	-0.0269164700337903
chr1	234406246	234406396	151	-	exon	TARBP1	0.982934668540084	0.998107875061154	0.953780089980198	1	8.98114634508452e-05	0.000428854813983633	1.45211966468003	1.07585845235666	6.03254293309006e-05	0.00110691962354157	0.376261212323368
chr1	234407095	234407494	400	-	exon	TARBP1	0.291248191312158	0.854894888628095	0.352274306512047	1	0.00296879920638661	0.00883182918838908	0.986033124351009	1.07585845235666	6.03254293309006e-05	0.00110691962354157	-0.0898253280056481
chr1	234407644	234407744	101	-	exon	TARBP1	0.131642175812864	0.696506850125387	0.140464769662686	1	0.000226064100820162	0.000959768961371493	-0.0382868496738353	1.07585845235666	6.03254293309006e-05	0.00110691962354157	-1.11414530203049
chr1	234606805	234608079	1275	-	utr3	IRF2BP2	0.714709183708394	0.968659787602831	0.809190410366612	1	0.54804153251773	0.655962442538458	0.765632214641812	0.436245989876284	0.12948403923306	0.357698608056545	0.329386224765527
chr1	235131677	235160601	28925	-	utr3	ARID4B	0.582230836906339	0.948282345533685	0.504530774658685	1	0.00195014659759183	0.00619558982985241	-0.0347031046089653	0.289835697868246	0.262701202490053	0.534441586141055	-0.324538802477211
chr1	235168434	235168534	101	-	utr3	ARID4B	0.877298360575379	0.988101217894406	0.838437477660759	1	0.00550028990609759	0.0149903599956935	0.181329619339994	0.289835697868246	0.262701202490053	0.534441586141055	-0.108506078528251
chr1	235181802	235182600	799	-	exon	ARID4B	0.400631369431716	0.899473158983737	0.327568183426109	1	0.450021730680722	0.564218974368499	0.26902169407349	0.289835697868246	0.262701202490053	0.534441586141055	-0.0208140037947558
chr1	235196037	235220487	24451	-	exon	ARID4B	0.420101698032201	0.907188133655928	0.381404867253875	1	0.532330981480787	0.640917844595265	0.130535740894672	0.289835697868246	0.262701202490053	0.534441586141055	-0.159299956973574
chr1	235450072	235450220	149	-	utr3	B3GALNT2	0.0366152013645535	0.42906294625135	0.0350781838134469	1	0.704752856071795	0.788360221113766	-0.167726001930067	-0.906136039111764	0.0820119723360146	0.267068247262891	0.738410037181697
chr1	235731144	235733569	2426	-	utr3	LYST	0.543563094850298	0.939318858385569	0.597216318055441	1	0.72552408858905	0.805057943672974	1.39033912430681	0.819015849419823	0.000123820443508316	0.00207725567690602	0.571323274886988
chr1	235737776	235737876	101	-	exon	LYST	0.962149548222161	0.997505965632104	0.940115873746059	1	0.0148032113788067	0.0349675857975056	2.30153294005295	0.819015849419823	0.000123820443508316	0.00207725567690602	1.48251709063313
chr1	235738126	235738275	150	-	exon	LYST	0.0151751203362347	0.293162042715094	0.0295812031056381	1	0.0311772558272924	0.0651888076388842	0.869493595360978	0.819015849419823	0.000123820443508316	0.00207725567690602	0.0504777459411545
chr1	235759159	235759259	101	-	utr3	LYST	0.419019142992758	0.907188133655928	0.416107113729422	1	0.0504400167401171	0.0973984964417955	-0.592960230921843	0.819015849419823	0.000123820443508316	0.00207725567690602	-1.41197608034167
chr1	235759359	235762728	3370	-	utr3	LYST	0.69356888683183	0.966459742626558	0.704510360395535	1	4.48826839188328e-09	5.8338282390089e-08	0.0571432381331091	0.819015849419823	0.000123820443508316	0.00207725567690602	-0.761872611286714
chr1	235805926	235806126	201	-	exon	LYST	0.396964667563774	0.898494709307692	0.416989803506919	1	0.0885827690303446	0.154620047928771	-0.00149213932717967	0.819015849419823	0.000123820443508316	0.00207725567690602	-0.820507988747003
chr1	235808806	235809405	600	-	exon	LYST	0.76590154241531	0.9762421843441	0.765644206560263	1	0.00885010065011047	0.0225759511954207	0.685642874425343	0.819015849419823	0.000123820443508316	0.00207725567690602	-0.13337297499448
chr1	235810004	235810303	300	-	exon	LYST	0.177981748327543	0.761534427392564	0.186827970360913	1	1.38892321357367e-08	1.67158821325917e-07	0.0899416351397175	0.819015849419823	0.000123820443508316	0.00207725567690602	-0.729074214280106
chr1	235977569	235977768	200	-	utr3	NID1	1.72503582666404e-05	0.00705205775203658	3.14164841420122e-06	0.0397952604626869	2.00231086580983e-07	1.87409790268892e-06	-0.620374341549399	1.08213268956062	0.0304480831563021	0.139598804519524	-1.70250703111002
chr1	236549005	236549205	201	-	utr3	HEATR1	0.299008022419991	0.859975231096962	0.322811286532547	1	0.197433172993764	0.296340285883087	0.740813692731425	-0.779625817145028	0.00449400976318264	0.0360282477624642	1.52043950987645
chr1	236550655	236550905	251	-	utr3	HEATR1	0.000995274811893193	0.0755888598157737	0.00170138520016201	1	9.42209583008448e-11	1.62457442795457e-09	-1.10340435542027	-0.779625817145028	0.00449400976318264	0.0360282477624642	-0.323778538275242
chr1	241497653	241500567	2915	-	utr3	FH	0.483631074510198	0.92668196860034	0.438881368802062	1	0.728503856835229	0.807277909008652	0.120251027200928	-0.30477355480687	0.232242891737017	0.500903351551351	0.425024582007798
chr1	241506095	241508678	2584	-	exon	FH	0.0965292829338025	0.629934875393931	0.190170259485268	1	0.96997931658932	0.981149476954927	0.358027537782952	-0.30477355480687	0.232242891737017	0.500903351551351	0.662801092589822
chr1	241593647	241594143	497	-	utr3	OPN3	0.0586603626429394	0.529159896953477	0.147588897596405	1	2.25903557787802e-07	2.09274545895089e-06	1.38207212026271	1.42085211090972	1.72973967138539e-05	0.000370957268568645	-0.0387799906470088
chr1	241628903	241629002	100	-	utr3	CHML	0.946760060062758	0.996300154596834	0.916965413430574	1	0.00118199672900312	0.00402889847946653	0.932124654279186	0.38238522861489	0.132264633189939	0.362265107601461	0.549739425664296
chr1	241634076	241634374	299	-	exon	CHML	0.276421685097965	0.849815674078929	0.188474069922931	1	0.243452525907603	0.349883631302682	-0.221489623810098	0.38238522861489	0.132264633189939	0.362265107601461	-0.603874852424988
chr1	241634673	241634772	100	-	exon	CHML	0.392101065914259	0.898494709307692	0.270828448549599	1	0.173877966636231	0.267097632870419	-2.45936428121677	0.38238522861489	0.132264633189939	0.362265107601461	-2.84174950983166
chr1	243165723	243165823	101	-	exon	CEP170	0.600988413202243	0.951358444865574	0.519165321477661	1	0.721991393624974	0.801980623315741	-1.68521660173984	-0.251960765458624	0.276714110616397	0.551226939117456	-1.43325583628121
chr1	244424040	244424399	360	-	exon	ADSS	0.393933808784347	0.898494709307692	0.359857966958043	1	0.18123834652882	0.276527036547042	-0.91725665835848	-0.676583521657521	0.0346855532301592	0.152429227183407	-0.240673136700959
chr1	244840688	244840837	150	-	exon	HNRNPU	0.0395251767361173	0.442166117312633	0.180642415807618	1	0.00804907665064522	0.0208175404884953	1.30414431619008	0.398645186760787	0.0106660615980261	0.0675173594391036	0.905499129429293
chr1	244841835	244841984	150	-	exon	HNRNPU	0.00138986588728353	0.0867673418204147	0.00630169880377921	1	0.128199423032296	0.209318785137199	1.21454023815707	0.398645186760787	0.0106660615980261	0.0675173594391036	0.815895051396281
chr1	244846883	244851176	4294	-	utr3	HNRNPU	0.377006080163565	0.895825863068492	0.486753725338731	1	0.411188172817828	0.52604358107413	0.315372103899983	0.398645186760787	0.0106660615980261	0.0675173594391036	-0.0832730828608044
chr1	244854318	244854986	669	-	utr3	HNRNPU	0.478163228272855	0.923612835478703	0.527848105551009	1	5.7903819920998e-08	6.09480988254823e-07	0.489108566320483	0.398645186760787	0.0106660615980261	0.0675173594391036	0.0904633795596962
chr1	244855465	244856333	869	-	exon	HNRNPU	0.213818435142388	0.801692611999848	0.273681450027337	1	0.078435115501333	0.139882946629383	0.655542372858476	0.398645186760787	0.0106660615980261	0.0675173594391036	0.256897186097689
chr1	244856482	244856883	402	-	exon	HNRNPU	0.538021028169643	0.938142068033437	0.629912258330321	1	0.079332259267727	0.141244411590321	0.606699452833423	0.398645186760787	0.0106660615980261	0.0675173594391036	0.208054266072635
chr1	244857654	244858096	443	-	exon	HNRNPU	0.301863706247006	0.860827801365507	0.291764876406716	1	1.29467473263817e-08	1.56559283270263e-07	0.464732967716955	0.398645186760787	0.0106660615980261	0.0675173594391036	0.0660877809561675
chr1	244862490	244862773	284	-	utr5	HNRNPU	0.28681047967697	0.854503869864923	0.335694131318158	1	0.000331379095002319	0.00133701600476421	0.578200751821247	0.398645186760787	0.0106660615980261	0.0675173594391036	0.17955556506046
chr1	244863694	244864193	500	-	exon	HNRNPU	3.23309051396928e-06	0.00272024087749663	5.91645495596612e-06	0.0749023197425311	4.02976970263036e-28	6.38365893017932e-26	0.776308332932947	0.398645186760787	0.0106660615980261	0.0675173594391036	0.37766314617216
chr1	246541009	246544527	3519	-	utr3	TFB2M	0.190239475030656	0.775779739576552	0.179511816176994	1	0.741064215358491	0.818004250608672	-0.316952449846564	-0.122980008588877	0.818275681557366	0.930318474280214	-0.193972441257688
chr1	246840542	246840641	100	-	utr3	AHCTF1	0.335427176912322	0.878823364277415	0.326541264014804	1	0.111393222168597	0.186336629427486	-0.303513976330831	-0.409457380451361	0.0906990654737019	0.285739812559888	0.10594340412053
chr1	246840940	246843802	2863	-	utr3	AHCTF1	0.376640063025542	0.895825863068492	0.373731422956189	1	1.66385803412637e-05	9.78835615100813e-05	-0.0246461115577449	-0.409457380451361	0.0906990654737019	0.285739812559888	0.384811268893616
chr1	246849638	246849887	250	-	exon	AHCTF1	0.0517327740478567	0.498050111617508	0.115800307773346	1	0.0198565460095229	0.0445857561266273	-0.39858006197917	-0.409457380451361	0.0906990654737019	0.285739812559888	0.0108773184721911
chr1	246850185	246850384	200	-	exon	AHCTF1	0.360505461805751	0.89209729494788	0.358747911149105	1	0.353484741263505	0.469227204989253	-0.789867796492375	-0.409457380451361	0.0906990654737019	0.285739812559888	-0.380410416041015
chr1	246850882	246851181	300	-	exon	AHCTF1	0.817997458149628	0.981146758416149	0.775080978276318	1	0.00964332749281133	0.0242624358380778	-0.752771000032086	-0.409457380451361	0.0906990654737019	0.285739812559888	-0.343313619580725
chr1	247100308	247100655	348	-	utr3	ZNF669	0.0855998903462439	0.603341162601752	0.0398264541118164	1	0.0258456361850547	0.0556475955442064	-0.471223804264974	0.0568878213988012	0.942796446347528	0.979735010887691	-0.528111625663775
chr1	247156424	247156673	250	-	utr3	ZNF124	0.524838693953389	0.936404444385654	0.500928110211296	1	0.0196380879653976	0.0441656590568738	0.388038304002195	0.880479331533401	0.0347389360130576	0.152535998563781	-0.492441027531205
chr1	247189900	247190783	884	-	exon	RP11-488L18.4	0.190822521738204	0.77705701372871	0.135768886822343	1	0.608149366697371	0.709087949595711	-0.0476889086975107	0.411322735244084	0.272261889329933	0.546197741025179	-0.459011643941595
chr1	247300356	247300955	600	-	utr3	ZNF496	0.184941922883932	0.769490968530807	0.16281761492882	1	6.9902596670845e-13	1.66517971355191e-11	-0.464255920566095	-0.872695453259725	1.83075632661448e-05	0.000389676484119892	0.408439532693629
chr1	248811145	248811594	450	-	utr3	SH3BP5L	0.665245081109299	0.96445656769157	0.596960375116283	1	0.000513800490024285	0.00195490973191337	0.179110606244552	0.207637387395905	0.517433106914729	0.759752603651289	-0.0285267811513529
chr1	248812094	248812293	200	-	exon	SH3BP5L	0.345592002983968	0.883135071327133	0.413955682788737	1	0.0890627802030651	0.155317546926303	-0.465901276492913	0.207637387395905	0.517433106914729	0.759752603651289	-0.673538663888818
chr1	248850056	248850155	100	-	utr3	ZNF692	0.612723935718851	0.953769432991668	0.618189585837064	1	5.28825739984306e-17	2.32701687597955e-15	-0.284569080989004	-0.131706473325078	0.62984478539768	0.833694561659486	-0.152862607663926
chr10	221318	236899	15582	+	exon	ZMYND11	0.202862504535331	0.791702252599304	0.101976220005682	1	0.150771548589501	0.238453492484056	-0.967243482904394	-0.293767750234505	0.427920002498016	0.692052597828494	-0.673475732669889
chr10	248358	249051	694	+	exon	ZMYND11	0.863006636233644	0.986650060251095	0.881388792927315	1	0.0854635447507293	0.150179939849958	-0.447670796296051	-0.293767750234505	0.427920002498016	0.692052597828494	-0.153903046061545
chr10	249251	252437	3187	+	utr3	ZMYND11	0.505818624357881	0.934588944225723	0.487882241172583	1	0.00279227733949766	0.00839737321391881	0.156555114516981	-0.293767750234505	0.427920002498016	0.692052597828494	0.450322864751486
chr10	1009572	1017340	7769	+	utr3	GTPBP4	0.000342773793113956	0.0381050200011681	0.0268697875779263	1	0.00256765840425134	0.00782209974929741	-0.0978643018443584	-0.481651071658708	0.00826084160117879	0.0563112933486279	0.383786769814349
chr10	5456823	5457022	200	+	utr3	NET1	0.777977645901163	0.977509751218977	0.765739478703274	1	0.00754938380032775	0.0197020883240432	0.285841026916109	0.390358687747053	0.222067951433888	0.489371434840979	-0.104517660830944
chr10	5458016	5458115	100	+	utr3	NET1	0.576220234896701	0.947999355685563	0.497584540279118	1	0.479594531588499	0.592503969313677	1.43124619720671	0.390358687747053	0.222067951433888	0.489371434840979	1.04088750945966
chr10	5458264	5458413	150	+	utr3	NET1	0.0977152744539223	0.632570174866221	0.133629019567441	1	0.171664346346442	0.264273841259532	0.750310711303517	0.390358687747053	0.222067951433888	0.489371434840979	0.359952023556464
chr10	5746258	5746855	598	+	exon	FAM208B	0.0719424100305781	0.568053683686926	0.113736545171367	1	0.0026070765487281	0.00791573739357716	-0.711717538795983	0.0250390648173693	0.906853603793806	0.96845860022772	-0.736756603613353
chr10	5746955	5747055	101	+	exon	FAM208B	0.379948123959283	0.895825863068492	0.363882488287345	1	0.211300059966212	0.312353395538529	-1.5626161134569	0.0250390648173693	0.906853603793806	0.96845860022772	-1.58765517827427
chr10	5747204	5747354	151	+	exon	FAM208B	0.072885777958261	0.571938987037178	0.0226791242636373	1	0.00259246105402742	0.00788424507820431	-1.42485807473629	0.0250390648173693	0.906853603793806	0.96845860022772	-1.44989713955366
chr10	5748948	5749545	598	+	exon	FAM208B	0.465785897444967	0.920431898772118	0.409608798373563	1	0.786341793400056	0.854071781604294	-0.271929560003519	0.0250390648173693	0.906853603793806	0.96845860022772	-0.296968624820888
chr10	5906058	5906606	549	+	utr5	FBXO18	0.223634311698505	0.81440161843539	0.257132054795788	1	0.414516746793706	0.52918008785299	-0.131086650194511	0.0589431639352943	0.815646628008589	0.929364472074343	-0.190029814129805
chr10	6097122	6106238	9117	+	exon	RBM17	0.983275782059868	0.998107875061154	0.985350548047691	1	4.73889261296036e-08	5.08518087079141e-07	1.37451134012161	1.04023362612578	0.00211957661822348	0.0201772249373087	0.334277713995833
chr10	6115218	6115318	101	+	exon	RBM17	0.83888257636595	0.984461356160407	0.854836252141393	1	4.97288670890663e-14	1.43230439231758e-12	1.31720776558691	1.04023362612578	0.00211957661822348	0.0201772249373087	0.276974139461126
chr10	6115417	6115765	349	+	utr3	RBM17	0.525662665229617	0.936579485507999	0.481579721085352	1	0.00360583875175511	0.0104425947214334	0.463368380680307	1.04023362612578	0.00211957661822348	0.0201772249373087	-0.576865245445475
chr10	6116661	6116810	150	+	utr3	RBM17	0.0542091963077481	0.507380461453538	0.0420576612781246	1	0.085442500208196	0.150179939849958	0.41359029705819	1.04023362612578	0.00211957661822348	0.0201772249373087	-0.626643329067592
chr10	6233353	6233951	599	+	utr3	PFKFB3	0.477551890913242	0.923612835478703	0.517920052195043	1	0.00232102637953165	0.00720234263168575	-0.00851135967020313	-0.40209159556678	0.0916596463418747	0.28748949307597	0.393580235896577
chr10	6584001	6584250	250	+	exon	PRKCQ-AS1	0.614116752986804	0.95424859200554	0.54660862897156	1	0.968934488034154	0.980642373459773	-1.94119213331727	-1.58247311113348	0.0259011809299881	0.125332568592168	-0.358719022183792
chr10	7964150	7964448	299	+	exon	TAF3	0.551158611578586	0.941453033631905	0.548012722038323	1	8.68162141545767e-10	1.28783689494894e-08	-1.16766682913204	-0.538382073558937	0.199368294571733	0.461193223742354	-0.629284755573101
chr10	7965094	8009092	43999	+	exon	TAF3	0.185248007506487	0.770210466065081	0.188122423300016	1	0.245427368459214	0.352202586398326	-0.0472875385187061	-0.538382073558937	0.199368294571733	0.461193223742354	0.491094535040231
chr10	11329091	11329290	200	+	utr3	CELF2	1.30967953935557e-05	0.00592770314366183	4.21117036523345e-05	0.532418269276466	4.81573739590022e-09	6.22118654620219e-08	-0.407628008979844	0.360648804567156	0.043077158336817	0.176070144366756	-0.768276813547
chr10	11869753	11869852	100	+	exon	PROSER2	0.481821732189241	0.925159131821543	0.344897358145079	1	0.917855084158353	0.952573316341586	-0.60359829120915	0.331846497132852	0.419951629509809	0.68633615004252	-0.935444788342003
chr10	11870495	11870792	298	+	utr3	PROSER2	0.0182267356065643	0.319927174988905	0.036663052549595	1	0.0897389978200647	0.156260280210728	1.15403505366108	0.331846497132852	0.419951629509809	0.68633615004252	0.822188556528226
chr10	12121183	12121531	349	+	utr3	DHTKD1	0.404417758734554	0.901267321517584	0.481604166006145	1	0.83048176845095	0.888684915273063	-0.122910837662555	-0.043087936638085	0.874160803173367	0.95414060953108	-0.0798229010244703
chr10	12123026	12123175	150	+	utr3	DHTKD1	0.762495835865553	0.975989392272154	0.791780159592677	1	0.00143701826952171	0.0047761165826511	-0.00805789655169489	-0.043087936638085	0.874160803173367	0.95414060953108	0.0350300400863902
chr10	13110285	13110384	100	+	utr3	OPTN	0.534169254595798	0.937647587934547	0.190348471343758	1	0.667477726616225	0.758842309231593	3.1289174865848	4.18555807992146	3.88575967195017e-05	0.000761412148377072	-1.05664059333666
chr10	13125458	13127840	2383	+	exon	OPTN	0.405973656216655	0.901267321517584	0.356443525613341	1	0.525645993763555	0.634973947094227	1.8925403406137	4.18555807992146	3.88575967195017e-05	0.000761412148377072	-2.29301773930777
chr10	13132195	13136812	4618	+	exon	OPTN	0.343100963101323	0.881586236144329	0.25749634716247	1	0.000181314677482493	0.000789893746213692	4.27211796702715	4.18555807992146	3.88575967195017e-05	0.000761412148377072	0.086559887105687
chr10	13195098	13195197	100	+	exon	MCM10	0.391781871485436	0.898494709307692	0.248377728739646	1	0.90121841714161	0.941716771144098	-1.0609186008393	-0.00864092465046827	0.981452288430877	0.993589153828833	-1.05227767618884
chr10	13209220	13209468	249	+	utr3	MCM10	0.779562861256384	0.977928643781026	0.790004302275843	1	0.0387493106646157	0.078308087075853	-0.568723825646172	-0.00864092465046827	0.981452288430877	0.993589153828833	-0.560082900995704
chr10	14843582	14843981	400	+	utr3	HSPA14	0.471065376965805	0.92124156534413	0.582320447398568	1	0.500637264936144	0.612410816460981	-0.00985256177323514	0.599324620010276	0.0715452784369938	0.244240778112496	-0.609177181783511
chr10	14897081	14897179	99	+	utr3	SUV39H2	0.38925409373777	0.897434340559716	0.254131324273878	1	0.535834215332508	0.644149782859881	-0.893297203091873	0.438124233254104	0.713374319884317	0.880290407971125	-1.33142143634598
chr10	15103638	15104182	545	+	utr3	RPP38	0.911741967879252	0.993367001928771	0.915941746892377	1	7.20017935930673e-05	0.000354360671924249	-0.00836846750687597	-0.00977745664316004	0.984673812444242	0.995031711742759	0.00140898913628407
chr10	17233625	17233811	187	+	exon	VIM	0.000509256028159475	0.0520467874585889	0.00238313802925834	1	1.03276674418673e-07	1.02733539631699e-06	0.155718332900651	-0.151216002071138	0.416748221859948	0.683791551535093	0.306934334971789
chr10	17234109	17234776	668	+	exon	VIM	0.0758911598963035	0.578234180379158	0.270386932660444	1	0.909285978927401	0.946867806980029	-0.0712496580064685	-0.151216002071138	0.416748221859948	0.683791551535093	0.0799663440646696
chr10	17714916	17715015	100	+	utr3	STAM	0.970739458709214	0.997505965632104	0.980589255961289	1	0.000147874699085257	0.000658705118280302	-0.796042622198415	0.214478777508213	0.547266267770389	0.782443496387067	-1.01052139970663
chr10	20279833	20280132	300	+	utr3	PLXDC2	0.136943262994624	0.706263518777022	0.125058733304734	1	0.123897722975444	0.203716033281224	3.38865100641957	4.10982359729911	9.36164730534987e-27	3.00773830783958e-24	-0.721172590879544
chr10	21673403	21673653	251	+	exon	MLLT10	0.097086175434182	0.630637161085284	0.0521717108027312	1	0.000296864997272796	0.00121517122430173	-1.43427948982627	0.115089776606784	0.623646430985387	0.830622574824557	-1.54936926643305
chr10	21735186	21740130	4945	+	exon	MLLT10	0.479586236921071	0.924059775327215	0.492082957751583	1	7.2336863600322e-12	1.48097749984956e-10	-0.328090337922327	0.115089776606784	0.623646430985387	0.830622574824557	-0.443180114529111
chr10	22319962	22320061	100	+	utr3	COMMD3	0.340904967608393	0.881193739998868	0.31275181141549	1	0.526748336652417	0.635941856758701	1.01699161344253	1.38975112608461	0.00032519997840604	0.00459544002680335	-0.37275951264208
chr10	22328141	22329940	1800	+	utr3	COMMD3-BMI1	0.917327965842574	0.993975187702326	0.899283335179624	1	0.224419075404143	0.327883668733768	1.06193299865649	NA	NA	NA	NA
chr10	22332647	22332744	98	+	exon	RP11-573G6.9	0.288061296469267	0.854503869864923	0.321923154813873	1	0.0785003946763431	0.139959974920272	-0.221119952640593	5.03566365363276	0.104894177019133	NA	-5.25678360627335
chr10	23440700	23440849	150	+	exon	OTUD1	0.896196798786018	0.991117973938529	0.877061059563534	1	0.258729288520542	0.367093178842457	-1.09672513749234	-0.84115082084359	0.323179809665813	0.601169521410254	-0.255574316648747
chr10	25024023	25024123	101	+	exon	THNSL1	0.874162354086536	0.987757661653816	0.872907133773737	1	0.467371303449668	0.581339875185352	-0.456661197430399	0.141647948817547	0.775328931849883	0.911359492827116	-0.598309146247946
chr10	25024820	25024970	151	+	exon	THNSL1	0.834539953920277	0.983390123798344	0.801541724573219	1	0.149477726775746	0.236791403928628	0.20906521723511	0.141647948817547	0.775328931849883	0.911359492827116	0.0674172684175623
chr10	25025269	25025468	200	+	utr3	THNSL1	0.302594871294684	0.861520300953448	0.227884223957395	1	0.280538296590169	0.392586333114754	-0.0757321163770836	0.141647948817547	0.775328931849883	0.911359492827116	-0.217380065194631
chr10	26513556	26541644	28089	+	exon	APBB1IP	0.906987074903407	0.992143940458856	0.940932859211323	1	0.657949112720683	0.751124925040142	0.0788997527788211	0.550226048291438	0.0477482302685756	0.188516611812166	-0.471326295512617
chr10	26567604	26567753	150	+	utr3	APBB1IP	0.5771663841772	0.948088147859564	0.619461201620239	1	1.27153508934939e-05	7.73975225135677e-05	0.63049820188527	0.550226048291438	0.0477482302685756	0.188516611812166	0.0802721535938314
chr10	27170097	27170545	449	+	exon	MASTL	0.143891044729379	0.715995231952486	0.157131976456657	1	0.360737351381849	0.47631011190479	0.257486054376384	0.218751071511167	0.526867238367887	0.76620508454423	0.0387349828652174
chr10	27186675	27186775	101	+	utr3	MASTL	0.272011947267499	0.848154123031127	0.201594714929184	1	0.620864030905232	0.719968018024916	0.906736834068985	0.218751071511167	0.526867238367887	0.76620508454423	0.687985762557818
chr10	27537906	27538056	151	+	utr3	RAB18	0.295180189148688	0.857138039066378	0.288090539667247	1	0.46580991015871	0.579975353857751	-0.0146008270759874	1.01672969071911	0.000908875457908005	0.0103937752164255	-1.0313305177951
chr10	28595738	28608282	12545	+	utr3	WAC	0.243939010993537	0.827259077910237	0.245813554454868	1	1.13726624120526e-25	1.41299755635238e-23	-1.44402364284765	0.0116599672037359	0.955943786930874	0.984445769813058	-1.45568361005138
chr10	28619566	28620065	500	+	utr3	WAC	0.032560397771065	0.407991471207286	0.0241909010161312	1	0.0399326206939514	0.080315204261934	-0.547508202695551	0.0116599672037359	0.955943786930874	0.984445769813058	-0.559168169899287
chr10	29421958	29422208	251	+	exon	SVIL-AS1	0.65899038397018	0.963471556596995	0.605362631813836	1	0.28215874238053	0.394461968250244	0.870127187635578	1.39930119095596	0.0815848196194052	0.266441562807678	-0.529174003320381
chr10	30439101	30439397	297	+	utr3	MAP3K8	0.380561247984957	0.895825863068492	0.312415479260746	1	0.667449968807747	0.758842309231593	0.657190424758672	0.436884318795222	0.417998360281246	0.684655259606489	0.22030610596345
chr10	31521610	31526714	5105	+	utr3	ZEB1	0.327640357843642	0.875296263509062	0.265347926938272	1	0.288321634852121	0.401042704256495	-0.50474869789629	-0.0478497342374304	0.861090235596506	0.949696300965646	-0.45689896365886
chr10	31526814	31527214	401	+	utr3	ZEB1	0.916179278646482	0.993474800914423	0.952443170990887	1	0.798404068968224	0.864358001540603	-0.576580714319444	-0.0478497342374304	0.861090235596506	0.949696300965646	-0.528730980082013
chr10	31527364	31527564	201	+	utr3	ZEB1	0.0331397633777273	0.409736801254573	0.0114068712945897	1	1.58105242792657e-06	1.20441163316627e-05	-1.34117585948892	-0.0478497342374304	0.861090235596506	0.949696300965646	-1.29332612525149
chr10	32268610	32269185	576	+	exon	RP11-166N17.1	0.716006908173522	0.968659787602831	0.683471810069546	1	0.613401288068898	0.713439291822426	0.692359635276584	-0.755992409956176	0.855799420158327	NA	1.44835204523276
chr10	35211409	35211608	200	+	utr3	CREM	0.365844878040081	0.894129653518216	0.297876538489611	1	0.514510047898118	0.625036985909974	-0.255667530096022	1.10174404315518	0.149918000552258	0.391891347816541	-1.3574115732512
chr10	35211708	35211808	101	+	utr3	CREM	0.10601649143043	0.64874311728529	0.0587140281421388	1	0.0994882199493098	0.169746696081333	1.31356478816681	1.10174404315518	0.149918000552258	0.391891347816541	0.211820745011632
chr10	35569274	35569473	200	+	utr3	CCNY	0.597911350051923	0.951017953546945	0.700425883272911	1	0.639349482425476	0.735852873560808	-0.197736007758444	-0.343705063958358	0.140252456748316	0.375595556940731	0.145969056199914
chr10	38054688	38054837	150	+	exon	ZNF33A	0.0413470316645571	0.449777624278912	0.0165095304746557	1	9.41338868436211e-05	0.000446733944855865	-0.900620782755053	-0.474621504517559	0.204075920842337	0.466544683555598	-0.425999278237494
chr10	38058822	38058972	151	+	utr3	ZNF33A	0.834535646019171	0.983390123798344	0.779761063855161	1	0.00683249714104653	0.0180731029573122	0.162968301303305	-0.474621504517559	0.204075920842337	0.466544683555598	0.637589805820863
chr10	38059121	38059520	400	+	utr3	ZNF33A	0.888791439261061	0.989971017003371	0.884951410485314	1	0.232657920368267	0.337547089276136	-0.290573568283054	-0.474621504517559	0.204075920842337	0.466544683555598	0.184047936234504
chr10	38059669	38059769	101	+	utr3	ZNF33A	0.714595860126654	0.968659787602831	0.71550181381035	1	0.150434285283999	0.238098376096431	-0.691411305216664	-0.474621504517559	0.204075920842337	0.466544683555598	-0.216789800699105
chr10	38059968	38064092	4125	+	utr3	ZNF33A	0.768838077334028	0.977406401459994	0.771194385828029	1	0.0365769078042587	0.0746088772202207	-0.293966609998709	-0.474621504517559	0.204075920842337	0.466544683555598	0.18065489451885
chr10	38115420	38115620	201	+	exon	ZNF37A	0.542248250235078	0.939318858385569	0.502339697870019	1	0.000695794280986785	0.00255292441312841	-2.07817489440704	0.115289305362752	0.678731724727164	0.861745398382467	-2.19346419976979
chr10	38118065	38118565	501	+	exon	ZNF37A	0.4542146970196	0.918584714421264	0.371736834292517	1	0.729458084667957	0.807767393462828	-0.707832381143087	0.115289305362752	0.678731724727164	0.861745398382467	-0.823121686505839
chr10	38118765	38119064	300	+	utr3	ZNF37A	0.282364335784935	0.85176010028162	0.187151210352537	1	0.133144285540616	0.215882488569118	-0.928533757597156	0.115289305362752	0.678731724727164	0.861745398382467	-1.04382306295991
chr10	38120463	38120613	151	+	utr3	ZNF37A	0.444956682944879	0.91556032520871	0.403391498172617	1	0.202125557063458	0.301534689189547	0.1573239926255	0.115289305362752	0.678731724727164	0.861745398382467	0.0420346872627483
chr10	38122212	38123261	1050	+	utr3	ZNF37A	0.680758761371611	0.966133724233433	0.699056326047044	1	9.76162097631948e-07	7.82968497676562e-06	-0.431917222476353	0.115289305362752	0.678731724727164	0.861745398382467	-0.547206527839105
chr10	38123611	38124560	950	+	utr3	ZNF37A	0.115308065932519	0.668523080997329	0.125191373521925	1	0.0288148343870657	0.0609735174799272	-0.325876121456769	0.115289305362752	0.678731724727164	0.861745398382467	-0.441165426819521
chr10	42796573	42796921	349	+	exon	BMS1	0.747616877583932	0.972829156241002	0.770807563866092	1	0.00151923637773266	0.00501648843538458	-0.668363005940004	-0.0288486518644858	0.93394143179013	0.976312523821126	-0.639514354075518
chr10	42797070	42797170	101	+	exon	BMS1	0.411608759358129	0.903102113460105	0.325457250318262	1	2.16650691404986e-06	1.59721594658254e-05	1.39699013518486	-0.0288486518644858	0.93394143179013	0.976312523821126	1.42583878704934
chr10	42802163	42817337	15175	+	exon	BMS1	0.609856404803673	0.953523295037701	0.558346316831882	1	0.01271664565516	0.0306675642983527	-0.585107264883686	-0.0288486518644858	0.93394143179013	0.976312523821126	-0.5562586130192
chr10	42830419	42831309	891	+	utr3	BMS1	0.708245828606215	0.968659787602831	0.717224972152307	1	6.10943185332856e-17	2.660647074819e-15	0.248086603357483	-0.0288486518644858	0.93394143179013	0.976312523821126	0.276935255221969
chr10	43482930	43483079	150	+	utr3	ZNF487	0.649055852133389	0.961493636722392	0.571981917730576	1	0.0158439895237039	0.0370531240512824	1.88200710245537	1.98327339551416	0.175985407844347	0.429678308977311	-0.101266293058795
chr10	43617054	43617354	301	+	exon	ZNF485	0.491120922408739	0.930039301097195	0.603303118958254	1	0.532132886967627	0.640794382035418	-0.23329994634435	0.137646950099485	0.813222042799764	0.928557195962519	-0.370946896443835
chr10	44994394	44994644	251	+	utr3	RASSF4	0.579180300135721	0.948088147859564	0.629363609417811	1	0.0138284654314422	0.0329799938086225	-0.0707640338090068	-0.260115001047495	0.256551531029376	0.527922594606431	0.189350967238488
chr10	45003364	45004394	1031	+	utr3	ZNF22	0.484850796167529	0.927552852399703	0.487494385717198	1	0.46681993342187	0.580798057751361	-0.754506154039278	-0.287250283004094	0.164682290770812	0.414164549117868	-0.467255871035184
chr10	45004787	45005228	442	+	utr3	ZNF22	0.332212024158296	0.876516048843055	0.417333576676316	1	0.00259318556127246	0.00788424507820431	-0.669775159746476	-0.287250283004094	0.164682290770812	0.414164549117868	-0.382524876742382
chr10	45789081	45789230	150	+	exon	FAM21C	0.88595048657466	0.989133161515343	0.867163986642368	1	0.207271267340428	0.307581823302721	1.20515922483726	1.35013185957571	0.00218366139540772	0.0206689195336312	-0.144972634738444
chr10	48982707	48982906	200	+	utr3	WDFY4	0.339400767430551	0.880220857117621	0.320308774412238	1	0.857595797995422	0.908642884810083	-0.215441540995399	0.565228707889261	0.182856448773395	0.439412871819554	-0.78067024888466
chr10	50009611	50009709	99	+	exon	AGAP6	0.129301380659511	0.692379036701691	0.147124143106692	1	0.968345967572196	0.980550401977717	0.781961756334985	0.342073756874741	0.330280325770697	0.607391511878141	0.439887999460244
chr10	50010252	50010351	100	+	utr3	AGAP6	0.00606515744879918	0.191680150495342	0.00163375041173454	1	7.04257370095827e-06	4.54201203624652e-05	-0.390050711555367	0.342073756874741	0.330280325770697	0.607391511878141	-0.732124468430107
chr10	50129629	50129777	149	+	utr3	FAM21A	0.00623468861193309	0.195061019108738	0.00800213073978782	1	0.707232754902759	0.790088214287964	0.93763893623338	0.425936197590621	0.199032569283463	0.460731028971419	0.511702738642758
chr10	58287567	58287666	100	+	utr3	CISD1	0.436522094055627	0.913319316766312	0.380609041431242	1	0.0297553461524285	0.0626082519989584	-0.142497413290721	0.761885053799925	0.242592011416293	0.512195507798716	-0.904382467090646
chr10	58368861	58368961	101	+	utr3	UBE2D1	0.540055854524523	0.938142068033437	0.471323206006723	1	0.239155550927384	0.344685351632292	0.326720516510386	0.614448743088062	0.0175020290042796	0.0950668338264748	-0.287728226577677
chr10	62805552	62806198	647	+	utr3	ADO	0.964721278071283	0.997505965632104	0.990592064190003	1	1.05709423659669e-10	1.80546566851615e-09	-0.712982956857934	-0.0639556144002962	0.854819324065175	0.946995018325041	-0.649027342457637
chr10	63153764	63154105	342	+	exon	NRBF2	0.149112916084501	0.722089409835261	0.0910732433062473	1	0.000248738222310878	0.0010410368201274	-0.131662419871705	1.06938295430552	0.0103513098692582	0.0661892994569015	-1.20104537417722
chr10	63154203	63154495	293	+	utr3	NRBF2	0.573020411836065	0.9466444562829	0.508830367505665	1	0.230490714060818	0.3351702603893	0.361967702726361	1.06938295430552	0.0103513098692582	0.0661892994569015	-0.707415251579154
chr10	63610294	63620925	10632	+	utr3	REEP3	0.00501995246823304	0.176710537118753	0.0072738352569663	1	9.75692395529794e-05	0.000460691122524183	0.355003918937504	0.732642940079318	0.00131512143322952	0.0139525780467491	-0.377639021141815
chr10	67912882	67916659	3778	+	utr3	SIRT1	0.632334294576751	0.957622321472003	0.676106688811065	1	0.0115205751743594	0.0282071578795704	-0.372327810686156	0.658098547728286	0.103895850087627	0.311084672989644	-1.03042635841444
chr10	68337883	68338032	150	+	exon	HNRNPH3	0.984992667353951	0.998500387778166	0.9279554629775	1	0.289256106107678	0.402009824150184	0.0160724156378795	0.107300436287486	0.636796082210128	0.837713511115115	-0.0912280206496065
chr10	68338529	68338679	151	+	exon	HNRNPH3	0.403473988364275	0.901267321517584	0.42959015390301	1	0.820065251942639	0.880832193401143	0.00844372677175349	0.107300436287486	0.636796082210128	0.837713511115115	-0.0988567095157325
chr10	68339145	68339507	363	+	exon	HNRNPH3	0.514563830878059	0.934588944225723	0.548858918810862	1	3.8164079031651e-05	0.000202789674452039	0.0952395323767788	0.107300436287486	0.636796082210128	0.837713511115115	-0.0120609039107071
chr10	68341772	68342246	475	+	utr3	HNRNPH3	0.389215016094048	0.897434340559716	0.625857338375101	1	0.969510208296391	0.980887982575456	-0.0286207650018963	0.107300436287486	0.636796082210128	0.837713511115115	-0.135921201289382
chr10	68761006	68786626	25621	+	utr3	CCAR1	0.289200501155438	0.854894888628095	0.359778632661881	1	0.00306450667114595	0.00908668531666651	-0.0659597784283888	0.0250065395340023	0.88690158378195	0.960101146263314	-0.0909663179623911
chr10	68788166	68791384	3219	+	utr3	CCAR1	0.77664783750847	0.977509751218977	0.867606779200131	1	0.0504174481900607	0.0973697532631269	0.516602980561807	0.0250065395340023	0.88690158378195	0.960101146263314	0.491596441027805
chr10	68906854	68906953	100	+	utr3	DDX50	0.203832844626319	0.792627689459754	0.118559546883459	1	0.0081362877637326	0.0210004784772806	-1.40605643435424	-0.327898351187346	0.141714730239802	0.378269259607737	-1.07815808316689
chr10	68946648	68946797	150	+	utr3	DDX50	0.942105240758664	0.995723825595911	0.899952479899761	1	4.3677416053277e-06	2.96636598951329e-05	-0.110385677055696	-0.327898351187346	0.141714730239802	0.378269259607737	0.21751267413165
chr10	68959908	68960206	299	+	utr5	DDX21	0.326513180677111	0.875296263509062	0.334407730045262	1	0.0130985490113725	0.0314568716356118	-0.933989959605533	-0.509761766134668	0.0323100804422338	0.145049910286028	-0.424228193470865
chr10	68982588	68982887	300	+	utr3	DDX21	0.797584840852198	0.977979514106913	0.78966575653505	1	2.8916386699585e-05	0.000159052677362778	-1.55381948758368	-0.509761766134668	0.0323100804422338	0.145049910286028	-1.04405772144902
chr10	69016782	69016881	100	+	utr3	KIF1BP	0.756754907269849	0.974579486417955	0.711026226667724	1	0.00385034865342593	0.0110247330512578	0.799945496332391	1.73417454373487	0.0481941082873878	0.189613973178752	-0.93422904740248
chr10	69171228	69171376	149	+	utr3	VPS26A	0.953551704548838	0.9972123902684	0.979695056476944	1	2.99355209020832e-07	2.70787192285582e-06	1.10046337236717	1.07271806491203	1.15178892190379e-06	3.35454423482491e-05	0.0277453074551455
chr10	69208750	69209049	300	+	utr3	SUPV3L1	0.504082880827791	0.934588944225723	0.482716283011383	1	0.752211073279886	0.826779785921596	-0.0460809303759209	-0.0646419747339087	0.770633637532734	0.908700933028276	0.0185610443579878
chr10	70760652	70761199	548	+	utr3	ADAMTS14	0.246227267189066	0.830660567541627	0.22516420207271	1	0.9010226540857	0.941667499194135	2.88666522576166	2.26293253269315	4.19790693510725e-09	2.09624514049872e-07	0.623732693068507
chr10	71362640	71362888	249	+	utr3	SLC29A3	0.653715831163566	0.9619124691828	0.592252571924513	1	0.232293916827261	0.33721200549277	0.833257667338019	1.08312986427978	0.00101205053470919	0.0113004567246086	-0.24987219694176
chr10	73243308	73243508	201	+	utr3	FAM149B1	0.0857341203927214	0.603951366168404	0.0943181289576319	1	0.807894516483963	0.871876625002237	0.490778228106078	0.274616991351199	0.309693370425907	0.588039622661109	0.216161236754878
chr10	73496597	73496797	201	+	exon	PPP3CB-AS1	0.00897503353132794	0.236252581444701	0.00317503232438116	1	0.00938412539580394	0.0237138626402838	0.175123438461367	2.43404546125267	0.0783431302813712	0.259286068499745	-2.2589220227913
chr10	73730611	73730807	197	+	exon	GLUD1P3	0.67527369090419	0.964755047985547	0.635128445796568	1	0.936837078591561	0.965320396548708	1.73028199928634	1.49874620815068	0.326998230695437	0.604639577834933	0.231535791135657
chr10	73771911	73772111	201	+	utr3	SEC24C	0.818988345718207	0.981168276217437	0.755574905277442	1	1.16279241305042e-09	1.67836768229932e-08	0.563780137438548	0.725759070421764	0.0555571050515879	0.207370974313555	-0.161978932983216
chr10	73773480	73773579	100	+	exon	FUT11	0.525629189773783	0.936579485507999	0.415748927288614	1	0.446684107020263	0.561089076049935	-0.996129910256586	0.337814559129971	0.837273180779064	0.939463635928207	-1.33394446938656
chr10	73779507	73779755	249	+	exon	FUT11	0.866906974262832	0.98665491186421	0.814799377610878	1	0.0211820979996634	0.0469895137140177	-0.898896785120948	0.337814559129971	0.837273180779064	0.939463635928207	-1.23671134425092
chr10	73783109	73783356	248	+	utr3	CHCHD1	0.0427429085914699	0.454811822485053	0.0548172373544262	1	0.0543118413696735	0.103456180020723	0.259622831573804	0.820503333338631	0.131715981354308	0.36146006937972	-0.560880501764827
chr10	73801598	73801747	150	+	utr3	ZSWIM8	0.540542997648922	0.938142068033437	0.473464257691722	1	0.426674606098879	0.541374377562183	1.40204919016986	1.03926530977535	1.01764789100575e-05	0.000231046777173945	0.362783880394506
chr10	73916447	73916897	451	+	utr3	PLAU	0.480661096942298	0.924904051252618	0.405432750465015	1	0.0171926028616909	0.0396365028317644	0.728424518949813	0.994132017794689	3.59775546742056e-08	1.5392608065135e-06	-0.265707498844876
chr10	74118166	74118416	251	+	utr3	VCL	0.404871968748874	0.901267321517584	0.339945496911331	1	0.899154741752197	0.940180531536766	-0.132615069638008	0.112706376414659	0.720917687961178	0.884253729430167	-0.245321446052667
chr10	74394166	74525397	131232	+	exon	ADK	0.702174892257038	0.967793578249763	0.764414762169213	1	0.382589269414174	0.49774702918446	-0.0455429929542264	-0.211970520778077	0.392670448910774	0.664505489823777	0.16642752782385
chr10	75022122	75025198	3077	+	exon	KAT6B	0.406848963064875	0.901267321517584	0.339525007814285	1	0.53815044855173	0.646504942126844	0.0952178514886158	0.933994946034824	0.000555678414895268	0.00698825114389707	-0.838777094546208
chr10	75028522	75029672	1151	+	exon	KAT6B	0.751019007968922	0.972829156241002	0.70253116983415	1	0.00691006356466481	0.0182478090341732	0.128345418755178	0.933994946034824	0.000555678414895268	0.00698825114389707	-0.805649527279646
chr10	75030322	75031072	751	+	utr3	KAT6B	0.0244912166884758	0.359613498599838	0.0103234496081897	1	7.25172385021103e-06	4.65793696673717e-05	0.130360867981804	0.933994946034824	0.000555678414895268	0.00698825114389707	-0.80363407805302
chr10	75402019	75402118	100	+	exon	ZNF503-AS2	0.991187879855698	0.999123079192215	0.967261791928892	1	0.444975630493875	0.559715849004303	0.716897133350792	0.394345670730266	0.819617304270161	0.930892474202252	0.322551462620526
chr10	78036083	78037289	1207	+	exon	RPS24	0.194811473529007	0.784009464602449	0.280414672358811	1	0.00136854634360342	0.00457252512852259	-0.419507803990221	-0.299945779134957	0.203330683950029	0.465740501251155	-0.119562024855263
chr10	79297683	79298548	866	+	exon	ZMIZ1	0.0333875068170153	0.411764289459553	0.00620933633521937	1	0.00793481663482089	0.020555586920091	-0.851858741335569	-0.127587731377557	0.552764964952157	0.786405031598741	-0.724271009958012
chr10	79312729	79312829	101	+	utr3	ZMIZ1	0.361008152107173	0.89209729494788	0.292924990686002	1	0.970417895725013	0.981336258579883	-0.495353790121044	-0.127587731377557	0.552764964952157	0.786405031598741	-0.367766058743487
chr10	79312929	79313079	151	+	utr3	ZMIZ1	0.905114393537371	0.991708075011859	0.870727036951129	1	2.63770729765179e-05	0.000146934789376445	-0.124672503820655	-0.127587731377557	0.552764964952157	0.786405031598741	0.00291522755690186
chr10	79313179	79313779	601	+	utr3	ZMIZ1	0.0113775388711115	0.259330126103591	0.0428203876142141	1	8.90207222352727e-05	0.000425627682500463	-0.168546029668385	-0.127587731377557	0.552764964952157	0.786405031598741	-0.0409582982908283
chr10	79315428	79315578	151	+	utr3	ZMIZ1	0.209881238675117	0.796875963084733	0.263449709315305	1	0.0349368082607102	0.0716894707072508	-0.417359521153853	-0.127587731377557	0.552764964952157	0.786405031598741	-0.289771789776296
chr10	79354149	79354297	149	+	utr3	PPIF	0.345188393965863	0.882949616612418	0.390163487859852	1	0.170425633207731	0.262909805190697	0.447229437854891	0.27739853097616	0.121409492108494	0.34438794463159	0.169830906878731
chr10	80518084	80518584	501	+	utr3	TSPAN14	0.0744671839779549	0.574143901624794	0.0666356245414289	1	0.011357432685563	0.0278669398691461	-0.504593748071841	0.0521111776737083	0.814607965892259	0.929187221901995	-0.556704925745549
chr10	80522381	80522581	201	+	utr3	TSPAN14	0.830305136467351	0.983118906938877	0.855644244228852	1	0.612364241509144	0.712763366730735	-0.636120278581526	0.0521111776737083	0.814607965892259	0.929187221901995	-0.688231456255235
chr10	84513786	84514235	450	+	utr3	CCSER2	0.242260125277614	0.826498858969213	0.178452585656849	1	0.337536373479462	0.453231453814921	1.20027092543626	1.58240503323952	0.292597768230377	0.569367304055681	-0.382134107803254
chr10	87960927	87961026	100	+	exon	PTEN	0.233127071977796	0.820840890457422	0.226009913488396	1	6.16100621000309e-05	0.000308643890270218	0.733323239425383	0.461374446564465	0.0065367383862431	0.0472443044316416	0.271948792860918
chr10	87965452	87965601	150	+	utr3	PTEN	0.20327709024315	0.791702252599304	0.197815230536252	1	0.460467313667434	0.574586674488715	-0.163215253019203	0.461374446564465	0.0065367383862431	0.0472443044316416	-0.624589699583669
chr10	87966149	87966249	101	+	utr3	PTEN	0.491339039407347	0.930039301097195	0.50221119977149	1	0.0403456730646235	0.0809788905207433	0.326434174240274	0.461374446564465	0.0065367383862431	0.0472443044316416	-0.134940272324192
chr10	89014235	89014535	301	+	utr3	FAS	0.19313790922468	0.780496404210577	0.193198418971615	1	0.207002752960285	0.307327306497856	0.605913246335575	0.128053520475919	0.803251178967089	0.924797909090709	0.477859725859656
chr10	89307349	89307646	298	+	utr3	IFIT2	0.183381619834865	0.767265350339144	0.193163251988898	1	0.825832447650337	0.885054935228137	-0.233962882973365	0.391069389039347	0.37724328359614	0.651513657745924	-0.625032272012712
chr10	89338979	89339129	151	+	exon	IFIT3	0.564660698775144	0.944160719247474	0.485219422766865	1	0.906454525729704	0.945239710735829	0.175567946123158	2.1203940308506	0.135978178974604	0.367879954175336	-1.94482608472744
chr10	89402519	89402816	298	+	exon	IFIT1	0.250270830027712	0.832381542403494	0.197203289692125	1	0.28229844890325	0.3946137483952	1.72033166137486	3.79604784130213	0.000410766640897692	0.00552490865814052	-2.07571617992728
chr10	89403362	89403907	546	+	utr3	IFIT1	0.300952701617695	0.86046136964452	0.239914479662319	1	0.425663036675157	0.540213218709566	1.91877485495093	3.79604784130213	0.000410766640897692	0.00552490865814052	-1.8772729863512
chr10	89737423	89737820	398	+	exon	KIF20B	0.966039048585236	0.997505965632104	0.967067429879129	1	0.00360709855009801	0.010443856505687	0.104710640314361	0.18878455918201	0.597739877171274	0.814948888249397	-0.0840739188676485
chr10	89738068	89754638	16571	+	exon	KIF20B	0.976063417502096	0.997505965632104	0.94631296078251	1	0.797536124343605	0.863787309102342	0.0203162279892638	0.18878455918201	0.597739877171274	0.814948888249397	-0.168468331192746
chr10	89772758	89773996	1239	+	exon	KIF20B	0.72436978259201	0.969453035822353	0.733062274273769	1	4.3523110208042e-07	3.79606590272895e-06	0.246359089766396	0.18878455918201	0.597739877171274	0.814948888249397	0.0575745305843863
chr10	90905396	90905544	149	+	exon	RPP30	0.589302167635194	0.948440309782109	0.518978749932896	1	0.136935370366256	0.220520525312193	-0.679605175249218	0.957796486927742	0.0348954847230297	0.1530260916466	-1.63740166217696
chr10	91951479	91956552	5074	+	exon	BTAF1	0.738759207779475	0.971402087939875	0.764287863029986	1	0.000513023837811375	0.00195300423447989	-0.204689610358507	-0.617570290703224	0.000291709469066259	0.00419884094612026	0.412880680344717
chr10	91959190	91959791	602	+	exon	BTAF1	0.841603253431789	0.985187029115894	0.824298882036716	1	0.717735440025036	0.798652611731287	-0.959173226155389	-0.617570290703224	0.000291709469066259	0.00419884094612026	-0.341602935452165
chr10	91959988	91960088	101	+	exon	BTAF1	0.470118034911362	0.920550966692164	0.402231261486481	1	0.199063721728498	0.29808986712339	-1.16126963112204	-0.617570290703224	0.000291709469066259	0.00419884094612026	-0.543699340418816
chr10	92008865	92009055	191	+	exon	BTAF1	0.686062218927213	0.966133724233433	0.702906190983035	1	0.154923423067155	0.243500501119938	-0.939580012308594	-0.617570290703224	0.000291709469066259	0.00419884094612026	-0.32200972160537
chr10	92030175	92030275	101	+	utr3	BTAF1	0.629979278866702	0.957002370888904	0.649580486938074	1	3.53910017370213e-05	0.000189805402036932	0.189677995734148	-0.617570290703224	0.000291709469066259	0.00419884094612026	0.807248286437372
chr10	92216516	92216655	140	+	exon	NHP2P1	0.341740917113168	0.881288176014728	0.41645089710347	1	0.477611010551396	0.590744128120032	-0.415351861129634	-0.759341204141557	0.0878169144124745	0.279086677606498	0.343989343011923
chr10	92650463	92653759	3297	+	exon	KIF11	0.321085499983799	0.872338858944871	0.334844187567165	1	0.000206819975491104	0.00088818351385929	0.587847651471661	0.712628636887403	0.000834433307741169	0.00969217623752839	-0.124780985415743
chr10	92694805	92694953	149	+	utr3	HHEX	0.217570902431157	0.805639658790968	0.29265710205345	1	0.0195654235399559	0.044025676939251	-0.287478959989606	-0.234196457562104	0.560010971812019	0.791358242988802	-0.0532825024275023
chr10	94533092	94533291	200	+	utr3	TBC1D12	0.527881493762078	0.937260655591801	0.459506942273926	1	0.000155127421969878	0.000686667767594925	1.82862001179974	2.04288780387983	0.00170108276112945	0.0170188232999484	-0.214267792080095
chr10	96157092	96157642	551	+	exon	ZNF518A	0.296432800866539	0.858776059889151	0.336834386920826	1	0.0934641635022077	0.16137211771982	0.188333673577957	0.537072168475286	0.0862483216548964	0.275852070086322	-0.348738494897328
chr10	96157742	96157842	101	+	exon	ZNF518A	0.876202725436428	0.987967804067176	0.865205542327758	1	0.0132842013040048	0.0318484077044368	-0.687884282394866	0.537072168475286	0.0862483216548964	0.275852070086322	-1.22495645087015
chr10	96158941	96159041	101	+	exon	ZNF518A	0.211161763952545	0.799029457867431	0.117195341092927	1	0.373341337754505	0.488675353580133	0.731728943140699	0.537072168475286	0.0862483216548964	0.275852070086322	0.194656774665414
chr10	96159740	96160339	600	+	exon	ZNF518A	0.579359030425942	0.948088147859564	0.581525672237111	1	0.626546701289312	0.725068609756136	0.289535418527115	0.537072168475286	0.0862483216548964	0.275852070086322	-0.247536749948171
chr10	96160439	96160889	451	+	utr3	ZNF518A	0.937584479103553	0.995719125174002	0.903626404066924	1	1.39810194383903e-05	8.39722556126639e-05	0.745355337304418	0.537072168475286	0.0862483216548964	0.275852070086322	0.208283168829132
chr10	96984763	96984863	101	+	exon	LCOR	0.465076036471364	0.920431898772118	0.290414112033532	1	0.00382601199807036	0.0109674395049866	2.04032982914446	0.537297434379267	0.133379847799744	0.364148155897712	1.50303239476519
chr10	96985113	96985263	151	+	utr3	LCOR	0.540444881190793	0.938142068033437	0.384053060576857	1	0.215682900278958	0.317757427951085	2.23986449226265	0.537297434379267	0.133379847799744	0.364148155897712	1.70256705788338
chr10	97320216	97320916	701	+	utr3	FRAT1	0.0183053591907276	0.320419636773606	0.0927938653945	1	0.0537136212060728	0.10256331498336	-0.491158501398165	-0.772477720272299	0.0134097756528797	0.0793412029284128	0.281319218874134
chr10	97321665	97321865	201	+	utr3	FRAT1	0.706815681567261	0.968659787602831	0.658023515604165	1	0.00294910827365906	0.00878356031776293	-0.886598270532919	-0.772477720272299	0.0134097756528797	0.0793412029284128	-0.114120550260621
chr10	97456973	97457320	348	+	utr3	ZDHHC16	0.0869334061498305	0.606417257230006	0.167805905507106	1	2.38845622665863e-06	1.744605519334e-05	0.0267069359671368	0.264842666236216	0.278142253287695	0.553036698853675	-0.238135730269079
chr10	97714560	97714907	348	+	utr3	MARVELD1	0.00369342281572091	0.154989229614673	0.0122069311193047	1	0.00122980221462904	0.00416531050145557	-0.243489124651928	-0.089226119372937	0.718922624473771	0.883247795782061	-0.154263005278991
chr10	97717904	97718102	199	+	utr3	MARVELD1	0.618044889473803	0.954955436622268	0.626551868388319	1	0.0001738532337304	0.000761050787932768	-0.223421530311035	-0.089226119372937	0.718922624473771	0.883247795782061	-0.134195410938098
chr10	97759558	97759808	251	+	utr3	ZFYVE27	0.902100998286098	0.991632151411049	0.864812679879632	1	1.12655091692181e-07	1.10930689744756e-06	-0.141940626994757	0.199648078668237	0.700661595667651	0.874207096801785	-0.341588705662994
chr10	98208406	98208555	150	+	exon	R3HCC1L	0.404886319007105	0.901267321517584	0.302433242449833	1	0.568512604357645	0.674161152336898	-0.114602052598901	0.766333381000592	0.0346877645839619	0.152429227183407	-0.880935433599493
chr10	98236078	98244153	8076	+	exon	R3HCC1L	0.0929147871649807	0.620568446921985	0.137190141777923	1	0.00469525466210991	0.0130919609093331	1.06317694899219	0.766333381000592	0.0346877645839619	0.152429227183407	0.296843567991598
chr10	98244550	98244649	100	+	utr3	R3HCC1L	0.690501490898403	0.966285420518609	0.628575875600543	1	0.130953849194194	0.212902903250548	0.884719502779845	0.766333381000592	0.0346877645839619	0.152429227183407	0.118386121779254
chr10	98244748	98244847	100	+	utr3	R3HCC1L	0.596792232179402	0.951017953546945	0.534967606295099	1	0.276101942966925	0.387434613703076	-0.0303500109474483	0.766333381000592	0.0346877645839619	0.152429227183407	-0.79668339194804
chr10	99851694	99851793	100	+	utr3	ABCC2	0.28962147063904	0.854894888628095	0.194242563781284	1	0.0362199390820263	0.0739989179407575	-1.1804934497232	0.572707434021905	0.478572473924907	0.731649919730453	-1.75320088374511
chr10	100348103	100348202	100	+	exon	SCD	0.91155947915771	0.993367001928771	0.919663578215803	1	0.000111935490086331	0.000517722067833603	-1.05651153063075	-0.30787961804185	0.0642649314605397	0.227647857896832	-0.748631912588897
chr10	100361459	100361756	298	+	utr3	SCD	0.450562829116441	0.917215195524426	0.448505013636963	1	0.0194303535370514	0.0438073065958107	-0.729747120081727	-0.30787961804185	0.0642649314605397	0.227647857896832	-0.421867502039877
chr10	100364040	100364238	199	+	utr3	SCD	0.10118750912429	0.639421419987394	0.133467963507755	1	8.32035486663613e-05	0.000401232333428005	-0.13273167534849	-0.30787961804185	0.0642649314605397	0.227647857896832	0.17514794269336
chr10	100924618	100924718	101	+	exon	SLF2	0.782662363884134	0.977979514106913	0.690377561850611	1	0.100525574551565	0.171208252424671	-0.299402356583003	0.175271990735638	0.557303771967358	0.789535934102746	-0.474674347318641
chr10	100987795	100988138	344	+	utr5	C10orf2	0.398971467469665	0.899150733205575	0.335334653435711	1	0.344000766487144	0.459913673772716	-0.924662460552973	-0.936883984916368	9.12827040794278e-06	0.000211209184574954	0.012221524363395
chr10	100988483	100988582	100	+	exon	C10orf2	0.76391443596748	0.975989392272154	0.74933406919717	1	3.55437797973068e-05	0.000190383060596479	-1.40894840786699	-0.936883984916368	9.12827040794278e-06	0.000211209184574954	-0.472064422950619
chr10	100989027	100989372	346	+	exon	C10orf2	0.104792455651061	0.644990184781881	0.115476728730426	1	0.895385081881207	0.937321587863914	-1.29997804684337	-0.936883984916368	9.12827040794278e-06	0.000211209184574954	-0.363094061927001
chr10	100993216	100993512	297	+	utr3	C10orf2	0.304031877340708	0.863454246950589	0.419806415601503	1	0.966706830953271	0.980550401977717	-0.621689601820534	-0.936883984916368	9.12827040794278e-06	0.000211209184574954	0.315194383095834
chr10	100993611	100993759	149	+	utr3	C10orf2	0.590740074854533	0.948769328751426	0.533004901672179	1	0.0698229626401256	0.127008239635182	-1.06652600163988	-0.936883984916368	9.12827040794278e-06	0.000211209184574954	-0.129642016723516
chr10	100993858	100994352	495	+	utr3	C10orf2	0.783688321318672	0.977979514106913	0.803542248009433	1	1.55720660030899e-12	3.55576202625512e-11	-0.452857657588358	-0.936883984916368	9.12827040794278e-06	0.000211209184574954	0.48402632732801
chr10	101002799	101002949	151	+	exon	LZTS2	0.207174255736608	0.794526607411014	0.209411016170346	1	2.32820682134542e-06	1.70748640317769e-05	0.15594011396818	-0.465903815297124	0.124153594277282	0.348976394516495	0.621843929265304
chr10	101006787	101007086	300	+	exon	LZTS2	0.047021088483894	0.476718603485111	0.0322878015485933	1	1.66510637472951e-44	8.11611272574889e-42	0.374046984318037	-0.465903815297124	0.124153594277282	0.348976394516495	0.83995079961516
chr10	101007686	101007836	151	+	utr3	LZTS2	0.411212665636187	0.903060112952116	0.460721944266901	1	0.0208805548885077	0.0464733530210849	-0.533519522853902	-0.465903815297124	0.124153594277282	0.348976394516495	-0.0676157075567786
chr10	101037675	101037775	101	+	exon	SFXN3	0.398370722791358	0.899004629032365	0.407734518562873	1	0.00214387349347897	0.00672674146641717	-0.488734273826717	-0.907739297064985	0.000994541924912086	0.0111488215256109	0.419005023238268
chr10	101038074	101038522	449	+	exon	SFXN3	0.0756879903334696	0.578115121203626	0.108427953996078	1	0.79638653225663	0.862984739058424	-0.57641927411093	-0.907739297064985	0.000994541924912086	0.0111488215256109	0.331320022954055
chr10	101553344	101553443	100	+	utr3	BTRC	0.800659382229082	0.977979514106913	0.758463170330377	1	0.834853789082789	0.891631726702021	1.00740156589575	1.10057848216827	0.097229265927716	0.297826936538433	-0.0931769162725109
chr10	101600747	101601283	537	+	exon	DPCD	0.00346784915553606	0.149141658596106	0.0298714551269509	1	0.00713440431387139	0.01876204728568	-0.578034258401931	-0.550874624877731	0.230702522759229	0.499137442869617	-0.0271596335241993
chr10	101609374	101609619	246	+	utr3	DPCD	0.379996228966813	0.895825863068492	0.312151261526976	1	0.0057633254270879	0.0156433118735243	-1.13862206320619	-0.550874624877731	0.230702522759229	0.499137442869617	-0.587747438328462
chr10	102066239	102066539	301	+	exon	HPS6	0.434076157851616	0.912582473200653	0.433420655472511	1	0.0929349619849106	0.160699245904594	0.108752365144651	-0.694730283453037	0.000415487163845337	0.00557079954799874	0.803482648597688
chr10	102066639	102067189	551	+	exon	HPS6	0.0120781770302379	0.263001267189355	0.00731100550516472	1	3.0023655942603e-49	1.81185615124099e-46	0.571721476986049	-0.694730283453037	0.000415487163845337	0.00557079954799874	1.26645176043909
chr10	102067488	102067988	501	+	utr3	HPS6	0.126628913574177	0.685492185839323	0.122449683680125	1	1.5943362939654e-25	1.94279075513688e-23	0.321241489335813	-0.694730283453037	0.000415487163845337	0.00557079954799874	1.01597177278885
chr10	102139683	102139783	101	+	exon	PPRC1	0.0550015047308888	0.511022045054659	0.0839339034513945	1	0.101931353710619	0.173067369598478	-0.784936540661647	-0.688039216315759	0.0468717163590566	0.18650338069297	-0.0968973243458879
chr10	102141781	102141881	101	+	exon	PPRC1	0.418934401900887	0.907188133655928	0.428501882229606	1	0.67801993275703	0.767040470254265	-0.792837149957453	-0.688039216315759	0.0468717163590566	0.18650338069297	-0.104797933641694
chr10	102146946	102148475	1530	+	exon	PPRC1	0.924898941503942	0.994394603588219	0.914479862772567	1	6.17370948995768e-09	7.83962127918173e-08	-0.649878020884177	-0.688039216315759	0.0468717163590566	0.18650338069297	0.0381611954315825
chr10	102157522	102160524	3003	+	utr3	NOLC1	0.41097808599752	0.902980983903793	0.409119577687986	1	0.00248615441900312	0.00762328452746831	-0.879191163417707	-0.664577978725379	0.0240765941718958	0.119006167070839	-0.214613184692327
chr10	102160722	102162135	1414	+	utr3	NOLC1	0.360394175091017	0.89209729494788	0.38190842713158	1	0.0780362320622754	0.139367695733542	-0.515179885004517	-0.664577978725379	0.0240765941718958	0.119006167070839	0.149398093720863
chr10	102229393	102229491	99	+	utr3	ELOVL3	0.554032144598346	0.942258369111787	0.476233882788513	1	0.212261749858725	0.313482479426596	0.485049826715849	0.445139509227256	0.246878451342064	0.516738431642035	0.0399103174885923
chr10	102382450	102382849	400	+	utr3	GBF1	0.522396125212954	0.935538685562417	0.453036904324427	1	0.0380859627555314	0.0771890941949223	0.771414644261568	0.505621293790962	0.123561331920772	0.348114222360506	0.265793350470605
chr10	102402380	102402479	100	+	utr3	NFKB2	0.394300320464196	0.898494709307692	0.383810069697246	1	1.47760231475349e-07	1.4164640041506e-06	1.52692723435599	0.584870725479715	0.0516340318561188	0.198336181918789	0.942056508876272
chr10	102422937	102423086	150	+	utr3	FBXL15	0.237074362194968	0.822234097453976	0.324107053805516	1	0.127862444392819	0.208868362695307	-0.514041235677392	-0.605306644285232	0.216393331817887	0.483140933220281	0.0912654086078396
chr10	102455570	102455669	100	+	exon	RPARP-AS1	0.271895253396719	0.848154123031127	0.279779849316766	1	0.0219553516611566	0.0485161589541129	0.568553653917193	-0.101238431524208	0.72105895275564	0.884283231481947	0.669792085441401
chr10	102455967	102456265	299	+	exon	RPARP-AS1	0.771726386543103	0.977509751218977	0.71747100504142	1	0.0743683817519198	0.133778637607109	-0.00269422194658291	-0.101238431524208	0.72105895275564	0.884283231481947	0.0985442095776247
chr10	102630252	102630650	399	+	utr3	SUFU	0.64542539097441	0.960839495020737	0.588388336704469	1	0.13488756661026	0.217956156018338	-0.00998660728371594	0.163989653390694	0.5363228616723	0.773633838987628	-0.17397626067441
chr10	102631446	102631545	100	+	utr3	SUFU	0.972998496734428	0.997505965632104	0.963888725046587	1	0.000684158052526029	0.00251459831776751	-0.0460991412472875	0.163989653390694	0.5363228616723	0.773633838987628	-0.210088794637981
chr10	102658160	102658259	100	+	utr3	TRIM8	0.392415434064856	0.898494709307692	0.331308450830883	1	0.781129075515331	0.850377869083909	0.145050548280545	-0.288294706146449	0.372602064515556	0.647547249905174	0.433345254426995
chr10	102813281	102813430	150	+	utr3	WBP1L	0.0314839107056409	0.402552583863943	0.0260387992895584	1	0.317517850008306	0.431888345299481	0.280172643898562	-0.436880595254446	0.194559147905038	0.455639275275339	0.717053239153008
chr10	102813530	102813629	100	+	utr3	WBP1L	0.400478208877387	0.899473158983737	0.361879380518472	1	0.0189182435075035	0.0428509204594444	-0.52227417798434	-0.436880595254446	0.194559147905038	0.455639275275339	-0.0853935827298942
chr10	102814874	102815122	249	+	utr3	WBP1L	0.241749710153447	0.826498858969213	0.267912039002063	1	0.455586202566906	0.569842473858113	-0.01269055784469	-0.436880595254446	0.194559147905038	0.455639275275339	0.424190037409756
chr10	102815222	102815720	499	+	utr3	WBP1L	0.845217807242881	0.985187029115894	0.794877252945923	1	0.00323548566957676	0.00951352897692489	-0.00401450122769567	-0.436880595254446	0.194559147905038	0.455639275275339	0.43286609402675
chr10	102816118	102816217	100	+	utr3	WBP1L	0.712229742938868	0.968659787602831	0.724708120838114	1	0.00103097953938286	0.00358354462495858	-0.217509126482729	-0.436880595254446	0.194559147905038	0.455639275275339	0.219371468771717
chr10	102864321	102864469	149	+	utr3	BORCS7	0.772881181720673	0.977509751218977	0.7723088057528	1	2.03685519329226e-05	0.000117225548885526	1.94013087769727	0.809047421598053	0.176028819294802	0.429678308977311	1.13108345609921
chr10	102919791	102927533	7743	+	utr3	CNNM2	0.701580547182387	0.967793578249763	0.722222985343858	1	0.0234521953912849	0.0513049667173751	0.172041782109774	0.0208568687665838	0.951158954401078	0.982907108383015	0.15118491334319
chr10	103078291	103078440	150	+	utr3	CNNM2	0.886698673132801	0.989369680313629	0.876137540190923	1	0.773810768049416	0.844805639515011	0.0546256775353849	0.0208568687665838	0.951158954401078	0.982907108383015	0.0337688087688011
chr10	103089472	103089822	351	+	utr3	CNNM2	0.0674676151600184	0.553598342465143	0.0500607773299872	1	0.0270848897197477	0.0578840273085146	-0.86212842687621	0.0208568687665838	0.951158954401078	0.982907108383015	-0.882985295642794
chr10	103417849	103418556	708	+	exon	PDCD11	0.819106048450334	0.981168276217437	0.814415059202963	1	0.00600547180674142	0.0161930519589008	-0.859111048632384	-0.538334307767705	0.00546794456526243	0.041733823423258	-0.320776740864679
chr10	103425195	103425494	300	+	exon	PDCD11	0.899159923662564	0.991420157478914	0.905239999031979	1	0.0184394352062957	0.0419387943950799	-1.19122595304036	-0.538334307767705	0.00546794456526243	0.041733823423258	-0.652891645272654
chr10	103440410	103442273	1864	+	exon	PDCD11	0.157863011610637	0.73443390093304	0.15587146392915	1	0.00646211318031058	0.0172372890621082	-0.18644643371316	-0.538334307767705	0.00546794456526243	0.041733823423258	0.351887874054545
chr10	103445394	103445644	251	+	utr3	PDCD11	0.0253965823640485	0.364103345027638	0.0284210881814679	1	2.80238950794271e-09	3.76613809482057e-08	0.243288546226806	-0.538334307767705	0.00546794456526243	0.041733823423258	0.781622853994511
chr10	104002577	104002777	201	+	exon	SLK	0.00253631256818593	0.123271713810495	0.00043737921303767	1	0.00154636957261487	0.0051007656412671	-0.00619277312783386	0.426517126243996	0.109984753242156	0.322900065208178	-0.43270989937183
chr10	104002876	104003126	251	+	exon	SLK	0.249462279207877	0.832215893843201	0.228568608610887	1	0.0179001810176275	0.0409474718477245	0.597114195749394	0.426517126243996	0.109984753242156	0.322900065208178	0.170597069505398
chr10	104005927	104008267	2341	+	exon	SLK	0.606707794361474	0.953354975566394	0.588713008930358	1	0.0326508120628336	0.0678111670390511	0.563391568115896	0.426517126243996	0.109984753242156	0.322900065208178	0.136874441871901
chr10	104018176	104018870	695	+	exon	SLK	0.0557597877308359	0.516175156985306	0.0264757009959044	1	0.0132460236767604	0.0317688981937139	0.137563493345586	0.426517126243996	0.109984753242156	0.322900065208178	-0.28895363289841
chr10	104019736	104019885	150	+	exon	SLK	0.112643855199889	0.662737036651903	0.088416631902623	1	0.0124113223030019	0.0300570776888864	0.0567818528747899	0.426517126243996	0.109984753242156	0.322900065208178	-0.369735273369206
chr10	104020550	104025745	5196	+	utr3	SLK	0.584946780114734	0.948440309782109	0.523859193449451	1	0.352981949281401	0.468952745910808	0.667224693971032	0.426517126243996	0.109984753242156	0.322900065208178	0.240707567727036
chr10	110125923	110132371	6449	+	exon	ADD3	0.24445105927928	0.82813550077238	0.188193581665569	1	0.148495959144928	0.235619042224073	-0.284569180047232	0.164735491758558	0.47596343442938	0.7305485272637	-0.44930467180579
chr10	110133518	110133668	151	+	utr3	ADD3	0.70248513225824	0.967989064118658	0.647065831721412	1	0.0176401220397595	0.0404767819318978	0.00173778363379021	0.164735491758558	0.47596343442938	0.7305485272637	-0.162997708124767
chr10	110279284	110284839	5556	+	exon	MXI1	0.773285058624573	0.977509751218977	0.768041569599672	1	0.00304257019610413	0.00902813707127147	-1.73114534217324	-1.47604212470183	1.59102288523215e-13	1.68272904905174e-11	-0.255103217471417
chr10	110284988	110285087	100	+	utr3	MXI1	0.938871082909618	0.995723825595911	0.923933470391698	1	5.48242088502102e-07	4.6913382765612e-06	-1.05758868409923	-1.47604212470183	1.59102288523215e-13	1.68272904905174e-11	0.418453440602599
chr10	110583436	110589985	6550	+	exon	SMC3	0.248811610789987	0.832195709564927	0.196750166707664	1	6.25240582784918e-05	0.000312941307489466	-0.853508555376617	-0.140298721817085	0.52300636799947	0.763574627624261	-0.713209833559531
chr10	110601033	110601837	805	+	exon	SMC3	0.687389237501752	0.966133724233433	0.634905160136608	1	0.20293745841178	0.30256781299441	-0.488778986321505	-0.140298721817085	0.52300636799947	0.763574627624261	-0.348480264504419
chr10	110881402	110883019	1618	+	exon	PDCD4	0.206619871001296	0.794526607411014	0.244289360759544	1	0.204839024799495	0.304780957327462	-0.382998748581408	-0.0826050281166441	0.826345812424997	0.934311598476085	-0.300393720464764
chr10	110898108	110898258	151	+	utr3	PDCD4	0.453079959372039	0.91805548522433	0.515956501216319	1	0.0325032534305481	0.0675600673651526	0.173930581886323	-0.0826050281166441	0.826345812424997	0.934311598476085	0.256535610002967
chr10	110964382	110964730	349	+	exon	SHOC2	0.219267428557821	0.808188998379367	0.227319322876365	1	0.503128153506443	0.614675910512917	-0.430691078572632	-0.0195478456034294	0.948056884057983	0.981820345811016	-0.411143232969203
chr10	112817053	112817152	100	+	utr3	VTI1A	0.174281368529548	0.756393076498275	0.0928300024771475	1	0.187965232995342	0.285006388819091	0.603223516827457	1.28877422920086	0.00130739507134254	0.0138861871189907	-0.6855507123734
chr10	112817799	112817948	150	+	utr3	VTI1A	0.884256563925221	0.989084673886625	0.857891725032629	1	0.0741394883146621	0.133480570452012	0.848478840800321	1.28877422920086	0.00130739507134254	0.0138861871189907	-0.440295388400536
chr10	112826380	112826530	151	+	exon	RP11-57H14.4	0.158311129423414	0.735534689471388	0.136432345611714	1	0.911385763745923	0.948671540299915	0.048126015943749	-0.556963326086187	0.15225077857993	0.395275837381797	0.605089342029936
chr10	113730112	113730559	448	+	utr3	CASP7	0.157024793605767	0.733334445244241	0.115750130330928	1	0.232251772595702	0.337189450579142	0.0567939862560392	0.798616304847518	0.125358278208102	0.350739527000915	-0.741822318591478
chr10	119104851	119104950	100	+	exon	FAM45A	0.826989502718142	0.982227866145335	0.811372360424109	1	0.621750572984243	0.720768844806926	1.00879789232596	1.19599868918825	3.42322940960305e-06	8.8722603328342e-05	-0.187200796862288
chr10	119136891	119136990	100	+	utr3	FAM45A	0.236996774650552	0.822234097453976	0.173648740720252	1	0.276153780918479	0.387434613703076	0.578795799508187	1.19599868918825	3.42322940960305e-06	8.8722603328342e-05	-0.617202889680063
chr10	119676571	119677320	750	+	utr3	BAG3	0.0651642193724748	0.545099770367903	0.100095103421114	1	0.0387834357289364	0.0783146081887844	0.856957842497149	1.38324066140802	3.0582792926369e-05	0.000610081621961593	-0.526282818910873
chr10	119826979	119827079	101	+	utr3	INPP5F	0.884588328950192	0.989084673886625	0.85416076975511	1	0.0984209315042773	0.168279609410916	0.976117180893594	0.541333751839407	0.146613422342281	0.385505459488012	0.434783429054187
chr10	119898705	119898805	101	+	exon	SEC23IP	0.845001694497489	0.985187029115894	0.819863705747586	1	0.000567509096070569	0.00213667343271014	-0.423044030577778	0.408338359329815	0.0721892375349333	0.245798507647439	-0.831382389907593
chr10	119940874	119940974	101	+	utr3	SEC23IP	0.464653377601003	0.920431898772118	0.399839663330652	1	0.495317912967751	0.607545868277227	-0.229614387353674	0.408338359329815	0.0721892375349333	0.245798507647439	-0.63795274668349
chr10	120906388	120906488	101	+	utr3	WDR11	0.814890786547453	0.98041235091235	0.764690197192931	1	0.0684929430429879	0.125086656473432	-0.222795713896689	0.117371401680656	0.690236508724742	0.868054179044647	-0.340167115577345
chr10	120908475	120908925	451	+	utr3	WDR11	0.515197506265088	0.934588944225723	0.448516436001275	1	0.00040787912078777	0.0016004565333919	0.0123595330080693	0.117371401680656	0.690236508724742	0.868054179044647	-0.105011868672587
chr10	122210747	122210997	251	+	utr5	TACC2	0.403987612691753	0.901267321517584	0.309195050524475	1	0.873488028581307	0.921741612215889	0.794766555118951	0.932950110812624	0.00237040869179969	0.0220685178807901	-0.138183555693674
chr10	122211147	122211347	201	+	utr5	TACC2	0.519403094260434	0.934731550097129	0.451149525705009	1	0.953591546258611	0.97340843058682	0.715072045375349	0.932950110812624	0.00237040869179969	0.0220685178807901	-0.217878065437276
chr10	122211447	122211647	201	+	exon	TACC2	0.44625278681899	0.916037033885759	0.429011150193952	1	0.000509608906094791	0.00194297937535057	-0.180092664658559	0.932950110812624	0.00237040869179969	0.0220685178807901	-1.11304277547118
chr10	122249082	122254095	5014	+	utr3	TACC2	0.983272228455383	0.998107875061154	0.946150087147476	1	0.00392870235175868	0.01121613987471	0.340757696281074	0.932950110812624	0.00237040869179969	0.0220685178807901	-0.59219241453155
chr10	122888365	122888562	198	+	exon	RP11-564D11.3	0.137610542133722	0.706982774214638	0.0706985933157646	1	0.00616568331402068	0.0165472778587717	-1.52594663475414	0.872386981470079	0.619690545190684	0.828394614814489	-2.39833361622422
chr10	122990194	122990343	150	+	utr3	PSTK	0.0563288136918939	0.518037050738296	0.0165662935988186	1	0.0182086705740655	0.0415855977987262	-0.404858918420487	0.618840167038791	0.396790086315205	0.667378663549518	-1.02369908545928
chr10	123137253	123137350	98	+	exon	HMX3	0.253555378913951	0.833728914373069	0.339630751035795	1	0.240519682943172	0.34637567522032	0.387237371111272	0.171025546696973	0.560483521323881	0.791601676268113	0.216211824414299
chr10	123149982	123150080	99	+	exon	HMX2	0.58798262134655	0.948440309782109	0.662957065429944	1	0.100795809007575	0.171599313212386	1.77045093638748	1.57971053646358	3.95411993025122e-10	2.46632799165999e-08	0.190740399923903
chr10	124834726	124834925	200	+	exon	FAM175B	0.272010391765909	0.848154123031127	0.316575390049933	1	0.000257896263452812	0.00107369229524885	0.0345009613152639	0.236674450747112	0.5676800318223	0.796532593283012	-0.202173489431848
chr10	124835025	124835224	200	+	utr3	FAM175B	0.294164265226935	0.856978651402314	0.30759388893496	1	0.445891767772365	0.560427092430743	0.480646293076578	0.236674450747112	0.5676800318223	0.796532593283012	0.243971842329466
chr10	124943022	124966707	23686	+	exon	ZRANB1	0.265725700745803	0.844418707510422	0.271402994870055	1	0.00030450163408285	0.00124321817291622	-1.02886369129923	-0.114104757993944	0.811249910084655	0.928108268538128	-0.914758933305289
chr10	124984943	124985343	401	+	utr3	ZRANB1	0.864391552150094	0.986650060251095	0.827085094402305	1	6.83238274711301e-06	4.41814441279451e-05	-0.269598595431703	-0.114104757993944	0.811249910084655	0.928108268538128	-0.155493837437759
chr10	125707299	125707448	150	+	exon	RP11-383C5.3	0.564053441042644	0.944160719247474	0.532615624731762	1	0.00220695282427657	0.00689733986240615	-0.345937717077344	2.26346618688297	0.638438552350376	NA	-2.60940390396031
chr10	125831599	125841427	9829	+	utr3	BCCIP	0.187118632320367	0.772931690807045	0.150661297596598	1	0.973466897327317	0.982604765886124	0.127556489208056	0.529896847591309	0.0580795900046692	0.21360243166296	-0.402340358383252
chr10	125842027	125853145	11119	+	utr3	BCCIP	0.134859269159775	0.700818656131903	0.238701023527365	1	0.00522270414614425	0.0143262618277243	0.484486444917881	0.529896847591309	0.0580795900046692	0.21360243166296	-0.0454104026734273
chr10	130179517	130179617	101	+	utr3	GLRX3	0.842859464223992	0.985187029115894	0.799638313808341	1	0.000771349596545164	0.00279614228747622	-0.91003509433687	-0.67178329254147	0.0353854656556333	0.154458782154351	-0.2382518017954
chr10	131955857	131956454	598	+	utr3	PPP2R2D	0.646842428556699	0.961379967571613	0.67939810970284	1	0.00400131470024331	0.0113696549767228	0.246377480851864	0.641371161159977	0.0961302847513344	0.295790836419538	-0.394993680308112
chr10	132348015	132349019	1005	+	exon	LRRC27	0.984272021182216	0.9983244052384	0.952418078141385	1	9.99025111304659e-06	6.22450601551816e-05	0.672005874097855	1.00905180962443	0.0269214327807389	0.128849917352829	-0.337045935526571
chr10	132351606	132351706	101	+	exon	LRRC27	0.361050192351832	0.89209729494788	0.276122444089061	1	0.693743289042588	0.78003803584746	0.701231997974673	1.00905180962443	0.0269214327807389	0.128849917352829	-0.307819811649753
chr10	132353382	132365477	12096	+	utr3	LRRC27	0.552252552291942	0.942136769783408	0.544519950980179	1	5.92983110652899e-19	3.33994442724631e-17	1.39864511629879	1.00905180962443	0.0269214327807389	0.128849917352829	0.389593306674368
chr10	132404786	132405718	933	+	exon	PWWP2B	0.297520577615479	0.858776059889151	0.272463311741253	1	1.82948128390503e-17	8.61896517134884e-16	0.121290619160882	-0.627279915558105	0.209830830419216	0.474303883171652	0.748570534718987
chr10	132405914	132417127	11214	+	utr3	PWWP2B	0.4598483996535	0.91966139478904	0.449310459865487	1	2.1513777301781e-27	3.20757764406435e-25	0.971505309250714	-0.627279915558105	0.209830830419216	0.474303883171652	1.59878522480882
chr10	132448264	132448563	300	+	exon	C10orf91	0.536054837267937	0.938132535778713	0.4620378789305	1	0.96541115762602	0.979791431135945	-1.11002523817264	0.901093152246246	0.57901167366026	0.803472478126225	-2.01111839041888
chr10	133241041	133241880	840	+	utr3	VENTX	0.602023011448024	0.951480442585604	0.595447159411647	1	1.37776833115599e-08	1.65973935938592e-07	0.701572159505459	0.720374495494017	0.107476079515745	0.318168060151966	-0.0188023359885583
chr10	813057	813157	101	-	exon	LARP4B	0.0383782007609728	0.438142246186585	0.0379124666780417	1	0.00553299980839827	0.0150633096824557	0.214105156782749	0.253593536521286	0.181631000125358	0.43739395702653	-0.0394883797385368
chr10	1041303	1041503	201	-	exon	IDI1	0.319018783552656	0.871416649707778	0.309457083574966	1	0.0119943604228744	0.0291979503724716	0.586403772981648	1.37257356484871	6.22689402296059e-06	0.000152028352182095	-0.786169791867058
chr10	3137778	3138287	510	-	utr3	PITRM1	0.503036894242442	0.934588944225723	0.586154357784502	1	0.286427640822166	0.39919690884629	0.0867477224565649	0.233406670296746	0.355998972542131	0.632309429899594	-0.146658947840181
chr10	5639064	5639654	591	-	utr3	ASB13	0.668238911631285	0.96445656769157	0.605310242246019	1	2.44858348919607e-07	2.25679262244231e-06	-0.539426109148764	-0.756943372268129	0.00141048008522023	0.0147891963615333	0.217517263119364
chr10	5640097	5640442	346	-	utr3	ASB13	0.00137508802941361	0.0862697554294987	0.00119640723787916	1	0.000981470679264993	0.00343786012115126	-0.366344434219693	-0.756943372268129	0.00141048008522023	0.0147891963615333	0.390598938048436
chr10	5765820	5766119	300	-	utr3	GDI2	0.26633749048392	0.845514783793266	0.34221346242955	1	0.00391614913464777	0.0111847510511723	-0.241712928854129	0.153800146379539	0.480995386914381	0.733723608952972	-0.395513075233668
chr10	5862258	5862406	149	-	utr3	ANKRD16	0.508145188132743	0.934588944225723	0.394972249440105	1	0.517448318379006	0.627884195597199	-1.78427311104693	0.0134714685433001	0.969788418563627	0.989903754076934	-1.79774457959023
chr10	5884073	5887897	3825	-	exon	ANKRD16	0.850489104486276	0.985395770412247	0.810893338757261	1	0.037688604036629	0.0764571280544581	0.0327819011380888	0.0134714685433001	0.969788418563627	0.989903754076934	0.0193104325947887
chr10	7160067	7160515	449	-	utr3	SFMBT2	0.554007202049938	0.942258369111787	0.569454955593353	1	0.000114141275490797	0.000526387330529429	-0.314437569780504	-0.129510333707527	0.503923992124359	0.748794127337535	-0.184927236072977
chr10	7762504	7766131	3628	-	exon	KIN	0.209796326766301	0.796875963084733	0.229130669017471	1	0.000110083741555161	0.000510274783002398	0.990024080947778	0.217215248227616	0.424284693509379	0.689776566839575	0.772808832720161
chr10	7769262	7778944	9683	-	exon	KIN	0.0802193592678307	0.590714665892631	0.153896553840304	1	0.658054294035204	0.751137553170314	0.666203380447413	0.217215248227616	0.424284693509379	0.689776566839575	0.448988132219796
chr10	11462467	11462566	100	-	exon	USP6NL	0.639113441727258	0.959642839026075	0.537409029353522	1	0.152075791685372	0.240156574209186	-1.56974615534557	-0.574226239750039	0.132064779473526	0.362008864274823	-0.995519915595528
chr10	11462666	11462766	101	-	exon	USP6NL	0.121080982935546	0.674031693228145	0.0368615216055923	1	0.0162856005604633	0.0378692506243581	-2.01470107397309	-0.574226239750039	0.132064779473526	0.362008864274823	-1.44047483422305
chr10	11463463	11463662	200	-	exon	USP6NL	0.993553516984841	0.999431814463498	0.9819661531383	1	0.610696413649801	0.711272461187752	-1.73680416048967	-0.574226239750039	0.132064779473526	0.362008864274823	-1.16257792073963
chr10	11920469	11921064	596	-	utr3	UPF2	0.53685745482605	0.938132535778713	0.587924442859997	1	0.00173034921227002	0.00560263555623351	0.138801800549049	-0.0141491178460376	0.969088083458183	0.989873198185699	0.152950918395087
chr10	11942734	11948383	5650	-	exon	UPF2	0.0161383149541229	0.303817627716652	0.040492298582658	1	0.0444983867624377	0.0877845665380407	0.0936309978551453	-0.0141491178460376	0.969088083458183	0.989873198185699	0.107780115701183
chr10	12029360	12035390	6031	-	exon	UPF2	0.490896528709761	0.930039301097195	0.48132706820225	1	4.34493236304639e-06	2.95404119296603e-05	-0.423098155313189	-0.0141491178460376	0.969088083458183	0.989873198185699	-0.408949037467151
chr10	12167511	12167759	249	-	utr3	NUDT5	0.748116990874886	0.972829156241002	0.785509646202486	1	0.0159627080630276	0.0372609459520629	-0.0382344566134931	-0.323114583533282	0.0901370606106561	0.284442896233924	0.284880126919789
chr10	13317474	13317823	350	-	utr3	SEPHS1	0.577934376209941	0.948088147859564	0.525477962545628	1	0.1062542696382	0.179326189788908	-0.712094651166097	0.262025707497461	0.3750934422405	0.649490658376168	-0.974120358663559
chr10	13319118	13319318	201	-	utr3	SEPHS1	0.103508849464496	0.642277566891384	0.107709963596431	1	6.63986124725659e-10	1.00895637393864e-08	-0.255142780050636	0.262025707497461	0.3750934422405	0.649490658376168	-0.517168487548098
chr10	13646351	13646451	101	-	utr3	FRMD4A	0.369459114551555	0.89499405704666	0.248322345404464	1	0.511947661222487	0.622986243256323	-0.165872572389962	-0.355468637160353	0.571046359309508	0.798798768284097	0.189596064770391
chr10	14520797	14522056	1260	-	utr3	FAM107B	0.958131777932834	0.9972123902684	0.984076228858352	1	0.0435702767465566	0.0862086053410011	0.0380379855861776	0.284045815675853	0.421130152323814	0.686887004289977	-0.246007830089676
chr10	14820042	14820141	100	-	exon	CDNF	0.290315831809864	0.854894888628095	0.151534822783703	1	0.155215885971451	0.243748565417125	-1.14513246385963	-0.170148529229344	0.855314291828109	0.947209401746165	-0.974983934630284
chr10	14907967	14908116	150	-	utr3	DCLRE1C	0.437194236675243	0.913319316766312	0.353325782730071	1	0.964169862764964	0.979194734056152	0.0622666998094123	0.22033431584427	0.559419313990725	0.791157112263499	-0.158067616034857
chr10	14908266	14908814	549	-	utr3	DCLRE1C	0.405407871902188	0.901267321517584	0.425896624414971	1	0.136645822821572	0.220179594738434	0.221033783739459	0.22033431584427	0.559419313990725	0.791157112263499	0.000699467895189793
chr10	15103534	15106373	2840	-	exon	NMT2	0.977012908581781	0.997584520962392	0.978822865470465	1	0.000623106212657639	0.00232088177229311	-0.0106108365968306	-1.8292731812544	0.00589344551409895	0.0440147325500338	1.81866234465757
chr10	16590661	16590960	300	-	utr3	RSU1	0.340345769917104	0.880604724818182	0.280133449317564	1	0.588986831821015	0.691837067352648	-0.797754404994487	-0.634387959168539	0.102481427730237	0.308204477462111	-0.163366445825948
chr10	16591658	16591908	251	-	utr3	RSU1	0.331487280650284	0.876516048843055	0.348662468732814	1	0.00947009229895729	0.0238977458591568	-1.56453521992541	-0.634387959168539	0.102481427730237	0.308204477462111	-0.93014726075687
chr10	16592906	16593105	200	-	utr3	RSU1	0.805567709595227	0.979595801730597	0.79395431750666	1	3.87237602938911e-06	2.67000116542156e-05	-0.0722452422719109	-0.634387959168539	0.102481427730237	0.308204477462111	0.562142716896628
chr10	17214886	17215085	200	-	exon	VIM-AS1	0.874262774691371	0.987757661653816	0.941337409110194	1	0.707978622437777	0.790642675551106	0.04697629093597	0.862561034771723	0.0558905275455193	0.208159208890005	-0.815584743835753
chr10	18513164	18513558	395	-	exon	RP11-499P20.2	0.789091764687295	0.977979514106913	0.743374240706616	1	0.00515863026454555	0.0141811976881965	0.2268075572504	0.623003989147273	0.494521831477128	0.743748255289925	-0.396196431896873
chr10	21494484	21494632	149	-	utr3	CASC10	0.228628385819062	0.819402582999145	0.255041980994298	1	0.672919561155735	0.76282587016296	-0.247077687637155	0.0588202368731146	0.863860681333345	0.95068684009791	-0.30589792451027
chr10	21494928	21495619	692	-	utr3	CASC10	0.526951165821708	0.937181750928188	0.51882070978254	1	4.8539960749661e-23	4.30172673133185e-21	0.52779019337497	0.0588202368731146	0.863860681333345	0.95068684009791	0.468969956501855
chr10	21496867	21497015	149	-	utr5	CASC10	0.410301676547025	0.902601135052269	0.336703365800047	1	0.586319905026906	0.689855366856001	-0.688589914598086	0.0588202368731146	0.863860681333345	0.95068684009791	-0.7474101514712
chr10	21514678	21514828	151	-	utr3	SKIDA1	0.545740544011089	0.939668565125759	0.457714814567073	1	0.806113284160964	0.870324897782578	0.102957708755366	0.3900760736729	0.238989158060649	0.507462952435942	-0.287118364917534
chr10	21514978	21516228	1251	-	utr3	SKIDA1	0.223726289372506	0.814502518017169	0.218098518936997	1	0.00137520732602095	0.00459114922093347	0.111911172790386	0.3900760736729	0.238989158060649	0.507462952435942	-0.278164900882514
chr10	21517877	21517977	101	-	utr5	SKIDA1	0.079475673842279	0.589245404658948	0.0348075007398385	1	0.122089490247867	0.201227742217613	1.14037235326081	0.3900760736729	0.238989158060649	0.507462952435942	0.750296279587914
chr10	21756733	21805998	49266	-	exon	DNAJC1	0.980560987179613	0.997584520962392	0.94220542269512	1	0.544950026149598	0.652940501219046	-0.0073277904667561	-0.193266670812429	0.358511010711731	0.634454945998686	0.185938880345673
chr10	22536744	22536894	151	-	utr3	PIP4K2A	0.0700986595629482	0.563322962993813	0.039815099220695	1	0.00321176870231331	0.00945476068859851	0.213695882251799	0.990273872527628	4.93436677326112e-05	0.000932546031244066	-0.77657799027583
chr10	22537093	22537243	151	-	utr3	PIP4K2A	0.00888755619670435	0.234649999335071	0.0326792307898136	1	0.000572681442795603	0.00215486696097051	-0.146851208413832	0.990273872527628	4.93436677326112e-05	0.000932546031244066	-1.13712508094146
chr10	22541890	22541990	101	-	exon	PIP4K2A	0.572263142127111	0.946156660166585	0.621566540855785	1	0.327828828409159	0.442446724433362	0.531969589849382	0.990273872527628	4.93436677326112e-05	0.000932546031244066	-0.458304282678246
chr10	24584558	24584907	350	-	utr3	ARHGAP21	0.00216431808099408	0.110598399356605	0.00288814855344383	1	0.000102434967689824	0.000480265758613814	1.30643968608054	2.96747763634135	0.0029399300287978	0.0260735044429005	-1.66103795026081
chr10	24585706	24585906	201	-	utr3	ARHGAP21	0.00584106682265072	0.188727823424091	0.00305081406218288	1	0.00638093078393419	0.0170566411779789	0.87197250696021	2.96747763634135	0.0029399300287978	0.0260735044429005	-2.09550512938114
chr10	28523101	28523300	200	-	exon	WAC-AS1	0.577897938433031	0.948088147859564	0.564566618594887	1	0.564015870436628	0.670082790479365	-0.512764313954863	0.168170447128257	0.748529988540484	0.897328658643473	-0.680934761083121
chr10	28523400	28524597	1198	-	exon	WAC-AS1	0.614409567983406	0.95424859200554	0.539594737368055	1	0.0289143791718248	0.0611127296938851	-0.231673895967107	0.168170447128257	0.748529988540484	0.897328658643473	-0.399844343095364
chr10	29458037	29458237	201	-	utr3	SVIL	0.39457642203518	0.898494709307692	0.324537164057765	1	0.951340668537892	0.972877793192862	0.861777018113442	1.18374544613118	4.4856091429018e-05	0.000858212949273391	-0.321968428017737
chr10	29480715	29481585	871	-	exon	SVIL	0.191786243217409	0.77785928424879	0.158766067305663	1	0.469672185342334	0.58354466714151	0.548884015519819	1.18374544613118	4.4856091429018e-05	0.000858212949273391	-0.634861430611359
chr10	30313199	30313849	651	-	utr3	MTPAP	0.277427163614502	0.849815674078929	0.218660278021519	1	0.860135305170048	0.910803369186164	0.0892535665898139	0.74116314755398	0.0334651633576223	0.148668093309051	-0.651909580964166
chr10	30341534	30341634	101	-	utr5	MTPAP	0.299964011736755	0.859975231096962	0.329821292190899	1	0.152559130677099	0.240799833487467	0.453954141912231	0.74116314755398	0.0334651633576223	0.148668093309051	-0.287209005641749
chr10	30844870	30845515	646	-	utr3	ZNF438	0.965855334564147	0.997505965632104	0.926675954523649	1	0.735226191571095	0.812834469665924	-0.572922165403012	-0.687194648311563	0.0307688858574369	0.140423485720588	0.114272482908551
chr10	30848919	30849960	1042	-	utr5	ZNF438	0.0464185709576202	0.475797915957042	0.0763376259121511	1	1.11768157349022e-10	1.89643735145979e-09	-1.53099101330661	-0.687194648311563	0.0307688858574369	0.140423485720588	-0.843796364995052
chr10	31318251	31318400	150	-	exon	ZEB1-AS1	0.267598814319619	0.845928818426692	0.162071100250553	1	0.0525771863099892	0.10083531927002	-1.2247765365661	0.156083769104585	0.861396380090494	0.949806226781126	-1.38086030567069
chr10	31908361	31908461	101	-	exon	ARHGAP12	0.0267452998195998	0.372874790554222	0.00519755257638536	1	0.00393359080723174	0.0112250385724044	-0.734081737149837	0.205120993311796	0.485073363579927	0.736892607283343	-0.939202730461633
chr10	32018065	32022879	4815	-	exon	KIF5B	0.542099531757699	0.939318858385569	0.507875952667071	1	0.387914543252922	0.502971250935572	-0.168865940619037	-0.152594677074544	0.401244906218411	0.670926966678105	-0.0162712635444926
chr10	32028568	32034714	6147	-	exon	KIF5B	0.11703410739707	0.671704895381646	0.102493119410731	1	1.35027607820807e-07	1.30396346083181e-06	-0.0959831660067562	-0.152594677074544	0.401244906218411	0.670926966678105	0.0566115110677879
chr10	32268850	32271817	2968	-	utr3	EPC1	0.565761175705919	0.944479248067562	0.548265591586274	1	0.000107298647074521	0.000499557587940999	0.598797298649671	0.0672622257330137	0.871592574122495	0.953386912493918	0.531535072916657
chr10	32273238	32273978	741	-	exon	EPC1	0.680804480107512	0.966133724233433	0.648851095930121	1	1.63557971882442e-07	1.55147468388188e-06	0.0490426976507291	0.0672622257330137	0.871592574122495	0.953386912493918	-0.0182195280822846
chr10	32912001	32912100	100	-	exon	ITGB1	0.917356673253508	0.993975187702326	0.882743523879646	1	0.0130536787136868	0.0313728940524469	-0.616095489363654	-1.41580431094094	0.000124621219209401	0.00208712923282149	0.799708821577289
chr10	35009850	35013738	3889	-	utr3	CUL2	0.513677481708465	0.934588944225723	0.553149239273759	1	0.658207451318141	0.751212448717111	0.563496968966352	0.0385201276180555	0.913472386847186	0.969980400968931	0.524976841348297
chr10	37829032	37829481	450	-	utr3	ZNF248	0.418272678323523	0.907188133655928	0.364957839586357	1	0.892099795186948	0.935118337833266	0.290973622893854	0.470119262098	0.224719683131686	0.492094491302256	-0.179145639204146
chr10	37829581	37829731	151	-	utr3	ZNF248	0.264583273678095	0.84340596185981	0.168839911504386	1	0.308115552608667	0.421815750049653	-0.869666042337274	0.470119262098	0.224719683131686	0.492094491302256	-1.33978530443527
chr10	37831827	37832127	301	-	exon	ZNF248	0.0799683967431551	0.589551769590462	0.02758242405504	1	0.00122976406730521	0.00416531050145557	-1.11663776872373	0.470119262098	0.224719683131686	0.492094491302256	-1.58675703082173
chr10	37832227	37832476	250	-	exon	ZNF248	0.632845892520246	0.957622321472003	0.568039632502021	1	0.000152960509534947	0.000678260509914758	0.0914213545885799	0.470119262098	0.224719683131686	0.492094491302256	-0.37869790750942
chr10	42513659	42514705	1047	-	exon	ZNF37BP	0.27250227806618	0.848335286216524	0.266383834895799	1	0.0208141417860925	0.0464070406149104	-0.384375722356884	-0.402097294102233	0.108425361351378	0.320143411321531	0.0177215717453486
chr10	42515103	42515900	798	-	exon	ZNF37BP	0.17885040847852	0.761872681226314	0.118915653380233	1	0.00936781213691233	0.0236820832258308	-0.449931117111796	-0.402097294102233	0.108425361351378	0.320143411321531	-0.0478338230095631
chr10	42519334	42519434	101	-	exon	ZNF37BP	0.248028271322732	0.831560074093704	0.14994921759609	1	0.0138759779490919	0.0330732120648565	-1.74032732811638	-0.402097294102233	0.108425361351378	0.320143411321531	-1.33823003401414
chr10	42519782	42520479	698	-	exon	ZNF37BP	0.569953328123285	0.945713185850189	0.510714500648682	1	0.472572966156416	0.58646312972817	-0.820170834654552	-0.402097294102233	0.108425361351378	0.320143411321531	-0.418073540552319
chr10	42520612	42520977	366	-	exon	ZNF37BP	0.778250182909938	0.977509751218977	0.780602981838786	1	0.00330340987162757	0.00969301072080024	-0.506132608704603	-0.402097294102233	0.108425361351378	0.320143411321531	-0.104035314602369
chr10	42583040	42589222	6183	-	utr3	ZNF33B	0.87556077758807	0.987967804067176	0.838173257777091	1	0.0146850463615104	0.0347268966573243	-0.306298532662239	-0.086107030010388	0.868306693309323	0.952002070044178	-0.220191502651851
chr10	42594195	42594394	200	-	exon	ZNF33B	0.514907058674305	0.934588944225723	0.428605709467836	1	0.708347736980309	0.790915495220392	-0.278783025073067	-0.086107030010388	0.868306693309323	0.952002070044178	-0.192675995062679
chr10	43386060	43386208	149	-	utr3	HNRNPF	0.684927517875279	0.966133724233433	0.698792198618395	1	9.54197692131581e-13	2.22698846268573e-11	0.67233874615601	0.102369964160686	0.670707445477718	0.858296563775257	0.569968781995324
chr10	43386602	43387785	1184	-	utr3	HNRNPF	0.812664212103708	0.980320160027301	0.834975585370706	1	0.000356474203783375	0.00142421109222784	-0.219082973448679	0.102369964160686	0.670707445477718	0.858296563775257	-0.321452937609365
chr10	43643958	43644106	149	-	utr3	ZNF32	0.167978226699569	0.750186877145488	0.210367516989343	1	0.00250661964255808	0.00767489507855485	0.594904834271023	1.48207650634291	0.326325278944675	0.604011607993262	-0.887171672071888
chr10	45003361	45004053	693	-	exon	CEP164P1	0.249492156889148	0.832215893843201	0.287767811791248	1	0.0645675630681277	0.119297962787926	-0.863435771109737	-4.10593604774225	0.00563557319159465	0.0426689819059465	3.24250027663251
chr10	46010373	46010920	548	-	exon	NCOA4	0.45545360076696	0.918659272569877	0.400107946028365	1	0.208060262722416	0.308463700220073	-0.291296437199344	0.714628814697127	0.00160312202559582	0.0162584644739998	-1.00592525189647
chr10	47502997	47503097	101	-	exon	AGAP9	0.279091993649215	0.849815674078929	0.211640616066872	1	0.199751807121976	0.29883775842956	-0.753943046321577	-0.495322812044733	0.409067405899826	0.677653447578776	-0.258620234276844
chr10	49458865	49459065	201	-	utr3	ERCC6	0.793482002867991	0.977979514106913	0.772298412927564	1	0.778364866767166	0.848097150420454	1.09456868082519	0.586350475011833	0.109772247558414	0.322699908782061	0.508218205813353
chr10	49470278	49470428	151	-	utr3	ERCC6	0.961452118749699	0.997505965632104	0.967931438621086	1	0.787177998468723	0.854833485397954	1.37617660063184	0.586350475011833	0.109772247558414	0.322699908782061	0.789826125620012
chr10	49515462	49515612	151	-	exon	ERCC6	0.574481155707982	0.94772190657215	0.416004222343724	1	0.0250571051492435	0.0542911084897184	0.984495240522389	0.586350475011833	0.109772247558414	0.322699908782061	0.398144765510556
chr10	49515712	49515877	166	-	exon	ERCC6	0.236869337313037	0.822234097453976	0.159738412881838	1	4.99013406740752e-08	5.33220649546842e-07	1.67278848111601	0.586350475011833	0.109772247558414	0.322699908782061	1.08643800610418
chr10	49524072	49524371	300	-	exon	ERCC6	0.290978999922798	0.854894888628095	0.230002121580897	1	0.194962997212701	0.29340530384474	0.418803724687664	0.586350475011833	0.109772247558414	0.322699908782061	-0.167546750324168
chr10	50306981	50307181	201	-	utr3	SGMS1	0.0162389724961151	0.303983010994486	0.00572541421671931	1	0.00174991736589158	0.00565155524412435	0.0879137264143902	2.64083486498932	0.0470585563112575	0.187004223306439	-2.55292113857493
chr10	50343796	50344045	250	-	exon	SGMS1	0.00841800931813261	0.226174312020301	0.00566815462259532	1	0.00472529088811856	0.013167020981778	-0.173623061259087	2.64083486498932	0.0470585563112575	0.187004223306439	-2.81445792624841
chr10	51697860	51698404	545	-	exon	CSTF2T	0.703059426804277	0.968253870451055	0.774985790822123	1	0.251656077504255	0.359148363762548	0.382799766498371	0.301311264939008	0.283580965051097	0.5589555125466	0.0814885015593627
chr10	51698503	51699443	941	-	exon	CSTF2T	0.883168379898678	0.989084673886625	0.836413282131306	1	0.484616932150744	0.597136643767271	-0.0390276693105158	0.301311264939008	0.283580965051097	0.5589555125466	-0.340338934249524
chr10	56357872	56359869	1998	-	utr3	ZWINT	0.643688316501227	0.960839495020737	0.69759317286697	1	0.00434322889623706	0.0122125005107637	1.38603492468624	1.36880455803254	3.75789544120158e-09	1.9101326439636e-07	0.0172303666537041
chr10	58196303	58196403	101	-	exon	IPMK	0.695391759096249	0.966620415761207	0.533205324960867	1	0.271251718411039	0.381655715268468	-1.279222671109	-0.0613634791205404	0.885937881052203	0.959348186871664	-1.21785919198846
chr10	62805740	62805887	148	-	exon	RP11-436D10.3	0.87406395968013	0.987757661653816	0.88378775807755	1	4.96879885805153e-06	3.33702108786895e-05	-0.588959462827686	0.958361992959671	0.843810520834966	NA	-1.54732145578736
chr10	63191027	63193005	1979	-	exon	JMJD1C	0.297060666266939	0.858776059889151	0.304611596971877	1	0.0444831469568713	0.0877681646246973	0.202170782330228	0.219346423056253	0.470044930807434	0.726506769700372	-0.0171756407260242
chr10	63200548	63206864	6317	-	exon	JMJD1C	0.19766296474196	0.786355897665208	0.212560534789082	1	0.704889846754909	0.788443868307587	-0.204510637389944	0.219346423056253	0.470044930807434	0.726506769700372	-0.423857060446196
chr10	63206963	63207163	201	-	exon	JMJD1C	0.520664674868726	0.934731550097129	0.519093234047305	1	0.0273839113730038	0.0584334582977062	-0.608848891313031	0.219346423056253	0.470044930807434	0.726506769700372	-0.828195314369284
chr10	63208308	63208707	400	-	exon	JMJD1C	0.0415475576035269	0.451098436243467	0.0414799080664457	1	0.00193730958233457	0.00616264501226407	-0.0964872001446399	0.219346423056253	0.470044930807434	0.726506769700372	-0.315833623200892
chr10	63213603	63214002	400	-	exon	JMJD1C	0.587561935088747	0.948440309782109	0.594293294599455	1	1.56847781918249e-12	3.5717027705547e-11	0.0011617366322193	0.219346423056253	0.470044930807434	0.726506769700372	-0.218184686424033
chr10	63214799	63215555	757	-	exon	JMJD1C	0.230421083647086	0.820840890457422	0.170053990253287	1	0.106429007761129	0.179501572445673	0.112753139175109	0.219346423056253	0.470044930807434	0.726506769700372	-0.106593283881144
chr10	63465695	63521750	56056	-	utr5	JMJD1C	0.645198912371819	0.960839495020737	0.667801425068421	1	0.000697810038755065	0.00255957934041764	1.37449697088555	0.219346423056253	0.470044930807434	0.726506769700372	1.15515054782929
chr10	68483275	68487109	3835	-	utr3	SLC25A16	0.135931592162957	0.703127452101899	0.160968523329623	1	0.017251174964904	0.0397527289683082	0.417954334355035	0.575323058816565	0.179036510135002	0.43409279432989	-0.15736872446153
chr10	70152412	70152561	150	-	utr3	SAR1A	0.99352269604183	0.999431814463498	0.983815385101774	1	0.658590530465493	0.751514297910066	0.530939507623577	0.233296664368166	0.246625564597135	0.516626447230486	0.297642843255411
chr10	70300410	70300509	100	-	utr3	LRRC20	0.156534069293963	0.732554010399703	0.0531895003666601	1	0.348754442953017	0.464714634904243	-0.00199393993826175	0.347904712195118	0.233515226187193	0.502433375530898	-0.349898652133379
chr10	71750645	71751043	399	-	utr3	C10orf54	0.420155314718328	0.907188133655928	0.417827861710726	1	0.000739846552810304	0.00269582385387147	-0.171923154267249	0.249964504222943	0.141530824033068	0.377948616393121	-0.421887658490191
chr10	72334230	72334679	450	-	utr3	DNAJB12	0.851375519973496	0.985682960888177	0.866148361011722	1	0.00742154606694543	0.0194124361829514	0.35230752520555	0.319113478778391	0.206247623349381	0.470019342932717	0.033194046427159
chr10	72335479	72335679	201	-	utr3	DNAJB12	0.615949851503092	0.954558392289221	0.622305715583024	1	2.18863893864554e-08	2.51465288027696e-07	-0.303877529598763	0.319113478778391	0.206247623349381	0.470019342932717	-0.622991008377154
chr10	72335779	72336621	843	-	utr3	DNAJB12	0.183721452886389	0.768416492550893	0.211780145165506	1	0.418600493891561	0.533587211736849	0.779043570133615	0.319113478778391	0.206247623349381	0.470019342932717	0.459930091355224
chr10	72338307	72344983	6677	-	utr5	DNAJB12	0.672309239288847	0.964755047985547	0.687501272526892	1	0.380912467017857	0.496074781062307	0.305808837168683	0.319113478778391	0.206247623349381	0.470019342932717	-0.0133046416097077
chr10	72367377	72367477	101	-	utr3	MICU1	0.765077257501399	0.975989392272154	0.770856357809571	1	5.00778967075161e-19	2.84590665907781e-17	-0.120212047113593	-0.149510714249147	0.718232429421406	0.882908384584387	0.0292986671355532
chr10	72367826	72368126	301	-	utr3	MICU1	0.421311995404825	0.907188133655928	0.507303468316921	1	0.0291485772652115	0.0615256361895446	0.106113295481224	-0.149510714249147	0.718232429421406	0.882908384584387	0.25562400973037
chr10	73014261	73030284	16024	-	exon	P4HA1	0.196208472702668	0.784895825303317	0.13631566279411	1	0.41605021010862	0.530870349648262	-0.296933921989275	-0.113048218537931	0.693217907175749	0.869628402116362	-0.183885703451344
chr10	73124867	73125192	326	-	exon	RP11-152N13.16	0.802792215109397	0.978538995756789	0.770948246469296	1	0.326711281824526	0.441267406433148	0.761413428463729	-0.635631617662532	0.587066964166279	0.808682311843536	1.39704504612626
chr10	73134601	73134700	100	-	utr3	ECD	0.0940637976203345	0.622294247897776	0.0667238208315966	1	0.209174954476671	0.309717747176405	-0.203103316406271	0.307313848771885	0.220920197729717	0.488168845956609	-0.510417165178155
chr10	73134800	73136789	1990	-	utr3	ECD	0.0737689001944735	0.572488225452886	0.0505002383238953	1	0.125855119026532	0.206200636512377	-0.72764751376243	0.307313848771885	0.220920197729717	0.488168845956609	-1.03496136253431
chr10	73243334	73243433	100	-	utr3	DNAJC9	0.255613043042436	0.834816587380323	0.282415037880675	1	0.777676168961866	0.847638263460371	0.43427847745286	-0.447678327894573	0.347295398433806	0.624967168433677	0.881956805347433
chr10	73437926	73438325	400	-	utr3	PPP3CB	0.396592118304043	0.898494709307692	0.408956010188073	1	0.000698465078073039	0.00256124072176494	0.163918041615979	0.11258144246522	0.742796293004054	0.895246076126525	0.0513365991507592
chr10	73498938	73499088	151	-	utr3	USP54	0.00144441134219815	0.0891477532703244	0.000238016558571551	1	3.00913576633653e-07	2.71967031783272e-06	-1.19130480267042	-0.361651664422242	0.559249998545791	0.791136410670245	-0.829653138248174
chr10	73516873	73516973	101	-	utr3	USP54	0.644197323024744	0.960839495020737	0.531521514909197	1	0.835246258780842	0.891975717327851	-0.227483964920472	-0.361651664422242	0.559249998545791	0.791136410670245	0.134167699501769
chr10	73743044	73743143	100	-	exon	RP11-574K11.24	0.913504899772391	0.993367001928771	0.928919139094361	1	1.72378175073472e-18	9.2175046949625e-17	-0.109561468055529	0.470607922927956	0.305450244155422	0.583316177850066	-0.580169390983485
chr10	73771863	73772112	250	-	exon	RP11-574K11.32	0.752479434235653	0.97324217866951	0.684154693865091	1	7.44487932905818e-10	1.11655568919709e-08	0.54600308238323	1.35062056935595	0.482362874350086	0.734610054953338	-0.804617486972718
chr10	73801510	73801759	250	-	utr3	RP11-574K11.31	0.635775696843003	0.958878493273984	0.576658508303153	1	0.0850845990388678	0.149656783292099	1.31534105591437	NA	NA	NA	NA
chr10	73807659	73808067	409	-	exon	RP11-574K11.31	0.182931673811774	0.766643613247966	0.15114247040784	1	0.351220856218357	0.467131921523268	-0.817757897284115	NA	NA	NA	NA
chr10	73808402	73808600	199	-	utr5	RP11-574K11.31	0.690940026554483	0.966285420518609	0.677654658222868	1	0.00545717602384116	0.0148888679763486	-0.923879911320692	NA	NA	NA	NA
chr10	73812551	73812651	101	-	utr3	CAMK2G	0.499351107753147	0.934395854287869	0.437235007514824	1	0.358271397821599	0.474041911108073	0.640816996252462	0.305981740326897	0.208802280554684	0.473218064170187	0.334835255925565
chr10	73813697	73814295	599	-	utr3	CAMK2G	0.181605003521619	0.765366301141336	0.303963049870238	1	0.00709674988378859	0.0186901727508838	0.348460265184467	0.305981740326897	0.208802280554684	0.473218064170187	0.0424785248575705
chr10	73916541	73916639	99	-	utr5	C10orf55	0.322417299450802	0.872516428772156	0.248704223141951	1	0.340460587991912	0.456336016036119	0.424354195320495	-0.339802988459665	0.538997075598355	0.775474687478304	0.76415718378016
chr10	75398230	75399079	850	-	utr3	ZNF503	0.422497249815949	0.907496783230051	0.418368742373189	1	1.48837964358059e-06	1.14109106007845e-05	0.623470507143559	0.446259835433273	0.454342269232646	0.71276435649667	0.177210671710286
chr10	79766059	79766258	200	-	exon	NUTM2B-AS1	0.649319298858248	0.961493636722392	0.583927730630324	1	0.128784980750651	0.210104539270468	-0.860468574933691	-0.552598165250774	0.144432499023119	0.381953190459027	-0.307870409682917
chr10	80155618	80156431	814	-	utr3	ANXA11	0.908433607500637	0.992537612159985	0.916263561025341	1	0.000238674171213642	0.00100488962517956	0.736359786614131	0.407139311270492	0.169275654644391	0.421037956074306	0.329220475343639
chr10	86473896	86499721	25826	-	utr5	WAPL	0.0301565636860533	0.39399395009624	0.0438131387111548	1	8.51480681942673e-05	0.000408919673278499	-1.0055602033925	0.353680095887296	0.118055558754519	0.337460140082584	-1.3592402992798
chr10	86499820	86500070	251	-	utr5	WAPL	0.570147254362563	0.945721367613843	0.554396871622678	1	0.713377364610662	0.795060358957956	-0.127471077473007	0.353680095887296	0.118055558754519	0.337460140082584	-0.481151173360303
chr10	86500169	86500319	151	-	utr5	WAPL	0.0139036647948655	0.280575069976642	0.00676012330990456	1	7.75524545750011e-13	1.82680716882712e-11	-1.20865810592019	0.353680095887296	0.118055558754519	0.337460140082584	-1.56233820180748
chr10	86965845	86965945	101	-	exon	ADIRF-AS1	0.28335760744751	0.85176010028162	0.220872759923679	1	0.321701757250875	0.436660541110509	0.182320044595061	0.0740646897574727	0.871202422780027	0.953287585868621	0.108255354837588
chr10	86969132	86969331	200	-	utr5	MMRN2	0.93825792840827	0.995719125174002	0.956129148572914	1	0.284101145946602	0.396565020661008	1.09267807240363	3.7749815580664	0.368686896714347	NA	-2.68230348566278
chr10	89214709	89215007	299	-	utr3	LIPA	0.0223366384242133	0.342398788983304	0.0214630449500038	1	0.00286432958786542	0.00857539543279434	-0.850617384758629	0.787359139524314	0.000330722953587403	0.0046647401274771	-1.63797652428294
chr10	91907836	91907986	151	-	utr3	FGFBP3	0.0975631400141777	0.632570174866221	0.0729003809390368	1	0.364441648969851	0.48030098553007	0.503312233846279	-1.29716535424938	0.0217991997166687	0.11097063461149	1.80047758809566
chr10	91908135	91908235	101	-	utr3	FGFBP3	0.657669330189155	0.962985952800365	0.606289593654347	1	1.91484642576644e-05	0.000111235343469583	0.0525435596615647	-1.29716535424938	0.0217991997166687	0.11097063461149	1.34970891391094
chr10	91908335	91908485	151	-	exon	FGFBP3	0.85732307202243	0.986512932696807	0.84899815221542	1	0.00386127319079779	0.0110485245308152	-1.2053764731926	-1.29716535424938	0.0217991997166687	0.11097063461149	0.0917888810567751
chr10	93692674	93698371	5698	-	exon	FRA10AC1	0.645694624778139	0.960839495020737	0.673993314414883	1	0.445020678905446	0.559715849004303	-1.57050937598229	-1.80815776567541	1.27900068989469e-06	3.67265155944802e-05	0.23764838969312
chr10	95611334	95613831	2498	-	exon	ALDH18A1	0.242916344918313	0.826498858969213	0.238009614591311	1	0.209490235477535	0.310148335771822	-0.793627971843068	-0.155114763951693	0.480046287586124	0.732917437910563	-0.638513207891375
chr10	95663446	95664189	744	-	utr3	TCTN3	0.292799835639155	0.855238572589377	0.24654067893928	1	0.0403897540522191	0.0810545293909379	0.00401895353782267	0.945016022865625	0.0597511974687765	0.217662422313171	-0.940997069327802
chr10	95875146	95875645	500	-	exon	ENTPD1-AS1	0.436444222262411	0.913319316766312	0.47126597224463	1	0.00573279911338746	0.0155691321429881	-0.693009071820316	-0.335535164603725	0.608393538072172	0.821613543206673	-0.357473907216591
chr10	96595608	96603744	8137	-	exon	PIK3AP1	0.230160288390495	0.820840890457422	0.188406677729605	1	0.149939225279012	0.237403773358435	0.3536863572921	2.03246717596278	9.45086828810279e-06	0.000217766421122888	-1.67878081867068
chr10	96604043	96609805	5763	-	exon	PIK3AP1	0.990370598707035	0.999123079192215	0.956722950422664	1	0.387043146582005	0.502149651580032	1.17500752155804	2.03246717596278	9.45086828810279e-06	0.000217766421122888	-0.857459654404738
chr10	97333283	97333726	444	-	utr3	FRAT2	0.957264958437564	0.9972123902684	0.994672980546291	1	3.52550485961832e-08	3.89866693594616e-07	-0.197766167525348	0.0254767496206484	0.930317008108525	0.97534911598666	-0.223242917145997
chr10	97356757	97358596	1840	-	utr3	RRP12	0.568780004014996	0.94562157708508	0.50233225596548	1	3.57446884509024e-07	3.16556559565539e-06	-0.793792827672517	-0.967589567686665	1.8777379090906e-06	5.19904408390159e-05	0.173796740014148
chr10	97360580	97365950	5371	-	utr3	RRP12	0.145251616999192	0.717584900328722	0.148772127852844	1	0.483758446722038	0.59636875440743	0.244134779799856	-0.967589567686665	1.8777379090906e-06	5.19904408390159e-05	1.21172434748652
chr10	97366150	97366781	632	-	exon	RRP12	0.641292930682096	0.960333029895304	0.656800268797776	1	2.28168175067812e-06	1.67822128997933e-05	-0.612121478007147	-0.967589567686665	1.8777379090906e-06	5.19904408390159e-05	0.355468089679517
chr10	97436192	97438666	2475	-	utr3	EXOSC1	0.868162829734396	0.986660653008095	0.83166911741281	1	0.398644425909493	0.514462404231263	-0.382148397699214	-0.323107976774046	0.153006202801699	0.396377547741873	-0.0590404209251679
chr10	97677521	97677861	341	-	utr3	AVPI1	0.824972794127974	0.982129198533188	0.798905710238753	1	0.977957571211577	0.983935876465887	0.0353714057161144	-0.621323876551696	0.248328343013545	0.518274521788145	0.65669528226781
chr10	98429284	98429433	150	-	utr3	HPS1	0.753625638794361	0.97324217866951	0.70512619241914	1	0.0109698444700242	0.0270942972069024	0.864843096339659	0.123114024747612	0.507074761548829	0.751853641224429	0.741729071592047
chr10	99397315	99397562	248	-	utr3	GOT1	0.363392737302151	0.892322449104856	0.317308305575951	1	0.526351296971537	0.635583609959056	-0.262220647027519	0.10005736176435	0.669322940288349	0.857806764420361	-0.362278008791869
chr10	100151292	100151392	101	-	utr3	ERLIN1	0.725612066750888	0.969497282228151	0.73384712036132	1	5.49176982397165e-05	0.000279282499916504	-0.317038491976823	0.281039080538348	0.2547551706	0.5255598552189	-0.598077572515171
chr10	100151642	100164021	12380	-	utr3	ERLIN1	0.225528234262396	0.816530137906337	0.347550490186663	1	0.0501024435608081	0.096820412815816	-0.200618886366494	0.281039080538348	0.2547551706	0.5255598552189	-0.481657966904842
chr10	100232348	100232447	100	-	utr3	CWF19L1	0.776500072159472	0.977509751218977	0.730088816296666	1	0.00441425471619422	0.0123929663310433	0.0932628371773934	-0.2375092744487	0.399526115764158	0.669401820253083	0.330772111626093
chr10	100275175	100280071	4897	-	utr3	BLOC1S2	0.669169196039471	0.96445656769157	0.603936542483936	1	0.000361753823749609	0.00144166861898704	0.106765653334745	0.332294366110952	0.312310970130806	0.591220811493871	-0.225528712776208
chr10	100280975	100286137	5163	-	exon	BLOC1S2	0.16126463072341	0.741503012650353	0.215423417051625	1	0.00163566474134007	0.00533971645208725	-0.145968389487132	0.332294366110952	0.312310970130806	0.591220811493871	-0.478262755598084
chr10	100486692	100486792	101	-	utr3	SEC31B	0.649412812947925	0.961493636722392	0.606804813583497	1	0.17089850055174	0.263350765745646	-0.976398863274048	-0.573555705266388	0.000948098908289763	0.0107533319449372	-0.40284315800766
chr10	100489348	100489747	400	-	utr3	SEC31B	0.643380617716062	0.960839495020737	0.653240791662469	1	6.23433955917271e-07	5.24968672647148e-06	-0.706723560946534	-0.573555705266388	0.000948098908289763	0.0107533319449372	-0.133167855680147
chr10	100912392	100912541	150	-	exon	RP11-179B2.2	0.313673332434871	0.870588012023809	0.188368959075351	1	0.145761092161261	0.232265537601725	-1.32471879133756	0.633523748158537	0.767211745207823	0.907171495155194	-1.95824253949609
chr10	100986348	100986844	497	-	utr3	MRPL43	0.00913219625705711	0.236671417516738	0.0470074577748579	1	0.00161396640373289	0.00528112477007666	-0.339562110972789	-0.219741460064956	0.345254004235053	0.622905825822683	-0.119820650907833
chr10	101007683	101007981	299	-	utr3	PDZD7	0.107123003882821	0.651112627437403	0.167241333268779	1	0.0275971801921279	0.0588390081720788	-0.767071597762267	-2.05916073315334	1.2535061603839e-19	2.24681083147548e-17	1.29208913539108
chr10	101008379	101008628	250	-	utr3	PDZD7	0.901852075654474	0.991632151411049	0.908836868569377	1	0.00192361983268644	0.00612975462399678	-1.64440615424977	-2.05916073315334	1.2535061603839e-19	2.24681083147548e-17	0.414754578903575
chr10	101009326	101010645	1320	-	utr3	PDZD7	0.314312201982012	0.870812565630314	0.305453151552841	1	0.00370543628297575	0.0106749247588433	-1.37332833783501	-2.05916073315334	1.2535061603839e-19	2.24681083147548e-17	0.685832395318332
chr10	101017405	101017555	151	-	utr3	PDZD7	0.963026353707626	0.997505965632104	0.999329162282145	1	0.974744906443861	0.98304218632513	-1.77283257041798	-2.05916073315334	1.2535061603839e-19	2.24681083147548e-17	0.286328162735364
chr10	101578932	101579081	150	-	utr3	POLL	0.584883686822121	0.948440309782109	0.537600231030091	1	8.1070972182916e-05	0.000392441722870166	-0.51505831176934	-0.155747223016352	0.53497852395732	0.772775379723745	-0.359311088752988
chr10	101579379	101579528	150	-	utr3	POLL	0.0575341652138798	0.523583089118505	0.0577864076193082	1	0.00240484432632064	0.00740982060478033	-0.0558810445295219	-0.155747223016352	0.53497852395732	0.772775379723745	0.0998661784868299
chr10	101694746	101694846	101	-	utr5	FBXW4	0.984328930340673	0.9983244052384	0.977549451622276	1	0.0462409439021442	0.0906523036673397	0.0602799216897991	-0.228001552458186	0.335385237962802	0.612272617497861	0.288281474147985
chr10	101786192	101786342	151	-	utr3	MGEA5	0.534446741940492	0.937647587934547	0.562465266439642	1	0.751749488057575	0.826487486957027	-0.457640867057767	-0.26222364795746	0.347111959433429	0.624933648258873	-0.195417219100307
chr10	101798107	101800280	2174	-	exon	MGEA5	0.0599254379970148	0.531086426302683	0.0710060218362777	1	0.000286399421426421	0.00117995444334754	-1.03381278531343	-0.26222364795746	0.347111959433429	0.624933648258873	-0.771589137355975
chr10	102107660	102109062	1403	-	utr3	LDB1	0.72503422524981	0.969453035822353	0.764902507382476	1	0.00119296970082037	0.00406193041872555	0.120122262440439	0.0496886517906187	0.777916816806154	0.912976965103263	0.07043361064982
chr10	102423342	102423798	457	-	utr3	CUEDC2	0.356536919533762	0.88982814008381	0.449328142068505	1	0.256249483129262	0.364186351878114	-0.588796702929823	-0.941481679276791	8.18339891274675e-06	0.000192734324600625	0.352684976346968
chr10	102424042	102424139	98	-	exon	CUEDC2	0.104611590520796	0.644503007617914	0.0851750530854418	1	2.2917405447498e-55	2.23409445566263e-52	-0.0489578616967478	-0.941481679276791	8.18339891274675e-06	0.000192734324600625	0.892523817580043
chr10	102479298	102479545	248	-	utr3	ACTR1A	0.383395016318698	0.896644554208446	0.332720059891073	1	0.317271337025136	0.43159936175607	0.571009864915762	0.351977399287773	0.0355715515507584	0.154953282119804	0.219032465627989
chr10	102480535	102480733	199	-	utr3	ACTR1A	0.00178363971956902	0.0987314240260084	0.0146145120100177	1	0.0166763651264336	0.0386008356616061	-0.0451483771941535	0.351977399287773	0.0355715515507584	0.154953282119804	-0.397125776481927
chr10	102689940	102699469	9530	-	exon	ARL3	0.0328543853564902	0.408600221415898	0.00994108015628284	1	3.74765843577672e-10	5.92934773490617e-09	-4.81454698587892	-0.181258311942771	0.915155275252304	0.970980374290999	-4.63328867393615
chr10	103089454	103089851	398	-	utr3	NT5C2	0.100498102050505	0.637407821421902	0.0807114629836395	1	0.105882859318199	0.17884225991464	-0.810955184945425	-0.348195784440519	0.158712185303562	0.404573516669021	-0.462759400504906
chr10	103882591	103882689	99	-	utr3	OBFC1	0.0247428729957546	0.360835937255694	0.0185815000671121	1	0.00688676768908444	0.0181900806427193	-0.0828632190168055	-0.206787192828021	0.512006834084202	0.755070441525525	0.123923973811216
chr10	104313186	104313534	349	-	utr3	ITPRIP	0.255329937680696	0.834651302234225	0.242723859598162	1	0.306454365566883	0.420177017724668	-1.14569018684487	-0.325296615078665	0.199355428435873	0.461193223742354	-0.8203935717662
chr10	104313684	104314082	399	-	utr3	ITPRIP	0.407991821659472	0.901267321517584	0.342606161986633	1	0.74767664411443	0.822937824462582	-1.38877682458864	-0.325296615078665	0.199355428435873	0.461193223742354	-1.06348020950998
chr10	110294158	110297631	3474	-	exon	SMNDC1	0.838584500114406	0.984461356160407	0.787952737190744	1	0.00199326747145233	0.00631043683879975	-0.151374097048572	0.0328683181694919	0.893135855812307	0.962257300809529	-0.184242415218064
chr10	110900325	110900474	150	-	utr3	BBIP1	0.129509711934713	0.69258276240457	0.124884232792665	1	0.0387716974998038	0.0783107328524232	-0.525734093039133	-0.0347528946540349	0.922618205024551	0.973499987306857	-0.490981198385098
chr10	112432396	112433414	1019	-	exon	ZDHHC6	0.37314322902149	0.895825863068492	0.324242244916447	1	0.373403546219436	0.488706303959404	0.391295231495262	0.536384631002344	0.032592076105908	0.145969982096634	-0.145089399507082
chr10	116886351	116886550	200	-	utr3	SHTN1	0.276844815803163	0.849815674078929	0.164184057682616	1	0.525398047920057	0.634795448688234	-0.373292219313162	1.0738518627163	0.491135494120625	0.74107711066779	-1.44714408202946
chr10	117283212	117283511	300	-	utr3	PDZD8	0.278286899684756	0.849815674078929	0.246967867614808	1	0.367759868468768	0.483416742361239	0.326709718980209	-0.0968509949656134	0.804499399159336	0.925109114592462	0.423560713945823
chr10	118039084	118039233	150	-	exon	RAB11FIP2	0.368353522752431	0.89499405704666	0.26266827305806	1	0.150591399547676	0.238257778585231	-2.25303678630434	-1.24190921820964	0.00609587186415735	0.0450820843965633	-1.0111275680947
chr10	118310752	118311349	598	-	utr3	FAM204A	0.824864402767445	0.982129198533188	0.770793907834166	1	0.0207464150586595	0.0462804643616251	0.193455701711857	-0.510478268819288	0.042099520324924	0.173492408541337	0.703933970531145
chr10	118326159	118326258	100	-	exon	FAM204A	0.0221565118336124	0.342398788983304	0.0230860638714566	1	0.0159106635083602	0.0371745204954944	0.282940294414203	-0.510478268819288	0.042099520324924	0.173492408541337	0.793418563233491
chr10	118685882	118686131	250	-	utr3	CACUL1	0.0818140708399683	0.59456186876453	0.0430835649345423	1	0.00113304335002869	0.00388502661658917	-0.879671489831959	0.634128795275929	0.135740246045939	0.367528209519836	-1.51380028510789
chr10	119035904	119056909	21006	-	utr3	EIF3A	0.420551161898482	0.907188133655928	0.499325225482574	1	0.000162229023868581	0.000714856891337457	0.0834310544812595	-0.244362174301989	0.214028739245651	0.480393993920911	0.327793228783248
chr10	119057008	119058270	1263	-	exon	EIF3A	0.741145070287607	0.972129847915709	0.737176236192496	1	1.07720148580624e-14	3.47363217038741e-13	-0.498340976201034	-0.244362174301989	0.214028739245651	0.480393993920911	-0.253978801899045
chr10	119499924	119515432	15509	-	utr3	RGS10	0.724046115771974	0.969453035822353	0.786240484434759	1	0.0991951485540032	0.169443337056865	-0.375913654923882	-0.156649797175834	0.433382896996281	0.696941245904374	-0.219263857748048
chr10	119515581	119516359	779	-	exon	RGS10	0.23417754009613	0.820840890457422	0.215334644216336	1	0.527666302630535	0.636807451979504	-0.409999167205234	-0.156649797175834	0.433382896996281	0.696941245904374	-0.253349370029401
chr10	119574982	119575330	349	-	utr3	TIAL1	0.666792316328564	0.96445656769157	0.614780474286659	1	0.0204359617913572	0.0456924742028704	-0.333493045377863	0.0203659574839113	0.925875440227228	0.973799073266784	-0.353859002861774
chr10	119575429	119576795	1367	-	utr3	TIAL1	0.28424110947079	0.85176010028162	0.255685940781475	1	0.972089535756211	0.98200052107801	-0.266958058786981	0.0203659574839113	0.925875440227228	0.973799073266784	-0.287324016270892
chr10	119577143	119577528	386	-	utr3	TIAL1	0.999466804613319	0.999911778859532	0.942246478759581	1	0.0535128546900803	0.102272418562417	0.0313137481698001	0.0203659574839113	0.925875440227228	0.973799073266784	0.0109477906858888
chr10	121957138	121959352	2215	-	utr3	NSMCE4A	0.576911945726552	0.94805039568669	0.512098953829716	1	0.018237369616136	0.0416361349568172	0.565837920120993	0.667880289406805	0.0415104040370049	0.172080813679702	-0.102042369285811
chr10	122832248	122832347	100	-	utr3	CUZD1	0.0593503801265459	0.530428326758615	0.0136793270077164	1	0.0284742448274652	0.0603838863283914	-0.607174412740776	1.07197777993836	0.519020765064486	0.761033805865673	-1.67915219267913
chr10	122932340	122932539	200	-	utr3	C10orf88	0.00120990018534831	0.0817732797433367	0.000179495349284935	1	6.71520549654636e-06	4.36195793222614e-05	-0.913247018412847	0.0841404123601199	0.863992655371813	0.950698994227544	-0.997387430772967
chr10	122937793	122948678	10886	-	exon	C10orf88	0.656885609200886	0.962985952800365	0.599080799286757	1	0.178787839282397	0.273215758739397	-0.425988961704588	0.0841404123601199	0.863992655371813	0.950698994227544	-0.510129374064708
chr10	122993945	122994443	499	-	exon	IKZF5	0.0120270146209986	0.263001267189355	0.00335679046967631	1	8.88934898352482e-07	7.22145638898782e-06	-0.0529118800208298	0.724081561984064	0.281803830267769	0.556806175655556	-0.776993442004894
chr10	124681694	124681992	299	-	utr3	RP11-12J10.3	0.81346616730961	0.9803335977265	0.769383334955151	1	0.0949133097339192	0.163362267317392	0.162322967686644	0.584385908264074	0.896637614193976	NA	-0.42206294057743
chr10	124760027	124762320	2294	-	utr3	RP11-12J10.3	0.325722964334048	0.875296263509062	0.382135143581017	1	2.29555775148706e-05	0.000129989291262715	-0.762146154033251	0.584385908264074	0.896637614193976	NA	-1.34653206229733
chr10	124984917	124985317	401	-	utr3	CTBP2	0.923108477231052	0.994276978816011	0.889800508711004	1	8.47828739615369e-07	6.91973289615577e-06	-0.282728121170453	-0.19389838872895	0.439645663329792	0.702014849510475	-0.088829732441503
chr10	124989265	124989465	201	-	utr3	CTBP2	0.657142981514609	0.962985952800365	0.703231258126443	1	0.605854657348964	0.707128022894034	-0.11751500690162	-0.19389838872895	0.439645663329792	0.702014849510475	0.0763833818273299
chr10	124989565	124989665	101	-	exon	CTBP2	0.104201542789493	0.644217249674715	0.1103663666008	1	0.0388926833077201	0.0784601998660835	-0.11746258712166	-0.19389838872895	0.439645663329792	0.702014849510475	0.0764358016072899
chr10	125707288	125707437	150	-	exon	RP11-383C5.8	0.101930503510506	0.640489656106613	0.0434590300921866	1	0.0349497710205846	0.0717044597934059	-0.398592371155359	NA	NA	NA	NA
chr10	125788622	125788722	101	-	utr3	UROS	0.620128915877722	0.955057554700673	0.549700141999765	1	0.000426185552065501	0.00166339682824949	0.226104570600286	0.387863598341349	0.351251617863714	0.628289737606449	-0.161759027741063
chr10	125836337	125836837	501	-	utr3	DHX32	0.420916634838433	0.907188133655928	0.526227073693385	1	6.71880580802408e-05	0.000334042471577439	0.131827140802591	0.947046351440804	0.0316504914480442	0.143450776783949	-0.815219210638212
chr10	125859762	125859862	101	-	exon	DHX32	0.766963389575456	0.976856988551734	0.704682943796296	1	0.121721252402755	0.20077748688014	-0.288438231879639	0.947046351440804	0.0316504914480442	0.143450776783949	-1.23548458332044
chr10	128097955	128098403	449	-	utr3	MKI67	0.687296819817081	0.966133724233433	0.718016230052964	1	1.30380411079696e-05	7.90957850460981e-05	-0.122713892812217	0.657504909470882	0.071362701852269	0.244008852839445	-0.780218802283098
chr10	128098752	128102677	3926	-	utr3	MKI67	0.421434147335646	0.907188133655928	0.452408492093127	1	0.0175150082818986	0.0402334058286207	0.855337558311189	0.657504909470882	0.071362701852269	0.244008852839445	0.197832648840307
chr10	128102777	128105717	2941	-	exon	MKI67	0.738992626677125	0.971402087939875	0.764259102569317	1	2.0130871834055e-10	3.30036919473453e-09	0.746952486810609	0.657504909470882	0.071362701852269	0.244008852839445	0.0894475773397272
[truncated: 10,935 more rows]
