# Supplementary material for: Limits in the detection of m6A changes using MeRIP/m6A-seq
Source: Sci Rep. 2020 Apr 20;10:6590. doi: 10.1038/s41598-020-63355-3 (PMC7170965; doi:10.1038/s41598-020-63355-3)
Supplement: Supplementary file 3 — Supplementary information 3. [file 41598_2020_63355_MOESM3_ESM.zip › additional_file4_v2/metdiff_deq_results/lichinchi_zikv_2016_deq_results.txt]

seqnames	start	end	width	strand	annot	main.gene	deseq2.p	deseq2.padj	edger.p	edger.padj	qnb.p	qnb.padj	peak.l2fc	gene.l2fc	gene.p	gene.padj	diff.l2fc
chr1	856306	856456	151	+	exon	LINC01128	0.229107158274126	1	0.179958745234983	1	0.377443294985269	0.991462100285771	0.195423317248377	0.066881251369185	0.806730590011223	NA	0.128542065879192
chr1	913053	913302	250	+	exon	RP11-54O7.1	0.364095642065226	1	0.397523660987401	1	0.641905685571273	0.991462100285771	0.0664863607456789	0.456023540353034	0.318647996122078	NA	-0.389537179607355
chr1	924027	924225	199	+	utr5	SAMD11	0.951216154554541	1	0.88038572269585	1	0.926220547239208	0.991462100285771	-0.864895301279729	-0.423338737814013	0.0767721970473777	0.51583557563575	-0.441556563465715
chr1	924374	924523	150	+	utr5	SAMD11	0.167722129211622	1	0.165353808366399	1	0.12487516559767	0.991462100285771	-1.25282266153561	-0.423338737814013	0.0767721970473777	0.51583557563575	-0.8294839237216
chr1	924622	925170	549	+	utr5	SAMD11	0.897331803581024	1	0.940060529544695	1	0.814686710671404	0.991462100285771	-0.421142557432272	-0.423338737814013	0.0767721970473777	0.51583557563575	0.00219618038174152
chr1	941189	942232	1044	+	exon	SAMD11	0.446411431140906	1	0.355714902401967	1	0.502632192645125	0.991462100285771	-0.280642900715928	-0.423338737814013	0.0767721970473777	0.51583557563575	0.142695837098086
chr1	942381	943026	646	+	utr3	SAMD11	0.80562390384881	1	0.69230051585463	1	0.704483034349767	0.991462100285771	-0.0816110216616243	-0.423338737814013	0.0767721970473777	0.51583557563575	0.341727716152389
chr1	943936	944184	249	+	utr3	SAMD11	0.923840996215162	1	0.758863020698589	1	0.874803616244712	0.991462100285771	0.0897281858495284	-0.423338737814013	0.0767721970473777	0.51583557563575	0.513066923663542
chr1	944333	944482	150	+	utr3	SAMD11	0.143755785488399	1	0.166752175090349	1	0.138022793708008	0.991462100285771	0.0781014201109534	-0.423338737814013	0.0767721970473777	0.51583557563575	0.501440157924967
chr1	960637	961378	742	+	utr5	KLHL17	0.910982036092388	1	0.837752325527994	1	0.914302595897038	0.991462100285771	-0.16002322278093	-0.308104687725906	0.203297908194222	0.695534558971358	0.148081464944976
chr1	975063	975766	704	+	utr3	PLEKHN1	0.654844067843115	1	0.686614278115613	1	0.894179850750647	0.991462100285771	-0.247317650039623	0.0487874808239618	0.955577176083304	NA	-0.296105130863585
chr1	1013540	1014442	903	+	utr5	ISG15	0.146174795468239	1	0.161890113582803	1	0.272076847151651	0.991462100285771	0.138695507920032	-0.662281325109506	0.0741965802611778	NA	0.800976833029538
chr1	1020223	1022249	2027	+	utr5	AGRN	0.901271775991165	1	0.823966835871763	1	0.959640939974261	0.991462100285771	-0.367155722023685	-0.123081322636347	0.451898168550399	0.850873711440774	-0.244074399387338
chr1	1043955	1044239	285	+	exon	AGRN	0.162835198581287	1	0.189435766153666	1	0.396737591480041	0.991462100285771	-0.446188223695812	-0.123081322636347	0.451898168550399	0.850873711440774	-0.323106901059465
chr1	1046231	1046331	101	+	exon	AGRN	0.263604454770388	1	0.297888214124588	1	0.408677067266975	0.991462100285771	0.0230272347231288	-0.123081322636347	0.451898168550399	0.850873711440774	0.146108557359476
chr1	1046677	1046910	234	+	exon	AGRN	0.607953631118609	1	0.536876033028822	1	0.714250878325323	0.991462100285771	0.223290029300145	-0.123081322636347	0.451898168550399	0.850873711440774	0.346371351936493
chr1	1048124	1048323	200	+	exon	AGRN	0.531735754843819	1	0.586838588584144	1	0.803975202117987	0.991462100285771	0.0404032592483204	-0.123081322636347	0.451898168550399	0.850873711440774	0.163484581884668
chr1	1048835	1048935	101	+	exon	AGRN	0.395057644112746	1	0.432380033184592	1	0.709681901055431	0.991462100285771	-0.317242515372945	-0.123081322636347	0.451898168550399	0.850873711440774	-0.194161192736598
chr1	1049034	1049772	739	+	exon	AGRN	0.534938672436038	1	0.636633094797897	1	0.811413421450134	0.991462100285771	-0.0608145068133535	-0.123081322636347	0.451898168550399	0.850873711440774	0.0622668158229939
chr1	1050274	1050754	481	+	exon	AGRN	0.439033782269772	1	0.519324651952786	1	0.593642718732531	0.991462100285771	0.0596911661012707	-0.123081322636347	0.451898168550399	0.850873711440774	0.182772488737618
chr1	1054551	1054923	373	+	exon	AGRN	0.489215949715473	1	0.417001129876099	1	0.707105854748866	0.991462100285771	0.295287850039346	-0.123081322636347	0.451898168550399	0.850873711440774	0.418369172675694
chr1	1055122	1055321	200	+	utr3	AGRN	0.213818360955291	1	0.343489957640895	1	0.477561948623273	0.991462100285771	0.114733891461642	-0.123081322636347	0.451898168550399	0.850873711440774	0.23781521409799
chr1	1055520	1055620	101	+	utr3	AGRN	0.0431607004639724	1	0.0869844146291396	1	0.288677089963205	0.991462100285771	-0.179080340557391	-0.123081322636347	0.451898168550399	0.850873711440774	-0.0559990179210436
chr1	1068003	1068675	673	+	exon	RP11-465B22.3	0.81278617634573	1	0.831917287154591	1	0.871665727092395	0.991462100285771	0.700767592753308	-0.388034444593297	0.456422140927349	NA	1.0888020373466
chr1	1232562	1232761	200	+	exon	B3GALT6	0.914733691169279	1	0.937798241241921	1	0.896823591486163	0.991462100285771	-1.02603767977596	-0.351200245918965	0.60156648094031	0.906404873339831	-0.674837433856999
chr1	1233009	1233306	298	+	utr3	B3GALT6	0.723728622875735	1	0.682202146507137	1	0.327729190421631	0.991462100285771	-0.975143928227514	-0.351200245918965	0.60156648094031	0.906404873339831	-0.623943682308548
chr1	1234793	1234892	100	+	utr3	B3GALT6	0.590926519627762	1	0.639706162579076	1	0.36044522080748	0.991462100285771	-0.58913008291199	-0.351200245918965	0.60156648094031	0.906404873339831	-0.237929836993025
chr1	1275223	1279177	3955	+	exon	RP5-902P8.10	0.687767307528028	1	0.595995837178126	1	0.681514234258836	0.991462100285771	0.357421430227835	-0.193114138048629	0.631610908610333	NA	0.550535568276464
chr1	1283996	1285986	1991	+	utr5	SCNN1D	0.558677986167667	1	0.641358787476728	1	0.646018806203651	0.991462100285771	-0.149122538411003	0.0961822701577092	0.68014923443778	0.928444784615878	-0.245304808568712
chr1	1291433	1291781	349	+	utr3	SCNN1D	0.244321669803324	1	0.267952276068805	1	0.35904808978924	0.991462100285771	-0.00382179867608251	0.0961822701577092	0.68014923443778	0.928444784615878	-0.100004068833792
chr1	1308833	1309245	413	+	utr5	PUSL1	0.637723343635404	1	0.789293480952633	1	0.858103038489109	0.991462100285771	0.0187761723684534	-0.281525822424696	0.0952207570579791	0.557964972921549	0.300301994793149
chr1	1309742	1309842	101	+	exon	PUSL1	0.399546575904575	1	0.344302494023385	1	0.742377718965971	0.991462100285771	-0.0542552863068263	-0.281525822424696	0.0952207570579791	0.557964972921549	0.22727053611787
chr1	1324854	1325051	198	+	utr5	CPTP	0.485862566253291	1	0.437371517068854	1	0.501476590923048	0.991462100285771	0.0806225008691951	-0.27704212024753	0.144641095318158	0.626742804630868	0.357664621116725
chr1	1327325	1328111	787	+	utr3	CPTP	0.475071935821704	1	0.410866935829606	1	0.355977035502811	0.991462100285771	-0.217266553468731	-0.27704212024753	0.144641095318158	0.626742804630868	0.0597755667787983
chr1	1328209	1328750	542	+	utr3	CPTP	0.468410809735376	1	0.665663717088962	1	0.673017628057403	0.991462100285771	-0.135772517724652	-0.27704212024753	0.144641095318158	0.626742804630868	0.141269602522878
chr1	1333106	1334063	958	+	exon	TAS1R3	0.834617490865174	1	0.873589486376112	1	0.864902209899221	0.991462100285771	0.335294931114531	0.298815205043923	0.449898841464573	NA	0.0364797260706077
chr1	1334261	1334361	101	+	exon	TAS1R3	0.225891862235467	1	0.23651420651404	1	0.490103566575422	0.991462100285771	0.120686786106515	0.298815205043923	0.449898841464573	NA	-0.178128418937408
chr1	1399571	1399769	199	+	exon	RP4-758J18.2	0.667421604026207	1	0.601792095264844	1	0.670056976473535	0.991462100285771	0.010654373547669	-0.310876365289729	0.0518421168464245	0.440151069328095	0.321530738837398
chr1	1400165	1400314	150	+	exon	RP4-758J18.2	0.387597430783126	1	0.354874744911709	1	0.625356652491039	0.991462100285771	0.34994816576309	-0.310876365289729	0.0518421168464245	0.440151069328095	0.660824531052819
chr1	1400660	1401106	447	+	exon	RP4-758J18.2	0.738259239984704	1	0.641968841312145	1	0.78846533367724	0.991462100285771	-0.142186700246002	-0.310876365289729	0.0518421168464245	0.440151069328095	0.168689665043727
chr1	1437215	1440549	3335	+	utr3	VWA1	0.84743760516773	1	0.728131554837067	1	0.689184209024386	0.991462100285771	0.187264721368984	-0.120198714296807	0.566618042251544	0.895407693690536	0.307463435665791
chr1	1471919	1477302	5384	+	exon	ATAD3B	0.50104354735678	1	0.42593560067392	1	0.630176641653248	0.991462100285771	0.394490952787735	-0.171544835320457	0.257588772138049	0.738390211938424	0.566035788108191
chr1	1482187	1482287	101	+	exon	ATAD3B	0.0194242966773642	1	0.0185208350936505	1	0.232496715792886	0.991462100285771	0.345203187766636	-0.171544835320457	0.257588772138049	0.738390211938424	0.516748023087093
chr1	1490242	1490392	151	+	exon	ATAD3B	0.156378875650615	1	0.123108028483794	1	0.214313189832938	0.991462100285771	0.873796749947527	-0.171544835320457	0.257588772138049	0.738390211938424	1.04534158526798
chr1	1495604	1495753	150	+	exon	ATAD3B	0.952207816285671	1	0.839486182945494	1	0.789828126611838	0.991462100285771	0.128876096920454	-0.171544835320457	0.257588772138049	0.738390211938424	0.30042093224091
chr1	1495953	1496102	150	+	utr3	ATAD3B	0.42345396208514	1	0.401417125662158	1	0.65114975686111	0.991462100285771	0.212072599434431	-0.171544835320457	0.257588772138049	0.738390211938424	0.383617434754888
chr1	1520150	1522765	2616	+	exon	ATAD3A	0.263459863927534	1	0.211353427029435	1	0.0786089052873849	0.991462100285771	0.825808514615322	0.128402585580167	0.783102768408769	0.953592491156123	0.697405929035155
chr1	1522864	1523894	1031	+	exon	ATAD3A	0.770557737193014	1	0.692667081672537	1	0.424689727698585	0.991462100285771	0.800606228355904	0.128402585580167	0.783102768408769	0.953592491156123	0.672203642775738
chr1	1527188	1527842	655	+	exon	ATAD3A	0.578857294096646	1	0.668342837681415	1	0.900380373812095	0.991462100285771	0.346769029119633	0.128402585580167	0.783102768408769	0.953592491156123	0.218366443539466
chr1	1533994	1534143	150	+	utr3	ATAD3A	0.912737044627806	1	0.945347018235693	1	0.814820239620728	0.991462100285771	0.552046272902074	0.128402585580167	0.783102768408769	0.953592491156123	0.423643687321907
chr1	1534291	1534588	298	+	utr3	ATAD3A	0.427215131254151	1	0.387788338980533	1	0.0204391998711726	0.991462100285771	0.56828420883898	0.128402585580167	0.783102768408769	0.953592491156123	0.439881623258813
chr1	1615465	1616058	594	+	utr5	MIB2	0.621884149559993	1	0.564160070742594	1	0.613640331927253	0.991462100285771	0.310303804962082	0.151004230344434	0.432255677209474	0.842948626890237	0.159299574617648
chr1	1616480	1616630	151	+	utr5	MIB2	0.733391223738279	1	0.766967265041247	1	0.880538793914884	0.991462100285771	0.507311728417345	0.151004230344434	0.432255677209474	0.842948626890237	0.356307498072911
chr1	1623380	1623902	523	+	utr3	MIB2	0.565789599771477	1	0.524028088203877	1	0.294465470843177	0.991462100285771	0.558167455897315	0.151004230344434	0.432255677209474	0.842948626890237	0.407163225552881
chr1	1624835	1624997	163	+	utr3	MIB2	0.525891434582461	1	0.563072287492547	1	0.574407547038265	0.991462100285771	0.192629461791424	0.151004230344434	0.432255677209474	0.842948626890237	0.0416252314469894
chr1	1625147	1625645	499	+	utr3	MIB2	0.541500728272988	1	0.49092795119967	1	0.544587860170123	0.991462100285771	0.568624368430235	0.151004230344434	0.432255677209474	0.842948626890237	0.417620138085801
chr1	1626641	1626922	282	+	utr3	MIB2	0.804539692431526	1	0.864308495872373	1	0.895746332643498	0.991462100285771	0.365586514137306	0.151004230344434	0.432255677209474	0.842948626890237	0.214582283792872
chr1	1627072	1627409	338	+	utr3	MIB2	0.531995981286918	1	0.630282148854712	1	0.851338738500384	0.991462100285771	0.400334212387696	0.151004230344434	0.432255677209474	0.842948626890237	0.249329982043262
chr1	1627608	1628095	488	+	utr3	MIB2	0.916374688407095	1	0.966709406198988	1	0.968407485680441	0.991462100285771	0.223448322064493	0.151004230344434	0.432255677209474	0.842948626890237	0.0724440917200593
chr1	1629153	1629525	373	+	utr3	MIB2	0.331525502703831	1	0.294592644495783	1	0.272487959955351	0.991462100285771	0.567060378377808	0.151004230344434	0.432255677209474	0.842948626890237	0.416056148033374
chr1	1629625	1630510	886	+	utr3	MIB2	0.229167945611981	1	0.194974404003663	1	0.182187182582523	0.991462100285771	0.181224877668213	0.151004230344434	0.432255677209474	0.842948626890237	0.0302206473237784
chr1	1672727	1672825	99	+	exon	RP11-345P4.6	0.916843359448761	1	0.842171056832434	1	0.944915346230908	0.991462100285771	1.06331653984365	0.211344988771378	0.55831270746274	NA	0.851971551072275
chr1	1891566	1892182	617	+	exon	RP1-140A9.1	0.863086993402651	1	0.944403441013194	1	0.960397900149923	0.991462100285771	-0.0139202661607332	-0.052028161602873	0.904830092943662	NA	0.0381078954421398
chr1	2029740	2030158	419	+	exon	GABRD	0.714494320352652	1	0.668518152836324	1	0.743106571865175	0.991462100285771	0.449552773298594	0.0830451224814566	0.845336396116885	NA	0.366507650817137
chr1	2030356	2030504	149	+	utr3	GABRD	0.815656851976277	1	0.845662480549269	1	0.898207275026984	0.991462100285771	0.467292665565363	0.0830451224814566	0.845336396116885	NA	0.384247543083906
chr1	2050520	2050620	101	+	utr5	PRKCZ	0.822349572810065	1	0.999445687175783	1	NA	NA	0.868303340192808	-0.0197881363276043	0.935764919538013	0.988831565678053	0.888091476520413
chr1	2185096	2185345	250	+	utr3	PRKCZ	0.128964256072164	1	0.134924614722853	1	0.340061560352168	0.991462100285771	0.345237460843029	-0.0197881363276043	0.935764919538013	0.988831565678053	0.365025597170633
chr1	2228745	2229143	399	+	utr5	SKI	0.611544710661758	1	0.546999364949252	1	0.638851993623877	0.991462100285771	-0.111599031238298	-0.219411060051411	0.27859212525108	0.759141001493234	0.107812028813113
chr1	2229293	2232484	3192	+	exon	SKI	0.954858050286594	1	0.879192238217038	1	0.98534999952172	0.991462100285771	0.048497082798634	-0.219411060051411	0.27859212525108	0.759141001493234	0.267908142850045
chr1	2303840	2306056	2217	+	exon	SKI	0.825762005818665	1	0.988126352282613	1	0.980874419968822	0.991462100285771	0.117769459847688	-0.219411060051411	0.27859212525108	0.759141001493234	0.337180519899099
chr1	2306156	2306830	675	+	utr3	SKI	0.839251112252662	1	0.749715934879641	1	0.836867815512652	0.991462100285771	-0.0121498320144851	-0.219411060051411	0.27859212525108	0.759141001493234	0.207261228036926
chr1	2307279	2307578	300	+	utr3	SKI	0.378658995867846	1	0.447010438064018	1	0.590631556221401	0.991462100285771	-0.399989165305094	-0.219411060051411	0.27859212525108	0.759141001493234	-0.180578105253683
chr1	2309023	2309172	150	+	utr3	SKI	0.984269494343639	1	0.94985511158053	1	0.950035806540958	0.991462100285771	-0.27929670848302	-0.219411060051411	0.27859212525108	0.759141001493234	-0.0598856484316085
chr1	2391825	2391925	101	+	utr5	RER1	0.916016187888253	1	0.857334797043079	1	0.970434907528195	0.991462100285771	-0.0356702310651713	0.206867431063741	0.113779669344153	0.581953922215542	-0.242537662128912
chr1	2395360	2395460	101	+	utr5	RER1	0.759567064228353	1	0.680127552107754	1	0.787698387332293	0.991462100285771	0.176687916579434	0.206867431063741	0.113779669344153	0.581953922215542	-0.0301795144843063
chr1	2403398	2403497	100	+	utr3	RER1	0.348401857903228	1	0.337043927915447	1	0.337889979741469	0.991462100285771	0.39513793931774	0.206867431063741	0.113779669344153	0.581953922215542	0.188270508254
chr1	2404546	2404645	100	+	utr3	RER1	0.7533116355031	1	0.884181906846893	1	0.979219993684793	0.991462100285771	0.203495885402793	0.206867431063741	0.113779669344153	0.581953922215542	-0.00337154566094719
chr1	2404945	2405045	101	+	utr3	RER1	0.789512996317229	1	0.676315504083104	1	0.764710514186239	0.991462100285771	0.145675130012834	0.206867431063741	0.113779669344153	0.581953922215542	-0.0611923010509065
chr1	2405194	2405294	101	+	utr3	RER1	0.169432210421152	1	0.181898750397809	1	0.0967135494392005	0.991462100285771	-0.333847106318763	0.206867431063741	0.113779669344153	0.581953922215542	-0.540714537382503
chr1	2500190	2500340	151	+	exon	PLCH2	0.646671417938237	1	0.999508924837695	1	NA	NA	1.51950643704026	0.461828307867588	0.263749962320098	NA	1.05767812917267
chr1	2502935	2503184	250	+	exon	PLCH2	0.252615420735559	1	0.263519389940006	1	0.373224687584693	0.991462100285771	0.604102746711857	0.461828307867588	0.263749962320098	NA	0.142274438844269
chr1	2503733	2503833	101	+	utr3	PLCH2	0.44766659277728	1	0.423520926382819	1	0.696691485087386	0.991462100285771	0.401342512857258	0.461828307867588	0.263749962320098	NA	-0.06048579501033
chr1	2505231	2505380	150	+	utr3	PLCH2	0.0649896422234954	1	0.0380496574420431	1	0.146967929033744	0.991462100285771	1.07004404382651	0.461828307867588	0.263749962320098	NA	0.608215735958917
chr1	2546614	2546913	300	+	exon	RP3-395M20.12	0.921016907217853	1	0.952105657397815	1	0.948344184830976	0.991462100285771	-0.134629097996822	-0.287525989777709	0.631664587517475	NA	0.152896891780887
chr1	2586798	2587238	441	+	exon	FAM213B	0.419116673589107	1	0.453852603057243	1	0.730937613184607	0.991462100285771	-0.268793475437103	-0.125796067062645	0.533205037503815	0.886192277636921	-0.142997408374458
chr1	2589586	2589685	100	+	utr3	FAM213B	0.965681678074351	1	0.935688587323996	1	0.970529727808603	0.991462100285771	-0.223014503348461	-0.125796067062645	0.533205037503815	0.886192277636921	-0.0972184362858158
chr1	3186195	3186444	250	+	exon	PRDM16	0.895407848039288	1	0.815675856026559	1	0.914190699234269	0.991462100285771	-0.00116863809517417	-0.0151962551011654	0.940367407454686	0.989782312038956	0.0140276170059912
chr1	3402890	3402990	101	+	exon	PRDM16	0.312963491303099	1	0.321015965311739	1	0.613400299212944	0.991462100285771	-0.856173450427475	-0.0151962551011654	0.940367407454686	0.989782312038956	-0.840977195326309
chr1	3411621	3412318	698	+	exon	PRDM16	0.105894938416761	1	0.149400925073909	1	0.270157152937953	0.991462100285771	-0.0595151234497675	-0.0151962551011654	0.940367407454686	0.989782312038956	-0.0443188683486022
chr1	3412468	3412717	250	+	exon	PRDM16	0.385710704646052	1	0.416253524649299	1	0.602572822307794	0.991462100285771	0.047693912613316	-0.0151962551011654	0.940367407454686	0.989782312038956	0.0628901677144813
chr1	3430897	3430996	100	+	exon	PRDM16	0.482045853889523	1	0.521635972313028	1	0.740455733499524	0.991462100285771	0.0353242109323612	-0.0151962551011654	0.940367407454686	0.989782312038956	0.0505204660335266
chr1	3433738	3433937	200	+	utr3	PRDM16	0.258463584157122	1	0.279118348034267	1	0.410389238539836	0.991462100285771	0.167337406377383	-0.0151962551011654	0.940367407454686	0.989782312038956	0.182533661478548
chr1	3434037	3434137	101	+	utr3	PRDM16	0.879504928676082	1	0.954834067131437	1	0.936566848655447	0.991462100285771	-0.365032591069311	-0.0151962551011654	0.940367407454686	0.989782312038956	-0.349836335968146
chr1	3434984	3435083	100	+	utr3	PRDM16	0.893772911415322	1	0.952874184649492	1	0.934190316550379	0.991462100285771	0.0350938754624197	-0.0151962551011654	0.940367407454686	0.989782312038956	0.0502901305635851
chr1	3435731	3436030	300	+	utr3	PRDM16	0.351347143972593	1	0.322079464687041	1	0.595360610595284	0.991462100285771	0.440296258589257	-0.0151962551011654	0.940367407454686	0.989782312038956	0.455492513690422
chr1	3454674	3463524	8851	+	utr5	ARHGEF16	0.808408927011916	1	0.897366001064973	1	0.928357523047198	0.991462100285771	0.09890059123992	-0.213133334748027	0.511825381022011	NA	0.312033925987947
chr1	3467130	3467279	150	+	utr5	ARHGEF16	0.259230151591646	1	0.202874217308674	1	0.414170726695073	0.991462100285771	0.0918192305428828	-0.213133334748027	0.511825381022011	NA	0.30495256529091
chr1	3468882	3469477	596	+	utr5	ARHGEF16	0.516069338458407	1	0.532303303189466	1	0.747685708956891	0.991462100285771	-0.170876981280552	-0.213133334748027	0.511825381022011	NA	0.0422563534674757
chr1	3479563	3480567	1005	+	exon	ARHGEF16	0.721770340005758	1	0.800635196423949	1	0.942108137477167	0.991462100285771	0.00578463098190101	-0.213133334748027	0.511825381022011	NA	0.218917965729928
chr1	3652570	3682410	29841	+	utr5	TP73	0.715723240839699	1	0.615485495793693	1	0.80136231381027	0.991462100285771	0.107303109121176	-0.0474588076761051	0.840904617943375	0.971768039308386	0.154761916797281
chr1	3707923	3708022	100	+	exon	TP73	0.247637546668898	1	0.211824386661817	1	0.482976706802567	0.991462100285771	0.670491251975369	-0.0474588076761051	0.840904617943375	0.971768039308386	0.717950059651474
chr1	3732870	3733367	498	+	utr3	TP73	0.463098738555415	1	0.413664063131522	1	0.447535932471103	0.991462100285771	0.0625318279607265	-0.0474588076761051	0.840904617943375	0.971768039308386	0.109990635636832
chr1	3735754	3735853	100	+	utr3	TP73	0.173640399542422	1	0.144210822912166	1	0.45244993068142	0.991462100285771	0.151919325863648	-0.0474588076761051	0.840904617943375	0.971768039308386	0.199378133539753
chr1	3746560	3747881	1322	+	exon	CCDC27	0.629628660359217	1	0.559322851430107	1	0.697605645811808	0.991462100285771	-0.0637064023587353	-0.202862866846465	0.802111022602571	NA	0.139156464487729
chr1	3773074	3775334	2261	+	utr5	SMIM1	0.0563407351645177	1	0.0602110544348201	1	0.016535405034199	0.991462100285771	-0.215628083451662	0.339799085681069	0.482555778705299	NA	-0.555427169132731
chr1	3785153	3785249	97	+	exon	RP1-286D6.5	0.676415821738678	1	0.809124193438897	1	0.845241045340807	0.991462100285771	-0.324426193445677	-0.229672544421151	0.671701257734463	NA	-0.0947536490245255
chr1	3857515	3858813	1299	+	utr5	DFFB	0.51366649873482	1	0.4526088313435	1	0.700515967940993	0.991462100285771	0.109583538010443	-0.158475147348131	0.380259267024174	0.818630238134945	0.268058685358574
chr1	3865849	3865948	100	+	utr3	DFFB	0.555558973127297	1	0.474359847291493	1	0.653169802819588	0.991462100285771	-0.180004906969246	-0.158475147348131	0.380259267024174	0.818630238134945	-0.0215297596211151
chr1	6098747	6098947	201	+	utr3	KCNAB2	0.852269715829211	1	0.762593410224815	1	0.752685806969859	0.991462100285771	0.619985117756681	0.128615794704109	0.573725230630071	0.899048950639334	0.491369323052572
chr1	6205774	6206250	477	+	utr5	RNF207	0.2098801549546	1	0.186608144088357	1	0.261490453724485	0.991462100285771	0.0669685899794366	-0.142612127403232	0.47668217601127	0.862582757252333	0.209580717382669
chr1	6207734	6207833	100	+	exon	RNF207	0.986098393983171	1	0.939559702165378	1	0.939610160273349	0.991462100285771	0.146911279559292	-0.142612127403232	0.47668217601127	0.862582757252333	0.289523406962524
chr1	6209401	6209501	101	+	exon	RNF207	0.0681183607033785	1	0.0548790745860646	1	0.287988365920466	0.991462100285771	0.517381252961563	-0.142612127403232	0.47668217601127	0.862582757252333	0.659993380364795
chr1	6238751	6238850	100	+	exon	LINC00337	0.566945956358431	1	0.479677687914113	1	0.611975110329968	0.991462100285771	0.297610246092318	-0.350991968892115	0.120013704161068	0.593866363441621	0.648602214984433
chr1	6239048	6239196	149	+	exon	LINC00337	0.6661286235161	1	0.785349609068363	1	0.834786400566398	0.991462100285771	-0.111368994099706	-0.350991968892115	0.120013704161068	0.593866363441621	0.239622974792409
chr1	6393604	6393703	100	+	exon	RP1-202O8.3	0.7719171879418	1	0.3255906724322	1	0.656333004404359	0.991462100285771	-0.469650131973677	NA	NA	NA	NA
chr1	6457261	6460072	2812	+	exon	ESPN	0.161254605892254	1	0.0717376356100272	1	0.482495212430933	0.991462100285771	-0.325760412681482	-1.61437406708002	0.39638696959211	NA	1.28861365439854
chr1	6580850	6581246	397	+	exon	ZBTB48	0.682436342761243	1	0.55987341508757	1	0.711467480040112	0.991462100285771	0.020263087173786	-0.389922175689564	0.025238178224759	0.333643839188662	0.41018526286335
chr1	6588983	6589181	199	+	utr3	ZBTB48	0.813823901476568	1	0.750878835707244	1	0.880105435899279	0.991462100285771	-0.175359491801861	-0.389922175689564	0.025238178224759	0.333643839188662	0.214562683887703
chr1	6613834	6614033	200	+	utr5	PHF13	0.875694366595661	1	0.923057365348376	1	0.91956172201907	0.991462100285771	-0.600692989958802	-0.267692547269182	0.286664160248436	0.764460329499023	-0.33300044268962
chr1	6619926	6620076	151	+	exon	PHF13	0.55055047829147	1	0.611251521113167	1	0.675950922250707	0.991462100285771	-0.532703149913567	-0.267692547269182	0.286664160248436	0.764460329499023	-0.265010602644385
chr1	6621596	6621696	101	+	utr3	PHF13	0.281174822365945	1	0.325557266481932	1	0.469383273181402	0.991462100285771	-0.175219570047656	-0.267692547269182	0.286664160248436	0.764460329499023	0.0924729772215261
chr1	6628474	6628673	200	+	exon	THAP3	0.228694960910592	1	0.199870521492962	1	0.444542923718973	0.991462100285771	0.00144283093570014	-0.616263995254723	0.000328605649211216	0.0467132134579996	0.617706826190423
chr1	6632799	6633196	398	+	utr3	THAP3	0.0677449496940679	1	0.0647945248944818	1	0.057526848420092	0.991462100285771	0.0352967306304368	-0.616263995254723	0.000328605649211216	0.0467132134579996	0.651560725885159
chr1	6634494	6634990	497	+	utr3	THAP3	0.807668322339802	1	0.996101861034734	1	0.981336938078857	0.991462100285771	0.134480262193846	-0.616263995254723	0.000328605649211216	0.0467132134579996	0.750744257448569
chr1	6635238	6635487	250	+	utr3	THAP3	0.673292337161345	1	0.71422845692277	1	0.606484848357461	0.991462100285771	-0.227292337783227	-0.616263995254723	0.000328605649211216	0.0467132134579996	0.388971657471495
chr1	7772787	7772935	149	+	utr5	VAMP3	0.460631910876813	1	0.491934779519916	1	0.600123475178073	0.991462100285771	-0.511876233252263	-0.451533077921083	0.37830065357641	0.817063724160889	-0.0603431553311802
chr1	7784857	7784957	101	+	utr5	PER3	0.305346710417103	1	0.244887026377833	1	0.48245422387117	0.991462100285771	0.12006054959415	-0.112613500555844	0.69172785914661	NA	0.232674050149994
chr1	7827226	7827326	101	+	exon	PER3	0.490458691218463	1	0.456809211899998	1	0.770886308023565	0.991462100285771	0.127810957276616	-0.112613500555844	0.69172785914661	NA	0.240424457832461
chr1	8878880	8879621	742	+	exon	ENO1-AS1	0.481869812206855	1	0.433757370484779	1	0.598096781012582	0.991462100285771	-0.433186013877005	0.0313248490527885	0.97798270400549	NA	-0.464510862929793
chr1	9182053	9183760	1708	+	exon	RP3-510D11.2	0.357845308904796	1	0.400238091395177	1	0.456512829575418	0.991462100285771	-0.205741904361748	-1.42024889919297	0.170457589043163	NA	1.21450699483122
chr1	9234775	9234875	101	+	utr5	H6PD	0.635117658705815	1	0.642719969180042	1	0.793402039334549	0.991462100285771	0.362484905800078	0.204880000809169	0.241384268904074	0.728527541276688	0.157604904990909
chr1	9245006	9245255	250	+	exon	H6PD	0.260323062460896	1	0.387711121498304	1	0.664190777746093	0.991462100285771	0.28506112620549	0.204880000809169	0.241384268904074	0.728527541276688	0.0801811253963203
chr1	9263612	9263761	150	+	exon	H6PD	0.282146542221209	1	0.24134039416183	1	0.446893517618032	0.991462100285771	0.403777891446323	0.204880000809169	0.241384268904074	0.728527541276688	0.198897890637154
chr1	9263961	9264060	100	+	exon	H6PD	0.679511269784633	1	0.620047805065072	1	0.780958310741013	0.991462100285771	-0.180406043516648	0.204880000809169	0.241384268904074	0.728527541276688	-0.385286044325817
chr1	9264509	9264658	150	+	exon	H6PD	0.785833506212684	1	0.69304555417667	1	0.864337534640017	0.991462100285771	0.286804287004803	0.204880000809169	0.241384268904074	0.728527541276688	0.081924286195634
chr1	9264758	9264908	151	+	utr3	H6PD	0.809560635080229	1	0.733200799340063	1	0.967550210409095	0.991462100285771	0.72833956312962	0.204880000809169	0.241384268904074	0.728527541276688	0.523459562320451
chr1	9269094	9269244	151	+	utr3	H6PD	0.668555245318827	1	0.776934990347185	1	0.923740487492837	0.991462100285771	0.325513095732095	0.204880000809169	0.241384268904074	0.728527541276688	0.120633094922926
chr1	9269892	9270041	150	+	utr3	H6PD	0.948140532538006	1	0.849782197868778	1	0.959564778548576	0.991462100285771	0.313426666452937	0.204880000809169	0.241384268904074	0.728527541276688	0.108546665643768
chr1	9356303	9367511	11209	+	exon	SPSB1	0.723275956810337	1	0.865793229112398	1	0.892469947520963	0.991462100285771	0.215416545536927	-0.111792968149506	0.682124288810649	NA	0.327209513686433
chr1	9368694	9368792	99	+	utr3	SPSB1	0.867545815539121	1	0.893890734508014	1	0.908945247835935	0.991462100285771	0.0572989946422242	-0.111792968149506	0.682124288810649	NA	0.16909196279173
chr1	9539482	9539729	248	+	utr5	SLC25A33	0.543763741231342	1	0.56537055399295	1	0.907574525606777	0.991462100285771	-0.0304092864971981	-0.122503630392458	0.566836335061908	0.895407693690536	0.0920943438952604
chr1	9596915	9597014	100	+	exon	TMEM201	0.505399642664049	1	0.452630348152687	1	0.56011135110605	0.991462100285771	0.286931036542253	0.231944491045965	0.18462449816172	0.673243745139362	0.0549865454962878
chr1	9602199	9602348	150	+	utr3	TMEM201	0.336471285643472	1	0.399117460547477	1	0.526814291047219	0.991462100285771	0.479006516922355	0.231944491045965	0.18462449816172	0.673243745139362	0.24706202587639
chr1	9613132	9613381	250	+	utr3	TMEM201	0.118869579158199	1	0.150261643050501	1	0.353806769450481	0.991462100285771	0.580098295241488	0.231944491045965	0.18462449816172	0.673243745139362	0.348153804195523
chr1	10033131	10033381	251	+	utr5	UBE4B	0.0799966945386911	1	0.0956113089422737	1	0.210121310238727	0.991462100285771	-0.445718572751825	0.0638619315522591	0.581957426830788	0.901149287707417	-0.509580504304084
chr1	10179461	10180092	632	+	utr3	UBE4B	0.981677778580715	1	0.848883000496219	1	0.955420671467247	0.991462100285771	0.102270539428234	0.0638619315522591	0.581957426830788	0.901149287707417	0.0384086078759745
chr1	10378259	10378409	151	+	utr3	KIF1B	0.438901308324955	1	0.560285583860943	1	0.776807840431781	0.991462100285771	-0.236162689649715	-0.0630796996439311	0.653296290435942	0.919280943503031	-0.173082990005784
chr1	10450210	10450308	99	+	utr5	CORT	0.0484993138289088	1	0.0358494674725417	1	0.172496238144708	0.991462100285771	-0.342309682251279	-0.872861874981585	0.356923918241568	NA	0.530552192730306
chr1	10629560	10629960	401	+	exon	PEX14	0.621254843771058	1	0.666147390737668	1	0.637148815148564	0.991462100285771	0.218831770740812	0.0904442385497737	0.658554521451435	0.920419546296387	0.128387532191039
chr1	10630109	10630509	401	+	utr3	PEX14	0.186176078801402	1	0.161317847665058	1	0.0718459288098056	0.991462100285771	0.400173710882194	0.0904442385497737	0.658554521451435	0.920419546296387	0.30972947233242
chr1	10639390	10639789	400	+	exon	RP4-734G22.3	0.50965390219243	1	0.465082065133282	1	0.73972362155015	0.991462100285771	0.34274532878145	-0.914960378514106	0.168049642050102	NA	1.25770570729556
chr1	10639889	10639988	100	+	exon	RP4-734G22.3	0.967549119769992	1	0.988723613874619	1	0.933399347726643	0.991462100285771	-0.00823529582343998	-0.914960378514106	0.168049642050102	NA	0.906725082690666
chr1	10653835	10653984	150	+	exon	RP4-734G22.3	0.99475379673218	1	0.951175116622127	1	0.933816110407497	0.991462100285771	-0.325704332076206	-0.914960378514106	0.168049642050102	NA	0.5892560464379
chr1	11273206	11273405	200	+	utr5	UBIAD1	0.991376991029921	1	0.898039438291341	1	0.959518543078976	0.991462100285771	-0.0675708984534156	0.17875945674607	0.312980095318024	0.777629749841385	-0.246330355199486
chr1	11479216	11479316	101	+	utr5	DISP3	0.235273276629018	1	0.222832345889415	1	0.472061413628633	0.991462100285771	0.539374915896763	0.00990676006583348	0.983276628483951	NA	0.529468155830929
chr1	11654524	11654948	425	+	utr5	FBXO44	0.495922314591984	1	0.439513190801823	1	0.527274588948279	0.991462100285771	-1.11417984198736	-0.22151929534354	0.204393250248049	0.695587374388184	-0.892660546643821
chr1	11655926	11656025	100	+	exon	FBXO44	0.600098776293977	1	0.522576363274742	1	0.670477596438907	0.991462100285771	0.281693992778644	-0.22151929534354	0.204393250248049	0.695587374388184	0.503213288122183
chr1	11661539	11661638	100	+	utr3	FBXO44	0.894906770986471	1	0.75407199514154	1	0.848474080024192	0.991462100285771	0.239487430421947	-0.22151929534354	0.204393250248049	0.695587374388184	0.461006725765487
chr1	11661787	11661887	101	+	utr3	FBXO44	0.63568949012456	1	0.568722211783377	1	0.587169603508188	0.991462100285771	0.136586928144193	-0.22151929534354	0.204393250248049	0.695587374388184	0.358106223487733
chr1	11662036	11662135	100	+	utr3	FBXO44	0.892689519230588	1	0.978933129688285	1	0.894478250111224	0.991462100285771	-0.00855541227401994	-0.22151929534354	0.204393250248049	0.695587374388184	0.21296388306952
chr1	11706524	11706624	101	+	exon	DRAXIN	0.634603535553713	1	0.290477468687455	1	0.668018083512124	0.991462100285771	-0.1400074357456	-0.236251625341737	0.698053219860385	NA	0.0962441895961376
chr1	11736134	11736233	100	+	utr5	AGTRAP	0.280197390329772	1	0.321439900123874	1	0.59209188018381	0.991462100285771	-0.248401772062456	0.129576718457004	0.409108849274917	0.834021512605438	-0.37797849051946
chr1	11750156	11750354	199	+	utr3	AGTRAP	0.717993052784392	1	0.64322714793163	1	0.866079109993679	0.991462100285771	0.333928889433245	0.129576718457004	0.409108849274917	0.834021512605438	0.204352170976241
chr1	11766882	11767031	150	+	exon	C1orf167	0.629416806741155	1	0.662488445237678	1	0.76815148190163	0.991462100285771	-0.726678504400413	-0.251056736482599	0.695543624700995	NA	-0.475621767917814
chr1	11771577	11772122	546	+	exon	C1orf167	0.38955349323495	1	0.380066901752513	1	0.683700663136484	0.991462100285771	-0.401552641312689	-0.251056736482599	0.695543624700995	NA	-0.15049590483009
chr1	11784486	11785240	755	+	exon	C1orf167	0.715356039232865	1	0.727825873978326	1	0.819744235922434	0.991462100285771	-0.328550298138691	-0.251056736482599	0.695543624700995	NA	-0.0774935616560916
chr1	11949806	11950455	650	+	exon	PLOD1	0.717496639806795	1	0.877544754313359	1	0.990315623831456	0.992378654414021	-0.0367171828174515	0.0880741935486395	0.470292285835191	0.861260008142247	-0.124791376366091
chr1	11975091	11975339	249	+	utr3	PLOD1	0.350295340586748	1	0.255491257769672	1	0.185875115367467	0.991462100285771	0.714317127442112	0.0880741935486395	0.470292285835191	0.861260008142247	0.626242933893472
chr1	12019515	12022895	3381	+	utr5	MIIP	0.549049682278985	1	0.713559929293961	1	0.745501444542092	0.991462100285771	-0.0697661911635965	-0.0383426594631901	0.847786671847726	0.97389595599877	-0.0314235317004063
chr1	12031265	12031364	100	+	exon	MIIP	0.750232722809019	1	0.661845347877114	1	0.684728325273954	0.991462100285771	0.287188749920129	-0.0383426594631901	0.847786671847726	0.97389595599877	0.325531409383319
chr1	12031649	12031946	298	+	utr3	MIIP	0.809512744972361	1	0.95304421804373	1	0.974432474441793	0.991462100285771	0.134696962525833	-0.0383426594631901	0.847786671847726	0.97389595599877	0.173039621989023
chr1	12509001	12509101	101	+	utr3	VPS13D	0.710634277389737	1	0.864847059398177	1	0.968568500788657	0.991462100285771	-0.0889193547702325	0.181123020059436	0.152967943468106	0.638809946439119	-0.270042374829669
chr1	13893092	13893292	201	+	utr5	KAZN	0.336984353686387	1	0.173403255608736	1	0.740877326283433	0.991462100285771	0.885759350691055	-0.0278901381033918	0.880686682746443	0.981693865933862	0.913649488794447
chr1	14598756	14598956	201	+	utr5	KAZN	0.0558232333706479	1	0.0407447752292913	1	0.204549001054787	0.991462100285771	0.0144667257236494	-0.0278901381033918	0.880686682746443	0.981693865933862	0.0423568638270412
chr1	14599056	14924212	325157	+	utr5	KAZN	0.486744315191774	1	0.654194241498328	1	0.997604907993964	0.997655967719012	0.437060114764468	-0.0278901381033918	0.880686682746443	0.981693865933862	0.46495025286786
chr1	14960772	15034795	74024	+	exon	KAZN	0.350094216105394	1	0.301643059130912	1	0.736742258744277	0.991462100285771	0.405473508664226	-0.0278901381033918	0.880686682746443	0.981693865933862	0.433363646767618
chr1	15043998	15056129	12132	+	exon	KAZN	0.067276566385943	1	0.0840390201333845	1	0.293212386911067	0.991462100285771	0.25994733076872	-0.0278901381033918	0.880686682746443	0.981693865933862	0.287837468872112
chr1	15056279	15060270	3992	+	exon	KAZN	0.905533004821859	1	0.980162258613951	1	0.978740660380463	0.991462100285771	0.0321994947929324	-0.0278901381033918	0.880686682746443	0.981693865933862	0.0600896328963242
chr1	15115045	15115195	151	+	utr3	KAZN	0.549354220489774	1	0.582012250453222	1	0.822866983696686	0.991462100285771	-0.600763589028116	-0.0278901381033918	0.880686682746443	0.981693865933862	-0.572873450924724
chr1	15153828	15153928	101	+	utr5	TMEM51	0.920273031760477	1	0.946918944644789	1	0.83187568731117	0.991462100285771	0.684445909149813	0.301625723900281	0.398231623028696	NA	0.382820185249533
chr1	15215193	15215392	200	+	exon	TMEM51	0.650017610297365	1	0.710830553245389	1	0.917591740280146	0.991462100285771	0.346330139746031	0.301625723900281	0.398231623028696	NA	0.0447044158457505
chr1	15219485	15219584	100	+	utr3	TMEM51	0.28151915009418	1	0.233200422013692	1	0.46459480480455	0.991462100285771	1.00337706672949	0.301625723900281	0.398231623028696	NA	0.70175134282921
chr1	15367617	15374512	6896	+	exon	FHAD1	0.439999549685102	1	0.485494279249426	1	0.77967857678363	0.991462100285771	0.0955758907608479	0.215625125967138	0.391619688888192	NA	-0.12004923520629
chr1	15409945	15410242	298	+	utr5	EFHD2	0.80667116744196	1	0.739069421501913	1	0.875098311969612	0.991462100285771	-0.375752289186683	-0.898012569717784	0.0193507062322216	NA	0.522260280531101
chr1	15428607	15428756	150	+	utr3	EFHD2	0.655379515626763	1	0.543971633141294	1	0.669319430005092	0.991462100285771	-0.257740685921573	-0.898012569717784	0.0193507062322216	NA	0.64027188379621
chr1	15428904	15429202	299	+	utr3	EFHD2	0.513324870739398	1	0.553535416695573	1	0.485973261062442	0.991462100285771	-1.27462212273049	-0.898012569717784	0.0193507062322216	NA	-0.376609553012704
chr1	15429400	15429549	150	+	utr3	EFHD2	0.701301021326701	1	0.748587391247335	1	0.641712189062045	0.991462100285771	-1.21570432780311	-0.898012569717784	0.0193507062322216	NA	-0.317691758085325
chr1	15617500	15617800	301	+	utr5	DDI2	0.321767527651987	1	0.262732482590958	1	0.233676035900175	0.991462100285771	0.0871206260617161	-0.0831083129486015	0.512510260345335	0.878776164335974	0.170228939010318
chr1	15725321	15727336	2016	+	exon	PLEKHM2	0.862400376734605	1	0.950251697418934	1	0.989080377497217	0.992225080168438	-0.144005675719728	-0.310583543630302	0.0413428863174407	0.40395112676424	0.166577867910573
chr1	15727633	15727782	150	+	exon	PLEKHM2	0.503685174134398	1	0.66610101632516	1	0.779785060224453	0.991462100285771	-0.259259526255872	-0.310583543630302	0.0413428863174407	0.40395112676424	0.0513240173744294
chr1	15733875	15733975	101	+	utr3	PLEKHM2	0.134956526935096	1	0.10205313045958	1	0.257492164780605	0.991462100285771	0.332758755377282	-0.310583543630302	0.0413428863174407	0.40395112676424	0.643342299007583
chr1	15774634	15774733	100	+	exon	FBLIM1	0.689392961622842	1	0.592823825990101	1	0.789708562248272	0.991462100285771	-0.136133737203477	-0.586357811200345	0.00970843704401016	0.231708128456501	0.450224073996868
chr1	15848014	15848114	101	+	utr5	SPEN	0.161467030282142	1	0.163688545031976	1	0.215868004352042	0.991462100285771	-1.14108810087709	-0.13160361914136	0.437579409577332	0.845497655292759	-1.00948448173573
chr1	15932056	15932156	101	+	exon	SPEN	0.97651466543372	1	0.923610546605308	1	0.967051399577658	0.991462100285771	0.159746245815569	-0.13160361914136	0.437579409577332	0.845497655292759	0.291349864956929
chr1	16443641	16447877	4237	+	exon	NECAP2	0.854379300616867	1	0.691694658436882	1	0.636687024949875	0.991462100285771	0.30614634417519	-0.161799274292476	0.233178989547335	0.723063828304891	0.467945618467666
chr1	16451888	16451987	100	+	utr3	NECAP2	0.325988690955356	1	0.266139996630916	1	0.483905776212326	0.991462100285771	0.278680756165015	-0.161799274292476	0.233178989547335	0.723063828304891	0.440480030457491
chr1	16871142	16871241	100	+	exon	RP11-108M9.3	0.869945444144203	1	0.906491967346229	1	0.877292262525357	0.991462100285771	0.0704936967833285	0.100929724789556	0.845117606593774	NA	-0.0304360280062275
chr1	16921974	16922074	101	+	utr5	CROCC	0.338666212071644	1	0.328717827616817	1	0.596377969977293	0.991462100285771	-0.621914462717114	-0.235446479952941	0.195821014376723	0.688310251863398	-0.386467982764173
chr1	16929849	16929949	101	+	exon	CROCC	0.179878020381773	1	0.139512712443533	1	0.41565030360418	0.991462100285771	0.585051927597369	-0.235446479952941	0.195821014376723	0.688310251863398	0.82049840755031
chr1	16930140	16931344	1205	+	exon	CROCC	0.862137956967572	1	0.920368221312291	1	0.965537004823328	0.991462100285771	0.13532734123362	-0.235446479952941	0.195821014376723	0.688310251863398	0.370773821186561
chr1	16936683	16940085	3403	+	exon	CROCC	0.698582092414344	1	0.62350886163358	1	0.49300194015343	0.991462100285771	0.282428077689651	-0.235446479952941	0.195821014376723	0.688310251863398	0.517874557642592
chr1	16941411	16944226	2816	+	exon	CROCC	0.317240690905343	1	0.275317201478417	1	0.220219282900441	0.991462100285771	0.148872740978413	-0.235446479952941	0.195821014376723	0.688310251863398	0.384319220931354
chr1	16946356	16946860	505	+	exon	CROCC	0.183858910975874	1	0.167372993260472	1	0.241603481038996	0.991462100285771	0.278643986774881	-0.235446479952941	0.195821014376723	0.688310251863398	0.514090466727822
chr1	16946960	16948448	1489	+	exon	CROCC	0.828835638384462	1	0.928961685919144	1	0.968928602782703	0.991462100285771	0.0642298995194844	-0.235446479952941	0.195821014376723	0.688310251863398	0.299676379472425
chr1	16954290	16956089	1800	+	exon	CROCC	0.717077706135878	1	0.790093667287389	1	0.880215449295308	0.991462100285771	0.220795158567765	-0.235446479952941	0.195821014376723	0.688310251863398	0.456241638520706
chr1	16958615	16970773	12159	+	exon	CROCC	0.635441235211813	1	0.570137349928826	1	0.53202958899474	0.991462100285771	0.0414257044744146	-0.235446479952941	0.195821014376723	0.688310251863398	0.276872184427356
chr1	16971470	16972580	1111	+	utr3	CROCC	0.905529397651153	1	0.995112304364875	1	0.949479596299165	0.991462100285771	-0.0647973414895135	-0.235446479952941	0.195821014376723	0.688310251863398	0.170649138463428
chr1	17004749	17004847	99	+	exon	RP1-37C10.3	0.250555940670388	1	0.236026277311366	1	0.583083037113351	0.991462100285771	0.253400703112481	-0.650820250734293	0.600857077020547	NA	0.904220953846774
chr1	17539885	17587463	47579	+	utr5	ARHGEF10L	0.227319227857751	1	0.315552055452784	1	0.794646842563675	0.991462100285771	-0.0195052383695788	-0.570866934101502	0.00876525867562007	0.227896725566122	0.551361695731923
chr1	17587563	17602209	14647	+	exon	ARHGEF10L	0.337160599153561	1	0.423790643639184	1	0.803637634113931	0.991462100285771	-0.177797431361374	-0.570866934101502	0.00876525867562007	0.227896725566122	0.393069502740128
chr1	17604880	17607948	3069	+	exon	ARHGEF10L	0.560133888016647	1	0.670992860117784	1	0.80052174962659	0.991462100285771	-0.224450406308583	-0.570866934101502	0.00876525867562007	0.227896725566122	0.34641652779292
chr1	17616086	17616186	101	+	exon	ARHGEF10L	0.214511035110295	1	0.254617532797544	1	0.400241661786266	0.991462100285771	-0.157128644849494	-0.570866934101502	0.00876525867562007	0.227896725566122	0.413738289252009
chr1	17664565	17687691	23127	+	exon	ARHGEF10L	0.413096599120643	1	0.539192711611851	1	0.978306947252573	0.991462100285771	-0.0913885945972029	-0.570866934101502	0.00876525867562007	0.227896725566122	0.479478339504299
chr1	17695212	17697177	1966	+	utr3	ARHGEF10L	0.0313539488657351	1	0.0290981034474332	1	0.164069957649725	0.991462100285771	-0.23864870781133	-0.570866934101502	0.00876525867562007	0.227896725566122	0.332218226290172
chr1	17697376	17697476	101	+	utr3	ARHGEF10L	0.290729098830737	1	0.332818334757922	1	0.654142344650666	0.991462100285771	-0.507228046082398	-0.570866934101502	0.00876525867562007	0.227896725566122	0.0636388880191039
chr1	19251588	19251984	397	+	utr5	MRTO4	0.609681444784211	1	0.667995536114979	1	0.656820605057056	0.991462100285771	-0.115607668183558	-0.198257468651624	0.164364300501565	0.651263223463846	0.0826498004680666
chr1	19258693	19258841	149	+	utr3	MRTO4	0.965871875782584	1	0.881686693567715	1	0.888467378292427	0.991462100285771	0.173864362563824	-0.198257468651624	0.164364300501565	0.651263223463846	0.372121831215448
chr1	19312724	19317682	4959	+	utr5	PQLC2	0.595572002210445	1	0.706836507898421	1	0.828130060778601	0.991462100285771	0.104348951558459	-0.0261849913521413	0.901687083503431	0.985508238769548	0.130533942910601
chr1	19328064	19328952	889	+	utr3	PQLC2	0.927332214658056	1	0.91851231670768	1	0.842986123413975	0.991462100285771	0.14160166178399	-0.0261849913521413	0.901687083503431	0.985508238769548	0.167786653136131
chr1	19655123	19657268	2146	+	utr3	MINOS1-NBL1	0.762517824923493	1	0.64004015303423	1	0.801526697388124	0.991462100285771	0.1541834868427	NA	NA	NA	NA
chr1	19657558	19657862	305	+	utr3	MINOS1-NBL1	0.588824205673106	1	0.481645498071715	1	0.806628034041736	0.991462100285771	0.0373276697332179	NA	NA	NA	NA
chr1	19658060	19658159	100	+	utr3	NBL1	0.621298265980645	1	0.710091939952265	1	0.949523838338823	0.991462100285771	0.0568331648444472	-0.167388117360452	0.625763786378534	NA	0.224221282204899
chr1	19679215	19679314	100	+	exon	HTR6	0.751242834229585	1	0.782627849574944	1	0.83388273045058	0.991462100285771	0.374618959444546	-0.694501513927165	0.383981776103208	NA	1.06912047337171
chr1	19882513	19882712	200	+	utr5	OTUD3	0.0372764581530895	1	0.0308091797814547	1	0.0315031557811816	0.991462100285771	0.213750216101618	-0.042935504726493	0.744083732673438	0.941569187319895	0.256685720828111
chr1	20552785	20552884	100	+	utr5	FAM43B	0.910671164626625	1	0.924806232831894	1	0.813833006515047	0.991462100285771	0.0296407001879466	-0.62551883247896	0.36762415491497	NA	0.655159532666907
chr1	20553032	20553131	100	+	exon	FAM43B	0.269860922348281	1	0.255437791894206	1	0.544377595058979	0.991462100285771	-0.404399261572939	-0.62551883247896	0.36762415491497	NA	0.221119570906022
chr1	20553626	20554021	396	+	utr3	FAM43B	0.956241620948198	1	0.988696717250562	1	0.868836366104463	0.991462100285771	-0.279849661523053	-0.62551883247896	0.36762415491497	NA	0.345669170955908
chr1	20554516	20554614	99	+	utr3	FAM43B	0.0241456027077518	1	0.0083486846259064	1	0.0487953680016322	0.991462100285771	-0.691971323450805	-0.62551883247896	0.36762415491497	NA	-0.0664524909718445
chr1	20633505	20637859	4355	+	utr5	PINK1	0.822737983545599	1	0.686589941396296	1	0.72857413547701	0.991462100285771	-0.0745778513433405	-0.487625982266539	0.0059474564434469	0.190911607712521	0.413048130923198
chr1	20638009	20638109	101	+	exon	PINK1	0.267580215888099	1	0.208185975313195	1	0.593564981004061	0.991462100285771	-0.0192127556895867	-0.487625982266539	0.0059474564434469	0.190911607712521	0.468413226576952
chr1	20645634	20648515	2882	+	exon	PINK1	0.507083669383909	1	0.68247302154517	1	0.853882118797602	0.991462100285771	-0.194099684449263	-0.487625982266539	0.0059474564434469	0.190911607712521	0.293526297817276
chr1	21440178	21440327	150	+	utr5	NBPF3	0.432368967255571	1	0.376616407618685	1	0.567750713487277	0.991462100285771	0.173222468315537	0.0192511717408695	0.905919858197021	0.985825236196174	0.153971296574667
chr1	21822677	21822777	101	+	utr3	LDLRAD2	0.720751513094014	1	0.641884583444774	1	0.832490507113602	0.991462100285771	0.234023609016586	0.586646087519535	0.761409059177638	NA	-0.352622478502949
chr1	21823376	21823525	150	+	utr3	LDLRAD2	0.707012496493515	1	0.659775500876254	1	0.829221422010319	0.991462100285771	0.412668489302088	0.586646087519535	0.761409059177638	NA	-0.173977598217447
chr1	22030538	22030685	148	+	exon	LINC00339	0.950602766576028	1	0.87874535081588	1	0.838290495907136	0.991462100285771	-0.328438248926805	-0.222737423120773	0.167356092697077	0.653733106823191	-0.105700825806033
chr1	22490387	22490487	101	+	exon	ZBTB40	0.341164550718011	1	0.501968674265435	1	0.71312188498945	0.991462100285771	-0.0287312592344713	0.196998900564777	0.0998410889500212	0.564162811129234	-0.225730159799248
chr1	22511810	22512060	251	+	exon	ZBTB40	0.954751205655243	1	0.886483413815876	1	0.894796048847841	0.991462100285771	0.368180236731659	0.196998900564777	0.0998410889500212	0.564162811129234	0.171181336166881
chr1	22524355	22526412	2058	+	utr3	ZBTB40	0.725814789326945	1	0.909548112110128	1	0.87749153769154	0.991462100285771	0.314039185531228	0.196998900564777	0.0998410889500212	0.564162811129234	0.117040284966451
chr1	22527810	22527910	101	+	utr3	ZBTB40	0.712672376187008	1	0.603935952824436	1	0.765640439635311	0.991462100285771	0.345576763709415	0.196998900564777	0.0998410889500212	0.564162811129234	0.148577863144638
chr1	22576730	22586577	9848	+	exon	EPHA8	0.749961619583182	1	0.875369759488471	1	0.905438828724448	0.991462100285771	-0.173103468878136	0.335586602746759	0.402591852436029	NA	-0.508690071624895
chr1	23019448	23019897	450	+	utr5	KDM1A	0.631119447521705	1	0.552192544547643	1	0.522653201783401	0.991462100285771	0.0654119490726904	-0.0561350380372223	0.619211192358845	0.911537498523515	0.121546987109913
chr1	23030517	23050459	19943	+	exon	MIR3115	0.115429114154654	1	0.225712371478575	1	0.555607645310202	0.991462100285771	-0.304253193828339	-1.04809005931043	0.719258310058877	NA	0.743836865482093
chr1	23368997	23369480	484	+	exon	ZNF436-AS1	0.567363726528075	1	0.520967518442268	1	0.613395309495705	0.991462100285771	-0.256723455419576	-0.152376227363237	0.549651059015664	0.89001190709844	-0.104347228056338
chr1	23371249	23371348	100	+	exon	ZNF436-AS1	0.336769810730674	1	0.273478288544965	1	0.445183687166223	0.991462100285771	0.298087977290303	-0.152376227363237	0.549651059015664	0.89001190709844	0.450464204653541
chr1	23751218	23751417	200	+	exon	TCEB3	0.856702026310635	1	0.702495413281226	1	0.645606292042202	0.991462100285771	0.0976154402806117	0.0743353810240018	0.56656180790152	0.895407693690536	0.0232800592566098
chr1	23751517	23751617	101	+	exon	TCEB3	0.650174699722272	1	0.823281055654652	1	0.989411135138384	0.992288133712405	-0.0175628817696207	0.0743353810240018	0.56656180790152	0.895407693690536	-0.0918982627936225
chr1	23778405	23778653	249	+	utr5	PITHD1	0.379247037532378	1	0.329717020147685	1	0.296069922810385	0.991462100285771	-0.0815245198581726	-0.158686713190174	0.252229698996815	0.734246025804063	0.0771621933320017
chr1	24502933	24503083	151	+	utr5	RCAN3	0.988998643428998	1	0.999649797392554	1	NA	NA	0.183988040855073	-0.0726965722890085	0.663835012898092	0.921921791845042	0.256684613144082
chr1	24745357	24797835	52479	+	utr5	CLIC4	0.629690567552081	1	0.747450048226229	1	0.610773136415265	0.991462100285771	-0.177466384643305	0.0217859783921568	0.838962964466056	0.971301085773621	-0.199252363035462
chr1	25247885	25248031	147	+	exon	RP3-465N24.6	0.291024555728387	1	0.257455417085337	1	0.4970608639577	0.991462100285771	-0.055073947879693	0.233048316889768	0.845382118968833	NA	-0.288122264769461
chr1	25338312	25338809	498	+	utr5	TMEM50A	0.704509882900864	1	0.637907732714176	1	0.589131001808271	0.991462100285771	0.0966394551591201	0.0872679524839192	0.464889557950599	0.857835654303313	0.0093715026752009
chr1	25430957	25431107	151	+	utr5	TMEM57	0.369117147493818	1	0.397382391743288	1	0.62375902951513	0.991462100285771	0.209924718560875	0.424393018694227	0.00256519396772554	0.125697574013443	-0.214468300133352
chr1	25543630	25543780	151	+	utr5	LDLRAP1	0.0453536456100049	1	0.0400773605222738	1	0.0939403262232304	0.991462100285771	0.392442765803511	0.0775095392574224	0.764368029988009	0.948155619495768	0.314933226546088
chr1	25553881	25554031	151	+	exon	LDLRAP1	0.0794808081207179	1	0.0637609389120197	1	0.0158906831149939	0.991462100285771	0.445650700486202	0.0775095392574224	0.764368029988009	0.948155619495768	0.36814116122878
chr1	25563069	25563749	681	+	exon	LDLRAP1	0.963776484021021	1	0.969126628993314	1	0.948960305524756	0.991462100285771	-0.0249602510674083	0.0775095392574224	0.764368029988009	0.948155619495768	-0.102469790324831
chr1	25566887	25567037	151	+	utr3	LDLRAP1	0.645977331444897	1	0.730777077847907	1	0.895113571901398	0.991462100285771	0.272021664560525	0.0775095392574224	0.764368029988009	0.948155619495768	0.194512125303102
chr1	25617518	25618316	799	+	utr5	MAN1C1	0.210069899452544	1	0.247394842684168	1	0.219199047953263	0.991462100285771	-0.150252675040799	-0.0537750463796625	0.807490873267226	0.961516446872578	-0.0964776286611366
chr1	25783714	25783913	200	+	utr3	MAN1C1	0.265439973293073	1	0.227683003491696	1	0.485554247650792	0.991462100285771	0.472619636136064	-0.0537750463796625	0.807490873267226	0.961516446872578	0.526394682515727
chr1	25815739	25816137	399	+	utr3	SEPN1	0.687343097092601	1	0.56828730716563	1	0.875411160904657	0.991462100285771	0.250177097967522	-0.0109175121260934	0.980982380414716	0.995669981003112	0.261094610093615
chr1	25819991	25820646	656	+	utr5	MTFR1L	0.628553316634564	1	0.581000847417249	1	0.675883653357345	0.991462100285771	0.136441855189676	-0.024261433323696	0.863646199065642	0.977196283986974	0.160703288513372
chr1	26022168	26022467	300	+	utr5	EXTL1	0.846538990482017	1	0.805401389476221	1	0.894668644760667	0.991462100285771	-0.0737779937306941	-0.201827726563315	0.521613375497852	NA	0.128049732832621
chr1	26022566	26022816	251	+	utr5	EXTL1	0.766736729011045	1	0.706690543087023	1	0.911582763978445	0.991462100285771	0.331867641305439	-0.201827726563315	0.521613375497852	NA	0.533695367868754
chr1	26023264	26023414	151	+	exon	EXTL1	0.417887300606607	1	0.375783321463479	1	0.589574100327897	0.991462100285771	0.318879384988001	-0.201827726563315	0.521613375497852	NA	0.520707111551316
chr1	26035318	26035417	100	+	utr3	EXTL1	0.488104894839511	1	0.43370254635924	1	0.71271733502067	0.991462100285771	0.241295227992849	-0.201827726563315	0.521613375497852	NA	0.443122954556164
chr1	26035966	26036065	100	+	utr3	EXTL1	0.224775440935601	1	0.156257012873023	1	0.348420858337543	0.991462100285771	0.759702303644156	-0.201827726563315	0.521613375497852	NA	0.961530030207471
chr1	26111265	26111364	100	+	utr5	PDIK1L	0.192434789189982	1	0.160549056697985	1	0.37087311722987	0.991462100285771	-0.372569619286856	-0.0241863749646391	0.878212936157604	0.981184946533086	-0.348383244322217
chr1	26161647	26161745	99	+	exon	FAM110D	0.747861889373292	1	0.321118570236851	1	0.658766958232503	0.991462100285771	-0.430282130910754	0.0621886783793459	0.953223746701789	NA	-0.4924708092901
chr1	26161844	26161942	99	+	exon	FAM110D	0.77790367695041	1	0.999689390405831	1	NA	NA	-0.591687726191941	0.0621886783793459	0.953223746701789	NA	-0.653876404571287
chr1	26170063	26170441	379	+	exon	ZNF593	0.339238919252261	1	0.300822443081047	1	0.0585371608506154	0.991462100285771	0.47504609517244	0.15236543890463	0.924369591226313	NA	0.32268065626781
chr1	26170585	26170825	241	+	utr3	ZNF593	0.974296905671534	1	0.94538269382596	1	0.784731343630638	0.991462100285771	0.424408716326105	0.15236543890463	0.924369591226313	NA	0.272043277421476
chr1	26275015	26276627	1613	+	exon	CEP85	0.805018463210997	1	0.660998839969891	1	0.733144382268186	0.991462100285771	0.175717840232525	-0.0241141635048358	0.842637023929843	0.972430665675916	0.19983200373736
chr1	26277248	26277397	150	+	utr3	CEP85	0.115657239547967	1	0.0859654521362326	1	0.165501641314172	0.991462100285771	0.668821060404738	-0.0241141635048358	0.842637023929843	0.972430665675916	0.692935223909573
chr1	26279821	26280168	348	+	utr5	SH3BGRL3	0.69504803040788	1	0.626411800641973	1	0.773526661771339	0.991462100285771	-0.125026077589406	-0.26499674345389	0.347067870409037	NA	0.139970665864483
chr1	26468946	26469146	201	+	utr3	DHDDS	0.618438204501337	1	0.544274579355416	1	0.494332342081629	0.991462100285771	0.143440227819514	0.168795181317967	0.210412549569014	0.700437521050873	-0.0253549534984528
chr1	26472499	26473225	727	+	utr5	HMGN2	0.573297057677582	1	0.625905316045963	1	0.35152492148777	0.991462100285771	-1.01261535533877	-0.0182117802625866	0.942428107000263	0.989843834494174	-0.994403575076188
chr1	26529811	26529960	150	+	utr5	RPS6KA1	0.485014444921943	1	0.461428915724193	1	0.815863023105248	0.991462100285771	0.344779307606623	-0.226873809467046	0.224780321942264	0.716078406280566	0.571653117073668
chr1	26546028	26546959	932	+	utr3	RPS6KA1	0.912010291224315	1	0.965868695410415	1	0.936086013901839	0.991462100285771	0.0214096740138882	-0.226873809467046	0.224780321942264	0.716078406280566	0.248283483480934
chr1	26574232	26574332	101	+	utr3	RPS6KA1	0.703571230623306	1	0.625545342221837	1	0.627804123298304	0.991462100285771	-0.214893038796404	-0.226873809467046	0.224780321942264	0.716078406280566	0.0119807706706418
chr1	26696049	26697497	1449	+	utr5	ARID1A	0.804866796541222	1	0.715512162490798	1	0.74802397744329	0.991462100285771	-0.0117913641839894	0.208552437208141	0.183828565322821	0.672522552146923	-0.22034380139213
chr1	26779409	26779609	201	+	utr3	ARID1A	0.209843592561415	1	0.310559313107301	1	0.457864614153912	0.991462100285771	-0.0337640452857702	0.208552437208141	0.183828565322821	0.672522552146923	-0.242316482493911
chr1	26779908	26780008	101	+	utr3	ARID1A	0.298442969051079	1	0.387014006418373	1	0.619043786836447	0.991462100285771	0.0504784950113644	0.208552437208141	0.183828565322821	0.672522552146923	-0.158073942196776
chr1	26780407	26780557	151	+	utr3	ARID1A	0.360204890045844	1	0.322010253766664	1	0.522701106950014	0.991462100285771	0.586245749543877	0.208552437208141	0.183828565322821	0.672522552146923	0.377693312335736
chr1	26788330	26788430	101	+	utr5	PIGV	0.509888925509999	1	0.591707281363896	1	0.6864159943225	0.991462100285771	0.151541056075121	0.0462245181656519	0.775335026298948	0.951650280092878	0.105316537909469
chr1	26863480	26863675	196	+	exon	SFN	0.130654751492273	1	0.113961779937634	1	0.330419503450189	0.991462100285771	-0.177864475832179	0.285270706649687	0.725940600616431	NA	-0.463135182481867
chr1	26864115	26864213	99	+	utr3	SFN	0.58895917946285	1	0.588145062125089	1	0.863069697502671	0.991462100285771	-0.504342434751988	0.285270706649687	0.725940600616431	NA	-0.789613141401675
chr1	26922468	26942681	20214	+	utr5	NUDC	0.786320584538684	1	0.663790228507945	1	0.46368772852158	0.991462100285771	0.15334759001349	-0.198879474313054	0.191306977473681	0.681877621435008	0.352227064326544
chr1	26993756	26994250	495	+	utr5	TRNP1	0.547953327664188	1	0.592956483801075	1	0.726070848225697	0.991462100285771	-0.977728742969565	-0.641247517964534	0.121621687509352	NA	-0.336481225005031
chr1	26994398	26994546	149	+	utr3	TRNP1	0.71731318746714	1	0.754568859549525	1	0.800899716145815	0.991462100285771	-1.38564598900572	-0.641247517964534	0.121621687509352	NA	-0.744398471041184
chr1	27335505	27335654	150	+	utr3	TMEM222	0.675468767253027	1	0.590513796124116	1	0.722583477763636	0.991462100285771	0.0774266676991636	0.12877337030052	0.407115209206285	0.834021512605438	-0.0513467026013567
chr1	27345477	27347522	2046	+	exon	SYTL1	0.331831418070584	1	0.278789847071775	1	0.575019081593151	0.991462100285771	0.419434674758665	0.140832128383848	0.681759534470651	NA	0.278602546374818
chr1	27349112	27349457	346	+	exon	SYTL1	0.410989480674442	1	0.361895585420213	1	0.537713660001525	0.991462100285771	-0.0362510122824631	0.140832128383848	0.681759534470651	NA	-0.177083140666311
chr1	27349556	27349706	151	+	exon	SYTL1	0.932933748974228	1	0.88608528620576	1	0.909885191689564	0.991462100285771	0.102369979545439	0.140832128383848	0.681759534470651	NA	-0.0384621488384083
chr1	27850094	27850242	149	+	exon	PPP1R8	0.803428453065643	1	0.650763534825748	1	0.777943781190363	0.991462100285771	0.199638524063016	-0.10538989572314	0.401456952659418	0.831316732654227	0.305028419786156
chr1	27882339	27882538	200	+	exon	THEMIS2	0.547080694542403	1	0.620253696677523	1	0.73795044891169	0.991462100285771	-0.391833395210805	-0.29769314091637	0.215916804098448	0.706554659988524	-0.0941402542944347
chr1	27882687	27882836	150	+	exon	THEMIS2	0.808417922907382	1	0.737910144299129	1	0.827633503112502	0.991462100285771	-0.487260262844277	-0.29769314091637	0.215916804098448	0.706554659988524	-0.189567121927907
chr1	27935042	27935191	150	+	utr5	SMPDL3B	0.305723894367957	1	0.265117301070294	1	0.307936168753803	0.991462100285771	0.0989241491438479	0.022815989832921	0.919662798059571	0.987372695682859	0.0761081593109269
chr1	27942334	27945300	2967	+	exon	SMPDL3B	0.81737196189751	1	0.861275379140618	1	0.840328948514332	0.991462100285771	0.250636289613019	0.022815989832921	0.919662798059571	0.987372695682859	0.227820299780098
chr1	27958910	27959009	100	+	utr3	SMPDL3B	0.290420560304433	1	0.37935470505126	1	0.587395369088112	0.991462100285771	0.27127253108784	0.022815989832921	0.919662798059571	0.987372695682859	0.248456541254919
chr1	27959811	27960110	300	+	utr5	XKR8	0.427734090598594	1	0.44841237007236	1	0.605236628831009	0.991462100285771	0.477256347518199	-0.260094846342973	0.234715252682904	0.723729724790743	0.737351193861171
chr1	28236158	28236397	240	+	utr5	ATPIF1	0.703484622724262	1	0.863888847781835	1	0.713383416702785	0.991462100285771	-0.254056622455137	-0.225026743682041	0.147311928305878	0.631556677395235	-0.029029878773096
chr1	28259527	28271690	12164	+	utr5	SESN2	0.780677492033726	1	0.877341517395629	1	0.827386222990049	0.991462100285771	0.269780450509278	0.105051287805789	0.4923994015754	0.868940421448504	0.164729162703489
chr1	28334540	28334687	148	+	exon	MED18	0.232549455688127	1	0.427498508673158	1	0.449543332087979	0.991462100285771	-0.210665246466186	-0.188053363956692	0.262579819278023	0.742495143843255	-0.0226118825094939
chr1	28518928	28531897	12970	+	utr5	RCC1	0.503952524271101	1	0.871954829572755	1	0.986485541266508	0.99166234453909	-0.04244543484754	-0.181903049308047	0.18464075670641	0.673243745139362	0.139457614460507
chr1	28710608	28714187	3580	+	exon	GMEB1	0.399896149678949	1	0.325814242866202	1	0.500645952758515	0.991462100285771	0.307071623423413	-0.118413212902076	0.465308860511733	0.858319984354807	0.425484836325489
chr1	28714584	28714733	150	+	exon	GMEB1	0.213162612207773	1	0.378271548074489	1	0.581154655057268	0.991462100285771	-0.118674184774441	-0.118413212902076	0.465308860511733	0.858319984354807	-0.00026097187236547
chr1	28736769	28736868	100	+	utr5	YTHDF2	0.129852971097952	1	0.106355307266407	1	0.394193020496059	0.991462100285771	0.648721623819401	-0.163438237921326	0.476217444470524	0.862582757252333	0.812159861740727
chr1	28736967	28737412	446	+	utr5	YTHDF2	0.971684868485416	1	0.915587948619852	1	0.878561139926181	0.991462100285771	-0.243961246076346	-0.163438237921326	0.476217444470524	0.862582757252333	-0.0805230081550201
chr1	28863172	28863272	101	+	exon	OPRD1	0.688614345902456	1	0.64775521244245	1	0.84064059404749	0.991462100285771	0.241037845627213	0.0331654768507615	0.923303401918601	NA	0.207872368776452
chr1	28863372	28863672	301	+	utr3	OPRD1	0.898819619886369	1	0.956679312059752	1	0.923940866838655	0.991462100285771	0.179569148562926	0.0331654768507615	0.923303401918601	NA	0.146403671712164
chr1	28887141	28893771	6631	+	utr5	EPB41	0.710228491397589	1	0.6378133531755	1	0.787147764021332	0.991462100285771	0.000541089699972905	-0.195233952008524	0.0966910338083558	0.559989447654107	0.195775041708496
chr1	28914612	28987523	72912	+	utr5	EPB41	0.338131655896617	1	0.521392242100969	1	0.716990835408503	0.991462100285771	-0.245910133966063	-0.195233952008524	0.0966910338083558	0.559989447654107	-0.0506761819575393
chr1	28987623	28987723	101	+	utr5	EPB41	0.367256692591953	1	0.48586739038957	1	0.582634825005761	0.991462100285771	-0.323402204899272	-0.195233952008524	0.0966910338083558	0.559989447654107	-0.128168252890748
chr1	29236566	29255372	18807	+	utr5	PTPRU	0.30541971056783	1	0.260603112981976	1	0.412561216996989	0.991462100285771	0.920191367197264	0.345405352477613	0.369299422998511	0.814397498685703	0.574786014719652
chr1	29259509	29259963	455	+	exon	PTPRU	0.0219122825665421	1	0.0192006331811633	1	0.0764865387700543	0.991462100285771	0.946049126577851	0.345405352477613	0.369299422998511	0.814397498685703	0.600643774100238
chr1	29282686	29282786	101	+	exon	PTPRU	0.992644853287202	1	0.943015650871887	1	0.748965548183529	0.991462100285771	0.212219567074911	0.345405352477613	0.369299422998511	0.814397498685703	-0.133185785402701
chr1	29283958	29284811	854	+	exon	PTPRU	0.942029322433506	1	0.968350819953255	1	0.712599906874377	0.991462100285771	0.787551787052729	0.345405352477613	0.369299422998511	0.814397498685703	0.442146434575116
chr1	29291880	29303957	12078	+	exon	PTPRU	0.825542508566435	1	0.719473570192481	1	0.551188922270593	0.991462100285771	0.76365215309519	0.345405352477613	0.369299422998511	0.814397498685703	0.418246800617577
chr1	29325716	29325816	101	+	utr3	PTPRU	0.774280051347451	1	0.792862602180679	1	0.98462621451066	0.991462100285771	0.296439675689926	0.345405352477613	0.369299422998511	0.814397498685703	-0.048965676787687
chr1	30718852	30719199	348	+	exon	MATN1-AS1	0.948760737905394	1	0.968861439795367	1	0.926822105359643	0.991462100285771	0.162313486914652	0.418651755531494	0.42990710262934	NA	-0.256338268616842
chr1	30721398	30721498	101	+	exon	MATN1-AS1	0.141270442575697	1	0.125820466431753	1	0.404596691736046	0.991462100285771	-0.400650743440334	0.418651755531494	0.42990710262934	NA	-0.819302498971828
chr1	31434230	31434380	151	+	utr3	SERINC2	0.659655076567538	1	0.606244878950529	1	0.821670945952983	0.991462100285771	-0.0137666544583125	-0.104230029873595	0.723588557385085	NA	0.0904633754152823
chr1	32170923	32171066	144	+	utr3	KPNA6	0.502002115765687	1	0.649088276093495	1	0.753770073756647	0.991462100285771	-0.14461786279401	-0.154083251968202	0.199559222896128	0.692134110843161	0.00946538917419154
chr1	32179736	32180123	388	+	utr5	TXLNA	0.474843860160789	1	0.412432154331066	1	0.629734985801558	0.991462100285771	0.154848947988905	0.0099039717108753	0.930957904330542	0.988661540500739	0.14494497627803
chr1	32180321	32181246	926	+	utr5	TXLNA	0.339059669660654	1	0.636293386537456	1	0.841256992151627	0.991462100285771	-0.0465838488889375	0.0099039717108753	0.930957904330542	0.988661540500739	-0.0564878205998128
chr1	32187976	32190153	2178	+	exon	TXLNA	0.291414893718061	1	0.520261633722045	1	0.804062938388311	0.991462100285771	-0.0703898355007681	0.0099039717108753	0.930957904330542	0.988661540500739	-0.0802938072116434
chr1	32194966	32195214	249	+	utr3	TXLNA	0.725467113552066	1	0.634458477321023	1	0.52942829657492	0.991462100285771	-0.032689268312562	0.0099039717108753	0.930957904330542	0.988661540500739	-0.0425932400234373
chr1	32201916	32202064	149	+	utr5	CCDC28B	0.316514390488174	1	0.378688069699258	1	0.484453311550567	0.991462100285771	-0.594916093822768	-0.131909086096317	0.550128138504153	0.890126031643231	-0.463007007726451
chr1	32203892	32204279	388	+	exon	CCDC28B	0.503814798114156	1	0.430123010106421	1	0.66501795975893	0.991462100285771	0.0923187046704716	-0.131909086096317	0.550128138504153	0.890126031643231	0.224227790766789
chr1	32205090	32205189	100	+	utr3	CCDC28B	0.712357944156643	1	0.82289847474182	1	0.963899472286779	0.991462100285771	0.209559071580971	-0.131909086096317	0.550128138504153	0.890126031643231	0.341468157677288
chr1	32205859	32206247	389	+	exon	IQCC	0.946353901040879	1	0.926819131518466	1	0.979582920977239	0.991462100285771	0.306939329485332	-0.147422677090597	0.426590834565105	0.840486540096061	0.454362006575929
chr1	32206495	32206743	249	+	exon	IQCC	0.488421476281877	1	0.41373082671383	1	0.532549484381928	0.991462100285771	0.277461386021644	-0.147422677090597	0.426590834565105	0.840486540096061	0.424884063112241
chr1	32207300	32207399	100	+	exon	IQCC	0.226654000196506	1	0.306797130375192	1	0.513955090592559	0.991462100285771	-0.342223535589584	-0.147422677090597	0.426590834565105	0.840486540096061	-0.194800858498987
chr1	32208043	32208142	100	+	utr3	IQCC	0.0579702152729777	1	0.1130647199551	1	0.406890609404811	0.991462100285771	-0.210986161635499	-0.147422677090597	0.426590834565105	0.840486540096061	-0.063563484544902
chr1	32332118	32333041	924	+	exon	HDAC1	0.154769092609968	1	0.250231236094473	1	0.24415735195583	0.991462100285771	-0.235221283273392	-0.099760275795229	0.372670784823552	0.814547605966174	-0.135461007478163
chr1	32363715	32363814	100	+	exon	TSSK3	0.844669489803678	1	0.967242169915093	1	0.966075640170899	0.991462100285771	0.231904407694457	0.518300877216893	0.396127559133287	NA	-0.286396469522436
chr1	32471034	32471346	313	+	exon	ZBTB8B	0.00506956762097256	1	0.00473487573527451	1	0.041694783653964	0.991462100285771	0.0436803332505537	-0.0259704503527382	0.903220245598034	0.985660707850716	0.0696507836032919
chr1	32485139	32485251	113	+	exon	ZBTB8B	0.0337030869433892	1	0.0302395551630662	1	0.187376040234314	0.991462100285771	0.458055787849346	-0.0259704503527382	0.903220245598034	0.985660707850716	0.484026238202084
chr1	32651192	32651292	101	+	utr5	RBBP4	0.365901343024256	1	0.369083161326647	1	0.267549708842274	0.991462100285771	-0.974828174969599	-0.140248520212302	0.253982172738788	0.736240310135136	-0.834579654757297
chr1	32741984	32742183	200	+	exon	KIAA1522	0.533995721805389	1	0.559944533975093	1	0.808391948950101	0.991462100285771	-0.0271033822177909	-0.0412234421177299	0.778094647145618	0.9517480607893	0.014120059899939
chr1	32769925	32770024	100	+	exon	KIAA1522	0.0310641127444359	1	0.0185570048650728	1	0.12691988611317	0.991462100285771	0.164033687072128	-0.0412234421177299	0.778094647145618	0.9517480607893	0.205257129189858
chr1	32771814	32772310	497	+	exon	KIAA1522	0.569891335682907	1	0.754283404727234	1	0.827948105280457	0.991462100285771	0.200871643023825	-0.0412234421177299	0.778094647145618	0.9517480607893	0.242095085141555
chr1	32772410	32772932	523	+	utr3	KIAA1522	0.220956161370657	1	0.366596460939385	1	0.577065782322465	0.991462100285771	-0.248611811895888	-0.0412234421177299	0.778094647145618	0.9517480607893	-0.207388369778158
chr1	32817676	32818563	888	+	utr5	S100PBP	0.138245723095162	1	0.247982613645968	1	0.368458123720782	0.991462100285771	0.11906819076003	0.0360825235985794	0.774646295264977	0.951578322670258	0.0829856671614502
chr1	33276510	33280288	3779	+	exon	ZNF362	0.633190953045606	1	0.520992558262073	1	0.618030737803658	0.991462100285771	0.35724940694496	-0.0846066181659336	0.698513889830694	0.932906179448708	0.441856025110894
chr1	33299029	33299178	150	+	utr3	ZNF362	0.21834710899946	1	0.192305492330108	1	0.403746832278285	0.991462100285771	0.206873890838789	-0.0846066181659336	0.698513889830694	0.932906179448708	0.291480509004723
chr1	33299476	33299874	399	+	utr3	ZNF362	0.607404225709892	1	0.739421027346765	1	0.811103827359715	0.991462100285771	0.217512227952114	-0.0846066181659336	0.698513889830694	0.932906179448708	0.302118846118048
chr1	33479281	33479628	348	+	utr5	ZSCAN20	0.682793564007904	1	0.830523857015141	1	0.975816750370281	0.991462100285771	-0.0861097915806079	-0.00409545297249523	0.978885666831109	0.995263568490353	-0.0820143386081127
chr1	33491437	33491586	150	+	exon	ZSCAN20	0.734692379522202	1	0.641393657243372	1	0.725466733054166	0.991462100285771	0.0429339936944909	-0.00409545297249523	0.978885666831109	0.995263568490353	0.0470294466669861
chr1	33493375	33493475	101	+	exon	ZSCAN20	0.547146739023869	1	0.476182825173898	1	0.630569418135183	0.991462100285771	-0.127441815852305	-0.00409545297249523	0.978885666831109	0.995263568490353	-0.123346362879809
chr1	35268967	35269067	101	+	utr5	ZMYM4	0.650999822405838	1	0.57778756079705	1	0.640317712650662	0.991462100285771	0.134331295117189	0.1459008008883	0.191041874051192	0.681598550640271	-0.0115695057711111
chr1	35557821	35557920	100	+	utr5	NCDN	0.283027262992817	1	0.343719762560575	1	0.530731498546545	0.991462100285771	-0.0287703327347167	-0.0445680815282279	0.758279869340844	0.946693289159462	0.0157977487935112
chr1	35559107	35559206	100	+	utr5	NCDN	0.925207473652126	1	0.963370169402718	1	0.90537477896113	0.991462100285771	0.0531330660905446	-0.0445680815282279	0.758279869340844	0.946693289159462	0.0977011476187724
chr1	35560433	35560532	100	+	exon	NCDN	0.930566913081617	1	0.801084199674527	1	0.92638455148614	0.991462100285771	0.285074137587185	-0.0445680815282279	0.758279869340844	0.946693289159462	0.329642219115412
chr1	35560731	35561128	398	+	exon	NCDN	0.890484408946219	1	0.783057028460095	1	0.665577426133326	0.991462100285771	0.209010859876665	-0.0445680815282279	0.758279869340844	0.946693289159462	0.253578941404893
chr1	35565543	35565741	199	+	utr3	NCDN	0.651437149328261	1	0.725474525318966	1	0.967521697563733	0.991462100285771	-0.15526714149162	-0.0445680815282279	0.758279869340844	0.946693289159462	-0.110699059963392
chr1	35883213	35883363	151	+	utr5	AGO1	0.425015400221717	1	0.381274137771633	1	0.450344555172784	0.991462100285771	0.27881724706226	0.124796358090416	0.376509064922435	0.816836836272935	0.154020888971844
chr1	35931097	35931197	101	+	utr5	AGO3	0.467786937378248	1	0.451823735885503	1	0.671061781354813	0.991462100285771	0.322122047958515	0.0321264963898183	0.838156489098653	0.971301085773621	0.289995551568696
chr1	35931296	35931396	101	+	utr5	AGO3	0.524493168738952	1	0.466389176190064	1	0.656119469296568	0.991462100285771	0.00130528006607849	0.0321264963898183	0.838156489098653	0.971301085773621	-0.0308212163237398
chr1	36087311	36087537	227	+	utr3	TEKT2	0.409359172155064	1	0.403789210775163	1	0.616204558211147	0.991462100285771	-0.609262452037721	-0.0767523171932018	0.852229012910745	NA	-0.532510134844519
chr1	36088924	36091297	2374	+	exon	ADPRHL2	0.711792074059447	1	0.756873647075217	1	0.803261547253816	0.991462100285771	-0.0103541416950747	-0.338796942146895	0.0241434004457607	0.326690983521429	0.328442800451821
chr1	36091952	36092426	475	+	exon	ADPRHL2	0.132883249616547	1	0.0824532187737428	1	0.0893812098223013	0.991462100285771	0.845240552494167	-0.338796942146895	0.0241434004457607	0.326690983521429	1.18403749464106
chr1	36093491	36093589	99	+	utr3	ADPRHL2	0.369265249319952	1	0.462438766407259	1	0.606951742027665	0.991462100285771	-0.32403037823345	-0.338796942146895	0.0241434004457607	0.326690983521429	0.0147665639134451
chr1	36156208	36156407	200	+	utr5	MAP7D1	0.596557861346717	1	0.645318505265539	1	0.722717426562167	0.991462100285771	-0.217027367260265	0.0617069590286129	0.714474990032304	0.935371754681688	-0.278734326288878
chr1	36171136	36171532	397	+	exon	MAP7D1	0.268103348428412	1	0.272354344465857	1	0.128485943228061	0.991462100285771	-0.519513753831581	0.0617069590286129	0.714474990032304	0.935371754681688	-0.581220712860194
chr1	36172471	36172571	101	+	exon	MAP7D1	0.944094918513337	1	0.827023330442253	1	0.843084966886058	0.991462100285771	0.303779181329062	0.0617069590286129	0.714474990032304	0.935371754681688	0.242072222300449
chr1	36176312	36176825	514	+	exon	MAP7D1	0.0759620709166664	1	0.0673720237464495	1	0.0960465958623296	0.991462100285771	0.218727062643832	0.0617069590286129	0.714474990032304	0.935371754681688	0.157020103615219
chr1	36177551	36179002	1452	+	exon	MAP7D1	0.453828875746204	1	0.544265881756232	1	0.383472708322804	0.991462100285771	0.118037044427046	0.0617069590286129	0.714474990032304	0.935371754681688	0.0563300853984326
chr1	36179450	36180023	574	+	exon	MAP7D1	0.628193326362008	1	0.816377278974064	1	0.849544635470447	0.991462100285771	0.274270110258853	0.0617069590286129	0.714474990032304	0.935371754681688	0.21256315123024
chr1	36289456	36289606	151	+	exon	THRAP3	0.415938582616559	1	0.620633399388907	1	0.586756777607585	0.991462100285771	0.0229395887300303	0.0619397903098589	0.57425739321045	0.899322737017421	-0.0390002015798286
chr1	36319535	36320021	487	+	utr3	SH3D21	0.0776601630725065	1	0.0950307895180975	1	0.169250470730733	0.991462100285771	-0.578442884026094	-0.502165386912913	0.110586204191275	NA	-0.0762774971131812
chr1	36320419	36320617	199	+	utr3	SH3D21	0.87743264379642	1	0.807394681470096	1	0.943737300504262	0.991462100285771	-0.46911432427889	-0.502165386912913	0.110586204191275	NA	0.0330510626340227
chr1	36320932	36321158	227	+	utr3	SH3D21	0.452470106434797	1	0.492404499658149	1	0.743108476441262	0.991462100285771	-0.392726611688153	-0.502165386912913	0.110586204191275	NA	0.109438775224761
chr1	36322389	36323842	1454	+	utr3	SH3D21	0.365573119551741	1	0.40049277207701	1	0.449025471946073	0.991462100285771	-0.575551338976799	-0.502165386912913	0.110586204191275	NA	-0.0733859520638863
chr1	37475579	37475925	347	+	exon	ZC3H12A	0.160050009338346	1	0.147485520676124	1	0.303414542838526	0.991462100285771	0.243314560894125	-0.293795910347043	0.433655427466503	NA	0.537110471241169
chr1	37480231	37480429	199	+	exon	ZC3H12A	0.736314574355436	1	0.664474414791203	1	0.879001070003248	0.991462100285771	0.238293057372265	-0.293795910347043	0.433655427466503	NA	0.532088967719309
chr1	37561553	37561701	149	+	exon	DNALI1	0.317282615562555	1	0.36045589078476	1	0.645217601143549	0.991462100285771	-0.166215106602467	0.419552770080163	0.149498358833717	NA	-0.58576787668263
chr1	37562047	37562147	101	+	exon	DNALI1	0.415090157910565	1	0.340905318083991	1	0.568060860080418	0.991462100285771	0.212727308295125	0.419552770080163	0.149498358833717	NA	-0.206825461785038
chr1	37793851	37794000	150	+	utr5	MANEAL	0.830013780929723	1	0.751317932158979	1	0.718709556680013	0.991462100285771	-0.479833174638582	0.0602306335896892	0.850468562254414	NA	-0.540063808228271
chr1	37794099	37794346	248	+	utr5	MANEAL	0.10658655703923	1	0.056103516426311	1	0.402721648106437	0.991462100285771	-0.748443171120189	0.0602306335896892	0.850468562254414	NA	-0.808673804709878
chr1	37800346	37800445	100	+	utr3	MANEAL	0.308278673547557	1	0.362936898541374	1	0.576326449517451	0.991462100285771	-0.025046458930228	0.0602306335896892	0.850468562254414	NA	-0.0852770925199172
chr1	37808020	37808267	248	+	utr5	C1orf122	0.843178713975041	1	0.923750998723405	1	0.963465230037453	0.991462100285771	-0.550464939468377	-0.399252050023072	0.06300676861249	0.479613302215876	-0.151212889445305
chr1	37808515	37809058	544	+	utr5	C1orf122	0.582132836624643	1	0.472690239772027	1	0.415749093896026	0.991462100285771	-0.288713281488077	-0.399252050023072	0.06300676861249	0.479613302215876	0.110538768534995
chr1	38012723	38012822	100	+	utr5	UTP11	0.19521259952882	1	0.244667803234593	1	0.554387690894234	0.991462100285771	-0.346479937863079	0.0615171669613498	0.653657797805872	0.919280943503031	-0.407997104824428
chr1	38991372	38991522	151	+	utr5	AKIRIN1	0.699571070464848	1	0.626660337937973	1	0.629598295411626	0.991462100285771	-0.185900943107853	-0.230127682073469	0.141559131726176	0.622791903486627	0.0442267389656152
chr1	39103691	39105675	1985	+	utr3	MACF1	0.152526184677198	1	0.12254107326102	1	0.208713280146302	0.991462100285771	0.513227535364244	0.331367347819658	0.00433282339973401	0.159989620516602	0.181860187544586
chr1	39388342	39388492	151	+	exon	MACF1	0.475995314823918	1	0.376183558031261	1	0.336756820790057	0.991462100285771	0.928868782814939	0.331367347819658	0.00433282339973401	0.159989620516602	0.597501434995281
chr1	39388642	39409555	20914	+	utr5	MACF1	0.878101065192206	1	0.969774292892434	1	0.950496128448238	0.991462100285771	0.212777703185414	0.331367347819658	0.00433282339973401	0.159989620516602	-0.118589644634244
chr1	39411253	39411353	101	+	exon	MACF1	0.950983154553043	1	0.933007667150415	1	0.871137521545627	0.991462100285771	0.719109888207212	0.331367347819658	0.00433282339973401	0.159989620516602	0.387742540387554
chr1	39411453	39411603	151	+	exon	MACF1	0.857440408354609	1	0.970837246016975	1	0.963151097113454	0.991462100285771	0.618378720639122	0.331367347819658	0.00433282339973401	0.159989620516602	0.287011372819464
chr1	39412452	39412602	151	+	exon	MACF1	0.878282347269179	1	0.760117605991656	1	0.788684545531703	0.991462100285771	0.582500044890706	0.331367347819658	0.00433282339973401	0.159989620516602	0.251132697071048
chr1	39413201	39413351	151	+	exon	MACF1	0.349671358664802	1	0.394306280357136	1	0.522227606773499	0.991462100285771	0.319436247495118	0.331367347819658	0.00433282339973401	0.159989620516602	-0.0119311003245405
chr1	39413551	39413750	200	+	exon	MACF1	0.144561414607212	1	0.169884508954969	1	0.330252306938482	0.991462100285771	0.19220806475209	0.331367347819658	0.00433282339973401	0.159989620516602	-0.139159283067568
chr1	39491696	39491845	150	+	utr5	BMP8A	0.917755484247727	1	0.951569917244714	1	0.877210554771293	0.991462100285771	-0.211892207473331	-0.926877283737063	0.202897213863852	NA	0.714985076263733
chr1	39753296	39753445	150	+	utr3	PPIE	0.744035610347016	1	0.594777232565351	1	0.776484104727724	0.991462100285771	-0.00424478439917077	-0.248099859177529	0.0523817466635384	0.441393840630555	0.243855074778358
chr1	39969523	39969622	100	+	utr3	MFSD2A	0.0987493901408602	1	0.092341388629654	1	0.238103337675598	0.991462100285771	0.257896861559807	0.67943128430974	0.0852181121733566	NA	-0.421534422749933
chr1	40161423	40161573	151	+	exon	RLF	0.608163963630539	1	0.55230898469074	1	0.669473306522857	0.991462100285771	-0.00937431737338334	-0.0663254582642935	0.654735287162477	0.919280943503031	0.0569511408909101
chr1	40373748	40374145	398	+	utr5	SMAP2	0.299278077180721	1	0.2460378728339	1	0.136722397477471	0.991462100285771	-0.129116628109697	-0.21525657197567	0.0938510938785285	0.557089973983597	0.0861399438659733
chr1	40477315	40477515	201	+	utr5	ZFP69	0.669404385406823	1	0.635174024016424	1	0.826746154202846	0.991462100285771	0.0471922774175398	0.22930958567256	0.402669692982516	0.831857085663499	-0.18211730825502
chr1	40509190	40509289	100	+	utr5	EXO5	0.9284270153773	1	0.830072368226808	1	0.958096969888042	0.991462100285771	0.175234654498912	-0.0698275697438291	0.752480308137031	0.945163453127802	0.245062224242741
chr1	40691698	40692087	390	+	utr5	NFYC	0.168838736201971	1	0.146749137924023	1	0.149782190538324	0.991462100285771	0.0126034537960738	-0.0630078973167419	0.630864201164588	0.915204049676395	0.0756113511128157
chr1	40838361	40838560	200	+	utr3	KCNQ4	0.580147026986203	1	0.588092912230604	1	0.809780513166492	0.991462100285771	0.172711772958223	0.451125700454885	0.281731722302033	NA	-0.278413927496662
chr1	40838859	40838958	100	+	utr3	KCNQ4	0.220877356595686	1	0.0937112156123106	1	0.54784094330177	0.991462100285771	0.308462083369805	0.451125700454885	0.281731722302033	NA	-0.14266361708508
chr1	40979633	40980358	726	+	utr5	CTPS1	0.5588712525975	1	0.49288296817997	1	0.531708177510842	0.991462100285771	0.123925740334473	0.101133665307779	0.497868712808729	0.873424429301767	0.0227920750266946
chr1	41361922	41362222	301	+	utr5	FOXO6	0.972925338778046	1	0.991571230485625	1	0.847173753826288	0.991462100285771	-0.38718411597906	-0.560897736089897	0.483340171638184	NA	0.173713620110836
chr1	41381642	41382092	451	+	exon	FOXO6	0.962894157492595	1	0.990238851029432	1	0.915058983670121	0.991462100285771	-0.112193278801737	-0.560897736089897	0.483340171638184	NA	0.448704457288159
chr1	41382491	41382691	201	+	exon	FOXO6	0.374102550590371	1	0.391755908543074	1	0.61877623264334	0.991462100285771	-0.414323406866328	-0.560897736089897	0.483340171638184	NA	0.146574329223569
chr1	42682427	42682575	149	+	utr5	YBX1	0.399707504455152	1	0.280707532715524	1	0.000374327625403082	0.980418231650704	-1.79829730949455	-0.482898370128415	0.470395114184962	0.861260008142247	-1.31539893936613
chr1	42767318	42767591	274	+	exon	RP5-994D16.12	0.649463581919613	1	0.758146202178422	1	0.931632228767974	0.991462100285771	0.153493167226203	NA	NA	NA	NA
chr1	42850988	42851137	150	+	exon	ZNF691	0.514253540137421	1	0.666055884037493	1	0.77356949377465	0.991462100285771	-0.0541233182153859	0.0662991651636197	0.733489547343084	0.937425248516545	-0.120422483379006
chr1	43147871	43147970	100	+	utr5	FAM183A	0.0915136677866922	1	0.0800621890797822	1	0.243953726147285	0.991462100285771	-0.478684326795317	0.756826513360509	0.219678946220081	NA	-1.23551084015583
chr1	43359110	43359358	249	+	utr5	CDC20	0.793829732653306	1	0.725033884080688	1	0.64829331286744	0.991462100285771	0.255700377525184	0.11718807023662	0.565469369997876	0.895407693690536	0.138512307288565
chr1	43426448	43426723	276	+	exon	SZT2	0.823747978630593	1	0.744269280451389	1	0.844551592468484	0.991462100285771	0.649061360707346	0.276378630005131	0.0943643082431407	0.557474230798588	0.372682730702215
chr1	43450656	43450755	100	+	utr3	SZT2	0.0853247715199253	1	0.0824459844462458	1	0.38484553434359	0.991462100285771	1.05606728143886	0.276378630005131	0.0943643082431407	0.557474230798588	0.779688651433727
chr1	43452351	43452451	101	+	utr3	SZT2	0.107667409041827	1	0.111950348134261	1	0.235217792928811	0.991462100285771	0.0307963585825311	0.276378630005131	0.0943643082431407	0.557474230798588	-0.2455822714226
chr1	43530909	43538215	7307	+	utr5	PTPRF	0.242359803535949	1	0.208881771182664	1	0.0289206813289701	0.991462100285771	0.58889270266241	0.159720129986555	0.285474231848304	0.764236279439674	0.429172572675856
chr1	43591176	43591882	707	+	exon	PTPRF	0.921923106874935	1	0.961515410765923	1	0.806239629747291	0.991462100285771	0.473567299725874	0.159720129986555	0.285474231848304	0.764236279439674	0.313847169739319
chr1	43597885	43598034	150	+	exon	PTPRF	0.602533409602672	1	0.728441766036155	1	0.806050760338522	0.991462100285771	-0.126587242326688	0.159720129986555	0.285474231848304	0.764236279439674	-0.286307372313243
chr1	43603752	43604001	250	+	exon	PTPRF	0.458671641321677	1	0.710974454228284	1	0.818594030539265	0.991462100285771	0.303982337627213	0.159720129986555	0.285474231848304	0.764236279439674	0.144262207640659
chr1	43605536	43606253	718	+	exon	PTPRF	0.905484974944038	1	0.779122200052645	1	0.712834114642429	0.991462100285771	0.327742463940387	0.159720129986555	0.285474231848304	0.764236279439674	0.168022333953833
chr1	43619321	43619520	200	+	exon	PTPRF	0.814930671385547	1	0.684660298074752	1	0.618392648794828	0.991462100285771	0.645116918673316	0.159720129986555	0.285474231848304	0.764236279439674	0.485396788686761
chr1	43620867	43620967	101	+	exon	PTPRF	0.134257385420819	1	0.15334036685279	1	0.450033836331302	0.991462100285771	-0.364684510882402	0.159720129986555	0.285474231848304	0.764236279439674	-0.524404640868957
chr1	43930217	43930466	250	+	utr3	ST3GAL3	0.978196017526023	1	0.947074585435744	1	0.8890826614946	0.991462100285771	0.0490340888614619	-0.328622819936234	0.348981911874824	0.802613024625036	0.377656908797696
chr1	43946939	43949373	2435	+	utr5	IPO13	0.0774319644292293	1	0.2408529211887	1	0.340762431602343	0.991462100285771	-0.0288654177352567	0.0940132394974964	0.51020165461748	0.877540432344898	-0.122878657232753
chr1	43949473	43950121	649	+	exon	IPO13	0.900566574758095	1	0.946316241629767	1	0.989594145535606	0.992288133712405	0.156833598760535	0.0940132394974964	0.51020165461748	0.877540432344898	0.0628203592630389
chr1	43970099	43970248	150	+	utr5	DPH2	0.743367070321279	1	0.890851378138693	1	0.909697544345007	0.991462100285771	-0.032247189281522	-0.0425932275416934	0.778829419908656	0.951996510807124	0.0103460382601714
chr1	43979408	43979607	200	+	utr5	B4GALT2	0.257564484086857	1	0.273931081635459	1	0.368142954451953	0.991462100285771	0.0545468820175072	-0.272815514878034	0.041946726914435	0.40526523297949	0.327362396895541
chr1	43980611	43981204	594	+	utr5	B4GALT2	0.784104634689797	1	0.698953688280773	1	0.824382746377228	0.991462100285771	-0.112570039828124	-0.272815514878034	0.041946726914435	0.40526523297949	0.16024547504991
chr1	43981304	43981452	149	+	utr5	B4GALT2	0.78948657411675	1	0.96940789764246	1	0.984027101245207	0.991462100285771	-0.30354352236598	-0.272815514878034	0.041946726914435	0.40526523297949	-0.0307280074879461
chr1	43990624	43990723	100	+	utr3	B4GALT2	0.878841351566634	1	0.967121740435381	1	0.990030606204404	0.992362878119046	0.0615421056534919	-0.272815514878034	0.041946726914435	0.40526523297949	0.334357620531526
chr1	43991621	43991720	100	+	utr5	CCDC24	0.747168449207296	1	0.760327511349697	1	0.852738284078581	0.991462100285771	-0.238317974265943	-0.171903853516481	0.564833465615981	NA	-0.0664141207494624
chr1	43991845	43992142	298	+	utr5	CCDC24	0.682164103625566	1	0.741972382505291	1	0.87687796073715	0.991462100285771	0.169246129725489	-0.171903853516481	0.564833465615981	NA	0.34114998324197
chr1	43992240	43992339	100	+	utr3	CCDC24	0.159849018568003	1	0.164114957939968	1	0.436766307848279	0.991462100285771	-0.300135413939079	-0.171903853516481	0.564833465615981	NA	-0.128231560422598
chr1	44213505	44213755	251	+	utr5	DMAP1	0.307017592305933	1	0.505265405548503	1	0.6308223673991	0.991462100285771	-0.0849156036867568	0.176914761345607	0.132229539399215	0.607744046260232	-0.261830365032364
chr1	44218194	44218294	101	+	exon	DMAP1	0.124098196665103	1	0.235428054668267	1	0.637406428804001	0.991462100285771	0.0228055612979181	0.176914761345607	0.132229539399215	0.607744046260232	-0.154109200047689
chr1	44219112	44219878	767	+	exon	DMAP1	0.594184913476474	1	0.824575185860377	1	0.840846693368409	0.991462100285771	-0.00156019760076663	0.176914761345607	0.132229539399215	0.607744046260232	-0.178474958946374
chr1	44220166	44220266	101	+	exon	DMAP1	0.65267369435979	1	0.803421070563879	1	0.766295056523717	0.991462100285771	0.137247943515201	0.176914761345607	0.132229539399215	0.607744046260232	-0.0396668178304069
chr1	44632020	44632170	151	+	utr5	RNF220	0.313314451071593	1	0.26010986544306	1	0.4772883963484	0.991462100285771	-0.436736402400188	-0.0579100259951633	0.742245176930711	0.940675663619725	-0.378826376405025
chr1	44644725	44645025	301	+	exon	RNF220	0.100870542127062	1	0.0725355438702626	1	0.219875589580152	0.991462100285771	0.515861781914857	-0.0579100259951633	0.742245176930711	0.940675663619725	0.57377180791002
chr1	44775636	44776135	500	+	exon	SNORD55	0.605930565126019	1	0.635263742638375	1	0.53425092557638	0.991462100285771	-0.368660701474038	NA	NA	NA	NA
chr1	45304056	45304154	99	+	exon	LINC01144	0.615916923852571	1	0.623672559967753	1	0.801443670831315	0.991462100285771	0.324297849195885	0.906251207737154	0.223279776100625	NA	-0.581953358541269
chr1	45327201	45327300	100	+	exon	HPDL	0.503156686025579	1	0.233153439178375	1	0.711703825164515	0.991462100285771	0.315177100363763	0.998496843361642	0.381251704258818	NA	-0.68331974299788
chr1	45340119	45340368	250	+	utr5	TOE1	0.286731747995068	1	0.340633512217114	1	0.547982481608892	0.991462100285771	-0.165989444164687	0.115845758794553	0.44870122245621	0.850375488776825	-0.28183520295924
chr1	45607519	45607619	101	+	utr3	NASP	0.439765210167619	1	0.318904233520957	1	0.18510190044107	0.991462100285771	0.731833401642376	-0.0242997379764791	0.836064198198126	0.970910146077963	0.756133139618855
chr1	46035077	46035277	201	+	utr3	MAST2	0.224886578438679	1	0.160385573530037	1	0.243073393339689	0.991462100285771	0.0661364109279135	-0.191572077220308	0.358414559910398	0.807243986168564	0.257708488148222
chr1	46035376	46035526	151	+	utr3	MAST2	0.987219610749135	1	0.924840096079166	1	0.972732268551001	0.991462100285771	0.15613117398674	-0.191572077220308	0.358414559910398	0.807243986168564	0.347703251207048
chr1	46035875	46035974	100	+	utr3	MAST2	0.498191926967953	1	0.661995264392339	1	0.788347940579862	0.991462100285771	-0.00677360863308812	-0.191572077220308	0.358414559910398	0.807243986168564	0.18479846858722
chr1	46203383	46219749	16367	+	utr5	LURAP1	0.641836136010513	1	0.807918800939046	1	0.970123015443596	0.991462100285771	0.0449778012047372	0.262112373506608	0.611359686018144	NA	-0.217134572301871
chr1	46219847	46219944	98	+	exon	LURAP1	0.665427090443468	1	0.739368468077856	1	0.810714442633813	0.991462100285771	0.107683772902186	0.262112373506608	0.611359686018144	NA	-0.154428600604422
chr1	46510641	46512080	1440	+	exon	DMBX1	0.1168051005956	1	0.107152595442381	1	0.302107203821539	0.991462100285771	0.250217745542829	-0.205115893439492	0.454115793684869	NA	0.455333638982321
chr1	47023618	47023718	101	+	utr5	CYP4X1	0.224190329335813	1	0.178973078027727	1	0.507280061679374	0.991462100285771	1.67277934353384	-0.28998757652915	0.571088289753628	NA	1.96276692006299
chr1	47180009	47180103	95	+	exon	LINC00853	0.145148209289059	1	0.0993267711955425	1	0.261878557568962	0.991462100285771	0.363410407307542	-1.2776863382145	0.109194257240071	NA	1.64109674552204
chr1	47333897	47333997	101	+	utr5	CMPK1	0.299580884796534	1	0.252617327692361	1	0.599110600485228	0.991462100285771	-0.0179864082541679	-0.308905241205286	0.0271246352036413	0.343047646012483	0.290918832951118
chr1	47436614	47436713	100	+	utr5	FOXD2	0.563053120305507	1	0.577772651441864	1	0.63237457255269	0.991462100285771	-0.00455121700917573	-0.205945260904875	0.393162435950991	0.827049296178915	0.201394043895699
chr1	47437210	47437658	449	+	utr5	FOXD2	0.599612329914703	1	0.637251090578553	1	0.750200812129368	0.991462100285771	0.110844052918572	-0.205945260904875	0.393162435950991	0.827049296178915	0.316789313823447
chr1	47437807	47438354	548	+	utr5	FOXD2	0.956874930765689	1	0.998563838124757	1	0.933804720822081	0.991462100285771	-0.313187992565171	-0.205945260904875	0.393162435950991	0.827049296178915	-0.107242731660296
chr1	47438603	47439597	995	+	exon	FOXD2	0.29624646124577	1	0.415914365019203	1	0.410015158161742	0.991462100285771	-0.280004985606981	-0.205945260904875	0.393162435950991	0.827049296178915	-0.0740597247021062
chr1	50968768	50969610	843	+	utr5	CDKN2C	0.660884250372241	1	0.774924328615296	1	0.776987003041334	0.991462100285771	-0.328189366637295	-0.270969322369572	0.0576876569038577	0.461065170009211	-0.0572200442677224
chr1	50969758	50969857	100	+	utr5	CDKN2C	0.235341385324007	1	0.362316906845082	1	0.734012785949407	0.991462100285771	-0.605823830166537	-0.270969322369572	0.0576876569038577	0.461065170009211	-0.334854507796965
chr1	50970248	50970347	100	+	utr5	CDKN2C	0.181898028423822	1	0.258322549700689	1	0.469542723226923	0.991462100285771	-0.665073368882273	-0.270969322369572	0.0576876569038577	0.461065170009211	-0.394104046512701
chr1	51236568	51236766	199	+	utr5	RNF11	0.21379430533524	1	0.186098477267986	1	0.291216152041742	0.991462100285771	0.0942327047860463	-0.16594730206864	0.408670143954269	0.834021512605438	0.260180006854686
chr1	51729848	51730097	250	+	utr5	OSBPL9	0.979158363471686	1	0.941658153212084	1	0.940255698355141	0.991462100285771	-0.547681990372954	-0.131318440418779	0.283295448005265	0.762410033214697	-0.416363549954175
chr1	52033486	52033724	239	+	exon	RP11-91A18.4	0.49676159948279	1	0.546473771412245	1	0.578377717938959	0.991462100285771	0.391633894952893	1.30826034511638	0.42138819692616	NA	-0.916626450163489
chr1	52142094	52142193	100	+	utr5	ZFYVE9	0.702192561243225	1	0.66103370094947	1	0.840157608448145	0.991462100285771	0.239796190524245	0.0974881173249821	0.434005123263166	0.844717864527285	0.142308073199263
chr1	52413891	52415360	1470	+	exon	PRPF38A	0.781787420903446	1	0.610979484257136	1	0.638317445764691	0.991462100285771	0.169309021688742	-0.147354799693615	0.219246142837214	0.709942360780479	0.316663821382357
chr1	52927328	52941808	14481	+	utr5	SCP2	0.745802808055721	1	0.815393998571777	1	0.981577523533586	0.991462100285771	-0.182662581403676	-0.0738050933999083	0.593760708327342	0.9029979527918	-0.108857488003768
chr1	53196827	53197026	200	+	utr5	CPT2	0.385994608286211	1	0.407728865352462	1	0.513605440383673	0.991462100285771	-0.464369798809893	-0.103307704736148	0.559326187780809	0.893713137717501	-0.361062094073745
chr1	53210475	53210624	150	+	utr3	CPT2	0.0582240192103377	1	0.146289890073977	1	0.511687887294598	0.991462100285771	-0.287113901523455	-0.103307704736148	0.559326187780809	0.893713137717501	-0.183806196787307
chr1	54200257	54200507	251	+	utr5	MRPL37	0.273701889292379	1	0.226343134812688	1	0.232726353975534	0.991462100285771	0.146223495338572	-0.0588784994657797	0.656190840945319	0.919280943503031	0.205101994804352
chr1	54542307	54542406	100	+	exon	ACOT11	0.152078957133943	1	0.122263011350569	1	0.369732710750133	0.991462100285771	0.176324809085139	0.0221838934012665	0.944177277638993	NA	0.154140915683873
chr1	54607142	54608018	877	+	exon	ACOT11	0.696076192361916	1	0.746810967983965	1	0.852052332693702	0.991462100285771	-0.019809951164091	0.0221838934012665	0.944177277638993	NA	-0.0419938445653574
chr1	54609454	54609753	300	+	utr3	ACOT11	0.642174632123348	1	0.720134533049323	1	0.831576405248126	0.991462100285771	0.332167652885775	0.0221838934012665	0.944177277638993	NA	0.309983759484509
chr1	54715822	54715921	100	+	utr5	TTC4	0.0802130587885846	1	0.130685872800448	1	0.51020942994362	0.991462100285771	-0.496872207513718	0.255509051688126	0.490754053040604	NA	-0.752381259201845
chr1	54886971	54887714	744	+	exon	RP11-67L3.4	0.919466189926342	1	0.800730893969186	1	0.921960632173501	0.991462100285771	-0.0560816434312855	0.676390731882174	0.702957482638522	NA	-0.73247237531346
chr1	62436885	62437331	447	+	utr5	USP1	0.940537771747404	1	0.948121856484739	1	0.91722124017749	0.991462100285771	-0.0381867169208627	0.112640923860426	0.500970405650282	0.875278860374779	-0.150827640781289
chr1	63323041	63323438	398	+	utr5	FOXD3	0.44674738088676	1	0.395613599842896	1	0.534631160845973	0.991462100285771	-0.0880828578884162	-0.228723934143225	0.557793216989723	NA	0.140641076254809
chr1	63593326	63593998	673	+	utr5	PGM1	0.877200442343184	1	0.947776882545092	1	0.910786258046809	0.991462100285771	0.0182965488945038	0.0144958216264906	0.940425376283978	0.989782312038956	0.00380072726801325
chr1	63774121	63774221	101	+	utr5	ROR1	0.245634959598691	1	0.252396924586555	1	0.644529449681664	0.991462100285771	-1.08158664621831	0.0371116829350105	0.915405795006531	NA	-1.11869832915332
chr1	64470792	64470892	101	+	utr5	CACHD1	0.506983414727347	1	0.456297293288657	1	0.594495715603565	0.991462100285771	0.271495821809079	0.171126008616249	0.249727949641976	0.733441013040466	0.100369813192831
chr1	64691809	64691959	151	+	utr3	CACHD1	0.712530066191429	1	0.842470635200334	1	0.824996231362502	0.991462100285771	0.552138446058962	0.171126008616249	0.249727949641976	0.733441013040466	0.381012437442713
chr1	64745095	64745344	250	+	utr5	RAVER2	0.150263661471324	1	0.119114261917448	1	0.292391805902874	0.991462100285771	0.112857353728944	0.0522697767783054	0.664465217559378	0.921921791845042	0.0605875769506382
chr1	65147751	65148001	251	+	utr5	AK4	0.51311522638608	1	0.476967736434262	1	0.706569242779348	0.991462100285771	-0.237467772361863	-0.281400532343652	0.0966243881661036	0.559989447654107	0.0439327599817889
chr1	65254476	65254625	150	+	utr5	DNAJC6	0.256794963464983	1	0.238146237030611	1	0.464178313084315	0.991462100285771	0.105367284961527	0.136394820901752	0.416161934034384	0.835646792255677	-0.0310275359402254
chr1	66924945	66925044	100	+	utr5	MIER1	0.713509771193318	1	0.659700385038516	1	0.862899022359137	0.991462100285771	-0.196075451726081	-0.102937921586036	0.419602658490516	0.836909894910842	-0.0931375301400455
chr1	67685258	67685887	630	+	utr5	GADD45A	0.69264649837513	1	0.643209795695224	1	0.430051044978178	0.991462100285771	0.206012570778382	0.100859379382814	0.656125847224915	0.919280943503031	0.105153191395568
chr1	67686183	67686577	395	+	exon	GADD45A	0.419784537509595	1	0.360094900754836	1	0.114839426845821	0.991462100285771	0.628865978583896	0.100859379382814	0.656125847224915	0.919280943503031	0.528006599201082
chr1	70221421	70221520	100	+	utr5	SRSF11	0.623423977617425	1	0.806942335839437	1	0.907825941043334	0.991462100285771	-0.0694867531339271	0.157426705586612	0.132546324509986	0.60832371827518	-0.226913458720539
chr1	70221670	70221819	150	+	exon	SRSF11	0.671586932589248	1	0.895375263173287	1	0.969868542391468	0.991462100285771	0.016729284820866	0.157426705586612	0.132546324509986	0.60832371827518	-0.140697420765746
chr1	70244697	70244797	101	+	exon	SRSF11	0.700151268298182	1	0.870637006810976	1	0.959922167067134	0.991462100285771	0.349935090092309	0.157426705586612	0.132546324509986	0.60832371827518	0.192508384505697
chr1	75724447	75724596	150	+	utr5	ACADM	0.0504987675562074	1	0.0658534896954435	1	0.253922448456383	0.991462100285771	-0.62448138936877	-0.081876798941754	0.589517541668329	0.901814766515063	-0.542604590427016
chr1	75724696	75724795	100	+	utr5	ACADM	0.623495080119616	1	0.582260458634664	1	0.725396488937999	0.991462100285771	0.184865502333512	-0.081876798941754	0.589517541668329	0.901814766515063	0.266742301275266
chr1	76868594	76868792	199	+	exon	ST6GALNAC5	0.567874967835989	1	0.529885984182488	1	0.752268967689141	0.991462100285771	0.146997706646514	0.135718847468907	0.763993152141307	NA	0.0112788591776066
chr1	77282051	77282250	200	+	utr5	AK5	0.94483841787875	1	0.963726294331868	1	0.750132811270925	0.991462100285771	0.0955534023461556	-0.300908856017305	0.458709831581436	NA	0.39646225836346
chr1	81990498	81990647	150	+	utr3	ADGRL2	0.850745659541456	1	0.717959307204523	1	0.971624037421708	0.991462100285771	0.273697829737028	0.302563873089682	0.01168817430818	0.245182399933252	-0.0288660433526541
chr1	84078112	84078311	200	+	utr5	PRKACB	0.437010358032689	1	0.372378190154774	1	0.56382677783528	0.991462100285771	-0.736719655302464	-0.217672107752756	0.293330888336659	0.767399594582473	-0.519047547549708
chr1	85580810	85580908	99	+	utr5	CYR61	0.99801361601574	1	0.96570560056038	1	0.926948709619124	0.991462100285771	0.248496778039138	0.392764959441257	0.0541058486074397	0.449349483199572	-0.144268181402118
chr1	86704670	86704919	250	+	utr5	SH3GLB1	0.578756249134194	1	0.638059549391293	1	0.704782391467885	0.991462100285771	-0.269409962832185	-0.0700710304068901	0.634657566626708	0.916123133891065	-0.199338932425295
chr1	86914648	86914997	350	+	utr5	HS2ST1	0.726012899620235	1	0.803527003183221	1	0.711691340818265	0.991462100285771	0.0662789581997142	0.305628065257664	0.0197068805926852	0.303384488616526	-0.23934910705795
chr1	89633122	89633321	200	+	utr5	LRRC8C	0.855694283269749	1	0.827311954318407	1	0.890124217471302	0.991462100285771	0.0501341168612587	0.312922693816652	0.0297054002566523	0.360083401117737	-0.262788576955393
chr1	89935423	89935522	100	+	exon	LRRC8D	0.886703041242743	1	0.993270431881799	1	0.764682221749654	0.991462100285771	0.201317788196388	0.183409862060202	0.339456244306694	0.797700311331274	0.0179079261361868
chr1	92030031	92032567	2537	+	utr5	EPHX4	0.766591385221887	1	0.850717953451241	1	0.904799679959292	0.991462100285771	-0.279959912661292	0.151963976781973	0.682672633350181	NA	-0.431923889443264
chr1	93180218	93180467	250	+	utr5	CCDC18	0.186619233005818	1	0.191019124659828	1	0.171954701635432	0.991462100285771	-0.497566631579061	0.208674058272405	0.125590839192544	0.598223379374057	-0.706240689851466
chr1	93180667	93180866	200	+	utr5	CCDC18	0.908232481489132	1	0.944521223037405	1	0.981011313114733	0.991462100285771	-0.0193856649868066	0.208674058272405	0.125590839192544	0.598223379374057	-0.228059723259212
chr1	93345888	93346338	451	+	utr5	DR1	0.166433521177799	1	0.301581158589624	1	0.274513293202356	0.991462100285771	-0.25119698460445	-0.0781201305459711	0.49753456446262	0.873424429301767	-0.173076854058479
chr1	93448181	93448281	101	+	utr5	FNBP1L	0.712957894347807	1	0.850351385514475	1	0.783377813053148	0.991462100285771	-0.293366738906192	-0.0374153860398021	0.767750538684803	0.949368068980678	-0.25595135286639
chr1	93847174	93847517	344	+	exon	RP4-561L24.3	0.659388598042173	1	0.632776881514349	1	0.85490032565616	0.991462100285771	-0.0312473753554065	-1.20431255793597	0.0844740669835164	NA	1.17306518258056
chr1	93847958	93848057	100	+	exon	RP4-561L24.3	0.720401328110524	1	0.720957068389748	1	0.857263319643998	0.991462100285771	-0.261952503521109	-1.20431255793597	0.0844740669835164	NA	0.942360054414859
chr1	95117388	95117537	150	+	utr5	TMEM56	0.273649984019564	1	0.22818886857307	1	0.50477204853995	0.991462100285771	0.20815834147215	-0.0445582604746398	0.789370164700278	0.95577379338223	0.25271660194679
chr1	95234205	95234304	100	+	utr5	RWDD3	0.524082946417336	1	0.556789424400373	1	0.638712720221789	0.991462100285771	-0.366352500292085	0.0881295811350921	0.70831282550942	0.934136558862328	-0.454482081427177
chr1	95244299	95244497	199	+	utr3	TMEM56-RWDD3	0.358660170538026	1	0.272251894055391	1	0.26692698001929	0.991462100285771	0.719278295499395	-0.651103001716671	0.557775521854669	NA	1.37038129721607
chr1	98661750	98661849	100	+	exon	SNX7	0.0734836618860188	1	0.0556879869578484	1	0.115180062229367	0.991462100285771	-0.153106345760319	-0.0359535569268705	0.823767025460471	0.966277879978069	-0.117152788833449
chr1	99850134	99850284	151	+	utr5	AGL	0.0503225949705865	1	0.0782685280084506	1	0.213045132479644	0.991462100285771	-0.56349529956957	-0.125035877174915	0.449183952570762	0.850375488776825	-0.438459422394656
chr1	99970039	99970139	101	+	utr5	SLC35A3	0.550581295225594	1	0.50745968700465	1	0.615284010348367	0.991462100285771	-0.0171927930645544	0.0624962132220783	0.663223889885585	0.9218601522143	-0.0796890062866327
chr1	100038097	100038247	151	+	utr5	MFSD14A	0.609541056962627	1	0.776384256721609	1	0.826343306828263	0.991462100285771	-0.170482201575913	0.168212741428208	0.243311623840509	0.728882431783665	-0.33869494300412
chr1	100352506	100352655	150	+	utr5	CDC14A	0.0213066085402644	1	0.0238946449255258	1	0.0930545922490054	0.991462100285771	0.244280747717753	0.388183705154653	0.0952689729992761	0.557964972921549	-0.1439029574369
chr1	100352755	100352855	101	+	utr5	CDC14A	0.933706998377962	1	0.927743893369703	1	0.918439263214454	0.991462100285771	0.436602377945541	0.388183705154653	0.0952689729992761	0.557964972921549	0.0484186727908876
chr1	101025878	101026027	150	+	exon	RP11-421L21.3	0.559391763366914	1	0.61828716924894	1	0.692108027001383	0.991462100285771	-0.384616190193557	0.227106989033511	0.301863627854935	0.771270372335154	-0.611723179227067
chr1	101239983	101240231	249	+	utr3	S1PR1	0.244073669167985	1	0.350294383614062	1	0.570301107575249	0.991462100285771	-0.0231327871730809	-0.0232797805554609	0.924132950951182	NA	0.000146993382380039
chr1	107056728	107057863	1136	+	utr3	PRMT6	0.660132757861997	1	0.580299227452203	1	0.313944012039828	0.991462100285771	0.0255915243786889	0.00218634651433772	0.990389195047535	0.996566204412158	0.0234051778643512
chr1	108199975	108200611	637	+	exon	RP11-483I13.6	0.129660238810166	1	0.108699913268748	1	0.0850491404556074	0.991462100285771	0.0442180556456571	-0.353865209050349	0.869827100725139	NA	0.398083264696006
chr1	108560089	108560238	150	+	utr5	FAM102B	0.0585840945884498	1	0.0264587193350541	1	0.243681381672199	0.991462100285771	0.182373533605331	-0.221997637440559	0.172850333084538	0.659987813687765	0.404371171045889
chr1	108877004	108877204	201	+	utr5	GPSM2	0.661439042342826	1	0.699185730109711	1	0.903415873753611	0.991462100285771	-0.549436498945375	-0.0758433167179358	0.639439482079154	0.917487161120979	-0.47359318222744
chr1	109250019	109250119	101	+	utr5	CELSR2	0.750141380599912	1	0.999646071798022	1	NA	NA	-0.689327225838163	-0.0630698028621563	0.743510675425957	0.941298618229531	-0.626257422976007
chr1	109250219	109250319	101	+	exon	CELSR2	0.496940580994639	1	0.543009975958141	1	0.727855786704663	0.991462100285771	-0.434353259997698	-0.0630698028621563	0.743510675425957	0.941298618229531	-0.371283457135542
chr1	109250519	109250869	351	+	exon	CELSR2	0.458962752485079	1	0.508906881802746	1	0.450762225202345	0.991462100285771	-0.376648733438211	-0.0630698028621563	0.743510675425957	0.941298618229531	-0.313578930576054
chr1	109251719	109251819	101	+	exon	CELSR2	0.688135228991877	1	0.773328838187471	1	0.709918231074183	0.991462100285771	-0.306854349499698	-0.0630698028621563	0.743510675425957	0.941298618229531	-0.243784546637542
chr1	109252269	109252419	151	+	exon	CELSR2	0.274793439600914	1	0.319065557141016	1	0.376446059735222	0.991462100285771	0.0575454756134104	-0.0630698028621563	0.743510675425957	0.941298618229531	0.120615278475567
chr1	109258510	109258710	201	+	exon	CELSR2	0.574808171874872	1	0.497922330528548	1	0.763678709058453	0.991462100285771	0.00313229163275131	-0.0630698028621563	0.743510675425957	0.941298618229531	0.0662020944949076
chr1	109272912	109273250	339	+	exon	CELSR2	0.336962579688137	1	0.28906668886826	1	0.606690118342888	0.991462100285771	0.201380575061848	-0.0630698028621563	0.743510675425957	0.941298618229531	0.264450377924004
chr1	109273500	109273700	201	+	exon	CELSR2	0.721302007219646	1	0.770057458718507	1	0.836563628191683	0.991462100285771	0.332449235612777	-0.0630698028621563	0.743510675425957	0.941298618229531	0.395519038474934
chr1	109274500	109274750	251	+	utr3	CELSR2	0.621537581532966	1	0.761900351735561	1	0.806837684533686	0.991462100285771	0.252027640388487	-0.0630698028621563	0.743510675425957	0.941298618229531	0.315097443250643
chr1	109466628	109467086	459	+	utr5	SYPL2	0.61315710687073	1	0.559948163989689	1	0.627829412690384	0.991462100285771	0.246239157702433	0.294765576834242	0.196224457299898	0.688310251863398	-0.0485264191318093
chr1	109487554	109487654	101	+	utr3	ATXN7L2	0.180194038842613	1	0.150853667506382	1	0.418937644902573	0.991462100285771	0.178870222544965	-0.00602695143037014	0.975309732986867	0.99521149224937	0.184897173975335
chr1	109491426	109491526	101	+	utr3	ATXN7L2	0.510435889877127	1	0.445034494740071	1	0.718160328102402	0.991462100285771	0.144916608671483	-0.00602695143037014	0.975309732986867	0.99521149224937	0.150943560101853
chr1	109495900	109496000	101	+	utr3	CYB561D1	0.391326162897942	1	0.482273488483946	1	0.655167705237394	0.991462100285771	0.207189037327619	0.203291383212164	0.219134188002746	0.709942360780479	0.00389765411545526
chr1	109656280	109656379	100	+	utr5	GSTM4	0.385469426423469	1	0.425677033245387	1	0.655820037044294	0.991462100285771	-0.099250405450424	-0.140645744360334	0.580942045477875	NA	0.0413953389099096
chr1	109910867	109911016	150	+	utr5	CSF1	0.540616768008695	1	0.255023219239086	1	0.667801724902878	0.991462100285771	0.115597106405737	0.502438288009634	0.0715423655765912	NA	-0.386841181603897
chr1	109923294	109923443	150	+	exon	CSF1	0.0229233148650826	1	0.0186816716542352	1	0.167122648942949	0.991462100285771	0.393885409434214	0.502438288009634	0.0715423655765912	NA	-0.10855287857542
chr1	109923642	109923841	200	+	exon	CSF1	0.0378284030402517	1	0.0456772411034443	1	0.21248873267291	0.991462100285771	0.367312912232354	0.502438288009634	0.0715423655765912	NA	-0.13512537577728
chr1	109929104	109929352	249	+	utr3	CSF1	0.0955225910846301	1	0.0991549301887732	1	0.277308251133905	0.991462100285771	0.150950618895748	0.502438288009634	0.0715423655765912	NA	-0.351487669113886
chr1	109929501	109929600	100	+	utr3	CSF1	0.888999234103849	1	0.813903686491871	1	0.947136983614923	0.991462100285771	0.414568973358689	0.502438288009634	0.0715423655765912	NA	-0.0878693146509446
chr1	109929750	109929948	199	+	utr3	CSF1	0.973801443348339	1	0.999872406818956	1	0.933466210473385	0.991462100285771	0.0192982648393601	0.502438288009634	0.0715423655765912	NA	-0.483140023170274
chr1	109984835	109985232	398	+	utr5	AHCYL1	0.73927422365535	1	0.679127366064551	1	0.402515621877064	0.991462100285771	0.132873288821079	0.0731898577387594	0.725749309737566	0.937051550249771	0.0596834310823192
chr1	110034651	110034800	150	+	exon	STRIP1	0.548364543221991	1	0.614824322178464	1	0.651617562118514	0.991462100285771	0.150323975539683	0.171356672177069	0.203743132770336	0.695587374388184	-0.0210326966373852
chr1	110043203	110043670	468	+	utr3	STRIP1	0.464462310507181	1	0.51616014246804	1	0.78325086412205	0.991462100285771	-0.273449334948638	0.171356672177069	0.203743132770336	0.695587374388184	-0.444806007125706
chr1	110150636	110150786	151	+	utr5	SLC6A17	0.965506418872133	1	0.956529586354598	1	0.750309196595133	0.991462100285771	0.31695816889403	0.126064516554131	0.734768317444129	NA	0.190893652339898
chr1	110211693	110211843	151	+	exon	KCNC4	0.324972998463818	1	0.343686258644135	1	0.564352270455774	0.991462100285771	-0.707956328318663	0.178633645330056	0.366928101843894	0.814397498685703	-0.886589973648719
chr1	110211943	110212043	101	+	exon	KCNC4	0.935450436776874	1	0.35619261394209	1	0.612777887255577	0.991462100285771	-0.706884960225777	0.178633645330056	0.366928101843894	0.814397498685703	-0.885518605555834
chr1	110223529	110223829	301	+	exon	KCNC4	0.765252727372682	1	0.831232868408407	1	0.937110582995473	0.991462100285771	-0.34246188188759	0.178633645330056	0.366928101843894	0.814397498685703	-0.521095527217646
chr1	110240098	110240198	101	+	utr3	KCNC4	0.428429553703334	1	0.427819471812841	1	0.674554529754218	0.991462100285771	0.0893997761547684	0.178633645330056	0.366928101843894	0.814397498685703	-0.0892338691752877
chr1	110339797	110339897	101	+	exon	RBM15	0.453270695249955	1	0.547806730340225	1	0.660654405856504	0.991462100285771	-0.149965299557448	-0.0680717632127188	0.58001125740146	0.900411746350359	-0.0818935363447291
chr1	110339996	110340095	100	+	exon	RBM15	0.694665597806684	1	0.863717064565878	1	0.989264953476352	0.992261187165012	-0.120275576902128	-0.0680717632127188	0.58001125740146	0.900411746350359	-0.0522038136894094
chr1	110340244	110340493	250	+	exon	RBM15	0.444436121249045	1	0.387490934645637	1	0.364618562986978	0.991462100285771	0.0559015451181937	-0.0680717632127188	0.58001125740146	0.900411746350359	0.123973308330913
chr1	110341238	110341486	249	+	exon	RBM15	0.499272216752836	1	0.411658611113017	1	0.391407065490828	0.991462100285771	0.318919708920047	-0.0680717632127188	0.58001125740146	0.900411746350359	0.386991472132765
chr1	110342132	110342231	100	+	exon	RBM15	0.0577433726636868	1	0.13728356429538	1	0.376425426498725	0.991462100285771	-0.203903973707853	-0.0680717632127188	0.58001125740146	0.900411746350359	-0.135832210495134
chr1	110963951	110964050	100	+	exon	RP11-96K19.5	0.815480089125443	1	0.75002824252339	1	0.866266185235693	0.991462100285771	-0.29692813948443	0.801422706698483	0.322238966538522	NA	-1.09835084618291
chr1	111755643	111755792	150	+	utr5	DDX20	0.0244255378203451	1	0.0229575918321302	1	0.0861935304980699	0.991462100285771	-0.30764812903701	0.228979149440209	0.137458317708718	0.615637784631599	-0.536627278477219
chr1	111755941	111756190	250	+	exon	DDX20	0.786953996701547	1	0.720488531364401	1	0.934248792624809	0.991462100285771	0.195801678066612	0.228979149440209	0.137458317708718	0.615637784631599	-0.0331774713735975
chr1	112508952	112509151	200	+	utr5	WNT2B	0.296206017604999	1	0.267979895460312	1	0.417839266003988	0.991462100285771	-0.20575126663365	0.456511033468157	0.0260363482510773	0.338692210299848	-0.662262300101807
chr1	112509251	112509351	101	+	utr5	WNT2B	0.119504525049131	1	0.0926883992504787	1	0.27565785932708	0.991462100285771	0.0237071441804929	0.456511033468157	0.0260363482510773	0.338692210299848	-0.432803889287664
chr1	112674763	112674912	150	+	utr5	MOV10	0.250750963949361	1	0.389645426212878	1	0.630467122818207	0.991462100285771	-0.499399383605151	0.00388105533531039	0.975384848390355	0.99521149224937	-0.503280438940462
chr1	112850028	112850126	99	+	exon	RP3-522D1.1	0.020980803941804	1	0.0189882136783791	1	0.10949841027233	0.991462100285771	-0.00254674859506694	0.813907594319164	0.589363155854919	NA	-0.816454342914231
chr1	112956465	112956765	301	+	exon	SLC16A1-AS1	0.337802902830846	1	0.454109031101456	1	0.620608065040343	0.991462100285771	-0.13426669565559	-0.149717253050342	0.404968617639081	0.833204780685136	0.0154505573947525
chr1	113123990	113124090	101	+	exon	LRIG2	0.4701191543688	1	0.608929491441649	1	0.644953424248947	0.991462100285771	0.328909824148678	0.279832757357594	0.0216768198612661	0.313588221799137	0.0490770667910832
chr1	113390749	113391347	599	+	utr5	MAGI3	0.295703201724293	1	0.268794738496641	1	0.403330498303224	0.991462100285771	0.204697904846292	0.175624004915301	0.272955514406712	0.752378541393489	0.0290738999309906
chr1	113911693	113911792	100	+	exon	DCLRE1B	0.655836315646863	1	0.818667748104928	1	0.929171456988285	0.991462100285771	0.163185863481855	-0.0132953576270999	0.929731804553064	0.988661540500739	0.176481221108955
chr1	113929718	113929918	201	+	utr5	HIPK1	0.80571645996698	1	0.745359551796155	1	0.880691807293439	0.991462100285771	-0.918695704975914	-0.261916832240069	0.190051793347026	0.681455621264474	-0.656778872735845
chr1	115641953	115642053	101	+	utr5	VANGL1	0.80974863233167	1	0.800405018230677	1	0.759637153201033	0.991462100285771	0.717314908309679	0.329292469623092	0.0526591585560746	0.442369262897001	0.388022438686588
chr1	115659719	115663755	4037	+	exon	VANGL1	0.915670177306525	1	0.843623348176754	1	0.842694307148228	0.991462100285771	0.357557465558347	0.329292469623092	0.0526591585560746	0.442369262897001	0.0282649959352553
chr1	116372917	116374095	1179	+	utr5	ATP1A1	0.695405854934043	1	0.758394334014351	1	0.912902763020888	0.991462100285771	0.0919416918760301	0.372390081676509	0.0577187844825066	0.461065170009211	-0.280448389800479
chr1	116910057	116941717	31661	+	utr5	PTGFRN	0.151746694394699	1	0.162938649909229	1	0.537656960192071	0.991462100285771	-0.187809778369254	0.0142186691316822	0.947893762082472	0.99151663600981	-0.202028447500937
chr1	116944709	116944908	200	+	exon	PTGFRN	0.978347377251882	1	0.883993492570178	1	0.929788258282629	0.991462100285771	-0.224902064360733	0.0142186691316822	0.947893762082472	0.99151663600981	-0.239120733492415
chr1	117075535	117075635	101	+	exon	TTF2	0.883602465328384	1	0.739271820180863	1	0.890259829438698	0.991462100285771	0.0144456927875684	-0.0946559671316421	0.428063766494097	0.84152047199073	0.109101659919211
chr1	117367499	117367648	150	+	utr5	MAN1A2	0.507999647166994	1	0.563377742406827	1	0.739149938783764	0.991462100285771	-0.342638106937172	0.0349867115568768	0.800588131613574	0.958834008181134	-0.377624818494049
chr1	117623564	117623861	298	+	exon	FAM46C	0.255813173523596	1	0.298410989927836	1	0.468543289794626	0.991462100285771	-0.622739741588573	-0.330546553271112	0.108258480816356	0.574040250233462	-0.292193188317462
chr1	119721212	119721311	100	+	exon	PHGDH	0.825495585258196	1	0.978406666383924	1	0.960647100124222	0.991462100285771	0.0467986526171714	-0.192125357871273	0.0970587732763865	0.560636059252415	0.238924010488445
chr1	121185009	121185108	100	+	utr5	SRGAP2C	0.0810212143665033	1	0.0669858060407802	1	0.191771949286722	0.991462100285771	0.253633009095954	-0.23586141362764	0.327721495532104	0.789091966828242	0.489494422723594
chr1	121519212	121538324	19113	+	exon	EMBP1	0.474663846550112	1	0.537276009237858	1	0.69647678897131	0.991462100285771	-0.00881482151416852	0.599422979279038	0.13017936162795	NA	-0.608237800793206
chr1	144418864	144419004	141	+	exon	RP11-763B22.3	0.226949262896685	1	0.0983270683900134	1	0.53019227745204	0.991462100285771	0.306174021038247	-1.72261661167571	0.637607143763574	NA	2.02879063271396
chr1	145824088	145824287	200	+	utr5	POLR3C	0.786509104738613	1	0.951344613077672	1	0.973479598105603	0.991462100285771	0.0264281725697743	0.131169636573995	0.309684019087441	0.774634660176218	-0.104741464004221
chr1	145845726	145845824	99	+	exon	NUDT17	0.450721860011035	1	0.498197583968049	1	0.65271324364552	0.991462100285771	-0.286365963768414	-0.203533706000137	0.40139698947472	0.831316732654227	-0.0828322577682768
chr1	145846059	145846584	526	+	exon	NUDT17	0.169729575648805	1	0.13844212447671	1	0.355451165024093	0.991462100285771	0.160232999144908	-0.203533706000137	0.40139698947472	0.831316732654227	0.363766705145046
chr1	145919462	145919612	151	+	exon	GNRHR2	0.963964366437829	1	0.927212794018029	1	0.905690488203395	0.991462100285771	0.0297737606693828	-0.832527969504104	0.137245648375757	NA	0.862301730173487
chr1	147173234	147173329	96	+	exon	RP11-337C18.10	0.513450428693603	1	0.566987455728916	1	0.884997714376078	0.991462100285771	-0.263163848911289	NA	NA	NA	NA
chr1	147619463	147619613	151	+	exon	BCL9	0.765863461312709	1	0.686590791393568	1	0.854044486020875	0.991462100285771	0.483315381282699	0.087180509011462	0.627427731517761	0.914247064589112	0.396134872271237
chr1	147624524	147624624	101	+	exon	BCL9	0.197847474314	1	0.232243453717535	1	0.413111158321865	0.991462100285771	-0.202610621102902	0.087180509011462	0.627427731517761	0.914247064589112	-0.289791130114364
chr1	147624773	147624872	100	+	exon	BCL9	0.284502545070934	1	0.232058280310222	1	0.509041248941174	0.991462100285771	0.165277520781925	0.087180509011462	0.627427731517761	0.914247064589112	0.0780970117704627
chr1	148146493	148146591	99	+	exon	ABHD17AP1	0.606523411962853	1	0.274095844012024	1	0.689534142850583	0.991462100285771	-0.0195673068154139	-0.207099109065175	0.738053909652943	NA	0.187531802249761
chr1	148952032	148952132	101	+	utr5	PDE4DIP	0.37273979687175	1	0.305343278560732	1	0.529489727427998	0.991462100285771	-0.30985991163897	-0.34074371551981	0.0750841764668322	0.511719768552623	0.0308838038808404
chr1	149900117	149900457	341	+	exon	BOLA1	0.684449802881472	1	0.577916254807977	1	0.694058149313673	0.991462100285771	0.00545509959948172	-0.201617328089808	0.318425761188983	0.781290096148433	0.20707242768929
chr1	150067541	150067740	200	+	utr5	VPS45	0.482389088206587	1	0.411938988548153	1	0.707897826817903	0.991462100285771	0.190435864143051	0.0180442898468898	0.896494065576544	0.984684477742043	0.172391574296161
chr1	150149680	150150640	961	+	utr5	PLEKHO1	0.750411206562676	1	0.784878253447677	1	0.884555585519255	0.991462100285771	-0.705384479553469	-0.312732679433829	0.0772329105270592	0.516427268557843	-0.39265180011964
chr1	150150739	150150938	200	+	utr5	PLEKHO1	0.678562546006484	1	0.758337542178697	1	0.884594324711096	0.991462100285771	-0.112914324986991	-0.312732679433829	0.0772329105270592	0.516427268557843	0.199818354446837
chr1	150158865	150159511	647	+	exon	PLEKHO1	0.31167195391359	1	0.44886537614465	1	0.332812806714877	0.991462100285771	-0.359693231079976	-0.312732679433829	0.0772329105270592	0.516427268557843	-0.0469605516461469
chr1	150549419	150549841	423	+	utr5	ADAMTSL4	0.922600774405065	1	0.967311240205833	1	0.921931191285486	0.991462100285771	-0.190817505496478	0.0380475060234173	0.898804336334432	NA	-0.228865011519895
chr1	150552984	150553084	101	+	exon	ADAMTSL4	0.765771066489398	1	0.772346008796374	1	0.895197929991541	0.991462100285771	-0.365050496079789	0.0380475060234173	0.898804336334432	NA	-0.403098002103206
chr1	150559342	150559786	445	+	exon	ADAMTSL4	0.479228682418388	1	0.431375446776609	1	0.760878394242976	0.991462100285771	1.082766128757	0.0380475060234173	0.898804336334432	NA	1.04471862273358
chr1	151034034	151034182	149	+	exon	PRUNE1	0.566685016648533	1	0.508000079820746	1	0.802985013943952	0.991462100285771	-0.0529538951249706	-0.024924810920518	0.877529963280258	0.981048205297283	-0.0280290842044525
chr1	151060391	151060491	101	+	utr5	MLLT11	0.400942646203982	1	0.397843504062989	1	0.19379197649033	0.991462100285771	-0.634479603776976	0.0245026683100904	0.884573971018277	0.982584202263499	-0.658982272087066
chr1	151067404	151067503	100	+	utr3	MLLT11	0.680142218820567	1	0.557325411628271	1	0.753832457213997	0.991462100285771	0.386056543972138	0.0245026683100904	0.884573971018277	0.982584202263499	0.361553875662047
chr1	151166161	151166527	367	+	utr5	SCNM1	0.501442425122872	1	0.650325802809685	1	0.839013112543674	0.991462100285771	0.150198546397731	-0.139459897511306	0.430717373966464	0.842626068370624	0.289658443909037
chr1	151266297	151266525	229	+	utr3	PSMD4	0.796661634442136	1	0.934931935239801	1	0.949931954763804	0.991462100285771	-0.441080705485755	-0.339703196974112	0.030209857122069	0.362841259443462	-0.101377508511643
chr1	151281918	151282355	438	+	utr5	ZNF687	0.715317976122976	1	0.634737214730894	1	0.787112558141058	0.991462100285771	-0.0349834520269736	-0.124321964867701	0.327080088144863	0.788420754202525	0.0893385128407277
chr1	151286414	151287064	651	+	exon	ZNF687	0.266382995788485	1	0.207769556847484	1	0.183401397810616	0.991462100285771	0.387878931446895	-0.124321964867701	0.327080088144863	0.788420754202525	0.512200896314597
chr1	151287814	151287914	101	+	exon	ZNF687	0.259238552525196	1	0.325226697747499	1	0.469454331262654	0.991462100285771	-0.34165252924472	-0.124321964867701	0.327080088144863	0.788420754202525	-0.217330564377018
chr1	151290559	151290880	322	+	utr3	ZNF687	0.105032531061916	1	0.101535736161212	1	0.472945806478918	0.991462100285771	0.230220962606203	-0.124321964867701	0.327080088144863	0.788420754202525	0.354542927473904
chr1	151290980	151291080	101	+	utr3	ZNF687	0.872397130070867	1	0.754413795004254	1	0.842465641299964	0.991462100285771	0.108915404939438	-0.124321964867701	0.327080088144863	0.788420754202525	0.233237369807139
chr1	151518697	151518846	150	+	exon	CGN	0.862983440495268	1	0.999565384932256	1	0.959157188551089	0.991462100285771	-0.226507839063711	-0.0443397460101907	0.754582006276464	0.945769908870737	-0.182168093053521
chr1	151519045	151519194	150	+	exon	CGN	0.781476159701887	1	0.945808731564787	1	0.972334247734372	0.991462100285771	0.217295354669695	-0.0443397460101907	0.754582006276464	0.945769908870737	0.261635100679886
chr1	151523466	151524279	814	+	exon	CGN	0.809458456168977	1	0.708364997420122	1	0.876267282263567	0.991462100285771	0.67775540328305	-0.0443397460101907	0.754582006276464	0.945769908870737	0.722095149293241
chr1	151529423	151530742	1320	+	exon	CGN	0.95228982602624	1	0.853332177125394	1	0.946638499246969	0.991462100285771	0.14549855501462	-0.0443397460101907	0.754582006276464	0.945769908870737	0.189838301024811
chr1	151532546	151534098	1553	+	exon	CGN	0.681255789559069	1	0.601521217592775	1	0.698136417440674	0.991462100285771	0.268059119434387	-0.0443397460101907	0.754582006276464	0.945769908870737	0.312398865444578
chr1	151535613	151535809	197	+	exon	CGN	0.226444486579713	1	0.178765101383848	1	0.295961454614336	0.991462100285771	0.746215992913085	-0.0443397460101907	0.754582006276464	0.945769908870737	0.790555738923276
chr1	151536789	151537250	462	+	exon	CGN	0.535841001659511	1	0.432213750375207	1	0.487328918070867	0.991462100285771	0.419014542482971	-0.0443397460101907	0.754582006276464	0.945769908870737	0.463354288493161
chr1	151574388	151578764	4377	+	exon	TUFT1	0.445284134531095	1	0.599987691566443	1	0.769853669305243	0.991462100285771	0.317508618038321	-0.0825354057621595	0.630938112127536	0.915204049676395	0.40004402380048
chr1	151612065	151612463	399	+	utr5	SNX27	0.91098086541349	1	0.82783895134417	1	0.945608336506678	0.991462100285771	-0.00483819340750842	-0.0186518147458702	0.886900048333556	0.98308941053763	0.0138136213383618
chr1	151762999	151763510	512	+	utr5	OAZ3	0.493586749647404	1	0.419556485900188	1	0.666301018416943	0.991462100285771	-0.135307106679467	0.236452227097845	0.569860038667061	NA	-0.371759333777313
chr1	153628856	153628955	100	+	utr5	S100A1	0.562408730869772	1	0.49464479830451	1	0.755771844147087	0.991462100285771	0.765377406667969	0.142028385897403	0.769607271398506	NA	0.623349020770567
chr1	153658754	153658853	100	+	exon	SNAPIN	0.692535450389864	1	0.853066227876457	1	0.900542337123151	0.991462100285771	-0.161125237021743	-0.100503110007982	0.436976284522282	0.845062517990416	-0.0606221270137603
chr1	153679380	153679528	149	+	exon	NPR1	0.401190273140932	1	0.204165083355354	1	0.727551301879661	0.991462100285771	-0.195483626721753	0.0730796308601251	0.88645254388845	NA	-0.268563257581878
chr1	153773047	153773258	212	+	utr3	INTS3	0.22381224433254	1	0.340805413686062	1	0.676603864013687	0.991462100285771	0.0800762511101883	0.145289112474018	0.286265069045149	0.764236279439674	-0.0652128613638294
chr1	153775348	153776144	797	+	utr5	SLC27A3	0.598104427390483	1	0.642616472037484	1	0.639840670444337	0.991462100285771	0.260373209343823	0.310218545404521	0.240049450150785	0.728527541276688	-0.0498453360606982
chr1	154228674	154235240	6567	+	exon	UBAP2L	0.30650415243001	1	0.554029677453857	1	0.791794063443394	0.991462100285771	0.100873682875139	0.133750520189862	0.271702431510464	0.751023943260995	-0.0328768373147236
chr1	154272658	154272756	99	+	utr5	HAX1	0.132414712490395	1	0.20389238308191	1	0.451934807830279	0.991462100285771	-0.450551915727339	-0.11008367152973	0.378915738668738	0.817263384328672	-0.340468244197609
chr1	154348966	154349414	449	+	utr3	ATP8B2	0.476224279679432	1	0.572662996367005	1	0.497395842585606	0.991462100285771	0.152763430854139	0.226403287308163	0.183284638570892	0.672330312934646	-0.0736398564540238
chr1	154465380	154465529	150	+	utr3	IL6R	0.907982543262731	1	0.974160002428082	1	0.930199969452646	0.991462100285771	0.749515430868603	0.0622974905582679	0.800440039726008	NA	0.687217940310335
chr1	154465678	154465777	100	+	utr3	IL6R	0.919596959208994	1	0.987376353817371	1	0.930026280125348	0.991462100285771	-0.2651984571664	0.0622974905582679	0.800440039726008	NA	-0.327495947724668
chr1	154961825	154962174	350	+	exon	RP11-307C12.12	0.311317567973934	1	0.278889888850367	1	0.523328972586711	0.991462100285771	0.04634243629079	-1.78785499711939	0.332131365178662	NA	1.83419743341018
chr1	154983784	154983933	150	+	utr5	FLAD1	0.477909759404255	1	0.646969264778063	1	0.891029868956855	0.991462100285771	-0.318668765767853	-0.0448145851150719	0.755897707755249	0.946049123147968	-0.273854180652781
chr1	154988672	154988771	100	+	utr5	FLAD1	0.759079760926889	1	0.916542235696002	1	0.97428446648838	0.991462100285771	-0.0350705466006742	-0.0448145851150719	0.755897707755249	0.946049123147968	0.00974403851439765
chr1	154990364	154990463	100	+	utr3	FLAD1	0.717835299582795	1	0.805226947223976	1	0.980407313755613	0.991462100285771	-0.163370411062857	-0.0448145851150719	0.755897707755249	0.946049123147968	-0.118555825947785
chr1	155014656	155014755	100	+	utr5	ZBTB7B	0.656990391508832	1	0.706299133886822	1	0.639561858609019	0.991462100285771	-1.35484718651065	-0.940223533493438	0.251636163659128	NA	-0.414623653017217
chr1	155015051	155015447	397	+	exon	ZBTB7B	0.646598150086433	1	0.604800541592846	1	0.379146516564743	0.991462100285771	-0.920058265197231	-0.940223533493438	0.251636163659128	NA	0.0201652682962064
chr1	155015595	155015793	199	+	exon	ZBTB7B	0.987417910293532	1	0.941444610486828	1	0.92877478820544	0.991462100285771	-1.17602843583092	-0.940223533493438	0.251636163659128	NA	-0.235804902337478
chr1	155016346	155016495	150	+	exon	ZBTB7B	0.187647012404667	1	0.20856259000203	1	0.205809375135866	0.991462100285771	-0.997194165625217	-0.940223533493438	0.251636163659128	NA	-0.0569706321317789
chr1	155016643	155016791	149	+	utr3	ZBTB7B	0.850046416919771	1	0.918738027446392	1	0.911951773337376	0.991462100285771	-1.56900502237191	-0.940223533493438	0.251636163659128	NA	-0.628781488878474
chr1	155050666	155050830	165	+	exon	ADAM15	0.61411649902804	1	0.557768643006666	1	0.731648024889323	0.991462100285771	-0.00137445445014751	0.074241236961166	0.591686370168737	0.902415196892344	-0.0756156914113136
chr1	155050988	155051138	151	+	exon	ADAM15	0.963633302810007	1	0.898663968483956	1	0.941044805040286	0.991462100285771	-0.271594494606416	0.074241236961166	0.591686370168737	0.902415196892344	-0.345835731567582
chr1	155062236	155062476	241	+	utr3	ADAM15	0.537000788357266	1	0.738726048692324	1	0.836723717832631	0.991462100285771	0.195621116139462	0.074241236961166	0.591686370168737	0.902415196892344	0.121379879178296
chr1	155069019	155069359	341	+	utr3	EFNA4	0.753188475878958	1	0.855874856539278	1	0.924182395580261	0.991462100285771	-0.148248704776247	-0.187251322223412	0.660597084351877	NA	0.0390026174471645
chr1	155078872	155079019	148	+	utr5	EFNA3	0.70507663431455	1	0.671595766475334	1	0.795526942572082	0.991462100285771	-0.0409152012555929	-0.178971883726471	0.68740041376672	NA	0.138056682470879
chr1	155085235	155085333	99	+	exon	RP11-540D14.8	0.141285800237215	1	0.116783017405586	1	0.181780001936355	0.991462100285771	1.0805757927763	NA	NA	NA	NA
chr1	155131571	155133538	1968	+	exon	EFNA1	0.13102499545242	1	0.180088802765772	1	0.424830528716906	0.991462100285771	-0.153427243731661	0.0640053859262261	0.770714269718371	0.949964127156271	-0.217432629657887
chr1	155134409	155134509	101	+	utr3	EFNA1	0.649774316989584	1	0.770970656124402	1	0.753124747348455	0.991462100285771	0.0635908542868441	0.0640053859262261	0.770714269718371	0.949964127156271	-0.000414531639382001
chr1	155208848	155210569	1722	+	utr5	MTX1	0.225154125282663	1	0.313054884596814	1	0.456529223598718	0.991462100285771	-0.33428931079554	-0.140019902672471	0.458909931567633	0.853419658671306	-0.194269408123069
chr1	155277583	155277782	200	+	utr5	HCN3	0.119221649292734	1	0.137926029134029	1	0.267912514028109	0.991462100285771	0.0514615650346538	0.283810138942407	0.151886917960381	0.638502880458181	-0.232348573907753
chr1	155287813	155287912	100	+	exon	HCN3	0.442911947321483	1	0.374293723822362	1	0.557773615033564	0.991462100285771	0.645363027497222	0.283810138942407	0.151886917960381	0.638502880458181	0.361552888554815
chr1	155288210	155288408	199	+	exon	HCN3	0.905063811939202	1	0.985849993846596	1	0.963937345418543	0.991462100285771	0.309405955201676	0.283810138942407	0.151886917960381	0.638502880458181	0.0255958162592691
chr1	155323036	155323679	644	+	utr5	RUSC1	0.683507382801326	1	0.635973753374686	1	0.742712138825868	0.991462100285771	0.227130840827011	-0.167604290559988	0.331573095289027	0.791926489424764	0.394735131387
chr1	155324186	155324336	151	+	utr5	RUSC1	0.297126757774051	1	0.261067633506601	1	0.522738279465614	0.991462100285771	-0.302278495068293	-0.167604290559988	0.331573095289027	0.791926489424764	-0.134674204508305
chr1	155324435	155324684	250	+	utr5	RUSC1	0.327540696218746	1	0.290551059223326	1	0.493341464784308	0.991462100285771	0.0646335591808384	-0.167604290559988	0.331573095289027	0.791926489424764	0.232237849740827
chr1	155325390	155325539	150	+	utr5	RUSC1	0.646011743065272	1	0.583794972162817	1	0.660502181345655	0.991462100285771	-0.0416156311083501	-0.167604290559988	0.331573095289027	0.791926489424764	0.125988659451638
chr1	155326726	155327074	349	+	utr3	RUSC1	0.61816001373908	1	0.774838852466821	1	0.845893951800012	0.991462100285771	0.0294328520983013	-0.167604290559988	0.331573095289027	0.791926489424764	0.19703714265829
chr1	155562139	155563268	1130	+	exon	ASH1L-AS1	0.107724353708313	1	0.160933253910381	1	0.244750604543033	0.991462100285771	-0.124457881489127	-0.5758985009521	0.168538285087353	NA	0.451440619462974
chr1	155688159	155689105	947	+	utr5	DAP3	0.36935429006033	1	0.497036383022469	1	0.743348403303169	0.991462100285771	-0.102954248349114	-0.0731632556238091	0.550726914754923	0.890305244263386	-0.0297909927253048
chr1	156054802	156054901	100	+	utr5	LAMTOR2	0.938646891962403	1	0.919871838508558	1	0.958465282293685	0.991462100285771	-0.394828773727285	-0.354945921266838	0.0533149556525241	0.445655500007179	-0.0398828524604465
chr1	156082957	156083106	150	+	utr5	LMNA	0.905205961782716	1	0.974617857869404	1	0.917876933747418	0.991462100285771	-0.402117800833057	-0.117784778949167	0.426693194163513	0.840486540096061	-0.28433302188389
chr1	156114732	156115231	500	+	utr5	LMNA	0.891227577455557	1	0.983457986108781	1	0.94145797858832	0.991462100285771	0.0391769061466998	-0.117784778949167	0.426693194163513	0.840486540096061	0.156961685095867
chr1	156130650	156134954	4305	+	utr3	LMNA	0.58133098790551	1	0.503354124190513	1	0.504726310654471	0.991462100285771	0.282516673909252	-0.117784778949167	0.426693194163513	0.840486540096061	0.400301452858419
chr1	156135191	156135291	101	+	utr3	LMNA	0.317915634987929	1	0.432528595771301	1	0.549129438393481	0.991462100285771	0.242105871558802	-0.117784778949167	0.426693194163513	0.840486540096061	0.359890650507969
chr1	156135864	156136405	542	+	exon	LMNA	0.920675502121238	1	0.962260050627849	1	0.853755554476484	0.991462100285771	0.123052943960051	-0.117784778949167	0.426693194163513	0.840486540096061	0.240837722909218
chr1	156136904	156137004	101	+	exon	LMNA	0.526328322638323	1	0.442456212739318	1	0.430827525452997	0.991462100285771	0.248920007729799	-0.117784778949167	0.426693194163513	0.840486540096061	0.366704786678966
chr1	156137104	156137203	100	+	exon	LMNA	0.202656909890176	1	0.183688649150251	1	0.380229133578721	0.991462100285771	0.19511076676221	-0.117784778949167	0.426693194163513	0.840486540096061	0.312895545711377
chr1	156137622	156137772	151	+	utr3	LMNA	0.674816269096225	1	0.784454431007087	1	0.956230201875427	0.991462100285771	0.135185102770076	-0.117784778949167	0.426693194163513	0.840486540096061	0.252969881719243
chr1	156138470	156138620	151	+	exon	LMNA	0.233695835394625	1	0.217562707247524	1	0.396489193549157	0.991462100285771	0.409100072654408	-0.117784778949167	0.426693194163513	0.840486540096061	0.526884851603575
chr1	156161316	156161465	150	+	exon	SEMA4A	0.927220112931782	1	0.893632758744252	1	0.864967852170505	0.991462100285771	-0.387483976161725	-0.639344936997364	0.0886015477356662	NA	0.251860960835639
chr1	156194132	156194232	101	+	utr5	SLC25A44	0.661268809559884	1	0.726536694668774	1	0.858313716620751	0.991462100285771	0.324706361264787	0.137403340363076	0.347868482795846	0.801910748924946	0.187303020901711
chr1	156199785	156199885	101	+	utr5	SLC25A44	0.784081257575073	1	0.674377405100123	1	0.807517775634093	0.991462100285771	0.764014799187739	0.137403340363076	0.347868482795846	0.801910748924946	0.626611458824663
chr1	156210399	156210548	150	+	utr3	SLC25A44	0.707731578944924	1	0.824133626723919	1	0.926809289872326	0.991462100285771	0.319824144296027	0.137403340363076	0.347868482795846	0.801910748924946	0.182420803932951
chr1	156236304	156236461	158	+	utr3	PMF1	0.138926270120633	1	0.165084363103156	1	0.355365111602643	0.991462100285771	-0.610651275414544	-0.6127346018607	0.00172038499707647	0.100218635858666	0.00208332644615605
chr1	156239548	156239746	199	+	utr3	PMF1	0.566387122717672	1	0.437312334233233	1	0.69531922205555	0.991462100285771	-0.308950807454659	-0.6127346018607	0.00172038499707647	0.100218635858666	0.303783794406041
chr1	156285667	156285766	100	+	exon	TMEM79	0.929096531306808	1	0.880525755667214	1	0.929952982774286	0.991462100285771	0.122900505609165	0.114063933800189	0.652368187605152	NA	0.00883657180897594
chr1	156291567	156291814	248	+	utr3	TMEM79	0.330011697547695	1	0.267190378500792	1	0.604440528610026	0.991462100285771	0.000279388584712544	0.114063933800189	0.652368187605152	NA	-0.113784545215476
chr1	156591812	156591960	149	+	exon	NAXE	0.752986968145054	1	0.794183575539944	1	0.744848958260698	0.991462100285771	-0.195870399434893	-0.021924585876244	0.859982558914545	0.976479505672311	-0.173945813558649
chr1	156624612	156625625	1014	+	utr3	HAPLN2	0.888142130854907	1	0.837607043692797	1	0.712416406285214	0.991462100285771	0.123353795424431	-0.144669750942169	0.78734173077708	NA	0.268023546366599
chr1	156642102	156646122	4021	+	utr5	BCAN	0.30159914789363	1	0.395979499859085	1	0.563025823293712	0.991462100285771	-0.0816186131916314	0.741740271876055	0.00510971981172209	0.175488468424097	-0.823358885067686
chr1	156646877	156647026	150	+	exon	BCAN	0.449513972730719	1	0.405429649746643	1	0.733864528781798	0.991462100285771	0.79222605057015	0.741740271876055	0.00510971981172209	0.175488468424097	0.0504857786940955
chr1	156657304	156657404	101	+	exon	BCAN	0.911450727085734	1	0.860923338683837	1	0.909741144008361	0.991462100285771	1.15227737196729	0.741740271876055	0.00510971981172209	0.175488468424097	0.410537100091239
chr1	156728937	156729135	199	+	utr5	RRNAD1	0.565440549815893	1	0.708458317670229	1	0.668549989961972	0.991462100285771	0.0899527460910169	-0.0696189176796615	0.680532727835515	0.928600855017191	0.159571663770678
chr1	156732309	156733495	1187	+	utr3	RRNAD1	0.939822291552128	1	0.772978711542227	1	0.834264706822044	0.991462100285771	0.104516390520619	-0.0696189176796615	0.680532727835515	0.928600855017191	0.174135308200281
chr1	156734349	156734448	100	+	exon	RRNAD1	0.179828682868425	1	0.137268354559725	1	0.307930818375436	0.991462100285771	-0.0922506562653976	-0.0696189176796615	0.680532727835515	0.928600855017191	-0.0226317385857361
chr1	156767675	156767823	149	+	utr5	PRCC	0.649844955994612	1	0.586585825902322	1	0.428533171949083	0.991462100285771	-0.213736957051677	-0.0261575158567275	0.860319682910402	0.976479505672311	-0.18757944119495
chr1	156767972	156768170	199	+	exon	PRCC	0.838931262169168	1	0.746117679127146	1	0.694456974637211	0.991462100285771	0.102587181877638	-0.0261575158567275	0.860319682910402	0.976479505672311	0.128744697734366
chr1	157993323	157993422	100	+	utr5	KIRREL	0.910043116397641	1	0.849514146004274	1	0.886967919236207	0.991462100285771	0.0533947287945584	0.230270459074833	0.126606163466146	0.598886411034716	-0.176875730280275
chr1	158094981	158095131	151	+	utr3	KIRREL	0.651466382366814	1	0.700403797923771	1	0.674492817519146	0.991462100285771	0.0639412114582807	0.230270459074833	0.126606163466146	0.598886411034716	-0.166329247616552
chr1	160400686	160400835	150	+	utr5	VANGL2	0.475415525891605	1	0.409604799852068	1	0.664643807062836	0.991462100285771	0.41080647815371	0.256770853593204	0.179823401762947	0.668763283936659	0.154035624560506
chr1	161098803	161098901	99	+	exon	KLHDC9	0.396478947872913	1	0.405569999543989	1	0.758084336226074	0.991462100285771	-0.369661083654395	0.316409902463619	0.496586826181019	NA	-0.686070986118013
chr1	161159549	161159648	100	+	utr5	USP21	0.955382056564574	1	0.997852208445464	1	0.945061870090119	0.991462100285771	-0.166184286077098	-0.0868244997519534	0.57813614573694	0.899992084235693	-0.0793597863251446
chr1	161160807	161160906	100	+	exon	USP21	0.784185555258055	1	0.878376888701297	1	0.86935802136671	0.991462100285771	0.112051200628988	-0.0868244997519534	0.57813614573694	0.899992084235693	0.198875700380942
chr1	161229163	161229262	100	+	utr3	TOMM40L	0.365669058181404	1	0.471692007505526	1	0.711618536053868	0.991462100285771	-0.410250230035149	-0.170339869346425	0.410784489544283	0.834021512605438	-0.239910360688724
chr1	161749954	161750051	98	+	exon	DUSP12	0.325751738146401	1	0.262704516911595	1	0.64903439987207	0.991462100285771	0.250296314965738	0.0506215410627975	0.74968791188361	0.944414334806507	0.19967477390294
chr1	162497859	162498009	151	+	utr5	UHMK1	0.7056349750819	1	0.650479444237643	1	0.693211426585771	0.991462100285771	-0.227833007181607	-0.0724672084901429	0.564978460372478	0.895407693690536	-0.155365798691464
chr1	164792543	164792643	101	+	utr5	PBX1	0.911172437115177	1	0.982572706865715	1	0.966103042304494	0.991462100285771	-0.140954464040954	0.0601254448575564	0.639119662626296	0.917487161120979	-0.201079908898511
chr1	165827630	165827879	250	+	utr5	UCK2	0.895764873657293	1	0.963785919902909	1	0.957192343501817	0.991462100285771	-0.0988468795734489	-0.0700106748666099	0.588212234073383	0.9017100742792	-0.028836204706839
chr1	166839447	166839547	101	+	utr5	POGK	0.81610623884815	1	0.865698676830598	1	0.953289767488318	0.991462100285771	-0.0585417333674537	0.0872687919138165	0.473145308337522	0.861463998647596	-0.14581052528127
chr1	166849297	166849546	250	+	exon	POGK	0.693923079627479	1	0.558500191353131	1	0.749281626093817	0.991462100285771	0.0153250198661462	0.0872687919138165	0.473145308337522	0.861463998647596	-0.0719437720476702
chr1	166849946	166850396	451	+	exon	POGK	0.815199305005749	1	0.989816712333655	1	0.884855070456826	0.991462100285771	0.138554593291753	0.0872687919138165	0.473145308337522	0.861463998647596	0.0512858013779361
chr1	167697340	167697489	150	+	exon	RCSD1	0.999030937108708	1	0.979127493776742	1	0.811273768809871	0.991462100285771	0.228813443352382	-0.516449174724045	0.533129257327428	NA	0.745262618076427
chr1	167722000	167722199	200	+	utr5	MPZL1	0.343996148164217	1	0.299357203563423	1	0.12704599195727	0.991462100285771	0.335141708367669	0.30224626908065	0.0640314644670439	0.48048574884631	0.0328954392870191
chr1	167935833	167936081	249	+	exon	DCAF6	0.838071177127986	1	0.982233728543046	1	0.988796312409947	0.992154181859312	-0.23824751463805	-0.0407505178274784	0.775546409458555	0.951696300216742	-0.197496996810572
chr1	167936787	167936887	101	+	utr5	DCAF6	0.557308204598222	1	0.551629529140946	1	0.62335576478688	0.991462100285771	-0.309998415424743	-0.0407505178274784	0.775546409458555	0.951696300216742	-0.269247897597265
chr1	168225988	168226088	101	+	utr5	SFT2D2	0.198197121021951	1	0.216378573598427	1	0.527376070709688	0.991462100285771	-0.656491283909	0.224448639107125	0.163189468797024	0.650736584864197	-0.880939923016125
chr1	169106747	169106846	100	+	utr5	ATP1B1	0.0245559822068707	1	0.018625564109756	1	0.0471497110751662	0.991462100285771	0.164942567549162	0.195827326346724	0.244184027626597	0.730283706666866	-0.0308847587975625
chr1	171532593	171532743	151	+	utr3	PRRC2C	0.0134980275279434	1	0.0431171029838565	1	0.10001531532055	0.991462100285771	-0.244961445811018	0.20834035389192	0.0546684995177384	0.450438731068383	-0.453301799702938
chr1	171783929	171784376	448	+	exon	METTL13	0.546110928944593	1	0.429543050933172	1	0.496053654428727	0.991462100285771	0.27746620360845	-0.251203600609266	0.0849304872228019	0.53674891058937	0.528669804217716
chr1	171841498	171841797	300	+	utr5	DNM3	0.123861625248116	1	0.126196085408409	1	0.269221131462667	0.991462100285771	-0.202635250706631	0.245709867728644	0.317770908860163	0.780737790613052	-0.448345118435276
chr1	172532799	172533316	518	+	utr5	SUCO	0.499204274672135	1	0.466551560062176	1	0.57079180334588	0.991462100285771	0.233247897186022	0.384528802343743	0.0326125216222351	0.373406549871323	-0.151280905157721
chr1	178094141	178094541	401	+	utr5	RASAL2	0.375187149940553	1	0.428187770948594	1	0.541852403851894	0.991462100285771	0.0949802401617196	0.284765282425216	0.0465946178737672	0.427156354477601	-0.189785042263496
chr1	178467380	178473102	5723	+	exon	RASAL2	0.553439232160267	1	0.683509314207478	1	0.929462283414832	0.991462100285771	0.166205894180228	0.284765282425216	0.0465946178737672	0.427156354477601	-0.118559388244988
chr1	178545519	178545718	200	+	exon	C1orf220	0.892686537749675	1	0.835236563037453	1	0.946925312721037	0.991462100285771	0.333943026923382	0.519138913954638	0.191610741234258	NA	-0.185195887031257
chr1	179082170	179082319	150	+	exon	TOR3A	0.0979565803377764	1	0.0923312080867926	1	0.0811674090684595	0.991462100285771	0.346284163365383	0.138977233427061	0.354736603553304	0.805256994753158	0.207306929938322
chr1	179954838	179955087	250	+	utr5	CEP350	0.392751283085107	1	0.359536186942554	1	0.515637899212297	0.991462100285771	0.304629759265282	0.203753210463098	0.0963864875502091	0.55961243397091	0.100876548802184
chr1	180154934	180155133	200	+	exon	QSOX1	0.0203913541952901	1	0.0157398290340727	1	0.108655464799738	0.991462100285771	0.268101732481817	0.0812113697118556	0.655820891935153	0.919280943503031	0.186890362769962
chr1	180196463	180196911	449	+	exon	QSOX1	0.793134708452271	1	0.708846200289389	1	0.619317553179619	0.991462100285771	0.429320440441592	0.0812113697118556	0.655820891935153	0.919280943503031	0.348109070729737
chr1	180197408	180197608	201	+	utr3	QSOX1	0.610763464004801	1	0.548483585766004	1	0.670272101830239	0.991462100285771	0.574636291400136	0.0812113697118556	0.655820891935153	0.919280943503031	0.493424921688281
chr1	180632054	180632203	150	+	utr5	XPR1	0.847510439883169	1	0.78094657497976	1	0.870946469509881	0.991462100285771	-0.283583542534118	0.278730811765854	0.0510394072414748	0.438529600989433	-0.562314354299972
chr1	180935463	180935563	101	+	exon	KIAA1614	0.858439050822673	1	0.999551551351135	1	NA	NA	0.728430687238212	0.411933932564358	0.289749697437559	NA	0.316496754673854
chr1	180948016	180948216	201	+	utr3	KIAA1614	0.818401128248942	1	0.746555095213802	1	0.896861813608891	0.991462100285771	0.224231778157321	0.411933932564358	0.289749697437559	NA	-0.187702154407038
chr1	181088762	181088911	150	+	utr5	IER5	0.626989062453967	1	0.579223180080978	1	0.231974018243957	0.991462100285771	-1.83491167670012	-1.28711064986091	0.0669225394197404	0.487410564877194	-0.547801026839211
chr1	181089011	181090008	998	+	utr3	IER5	0.58643206110316	1	0.5234646446714	1	0.0139715534994536	0.991462100285771	-1.70958621416468	-1.28711064986091	0.0669225394197404	0.487410564877194	-0.422475564303764
chr1	182615254	182615352	99	+	exon	RP11-317P15.4	0.143246000264461	1	0.139673068363687	1	0.395149867807156	0.991462100285771	-0.567367854160624	-0.241641263417075	0.704393657286546	NA	-0.325726590743548
chr1	182789492	182789641	150	+	utr5	NPL	0.857462281368594	1	0.897847100837161	1	0.869408516353859	0.991462100285771	0.0633800736055186	0.120039661329893	0.516397545381767	0.880038538338599	-0.0566595877243747
chr1	183023460	183024007	548	+	utr5	LAMC1	0.673878482366929	1	0.721753879098859	1	0.216687446687729	0.991462100285771	-1.13158243657693	-0.144806087838617	0.699474892373784	0.932906179448708	-0.986776348738314
chr1	183186288	183186388	101	+	utr5	LAMC2	0.240963076184226	1	0.209277535594446	1	0.432213797295348	0.991462100285771	-0.288562669166268	-0.135040214187632	0.604032887606469	0.906966523421568	-0.153522454978637
chr1	183472415	183472614	200	+	utr5	SMG7	0.349859333512977	1	0.361402174978254	1	0.470338660865413	0.991462100285771	-0.148193855392372	0.325931567940414	0.0476862584340258	0.430887865902957	-0.474125423332786
chr1	184051727	184051827	101	+	utr5	TSEN15	0.856621741647024	1	0.782334986683332	1	0.806430167960446	0.991462100285771	-0.26581737795019	0.0172137945620283	0.897738790253116	0.984888283767791	-0.283031172512218
chr1	193059422	193059720	299	+	utr5	TROVE2	0.306335315286735	1	0.412391555478493	1	0.523473336494089	0.991462100285771	-0.345164790722909	-0.207126742189966	0.0746876941394055	0.511719768552623	-0.138038048532943
chr1	193122067	193122215	149	+	utr5	CDC73	0.795721851054635	1	0.740342326183809	1	0.617499546983969	0.991462100285771	0.0400944649382121	0.113642503542134	0.583868298195238	0.90119748588192	-0.0735480386039222
chr1	198157013	198157262	250	+	utr5	NEK7	0.304228568347035	1	0.281894851608383	1	0.530826181065773	0.991462100285771	0.20958697747484	-0.0208805347657625	0.881255217046919	0.981787012688647	0.230467512240602
chr1	200891048	200891346	299	+	utr5	C1orf106	0.841436170541165	1	0.80845033256815	1	0.782080376925311	0.991462100285771	-0.396260361556287	0.182742407260613	0.65602227397147	NA	-0.5790027688169
chr1	200895061	200898429	3369	+	utr5	C1orf106	0.227578754167832	1	0.268908083400736	1	0.528945373321192	0.991462100285771	-0.219820242671732	0.182742407260613	0.65602227397147	NA	-0.402562649932346
chr1	200899545	200900150	606	+	exon	C1orf106	0.902944953766788	1	0.989902624716894	1	0.943656946315185	0.991462100285771	-0.1181931336296	0.182742407260613	0.65602227397147	NA	-0.300935540890213
chr1	200901015	200901115	101	+	exon	C1orf106	0.376002837188331	1	0.390684209294133	1	0.770305618248271	0.991462100285771	-0.358476087242493	0.182742407260613	0.65602227397147	NA	-0.541218494503106
chr1	200908541	200908870	330	+	exon	C1orf106	0.0361915205890852	1	0.0328075615867313	1	0.18984639593427	0.991462100285771	-0.937247512382395	0.182742407260613	0.65602227397147	NA	-1.11998991964301
chr1	200911506	200911704	199	+	exon	C1orf106	0.232751302954022	1	0.209290100462039	1	0.394576291735853	0.991462100285771	-0.88017335392356	0.182742407260613	0.65602227397147	NA	-1.06291576118417
chr1	201623234	201623334	101	+	utr5	NAV1	0.476598031302432	1	0.505818069234852	1	0.72709492796499	0.991462100285771	0.119685089947157	0.013705615208565	0.938097802505738	0.989430233915562	0.105979474738592
chr1	201648683	201648933	251	+	exon	NAV1	0.1103795624604	1	0.097736176216859	1	0.251620651397639	0.991462100285771	0.357649061163886	0.013705615208565	0.938097802505738	0.989430233915562	0.343943445955321
chr1	201649132	201712873	63742	+	exon	NAV1	0.320115597296361	1	0.469203226188955	1	0.815428619654581	0.991462100285771	-0.335812535651775	0.013705615208565	0.938097802505738	0.989430233915562	-0.34951815086034
chr1	201782684	201782834	151	+	exon	NAV1	0.352852647086884	1	0.384542361810581	1	0.558736177702669	0.991462100285771	0.26003699562583	0.013705615208565	0.938097802505738	0.989430233915562	0.246331380417265
chr1	201829141	201829241	101	+	utr5	IPO9	0.87169358788318	1	0.966055063103935	1	0.829258499663149	0.991462100285771	-0.167697480956241	0.00649662961649544	0.954178865612582	0.992440313853603	-0.174194110572737
chr1	201982707	201982955	249	+	exon	RNPEP	0.44456143480057	1	0.385183894889258	1	0.468507097839128	0.991462100285771	0.0237874284629905	-0.242392376189255	0.100505507066744	0.565574923786475	0.266179804652245
chr1	202348799	202349098	300	+	utr5	PPP1R12B	0.0835013023652349	1	0.0675565250401147	1	0.028190128506268	0.991462100285771	0.547274345164593	0.105932140637629	0.486528620935574	0.866922532215734	0.441342204526964
chr1	202438493	202438640	148	+	exon	PPP1R12B	0.564756100611329	1	0.591878282312429	1	0.850567317477527	0.991462100285771	0.489612336520569	0.105932140637629	0.486528620935574	0.866922532215734	0.38368019588294
chr1	202438932	202439079	148	+	exon	RP11-175B9.2	0.462584000714515	1	0.486929248703143	1	0.707803402329533	0.991462100285771	0.287379444908695	1.10447171640518	0.0189632383764663	NA	-0.817092271496482
chr1	203007535	203007684	150	+	exon	TMEM183A	0.241464939957413	1	0.219102047463344	1	0.345375532863906	0.991462100285771	0.530928286030726	-0.0717481437500094	0.661620025219883	0.921532463954115	0.602676429780735
chr1	203038800	203038949	150	+	utr5	PPFIA4	0.514978398907333	1	0.442296988060742	1	0.481715224184643	0.991462100285771	-0.109873101953495	-0.515701020895426	0.00136449411195205	0.0909125831246001	0.405827918941931
chr1	203044083	203045389	1307	+	utr5	PPFIA4	0.973685280499341	1	0.92572171754643	1	0.90907376417851	0.991462100285771	-0.279846741407357	-0.515701020895426	0.00136449411195205	0.0909125831246001	0.235854279488069
chr1	203046278	203046428	151	+	utr5	PPFIA4	0.4716724588839	1	0.407987547162782	1	0.629116045693332	0.991462100285771	-0.262614490535975	-0.515701020895426	0.00136449411195205	0.0909125831246001	0.253086530359451
chr1	203056456	203056880	425	+	exon	PPFIA4	0.884436984253058	1	0.802592565521754	1	0.880365160539094	0.991462100285771	-0.620556182867957	-0.515701020895426	0.00136449411195205	0.0909125831246001	-0.104855161972531
chr1	203076699	203076799	101	+	utr3	PPFIA4	0.712239795420348	1	0.761072708097987	1	0.936430786976493	0.991462100285771	-0.937681209787333	-0.515701020895426	0.00136449411195205	0.0909125831246001	-0.421980188891907
chr1	203165210	203165360	151	+	utr3	ADORA1	0.514092651246195	1	0.509243989852474	1	0.78500735463095	0.991462100285771	-0.0107329651602012	0.0701777912071425	0.875489301397364	NA	-0.0809107563673437
chr1	203305540	203305688	149	+	utr5	BTG2	0.927237143670257	1	0.970544664717073	1	0.963114700389452	0.991462100285771	-0.291951020438888	-0.322872520627782	0.05821788910553	0.461071310656313	0.0309215001888933
chr1	203307141	203307338	198	+	exon	BTG2	0.981305514442415	1	0.878336379612201	1	0.829047179532496	0.991462100285771	-0.177255040162629	-0.322872520627782	0.05821788910553	0.461071310656313	0.145617480465152
chr1	203683180	203683279	100	+	utr5	ATP2B4	0.562299201138387	1	0.68083185549972	1	0.630462877170451	0.991462100285771	0.565315996045573	0.23927185277086	0.0534290297954882	0.44585861237333	0.326044143274713
chr1	203683379	203698237	14859	+	exon	ATP2B4	0.240689785532408	1	0.17739045369355	1	0.220699548598086	0.991462100285771	1.4410921011914	0.23927185277086	0.0534290297954882	0.44585861237333	1.20182024842054
chr1	204073165	204073663	499	+	utr5	SOX13	0.370881027619569	1	0.338365987362255	1	0.40381647457034	0.991462100285771	-0.0891267373267185	-0.0894148338704173	0.7009978887285	0.932906179448708	0.00028809654369874
chr1	204112992	204113092	101	+	exon	SOX13	0.552447451284098	1	0.465273666102987	1	0.621134501710827	0.991462100285771	-0.0381553180786133	-0.0894148338704173	0.7009978887285	0.932906179448708	0.051259515791804
chr1	204126000	204126150	151	+	utr3	SOX13	0.800608392004753	1	0.843249586593592	1	0.949032618067856	0.991462100285771	-0.204916757871565	-0.0894148338704173	0.7009978887285	0.932906179448708	-0.115501924001148
chr1	205228623	205228722	100	+	exon	TMCC2	0.985558793923322	1	0.922171443313285	1	0.936001840888515	0.991462100285771	-0.424668631552188	-0.265397427345359	0.21724887619242	0.708058164847173	-0.159271204206829
chr1	205241762	205242010	249	+	exon	TMCC2	0.408432065940703	1	0.371652625134676	1	0.492205386772256	0.991462100285771	0.0368614580475689	-0.265397427345359	0.21724887619242	0.708058164847173	0.302258885392928
chr1	205268970	205269069	100	+	exon	TMCC2	0.375300587299525	1	0.325264256033566	1	0.46818405089178	0.991462100285771	0.126318367022424	-0.265397427345359	0.21724887619242	0.708058164847173	0.391715794367783
chr1	205269169	205269566	398	+	exon	TMCC2	0.322796800897834	1	0.410294995507652	1	0.459346620007253	0.991462100285771	-0.168581987390498	-0.265397427345359	0.21724887619242	0.708058164847173	0.0968154399548605
chr1	205269665	205271198	1534	+	exon	TMCC2	0.886453866412847	1	0.832736818173074	1	0.971866957118554	0.991462100285771	-0.251908203782787	-0.265397427345359	0.21724887619242	0.708058164847173	0.013489223562572
chr1	205271854	205272053	200	+	exon	TMCC2	0.580154658198656	1	0.51597061255234	1	0.769147368019104	0.991462100285771	-0.143099161111663	-0.265397427345359	0.21724887619242	0.708058164847173	0.122298266233696
chr1	205531347	205531497	151	+	utr3	CDK18	0.487984035316074	1	0.502710618915175	1	0.648379373849437	0.991462100285771	0.0476358657532713	-0.295542939986233	0.288637876832758	NA	0.343178805739504
chr1	206461099	206461248	150	+	exon	SRGAP2	0.937409779335027	1	0.889058246949203	1	0.834550876654177	0.991462100285771	0.0935164799041815	0.0304049617233803	0.882303552522188	0.98197200670136	0.0631115181808012
chr1	206464094	206464193	100	+	utr3	SRGAP2	0.622472049016695	1	0.581283790170948	1	0.761636033131878	0.991462100285771	0.0405157814814252	0.0304049617233803	0.882303552522188	0.98197200670136	0.0101108197580449
chr1	206557203	206557552	350	+	utr5	RASSF5	0.26158312906926	1	0.267813987781831	1	0.321811211576546	0.991462100285771	0.0167115685692812	-0.015904108146681	0.93563269082758	0.988831565678053	0.0326156767159622
chr1	206587106	206587206	101	+	utr3	RASSF5	0.70481755465342	1	0.807035868711352	1	0.768783066114676	0.991462100285771	0.0617861236729508	-0.015904108146681	0.93563269082758	0.988831565678053	0.0776902318196318
chr1	206635536	206635784	249	+	utr5	DYRK3	0.165368933403814	1	0.185563683078236	1	0.185142849835828	0.991462100285771	-0.4507760748345	-0.131884863768571	0.480426829031957	0.864808667542671	-0.318891211065929
chr1	206684944	206685293	350	+	utr5	MAPKAPK2	0.187500266352289	1	0.115400497663368	1	0.672981200228941	0.991462100285771	-1.38077682834528	-0.560845805936991	0.0519867958505265	0.440151069328095	-0.819931022408288
chr1	209675468	209675667	200	+	utr5	G0S2	0.229249405806311	1	0.17829264586355	1	0.278131918821269	0.991462100285771	0.179224822768417	-0.229408253798723	0.621085422948313	NA	0.40863307656714
chr1	209675811	209676100	290	+	utr3	G0S2	0.999802032965756	1	0.93313504704506	1	0.943195935252303	0.991462100285771	-0.012944683108789	-0.229408253798723	0.621085422948313	NA	0.216463570689934
chr1	209833189	209833289	101	+	exon	DIEXF	0.168454143662306	1	0.118951206244483	1	0.149345810736471	0.991462100285771	1.25754992439771	0.214506755303568	0.0927314390465159	0.555272610395603	1.04304316909415
chr1	210232849	210237367	4519	+	utr5	SERTAD4	0.14031085266838	1	0.179237962255255	1	0.48350239603361	0.991462100285771	-0.196193931192907	0.0543595404639104	0.7444724433994	0.9415871224705	-0.250553471656817
chr1	212285537	212286232	696	+	utr5	PPP2R5A	0.872836416051088	1	0.798419518401903	1	0.654020721911925	0.991462100285771	0.183955508560543	0.121513007966346	0.527969737088218	0.883814080588133	0.0624425005941972
chr1	212432937	212433086	150	+	utr5	NENF	0.674924561060197	1	0.594336208813988	1	0.788066212596628	0.991462100285771	0.290271385142027	-0.208644778463378	0.158475057713252	0.644378893658715	0.498916163605405
chr1	212608777	212608877	101	+	utr5	ATF3	0.460762866399908	1	0.501072664355926	1	0.301628117056119	0.991462100285771	-0.203385852896092	0.14743898780776	0.35033390924929	0.802613024625036	-0.350824840703853
chr1	212626092	212626190	99	+	exon	FAM71A	0.887357698879102	1	0.898687236002906	1	0.750677470719329	0.991462100285771	-0.061806529868612	0.0343393861084835	0.992544818582949	NA	-0.0961459159770955
chr1	212858305	212858804	500	+	utr5	FLVCR1	0.426565903069567	1	0.35569336782839	1	0.420013493445318	0.991462100285771	0.00875668987383289	0.0389333299063802	0.834094372684456	0.969765249480607	-0.0301766400325473
chr1	212858904	212859054	151	+	exon	FLVCR1	0.635132630208563	1	0.562376359296119	1	0.767098992084714	0.991462100285771	-0.132848977710123	0.0389333299063802	0.834094372684456	0.969765249480607	-0.171782307616504
chr1	213988091	213988241	151	+	utr5	PROX1	0.00870371860092053	1	0.00630851297231686	1	0.0431489352672721	0.991462100285771	-0.492830402432615	0.0252054542270405	0.908906289940153	0.985825236196174	-0.518035856659656
chr1	213997487	213997686	200	+	exon	PROX1	0.761827421247013	1	0.670170692042659	1	0.682666398152677	0.991462100285771	0.0430539395347247	0.0252054542270405	0.908906289940153	0.985825236196174	0.0178484853076842
chr1	214281252	214281351	100	+	utr5	SMYD2	0.966938452190854	1	0.932447730292403	1	0.96087542745698	0.991462100285771	-0.254430724772371	0.0568840977337209	0.694636970317361	0.932520443382769	-0.311314822506092
chr1	215567392	215567691	300	+	utr5	KCTD3	0.759776885421079	1	0.827823175324408	1	0.883136242873508	0.991462100285771	-0.183864657652276	-0.0741166824507038	0.536099063794594	0.886397240868841	-0.109747975201572
chr1	220528183	220528581	399	+	utr5	MARK1	0.841288983788451	1	0.775557135356479	1	0.797992969308073	0.991462100285771	-0.20990746924337	-0.0736670444352504	0.654851720554481	0.919280943503031	-0.13624042480812
chr1	220690438	220690636	199	+	exon	C1orf115	0.995168296481713	1	0.929612623615431	1	0.952456933140891	0.991462100285771	-0.208781725829138	-0.30298187201757	0.0794207143350786	0.524923163625028	0.0942001461884319
chr1	220748525	220748774	250	+	utr5	MARC2	0.249454274757297	1	0.217501539048199	1	0.42136038620061	0.991462100285771	0.14562471501414	0.0961681013794606	0.641155291566604	0.917487161120979	0.0494566136346791
chr1	220786809	220787207	399	+	utr5	MARC1	0.0257301260816355	1	0.0229716230476313	1	0.10272244601554	0.991462100285771	0.172676277721187	0.0713016484558684	0.602966951593199	0.906889644201917	0.101374629265318
chr1	220879648	220879847	200	+	utr5	HLX	0.461443429458774	1	0.504303083768881	1	0.714625690941842	0.991462100285771	0.300699185694128	0.0968107875497203	0.753333232220707	NA	0.203888398144407
chr1	220879996	220880343	348	+	exon	HLX	0.482381950844672	1	0.436178833218171	1	0.625123743573213	0.991462100285771	0.158794216770581	0.0968107875497203	0.753333232220707	NA	0.0619834292208607
chr1	220882229	220882329	101	+	exon	HLX	0.947612236349843	1	0.987302022388452	1	0.940663617354261	0.991462100285771	0.547399320419671	0.0968107875497203	0.753333232220707	NA	0.45058853286995
chr1	220884215	220884414	200	+	exon	HLX	0.541884042038427	1	0.502233094896337	1	0.613750818684619	0.991462100285771	-0.142243394557022	0.0968107875497203	0.753333232220707	NA	-0.239054182106742
chr1	220884811	220884910	100	+	utr3	HLX	0.876420099387857	1	0.945946117790892	1	0.942906663043586	0.991462100285771	0.642016832157999	0.0968107875497203	0.753333232220707	NA	0.545206044608279
chr1	223712393	223717776	5384	+	utr5	CAPN2	0.276955222205963	1	0.295558006085086	1	0.182283070678305	0.991462100285771	-0.299453136181295	-0.15665811829432	0.386449624687101	0.823132436626778	-0.142795017886974
chr1	223750923	223752044	1122	+	exon	CAPN2	0.4853941588523	1	0.571312837914527	1	0.708120181859076	0.991462100285771	-0.405498069594978	-0.15665811829432	0.386449624687101	0.823132436626778	-0.248839951300658
chr1	223755541	223755641	101	+	exon	CAPN2	0.396121210348011	1	0.282759096221129	1	0.328512168242536	0.991462100285771	0.262117880983716	-0.15665811829432	0.386449624687101	0.823132436626778	0.418775999278036
chr1	224114187	224114287	101	+	exon	FBXO28	0.521781273456259	1	0.587526544980384	1	0.533447514001323	0.991462100285771	0.0336993631637564	0.0957910983365669	0.540967573764932	0.887052105548435	-0.0620917351728105
chr1	224183225	224183373	149	+	utr5	DEGS1	0.66571398354664	1	0.735057830187838	1	0.547775514353638	0.991462100285771	-0.58914102657003	-0.0796837755457328	0.714375377003335	0.935371754681688	-0.509457251024297
chr1	224434710	224435008	299	+	exon	CNIH3	0.631251971624944	1	0.677773014832549	1	0.66881447991834	0.991462100285771	-0.875707242998492	0.363075770661866	0.183955608753429	NA	-1.23878301366036
chr1	224588586	224616711	28126	+	utr5	CNIH3	0.758921680388565	1	0.71827730302375	1	0.737903779118643	0.991462100285771	0.482639800238052	0.363075770661866	0.183955608753429	NA	0.119564029576187
chr1	224739352	224739452	101	+	utr3	CNIH3	0.998819260897896	1	0.93649808213613	1	0.956903555830838	0.991462100285771	0.488934824100587	0.363075770661866	0.183955608753429	NA	0.125859053438721
chr1	225828747	225828846	100	+	exon	EPHX1	0.475124858202104	1	0.414950902194944	1	0.548306041300014	0.991462100285771	0.222782215866429	0.0524038658228181	0.819221068515557	0.965044534650375	0.170378350043611
chr1	226061901	226062051	151	+	utr5	H3F3A	0.788863193469879	1	0.838559241994944	1	0.909339933234099	0.991462100285771	-0.244480251058535	-0.132046964123873	0.715435854083283	NA	-0.112433286934662
chr1	226083735	226083832	98	+	exon	RP11-396C23.2	0.857695278318133	1	0.88559180542471	1	0.924593697205998	0.991462100285771	-0.080178721436818	-0.112925224731884	0.813862565393848	NA	0.0327465032950657
chr1	226548850	226549000	151	+	utr5	STUM	0.422462641365498	1	0.422111466866457	1	0.697920147997142	0.991462100285771	-0.232112717716823	-0.194619432340918	0.334454435030874	0.794469037059052	-0.0374932853759049
chr1	226871244	226871392	149	+	utr5	PSEN2	0.348940812932468	1	0.419608362510633	1	0.611125285767297	0.991462100285771	0.0694328141540281	0.26738990352946	0.0905003447599861	0.548914769525777	-0.197957089375431
chr1	226880712	226883728	3017	+	utr5	PSEN2	0.665676439275844	1	0.885789620575916	1	0.961374706013662	0.991462100285771	0.299602976568854	0.26738990352946	0.0905003447599861	0.548914769525777	0.0322130730393945
chr1	226939480	226961520	22041	+	utr5	ADCK3	0.851759220879082	1	0.978336057268163	1	0.991902065244726	0.993071041853695	0.218388582388677	-0.161261921382818	0.263578828234442	0.743980934585176	0.379650503771496
chr1	226965057	226965717	661	+	exon	ADCK3	0.501421663414639	1	0.762443539185923	1	0.830580931649965	0.991462100285771	-0.185751187470515	-0.161261921382818	0.263578828234442	0.743980934585176	-0.0244892660876972
chr1	226977408	226982211	4804	+	exon	ADCK3	0.705684116282776	1	0.623879900432919	1	0.610838693142385	0.991462100285771	0.148610083932337	-0.161261921382818	0.263578828234442	0.743980934585176	0.309872005315156
chr1	227731586	227732726	1141	+	exon	SNAP47	0.688474531272308	1	0.621904036031716	1	0.630899376199423	0.991462100285771	0.174708863410386	-0.250359706129889	0.0554805270359478	0.45286342202497	0.425068569540275
chr1	227732875	227733224	350	+	exon	SNAP47	0.598223726237357	1	0.508871028363916	1	0.739664974024607	0.991462100285771	0.176465651823051	-0.250359706129889	0.0554805270359478	0.45286342202497	0.426825357952939
chr1	227733772	227733922	151	+	exon	SNAP47	0.234793966358961	1	0.215068398342605	1	0.391631083373367	0.991462100285771	0.553421022422027	-0.250359706129889	0.0554805270359478	0.45286342202497	0.803780728551916
chr1	227735013	227735462	450	+	utr5	SNAP47	0.0958792444033327	1	0.0914135910278378	1	0.0123380220209213	0.991462100285771	0.691081096933207	-0.250359706129889	0.0554805270359478	0.45286342202497	0.941440803063096
chr1	227747987	227759047	11061	+	utr5	SNAP47	0.67009058089568	1	0.846307161328096	1	0.960739415219887	0.991462100285771	-0.205695548082271	-0.250359706129889	0.0554805270359478	0.45286342202497	0.0446641580476178
chr1	227780533	227780982	450	+	utr3	SNAP47	0.622584870612152	1	0.882703543204707	1	0.868754635958541	0.991462100285771	-0.224598282938929	-0.250359706129889	0.0554805270359478	0.45286342202497	0.0257614231909599
chr1	228096478	228097200	723	+	utr5	ARF1	0.765200616914807	1	0.964708053484433	1	0.978525824554891	0.991462100285771	-0.32889671281902	-0.383249685493865	0.000348961247640009	0.0472024856725343	0.0543529726748445
chr1	228097635	228097970	336	+	exon	ARF1	0.240366161179798	1	0.460065623991807	1	0.68146909229869	0.991462100285771	-0.356998973244464	-0.383249685493865	0.000348961247640009	0.0472024856725343	0.0262507122494013
chr1	228140279	228141137	859	+	utr5	GUK1	0.700005968520459	1	0.8065126420577	1	0.920390404751183	0.991462100285771	0.0531007418594558	-0.353211118583985	0.00586040305951861	0.189227055721211	0.40631186044344
chr1	228141684	228141784	101	+	exon	GUK1	0.115705605727395	1	0.133268936327459	1	0.435566620499339	0.991462100285771	-0.373302250536932	-0.353211118583985	0.00586040305951861	0.189227055721211	-0.0200911319529471
chr1	228145516	228145714	199	+	exon	GUK1	0.24743757147425	1	0.218381689370348	1	0.0854636075101807	0.991462100285771	0.178457038204641	-0.353211118583985	0.00586040305951861	0.189227055721211	0.531668156788626
chr1	228147411	228147510	100	+	exon	GUK1	0.473760634424514	1	0.396356003740018	1	0.685507541251607	0.991462100285771	0.0850157350467002	-0.353211118583985	0.00586040305951861	0.189227055721211	0.438226853630685
chr1	228165865	228166064	200	+	exon	IBA57	0.942539331372052	1	0.995085013955137	1	0.910815508891875	0.991462100285771	0.014906871228132	-0.00402394810707403	0.980506843611114	0.995669981003112	0.018930819335206
chr1	228174838	228175179	342	+	exon	IBA57	0.953227516248934	1	0.848289737063654	1	0.96197093898392	0.991462100285771	0.0682638802452456	-0.00402394810707403	0.980506843611114	0.995669981003112	0.0722878283523197
chr1	228175279	228175528	250	+	utr3	IBA57	0.280706746822798	1	0.415283225877014	1	0.761430767889016	0.991462100285771	-0.123982361554723	-0.00402394810707403	0.980506843611114	0.995669981003112	-0.119958413447649
chr1	228175727	228175877	151	+	utr3	IBA57	0.433607616902165	1	0.536402602376429	1	0.76857831025352	0.991462100285771	-0.219408793362775	-0.00402394810707403	0.980506843611114	0.995669981003112	-0.215384845255701
chr1	228212110	228212360	251	+	exon	OBSCN	0.491910299693145	1	0.236781142198983	1	0.677184370883682	0.991462100285771	0.257784961937376	-0.0220962527512749	0.89673552349625	0.984717800982139	0.279881214688651
chr1	228213579	228214292	714	+	exon	OBSCN	0.0326912585699804	1	0.0244520642807333	1	0.0954684226794426	0.991462100285771	0.235239732523109	-0.0220962527512749	0.89673552349625	0.984717800982139	0.257335985274384
chr1	228215810	228219413	3604	+	exon	OBSCN	0.574899127601277	1	0.643998332110315	1	0.761454830755967	0.991462100285771	-0.204857639149141	-0.0220962527512749	0.89673552349625	0.984717800982139	-0.182761386397866
chr1	228224472	228224572	101	+	exon	OBSCN	0.93089533530585	1	0.872357898722924	1	0.829410778381064	0.991462100285771	0.378781609624937	-0.0220962527512749	0.89673552349625	0.984717800982139	0.400877862376212
chr1	228244357	228244507	151	+	exon	OBSCN	0.596216569420504	1	0.53071487222637	1	0.719518560213772	0.991462100285771	0.264449384385298	-0.0220962527512749	0.89673552349625	0.984717800982139	0.286545637136573
chr1	228249997	228250097	101	+	exon	OBSCN	0.448167213314536	1	0.410715031426448	1	0.640451174616325	0.991462100285771	0.5056718719628	-0.0220962527512749	0.89673552349625	0.984717800982139	0.527768124714075
chr1	228250197	228256907	6711	+	exon	OBSCN	0.420057263613613	1	0.373281991158693	1	0.628920996454423	0.991462100285771	0.491183253170249	-0.0220962527512749	0.89673552349625	0.984717800982139	0.513279505921524
chr1	228264120	228268658	4539	+	exon	OBSCN	0.644181590129828	1	0.737219833309749	1	0.848078565364953	0.991462100285771	0.243468408344237	-0.0220962527512749	0.89673552349625	0.984717800982139	0.265564661095512
chr1	228268758	228272027	3270	+	exon	OBSCN	0.884075266909601	1	0.834516713951328	1	0.894434535683359	0.991462100285771	0.411005085381312	-0.0220962527512749	0.89673552349625	0.984717800982139	0.433101338132587
chr1	228273277	228273377	101	+	exon	OBSCN	0.997177363099865	1	0.923098483613501	1	0.940310049712443	0.991462100285771	0.679639767216923	-0.0220962527512749	0.89673552349625	0.984717800982139	0.701736019968197
chr1	228273849	228274178	330	+	exon	OBSCN	0.513596595640293	1	0.456912626500095	1	0.634847904983389	0.991462100285771	0.44685967652399	-0.0220962527512749	0.89673552349625	0.984717800982139	0.468955929275265
chr1	228275773	228276595	823	+	exon	OBSCN	0.479647273627532	1	0.427742726216545	1	0.669712652666062	0.991462100285771	0.420145583975336	-0.0220962527512749	0.89673552349625	0.984717800982139	0.442241836726611
chr1	228283519	228283768	250	+	exon	OBSCN	0.640090056219051	1	0.657211445454032	1	0.748271957713947	0.991462100285771	0.583120081286446	-0.0220962527512749	0.89673552349625	0.984717800982139	0.60521633403772
chr1	228286304	228286826	523	+	exon	OBSCN	0.679084998211899	1	0.622053614910994	1	0.791013685514382	0.991462100285771	0.481626509561966	-0.0220962527512749	0.89673552349625	0.984717800982139	0.503722762313241
chr1	228286926	228287026	101	+	exon	OBSCN	0.408825340034389	1	0.352660008450932	1	0.553830138299478	0.991462100285771	0.512435822764778	-0.0220962527512749	0.89673552349625	0.984717800982139	0.534532075516052
chr1	228288080	228288180	101	+	exon	OBSCN	0.485497773208234	1	0.523452377965057	1	0.691211205844201	0.991462100285771	0.0475827391597831	-0.0220962527512749	0.89673552349625	0.984717800982139	0.069678991911058
chr1	228288730	228288830	101	+	exon	OBSCN	0.53803007091534	1	0.481303750193811	1	0.574632952540897	0.991462100285771	-0.40064817992072	-0.0220962527512749	0.89673552349625	0.984717800982139	-0.378551927169445
chr1	228293365	228293465	101	+	exon	OBSCN	0.529959066526144	1	0.478209512458595	1	0.695291469162357	0.991462100285771	0.338643342588759	-0.0220962527512749	0.89673552349625	0.984717800982139	0.360739595340033
chr1	228319079	228319179	101	+	exon	OBSCN	0.63932185956008	1	0.649045895724633	1	0.845886158545063	0.991462100285771	0.52146266974443	-0.0220962527512749	0.89673552349625	0.984717800982139	0.543558922495705
chr1	228359927	228360027	101	+	utr3	OBSCN	0.630577046688006	1	0.561613470809567	1	0.785876196845518	0.991462100285771	0.523222966202503	-0.0220962527512749	0.89673552349625	0.984717800982139	0.545319218953777
chr1	228360127	228360227	101	+	utr3	OBSCN	0.186692061150205	1	0.140600967341839	1	0.357056298668287	0.991462100285771	-0.00837791205776655	-0.0220962527512749	0.89673552349625	0.984717800982139	0.0137183406935084
chr1	228360527	228360877	351	+	utr3	OBSCN	0.844748163430848	1	0.797850630913773	1	0.918198723476484	0.991462100285771	-0.0235514058107339	-0.0220962527512749	0.89673552349625	0.984717800982139	-0.00145515305945903
chr1	228371115	228371315	201	+	exon	OBSCN	0.482401264512528	1	0.428038834045695	1	0.719362648656232	0.991462100285771	0.3761997193716	-0.0220962527512749	0.89673552349625	0.984717800982139	0.398295972122875
chr1	228371515	228371715	201	+	exon	OBSCN	0.287308246973613	1	0.241613858525878	1	0.512758364583979	0.991462100285771	0.488000491080647	-0.0220962527512749	0.89673552349625	0.984717800982139	0.510096743831921
chr1	228371815	228371965	151	+	exon	OBSCN	0.624848115583845	1	0.669581121740098	1	0.856974235639638	0.991462100285771	0.43412691750823	-0.0220962527512749	0.89673552349625	0.984717800982139	0.456223170259505
chr1	228372115	228372565	451	+	exon	OBSCN	0.941805878891967	1	0.889978648661605	1	0.940592245022639	0.991462100285771	0.0130380378670917	-0.0220962527512749	0.89673552349625	0.984717800982139	0.0351342906183666
chr1	228372815	228373065	251	+	exon	OBSCN	0.1810972994141	1	0.1938293629873	1	0.420117981651701	0.991462100285771	0.207833482372327	-0.0220962527512749	0.89673552349625	0.984717800982139	0.229929735123602
chr1	228374316	228374416	101	+	exon	OBSCN	0.128309897067727	1	0.0964237712417675	1	0.301905960626447	0.991462100285771	0.362904977112205	-0.0220962527512749	0.89673552349625	0.984717800982139	0.38500122986348
chr1	228487559	228487658	100	+	exon	RNF187	0.268928504426191	1	0.154519167331996	1	0.731610467581339	0.991462100285771	-0.809786574941322	-0.940186270545225	0.177596270196028	0.666439622352487	0.130399695603903
chr1	228493068	228493925	858	+	utr3	RNF187	0.788324436464938	1	0.857876263691257	1	0.685840877258975	0.991462100285771	-1.1015605708761	-0.940186270545225	0.177596270196028	0.666439622352487	-0.161374300330875
chr1	228735474	228735872	399	+	utr5	RHOU	0.0651532139427206	1	0.0509013391691535	1	0.00705483210915115	0.991462100285771	0.192580798057758	0.243882287784881	0.338178466180375	0.796779062533839	-0.0513014897271232
chr1	229271210	229271309	100	+	utr5	RAB4A	0.606868380597754	1	0.551257688206576	1	0.669807204637865	0.991462100285771	0.445131990655143	-0.111316014378275	0.446600936979736	0.849004425582284	0.556448005033418
chr1	229635172	229635420	249	+	exon	URB2	0.675801788428003	1	0.729899080504555	1	0.54312909992308	0.991462100285771	-0.316208800553234	-0.0835776519414832	0.66797327175844	0.923069742793572	-0.232631148611751
chr1	229636263	229636412	150	+	exon	URB2	0.691042297779783	1	0.603995635660377	1	0.966581790762118	0.991462100285771	0.15700489674079	-0.0835776519414832	0.66797327175844	0.923069742793572	0.240582548682273
chr1	229637899	229638048	150	+	exon	URB2	0.742125892119246	1	0.845249644118514	1	0.759415419721462	0.991462100285771	-0.235630276377435	-0.0835776519414832	0.66797327175844	0.923069742793572	-0.152052624435952
chr1	230274539	230279427	4889	+	exon	GALNT2	0.11571113443363	1	0.0736176017934777	1	0.0631276064396875	0.991462100285771	1.34239809800558	0.0702103041937212	0.610114985108141	0.909376426443009	1.27218779381186
chr1	230279577	230279876	300	+	utr3	GALNT2	0.385640489635302	1	0.600415538074202	1	0.570370445367835	0.991462100285771	0.209367382176529	0.0702103041937212	0.610114985108141	0.909376426443009	0.139157077982808
chr1	230642539	230642639	101	+	utr5	COG2	0.419382111940385	1	0.53875027776058	1	0.814184698455462	0.991462100285771	-0.108286729211516	0.133506936550813	0.267579527312625	0.74565313288289	-0.241793665762329
chr1	231337154	231337451	298	+	utr5	SPRTN	0.722855629885401	1	0.670208539347732	1	0.300874658411826	0.991462100285771	-1.36165036170314	-0.0499806028927661	0.697063255707498	0.932727425128544	-1.31166975881037
chr1	231337551	231337799	249	+	utr5	SPRTN	NA	NA	0.200917324147472	1	0.0256582334298512	0.991462100285771	-2.11925645849506	-0.0499806028927661	0.697063255707498	0.932727425128544	-2.0692758556023
chr1	231616880	231694293	77414	+	utr3	TSNAX-DISC1	0.25470605202342	1	0.417446273927016	1	0.648734519131947	0.991462100285771	0.0562259384114926	0.70519271672797	0.622157935633425	NA	-0.648966778316477
chr1	231694439	231694738	300	+	utr3	TSNAX-DISC1	0.576708792853873	1	0.728424816248478	1	0.912635565482144	0.991462100285771	-0.0047484190442913	0.70519271672797	0.622157935633425	NA	-0.709941135772261
chr1	231750034	231770860	20827	+	utr3	TSNAX-DISC1	0.250354006472915	1	0.388201321842511	1	0.743726754975044	0.991462100285771	0.0960384257511449	0.70519271672797	0.622157935633425	NA	-0.609154290976825
chr1	233327768	233328664	897	+	utr5	RP5-862P8.2	0.162980176697501	1	0.171197059488636	1	0.171884430192491	0.991462100285771	-0.974096280328668	-0.531925590048578	0.0102123002375197	0.234347669601448	-0.442170690280089
chr1	233379219	233379368	150	+	exon	RP5-862P8.2	0.752302714640277	1	0.87280659640476	1	0.87576666396856	0.991462100285771	-0.636848974866459	-0.531925590048578	0.0102123002375197	0.234347669601448	-0.10492338481788
chr1	233382410	233382510	101	+	exon	RP5-862P8.2	0.797428062634407	1	0.925614938939951	1	0.838097320556707	0.991462100285771	-0.441135941641447	-0.531925590048578	0.0102123002375197	0.234347669601448	0.0907896484071318
chr1	233614352	233614501	150	+	exon	KCNK1	0.204379942295251	1	0.214578530817593	1	0.462695715719883	0.991462100285771	-0.676289409134014	-0.231163421516291	0.412477337032695	NA	-0.445125987617723
chr1	236142603	236142701	99	+	utr5	GPR137B	0.0351037457875451	1	0.0144975024735076	1	0.183383603926614	0.991462100285771	0.597487109545126	0.271928411904866	0.331041330334404	NA	0.32555869764026
chr1	236395429	236395627	199	+	utr5	EDARADD	0.607893590211226	1	0.665217786043258	1	0.765422311650616	0.991462100285771	-0.0691879286470776	0.160577315798719	0.554740742367174	NA	-0.229765244445796
chr1	236484616	236484715	100	+	utr3	EDARADD	0.915037307892598	1	0.817022386147954	1	0.796309721225086	0.991462100285771	0.0560724755343384	0.160577315798719	0.554740742367174	NA	-0.10450484026438
chr1	236795530	236795680	151	+	utr5	MTR	0.0451338511899537	1	0.0329653111009837	1	0.0548776059093821	0.991462100285771	0.705336058609743	0.215038426440586	0.15477277129917	0.642167817637219	0.490297632169158
chr1	236901088	236901188	101	+	utr3	MTR	0.819122576671079	1	0.928799740933421	1	0.98258739175144	0.991462100285771	0.279386638118072	0.215038426440586	0.15477277129917	0.642167817637219	0.0643482116774858
chr1	237042205	237042505	301	+	utr5	RYR2	0.66294552242963	1	0.670788978077937	1	0.795692707855287	0.991462100285771	0.391470441924858	0.256248934529804	0.241669137687178	0.728527541276688	0.135221507395054
chr1	237785971	237787987	2017	+	exon	RYR2	0.795186824723717	1	0.822294439070173	1	0.904925935057421	0.991462100285771	-0.515752296222317	0.256248934529804	0.241669137687178	0.728527541276688	-0.772001230752121
chr1	239386864	239387213	350	+	exon	CHRM3	0.016184298860955	1	0.00939076719795792	1	0.148334190062403	0.991462100285771	0.451979927566018	0.220657875222719	0.518599135009739	NA	0.231322052343298
chr1	239908619	239908769	151	+	exon	CHRM3	0.601010902262437	1	0.541879484555945	1	0.767168492755314	0.991462100285771	-0.0802786232296664	0.220657875222719	0.518599135009739	NA	-0.300936498452386
chr1	240091946	240123198	31253	+	utr5	FMN2	0.803517973045972	1	0.731928619884524	1	0.54620785183799	0.991462100285771	0.0814531326938362	0.159708923744415	0.403559815208184	0.832198096384169	-0.0782557910505783
chr1	241424292	241424530	239	+	exon	RP11-527D7.1	0.578812114097573	1	0.536716456751229	1	0.75742863590123	0.991462100285771	-0.639566502618796	-1.73262420169938	0.169126860480265	NA	1.09305769908059
chr1	241848266	241848743	478	+	utr5	EXO1	0.452793133785796	1	0.596252200361598	1	0.680636014119905	0.991462100285771	0.118298470739489	0.0485030120795054	0.659485680861758	0.92052158412558	0.0697954586599837
chr1	243378802	243415739	36938	+	exon	SDCCAG8	0.302530874855313	1	0.443708873289004	1	0.824151726039259	0.991462100285771	0.276928280303964	-0.00645830781634375	0.965834799060321	0.993705020257005	0.283386588120308
chr1	244054164	244054411	248	+	exon	ZBTB18	0.603767734664861	1	0.468024931522823	1	0.531914498101351	0.991462100285771	-0.086932141408895	-0.622094271328764	0.00687288659245187	0.202232840432737	0.535162129919869
chr1	244054757	244055301	545	+	exon	ZBTB18	0.462454506814636	1	0.543324918698997	1	0.450695865390788	0.991462100285771	-0.7837025949988	-0.622094271328764	0.00687288659245187	0.202232840432737	-0.161608323670036
chr1	244653133	244653282	150	+	utr5	DESI2	0.45899166318408	1	0.402428808651115	1	0.39295535796771	0.991462100285771	-0.0142053288622686	-0.0410096556049196	0.742649470615886	0.940905110211541	0.026804326742651
chr1	244970153	244970252	100	+	exon	EFCAB2	0.361212568964509	1	0.354022138594415	1	0.585231898297106	0.991462100285771	-1.08786437561699	0.0352548238673821	0.897268917538934	NA	-1.12311919948437
chr1	244970352	245002125	31774	+	utr5	EFCAB2	0.0378887782614648	1	0.0344433929174133	1	0.275422622556418	0.991462100285771	-1.13469615061245	0.0352548238673821	0.897268917538934	NA	-1.16995097447983
chr1	245688112	245688211	100	+	exon	KIF26B	0.565113960218123	1	0.271654712971191	1	0.672688675902163	0.991462100285771	0.39767635265703	0.25200013219421	0.60815239222876	NA	0.14567622046282
chr1	246647234	246647383	150	+	exon	CNST	0.534333145332457	1	0.476620380046211	1	0.679845624381518	0.991462100285771	0.136364183213961	-0.0734031409252673	0.704191653164288	0.933346792561116	0.209767324139228
chr1	246724341	246724587	247	+	utr5	SCCPDH	0.883240859889466	1	0.833854436166174	1	0.914302248888454	0.991462100285771	-0.149282072632244	0.146338136577649	0.354430138850743	0.805061693268361	-0.295620209209893
chr1	248838260	248838885	626	+	utr5	ZNF672	0.497121051699336	1	0.454005144444548	1	0.548588875110395	0.991462100285771	-0.173344420322456	-0.390427641428205	0.0683055277597454	0.491971103501914	0.217083221105748
chr1	248847423	248848570	1148	+	exon	ZNF672	0.722543470852116	1	0.857357671282108	1	0.902051396321579	0.991462100285771	-0.140318766931993	-0.390427641428205	0.0683055277597454	0.491971103501914	0.250108874496212
chr1	917013	917458	446	-	exon	RP11-54O7.3	0.600336914323137	1	0.514667863081415	1	0.395752565691623	0.991462100285771	0.10798757323695	-0.115380982916111	0.533128183197095	0.886192277636921	0.223368556153061
chr1	917654	918053	400	-	exon	RP11-54O7.3	0.352017695182434	1	0.317373330760485	1	0.459843072344458	0.991462100285771	0.0906151924640052	-0.115380982916111	0.533128183197095	0.886192277636921	0.205996175380116
chr1	919336	919879	544	-	exon	RP11-54O7.3	0.590872575056903	1	0.732285773678258	1	0.60846841668275	0.991462100285771	-0.0613034990939815	-0.115380982916111	0.533128183197095	0.886192277636921	0.0540774838221296
chr1	920275	920374	100	-	exon	RP11-54O7.3	0.987851487097194	1	0.861564946594407	1	0.966913257858188	0.991462100285771	0.537903526389146	-0.115380982916111	0.533128183197095	0.886192277636921	0.653284509305257
chr1	920522	920720	199	-	exon	RP11-54O7.3	0.577240324902683	1	0.70784019501698	1	0.698083423515531	0.991462100285771	-0.10447938839306	-0.115380982916111	0.533128183197095	0.886192277636921	0.0109015945230507
chr1	944354	944453	100	-	utr3	NOC2L	0.102474569982275	1	0.133839478634202	1	0.0920885655964484	0.991462100285771	0.0786734397715771	-0.15082397360182	0.26308825798421	0.743196793066958	0.229497413373397
chr1	944653	945143	491	-	utr3	NOC2L	0.859765056714122	1	0.919699005698521	1	0.831847493605833	0.991462100285771	0.0217365809979123	-0.15082397360182	0.26308825798421	0.743196793066958	0.172560554599733
chr1	945415	946593	1179	-	exon	NOC2L	0.662138227868479	1	0.517748264556099	1	0.510500845120533	0.991462100285771	0.382236237338643	-0.15082397360182	0.26308825798421	0.743196793066958	0.533060210940463
chr1	956130	957280	1151	-	exon	NOC2L	0.706918543593684	1	0.574999808607598	1	0.538652155384058	0.991462100285771	0.12695571377672	-0.15082397360182	0.26308825798421	0.743196793066958	0.277779687378541
chr1	958976	959259	284	-	utr5	NOC2L	0.762904229127763	1	0.640531520156083	1	0.616256952954162	0.991462100285771	0.0719531545038586	-0.15082397360182	0.26308825798421	0.743196793066958	0.222777128105679
chr1	997803	997902	100	-	exon	RP11-54O7.17	0.899707147024906	1	0.841834600055406	1	0.941697276766468	0.991462100285771	0.0149439596981893	-0.0321751801636017	0.917892121512821	NA	0.047119139861791
chr1	999059	1000075	1017	-	utr5	HES4	0.482940962655291	1	0.411108190693297	1	0.0487749422306235	0.991462100285771	0.235944025825302	-0.269492952035981	0.173220560727335	0.660192290292971	0.505436977861283
chr1	1081918	1082067	150	-	utr3	C1orf159	0.466150767612462	1	0.415492501528921	1	0.502037724309554	0.991462100285771	0.456322460850264	-0.105407090210122	0.637816951752968	0.917487161120979	0.561729551060386
chr1	1082365	1082913	549	-	utr3	C1orf159	0.291500103813878	1	0.254645404162703	1	0.0970497879089617	0.991462100285771	0.32781680218086	-0.105407090210122	0.637816951752968	0.917487161120979	0.433223892390982
chr1	1217156	1217651	496	-	utr3	SDF4	0.521035047755398	1	0.413694612943673	1	0.428293352422677	0.991462100285771	0.547550443412851	0.0660616225970306	0.570242281094055	0.897852705531577	0.481488820815821
chr1	1218503	1218949	447	-	utr3	SDF4	0.633031472651351	1	0.52297151502037	1	0.532603394026501	0.991462100285771	0.336845508708939	0.0660616225970306	0.570242281094055	0.897852705531577	0.270783886111908
chr1	1223892	1231981	8090	-	utr5	SDF4	0.764051138216713	1	0.658085735591132	1	0.665971063584967	0.991462100285771	0.301654554908017	0.0660616225970306	0.570242281094055	0.897852705531577	0.235592932310986
chr1	1242645	1243032	388	-	exon	FAM132A	0.0478121558239249	1	0.0453064819159221	1	0.250493863570107	0.991462100285771	-0.0801365222438147	-0.0785231910603067	0.935248561948426	NA	-0.00161333118350794
chr1	1243381	1243531	151	-	exon	FAM132A	0.405642916725419	1	0.399837921549183	1	0.70525057016708	0.991462100285771	0.375926482066516	-0.0785231910603067	0.935248561948426	NA	0.454449673126823
chr1	1244684	1246622	1939	-	exon	FAM132A	0.00241851080622722	1	0.00160159360840803	1	0.0235200971562753	0.991462100285771	0.329032068768704	-0.0785231910603067	0.935248561948426	NA	0.407555259829011
chr1	1255099	1255397	299	-	utr3	UBE2J2	0.782865045060932	1	0.87706540911649	1	0.845608662224142	0.991462100285771	0.0962104848984366	0.0989084531619622	0.670008436187169	0.923889166746723	-0.00269796826352553
chr1	1273141	1273240	100	-	utr5	UBE2J2	0.897144942247882	1	0.971193972110368	1	0.950549884243936	0.991462100285771	0.0958949738902061	0.0989084531619622	0.670008436187169	0.923889166746723	-0.00301347927175603
chr1	1273340	1273835	496	-	utr5	UBE2J2	0.861114211538143	1	0.916611907818018	1	0.960409368004849	0.991462100285771	-0.0456387561764941	0.0989084531619622	0.670008436187169	0.923889166746723	-0.144547209338456
chr1	1293670	1294828	1159	-	exon	ACAP3	0.630486701822943	1	0.537272163813078	1	0.415282042879159	0.991462100285771	0.500063045582034	-0.0353264794766026	0.839949907999426	0.971685869051122	0.535389525058637
chr1	1295795	1295895	101	-	exon	ACAP3	0.507115984618591	1	0.460060690907095	1	0.710593721917313	0.991462100285771	0.214377466349626	-0.0353264794766026	0.839949907999426	0.971685869051122	0.249703945826229
chr1	1296465	1298080	1616	-	exon	ACAP3	0.387062487694149	1	0.373306192183008	1	0.539982270994437	0.991462100285771	0.212509811721091	-0.0353264794766026	0.839949907999426	0.971685869051122	0.247836291197693
chr1	1300533	1301487	955	-	utr3	ACAP3	0.310169307517096	1	0.266067776754953	1	0.353974392384901	0.991462100285771	0.499673779689111	-0.0353264794766026	0.839949907999426	0.971685869051122	0.535000259165714
chr1	1311784	1313549	1766	-	utr3	CPSF3L	0.221724032680627	1	0.46436614215035	1	0.501185753232795	0.991462100285771	-0.116326057862606	-0.059147768240579	0.641707441570875	0.917487161120979	-0.0571782896220269
chr1	1314137	1314585	449	-	utr3	CPSF3L	0.708408587367694	1	0.788298737196497	1	0.796162417971591	0.991462100285771	-0.505864428458076	-0.059147768240579	0.641707441570875	0.917487161120979	-0.446716660217497
chr1	1315133	1315332	200	-	exon	CPSF3L	0.137039435709469	1	0.155292749323247	1	0.0986454298716318	0.991462100285771	-0.59975358207726	-0.059147768240579	0.641707441570875	0.917487161120979	-0.540605813836681
chr1	1318912	1319410	499	-	utr3	CPSF3L	0.870352415037058	1	0.741673841329866	1	0.810040549261442	0.991462100285771	0.133070610107537	-0.059147768240579	0.641707441570875	0.917487161120979	0.192218378348116
chr1	1320904	1321964	1061	-	utr3	CPSF3L	0.921633448177614	1	0.79349120011477	1	0.80298521410042	0.991462100285771	-0.0155291742703399	-0.059147768240579	0.641707441570875	0.917487161120979	0.0436185939702391
chr1	1335474	1335623	150	-	utr3	DVL1	0.532853943058811	1	0.592879662018289	1	0.526567658458826	0.991462100285771	-0.441907633834553	-0.391988001520732	0.00767972243154532	0.212904242112037	-0.0499196323138211
chr1	1335821	1336217	397	-	utr3	DVL1	0.642226939395135	1	0.795012532228901	1	0.779107776627313	0.991462100285771	-0.366189661882875	-0.391988001520732	0.00767972243154532	0.212904242112037	0.0257983396378568
chr1	1336365	1336514	150	-	utr3	DVL1	0.277925359007444	1	0.379984105004394	1	0.311856513687672	0.991462100285771	-0.39682426814167	-0.391988001520732	0.00767972243154532	0.212904242112037	-0.0048362666209385
chr1	1340501	1341862	1362	-	exon	DVL1	0.891379628750572	1	0.943699089989163	1	0.937111461862754	0.991462100285771	-0.201768296803795	-0.391988001520732	0.00767972243154532	0.212904242112037	0.190219704716937
chr1	1342060	1342718	659	-	exon	DVL1	0.726870834998435	1	0.851581500890907	1	0.672437688594283	0.991462100285771	-0.500365642326779	-0.391988001520732	0.00767972243154532	0.212904242112037	-0.108377640806047
chr1	1349003	1349102	100	-	utr5	DVL1	0.229916451904783	1	0.288121725990225	1	0.335566865290657	0.991462100285771	-0.541752106891133	-0.391988001520732	0.00767972243154532	0.212904242112037	-0.149764105370401
chr1	1352887	1353334	448	-	utr3	MXRA8	0.846852666375487	1	0.997929774891569	1	0.916024982260882	0.991462100285771	0.127895508675168	-0.113316040125217	0.628065146833324	0.914612203517212	0.241211548800384
chr1	1353483	1353780	298	-	utr3	MXRA8	0.117553029308867	1	0.176041976795321	1	0.330981684887541	0.991462100285771	-0.0759714647485167	-0.113316040125217	0.628065146833324	0.914612203517212	0.0373445753766999
chr1	1354247	1354346	100	-	exon	MXRA8	0.157329399006188	1	0.125555519706574	1	0.371403662506852	0.991462100285771	0.237262401785054	-0.113316040125217	0.628065146833324	0.914612203517212	0.350578441910271
chr1	1354965	1355113	149	-	exon	MXRA8	0.570757142387352	1	0.511113704860168	1	0.678074112250254	0.991462100285771	-0.34001971089913	-0.113316040125217	0.628065146833324	0.914612203517212	-0.226703670773913
chr1	1355361	1355461	101	-	exon	MXRA8	0.648641683700689	1	0.681298800984218	1	0.817232190953344	0.991462100285771	-0.372848456449475	-0.113316040125217	0.628065146833324	0.914612203517212	-0.259532416324259
chr1	1355560	1355709	150	-	exon	MXRA8	0.223408596610516	1	0.252520950061103	1	0.431116841226245	0.991462100285771	-0.126102017674001	-0.113316040125217	0.628065146833324	0.914612203517212	-0.0127859775487842
chr1	1373828	1374514	687	-	exon	AURKAIP1	0.745398790600668	1	0.962436429770791	1	0.888800732051617	0.991462100285771	-0.314000544743059	-0.455874008043393	0.000437261167260946	0.0523130778952652	0.141873463300334
chr1	1374759	1374857	99	-	utr5	AURKAIP1	0.0403570894523781	1	0.0512977458678627	1	0.181579860798498	0.991462100285771	-0.111071515516101	-0.455874008043393	0.000437261167260946	0.0523130778952652	0.344802492527292
chr1	1374955	1375152	198	-	utr5	AURKAIP1	0.451123490630466	1	0.388958080211524	1	0.374374675169523	0.991462100285771	-0.139252176191939	-0.455874008043393	0.000437261167260946	0.0523130778952652	0.316621831851454
chr1	1387511	1388039	529	-	utr3	CCNL2	0.573830821684528	1	0.81494613528078	1	0.931032178034582	0.991462100285771	0.2971185132673	0.335742007456832	0.0272922676607638	0.344449787856199	-0.0386234941895319
chr1	1391372	1391472	101	-	utr3	CCNL2	0.146507143332369	1	0.108000098527962	1	0.0574034665628224	0.991462100285771	1.27286511688795	0.335742007456832	0.0272922676607638	0.344449787856199	0.937123109431116
chr1	1398947	1399328	382	-	utr5	CCNL2	0.386660043490596	1	0.324794856005723	1	0.153531288111743	0.991462100285771	0.535802469880699	0.335742007456832	0.0272922676607638	0.344449787856199	0.200060462423867
chr1	1407213	1407313	101	-	utr5	MRPL20	0.9758404077694	1	0.857550062525634	1	0.837087126369148	0.991462100285771	-0.382302501366574	-0.202418147418451	0.169887537810667	0.65570838817897	-0.179884353948123
chr1	1430633	1430822	190	-	exon	RP4-758J18.10	0.29655501528839	1	0.264580928984087	1	0.531335244245571	0.991462100285771	-0.55131282559003	-1.0362824228205	0.159139694570011	NA	0.484969597230468
chr1	1434337	1434573	237	-	exon	RP4-758J18.10	0.786089067417013	1	0.719058963928561	1	0.906132218457755	0.991462100285771	-0.376298189459589	-1.0362824228205	0.159139694570011	NA	0.659984233360909
chr1	1535420	1535600	181	-	exon	TMEM240	0.258808563929136	1	0.109746417104086	1	0.570137368141915	0.991462100285771	0.22725844447781	-0.462381164550635	0.564929395196845	NA	0.689639609028445
chr1	1542072	1543872	1801	-	exon	SSU72	0.169389097239163	1	0.117223712934512	1	0.199977436535345	0.991462100285771	0.63962217307585	-0.148220147472867	0.240802051922506	0.728527541276688	0.787842320548718
chr1	1564909	1574819	9911	-	utr5	SSU72	0.5702396063232	1	0.465620946580419	1	0.493678250969697	0.991462100285771	0.0903997199723926	-0.148220147472867	0.240802051922506	0.728527541276688	0.23861986744526
chr1	1615149	1615795	647	-	exon	RP11-345P4.9	0.882167133680799	1	0.936453634497909	1	0.957979466406099	0.991462100285771	0.17099958141186	-0.150673124696062	0.618319174847621	NA	0.321672706107922
chr1	1665092	1665891	800	-	utr3	SLC35E2B	0.823316023062667	1	0.908007775993932	1	0.823753827935137	0.991462100285771	-0.0231724982852126	0.0335639314318991	0.777445586582944	0.9517480607893	-0.0567364297171118
chr1	1709614	1712386	2773	-	exon	RP1-283E3.8	0.976804570484705	1	0.879140907878931	1	0.952493828173567	0.991462100285771	0.103207490349937	-0.147902489584365	0.682792751557171	NA	0.251109979934302
chr1	1735298	1735398	101	-	exon	RP1-283E3.8	0.319175905041174	1	0.343752746013732	1	0.612129846660848	0.991462100285771	-0.0723609741830163	-0.147902489584365	0.682792751557171	NA	0.0755415154013486
chr1	1762017	1765308	3292	-	exon	NADK	0.712354280482174	1	0.600645511766317	1	0.628691439156078	0.991462100285771	0.489406901863104	0.185811860411968	0.384420720447063	0.822051895902791	0.303595041451136
chr1	1778349	1778773	425	-	utr5	NADK	0.441333661054359	1	0.217570681249564	1	0.641858221398878	0.991462100285771	0.435893292610157	0.185811860411968	0.384420720447063	0.822051895902791	0.250081432198189
chr1	1890868	1891067	200	-	utr5	GNB1	0.638114495973162	1	0.665775901904272	1	0.784644215582344	0.991462100285771	-0.310534185248817	-0.257407409884212	0.148969338212394	0.635470918188958	-0.0531267753646051
chr1	1955024	1955373	350	-	exon	CFAP74	0.00395496011091505	1	0.00350056031738495	1	0.0878266754341437	0.991462100285771	-0.558667779461277	0.0730044640977271	0.883168360368587	NA	-0.631672243559004
chr1	2182487	2182586	100	-	exon	RP11-181G12.2	0.129597902019773	1	0.0942648833112689	1	0.248003858486438	0.991462100285771	0.507351000649863	-0.429889620721923	0.513064579976017	NA	0.937240621371786
chr1	2184611	2184860	250	-	utr3	FAAP20	0.613968293387596	1	0.700475899074601	1	0.719336696687599	0.991462100285771	-0.103835170035408	-0.0323642134028375	0.855753615732715	0.975261171112789	-0.0714709566325702
chr1	2185109	2185358	250	-	utr3	FAAP20	0.127878672062927	1	0.135350285688306	1	0.348308420681902	0.991462100285771	0.343421636198105	-0.0323642134028375	0.855753615732715	0.975261171112789	0.375785849600943
chr1	2189670	2189969	300	-	utr3	FAAP20	0.264076639158459	1	0.350724996897986	1	0.297901323710673	0.991462100285771	-0.116855858496908	-0.0323642134028375	0.855753615732715	0.975261171112789	-0.0844916450940702
chr1	2190119	2190866	748	-	exon	FAAP20	0.727326146297449	1	0.866206537410667	1	0.861597320764372	0.991462100285771	0.302441174528816	-0.0323642134028375	0.855753615732715	0.975261171112789	0.334805387931654
chr1	2190966	2191415	450	-	exon	FAAP20	0.771775963162998	1	0.671534240576016	1	0.763011744237351	0.991462100285771	0.499901696991974	-0.0323642134028375	0.855753615732715	0.975261171112789	0.532265910394812
chr1	2192063	2192162	100	-	utr3	FAAP20	0.536765959563064	1	0.457709854091272	1	0.613327975189861	0.991462100285771	-0.253317363105293	-0.0323642134028375	0.855753615732715	0.975261171112789	-0.220953149702455
chr1	2192511	2192710	200	-	utr3	FAAP20	0.493204426968986	1	0.570449227404973	1	0.796845183472717	0.991462100285771	-0.267865371109386	-0.0323642134028375	0.855753615732715	0.975261171112789	-0.235501157706548
chr1	2193608	2194193	586	-	exon	FAAP20	0.847862274995621	1	0.984424725986229	1	0.984483348095018	0.991462100285771	-0.171905180067033	-0.0323642134028375	0.855753615732715	0.975261171112789	-0.139540966664196
chr1	2321353	2321453	101	-	utr3	MORN1	0.335978210516903	1	0.328558681450996	1	0.580905782721391	0.991462100285771	0.144822920673514	0.304622506452686	0.0982122424955266	0.563337363894306	-0.159799585779172
chr1	2321553	2332201	10649	-	exon	RP4-713A8.1	0.637196453809063	1	0.580013961124967	1	0.783948063895944	0.991462100285771	0.546756644576696	0.0343392066943066	0.992606869849592	NA	0.51241743788239
chr1	2350512	2350709	198	-	exon	RP4-740C4.5	0.858799497308609	1	0.816001354537708	1	0.87746219974341	0.991462100285771	0.359501361971234	0.202589540637178	0.520285885730694	NA	0.156911821334056
chr1	2350954	2351200	247	-	exon	RP4-740C4.5	0.265589576714363	1	0.298539246884651	1	0.403147930856132	0.991462100285771	0.302457411223368	0.202589540637178	0.520285885730694	NA	0.0998678705861899
chr1	2352574	2352722	149	-	exon	RP4-740C4.5	0.723561273864537	1	0.69404057895739	1	0.715569806943541	0.991462100285771	0.224181282983908	0.202589540637178	0.520285885730694	NA	0.0215917423467299
chr1	2375727	2375877	151	-	utr3	MORN1	0.489900429715722	1	0.235264493486608	1	0.701639792842764	0.991462100285771	0.103664410316872	0.304622506452686	0.0982122424955266	0.563337363894306	-0.200958096135814
chr1	2391507	2391657	151	-	utr5	MORN1	0.0578510276187993	1	0.0584997314970588	1	0.184720815598119	0.991462100285771	-0.0239869992488539	0.304622506452686	0.0982122424955266	0.563337363894306	-0.32860950570154
chr1	2404512	2404662	151	-	utr3	PEX10	0.741716540019093	1	0.867613889819827	1	0.980551647972764	0.991462100285771	0.225078614161728	-0.194325993727129	0.28840453358903	0.764460329499023	0.419404607888857
chr1	2404961	2405061	101	-	utr3	PEX10	0.997466875571893	1	0.864870274219859	1	0.798066085758507	0.991462100285771	0.160508797284942	-0.194325993727129	0.28840453358903	0.764460329499023	0.354834791012071
chr1	2405210	2405310	101	-	utr3	PEX10	0.2208973841848	1	0.239876053762931	1	0.140049366186929	0.991462100285771	-0.333179333921506	-0.194325993727129	0.28840453358903	0.764460329499023	-0.138853340194377
chr1	2408651	2409719	1069	-	utr3	PEX10	0.754609199607729	1	0.658544539154644	1	0.761530968146359	0.991462100285771	0.0560833209853878	-0.194325993727129	0.28840453358903	0.764460329499023	0.250409314712516
chr1	2410424	2410702	279	-	utr3	PEX10	0.916597541153076	1	0.830902456371267	1	0.855787779319992	0.991462100285771	0.106456626355235	-0.194325993727129	0.28840453358903	0.764460329499023	0.300782620082364
chr1	2508880	2509810	931	-	utr3	PANK4	0.757907336712819	1	0.892836703045519	1	0.984015027669645	0.991462100285771	0.0274991233538625	0.117531743778341	0.554467739583981	0.891554236148104	-0.0900326204244785
chr1	2512976	2514401	1426	-	exon	PANK4	0.820065657519626	1	0.706333862110372	1	0.689893109668664	0.991462100285771	0.34459001715302	0.117531743778341	0.554467739583981	0.891554236148104	0.227058273374679
chr1	2519266	2519891	626	-	utr3	PANK4	0.335653831190218	1	0.286907317270768	1	0.41990066537679	0.991462100285771	0.580663678669994	0.117531743778341	0.554467739583981	0.891554236148104	0.463131934891653
chr1	2641602	2641752	151	-	exon	TTC34	0.155313705560828	1	0.12989567265821	1	0.369763696025771	0.991462100285771	0.734920563860212	-0.0634887017716666	0.851433561004702	NA	0.798409265631879
chr1	2641851	2644319	2469	-	exon	TTC34	0.97611038729064	1	0.926743166547753	1	0.908143892118383	0.991462100285771	0.337778536823431	-0.0634887017716666	0.851433561004702	NA	0.401267238595098
chr1	3063814	3063914	101	-	exon	LINC00982	0.927045411499679	1	0.999711098307254	1	NA	NA	0.51669758501948	0.0118658357237188	0.978265284611788	NA	0.504831749295761
chr1	3064180	3067614	3435	-	exon	LINC00982	0.433942609190708	1	0.557933647347862	1	0.649806545492315	0.991462100285771	0.117203700025259	0.0118658357237188	0.978265284611788	NA	0.10533786430154
chr1	3067814	3067914	101	-	exon	LINC00982	0.207974444793213	1	0.187000745904198	1	0.420203986501988	0.991462100285771	-0.194895897321521	0.0118658357237188	0.978265284611788	NA	-0.20676173304524
chr1	3068014	3068437	424	-	exon	LINC00982	0.119682842866245	1	0.106380537554915	1	0.262963109974897	0.991462100285771	0.36081287880298	0.0118658357237188	0.978265284611788	NA	0.348947043079261
chr1	3490170	3490519	350	-	utr3	MEGF6	0.492703560775189	1	0.552281210540568	1	0.724693935919018	0.991462100285771	0.137297284850741	0.108503071736333	0.695526513220686	NA	0.0287942131144074
chr1	3509178	3509901	724	-	exon	MEGF6	0.18418151704763	1	0.190912267025437	1	0.422750968845106	0.991462100285771	-0.197667188139781	0.108503071736333	0.695526513220686	NA	-0.306170259876114
chr1	3531184	3531384	201	-	utr5	MEGF6	0.0882634988942708	1	0.0432001297527778	1	0.35970659639941	0.991462100285771	0.118665231409807	0.108503071736333	0.695526513220686	NA	0.0101621596734741
chr1	3631363	3631562	200	-	utr3	WRAP73	0.873271205793606	1	0.980849101391131	1	0.923020858866192	0.991462100285771	-0.192911030726988	-0.154992164737358	0.232124193529043	0.722078291017478	-0.0379188659896297
chr1	3634424	3634623	200	-	exon	WRAP73	0.153567044227825	1	0.1457153629682	1	0.338174690969867	0.991462100285771	0.160700764934009	-0.154992164737358	0.232124193529043	0.722078291017478	0.315692929671367
chr1	3735750	3735850	101	-	exon	TP73-AS1	0.170143129083612	1	0.140756830890133	1	0.44807299602231	0.991462100285771	0.158771295957199	-0.203766235948763	0.169017085837449	0.65471025333254	0.362537531905962
chr1	3736297	3736446	150	-	exon	TP73-AS1	0.43205191338054	1	0.370590403620544	1	0.536202410053716	0.991462100285771	-0.405654143612574	-0.203766235948763	0.169017085837449	0.65471025333254	-0.201887907663811
chr1	3738385	3738534	150	-	exon	TP73-AS1	0.377854329095498	1	0.317001090890844	1	0.453045593338836	0.991462100285771	0.281236224341801	-0.203766235948763	0.169017085837449	0.65471025333254	0.485002460290564
chr1	3745696	3745894	199	-	exon	TP73-AS1	0.265389151174745	1	0.215096117445421	1	0.425632048241685	0.991462100285771	0.301218101772712	-0.203766235948763	0.169017085837449	0.65471025333254	0.504984337721475
chr1	3746491	3747237	747	-	exon	TP73-AS1	0.769090430310995	1	0.66670608134884	1	0.796699712473416	0.991462100285771	-0.0600821660159153	-0.203766235948763	0.169017085837449	0.65471025333254	0.143684069932848
chr1	3784057	3784157	101	-	exon	LRRC47	0.929375587749833	1	0.792621194086011	1	0.69191484499341	0.991462100285771	-0.363897269354495	-0.297799194117271	0.0391351587517172	0.396862271761563	-0.0660980752372238
chr1	3785167	3796454	11288	-	exon	LRRC47	0.720630578273249	1	0.588416065291311	1	0.619842524161852	0.991462100285771	-0.0156554641308515	-0.297799194117271	0.0391351587517172	0.396862271761563	0.28214372998642
chr1	3815321	3816201	881	-	utr3	CEP104	0.586531921670324	1	0.494577857116393	1	0.71023070439721	0.991462100285771	-0.0139214991601298	-0.174904532735914	0.186632235684044	0.675777853720656	0.160983033575784
chr1	3852398	3857164	4767	-	utr5	CEP104	0.3083162154194	1	0.239752332034931	1	0.255942505654137	0.991462100285771	0.183051369252019	-0.174904532735914	0.186632235684044	0.675777853720656	0.357955901987932
chr1	3890667	3890816	150	-	exon	C1orf174	0.47848062513678	1	0.655438802740841	1	0.863216303992009	0.991462100285771	-0.160480959780619	-0.0814091891318606	0.629576492774725	0.914944309725294	-0.0790717706487584
chr1	5863310	5863459	150	-	utr3	NPHP4	0.0603817563907664	1	0.0747220291453847	1	0.26811164059674	0.991462100285771	0.0756390752547879	-0.00978987439524379	0.955779774607366	0.992544447894726	0.0854289496500317
chr1	5875025	5875978	954	-	utr3	NPHP4	0.529146131069958	1	0.547935534318327	1	0.629208999388269	0.991462100285771	-0.0313782531440794	-0.00978987439524379	0.955779774607366	0.992544447894726	-0.0215883787488356
chr1	5986308	5992323	6016	-	utr5	NPHP4	0.329563135098983	1	0.446482162138417	1	0.929481049010096	0.991462100285771	0.145364175907688	-0.00978987439524379	0.955779774607366	0.992544447894726	0.155154050302932
chr1	6199158	6199508	351	-	utr5	RPL22	0.994528674305976	1	0.895008579954835	1	0.965883350017538	0.991462100285771	0.248110038549267	-0.202683381281511	0.115773985118107	0.584716301107223	0.450793419830778
chr1	6223127	6223226	100	-	utr3	ICMT	0.461729270060905	1	0.518729602607806	1	0.521224426990463	0.991462100285771	-0.316807772546068	0.0940385529195249	0.372171379686875	0.814397498685703	-0.410846325465593
chr1	6235774	6235922	149	-	utr5	ICMT	0.201498947838467	1	0.153998712664819	1	0.353574662825138	0.991462100285771	0.0280431741857488	0.0940385529195249	0.372171379686875	0.814397498685703	-0.0659953787337761
chr1	6248789	6249038	250	-	utr3	GPR153	0.82332749636323	1	0.927419588085187	1	0.964150294332971	0.991462100285771	-0.0564871479549379	-0.301011978363301	0.238334418958915	0.727904171295839	0.244524830408363
chr1	6249138	6250519	1382	-	utr3	GPR153	0.519364491317323	1	0.445595935547251	1	0.5229603958053	0.991462100285771	-0.246449793646706	-0.301011978363301	0.238334418958915	0.727904171295839	0.0545621847165953
chr1	6253817	6253917	101	-	exon	GPR153	0.838528299345696	1	0.814457439347346	1	0.915789664725596	0.991462100285771	-0.00334340992155248	-0.301011978363301	0.238334418958915	0.727904171295839	0.297668568441749
chr1	6254817	6260925	6109	-	utr5	GPR153	0.575458036956001	1	0.485754755241691	1	0.864910631511505	0.991462100285771	-0.245836686414843	-0.301011978363301	0.238334418958915	0.727904171295839	0.0551752919484579
chr1	6264617	6281172	16556	-	utr3	ACOT7	0.984112363528943	1	0.819010541298162	1	0.989018706405422	0.992222526738989	0.100978207549054	-0.572939819814126	0.0461292290137949	0.425186212383423	0.67391802736318
chr1	6393596	6393696	101	-	utr5	ACOT7	0.7719171879418	1	0.3255906724322	1	0.656333004404359	0.991462100285771	-0.469650131973677	-0.572939819814126	0.0461292290137949	0.425186212383423	0.103289687840449
chr1	6418483	6418632	150	-	utr3	HES2	0.981728608545149	1	0.971318706628019	1	0.873521426562275	0.991462100285771	-0.511971139549283	-0.56695097240783	0.467453684582214	NA	0.0549798328585462
chr1	6461498	6462027	530	-	utr3	TNFRSF25	0.672248363073194	1	0.710724272214734	1	0.76447348803078	0.991462100285771	0.377830964924965	0.600490490600377	0.0543575067301426	NA	-0.222659525675411
chr1	6466096	6466195	100	-	utr3	PLEKHG5	1	1	0.992638949276393	1	0.777459632352084	0.991462100285771	1.19246209024294	0.153459468573945	0.427699765018077	0.841258154157749	1.039002621669
chr1	6467837	6468036	200	-	utr3	PLEKHG5	0.362772570140785	1	0.334787428195536	1	0.483642411289813	0.991462100285771	0.544504017262241	0.153459468573945	0.427699765018077	0.841258154157749	0.391044548688296
chr1	6468285	6469188	904	-	exon	PLEKHG5	0.935032799682698	1	0.94626405866504	1	0.975299122075851	0.991462100285771	0.39899051297196	0.153459468573945	0.427699765018077	0.841258154157749	0.245531044398015
chr1	6470581	6470772	192	-	exon	PLEKHG5	0.912716647365312	1	0.86164757357444	1	0.924987584050963	0.991462100285771	0.151906150334093	0.153459468573945	0.427699765018077	0.841258154157749	-0.00155331823985216
chr1	6471573	6473023	1451	-	exon	PLEKHG5	0.862185445099789	1	0.786866179060202	1	0.865474516947408	0.991462100285771	0.395433014531226	0.153459468573945	0.427699765018077	0.841258154157749	0.241973545957281
chr1	6473173	6473348	176	-	exon	PLEKHG5	0.981642840240522	1	0.88360610921471	1	0.952395691207124	0.991462100285771	0.742366011184795	0.153459468573945	0.427699765018077	0.841258154157749	0.588906542610849
chr1	6473448	6474105	658	-	exon	PLEKHG5	0.619585941959562	1	0.530679573776746	1	0.677021057428016	0.991462100285771	0.695101716757867	0.153459468573945	0.427699765018077	0.841258154157749	0.541642248183921
chr1	6475088	6477560	2473	-	exon	PLEKHG5	0.655653741447701	1	0.790737412316957	1	0.88448091668456	0.991462100285771	0.248050526686778	0.153459468573945	0.427699765018077	0.841258154157749	0.094591058112833
chr1	6554185	6554485	301	-	exon	NOL9	0.360231216872223	1	0.315110234633945	1	0.236300018469568	0.991462100285771	0.224166658487342	0.161909947527812	0.266312382277851	0.744827615085144	0.0622567109595302
chr1	6592809	6593007	199	-	utr3	KLHL21	0.5322205145205	1	0.475763010389258	1	0.602976446153697	0.991462100285771	0.275673070516607	0.0144953165591912	0.925872701689253	0.988661540500739	0.261177753957416
chr1	6593107	6593553	447	-	utr3	KLHL21	0.583070445121331	1	0.740602039585193	1	0.840571932624548	0.991462100285771	0.0413959070356345	0.0144953165591912	0.925872701689253	0.988661540500739	0.0269005904764432
chr1	6599127	6599376	250	-	utr5	KLHL21	0.892529685216327	1	0.971844613552058	1	0.983282477097127	0.991462100285771	0.0414903715317318	0.0144953165591912	0.925872701689253	0.988661540500739	0.0269950549725406
chr1	6601901	6602844	944	-	utr5	KLHL21	0.742629553292439	1	0.652121859436305	1	0.493917991598846	0.991462100285771	0.0251069253719958	0.0144953165591912	0.925872701689253	0.988661540500739	0.0106116088128045
chr1	6634467	6635015	549	-	utr3	DNAJC11	0.836133351518074	1	0.974194213276065	1	0.938159795389388	0.991462100285771	0.136791366924113	0.0148557974703763	0.922265527857708	0.987756473767638	0.121935569453737
chr1	6635264	6635463	200	-	utr3	DNAJC11	0.576262527104772	1	0.610232755406661	1	0.485464573382746	0.991462100285771	-0.22690213872945	0.0148557974703763	0.922265527857708	0.987756473767638	-0.241757936199826
chr1	7698540	7698682	143	-	exon	RP11-338N10.2	0.713255644616608	1	0.779387328336283	1	0.92941118317623	0.991462100285771	0.231837548247673	0.569401130931318	0.475120796804071	NA	-0.337563582683646
chr1	8358281	8358629	349	-	exon	RERE	0.632365306245924	1	0.704328646746211	1	0.677928163897773	0.991462100285771	-0.383232338889686	-0.0319072880041742	0.859759050909328	0.976479505672311	-0.351325050885512
chr1	8358878	8359925	1048	-	exon	RERE	0.970069379413272	1	0.97464987811738	1	0.959569104695548	0.991462100285771	-0.476605619527228	-0.0319072880041742	0.859759050909328	0.976479505672311	-0.444698331523054
chr1	8360647	8360747	101	-	exon	RERE	0.323972352395016	1	0.32503410095663	1	0.352836616539174	0.991462100285771	-0.53076568648792	-0.0319072880041742	0.859759050909328	0.976479505672311	-0.498858398483745
chr1	8361245	8361394	150	-	exon	RERE	0.789255218348106	1	0.685597750534242	1	0.903555897294285	0.991462100285771	-0.0984419842373917	-0.0319072880041742	0.859759050909328	0.976479505672311	-0.0665346962332175
chr1	8424093	8424192	100	-	exon	RERE	0.728216097545136	1	0.317495994722138	1	0.664377204910006	0.991462100285771	-0.379598876177668	-0.0319072880041742	0.859759050909328	0.976479505672311	-0.347691588173494
chr1	8656189	8656289	101	-	exon	RERE	0.911930704170392	1	0.998490105240192	1	0.897993875719597	0.991462100285771	-0.146129586852979	-0.0319072880041742	0.859759050909328	0.976479505672311	-0.114222298848804
chr1	8817245	8817394	150	-	utr5	RERE	0.828270137519396	1	0.738801521283661	1	0.870294834682984	0.991462100285771	0.494391177677895	-0.0319072880041742	0.859759050909328	0.976479505672311	0.52629846568207
chr1	8817543	8817643	101	-	utr5	RERE	0.81169344845634	1	0.842680593907761	1	0.90604726250372	0.991462100285771	-0.217182557751585	-0.0319072880041742	0.859759050909328	0.976479505672311	-0.185275269747411
chr1	8878655	8879200	546	-	utr5	ENO1	0.203075801788427	1	0.212371698386825	1	0.418973599774272	0.991462100285771	-0.933689045867466	-0.535319407972732	3.02584742836967e-06	0.00363652216941578	-0.398369637894735
chr1	9150842	9150942	101	-	exon	MIR34A	0.700161329990483	1	0.768398866677587	1	0.954206500491393	0.991462100285771	-0.022432019162565	0.231748050424785	0.404915746296484	NA	-0.25418006958735
chr1	9151140	9151240	101	-	exon	MIR34A	0.849290897273096	1	0.793299231217956	1	0.923916420984287	0.991462100285771	-0.245824014799201	0.231748050424785	0.404915746296484	NA	-0.477572065223986
chr1	9151538	9151637	100	-	exon	MIR34A	0.109642255033535	1	0.13095641561475	1	0.220871701880245	0.991462100285771	0.297775458150507	0.231748050424785	0.404915746296484	NA	0.0660274077257215
chr1	9182087	9183723	1637	-	exon	MIR34A	0.885928401455844	1	0.819709282638789	1	0.936403671506479	0.991462100285771	-0.225956938630257	0.231748050424785	0.404915746296484	NA	-0.457704989055042
chr1	9687358	9687506	149	-	exon	PIK3CD-AS2	0.808486051303383	1	0.921558535109111	1	0.847489957597951	0.991462100285771	-0.262875426006668	-0.314600281794492	0.190920346034337	0.681598550640271	0.0517248557878248
chr1	9730267	9731179	913	-	utr3	CLSTN1	0.750312294100947	1	0.846523215233797	1	0.992879397156493	0.993744008863883	0.476460510407369	0.467470534697919	0.00330001876405049	0.139451723557363	0.00898997570944959
chr1	9734024	9735027	1004	-	exon	CLSTN1	0.906784797531978	1	0.779713552365109	1	0.584923885290671	0.991462100285771	0.767281748547005	0.467470534697919	0.00330001876405049	0.139451723557363	0.299811213849086
chr1	9744492	9744640	149	-	exon	CLSTN1	0.209004720633393	1	0.144599396772532	1	0.109126112799009	0.991462100285771	1.09559538171653	0.467470534697919	0.00330001876405049	0.139451723557363	0.628124847018614
chr1	9823782	9823931	150	-	utr5	CLSTN1	0.775455454664977	1	0.80760804996509	1	0.831335673647352	0.991462100285771	0.44287570320187	0.467470534697919	0.00330001876405049	0.139451723557363	-0.024594831496049
chr1	10430428	10430528	101	-	exon	RP4-736L20.3	0.414724848674804	1	0.469261890113119	1	0.748534082157671	0.991462100285771	-0.429458863335682	-0.484363010244913	0.721028714648695	NA	0.0549041469092303
chr1	10463482	10467200	3719	-	exon	DFFA	0.500772006103747	1	0.406973718346679	1	0.643148757964418	0.991462100285771	0.109050943990458	-0.307456863773613	0.0150914795729627	0.273043529596115	0.416507807764071
chr1	10637253	10637353	101	-	utr3	CASZ1	0.938622125557788	1	0.992465628847234	1	0.916953530231912	0.991462100285771	-0.593916907084708	-0.0180760920280602	0.945252688098869	NA	-0.575840815056647
chr1	10638302	10638851	550	-	utr3	CASZ1	0.917161145703617	1	0.950321662622094	1	0.913775237022313	0.991462100285771	0.156528079966344	-0.0180760920280602	0.945252688098869	NA	0.174604171994404
chr1	10639051	10639201	151	-	exon	CASZ1	0.489650110491525	1	0.50112314986798	1	0.673909110919775	0.991462100285771	-0.623535218361973	-0.0180760920280602	0.945252688098869	NA	-0.605459126333913
chr1	10639350	10639800	451	-	exon	CASZ1	0.263751439583677	1	0.229600036351956	1	0.501664301023934	0.991462100285771	0.34274532878145	-0.0180760920280602	0.945252688098869	NA	0.36082142080951
chr1	10639900	10640000	101	-	exon	CASZ1	0.895760027731595	1	0.844833048262563	1	0.87115776581433	0.991462100285771	0.00501210663354292	-0.0180760920280602	0.945252688098869	NA	0.0230881986616031
chr1	10653826	10653976	151	-	exon	CASZ1	0.774981568500903	1	0.821983745581129	1	0.938182477421567	0.991462100285771	-0.30467400574132	-0.0180760920280602	0.945252688098869	NA	-0.28659791371326
chr1	10659808	10659908	101	-	exon	CASZ1	0.994420160334823	1	0.999696598159713	1	0.919219144470264	0.991462100285771	0.411991565338908	-0.0180760920280602	0.945252688098869	NA	0.430067657366968
chr1	10660158	10660257	100	-	exon	CASZ1	0.385968277921879	1	0.410806497518885	1	0.643871735503531	0.991462100285771	0.110758497476399	-0.0180760920280602	0.945252688098869	NA	0.128834589504459
chr1	10660407	10660607	201	-	exon	CASZ1	0.60918611408906	1	0.554240812514393	1	0.753804842608148	0.991462100285771	0.543122699603106	-0.0180760920280602	0.945252688098869	NA	0.561198791631166
chr1	10665140	10665539	400	-	exon	CASZ1	0.57095631210865	1	0.535446316805238	1	0.570117939891482	0.991462100285771	0.198340066704035	-0.0180760920280602	0.945252688098869	NA	0.216416158732096
chr1	10948166	10948364	199	-	exon	C1orf127	0.491061278005354	1	0.50563075507016	1	0.701950240207586	0.991462100285771	-0.657940081081431	-0.97487381289723	0.185580930021427	NA	0.316933731815798
chr1	11069617	11070934	1318	-	exon	EXOSC10	0.853116657463478	1	0.691312219393759	1	0.893709282294957	0.991462100285771	0.0794743421272645	-0.0303089985353224	0.801941904873539	0.959371599241473	0.109783340662587
chr1	11130571	11130671	101	-	exon	MTOR	0.895159560900508	1	0.990195379614449	1	0.615375382762822	0.991462100285771	0.00428812195556858	-0.0398373750775375	0.794556812296565	0.956368909984407	0.0441254970331061
chr1	11259386	11262507	3122	-	utr5	MTOR	0.428297482980458	1	0.47665170301718	1	0.508587968677977	0.991462100285771	-0.230187205575227	-0.0398373750775375	0.794556812296565	0.956368909984407	-0.19034983049769
chr1	11648714	11649171	458	-	exon	FBXO2	0.298460944786139	1	0.311155719314897	1	0.517435372934841	0.991462100285771	-0.886933011535651	-0.654775616069375	0.147058029253508	NA	-0.232157395466275
chr1	11650068	11653412	3345	-	exon	FBXO2	0.546115016867518	1	0.480584878969362	1	0.624446568328038	0.991462100285771	-0.419376565929899	-0.654775616069375	0.147058029253508	NA	0.235399050139476
chr1	11654530	11655686	1157	-	utr5	FBXO2	0.131984503984167	1	0.134040404575272	1	0.238810175519966	0.991462100285771	-1.03938390061774	-0.654775616069375	0.147058029253508	NA	-0.384608284548363
chr1	11680616	11680864	249	-	utr5	MAD2L2	0.318538130770275	1	0.270968206879053	1	0.429685576853155	0.991462100285771	-0.13534717851008	-0.382063929269024	0.00109116216053947	0.0796257400617667	0.246716750758944
chr1	11788114	11788214	101	-	utr3	MTHFR	0.979381409184516	1	0.99723780170098	1	0.958504081507293	0.991462100285771	-0.315817127941337	-0.155289542146294	0.26434097429615	0.744781545597339	-0.160527585795043
chr1	11788613	11788961	349	-	utr3	MTHFR	0.283470561933443	1	0.372047248938447	1	0.66609997602036	0.991462100285771	-0.376579928384772	-0.155289542146294	0.26434097429615	0.744781545597339	-0.221290386238478
chr1	11790356	11790805	450	-	utr3	MTHFR	0.691229013089525	1	0.604560788366995	1	0.769182622660401	0.991462100285771	-0.0469242005798778	-0.155289542146294	0.26434097429615	0.744781545597339	0.108365341566416
chr1	11803064	11803164	101	-	utr5	MTHFR	0.0545826124971768	1	0.0923574479862486	1	0.273036627672422	0.991462100285771	-0.446065656582684	-0.155289542146294	0.26434097429615	0.744781545597339	-0.29077611443639
chr1	11805575	11805973	399	-	utr5	MTHFR	0.0860038979700154	1	0.0758705051978872	1	0.121313044745247	0.991462100285771	-0.242310835581618	-0.155289542146294	0.26434097429615	0.744781545597339	-0.0870212934353244
chr1	11923123	11923321	199	-	exon	KIAA2013	0.698305512121617	1	0.590661652641929	1	0.75910553023708	0.991462100285771	-0.248567760144373	-0.450409041641378	0.0143144374045264	0.266926459676227	0.201841281497005
chr1	11923471	11925384	1914	-	exon	KIAA2013	0.482498628782434	1	0.355167122489083	1	0.569452357093188	0.991462100285771	-0.0243074116916995	-0.450409041641378	0.0143144374045264	0.266926459676227	0.426101629949678
chr1	11925633	11925732	100	-	exon	KIAA2013	0.486548229804499	1	0.554014603730023	1	0.631424408460523	0.991462100285771	-0.643035759548174	-0.450409041641378	0.0143144374045264	0.266926459676227	-0.192626717906796
chr1	11925981	11926378	398	-	utr5	KIAA2013	0.0538458323600233	1	0.0444380170885993	1	0.150918661497613	0.991462100285771	-0.332510119802616	-0.450409041641378	0.0143144374045264	0.266926459676227	0.117898921838761
chr1	12568159	12568308	150	-	utr3	DHRS3	0.542406881804619	1	0.459370286951312	1	0.668822122487958	0.991462100285771	0.23084197598064	-0.0801996674386983	0.668250849530059	0.923148094058105	0.311041643419338
chr1	15115065	15115165	101	-	exon	TMEM51-AS1	0.555252598894185	1	0.588565210057227	1	0.826819557232643	0.991462100285771	-0.594188873815908	0.449081860625794	0.569673837126231	NA	-1.0432707344417
chr1	15834721	15835166	446	-	exon	FLJ37453	0.607422005868025	1	0.548218966616612	1	0.572506682119927	0.991462100285771	0.0327816264682548	-0.276279913483014	0.179112901827183	0.668452036617914	0.309061539951268
chr1	15835463	15835858	396	-	exon	FLJ37453	0.413397106252836	1	0.500753266502673	1	0.353082489120179	0.991462100285771	-0.0787726939539141	-0.276279913483014	0.179112901827183	0.668452036617914	0.197507219529099
chr1	15944349	15945902	1554	-	exon	ZBTB17	0.876339664785049	1	0.946647646725026	1	0.972250450629079	0.991462100285771	0.0327718528459058	-0.204786590521418	0.168962573148826	0.65471025333254	0.237558443367323
chr1	15946201	15946969	769	-	exon	ZBTB17	0.289325646313728	1	0.46074018322842	1	0.589457418481225	0.991462100285771	-0.120748241221406	-0.204786590521418	0.168962573148826	0.65471025333254	0.0840383493000118
chr1	16073486	16073583	98	-	utr5	FAM131C	0.320574828148102	1	0.144085762583716	1	0.671333376926784	0.991462100285771	-0.217564168974434	-0.738973061783541	0.337932118938213	NA	0.521408892809106
chr1	16125178	16129440	4263	-	utr3	EPHA2	0.687605497127084	1	0.802448083226205	1	0.792565509427851	0.991462100285771	0.603631687430811	0.100527806100462	0.613061853191448	0.909893021363819	0.503103881330349
chr1	16150906	16156038	5133	-	utr5	EPHA2	0.424734276229595	1	0.5276347859228	1	0.731779653039968	0.991462100285771	0.275991975560242	0.100527806100462	0.613061853191448	0.909893021363819	0.17546416945978
chr1	16225239	16225388	150	-	exon	ANO7P1	0.84272538196715	1	0.818442922392314	1	0.898481809579637	0.991462100285771	0.159370146926606	0.320830189620022	0.589961103985597	NA	-0.161460042693416
chr1	16231849	16232248	400	-	utr3	RSG1	0.231633662406943	1	0.255929979184337	1	0.430704777811598	0.991462100285771	-0.274666943241603	-0.0422104776718137	0.869252565876852	0.978985801897102	-0.23245646556979
chr1	16237013	16237112	100	-	utr5	RSG1	0.400876467442966	1	0.3717417486478	1	0.583781951247492	0.991462100285771	0.332472720637258	-0.0422104776718137	0.869252565876852	0.978985801897102	0.374683198309072
chr1	16251480	16251580	101	-	exon	FBXO42	0.957834359745367	1	0.830696744362441	1	0.876056072562696	0.991462100285771	0.20691979512869	0.0111527501448645	0.931867114542559	0.988661540500739	0.195767044983826
chr1	16315435	16352404	36970	-	utr5	FBXO42	0.687799030153112	1	0.822077571490344	1	0.970606447473015	0.991462100285771	-0.276678294255882	0.0111527501448645	0.931867114542559	0.988661540500739	-0.287831044400747
chr1	16475967	16476452	486	-	exon	CROCCP3	0.324711470351613	1	0.284671954898192	1	0.513763735807048	0.991462100285771	0.229750274781436	0.0789600514627837	0.744364593068024	0.9415871224705	0.150790223318653
chr1	16478319	16483417	5099	-	exon	CROCCP3	0.697808567823579	1	0.760164276829514	1	0.795632119703794	0.991462100285771	0.129874298120671	0.0789600514627837	0.744364593068024	0.9415871224705	0.0509142466578873
chr1	16484412	16489760	5349	-	exon	CROCCP3	0.729501636962076	1	0.650194111839289	1	0.741814264495098	0.991462100285771	0.13683251961024	0.0789600514627837	0.744364593068024	0.9415871224705	0.0578724681474563
chr1	16490685	16491098	414	-	exon	CROCCP3	0.66727436161999	1	0.789190752691547	1	0.972770966717968	0.991462100285771	0.107403130862036	0.0789600514627837	0.744364593068024	0.9415871224705	0.0284430793992522
chr1	16608755	16613512	4758	-	utr5	NBPF1	0.099105432326552	1	0.185680303727005	1	0.381399895299465	0.991462100285771	0.0239347051536083	0.189501121832431	0.334459331762546	0.794469037059052	-0.165566416678822
chr1	16619019	16620009	991	-	exon	CROCCP2	0.754004020754043	1	0.948888537637731	1	0.98539083373106	0.991462100285771	0.166300197126356	0.0404081746760964	0.810554648877542	0.962814019165879	0.12589202245026
chr1	16624359	16625415	1057	-	exon	CROCCP2	0.290595295601685	1	0.365080873203567	1	0.649318966653597	0.991462100285771	0.220893606468588	0.0404081746760964	0.810554648877542	0.962814019165879	0.180485431792492
chr1	16625814	16626411	598	-	exon	CROCCP2	0.633986691744705	1	0.579415403687189	1	0.643033102312019	0.991462100285771	0.314553008305488	0.0404081746760964	0.810554648877542	0.962814019165879	0.274144833629392
chr1	16627156	16629702	2547	-	exon	CROCCP2	0.794499083806574	1	0.900581873861787	1	0.962996367174046	0.991462100285771	0.291375903986652	0.0404081746760964	0.810554648877542	0.962814019165879	0.250967729310555
chr1	16630950	16644683	13734	-	exon	CROCCP2	0.859466976357774	1	0.985487023308598	1	0.95383060270899	0.991462100285771	0.259411300917792	0.0404081746760964	0.810554648877542	0.962814019165879	0.219003126241695
chr1	16980588	16980687	100	-	utr5	MFAP2	0.519184190474037	1	0.523011506121571	1	0.81647971768381	0.991462100285771	0.0437399043341418	0.176003573319274	0.434544717240478	0.844717864527285	-0.132263668985132
chr1	16986107	16986354	248	-	utr3	ATP13A2	0.338941302488707	1	0.43987490855125	1	0.64983462380446	0.991462100285771	0.29339088918482	0.0747173943354097	0.595142968467807	0.903642757351848	0.21867349484941
chr1	16990196	16991840	1645	-	exon	ATP13A2	0.784184643174124	1	0.94143057564343	1	0.983098375216999	0.991462100285771	0.344408337829565	0.0747173943354097	0.595142968467807	0.903642757351848	0.269690943494155
chr1	16992252	16992401	150	-	exon	ATP13A2	0.712453406067411	1	0.867895354662808	1	0.877290558385344	0.991462100285771	0.373957388871406	0.0747173943354097	0.595142968467807	0.903642757351848	0.299239994535996
chr1	17004714	17004813	100	-	utr5	ATP13A2	0.241976209526047	1	0.2276864014739	1	0.568256871754932	0.991462100285771	0.253400703112481	0.0747173943354097	0.595142968467807	0.903642757351848	0.178683308777071
chr1	17005730	17011928	6199	-	utr5	ATP13A2	0.715908302031356	1	0.63087423065061	1	0.796141880157559	0.991462100285771	0.202997994396378	0.0747173943354097	0.595142968467807	0.903642757351848	0.128280600060968
chr1	17104968	17119435	14468	-	utr5	PADI2	0.432883172197093	1	0.401492933092114	1	0.623399174002336	0.991462100285771	0.0175214803275014	-0.0334323296764593	0.883901519978191	0.982451872225962	0.0509538100039607
chr1	17438244	17438493	250	-	exon	RCC2	0.0695191301412581	1	0.0484459553824166	1	0.026013424103598	0.991462100285771	0.360306039698711	-0.471637237514464	0.000248900085384651	0.0400655931561822	0.831943277213175
chr1	18885484	18885584	101	-	utr3	RP13-279N23.2	0.54658498651464	1	0.465548492023124	1	0.634393525310088	0.991462100285771	-0.0692241249749358	1.52396462096178	0.554876112475327	NA	-1.59318874593672
chr1	18890012	18890762	751	-	utr3	RP13-279N23.2	0.0666081124092731	1	0.0622774511214234	1	0.147055803435418	0.991462100285771	-0.546650943536283	1.52396462096178	0.554876112475327	NA	-2.07061556449807
chr1	18908422	18910397	1976	-	utr3	RP13-279N23.2	0.301911561096694	1	0.33253975463318	1	0.425145958031405	0.991462100285771	-0.293734574277744	1.52396462096178	0.554876112475327	NA	-1.81769919523953
chr1	18955738	18956636	899	-	utr5	IFFO2	0.839556800323156	1	0.783032099895055	1	0.870300448923641	0.991462100285771	-0.227556218778641	-0.0011268855067098	0.995533139054687	0.997994847521989	-0.226429333271931
chr1	19087876	19088855	980	-	exon	UBR4	0.743433212351635	1	0.617496956871027	1	0.712260127696615	0.991462100285771	0.388430229711157	0.240472613177906	0.0772011930915087	0.516427268557843	0.147957616533251
chr1	19138052	19138152	101	-	exon	UBR4	0.861335486598404	1	0.764197452134168	1	0.735865160651675	0.991462100285771	0.213076354967667	0.240472613177906	0.0772011930915087	0.516427268557843	-0.0273962582102393
chr1	19139203	19141524	2322	-	exon	UBR4	0.672717088933537	1	0.599080588955399	1	0.711112659417576	0.991462100285771	0.580666641102676	0.240472613177906	0.0772011930915087	0.516427268557843	0.34019402792477
chr1	19210076	19210226	151	-	exon	UBR4	0.173883859035623	1	0.169917662166665	1	0.181546337812589	0.991462100285771	0.365359010476423	0.240472613177906	0.0772011930915087	0.516427268557843	0.124886397298517
chr1	19289006	19289104	99	-	utr5	AKR7A3	0.475276689505856	1	0.483829360598082	1	0.739622309245062	0.991462100285771	0.0854316852539356	0.524331708286395	0.450006405460579	NA	-0.438900023032459
chr1	19311849	19312097	249	-	exon	AKR7A2	0.00746101152819068	1	0.00646830532673342	1	0.0168642706661814	0.991462100285771	0.387287076335746	-0.309973242467359	0.016391075763393	0.284337108250554	0.697260318803105
chr1	19485439	19485539	101	-	utr5	CAPZB	0.257099362146061	1	0.25151371308683	1	0.430105121602092	0.991462100285771	-1.24778603617779	-0.493073424292781	0.114169855468461	0.581953922215542	-0.75471261188501
chr1	19682707	19682954	248	-	utr3	TMCO4	0.956338850602082	1	0.833119920088555	1	0.970194100781412	0.991462100285771	0.272206164990482	0.0977066068124096	0.62160658898833	0.912877276207055	0.174499558178072
chr1	19683053	19683202	150	-	exon	TMCO4	0.317027699558048	1	0.373121792082087	1	0.495709369618222	0.991462100285771	-0.199571417567709	0.0977066068124096	0.62160658898833	0.912877276207055	-0.297278024380118
chr1	19683300	19694438	11139	-	exon	TMCO4	0.901652547932343	1	0.97784012797672	1	0.944849109798199	0.991462100285771	0.278821618422747	0.0977066068124096	0.62160658898833	0.912877276207055	0.181115011610337
chr1	20485727	20485924	198	-	utr5	CAMK2N1	0.547379546067128	1	0.475982153215663	1	0.627776000221239	0.991462100285771	-0.852590835241761	-0.643215580320563	0.202542904430249	NA	-0.209375254921198
chr1	20500940	20501238	299	-	exon	MUL1	0.9361808506176	1	0.838870808868231	1	0.61048073424091	0.991462100285771	0.343369811297107	0.373164219438683	0.0614928013697766	0.475981569964168	-0.029794408141576
chr1	20686368	20687529	1162	-	exon	KIF17	0.652095772877876	1	0.581892340797355	1	0.614466218250566	0.991462100285771	-0.117209017733036	-0.307791910740147	0.0635006457248578	0.479613302215876	0.190582893007111
chr1	20698460	20704666	6207	-	exon	KIF17	0.492173503210872	1	0.435835579630531	1	0.62157451049703	0.991462100285771	0.166123911075445	-0.307791910740147	0.0635006457248578	0.479613302215876	0.473915821815592
chr1	20704766	20709703	4938	-	exon	KIF17	0.568039819082739	1	0.483995475491574	1	0.425801158358263	0.991462100285771	-0.0944076311988021	-0.307791910740147	0.0635006457248578	0.479613302215876	0.213384279541345
chr1	20717570	20717669	100	-	exon	KIF17	0.364105748584134	1	0.336430030805278	1	0.532544718860397	0.991462100285771	-0.183034794957286	-0.307791910740147	0.0635006457248578	0.479613302215876	0.124757115782861
chr1	20721074	20721173	100	-	utr3	SH2D5	0.193184991104101	1	0.162676882449004	1	0.357759758866896	0.991462100285771	0.177740111398951	-0.435727277493187	0.0876294974743539	0.542684143069741	0.613467388892138
chr1	20721719	20721819	101	-	utr3	SH2D5	0.876177808844008	1	0.813996814225214	1	0.931635749235957	0.991462100285771	-0.184143144117053	-0.435727277493187	0.0876294974743539	0.542684143069741	0.251584133376134
chr1	20724183	20724380	198	-	exon	SH2D5	0.255657141783436	1	0.255033988945758	1	0.485081155436601	0.991462100285771	-0.455000269172808	-0.435727277493187	0.0876294974743539	0.542684143069741	-0.019272991679621
chr1	20731157	20731529	373	-	utr5	SH2D5	0.191536064986669	1	0.18947157196095	1	0.464381777197802	0.991462100285771	-0.0865825541229828	-0.435727277493187	0.0876294974743539	0.542684143069741	0.349144723370204
chr1	20786467	20787273	807	-	utr5	HP1BP3	0.501263883921293	1	0.462033815332039	1	0.550867334182474	0.991462100285771	-0.0486434336323676	-0.06480838538867	0.555541222627402	0.891766274069444	0.0161649517563024
chr1	21176225	21176888	664	-	utr5	EIF4G3	0.956924928144367	1	0.86674630553968	1	0.923758888006821	0.991462100285771	-0.230779085705499	0.179843212712822	0.132888084894864	0.608815455622203	-0.410622298418321
chr1	21217844	21218043	200	-	utr3	ECE1	0.450189843642412	1	0.594295796492381	1	0.725612256862134	0.991462100285771	0.060945726055336	0.000374029015212832	0.997740327396172	0.998895074006516	0.0605716970401232
chr1	21218143	21218342	200	-	utr3	ECE1	0.901134936109985	1	0.783390658357574	1	0.907409390996971	0.991462100285771	-0.270330195747704	0.000374029015212832	0.997740327396172	0.998895074006516	-0.270704224762917
chr1	21219735	21221748	2014	-	utr3	ECE1	0.147426618982217	1	0.374109643120364	1	0.410089824320966	0.991462100285771	0.076711250885392	0.000374029015212832	0.997740327396172	0.998895074006516	0.0763372218701792
chr1	21272716	21272816	101	-	exon	ECE1	0.695750307221519	1	0.611914038312052	1	0.827608233535258	0.991462100285771	0.0933532357451768	0.000374029015212832	0.997740327396172	0.998895074006516	0.092979206729964
chr1	21279244	21279393	150	-	utr5	ECE1	0.389888579125011	1	0.359421515174404	1	0.488688995117427	0.991462100285771	0.3766295012148	0.000374029015212832	0.997740327396172	0.998895074006516	0.376255472199587
chr1	21290122	21290222	101	-	utr5	ECE1	0.728003886762892	1	0.678178118681688	1	0.766006055919128	0.991462100285771	0.0294229090427977	0.000374029015212832	0.997740327396172	0.998895074006516	0.0290488800275849
chr1	21345404	21345504	101	-	utr5	ECE1	0.440785271876297	1	0.400357168788973	1	0.450895192101845	0.991462100285771	0.0600287287387098	0.000374029015212832	0.997740327396172	0.998895074006516	0.059654699723497
chr1	21596959	21597058	100	-	utr3	RAP1GAP	0.250279997872274	1	0.219829662987163	1	0.366295470402883	0.991462100285771	-0.212574829781535	-0.350338263196127	0.149471139736656	0.635507837011118	0.137763433414593
chr1	21599502	21601767	2266	-	exon	RAP1GAP	0.43747892276957	1	0.538663942192746	1	0.729893971516662	0.991462100285771	-0.0107791526765797	-0.350338263196127	0.149471139736656	0.635507837011118	0.339559110519548
chr1	21782906	21783056	151	-	utr5	USP48	0.0731534450937258	1	0.0694339501350866	1	0.18083672504971	0.991462100285771	0.00031951045842987	0.00876915450846338	0.94154354183444	0.989782312038956	-0.00844964405003351
chr1	21822695	21822794	100	-	utr3	HSPG2	0.750105901266968	1	0.667699804423789	1	0.838224838727691	0.991462100285771	0.240638748581842	-0.119319077377162	0.51545693634467	0.87953449925457	0.359957825959004
chr1	21823044	21823144	101	-	utr3	HSPG2	0.166509304230911	1	0.115426245259129	1	0.221623900993993	0.991462100285771	0.0377373455745761	-0.119319077377162	0.51545693634467	0.87953449925457	0.157056422951738
chr1	21823344	21823671	328	-	exon	HSPG2	0.50688002253112	1	0.453726916094348	1	0.668951357470393	0.991462100285771	0.512291904323901	-0.119319077377162	0.51545693634467	0.87953449925457	0.631610981701062
chr1	23088752	23090473	1722	-	utr3	LUZP1	0.517105646051364	1	0.640311647468188	1	0.73336591890816	0.991462100285771	-0.131768829677259	-0.00360825070172597	0.97477369730369	0.99521149224937	-0.128160578975533
chr1	23091262	23091362	101	-	exon	LUZP1	0.301413289493797	1	0.502733299058417	1	0.605642674062554	0.991462100285771	-0.0384290752497535	-0.00360825070172597	0.97477369730369	0.99521149224937	-0.0348208245480275
chr1	23092656	23092955	300	-	exon	LUZP1	0.80638538765046	1	0.658867168798504	1	0.679122574893699	0.991462100285771	0.331215536540444	-0.00360825070172597	0.97477369730369	0.99521149224937	0.33482378724217
chr1	23109039	23109646	608	-	utr5	LUZP1	0.659902337390876	1	0.815628249409058	1	0.945055508622419	0.991462100285771	-0.198718191223514	-0.00360825070172597	0.97477369730369	0.99521149224937	-0.195109940521788
chr1	23310580	23310830	251	-	exon	HNRNPR	0.609652144642981	1	0.787052062851685	1	0.826842825633139	0.991462100285771	-0.0504855441207428	-0.0319331115282913	0.778169075230148	0.9517480607893	-0.0185524325924515
chr1	23368313	23369442	1130	-	utr5	ZNF436	0.460699970368224	1	0.420399334983087	1	0.616549205788677	0.991462100285771	-0.250247582533125	-0.0792310046676911	0.618083371432893	0.911429419871271	-0.171016577865434
chr1	23431783	23431883	101	-	utr3	ASAP3	0.948295867029657	1	0.914194879852596	1	0.919915442248263	0.991462100285771	0.0286762969409389	-0.159360219572306	0.291123631136194	0.765761012867906	0.188036516513245
chr1	23442588	23452748	10161	-	utr3	ASAP3	0.411310822715829	1	0.595161124925004	1	0.824925292661352	0.991462100285771	-0.0392668669352513	-0.159360219572306	0.291123631136194	0.765761012867906	0.120093352637054
chr1	23484090	23484189	100	-	utr5	ASAP3	0.662403064117921	1	0.703254686251746	1	0.862500406675433	0.991462100285771	-0.171974230133197	-0.159360219572306	0.291123631136194	0.765761012867906	-0.0126140105608912
chr1	23510051	23516485	6435	-	exon	E2F2	0.750483903967611	1	0.650832771907928	1	0.747987322159218	0.991462100285771	0.550891205641157	0.0932621659298232	0.667294392112828	0.922714049528426	0.457629039711334
chr1	23520985	23521948	964	-	exon	E2F2	0.966545536354387	1	0.932584294051875	1	0.678835992666784	0.991462100285771	0.291273249283752	0.0932621659298232	0.667294392112828	0.922714049528426	0.198011083353929
chr1	23524423	23530575	6153	-	exon	E2F2	0.545412381622879	1	0.707339550619735	1	0.943428280835514	0.991462100285771	0.275297513967434	0.0932621659298232	0.667294392112828	0.922714049528426	0.182035348037611
chr1	23530922	23531220	299	-	utr5	E2F2	0.986696655876909	1	0.95371041929095	1	0.766199631801852	0.991462100285771	0.263712837134372	0.0932621659298232	0.667294392112828	0.922714049528426	0.170450671204549
chr1	23558267	23558367	101	-	utr3	ID3	0.729769601506681	1	0.607775405887252	1	0.11613514116505	0.991462100285771	0.558812839919099	0.0952873992209497	0.885814882299564	0.982584202263499	0.463525440698149
chr1	23795897	23795997	101	-	utr3	GALE	0.723845884352436	1	0.619271770315331	1	0.665988290338434	0.991462100285771	0.148791859283421	-0.234912271205609	0.129053508014088	0.603425757677152	0.38370413048903
chr1	23868094	23868244	151	-	exon	FUCA1	0.542526078419832	1	0.500666156523453	1	0.453027595481071	0.991462100285771	0.119462782118388	0.397069182367667	0.0315186008791671	0.36780661537672	-0.277606400249279
chr1	24157140	24159044	1905	-	utr3	IFNLR1	0.600051840726366	1	0.723330817573789	1	0.773600307448289	0.991462100285771	-0.145347284517004	-0.0865452278919125	0.611643543241269	0.909431373465258	-0.0588020566250916
chr1	24358193	24358592	400	-	utr3	STPG1	0.581714400862436	1	0.78440062153733	1	0.737901054236463	0.991462100285771	-0.124207226867495	0.0244985312143318	0.867548664733189	0.978405165960716	-0.148705758081827
chr1	24907283	24919254	11972	-	exon	RUNX3	0.598646985851252	1	0.728033962313027	1	0.939080979993891	0.991462100285771	0.165438165136282	-0.277996521120424	0.37280033182934	NA	0.443434686256706
chr1	24929681	24964516	34836	-	utr5	RUNX3	0.350973489018164	1	0.40227601634134	1	0.636100045644449	0.991462100285771	0.240862920616776	-0.277996521120424	0.37280033182934	NA	0.5188594417372
chr1	25246531	25246878	348	-	exon	RSRP1	0.622661667019665	1	0.829285160518694	1	0.943081665349003	0.991462100285771	0.114777426899206	0.117542132284559	0.400799596297016	0.831057469419802	-0.00276470538535335
chr1	25820159	25820699	541	-	exon	RP1-317E23.3	0.247901548639593	1	0.22872838831845	1	0.357216698790843	0.991462100285771	0.176961777486529	0.558920534821023	0.410495573469058	NA	-0.381958757334494
chr1	25961560	25961808	249	-	utr3	PAFAH2	0.687612258310775	1	0.83060222567437	1	0.938520707856127	0.991462100285771	-0.151266796488466	-0.277235917995604	0.131775046348217	0.607744046260232	0.125969121507139
chr1	26045933	26046083	151	-	utr5	SLC30A2	0.862941805887359	1	0.999545171619389	1	NA	NA	0.702539544823675	0.319552437238118	0.573877315529611	NA	0.382987107585557
chr1	26170057	26170155	99	-	utr3	RP11-96L14.7	0.849328932588143	1	0.865827415429811	1	0.816655053314651	0.991462100285771	0.347901322371599	-0.915393027925977	0.30113083129384	NA	1.26329435029758
chr1	26170548	26170794	247	-	utr3	RP11-96L14.7	0.992254039902907	1	0.927072931355661	1	0.771057456936707	0.991462100285771	0.420652259993567	-0.915393027925977	0.30113083129384	NA	1.33604528791954
chr1	26282744	26284170	1427	-	exon	UBXN11	0.894533518146653	1	0.790215793965107	1	0.875666381710967	0.991462100285771	0.300758246146005	0.1092745834005	0.507137591406768	0.876245298390669	0.191483662745506
chr1	26285191	26285290	100	-	exon	UBXN11	0.282426102355423	1	0.351653670629826	1	0.639545304211226	0.991462100285771	-0.0181405594780831	0.1092745834005	0.507137591406768	0.876245298390669	-0.127415142878583
chr1	26294220	26294319	100	-	exon	UBXN11	0.566095536621907	1	0.48842572986065	1	0.702227379156797	0.991462100285771	0.79148908979169	0.1092745834005	0.507137591406768	0.876245298390669	0.68221450639119
chr1	26889749	26890098	350	-	utr5	GPN2	0.564401356799705	1	0.607055407676405	1	0.681026139006293	0.991462100285771	-0.313873344641516	-0.0448687855605462	0.769302540597698	0.94986394352727	-0.26900455908097
chr1	26890587	26890686	100	-	utr3	GPATCH3	0.473878087029861	1	0.41841987066771	1	0.676154797203999	0.991462100285771	0.355835018973623	-0.0791104049871783	0.728861275360843	0.937051550249771	0.434945423960802
chr1	26890982	26891130	149	-	utr3	GPATCH3	0.28283123757695	1	0.392702359004752	1	0.733872790154824	0.991462100285771	0.01649080788757	-0.0791104049871783	0.728861275360843	0.937051550249771	0.0956012128747483
chr1	26894371	26897360	2990	-	exon	GPATCH3	0.245904909119837	1	0.181856477603659	1	0.337743183709254	0.991462100285771	0.845976608727213	-0.0791104049871783	0.728861275360843	0.937051550249771	0.925087013714392
chr1	26897459	26900021	2563	-	exon	GPATCH3	0.6968732542825	1	0.606620417555175	1	0.542764342545756	0.991462100285771	0.387158039892407	-0.0791104049871783	0.728861275360843	0.937051550249771	0.466268444879586
chr1	27006105	27006203	99	-	exon	FAM46B	0.765147998969299	1	0.749183305215966	1	0.861669803279313	0.991462100285771	0.127412058999903	-0.129784021883737	0.773026654434664	NA	0.25719608088364
chr1	27006697	27006795	99	-	exon	FAM46B	0.776223808651933	1	0.79559717931113	1	0.855974859978047	0.991462100285771	0.540439712406752	-0.129784021883737	0.773026654434664	NA	0.670223734290489
chr1	27100209	27100458	250	-	utr3	SLC9A1	0.951206243965325	1	0.872195147948265	1	0.935997345539544	0.991462100285771	0.331764323008884	0.511215004219573	0.0582177467937864	NA	-0.179450681210689
chr1	27154873	27166782	11910	-	utr5	SLC9A1	0.57767203488497	1	0.590007016498919	1	0.744273554866474	0.991462100285771	0.347968684514049	0.511215004219573	0.0582177467937864	NA	-0.163246319705524
chr1	27355283	27355382	100	-	utr3	MAP3K6	0.503995414371188	1	0.6166939375141	1	0.717605011790739	0.991462100285771	-0.0655595709337725	0.0843871916529097	0.658006625676116	0.920230715429672	-0.149946762586682
chr1	27356783	27356881	99	-	exon	MAP3K6	0.0160911307632757	1	0.0124297622289555	1	0.105560760494171	0.991462100285771	0.638752565487099	0.0843871916529097	0.658006625676116	0.920230715429672	0.554365373834189
chr1	27357475	27357575	101	-	exon	MAP3K6	0.480385819842978	1	0.576813501806637	1	0.712280859605997	0.991462100285771	-0.0317374312277069	0.0843871916529097	0.658006625676116	0.920230715429672	-0.116124622880617
chr1	27357769	27357869	101	-	exon	MAP3K6	0.743860520147154	1	0.680418090192	1	0.78450111388584	0.991462100285771	-0.00642220207653233	0.0843871916529097	0.658006625676116	0.920230715429672	-0.090809393729442
chr1	27358271	27358519	249	-	exon	MAP3K6	0.0639593423672917	1	0.100290858644192	1	0.335432352859741	0.991462100285771	0.0959434894014729	0.0843871916529097	0.658006625676116	0.920230715429672	0.0115562977485632
chr1	27363986	27364302	317	-	exon	MAP3K6	0.286412678978901	1	0.240408488232391	1	0.52656822436873	0.991462100285771	0.272330282029369	0.0843871916529097	0.658006625676116	0.920230715429672	0.187943090376459
chr1	27366595	27366892	298	-	utr5	MAP3K6	0.323771022624826	1	0.395993708020308	1	0.509443030524812	0.991462100285771	0.20663202256796	0.0843871916529097	0.658006625676116	0.920230715429672	0.122244830915051
chr1	27428907	27490108	61202	-	utr5	WASF2	0.113800661149945	1	0.153168925669416	1	0.34959497661537	0.991462100285771	-0.139421217306299	0.0778631295428047	0.603802385964672	0.906966523421568	-0.217284346849104
chr1	27547522	27547671	150	-	exon	AHDC1	0.72168853522382	1	0.757665119754444	1	0.900475535536619	0.991462100285771	0.104469575191036	-0.100411973470724	0.707811580195007	NA	0.20488154866176
chr1	27547770	27547870	101	-	exon	AHDC1	0.177839952188577	1	0.181390726914607	1	0.337161407066371	0.991462100285771	-0.198132097054656	-0.100411973470724	0.707811580195007	NA	-0.0977201235839317
chr1	27548218	27548516	299	-	exon	AHDC1	0.599239665288277	1	0.681903302608759	1	0.852341609638355	0.991462100285771	0.0135371289640316	-0.100411973470724	0.707811580195007	NA	0.113949102434756
chr1	27549261	27549907	647	-	exon	AHDC1	0.904802381752261	1	0.990527728091053	1	0.959418619283765	0.991462100285771	-0.0820859886702535	-0.100411973470724	0.707811580195007	NA	0.0183259848004704
chr1	27550802	27550951	150	-	exon	AHDC1	0.604258907810968	1	0.565592177840953	1	0.749702103011727	0.991462100285771	-0.273404154133399	-0.100411973470724	0.707811580195007	NA	-0.172992180662675
chr1	27551050	27551547	498	-	exon	AHDC1	0.230967948775224	1	0.292983216339287	1	0.600472155553954	0.991462100285771	-0.31959361134995	-0.100411973470724	0.707811580195007	NA	-0.219181637879226
chr1	27551746	27551845	100	-	exon	AHDC1	0.726269348843155	1	0.727852030380507	1	0.834378498257873	0.991462100285771	0.0824905220832257	-0.100411973470724	0.707811580195007	NA	0.18290249555395
chr1	27558795	27603556	44762	-	utr5	AHDC1	0.229675336516197	1	0.311913399331763	1	0.441067901653742	0.991462100285771	-0.0888740725479158	-0.100411973470724	0.707811580195007	NA	0.0115379009228082
chr1	28642787	28642936	150	-	utr5	TAF12	0.330715785066912	1	0.262837892125922	1	0.505253486509274	0.991462100285771	-0.0269713767196544	-0.154909282091663	0.34672615087619	0.801910748924946	0.127937905372009
chr1	29120971	29121071	101	-	exon	TMEM200B	0.708272834360082	1	0.71211718745526	1	0.822149895321365	0.991462100285771	-0.35004687236982	-1.03221837621378	0.0871342709574632	NA	0.682171503843956
chr1	29121270	29121369	100	-	exon	TMEM200B	0.305662196501204	1	0.127841801304926	1	0.580209331229117	0.991462100285771	-0.799775201292257	-1.03221837621378	0.0871342709574632	NA	0.23244317492152
chr1	29121817	29122432	616	-	utr5	TMEM200B	0.639593590485078	1	0.585673491506423	1	0.730844525143625	0.991462100285771	-0.447276464805622	-1.03221837621378	0.0871342709574632	NA	0.584941911408155
chr1	29148442	29150118	1677	-	exon	SRSF4	0.861884489768448	1	0.960280203028788	1	0.552990223760341	0.991462100285771	-0.355305435652841	-0.202091936847907	0.339997300942152	0.797943922837221	-0.153213498804934
chr1	29181837	29181937	101	-	utr5	SRSF4	0.83547046474036	1	0.873931258952935	1	0.845385593245156	0.991462100285771	-1.04195131114331	-0.202091936847907	0.339997300942152	0.797943922837221	-0.839859374295407
chr1	30718886	30719183	298	-	exon	MATN1	0.944896431730174	1	0.966392152892701	1	0.923657862737742	0.991462100285771	0.157452080644666	0.433693728351121	0.709657146093221	NA	-0.276241647706456
chr1	30721435	30721732	298	-	exon	MATN1	0.390157371470366	1	0.352128968338984	1	0.572712814727357	0.991462100285771	-0.018111507024588	0.433693728351121	0.709657146093221	NA	-0.451805235375709
chr1	30870213	30870363	151	-	utr3	SDC3	0.11970099507273	1	0.082841308873475	1	0.241694923898002	0.991462100285771	-0.0822559366178265	-0.491847882069819	0.394379266758184	0.828098111247858	0.409591945451992
chr1	30872851	30872950	100	-	utr3	SDC3	0.937598162159622	1	0.981652677324098	1	0.942565632591616	0.991462100285771	-0.710191502703527	-0.491847882069819	0.394379266758184	0.828098111247858	-0.218343620633708
chr1	30873050	30873149	100	-	utr3	SDC3	0.791745653340233	1	0.665741485685714	1	0.958052412002766	0.991462100285771	-0.290994793349532	-0.491847882069819	0.394379266758184	0.828098111247858	0.200853088720287
chr1	30874367	30876728	2362	-	exon	SDC3	0.37543806994623	1	0.397335522424825	1	0.0578071249548775	0.991462100285771	-0.952649630121101	-0.491847882069819	0.394379266758184	0.828098111247858	-0.460801748051282
chr1	31727216	31727316	101	-	utr3	ADGRB2	0.483067847275711	1	0.593885050037223	1	0.779625746419656	0.991462100285771	-0.005769059673326	0.184459182109792	0.291234849977204	0.765761012867906	-0.190228241783118
chr1	31727465	31727664	200	-	exon	ADGRB2	0.131854548059102	1	0.192765258824779	1	0.457462551342888	0.991462100285771	-0.169847249593314	0.184459182109792	0.291234849977204	0.765761012867906	-0.354306431703106
chr1	31727813	31728211	399	-	exon	ADGRB2	0.223977223975131	1	0.252880573350004	1	0.475548537188211	0.991462100285771	-0.194852816873815	0.184459182109792	0.291234849977204	0.765761012867906	-0.379311998983607
chr1	31730993	31731340	348	-	exon	ADGRB2	0.824651038213708	1	0.731397292079144	1	0.879819326930842	0.991462100285771	0.0403393524954752	0.184459182109792	0.291234849977204	0.765761012867906	-0.144119829614317
chr1	31756106	31756205	100	-	exon	ADGRB2	0.131945801510261	1	0.148788108255768	1	0.435665978378927	0.991462100285771	0.150626815309886	0.184459182109792	0.291234849977204	0.765761012867906	-0.0338323667999058
chr1	31756305	31756504	200	-	exon	ADGRB2	0.0864320195153091	1	0.0894786388659955	1	0.303803379060846	0.991462100285771	-0.54906525041056	0.184459182109792	0.291234849977204	0.765761012867906	-0.733524432520352
chr1	31764206	31764305	100	-	utr5	ADGRB2	0.450319444396919	1	0.227974156272169	1	0.70607960297452	0.991462100285771	-0.0385559554626719	0.184459182109792	0.291234849977204	0.765761012867906	-0.223015137572464
chr1	31814136	31814236	101	-	exon	SPOCD1	0.924019109161942	1	0.964996976743357	1	0.843526885349598	0.991462100285771	0.141611026973382	-0.127279851970141	0.708629019515105	NA	0.268890878943523
chr1	32216393	32216541	149	-	utr3	TMEM234	0.341173843729762	1	0.447510933806734	1	0.657228314771163	0.991462100285771	0.135726782526368	0.362524109420699	0.051045286838815	0.438529600989433	-0.22679732689433
chr1	32222111	32222309	199	-	exon	TMEM234	0.792042127855571	1	0.843985940240876	1	0.930979196319974	0.991462100285771	0.0779123669635265	0.362524109420699	0.051045286838815	0.438529600989433	-0.284611742457172
chr1	32334481	32334981	501	-	utr3	MARCKSL1	0.83926206851334	1	0.75537732626323	1	0.294364849085728	0.991462100285771	0.0557904990084486	-0.0206701622166898	0.914951364201919	0.985831049567301	0.0764606612251384
chr1	32335979	32336179	201	-	utr5	MARCKSL1	0.885917895454625	1	0.821861042720351	1	0.590509209924354	0.991462100285771	-0.0174378173611184	-0.0206701622166898	0.914951364201919	0.985831049567301	0.00323234485557132
chr1	32361733	32362282	550	-	utr5	FAM229A	0.429958583407827	1	0.393887245639009	1	0.528995157539007	0.991462100285771	0.17860423437787	0.101192261746724	0.79840368120298	NA	0.0774119726311458
chr1	32363679	32363779	101	-	exon	FAM229A	0.687036247531171	1	0.825075546948906	1	0.861896167935325	0.991462100285771	0.241955466732759	0.101192261746724	0.79840368120298	NA	0.140763204986035
chr1	32366496	32366695	200	-	utr3	BSDC1	0.571567293181858	1	0.459398819041742	1	0.510971911088266	0.991462100285771	0.307159366558158	0.0246617365946548	0.851375305098566	0.974952399484478	0.282497629963503
chr1	32368487	32369265	779	-	utr3	BSDC1	0.968528765829814	1	0.895604561734263	1	0.749796103702756	0.991462100285771	0.34512922658433	0.0246617365946548	0.851375305098566	0.974952399484478	0.320467489989675
chr1	32376347	32376546	200	-	utr3	BSDC1	0.929172375584294	1	0.931827948664203	1	0.759416973768433	0.991462100285771	0.0145129379808107	0.0246617365946548	0.851375305098566	0.974952399484478	-0.010148798613844
chr1	32817257	32817506	250	-	utr5	YARS	0.524608597581495	1	0.634878517149551	1	0.535069785718736	0.991462100285771	-0.39266904148734	0.0662421566535075	0.554493366994881	0.891554236148104	-0.458911198140847
chr1	32817705	32818103	399	-	utr5	YARS	0.72588946028754	1	0.818903809061516	1	0.758364425536173	0.991462100285771	0.0344864100217046	0.0662421566535075	0.554493366994881	0.891554236148104	-0.0317557466318029
chr1	32863364	32863463	100	-	utr3	FNDC5	0.149919702652222	1	0.14006858838745	1	0.457976093037836	0.991462100285771	-0.748737286309847	0.0716042769937583	0.856701726168302	NA	-0.820341563303605
chr1	32901243	32901389	147	-	utr5	TMEM54	0.183075156122431	1	0.167904004164226	1	0.224631277827446	0.991462100285771	0.329146380744517	0.129191087617386	0.707662148755603	0.933916596924825	0.199955293127131
chr1	32937036	32937183	148	-	utr3	RNF19B	0.600704810396761	1	0.751533809102306	1	0.890297800272544	0.991462100285771	-0.261939942238493	-0.267207123319766	0.0872452029420627	0.541595277367685	0.00526718108127266
chr1	32964193	32964340	148	-	exon	RNF19B	0.76550141830403	1	0.721530580943606	1	0.775499984166058	0.991462100285771	-0.400586231895375	-0.267207123319766	0.0872452029420627	0.541595277367685	-0.133379108575609
chr1	32964587	32964685	99	-	exon	RNF19B	0.996120771941102	1	0.956557226340915	1	0.899688291665018	0.991462100285771	-0.163226549287198	-0.267207123319766	0.0872452029420627	0.541595277367685	0.103980574032568
chr1	33008338	33008438	101	-	utr3	AK2	0.256038283158362	1	0.334270726566624	1	0.519072494895596	0.991462100285771	0.431296959929431	-0.0356360534707707	0.770432681305909	0.949964127156271	0.466933013400202
chr1	33036783	33036882	100	-	utr5	AK2	0.420980131507533	1	0.500808285181305	1	0.771429215362666	0.991462100285771	-0.622954169637185	-0.0356360534707707	0.770432681305909	0.949964127156271	-0.587318116166415
chr1	33159743	33159842	100	-	exon	TRIM62	0.0767747701479391	1	0.066221393481782	1	0.238860854452589	0.991462100285771	-0.441685521767868	-0.00859706937670515	0.980315022798793	NA	-0.433088452391163
chr1	33324070	33324169	100	-	utr3	PHC2	0.610659211101218	1	0.702738023678042	1	0.696312737596947	0.991462100285771	-0.18424510026416	-0.121800877651798	0.530859234601747	0.884942846850283	-0.0624442226123613
chr1	33324764	33324963	200	-	utr3	PHC2	0.488271025570745	1	0.397051074323355	1	0.569016831603499	0.991462100285771	-0.28300299290575	-0.121800877651798	0.530859234601747	0.884942846850283	-0.161202115253952
chr1	34855715	34855865	151	-	exon	SMIM12	0.226511118450246	1	0.365547171927797	1	0.418602487508583	0.991462100285771	-0.03819665846921	0.0492726397957602	0.769540786698321	0.94986394352727	-0.0874692982649702
chr1	34859666	34859766	101	-	utr5	SMIM12	0.809790600125105	1	0.768063743848024	1	0.904785052360557	0.991462100285771	-0.339025989795875	0.0492726397957602	0.769540786698321	0.94986394352727	-0.388298629591636
chr1	34904381	34904481	101	-	exon	DLGAP3	0.590590077599239	1	0.544701267459473	1	0.80496066050961	0.991462100285771	0.300428663824323	-0.209706352963489	0.69288520907355	NA	0.510135016787811
chr1	34904630	34904779	150	-	exon	DLGAP3	0.2829925204311	1	0.284757577290792	1	0.53845963562308	0.991462100285771	-0.574967137233367	-0.209706352963489	0.69288520907355	NA	-0.365260784269878
chr1	35192450	35193048	599	-	exon	SFPQ	0.522845804248212	1	0.443584749927793	1	0.00330450456384501	0.991462100285771	-1.8850880356358	-0.478419627325876	0.356093922266534	0.805256994753158	-1.40666840830993
chr1	35506953	35507103	151	-	exon	KIAA0319L	0.606078892889895	1	0.836065197392813	1	0.908500149042565	0.991462100285771	0.0690722379683893	0.00495959255189187	0.964904658771712	0.993705020257005	0.0641126454164974
chr1	35557800	35557900	101	-	utr5	KIAA0319L	0.341908447197313	1	0.407221794538166	1	0.586566986368531	0.991462100285771	-0.0265354441735825	0.00495959255189187	0.964904658771712	0.993705020257005	-0.0314950367254744
chr1	35715764	35716211	448	-	exon	C1orf216	0.447526757565572	1	0.349596264577671	1	0.317048155488847	0.991462100285771	0.22796414137706	-0.134156727616175	0.417231037390005	0.835828134851013	0.362120868993236
chr1	35718776	35718975	200	-	utr5	C1orf216	0.185324524507417	1	0.158432366003378	1	0.274016047432378	0.991462100285771	0.0604437743353844	-0.134156727616175	0.417231037390005	0.835828134851013	0.19460050195156
chr1	35720814	35720962	149	-	utr3	CLSPN	0.852479637671031	1	0.716143838253834	1	0.791346636028591	0.991462100285771	0.117659806986224	0.0151966861006479	0.906306779218436	0.985825236196174	0.102463120885577
chr1	35760578	35760677	100	-	exon	CLSPN	0.906237165340114	1	0.95207831256386	1	0.951808409890743	0.991462100285771	0.0578939311000339	0.0151966861006479	0.906306779218436	0.985825236196174	0.042697244999386
chr1	35769868	35769967	100	-	utr5	CLSPN	0.411424686735076	1	0.448454065868929	1	0.33063627653448	0.991462100285771	-0.570340386481354	0.0151966861006479	0.906306779218436	0.985825236196174	-0.585537072582002
chr1	36137166	36137265	100	-	utr3	TRAPPC3	0.504338373309383	1	0.555280286336808	1	0.712023972795509	0.991462100285771	-0.143059352463264	-0.0858931937167771	0.544946111180695	0.887651292978104	-0.0571661587464868
chr1	36322176	36323587	1412	-	utr3	EVA1B	0.365624560808186	1	0.413694073789412	1	0.400437699039433	0.991462100285771	-0.577494368625774	-0.542341791636763	0.406885888836062	NA	-0.0351525769890109
chr1	36361229	36362596	1368	-	utr5	STK40	0.907474134947087	1	0.783212294245447	1	0.896785200052123	0.991462100285771	0.0820253401215914	-0.0962574043970704	0.469520081148895	0.860735043970278	0.178282744518662
chr1	36385796	36385896	101	-	utr5	STK40	0.2566388659743	1	0.21252383883687	1	0.219375731547906	0.991462100285771	0.20416597426298	-0.0962574043970704	0.469520081148895	0.860735043970278	0.30042337866005
chr1	36393830	36397693	3864	-	utr5	LSM10	0.415734577821716	1	0.633752326938853	1	0.778757828525788	0.991462100285771	-0.220269144041548	-0.251904287138628	0.221943430698507	0.713151064763793	0.03163514309708
chr1	37514674	37514774	101	-	utr5	MEAF6	0.276751974962759	1	0.283327851687193	1	0.261352756241507	0.991462100285771	-0.319906267337973	-0.0211497614740176	0.877250636697514	0.980935089167237	-0.298756505863955
chr1	37540632	37548847	8216	-	exon	SNIP1	0.0656897953734934	1	0.18349261665702	1	0.413135222311954	0.991462100285771	-0.0600288971189437	-0.107357572988798	0.531491474105389	0.885065249259579	0.0473286758698543
chr1	37552745	37554252	1508	-	utr5	SNIP1	0.388866816467407	1	0.368521396396758	1	0.345527483980551	0.991462100285771	0.207007840787502	-0.107357572988798	0.531491474105389	0.885065249259579	0.3143654137763
chr1	37690332	37690481	150	-	utr5	C1orf109	0.846867140437395	1	0.966159998525665	1	0.959603048887046	0.991462100285771	-0.451376810665596	-0.225239249886159	0.128576948762715	0.602683593558749	-0.226137560779437
chr1	37718378	37718477	100	-	utr3	EPHA10	0.0432870342865851	1	0.0260833161936297	1	0.0839269686564042	0.991462100285771	1.00190623904676	0.166302567471547	0.544148925318964	0.887542132709482	0.835603671575209
chr1	37735320	37752954	17635	-	utr5	EPHA10	0.695797984468567	1	0.620130196294186	1	0.724787668027722	0.991462100285771	0.300597646722655	0.166302567471547	0.544148925318964	0.887542132709482	0.134295079251108
chr1	37808037	37808185	149	-	utr5	YRDC	0.663922599858831	1	0.718818080307246	1	0.78738659746501	0.991462100285771	-0.528518842906769	-0.0981748766168255	0.566009521198658	0.895407693690536	-0.430343966289943
chr1	37815348	37815497	150	-	exon	MTF1	0.400650622109984	1	0.369151392212625	1	0.595313530481268	0.991462100285771	0.26003231821313	0.222170553758832	0.192833095064004	0.684303352722179	0.0378617644542983
chr1	38045107	38045206	100	-	utr3	POU3F1	0.548486536653678	1	0.492527405078704	1	0.729039685090614	0.991462100285771	-1.06787348887489	-1.99006449009923	0.0537304942885082	NA	0.922191001224341
chr1	38045405	38045752	348	-	exon	POU3F1	0.218826793458031	1	0.0939847601246985	1	0.475335127790383	0.991462100285771	-1.30037581443465	-1.99006449009923	0.0537304942885082	NA	0.689688675664577
chr1	38046099	38046199	101	-	exon	POU3F1	0.483776112510694	1	0.999592192257443	1	NA	NA	-1.75295800114179	-1.99006449009923	0.0537304942885082	NA	0.237106488957441
chr1	38046447	38046546	100	-	exon	POU3F1	0.541576368058795	1	0.999698897265778	1	NA	NA	-1.48529155697434	-1.99006449009923	0.0537304942885082	NA	0.504772933124882
chr1	39525122	39525221	100	-	exon	RP11-69E11.4	0.553364460505282	1	0.604702181625794	1	0.749875847697992	0.991462100285771	-0.417716758123249	0.105777319886614	0.737138977112773	NA	-0.523494078009863
chr1	39576042	39576142	101	-	utr5	PABPC4	0.783955873301966	1	0.853802175040998	1	0.951028063481863	0.991462100285771	-0.772301695083927	-0.374955895881102	0.051044076995512	0.438529600989433	-0.397345799202824
chr1	39576491	39576690	200	-	utr5	PABPC4	0.703665635416007	1	0.581564056503232	1	0.681827721864353	0.991462100285771	-0.450592232871368	-0.374955895881102	0.051044076995512	0.438529600989433	-0.0756363369902658
chr1	39625340	39625587	248	-	utr3	HEYL	0.0630436900385683	1	0.0593470606442633	1	0.256172645632008	0.991462100285771	0.407072571656651	0.0898491641647333	0.726710194893885	0.937051550249771	0.317223407491917
chr1	39625686	39625785	100	-	utr3	HEYL	0.444601184986868	1	0.479816864692021	1	0.729806149085989	0.991462100285771	-0.0561347043466306	0.0898491641647333	0.726710194893885	0.937051550249771	-0.145983868511364
chr1	39625884	39626032	149	-	utr3	HEYL	0.162840489806541	1	0.216278019656907	1	0.497303990079264	0.991462100285771	-0.157547757220846	0.0898491641647333	0.726710194893885	0.937051550249771	-0.247396921385579
chr1	39639549	39639648	100	-	utr5	HEYL	0.120055752958709	1	0.111270386305578	1	0.311811348212907	0.991462100285771	-0.211959650664814	0.0898491641647333	0.726710194893885	0.937051550249771	-0.301808814829547
chr1	39671942	39672038	97	-	exon	NT5C1A	0.780913011511544	1	0.827716966446426	1	0.923491031197114	0.991462100285771	-0.275466591134907	-0.245286900343931	0.434024780996748	NA	-0.030179690790976
chr1	39682369	39682468	100	-	utr3	HPCAL4	0.841524627609671	1	0.757869846887701	1	0.734965813732921	0.991462100285771	-0.226349835967052	-0.345964017510742	0.0208985693025028	0.309547685500942	0.11961418154369
chr1	39684018	39684117	100	-	exon	HPCAL4	0.0120467778183842	1	0.00937054887249508	1	0.117597457017065	0.991462100285771	0.34501297291802	-0.345964017510742	0.0208985693025028	0.309547685500942	0.690976990428762
chr1	39684506	39691441	6936	-	utr5	HPCAL4	0.162088143787618	1	0.182489322639324	1	0.238555707717084	0.991462100285771	-0.47838827976672	-0.345964017510742	0.0208985693025028	0.309547685500942	-0.132424262255978
chr1	39763743	39764723	981	-	exon	BMP8B	0.497438995078953	1	0.552628018132399	1	0.633371539704787	0.991462100285771	-0.00108401150798691	-0.0221724128205767	0.929672042036802	0.988661540500739	0.0210884013125898
chr1	39769671	39769770	100	-	utr3	OXCT2	0.346839803568075	1	0.326773358766095	1	0.655934144485378	0.991462100285771	0.221152178526987	0.383121321415834	0.714837831762045	NA	-0.161969142888847
chr1	39788662	39788861	200	-	utr5	BMP8B	0.853513015733202	1	0.801818440494418	1	0.806516293793057	0.991462100285771	-0.996658813722095	-0.0221724128205767	0.929672042036802	0.988661540500739	-0.974486400901519
chr1	39895972	39896071	100	-	utr3	MYCL	0.783418874713363	1	0.858583400702971	1	0.872221750484224	0.991462100285771	0.126393128951547	0.0515823894202091	0.808702462156222	0.961876252326316	0.074810739531338
chr1	39900888	39901881	994	-	utr5	MYCL	0.862114463406228	1	0.93191366915187	1	0.957684272914552	0.991462100285771	-0.05839455045422	0.0515823894202091	0.808702462156222	0.961876252326316	-0.109976939874429
chr1	40257669	40257868	200	-	exon	RP1-39G22.7	0.407884612641837	1	0.329153455894035	1	0.51750895927787	0.991462100285771	0.00328468422674882	-0.470539280604731	0.0212358262822288	0.31135440280309	0.47382396483148
chr1	40301030	40302735	1706	-	utr3	COL9A2	0.808344781724176	1	0.92377168875428	1	0.965874677551299	0.991462100285771	-0.135561491959229	-0.27845193590319	0.21826485917457	0.709150237021325	0.142890443943961
chr1	40303155	40304948	1794	-	exon	COL9A2	0.671002801346631	1	0.80301315669047	1	0.909607153161447	0.991462100285771	-0.0808091541967822	-0.27845193590319	0.21826485917457	0.709150237021325	0.197642781706408
chr1	40306187	40308231	2045	-	exon	COL9A2	0.132436317747187	1	0.106110501939916	1	0.372884945558353	0.991462100285771	-0.314636349835055	-0.27845193590319	0.21826485917457	0.709150237021325	-0.0361844139318644
chr1	40310735	40312109	1375	-	exon	COL9A2	0.914155652100098	1	0.820529586696127	1	0.857629852227567	0.991462100285771	0.215195345664423	-0.27845193590319	0.21826485917457	0.709150237021325	0.493647281567613
chr1	40626616	40626716	101	-	exon	RIMS3	0.66052641759028	1	0.555067856945506	1	0.743008393750933	0.991462100285771	-0.180200704485547	-0.0909790967545344	0.487893607174908	0.867610190751893	-0.0892216077310123
chr1	40635946	40641796	5851	-	exon	RIMS3	0.041032641557296	1	0.0973568323186792	1	0.467634151638045	0.991462100285771	-0.0230723332817488	-0.0909790967545344	0.487893607174908	0.867610190751893	0.0679067634727856
chr1	40665457	40665657	201	-	utr5	RIMS3	0.533935354468031	1	0.494916533623158	1	0.696184919016982	0.991462100285771	0.0544241161783953	-0.0909790967545344	0.487893607174908	0.867610190751893	0.14540321293293
chr1	40691620	40692066	447	-	exon	NFYC-AS1	0.153470060161414	1	0.131328043773157	1	0.131848292791445	0.991462100285771	0.0100945643835124	0.318600559442077	0.197559966579656	0.690453912477209	-0.308505995058564
chr1	41020810	41020959	150	-	utr5	SLFNL1	0.237723267621938	1	0.211703129173808	1	0.463068234126593	0.991462100285771	0.8300531577744	0.204945127637467	0.353113119781247	0.80372418631082	0.625108030136933
chr1	41510705	41510805	101	-	exon	HIVEP3	0.957487643088935	1	0.999560666789161	1	NA	NA	0.085641586131755	0.0835936983964433	0.814479986796994	NA	0.00204788773531168
chr1	41513501	41513750	250	-	exon	HIVEP3	0.847775482228262	1	0.827160155163634	1	0.829489952342349	0.991462100285771	-0.106280054984804	0.0835936983964433	0.814479986796994	NA	-0.189873753381248
chr1	42335386	42335575	190	-	exon	RP11-223A3.1	0.00963122112714611	1	0.00624755450587897	1	0.0703281739393662	0.991462100285771	0.0042200815450362	-1.19902612975369	0.258944075516326	NA	1.20324621129872
chr1	42746534	42746882	349	-	utr3	P3H1	0.199609901803809	1	0.16880030546682	1	0.31327984931018	0.991462100285771	0.55904725920839	0.190779423420632	0.147052498986755	0.631230060356478	0.368267835787758
chr1	42766587	42766985	399	-	utr5	P3H1	0.540547805550359	1	0.454112464660541	1	0.361059818037878	0.991462100285771	0.210789930837404	0.190779423420632	0.147052498986755	0.631230060356478	0.0200105074167719
chr1	42943272	42951660	8389	-	exon	SLC2A1	0.35300625065801	1	0.434320495398951	1	0.748748815354623	0.991462100285771	-0.513562431957365	-0.544255474400422	0.00800643094309111	0.218614676244628	0.030693042443057
chr1	42958675	42958874	200	-	utr5	SLC2A1	0.112206540314576	1	0.0984049502483475	1	0.212935038051076	0.991462100285771	-0.84658457430093	-0.544255474400422	0.00800643094309111	0.218614676244628	-0.302329099900508
chr1	43170756	43170953	198	-	exon	EBNA1BP2	0.533117944277969	1	0.402930583837721	1	0.456815870220248	0.991462100285771	0.0935986431570227	-0.248286950736199	0.107705327185501	0.573694652736006	0.341885593893222
chr1	43172075	43172273	199	-	utr5	EBNA1BP2	0.200007390921903	1	0.136641882329526	1	0.319477054748858	0.991462100285771	-0.0396223380467162	-0.248286950736199	0.107705327185501	0.573694652736006	0.208664612689483
chr1	43991847	43996536	4690	-	utr3	SLC6A9	0.743075053337049	1	0.931781519959801	1	0.948808837839529	0.991462100285771	0.0923548146737608	0.665711241481827	0.00109925742153226	0.0796852432853779	-0.573356426808066
chr1	44354911	44355160	250	-	utr5	ERI3	0.199666916169069	1	0.174131314004414	1	0.328088422571056	0.991462100285771	0.161191769464967	-0.0644978397090214	0.656299045901384	0.919280943503031	0.225689609173989
chr1	44660271	44674455	14185	-	utr5	TMEM53	0.0865473902766103	1	0.129367201148104	1	0.658905507614795	0.991462100285771	-0.180906734597072	-0.190190435217853	0.485218066631223	NA	0.00928370062078104
chr1	44775619	44775762	144	-	exon	RP11-269F19.2	0.337547155194897	1	0.286265443298233	1	0.466807643282701	0.991462100285771	-0.0702611487553744	-0.30460496690136	0.623969454401113	NA	0.234343818145985
chr1	45004063	45004326	264	-	exon	HECTD3	0.92853734948492	1	0.799045393420363	1	0.870391829907962	0.991462100285771	0.238505637942499	0.045151995412106	0.78091406527766	0.952622908562272	0.193353642530393
chr1	45010600	45011180	581	-	exon	HECTD3	0.114780164817686	1	0.0987195133372054	1	0.156632850035346	0.991462100285771	0.000923182651581989	0.045151995412106	0.78091406527766	0.952622908562272	-0.044228812760524
chr1	45206084	45206533	450	-	utr5	ZSWIM5	0.733262222281844	1	0.788966635598719	1	0.899097917081042	0.991462100285771	-0.113017203792174	0.257349455309028	0.380620262908924	NA	-0.370366659101202
chr1	45331463	45331913	451	-	utr3	MUTYH	0.627679253869996	1	0.547315435705165	1	0.721212777232017	0.991462100285771	0.363481495939744	-0.0690031407731082	0.693125189562414	0.932520443382769	0.432484636712852
chr1	45334396	45338219	3824	-	utr3	MUTYH	0.43561324510565	1	0.570067641587126	1	0.863499531449331	0.991462100285771	0.0541656899771061	-0.0690031407731082	0.693125189562414	0.932520443382769	0.123168830750214
chr1	45340124	45340371	248	-	utr5	MUTYH	0.2831490297869	1	0.336777035449856	1	0.545223360056296	0.991462100285771	-0.169064144229372	-0.0690031407731082	0.693125189562414	0.932520443382769	-0.100061003456264
chr1	46198394	46219755	21362	-	utr5	POMGNT1	0.24235147534879	1	0.428731418408428	1	0.700796700973318	0.991462100285771	-0.0640618640946421	0.0617524667132304	0.645699127041783	0.91781961609027	-0.125814330807872
chr1	46219855	46219955	101	-	utr5	POMGNT1	0.963385809322806	1	0.961717124329806	1	0.950628395058413	0.991462100285771	0.118806221226055	0.0617524667132304	0.645699127041783	0.91781961609027	0.0570537545128248
chr1	46285498	46285946	449	-	exon	LRRC41	0.502828474142312	1	0.630597007105173	1	0.707418179269106	0.991462100285771	-0.338304291804981	-0.048618940236569	0.693396935826689	0.932520443382769	-0.289685351568412
chr1	46303210	46303310	101	-	utr5	LRRC41	0.469814574541245	1	0.416416028796524	1	0.543841132614702	0.991462100285771	-0.364461961350106	-0.048618940236569	0.693396935826689	0.932520443382769	-0.315843021113537
chr1	46613316	46613415	100	-	utr5	MOB3C	0.387830064463983	1	0.357324654169386	1	0.61352535480249	0.991462100285771	-1.02750663668119	0.128172530815314	0.680141279322316	NA	-1.1556791674965
chr1	46668121	46673568	5448	-	utr5	ATPAF1	0.0949428485685048	1	0.0683658634431471	1	0.1442219309802	0.991462100285771	0.117738567680691	0.0714431793031571	0.583692504906452	0.90119748588192	0.0462953883775341
chr1	46718116	46718216	101	-	utr5	EFCAB14	0.19750793166705	1	0.229213625267066	1	0.430244575836872	0.991462100285771	-0.437594724042315	0.29957595628304	0.111069986736265	0.579767322277139	-0.737170680325355
chr1	46718715	46719064	350	-	utr5	EFCAB14	0.757532729221749	1	0.822279645605509	1	0.882769933486629	0.991462100285771	-0.440589533486715	0.29957595628304	0.111069986736265	0.579767322277139	-0.740165489769755
chr1	47433018	47433117	100	-	exon	FOXD2-AS1	0.329596841912213	1	0.377017797278642	1	0.666399539514459	0.991462100285771	-0.482149944044382	-0.0378495842321993	0.858322222969654	0.976124161311775	-0.444300359812183
chr1	47433412	47433510	99	-	exon	FOXD2-AS1	0.946740499392533	1	0.87920739757007	1	0.956012687590522	0.991462100285771	0.169903376310392	-0.0378495842321993	0.858322222969654	0.976124161311775	0.207752960542591
chr1	47766015	47775427	9413	-	exon	TRABD2B	0.532288740142435	1	0.484451161943235	1	0.856739177621262	0.991462100285771	0.510019837790954	0.400145373911765	0.18532426870426	NA	0.109874463879189
chr1	47996745	47996895	151	-	utr5	TRABD2B	0.349116218807953	1	0.163095085502873	1	0.740377969077976	0.991462100285771	0.812264709271276	0.400145373911765	0.18532426870426	NA	0.412119335359511
chr1	50418840	50419038	199	-	exon	DMRTA2	0.332211823994746	1	0.29092286267511	1	0.410644483989495	0.991462100285771	0.11720528045599	-0.481824452758218	0.0194828027812904	0.303355276307261	0.599029733214208
chr1	50419336	50419633	298	-	exon	DMRTA2	0.468981031220514	1	0.407297253620841	1	0.422439921817111	0.991462100285771	-0.222695376073637	-0.481824452758218	0.0194828027812904	0.303355276307261	0.259129076684581
chr1	50419732	50421323	1592	-	exon	DMRTA2	0.914155608687779	1	0.958917660773433	1	0.934216792330045	0.991462100285771	0.170834720237123	-0.481824452758218	0.0194828027812904	0.303355276307261	0.652659172995341
chr1	50423302	50423401	100	-	utr5	DMRTA2	0.890351811302912	1	0.981045888523846	1	0.947679616908938	0.991462100285771	0.0486391240138463	-0.481824452758218	0.0194828027812904	0.303355276307261	0.530463576772064
chr1	50475613	50491726	16114	-	exon	FAF1	0.457743017980882	1	0.570080800898348	1	0.67611628438241	0.991462100285771	-0.207685536923826	-0.238473536696421	0.166428826996064	0.653733106823191	0.0307879997725949
chr1	50959863	50960063	201	-	utr5	FAF1	0.868462978035606	1	0.737767191261295	1	0.91310903742649	0.991462100285771	-0.534422367117777	-0.238473536696421	0.166428826996064	0.653733106823191	-0.295948830421356
chr1	50960163	50960263	101	-	utr5	FAF1	0.699533722476502	1	0.744025836914146	1	0.670965661429631	0.991462100285771	-0.803835882058226	-0.238473536696421	0.166428826996064	0.653733106823191	-0.565362345361806
chr1	51321734	51322175	442	-	utr5	TTC39A	0.645333488864622	1	0.596800730420588	1	0.567889232459922	0.991462100285771	0.187861157109001	0.0973648093863887	0.588335342905931	0.9017100742792	0.0904963477226123
chr1	51878337	51878687	351	-	utr5	NRDC	0.627786503691942	1	0.534935063506347	1	0.483730959572355	0.991462100285771	-0.0987275045567856	-0.0498939409720014	0.653388083582773	0.919280943503031	-0.0488335635847842
chr1	51990564	51990664	101	-	utr5	RAB3B	0.697962306127698	1	0.664544657636903	1	0.809865528903697	0.991462100285771	-0.624551618455805	-0.0573038264618832	0.710543497273107	0.93449118661961	-0.567247791993922
chr1	52033180	52033743	564	-	utr3	TXNDC12	0.824631790099646	1	0.725498663510024	1	0.508855916206863	0.991462100285771	0.287936143230167	0.125983031942811	0.289756926960074	0.765181983716519	0.161953111287356
chr1	52055127	52055226	100	-	utr5	TXNDC12	0.435772994042688	1	0.484185498782746	1	0.473645309543233	0.991462100285771	-0.419857494018192	0.125983031942811	0.289756926960074	0.765181983716519	-0.545840525961003
chr1	52055376	52055475	100	-	utr5	TXNDC12	0.507895770446425	1	0.651512983725221	1	0.732627155677748	0.991462100285771	0.0139141323500107	0.125983031942811	0.289756926960074	0.765181983716519	-0.1120688995928
chr1	52356197	52356297	101	-	exon	CC2D1B	0.744757407293276	1	0.844928665057781	1	0.841172629573253	0.991462100285771	0.661133298772863	0.100889202248442	0.444971720464417	0.848175835291276	0.560244096524421
chr1	52358441	52359082	642	-	exon	CC2D1B	0.783323807254267	1	0.653107231880063	1	0.692806753428685	0.991462100285771	0.439322974580375	0.100889202248442	0.444971720464417	0.848175835291276	0.338433772331933
chr1	52359745	52360575	831	-	exon	CC2D1B	0.284923043025042	1	0.269835851344426	1	0.541239958912395	0.991462100285771	0.423454446256551	0.100889202248442	0.444971720464417	0.848175835291276	0.32256524400811
chr1	52360825	52364559	3735	-	exon	CC2D1B	0.847223608604686	1	0.958255772516425	1	0.970029733583942	0.991462100285771	0.145781435921498	0.100889202248442	0.444971720464417	0.848175835291276	0.0448922336730564
chr1	52552955	52553437	483	-	utr5	ZCCHC11	0.726260941102514	1	0.670325582754723	1	0.806604451243961	0.991462100285771	-0.0430283905624087	0.157298835597078	0.196269147284541	0.688310251863398	-0.200327226159487
chr1	52687673	52687772	100	-	utr3	COA7	0.54499887938718	1	0.648022394672651	1	0.981488707344582	0.991462100285771	-0.311937571285787	-0.0988165784402932	0.492149663281845	0.868940421448504	-0.213120992845494
chr1	52904699	52904898	200	-	utr3	ECHDC2	0.20983148404013	1	0.181235324960488	1	0.495927966625706	0.991462100285771	0.163571998785917	0.0989064671111097	0.51540760716765	0.87953449925457	0.0646655316748068
chr1	52911663	52911808	146	-	utr3	ECHDC2	0.112980304701615	1	0.0919332658674814	1	0.403831934121607	0.991462100285771	0.383578214312926	0.0989064671111097	0.51540760716765	0.87953449925457	0.284671747201816
chr1	52921524	52921724	201	-	utr5	ECHDC2	0.199368597897549	1	0.167101027579041	1	0.326841373775482	0.991462100285771	0.235076172479142	0.0989064671111097	0.51540760716765	0.87953449925457	0.136169705368033
chr1	53220268	53220617	350	-	utr5	C1orf123	0.50133902640424	1	0.652693358760218	1	0.678832953905415	0.991462100285771	-0.30041278244284	0.0137131969589301	0.920052621057118	0.987372695682859	-0.31412597940177
chr1	53276715	53276964	250	-	exon	LRP8	0.734426751107867	1	0.688494755051303	1	0.793932069279082	0.991462100285771	-0.0935595703283965	-0.00161756819189521	0.992169304803244	0.997131809518196	-0.0919420021365013
chr1	53594189	53594337	149	-	exon	GLIS1	0.505935475100305	1	0.465483838970179	1	0.757761792460504	0.991462100285771	-0.191937122186279	-0.506323351977693	0.497870273195065	NA	0.314386229791414
chr1	53594683	53594782	100	-	exon	GLIS1	0.343795442941816	1	0.301398143865034	1	0.579180848755256	0.991462100285771	-0.162764092257696	-0.506323351977693	0.497870273195065	NA	0.343559259719997
chr1	54053104	54053454	351	-	utr5	TMEM59	0.89526347611041	1	0.937718929872055	1	0.914622574928561	0.991462100285771	-0.0530529921557543	0.282367692988389	0.015307674780469	0.274684931388546	-0.335420685144143
chr1	54174288	54174388	101	-	utr3	CYB5RL	0.250333601796144	1	0.214062464393546	1	0.442570864396353	0.991462100285771	0.237042342912237	-0.133822794742132	0.407903180290612	0.834021512605438	0.370865137654369
chr1	54406040	54406139	100	-	utr5	SSBP3	0.653373863851704	1	0.277516245288606	1	0.693313607898507	0.991462100285771	-0.0318509119007422	-0.198303588757469	0.531749228174265	NA	0.166452676856727
chr1	54609475	54609769	295	-	exon	FAM151A	0.53896535132781	1	0.618139795624806	1	0.770293414808642	0.991462100285771	0.354024806728811	0.169679887750901	0.867793717821955	NA	0.18434491897791
chr1	54757896	54757996	101	-	exon	PARS2	0.0934931302343425	1	0.132896698904811	1	0.381806224193376	0.991462100285771	-0.330444454743908	-0.192877269254023	0.323103118099411	0.786373408070934	-0.137567185489885
chr1	54758745	54758945	201	-	exon	PARS2	0.158072870061149	1	0.148355204106205	1	0.332954654383768	0.991462100285771	0.104870537530288	-0.192877269254023	0.323103118099411	0.786373408070934	0.297747806784311
chr1	54851583	54851733	151	-	utr3	DHCR24	0.92121344534162	1	0.899753976750308	1	0.968660548650714	0.991462100285771	0.229762700051133	0.100313883648629	0.424715149520953	0.838854569948818	0.129448816402505
chr1	54852082	54852332	251	-	utr3	DHCR24	0.998488589434855	1	0.838825931050833	1	0.964719253228923	0.991462100285771	0.352727984260461	0.100313883648629	0.424715149520953	0.838854569948818	0.252414100611833
chr1	54886918	54887168	251	-	utr5	DHCR24	0.77303930230255	1	0.679842507916886	1	0.822272131762751	0.991462100285771	-0.0236295678259363	0.100313883648629	0.424715149520953	0.838854569948818	-0.123943451474565
chr1	55214814	55214963	150	-	exon	USP24	0.66405375207185	1	0.608655185567077	1	0.737372406804762	0.991462100285771	0.236741391655172	0.240350441178643	0.0898800792208255	0.54805487037113	-0.00360904952347063
chr1	56579077	56579376	300	-	utr5	PLPP3	0.66202143929649	1	0.585054990458769	1	0.785992325771113	0.991462100285771	-0.1014203488447	0.101767437059561	0.533036194672958	0.886192277636921	-0.203187785904261
chr1	58681898	58681998	101	-	exon	MYSM1	0.540894793304787	1	0.427918751006132	1	0.410583587848596	0.991462100285771	0.816339567939408	0.196215962607443	0.126957480038627	0.598886411034716	0.620123605331964
chr1	58782234	58782931	698	-	exon	JUN	0.158359503622059	1	0.157281296076033	1	0.0706236895737936	0.991462100285771	0.0239627761859739	-0.423115827833436	0.000220033244537089	0.0382299030905235	0.44707860401941
chr1	58783330	58783829	500	-	utr5	JUN	0.0742922265121115	1	0.165818514535519	1	0.0486022302373078	0.991462100285771	0.0366239147221909	-0.423115827833436	0.000220033244537089	0.0382299030905235	0.459739742555627
chr1	63322396	63323572	1177	-	exon	FOXD3-AS1	0.610274247698012	1	0.678661250887206	1	0.689379134059401	0.991462100285771	-0.114802511999253	-0.271475152930797	0.462677948041827	NA	0.156672640931543
chr1	63529185	63593671	64487	-	exon	DLEU2_4	0.443770435151587	1	0.546074584671588	1	0.831797561969853	0.991462100285771	-0.076336935529069	NA	NA	NA	NA
chr1	67430066	67430365	300	-	utr5	SERBP1	0.883328739595043	1	0.915866325221567	1	0.960079462885415	0.991462100285771	-0.304968757694174	-0.210725729991853	0.0577489811878885	0.461065170009211	-0.0942430277023217
chr1	67833368	67833467	100	-	utr5	GNG12	0.705830449459831	1	0.73311356776454	1	0.762930761630812	0.991462100285771	-0.286341026142877	0.101569351449964	0.468507650842656	0.860254844595353	-0.387910377592841
chr1	70354085	70354684	600	-	utr5	ANKRD13C	0.2821146189642	1	0.427309777589138	1	0.345921380913488	0.991462100285771	-0.239221890788169	-0.0414946955951764	0.774858562291177	0.951578322670258	-0.197727195192993
chr1	77683319	77683419	101	-	utr5	ZZZ3	0.956919238088594	1	0.970122767415663	1	0.95878206088826	0.991462100285771	0.0789066959947917	0.0546016643376371	0.646554517913713	0.918136900515882	0.0243050316571546
chr1	77759703	77759802	100	-	utr5	USP33	0.791825238713972	1	0.94278556803493	1	0.95899073308263	0.991462100285771	0.0464364593491518	0.0703423278168186	0.575234879029537	0.899567297884545	-0.0239058684676668
chr1	77888842	77889191	350	-	exon	NEXN-AS1	0.552130773273542	1	0.513199785548644	1	0.807056556623555	0.991462100285771	-0.326181071349522	-0.479639840133381	0.489278917174649	NA	0.153458768783859
chr1	83999000	83999150	151	-	utr5	TTLL7	0.654637084841693	1	0.666134011429345	1	0.693493804037655	0.991462100285771	0.114606817549537	0.269614908280563	0.184240319739147	0.673050644612987	-0.155008090731026
chr1	84077786	84077883	98	-	exon	RP11-486G15.2	0.349730525554183	1	0.291192254000457	1	0.477566535145228	0.991462100285771	-0.148127238148711	0.201124285628904	0.512295690895672	NA	-0.349251523777615
chr1	84574280	84574380	101	-	exon	CTBS	0.448636314238522	1	0.414147429832899	1	0.507745596309131	0.991462100285771	0.0231572922672072	-0.0182986042542235	0.914504871990195	0.985831049567301	0.0414558965214307
chr1	85200451	85201046	596	-	utr5	SYDE2	0.109722352483368	1	0.0780216941630006	1	0.11743442545173	0.991462100285771	-0.116872617665631	-0.0574291981174574	0.711569755877025	0.934546955398177	-0.0594434195481736
chr1	85259375	85259523	149	-	exon	C1orf52	0.78079713727883	1	0.674283183438727	1	0.908544709923744	0.991462100285771	-0.216581829989047	-0.227873482010519	0.123109917107332	0.597726836210625	0.0112916520214723
chr1	85276497	85276596	100	-	utr5	BCL10	0.451109411994294	1	0.394293585211229	1	0.585119587466503	0.991462100285771	-0.208531867262332	-0.214297411734478	0.212865242784291	0.70319833003407	0.00576554447214611
chr1	85464795	85465143	349	-	utr5	DDAH1	0.594368242485786	1	0.539989462600793	1	0.755105733748057	0.991462100285771	-0.615447306999759	-0.262329250748711	0.392897068675421	0.826889312386302	-0.353118056251048
chr1	90714731	90716693	1963	-	exon	BARHL2	0.614445685297931	1	0.66778770273569	1	0.627157588223345	0.991462100285771	-0.963748748086644	-0.80081757799636	0.214688836847796	NA	-0.162931170090285
chr1	91022073	91022173	101	-	utr5	ZNF644	0.503059784834809	1	0.434651726469767	1	0.540525267645688	0.991462100285771	-0.263812336749448	0.0893250780595952	0.431514538445239	0.842948626890237	-0.353137414809043
chr1	91885955	91886104	150	-	utr5	TGFBR3	0.557566069988093	1	0.508697238757002	1	0.718063544830533	0.991462100285771	-0.165225287108966	0.226923090562802	0.119710544336635	0.593755584489036	-0.392148377671768
chr1	92476092	92476190	99	-	exon	GFI1	0.00355065428354987	1	0.00546354007464933	1	0.0654774700591373	0.991462100285771	-0.172252382106855	0.1886800762123	0.497249884026588	NA	-0.360932458319155
chr1	92483464	92483562	99	-	utr5	GFI1	0.887008188100241	1	0.948930561758952	1	0.942497174636786	0.991462100285771	0.065173482954277	0.1886800762123	0.497249884026588	NA	-0.123506593258023
chr1	92784918	92785067	150	-	exon	EVI5	0.149259703296874	1	0.148225399605814	1	0.428632652455795	0.991462100285771	0.380375403891187	-0.0773271008040616	0.553336679437659	0.890578340409442	0.457702504695249
chr1	93180229	93180529	301	-	utr5	TMED5	0.170796665106791	1	0.176515771377022	1	0.175508643874245	0.991462100285771	-0.522534262442753	0.00122421706275663	0.995520495079537	0.997994847521989	-0.523758479505509
chr1	93582625	93584988	2364	-	utr5	BCAR3	0.738406600286072	1	0.85655532777964	1	0.940845468175881	0.991462100285771	-0.107864119901065	-0.25594921454727	0.179569515093983	0.668763283936659	0.148085094646205
chr1	93681276	93706114	24839	-	utr5	BCAR3	0.182886629026626	1	0.228024836069719	1	0.510274592494562	0.991462100285771	-0.303981942416057	-0.25594921454727	0.179569515093983	0.668763283936659	-0.0480327278687864
chr1	93878972	93879171	200	-	utr5	DNTTIP2	0.502728319138557	1	0.593325574743067	1	0.79363135091594	0.991462100285771	-0.408930637896674	0.0280188754530482	0.828198781188911	0.967977154229437	-0.436949513349722
chr1	94173937	94174037	101	-	exon	ARHGAP29	0.796310395714209	1	0.692635244589375	1	0.605196576764553	0.991462100285771	0.231778647070484	-0.11777648913219	0.460362402095406	0.854150524547769	0.349555136202674
chr1	94541651	94541750	100	-	utr5	F3	0.795610179699703	1	0.833693522799652	1	0.885945411854048	0.991462100285771	-0.818995571072591	0.035496993675172	0.9146746583672	NA	-0.854492564747763
chr1	94926930	94927079	150	-	utr5	CNN3	0.897894300299775	1	0.924031495977139	1	0.842878247113646	0.991462100285771	-0.307246570250617	-0.0625033109629397	0.60377750224657	0.906966523421568	-0.244743259287677
chr1	99969677	99969864	188	-	exon	RP5-884G6.2	0.430367966161754	1	0.392670717861147	1	0.561230580682295	0.991462100285771	0.0214990992406118	0.112192686665238	0.800249948648553	NA	-0.090693587424626
chr1	100265893	100266073	181	-	exon	RTCA-AS1	0.757176346161751	1	0.847891068316331	1	0.839612918885324	0.991462100285771	-0.112802683786017	0.106927890725398	0.808715007365795	NA	-0.219730574511415
chr1	100895799	100895898	100	-	utr5	EXTL2	0.0275943665107981	1	0.0292248304473078	1	0.111534359694985	0.991462100285771	-0.440137651636407	0.226153849011545	0.077027952268833	0.51583557563575	-0.666291500647952
chr1	101025890	101025989	100	-	exon	DPH5	0.499239658648455	1	0.554659969897791	1	0.63859269691741	0.991462100285771	-0.384906010990835	0.00239240396200254	0.987002821388861	0.996086187629771	-0.387298414952838
chr1	108199867	108200505	639	-	utr3	SLC25A24	0.0701521837444003	1	0.0587805131018279	1	0.0424270310546506	0.991462100285771	0.0496322028857043	-0.0403044330658271	0.761421854681758	0.947320257029612	0.0899366359515314
chr1	109279999	109280097	99	-	utr3	PSRC1	0.210104241550259	1	0.273403665145336	1	0.631123573123396	0.991462100285771	-0.432567235144428	-0.162385534614956	0.272988093488534	0.752378541393489	-0.270181700529472
chr1	109280484	109281165	682	-	exon	PSRC1	0.591411332512616	1	0.506720918564358	1	0.729881632468466	0.991462100285771	0.297022223249313	-0.162385534614956	0.272988093488534	0.752378541393489	0.459407757864269
chr1	109281759	109282005	247	-	exon	PSRC1	0.398663188650558	1	0.345030874921353	1	0.499987962081459	0.991462100285771	0.19491493809795	-0.162385534614956	0.272988093488534	0.752378541393489	0.357300472712906
chr1	109507471	109507570	100	-	exon	AMIGO1	0.498364611435733	1	0.535691902354126	1	0.791044311028152	0.991462100285771	0.544947986466984	0.328570309957973	0.214139764771839	NA	0.216377676509011
chr1	109739952	109740202	251	-	exon	GSTM3	0.794864778994004	1	0.655190403653069	1	0.867285893485202	0.991462100285771	0.0155744507079613	-0.144648417128768	0.333126533681659	0.793213625773209	0.160222867836729
chr1	110674490	110674589	100	-	exon	KCNA3	0.144394520939814	1	0.133582525908278	1	0.438864731387726	0.991462100285771	-0.731600749929097	-0.0259101970212591	0.95815603492951	NA	-0.705690552907838
chr1	110674687	110674984	298	-	utr5	KCNA3	0.389067438497513	1	0.205230744522531	1	0.655311917575165	0.991462100285771	-0.178743745992497	-0.0259101970212591	0.95815603492951	NA	-0.152833548971238
chr1	111727026	111727175	150	-	exon	FAM212B	0.630482173054184	1	0.73514278266821	1	0.824999288061872	0.991462100285771	-0.144019346724257	-0.0579226222428804	0.79441619285834	0.956368909984407	-0.0860967244813767
chr1	111727625	111727725	101	-	exon	FAM212B	0.858131196505321	1	0.795712231315997	1	0.898621079417783	0.991462100285771	0.00402442115168096	-0.0579226222428804	0.79441619285834	0.956368909984407	0.0619470433945614
chr1	111739279	111739379	101	-	utr5	FAM212B	0.191765186044892	1	0.153000660821914	1	0.386434375640715	0.991462100285771	0.0685974605011644	-0.0579226222428804	0.79441619285834	0.956368909984407	0.126520082744045
chr1	112619219	112619319	101	-	utr5	ST7L	0.888497639896521	1	0.79604676026903	1	0.85063290386853	0.991462100285771	-0.132764088470611	0.291702946217481	0.0515312643576818	0.439067370084145	-0.424467034688093
chr1	112701553	112702601	1049	-	utr3	RHOC	0.784164472458257	1	0.951409083449391	1	0.876204154932919	0.991462100285771	-0.275499233316481	-0.241533377992632	0.0681470891727467	0.491971103501914	-0.0339658553238488
chr1	112703737	112710517	6781	-	utr3	RP11-426L16.10	0.262775712428191	1	0.513959561063623	1	0.668459286760541	0.991462100285771	-0.126160497722188	NA	NA	NA	NA
chr1	112715130	112715279	150	-	utr5	PPM1J	0.205800353905553	1	0.0880874274972174	1	0.510850168333883	0.991462100285771	-0.41607945261254	-0.398732103750279	0.391233182897442	NA	-0.0173473488622612
chr1	112849855	112850249	395	-	exon	LINC01356	0.739386041541555	1	0.680716753590627	1	0.762546046753154	0.991462100285771	0.0143109197954843	-0.195049944883615	0.796278940750128	NA	0.2093608646791
chr1	112956032	112956280	249	-	utr5	SLC16A1	0.671305854805828	1	0.710284976189497	1	0.269815250189915	0.991462100285771	-0.197982345166955	0.246432236309419	0.0278116323141612	0.347915574069495	-0.444414581476374
chr1	113758991	113759141	151	-	utr5	PHTF1	0.629848048036235	1	0.707952175952015	1	0.787037673532236	0.991462100285771	0.413012168851473	0.137846166718927	0.315454606132597	0.779316638836732	0.275166002132546
chr1	113811730	113811829	100	-	exon	RSBN1	0.892822833915707	1	0.958284718451672	1	0.903867311902656	0.991462100285771	-0.535943976952738	-0.201669736351852	0.360770530868858	0.808722963524579	-0.334274240600886
chr1	113811929	113812078	150	-	exon	RSBN1	0.404809453363189	1	0.343507305904362	1	0.492541745966085	0.991462100285771	-0.442933044653957	-0.201669736351852	0.360770530868858	0.808722963524579	-0.241263308302105
chr1	114137856	114137955	100	-	utr3	SYT6	0.0573201973578376	1	0.0447243842453711	1	0.179902468598953	0.991462100285771	0.0178002452292127	-0.299241864458004	0.53377444465893	NA	0.317042109687216
chr1	114152695	114152894	200	-	utr5	SYT6	0.306158786255937	1	0.128933887205749	1	0.587847412248601	0.991462100285771	0.100207141347697	-0.299241864458004	0.53377444465893	NA	0.399449005805701
chr1	114153622	114153820	199	-	utr5	SYT6	0.655732165553139	1	0.626303399998542	1	0.802900538390679	0.991462100285771	0.0602777854501163	-0.299241864458004	0.53377444465893	NA	0.35951964990812
chr1	114510612	114511110	499	-	utr5	TRIM33	0.954431070471735	1	0.900814213900503	1	0.922236209998111	0.991462100285771	-0.0376284313522287	-0.051502627229544	0.752639820091031	0.945163453127802	0.0138741958773152
chr1	114780485	114780635	151	-	utr5	SIKE1	0.39909103851141	1	0.3408627212873	1	0.410046275472685	0.991462100285771	-0.215631570418411	-0.242574449078617	0.107489533753684	0.573660348973827	0.0269428786602058
chr1	115837738	115837938	201	-	utr3	NHLH2	0.581747437903208	1	0.617849293020309	1	0.846155296786414	0.991462100285771	0.0237533206832299	-0.563829688965777	0.237607749960138	NA	0.587583009649006
chr1	115838051	115838336	286	-	exon	NHLH2	0.6774032084226	1	0.637182667601645	1	0.859353702564539	0.991462100285771	-0.0312584589293128	-0.563829688965777	0.237607749960138	NA	0.532571230036464
chr1	115838486	115838585	100	-	utr5	NHLH2	0.411131563944566	1	0.17536178346598	1	0.7074578369487	0.991462100285771	-0.418611509368952	-0.563829688965777	0.237607749960138	NA	0.145218179596824
chr1	115838884	115838984	101	-	utr5	NHLH2	0.850165582763105	1	0.999605339997608	1	NA	NA	-0.292365626992459	-0.563829688965777	0.237607749960138	NA	0.271464061973318
chr1	116579478	116584794	5317	-	exon	IGSF3	0.609045199983061	1	0.747244096656445	1	0.839848451959486	0.991462100285771	0.17338932526061	0.246767094212153	0.114647124982751	0.582062815427268	-0.0733777689515432
chr1	116614038	116616092	2055	-	exon	IGSF3	0.181690378451434	1	0.17849945370331	1	0.401215905322533	0.991462100285771	0.402324024652299	0.246767094212153	0.114647124982751	0.582062815427268	0.155556930440146
chr1	116666744	116667705	962	-	utr5	IGSF3	0.647854974829854	1	0.818767084821008	1	0.826108232472761	0.991462100285771	0.311770854425274	0.246767094212153	0.114647124982751	0.582062815427268	0.065003760213121
chr1	119622965	119623115	151	-	exon	ZNF697	0.297652567144615	1	0.312845570688902	1	0.582102338328792	0.991462100285771	-0.389926135803714	-0.18107171117482	0.577998061344306	0.899992084235693	-0.208854424628894
chr1	119623464	119623564	101	-	exon	ZNF697	0.818660761489996	1	0.777284613968979	1	0.850548669695846	0.991462100285771	-0.786863944897282	-0.18107171117482	0.577998061344306	0.899992084235693	-0.605792233722462
chr1	119623713	119647723	24011	-	utr5	ZNF697	0.0298499322681234	1	0.0226663877142301	1	0.0274825639727317	0.991462100285771	-0.947055613799313	-0.18107171117482	0.577998061344306	0.899992084235693	-0.765983902624493
chr1	120069377	120069476	100	-	utr5	NOTCH2	0.75347664568914	1	0.816463629968972	1	0.92848578627275	0.991462100285771	0.511541654878453	0.34506120254603	0.00976755206343872	0.231741913109215	0.166480452332423
chr1	121183966	121184214	249	-	utr5	FAM72B	0.277202802668396	1	0.266570574188519	1	0.153697304748134	0.991462100285771	-0.462305767005716	0.508552763352986	0.115004648981263	NA	-0.970858530358702
chr1	145823827	145824077	251	-	utr5	RNF115	0.698945755670678	1	0.630759512107123	1	0.632321171149466	0.991462100285771	0.0160061887016549	-0.101880071520253	0.450003839911405	0.850375488776825	0.117886260221908
chr1	145960485	145960932	448	-	exon	ANKRD34A	0.484621064298707	1	0.545343888300896	1	0.724322074277798	0.991462100285771	-0.153475743545945	-0.208648495440526	0.527930147304453	NA	0.0551727518945817
chr1	145961280	145961528	249	-	exon	ANKRD34A	0.771129020586538	1	0.695254917109601	1	0.876716856617531	0.991462100285771	-0.102472191210131	-0.208648495440526	0.527930147304453	NA	0.106176304230395
chr1	145961628	145961727	100	-	exon	ANKRD34A	0.360470187020995	1	0.345885564118442	1	0.628068587592126	0.991462100285771	-0.155224271351356	-0.208648495440526	0.527930147304453	NA	0.0534242240891701
chr1	146228776	146228976	201	-	utr5	RP11-458D21.5	0.397945924370418	1	0.364752475716116	1	0.48894801047338	0.991462100285771	0.346555451130905	NA	NA	NA	NA
chr1	147171991	147172500	510	-	utr5	PRKAB2	0.565758697742311	1	0.660939446856807	1	0.554041460329307	0.991462100285771	-0.254476874219139	0.0490293226324456	0.729596054158057	0.937051550249771	-0.303506196851585
chr1	147242900	147243050	151	-	utr5	FMO5	0.683634432577422	1	0.694123965240842	1	0.841063992608798	0.991462100285771	0.201198566256284	-0.294087799500213	0.298140683363951	NA	0.495286365756496
chr1	147669898	147669998	101	-	utr5	ACP6	0.0527351170612047	1	0.047720568901624	1	0.239551718369633	0.991462100285771	0.850150887293156	-0.103763116016901	0.421000296487981	0.837972150476517	0.953914003310057
chr1	147670097	147670247	151	-	utr5	ACP6	0.962629763129537	1	0.851115602956731	1	0.927357029248354	0.991462100285771	0.130006735981544	-0.103763116016901	0.421000296487981	0.837972150476517	0.233769851998444
chr1	149913784	149913884	101	-	utr5	SV2A	0.884990814732336	1	0.97660161764025	1	0.969915114183576	0.991462100285771	0.784537086335705	0.190329904908161	0.171530592955975	0.65787451664194	0.594207181427544
chr1	149943900	149944050	151	-	exon	OTUD7B	0.286875233633598	1	0.361498805429925	1	0.37958172827602	0.991462100285771	-0.0264145859927422	0.0461584940391935	0.766838248031037	0.949144501033196	-0.0725730800319357
chr1	149944199	149944449	251	-	exon	OTUD7B	0.940083509696155	1	0.81562177221372	1	0.978504505222381	0.991462100285771	0.052315158017487	0.0461584940391935	0.766838248031037	0.949144501033196	0.00615666397829351
chr1	149944748	149945048	301	-	exon	OTUD7B	0.127546938481973	1	0.183497214085615	1	0.130638368429791	0.991462100285771	0.051964472396323	0.0461584940391935	0.766838248031037	0.949144501033196	0.0058059783571295
chr1	150010526	150010676	151	-	utr5	OTUD7B	0.320658765970646	1	0.365064019953693	1	0.513410793895266	0.991462100285771	-0.209123612372794	0.0461584940391935	0.766838248031037	0.949144501033196	-0.255282106411988
chr1	150561537	150561686	150	-	exon	ADAMTSL4-AS1	0.120963164722781	1	0.0977863413237601	1	0.272354517145241	0.991462100285771	0.0135949732417308	0.472965464063561	0.338136381496186	NA	-0.45937049082183
chr1	150578432	150578531	100	-	exon	MCL1	0.490250714016127	1	0.575620705801072	1	0.355798703979307	0.991462100285771	0.0558255686067717	0.0507238448923929	0.797730307044109	0.957480670161741	0.00510172371437882
chr1	150578894	150579589	696	-	utr5	MCL1	0.583326290377859	1	0.663921725783048	1	0.535199381507182	0.991462100285771	-0.251552526749665	0.0507238448923929	0.797730307044109	0.957480670161741	-0.302276371642057
chr1	150997245	150997395	151	-	utr3	FAM63A	0.378514597499269	1	0.487311261528241	1	0.691557305500345	0.991462100285771	0.183290326662857	0.0351095900801113	0.8462441106466	0.973616568755274	0.148180736582746
chr1	151006500	151006650	151	-	utr5	FAM63A	0.143171069466261	1	0.178225659238757	1	0.377885876769362	0.991462100285771	-0.480075082152575	0.0351095900801113	0.8462441106466	0.973616568755274	-0.515184672232686
chr1	151053062	151053162	101	-	utr3	CDC42SE1	0.431268096836506	1	0.566301758337478	1	0.76879891244505	0.991462100285771	-0.204725916692127	0.105830117146117	0.412644273027483	0.834021512605438	-0.310556033838244
chr1	151132579	151132827	249	-	exon	SEMA6C	0.906138829535472	1	0.931279114642873	1	0.917469445338539	0.991462100285771	0.439728184533908	0.0859569768565446	0.686162902016329	0.930237692032541	0.353771207677363
chr1	151132976	151133373	398	-	exon	SEMA6C	0.348828270643421	1	0.401173147375535	1	0.541445418870202	0.991462100285771	0.309906462739122	0.0859569768565446	0.686162902016329	0.930237692032541	0.223949485882577
chr1	151145721	151145919	199	-	utr5	SEMA6C	0.865887890006102	1	0.933042733383124	1	0.928217900339605	0.991462100285771	0.256171771169032	0.0859569768565446	0.686162902016329	0.930237692032541	0.170214794312487
chr1	151146267	151146416	150	-	utr5	SEMA6C	0.454955976715522	1	0.409378279532882	1	0.679962522699562	0.991462100285771	0.313242654665846	0.0859569768565446	0.686162902016329	0.930237692032541	0.227285677809301
chr1	151146515	151146614	100	-	utr5	SEMA6C	0.671053126604607	1	0.619718247794891	1	0.790160487898619	0.991462100285771	0.0753987279744788	0.0859569768565446	0.686162902016329	0.930237692032541	-0.0105582488820659
chr1	151292888	151293403	516	-	utr3	PI4KB	0.59343109082344	1	0.784643676539268	1	0.796322640936924	0.991462100285771	-0.0678023711726801	-0.0949600370607219	0.445086972219358	0.848175835291276	0.0271576658880418
chr1	151315643	151315792	150	-	utr5	PI4KB	0.623086864252658	1	0.511963502121661	1	0.710573233919024	0.991462100285771	0.11767264978423	-0.0949600370607219	0.445086972219358	0.848175835291276	0.212632686844951
chr1	151327318	151327467	150	-	utr5	PI4KB	0.0682008706822771	1	0.0629725606024646	1	0.137437061048154	0.991462100285771	0.2530773204301	-0.0949600370607219	0.445086972219358	0.848175835291276	0.348037357490821
chr1	151343082	151343682	601	-	exon	RFX5	0.502805047782873	1	0.399679804762624	1	0.644135165192228	0.991462100285771	0.0158927294021655	-0.0691898273927315	0.57407181062632	0.899225821281583	0.0850825567948969
chr1	151368295	151369123	829	-	utr3	SELENBP1	0.851146606651815	1	0.990983152738434	1	0.849485622626432	0.991462100285771	-0.134151944964944	-0.224078015722622	0.131328163489647	0.607462050016427	0.0899260707576785
chr1	151404818	151404968	151	-	exon	POGZ	0.441003795557923	1	0.563824632869164	1	0.806891415431271	0.991462100285771	0.352505362976854	0.233614643867389	0.143307086576317	0.626202683856887	0.118890719109466
chr1	151405317	151405416	100	-	exon	POGZ	0.999529469299623	1	0.88068628312536	1	0.878987757653521	0.991462100285771	0.0318379449203172	0.233614643867389	0.143307086576317	0.626202683856887	-0.201776698947071
chr1	151612038	151612378	341	-	exon	RP11-404E16.1	0.393175571088157	1	0.343011718873868	1	0.51467429643952	0.991462100285771	-0.0355794440420645	2.10923445500579	0.201195663454916	NA	-2.14481389904786
chr1	151763041	151763466	426	-	exon	RP11-98D18.3	0.495221859717454	1	0.420858687633646	1	0.666719143626368	0.991462100285771	-0.134780676306836	-0.188687908139378	0.79170155153264	NA	0.0539072318325428
chr1	151791166	151791266	101	-	utr5	TDRKH	0.257501669801692	1	0.271853731736423	1	0.468936752269017	0.991462100285771	-0.832412870381166	-0.0464395860511228	0.766129310816377	0.948970401289585	-0.785973284330043
chr1	151986250	151993992	7743	-	utr5	S100A10	0.782023374007128	1	0.975280296906707	1	0.863341575063719	0.991462100285771	-0.303183436952261	-0.167021622373871	0.287877732347094	0.764460329499023	-0.13616181457839
chr1	152310023	152310123	101	-	exon	FLG	0.91260587937092	1	0.899138874504628	1	0.929654477957247	0.991462100285771	0.677229546975126	0.488126994423481	0.0759317547685512	NA	0.189102552551645
chr1	153634060	153634349	290	-	exon	RP1-178F15.5	0.109601705547005	1	0.284033282655806	1	0.502176097449277	0.991462100285771	-0.196250265323246	NA	NA	NA	NA
chr1	153933615	153933765	151	-	exon	DENND4B	0.730380674273519	1	0.814629816898492	1	0.818103805249769	0.991462100285771	-0.367215954145193	-0.0456107967517582	0.826419451594232	0.967439538244208	-0.321605157393435
chr1	153946347	153946646	300	-	utr5	DENND4B	0.225396980744027	1	0.18674132915794	1	0.309984967418116	0.991462100285771	0.157708357368391	-0.0456107967517582	0.826419451594232	0.967439538244208	0.20331915412015
chr1	153962585	153962734	150	-	utr5	SLC39A1	0.527604285071105	1	0.595793570721326	1	0.871405315575498	0.991462100285771	-0.355353050270249	0.0137707537354327	0.906221160039068	0.985825236196174	-0.369123804005682
chr1	153977489	153977638	150	-	utr5	JTB	0.706220106280599	1	0.643317327655282	1	0.313908594542727	0.991462100285771	0.0888249261170362	0.304570766512069	0.152974623830022	0.638809946439119	-0.215745840395033
chr1	153981912	153982206	295	-	utr3	RAB13	0.599577335461829	1	0.456860827106142	1	0.565236018767442	0.991462100285771	0.487698703486335	-0.0406936544838526	0.832681968472444	0.96911609004778	0.528392357970188
chr1	154183045	154183195	151	-	utr5	TPM3	0.110546770440609	1	0.0664117114235215	1	0.0367715071191548	0.991462100285771	0.796516791973833	-0.0831526511850833	0.507849286485555	0.876245298390669	0.879669443158916
chr1	154558259	154558929	671	-	utr5	UBE2Q1	0.209437017665044	1	0.205170158664757	1	0.153633460026294	0.991462100285771	-1.24415380539703	-0.143370971500807	0.60446994349787	0.907243658511955	-1.10078283389622
chr1	154598423	154598523	101	-	exon	ADAR	0.406182735939239	1	0.586163205529019	1	0.730448795315542	0.991462100285771	0.0191292348590552	0.0324940274416474	0.780705403033788	0.952566553771655	-0.0133647925825922
chr1	154602053	154602302	250	-	utr5	ADAR	0.696942407906233	1	0.566802540922234	1	0.524488573518968	0.991462100285771	0.517068739547336	0.0324940274416474	0.780705403033788	0.952566553771655	0.484574712105689
chr1	154608015	154608164	150	-	utr5	ADAR	0.13360173482321	1	0.113602585433245	1	0.219717198247219	0.991462100285771	0.245876104102922	0.0324940274416474	0.780705403033788	0.952566553771655	0.213382076661275
chr1	154869880	154870080	201	-	utr5	KCNN3	0.71690428695015	1	0.640237247356039	1	0.750694441116385	0.991462100285771	-0.540744091726325	-0.0529767634304974	0.893620121459001	NA	-0.487767328295828
chr1	154925226	154936696	11471	-	utr5	PMVK	0.617282633094854	1	0.887724801818381	1	0.989718845077169	0.992308934419273	-0.0398058307299566	-0.207388589615503	0.17099493803936	0.657432592827128	0.167582758885547
chr1	154945014	154945616	603	-	utr3	PBXIP1	0.836839377151979	1	0.721116414258057	1	0.905027126317386	0.991462100285771	0.211185559792722	-0.0508779958200931	0.713764554344766	0.935371754681688	0.262063555612816
chr1	154945912	154946406	495	-	exon	PBXIP1	0.371275100213207	1	0.633356953585441	1	0.733490457425022	0.991462100285771	0.070521827136226	-0.0508779958200931	0.713764554344766	0.935371754681688	0.121399822956319
chr1	154946504	154947144	641	-	utr3	PBXIP1	0.894307363292716	1	0.747040761685976	1	0.830979800847993	0.991462100285771	0.0440630380014426	-0.0508779958200931	0.713764554344766	0.935371754681688	0.0949410338215357
chr1	154947489	154951348	3860	-	utr3	PBXIP1	0.914531434069995	1	0.918931849040993	1	0.960285493566496	0.991462100285771	0.12264695652642	-0.0508779958200931	0.713764554344766	0.935371754681688	0.173524952346513
chr1	154961486	154963555	2070	-	utr3	SHC1	0.841435347867163	1	0.953974964628218	1	0.85566400106661	0.991462100285771	0.0532292635719522	-0.0188983141270566	0.901252387181638	0.985508238769548	0.0721275776990089
chr1	154970113	154970213	101	-	utr5	SHC1	0.858927575703249	1	0.966702052632622	1	0.828196437813824	0.991462100285771	-0.160971962528661	-0.0188983141270566	0.901252387181638	0.985508238769548	-0.142073648401605
chr1	155172816	155173381	566	-	utr3	RP11-201K10.3	0.574007320793961	1	0.519312817183464	1	0.667107281397205	0.991462100285771	0.320480716075301	NA	NA	NA	NA
chr1	155207978	155209051	1074	-	utr5	THBS3	0.866875116023228	1	0.794568481500221	1	0.9694441918473	0.991462100285771	0.0368854864684374	0.134810813307631	0.586054041722164	0.90119748588192	-0.097925326839194
chr1	155250492	155250641	150	-	exon	FAM189B	0.993866848799809	1	0.898875562818004	1	0.969697605119225	0.991462100285771	-0.00634304533961446	-0.207304240809842	0.274539258198127	0.754368394220373	0.200961195470228
chr1	155254838	155255483	646	-	utr5	FAM189B	0.900336291117579	1	0.941276196533237	1	0.692755055306896	0.991462100285771	-0.365008477858473	-0.207304240809842	0.274539258198127	0.754368394220373	-0.157704237048631
chr1	155258917	155260441	1525	-	exon	SCAMP3	0.860681015728501	1	0.96318235072173	1	0.974200136701478	0.991462100285771	0.204153224811283	0.0642330634784219	0.629812772605883	0.914966214167006	0.139920161332861
chr1	155261705	155261805	101	-	exon	SCAMP3	0.377451196278178	1	0.455734644804074	1	0.584400904231349	0.991462100285771	-0.169553092683606	0.0642330634784219	0.629812772605883	0.914966214167006	-0.233786156162028
chr1	155262131	155262330	200	-	utr5	SCAMP3	0.310358182450345	1	0.357706378895504	1	0.349277280459626	0.991462100285771	-0.374432103032662	0.0642330634784219	0.629812772605883	0.914966214167006	-0.438665166511084
chr1	155270964	155273484	2521	-	utr5	CLK2	0.955262744802222	1	0.943570006256008	1	0.875934658889954	0.991462100285771	0.170653662283961	0.260788629420316	0.0544700961060692	0.450438731068383	-0.0901349671363548
chr1	155321345	155321543	199	-	exon	RUSC1-AS1	0.172081178524602	1	0.204311190950844	1	0.422316270703756	0.991462100285771	0.0352453639235343	0.0370415279414484	0.885004893824709	NA	-0.00179616401791406
chr1	155562173	155562522	350	-	utr5	ASH1L	0.0417735484600863	1	0.0558448488482501	1	0.216366383473946	0.991462100285771	-0.000156919389996609	0.0670438119963202	0.655348810496416	0.919280943503031	-0.0672007313863168
chr1	155562622	155562807	186	-	utr5	ASH1L	0.0117868631838938	1	0.00595646264531074	1	0.12673179833974	0.991462100285771	-0.614547720787527	0.0670438119963202	0.655348810496416	0.919280943503031	-0.681591532783847
chr1	155659740	155659839	100	-	utr3	YY1AP1	0.88983699386735	1	0.768932663747413	1	0.773508224368252	0.991462100285771	0.379480663411728	0.0674451637812117	0.672404566654802	0.924593639681957	0.312035499630516
chr1	155688152	155688399	248	-	utr5	YY1AP1	0.353294761402051	1	0.425217438370825	1	0.608231105021961	0.991462100285771	-0.0390659707525601	0.0674451637812117	0.672404566654802	0.924593639681957	-0.106511134533772
chr1	155752540	155753302	763	-	utr3	GON4L	0.253787107235759	1	0.386633959586634	1	0.739951226150459	0.991462100285771	-0.00729317965640205	0.10221357114297	0.383234189323652	0.820916132355517	-0.109506750799372
chr1	155762275	155764473	2199	-	utr3	GON4L	0.799248112351164	1	0.649266695857643	1	0.813451234325937	0.991462100285771	0.422585149555468	0.10221357114297	0.383234189323652	0.820916132355517	0.320371578412498
chr1	155933764	155934350	587	-	exon	KIAA0907	0.737492871256865	1	0.657449728417463	1	0.679899090494377	0.991462100285771	0.119694290246343	0.0753430212761263	0.53729909610996	0.886719098684002	0.0443512689702171
chr1	155950302	155951247	946	-	utr3	ARHGEF2	0.409660647926606	1	0.35948315312129	1	0.473762162906627	0.991462100285771	0.241754349015412	0.0672953355683685	0.586488341638568	0.90119748588192	0.174459013447044
chr1	155969271	155969604	334	-	utr5	ARHGEF2	0.954793962053844	1	0.839402277001924	1	0.879836036172999	0.991462100285771	0.181280331631965	0.0672953355683685	0.586488341638568	0.90119748588192	0.113984996063596
chr1	155970742	155970841	100	-	exon	ARHGEF2	0.796583968990582	1	0.889253237203053	1	0.944223250086033	0.991462100285771	0.440248734659382	0.0672953355683685	0.586488341638568	0.90119748588192	0.372953399091014
chr1	156076643	156077190	548	-	exon	MEX3A	0.490204142745433	1	0.526795431598761	1	0.401536542742242	0.991462100285771	-1.19388689883289	-0.504185966769648	0.108347081763414	0.574040250233462	-0.68970093206324
chr1	156077539	156081550	4012	-	exon	MEX3A	0.287237642195417	1	0.334704357760043	1	0.59364606257407	0.991462100285771	-0.965916516919403	-0.504185966769648	0.108347081763414	0.574040250233462	-0.461730550149755
chr1	156243968	156244067	100	-	utr3	PAQR6	0.0422047231994083	1	0.0501191570147417	1	0.25075421962384	0.991462100285771	-0.262131549059067	0.0696703469618905	0.795417519509552	0.956687080848396	-0.331801896020958
chr1	156249620	156249720	101	-	utr3	SMG5	0.896292910935426	1	0.950408880707249	1	0.956164497391835	0.991462100285771	-0.024974709897511	-0.0776861622592175	0.514019138119017	0.87953449925457	0.0527114523617065
chr1	156282676	156282825	150	-	utr5	SMG5	0.339765417521736	1	0.317120519766044	1	0.635532502515332	0.991462100285771	0.238615116958513	-0.0776861622592175	0.514019138119017	0.87953449925457	0.316301279217731
chr1	156421600	156421749	150	-	exon	C1orf61	0.69409627315165	1	0.63570725550461	1	0.719938515122422	0.991462100285771	-0.134585344388406	0.249351370496679	0.3252214657667	0.787234445882861	-0.383936714885085
chr1	156533819	156534511	693	-	exon	IQGAP3	0.840728886034277	1	0.885665151241374	1	0.881062355340813	0.991462100285771	0.191635755751076	0.257393827717855	0.0886032674015604	0.544576168523076	-0.0657580719667791
chr1	156556649	156561854	5206	-	exon	IQGAP3	0.714570659902209	1	0.598704331323234	1	0.67059853127237	0.991462100285771	0.644112055334441	0.257393827717855	0.0886032674015604	0.544576168523076	0.386718227616586
chr1	156566446	156566546	101	-	utr5	IQGAP3	0.268335162555005	1	0.211036425071173	1	0.404152859605126	0.991462100285771	1.01694166889056	0.257393827717855	0.0886032674015604	0.544576168523076	0.759547841172704
chr1	156595584	156595783	200	-	utr3	GPATCH4	0.90113392867454	1	0.744856187620673	1	0.826584942310007	0.991462100285771	0.310782846975756	0.263549852621499	0.0726555472306973	0.502827499755033	0.0472329943542568
chr1	156642112	156642409	298	-	exon	RP11-284F21.10	0.533773989058123	1	0.494978509899427	1	0.682543907900331	0.991462100285771	0.228162157216352	0.0301044955990816	0.935587384033009	NA	0.198057661617271
chr1	156642508	156642657	150	-	exon	RP11-284F21.10	0.508116972446886	1	0.535806826529306	1	0.739782963697548	0.991462100285771	-0.152894937459867	0.0301044955990816	0.935587384033009	NA	-0.182999433058949
chr1	156669309	156669458	150	-	utr3	NES	0.406504014121478	1	0.464717680355078	1	0.625053424420083	0.991462100285771	-0.332168299594735	-0.377982064872793	0.0508684496467514	0.438529600989433	0.045813765278058
chr1	156670003	156670797	795	-	exon	NES	0.961890052451692	1	0.819894015356658	1	0.8238950456108	0.991462100285771	-0.378845322033452	-0.377982064872793	0.0508684496467514	0.438529600989433	-0.000863257160659048
chr1	156670996	156671244	249	-	exon	NES	0.799319237873339	1	0.669472046280918	1	0.701052319328157	0.991462100285771	-0.212764568502734	-0.377982064872793	0.0508684496467514	0.438529600989433	0.165217496370059
chr1	156672832	156672980	149	-	exon	NES	0.612322943006512	1	0.719914976589532	1	0.761031948291355	0.991462100285771	-0.427008058203693	-0.377982064872793	0.0508684496467514	0.438529600989433	-0.0490259933308998
chr1	156673129	156677199	4071	-	exon	NES	0.793969947587422	1	0.953422012799417	1	0.938866487541368	0.991462100285771	-0.0299614694132864	-0.377982064872793	0.0508684496467514	0.438529600989433	0.348020595459507
chr1	156727360	156727459	100	-	exon	ISG20L2	0.983132475261298	1	0.85290221285826	1	0.977926185880173	0.991462100285771	-0.12737954549129	-0.312052339682925	0.0312822928186199	0.366470369208161	0.184672794191635
chr1	156738663	156740427	1765	-	utr5	MRPL24	0.164281129186685	1	0.250169050360764	1	0.571523649468464	0.991462100285771	-0.23665128840121	-0.198285818069704	0.185903594418199	0.674703067241543	-0.0383654703315068
chr1	156743305	156743754	450	-	utr3	HDGF	0.656224164725292	1	0.546347075362396	1	0.694185059289903	0.991462100285771	0.0272363489524501	-0.160522806454284	0.240259324658984	0.728527541276688	0.187759155406734
chr1	156743854	156744238	385	-	exon	HDGF	0.496386509612067	1	0.669403071828685	1	0.867684206711199	0.991462100285771	-0.209912621936386	-0.160522806454284	0.240259324658984	0.728527541276688	-0.049389815482102
chr1	156744540	156745127	588	-	exon	HDGF	0.538072357068007	1	0.630133903103679	1	0.595521260569243	0.991462100285771	-0.232915275904302	-0.160522806454284	0.240259324658984	0.728527541276688	-0.0723924694500183
chr1	156751408	156751708	301	-	utr5	HDGF	0.438169111600185	1	0.360888841394297	1	0.597614092099182	0.991462100285771	0.0215603841719237	-0.160522806454284	0.240259324658984	0.728527541276688	0.182083190626208
chr1	156809806	156814093	4288	-	exon	SH2D2A	0.114436417068822	1	0.164163825242365	1	0.367933783478218	0.991462100285771	-0.175983268241656	-0.120896654021176	0.727846847357331	NA	-0.0550866142204799
chr1	156937390	156938511	1122	-	exon	ARHGEF11	0.931126362429134	1	0.921703413682424	1	0.858650290401941	0.991462100285771	0.167897092512904	0.0185745686086654	0.899601820905038	0.985103308621345	0.149322523904238
chr1	156939611	156939961	351	-	exon	ARHGEF11	0.701536767601966	1	0.85418824749356	1	0.828323060613517	0.991462100285771	0.209550806434017	0.0185745686086654	0.899601820905038	0.985103308621345	0.190976237825352
chr1	156940261	156941407	1147	-	exon	ARHGEF11	0.14402177043292	1	0.124548050872002	1	0.325373649335123	0.991462100285771	0.478651897682994	0.0185745686086654	0.899601820905038	0.985103308621345	0.460077329074329
chr1	157124966	157125413	448	-	exon	ETV3	0.896752542380029	1	0.934124707902821	1	0.988555469228384	0.992154181859312	0.00860836745283856	0.0708063731491824	0.576424026582689	0.899992084235693	-0.0621980056963438
chr1	157138325	157138474	150	-	utr5	ETV3	0.470700742396791	1	0.428590665736435	1	0.540736665038404	0.991462100285771	0.181809126745192	0.0708063731491824	0.576424026582689	0.899992084235693	0.111002753596009
chr1	159925114	159925214	101	-	utr5	TAGLN2	0.116482951821276	1	0.120949583895235	1	0.196028102354802	0.991462100285771	0.245322980237252	-0.26030175307982	0.0355500027514661	0.386425352649005	0.505624733317072
chr1	160031495	160031792	298	-	utr5	PIGM	0.293223558635199	1	0.252088092454444	1	0.261791013968989	0.991462100285771	0.50449652576964	0.413592613708998	0.0353115278860868	0.386353284745749	0.090903912060642
chr1	160092407	160092656	250	-	exon	IGSF8	0.618243997263323	1	0.549629062044447	1	0.469687721991995	0.991462100285771	0.865814461161963	0.141784470672753	0.647287238072228	0.918268438442134	0.72402999048921
chr1	160093283	160094956	1674	-	exon	IGSF8	0.829378491293481	1	0.752865689143737	1	0.583555363042986	0.991462100285771	0.453553099619598	0.141784470672753	0.647287238072228	0.918268438442134	0.311768628946845
chr1	160098480	160098580	101	-	utr5	IGSF8	0.761237868077531	1	0.788786373481868	1	0.840308255940753	0.991462100285771	0.228829357839449	0.141784470672753	0.647287238072228	0.918268438442134	0.087044887166696
chr1	160205350	160205646	297	-	exon	RP11-536C5.7	0.396365007178682	1	0.434161010223378	1	0.577428955711247	0.991462100285771	0.604002652478706	-0.069569266243874	0.916605193343109	NA	0.67357191872258
chr1	160239981	160240282	302	-	exon	RP11-574F21.3	0.725820824897712	1	0.626539143348238	1	0.809142085969822	0.991462100285771	0.122072099687724	-0.148046637965695	0.942617558289848	NA	0.27011873765342
chr1	160262281	160262531	251	-	utr5	DCAF8	0.407874948778267	1	0.522675678144788	1	0.525875074314157	0.991462100285771	-0.225552525445277	0.223985873896612	0.071604826546664	0.501572395685003	-0.449538399341888
chr1	160282988	160285080	2093	-	utr3	PEX19	0.685221586789372	1	0.866168653346817	1	0.988969228936354	0.992222526738989	0.0683875079466569	-0.011674101920221	0.924788525223252	0.988644906445328	0.0800616098668779
chr1	161042144	161043262	1119	-	utr3	USF1	0.727190053621188	1	0.898598650279013	1	0.98800781154749	0.991916793229186	0.200551305635412	-0.110705532293446	0.486692498814759	0.866922532215734	0.311256837928858
chr1	161048137	161048336	200	-	exon	ARHGAP30	0.648038221545713	1	0.587000105958243	1	0.770544243141881	0.991462100285771	0.466660468890726	0.239929111729824	0.446436542698019	NA	0.226731357160902
chr1	161102342	161118014	15673	-	exon	PFDN2	0.208493298560293	1	0.468949667868127	1	0.509524429831668	0.991462100285771	-0.326515149821013	-0.398578959668612	0.0194623199665035	0.303355276307261	0.0720638098475992
chr1	165827556	165827755	200	-	utr5	TMCO1	0.198443463608453	1	0.180714692931488	1	0.279989471726225	0.991462100285771	-0.114343736628858	0.310962287056734	0.0313036538653051	0.366470369208161	-0.425306023685593
chr1	166920954	166921304	351	-	exon	ILDR2	0.640649409621661	1	0.689342289104895	1	0.851734630980095	0.991462100285771	0.0884168743226213	0.1053603100759	0.592990344142627	0.9029979527918	-0.0169434357532791
chr1	167553518	167553717	200	-	exon	CREG1	0.228163445293011	1	0.189404728785169	1	0.237830582006246	0.991462100285771	-0.00271187400327962	0.161434602703951	0.209696977035806	0.700241684767614	-0.164146476707231
chr1	167935826	167936023	198	-	utr5	MPC2	0.827493934206761	1	0.992522188919091	1	0.985768049636734	0.991462100285771	-0.237579878107962	-0.210102771391295	0.246008885141528	0.73082747941135	-0.0274771067166673
chr1	168085429	168085678	250	-	utr3	GPR161	0.751427934025072	1	0.827105285522176	1	0.759326483348188	0.991462100285771	-0.406035315370588	0.0697254813356307	0.685377955696713	0.930137054124834	-0.475760796706219
chr1	168096879	168096979	101	-	exon	GPR161	0.99158489339787	1	0.9240042852694	1	0.954876784881989	0.991462100285771	0.0972021404565104	0.0697254813356307	0.685377955696713	0.930137054124834	0.0274766591208797
chr1	168136113	168136412	300	-	utr5	GPR161	0.403066498577953	1	0.419226566557689	1	0.637124884918264	0.991462100285771	-0.0774138031402429	0.0697254813356307	0.685377955696713	0.930137054124834	-0.147139284475874
chr1	168136562	168136661	100	-	utr5	GPR161	0.991224944296295	1	0.946168668892108	1	0.749242925359948	0.991462100285771	0.282533086350552	0.0697254813356307	0.685377955696713	0.930137054124834	0.212807605014921
chr1	169485656	169485953	298	-	utr5	SLC19A2	0.625670780776783	1	0.572665904511697	1	0.634830117861707	0.991462100285771	0.146633083330169	0.187001407486821	0.189628321372594	0.680771271152647	-0.0403683241566513
chr1	169793465	169793613	149	-	exon	METTL18	0.439921348268956	1	0.544358691928476	1	0.705879415495443	0.991462100285771	-0.0722521266215027	-0.00238971007388949	0.992070898722067	0.997131809518196	-0.0698624165476132
chr1	174022148	174022297	150	-	utr5	RC3H1	0.102007547625433	1	0.0841604249591582	1	0.141822109847038	0.991462100285771	0.0510423569790484	0.157930288979815	0.264057236743364	0.744365313776168	-0.106887932000766
chr1	175177679	175192784	15106	-	utr5	KIAA0040	0.0655494507492115	1	0.0700514947032668	1	0.135409952665087	0.991462100285771	-0.224564417380693	0.0547258743955994	0.791545354723674	0.95590648189156	-0.279290291776293
chr1	178093837	178093984	148	-	exon	RASAL2-AS1	0.745870209112656	1	0.703608712762886	1	0.844160159323383	0.991462100285771	-0.339777618457901	-0.392677896061866	0.487461505324999	NA	0.0529002776039658
chr1	178725741	178725939	199	-	exon	RP11-428K3.1	0.559439845173587	1	0.251790618762551	1	0.699074889272556	0.991462100285771	0.110630512793738	0.0466735382692006	0.956784072169494	NA	0.0639569745245379
chr1	179108796	179108895	100	-	exon	ABL2	0.716916192332153	1	0.842733848665671	1	0.851609725533262	0.991462100285771	0.0547624996459853	-0.124097799004493	0.371723602345997	0.814397498685703	0.178860298650479
chr1	179229285	179229634	350	-	utr5	ABL2	0.304281873968594	1	0.278428224804592	1	0.395845163011406	0.991462100285771	-0.0134030285607122	-0.124097799004493	0.371723602345997	0.814397498685703	0.110694770443781
chr1	179846408	179846558	151	-	exon	TOR1AIP2	0.906642914712043	1	0.774905022426745	1	0.833300179231981	0.991462100285771	0.182631822986743	0.0654181452394762	0.567329401465966	0.895667746115219	0.117213677747266
chr1	180502158	180502705	548	-	utr5	ACBD6	0.967662094458687	1	0.834201337749662	1	0.797213260813024	0.991462100285771	-0.270675393861217	-0.066104884647235	0.618465716071344	0.911537498523515	-0.204570509213982
chr1	180950394	180950592	199	-	exon	KIAA1614-AS1	0.33164334334662	1	0.386295292853303	1	0.72331638784621	0.991462100285771	-0.310320102747144	2.01506765943664	0.143692899055803	NA	-2.32538776218379
chr1	181022722	181022872	151	-	utr5	STX6	0.30113985122142	1	0.269345331512509	1	0.346526179764388	0.991462100285771	-0.136452071103077	-0.160994214630982	0.29915886719379	0.770651739576199	0.0245421435279055
chr1	182600158	182600306	149	-	utr3	RGS16	0.720958764121814	1	0.87826125020363	1	0.927170401497932	0.991462100285771	-0.315974153819582	-0.432822825810732	0.0103525216306222	0.235541027440181	0.11684867199115
chr1	182600504	182602055	1552	-	exon	RGS16	0.508748814528757	1	0.690149085578874	1	0.850229370340273	0.991462100285771	-0.0520720563788461	-0.432822825810732	0.0103525216306222	0.235541027440181	0.380750769431886
chr1	183471348	183471616	269	-	exon	SMG7-AS1	0.950535439513533	1	0.99617877912841	1	0.935869063673507	0.991462100285771	0.417371523155637	0.721043128043104	0.181514195093156	NA	-0.303671604887467
chr1	183635607	183635757	151	-	utr5	ARPC5	0.27406824487598	1	0.217845198660586	1	0.189177837305793	0.991462100285771	0.377433375762255	-0.154613351510236	0.391650029668827	0.826721375927654	0.532046727272491
chr1	184037129	184037279	151	-	exon	COLGALT2	0.701011116573876	1	0.656019978542257	1	0.882197845950351	0.991462100285771	0.0753231320344299	0.171290940845925	0.431213108230731	0.842720644143886	-0.0959678088114953
chr1	184754615	184754814	200	-	utr5	EDEM3	0.287428864363329	1	0.333835401305671	1	0.489291694721944	0.991462100285771	0.241425686781247	0.37430981733593	0.0348227077459655	0.384243305430785	-0.132884130554684
chr1	184795159	184795358	200	-	exon	FAM129A	0.19607590830514	1	0.19973994181869	1	0.421254060296795	0.991462100285771	0.13086195565759	0.0207502790471069	0.875884429540795	0.980421860628838	0.110111676610484
chr1	184795657	184795856	200	-	exon	FAM129A	0.952202580236275	1	0.806712679681346	1	0.938040789489771	0.991462100285771	0.0301992183033502	0.0207502790471069	0.875884429540795	0.980421860628838	0.00944893925624328
chr1	185317179	185317279	101	-	utr5	IVNS1ABP	0.024948659950944	1	0.03219829808523	1	0.277456855155595	0.991462100285771	-0.649891354599279	0.0162700865562068	0.892964933944897	0.984338379836243	-0.666161441155486
chr1	186374960	186375643	684	-	utr5	TPR	0.769304386815711	1	0.960479124650782	1	0.891388452631744	0.991462100285771	-0.308333059124618	0.0399491802206316	0.705694951134403	0.933378954252378	-0.34828223934525
chr1	193059273	193059831	559	-	utr5	UCHL5	0.624155525150283	1	0.776890629611475	1	0.827025302168425	0.991462100285771	-0.329105432455194	-0.0203528276095589	0.876758260743357	0.980884424057595	-0.308752604845635
chr1	197146245	197146494	250	-	utr5	ASPM	0.192515708391392	1	0.173485129541652	1	0.381578161502953	0.991462100285771	0.284519946169827	0.330698155982855	0.00551826122215871	0.186069281373686	-0.0461782098130277
chr1	200409185	200410006	822	-	utr5	ZNF281	0.80426584618365	1	0.975953587567696	1	0.964040458677552	0.991462100285771	-0.0193582949025356	-0.0115106473091904	0.924756950585671	0.988644906445328	-0.00784764759334518
chr1	200620485	200620734	250	-	utr5	KIF14	0.195441598695301	1	0.241534650756808	1	0.408017565913984	0.991462100285771	-0.425414191604248	-0.196071829001221	0.170919434552532	0.657414873672929	-0.229342362603027
chr1	200669770	200669870	101	-	utr5	DDX59	0.689265085641075	1	0.620832266221189	1	0.781290668422916	0.991462100285771	-0.414638237462206	-0.141112887564076	0.424436127348761	0.838508828420787	-0.27352534989813
chr1	200990004	200990591	588	-	exon	KIF21B	0.990153843547696	1	0.932944210264548	1	0.913762299577261	0.991462100285771	-0.236048240933535	-0.158813347227957	0.687847956073689	NA	-0.077234893705578
chr1	200999464	201000455	992	-	exon	KIF21B	0.784297774437361	1	0.82090808331597	1	0.89394705294185	0.991462100285771	-0.441661430344754	-0.158813347227957	0.687847956073689	NA	-0.282848083116797
chr1	201114442	201114589	148	-	utr3	ASCL5	0.673555289623843	1	0.300457749534749	1	0.619984169943639	0.991462100285771	-0.281226069622671	-0.47674195646885	0.664553781242739	NA	0.195515886846179
chr1	201114687	201114842	156	-	utr3	ASCL5	0.45389338171102	1	0.23319626752769	1	0.676495282292221	0.991462100285771	0.103517647784523	-0.47674195646885	0.664553781242739	NA	0.580259604253372
chr1	201154136	201154384	249	-	utr5	TMEM9	0.927499742283403	1	0.857864499868279	1	0.93491916214303	0.991462100285771	0.0259023977482501	0.0118981799933412	0.930714564706597	0.988661540500739	0.014004217754909
chr1	201468440	201469187	748	-	utr5	PHLDA3	0.29462200741084	1	0.255715562663137	1	0.168221643137881	0.991462100285771	0.22608411761685	-0.20567023742473	0.550933253161051	NA	0.43175435504158
chr1	201899424	201899622	199	-	exon	LMOD1	0.230730876829346	1	0.19418923246929	1	0.32668938838017	0.991462100285771	-0.364595314309538	-0.363857881078453	0.117424334981701	0.587712286561363	-0.000737433231084828
chr1	201899771	201899871	101	-	exon	LMOD1	0.204078196030134	1	0.17864255475645	1	0.20158194633657	0.991462100285771	1.01553813617154	-0.363857881078453	0.117424334981701	0.587712286561363	1.37939601724999
chr1	201900416	201900516	101	-	exon	LMOD1	0.107539309750356	1	0.106124443041807	1	0.318536147801588	0.991462100285771	-0.304909783169094	-0.363857881078453	0.117424334981701	0.587712286561363	0.0589480979093598
chr1	201900714	201946290	45577	-	utr5	LMOD1	0.518589847336538	1	0.670821894541009	1	0.913486014605557	0.991462100285771	-0.0139234455376626	-0.363857881078453	0.117424334981701	0.587712286561363	0.349934435540791
chr1	201946389	201946489	101	-	utr5	LMOD1	0.901296333412817	1	0.978388816085135	1	0.945514833599484	0.991462100285771	-0.298545030609603	-0.363857881078453	0.117424334981701	0.587712286561363	0.0653128504688508
chr1	202133700	202133947	248	-	utr3	ARL8A	0.465459395197728	1	0.581733348704886	1	0.736424874081085	0.991462100285771	-0.33054376831498	-0.335851589068049	0.0960273783543058	0.558806849264344	0.00530782075306863
chr1	202144546	202144694	149	-	utr5	ARL8A	0.405883742457186	1	0.436260533940297	1	0.58015088228173	0.991462100285771	-0.445604656481179	-0.335851589068049	0.0960273783543058	0.558806849264344	-0.10975306741313
chr1	202596775	202596874	100	-	exon	SYT2	0.588193161989583	1	0.523842562781844	1	0.731394748665279	0.991462100285771	0.0428980971835428	0.0911817669356437	0.783629807811582	NA	-0.0482836697521009
chr1	202808221	202808421	201	-	utr5	KDM5B	0.699361801128731	1	0.638963147575333	1	0.694236930667872	0.991462100285771	0.0833811761737305	0.211449632401678	0.238441807307452	0.728029016119209	-0.128068456227947
chr1	202881188	202889085	7898	-	exon	RABIF	0.628768262110787	1	0.806710182627014	1	0.975740469072929	0.991462100285771	0.337348508517954	0.000453132323671923	0.998284474595471	0.999105957659506	0.336895376194282
chr1	202927122	202927221	100	-	utr5	KLHL12	0.24400100301897	1	0.325554772346411	1	0.541048367037575	0.991462100285771	-0.476863150135719	-0.0989226254595946	0.442754703761216	0.847644063995183	-0.377940524676124
chr1	202948377	202958288	9912	-	utr5	ADIPOR1	0.735873365659277	1	0.943651612102555	1	0.995355550983964	0.995610326132675	-0.0679030500804007	-0.00983124370907387	0.940957275858697	0.989782312038956	-0.0580718063713268
chr1	202966790	202967231	442	-	utr5	CYB5R1	0.550183299899773	1	0.646519209842191	1	0.83687947662455	0.991462100285771	0.561362274104061	0.367270929258332	0.0238922976713158	0.325279963072417	0.194091344845729
chr1	204151655	204152003	349	-	utr5	ETNK2	0.483635502914598	1	0.449527086117939	1	0.560558426443033	0.991462100285771	0.213157737752644	-0.0508027897868418	0.846965035489309	0.973703158824432	0.263960527539486
chr1	204221435	204221535	101	-	utr3	PLEKHA6	0.294744444531261	1	0.235433822190749	1	0.530523670575158	0.991462100285771	0.660893520619052	0.0425779325515872	0.90131951651675	NA	0.618315588067464
chr1	204259518	204259667	150	-	exon	PLEKHA6	0.447001710297369	1	0.452940385228012	1	0.773731944292174	0.991462100285771	-0.124658764093371	0.0425779325515872	0.90131951651675	NA	-0.167236696644959
chr1	204410447	204410596	150	-	exon	PPP1R15B	0.0847243199433495	1	0.0533441029180266	1	0.0107526695038987	0.991462100285771	1.80690967405521	0.146579755837348	0.193771734538305	0.684643449404868	1.66032991821786
chr1	204410945	204411094	150	-	exon	PPP1R15B	0.478046339674754	1	0.41137471852525	1	0.626165037871585	0.991462100285771	0.538839259303834	0.146579755837348	0.193771734538305	0.684643449404868	0.392259503466485
chr1	204411244	204411592	349	-	utr5	PPP1R15B	0.892509455709233	1	0.727200743916946	1	0.807501694105417	0.991462100285771	0.379623905139963	0.146579755837348	0.193771734538305	0.684643449404868	0.233044149302615
chr1	204469782	204489860	20079	-	utr5	PIK3C2B	0.740972377257236	1	0.859696323122657	1	0.78433022080892	0.991462100285771	0.170017383521286	-0.22004359732411	0.20667339569044	0.695815210547315	0.390060980845396
chr1	204494425	204494674	250	-	utr5	PIK3C2B	0.356410940553491	1	0.425206695302849	1	0.556927387904352	0.991462100285771	0.0515119146933861	-0.22004359732411	0.20667339569044	0.695815210547315	0.271555512017496
chr1	204617668	204617768	101	-	utr3	LRRN2	0.616995604085537	1	0.55021311998038	1	0.731243370784818	0.991462100285771	0.188803574002431	0.355750027079866	0.181931420830647	NA	-0.166946453077435
chr1	204619213	204619312	100	-	exon	LRRN2	0.925923841024725	1	0.964047248759099	1	0.937612657114668	0.991462100285771	0.0221536324623342	0.355750027079866	0.181931420830647	NA	-0.333596394617532
chr1	204685534	204685683	150	-	utr5	LRRN2	0.529474565096821	1	0.537471968978465	1	0.817516449413099	0.991462100285771	0.770583966686885	0.355750027079866	0.181931420830647	NA	0.414833939607018
chr1	205211316	205211516	201	-	exon	DSTYK	0.267345232917894	1	0.239847726258016	1	0.39275224424899	0.991462100285771	-0.539117944470492	-0.429922336603242	0.0201924768721858	0.304148212978865	-0.10919560786725
chr1	205303405	205303605	201	-	utr3	NUAK2	0.610143752455321	1	0.549728047580487	1	0.730598144983544	0.991462100285771	-0.246395972887163	-0.154419525361849	0.667919838496571	NA	-0.0919764475253137
chr1	205303704	205304153	450	-	exon	NUAK2	0.149563611586094	1	0.127863483963812	1	0.388762743310848	0.991462100285771	-0.142967385632463	-0.154419525361849	0.667919838496571	NA	0.0114521397293858
chr1	205304253	205304402	150	-	exon	NUAK2	0.580327810961343	1	0.529794026373433	1	0.788248698761891	0.991462100285771	0.348422260258499	-0.154419525361849	0.667919838496571	NA	0.502841785620348
chr1	205625648	205631812	6165	-	utr5	ELK4	0.408964993254744	1	0.456350331639227	1	0.609665152179146	0.991462100285771	0.0323504577191603	-0.242835336355403	0.317597399086289	0.780737790613052	0.275185794074563
chr1	205663000	205663148	149	-	exon	SLC45A3	0.662561018566098	1	0.596864460114096	1	0.83478541237999	0.991462100285771	0.180833035218951	-0.0827784557021865	0.756992146781528	NA	0.263611490921138
chr1	205663395	205663593	199	-	exon	SLC45A3	0.454110275611418	1	0.50283519008063	1	0.767379971164111	0.991462100285771	-0.513676912269017	-0.0827784557021865	0.756992146781528	NA	-0.430898456566831
chr1	205664755	205680410	15656	-	utr5	SLC45A3	0.698505201252105	1	0.581437381973258	1	0.825206370613879	0.991462100285771	0.45300436883663	-0.0827784557021865	0.756992146781528	NA	0.535782824538816
chr1	205718315	205718415	101	-	exon	NUCKS1	0.519436982909343	1	0.555770248992297	1	0.295301007305154	0.991462100285771	-1.02701751698344	-0.40687776436212	0.29438998015187	0.767456808063846	-0.620139752621318
chr1	205750026	205750176	151	-	utr5	NUCKS1	0.183911592184506	1	0.188823143112881	1	0.117384562299346	0.991462100285771	-1.44382913490416	-0.40687776436212	0.29438998015187	0.767456808063846	-1.03695137054204
chr1	205799759	205801340	1582	-	exon	SLC41A1	0.360116282236509	1	0.338178982211584	1	0.546621871042312	0.991462100285771	0.457360634731573	0.304299939081334	0.0373993277486684	0.390500975219962	0.15306069565024
chr1	205810120	205810517	398	-	utr5	SLC41A1	0.95203992831682	1	0.939380137954909	1	0.863692430598325	0.991462100285771	0.420410944454266	0.304299939081334	0.0373993277486684	0.390500975219962	0.116111005372933
chr1	205812833	205812982	150	-	utr5	SLC41A1	0.382400382107328	1	0.46378217180919	1	0.683770881039472	0.991462100285771	0.0705018655110641	0.304299939081334	0.0373993277486684	0.390500975219962	-0.233798073570269
chr1	206603035	206603134	100	-	exon	EIF2D	0.212751498473132	1	0.136935079684085	1	0.134900186746024	0.991462100285771	0.184370333751119	-0.12925917362804	0.282511032767026	0.762338909637101	0.313629507379159
chr1	206612314	206612463	150	-	utr5	EIF2D	0.975847358077117	1	0.890063463637891	1	0.928697062160546	0.991462100285771	-0.164327368646657	-0.12925917362804	0.282511032767026	0.762338909637101	-0.0350681950186172
chr1	207869081	207869945	865	-	exon	C1orf132	0.261326893925837	1	0.125085611094449	1	0.651830102348106	0.991462100285771	0.417064718786232	0.120333454504455	0.56762718388464	0.895667746115219	0.296731264281777
chr1	208027135	208027235	101	-	utr3	PLXNA2	0.624694883268019	1	0.697682556738786	1	0.836961266767835	0.991462100285771	-0.00498285971065969	0.166739598112173	0.320013614402065	0.783005632528286	-0.171722457822833
chr1	208217762	208230249	12488	-	utr5	PLXNA2	0.984915577067997	1	0.908095762127227	1	0.7856034556507	0.991462100285771	0.178361391671657	0.166739598112173	0.320013614402065	0.783005632528286	0.0116217935594833
chr1	208243871	208244270	400	-	utr5	PLXNA2	0.562235676439541	1	0.643040445929908	1	0.726129625056421	0.991462100285771	0.0876356697354282	0.166739598112173	0.320013614402065	0.783005632528286	-0.079103928376745
chr1	209783492	209783592	101	-	exon	C1orf74	0.852423322801432	1	0.959656528401268	1	0.960314783222248	0.991462100285771	0.104863822417181	0.126845780059509	0.525065814892014	0.882481775726258	-0.0219819576423274
chr1	210232860	210233904	1045	-	exon	SERTAD4-AS1	0.967143334051368	1	0.881960974042926	1	0.939391964936972	0.991462100285771	-0.0769089899576015	0.0439660852360346	0.938684203021623	NA	-0.120875075193636
chr1	211578195	211578294	100	-	exon	SLC30A1	0.920493470588306	1	0.868421021720147	1	0.899495881882	0.991462100285771	-0.525244359178708	-0.16557950017345	0.614135568509731	NA	-0.359664859005258
chr1	211578394	211578543	150	-	exon	SLC30A1	0.495159342256933	1	0.508651501757558	1	0.636620986893978	0.991462100285771	-0.848506717392322	-0.16557950017345	0.614135568509731	NA	-0.682927217218872
chr1	211578642	211578742	101	-	utr5	SLC30A1	0.757467422565718	1	0.999541147397225	1	NA	NA	-0.607212237509872	-0.16557950017345	0.614135568509731	NA	-0.441632737336421
chr1	211675480	211675580	101	-	utr5	NEK2	0.617459287488231	1	0.695694363666315	1	0.726650991782376	0.991462100285771	-0.629101082976898	-0.261885032666977	0.0770369271537713	0.51583557563575	-0.367216050309921
chr1	211830230	211830772	543	-	utr5	LPGAT1	0.829590803596307	1	0.781953589031559	1	0.892807944669834	0.991462100285771	0.4610885491349	0.204102027992647	0.098074970971178	0.563337363894306	0.256986521142254
chr1	212387028	212387639	612	-	exon	TMEM206	0.684407777005898	1	0.753932478860192	1	0.925795485481842	0.991462100285771	0.12898595793728	0.0788614262836161	0.589328918062697	0.901814766515063	0.0501245316536636
chr1	212410489	212413964	3476	-	exon	TMEM206	0.371308767497208	1	0.458427721197113	1	0.69948716734877	0.991462100285771	-0.100691157814261	0.0788614262836161	0.589328918062697	0.901814766515063	-0.179552584097877
chr1	212558382	212558482	101	-	exon	RP11-61J19.5	0.654466148406767	1	0.628445272634778	1	0.849751385477653	0.991462100285771	-0.184943474692741	-0.0290759670989593	0.969384235959275	NA	-0.155867507593782
chr1	212626079	212626178	100	-	exon	RP11-338C15.5	0.876367924121155	1	0.887687619577152	1	0.751057554554036	0.991462100285771	-0.091132149587333	0.663783513737114	0.697750277517978	NA	-0.754915663324447
chr1	212686911	212687497	587	-	exon	BATF3	0.811526158906748	1	0.889400835565612	1	0.958974255269543	0.991462100285771	-0.285864924506759	-0.333851107643167	0.372740416781574	NA	0.047986183136408
chr1	212699689	212699985	297	-	utr5	BATF3	0.593696968700304	1	0.569793090282353	1	0.821391107006152	0.991462100285771	-0.424523034154796	-0.333851107643167	0.372740416781574	NA	-0.0906719265116284
chr1	212726702	212726801	100	-	utr3	NSL1	0.279345610226917	1	0.237582171393867	1	0.532944017224477	0.991462100285771	0.210442727409437	-0.257881297011195	0.0542917160917784	0.450209942682277	0.468324024420632
chr1	212726901	212727151	251	-	utr3	NSL1	0.548285047211844	1	0.485527763397534	1	0.566913862749789	0.991462100285771	-0.273663508814041	-0.257881297011195	0.0542917160917784	0.450209942682277	-0.0157822118028458
chr1	212791582	212791782	201	-	utr5	NSL1	0.86451607241439	1	0.698461575140908	1	0.680751525637065	0.991462100285771	-0.364447653774633	-0.257881297011195	0.0542917160917784	0.450209942682277	-0.106566356763438
chr1	213013406	213015627	2222	-	utr5	ANGEL2	0.32937078716517	1	0.444480260292412	1	0.604505016543501	0.991462100285771	-0.197488994545538	-0.02593990813115	0.852019269452604	0.975087001414806	-0.171549086414388
chr1	214383315	214384063	749	-	utr3	PTPN14	0.238588238395961	1	0.391017535747176	1	0.365195699074455	0.991462100285771	0.0105896056997642	0.0438074133714815	0.753152889244477	0.945522597278363	-0.0332178076717174
chr1	219927886	219928084	199	-	exon	SLC30A10	0.429330000043426	1	0.398914123782202	1	0.640206247259973	0.991462100285771	0.266453206169326	0.0294480817871312	0.933018299057719	NA	0.237005124382195
chr1	219928632	219958647	30016	-	utr5	SLC30A10	0.576507723842966	1	0.608439762900294	1	0.928707670949167	0.991462100285771	-0.606146610858945	0.0294480817871312	0.933018299057719	NA	-0.635594692646076
chr1	220879999	220880093	95	-	exon	HLX-AS1	0.830075313934479	1	0.889537138637342	1	0.920635873890529	0.991462100285771	-0.301022397493226	NA	NA	NA	NA
chr1	222711923	222712073	151	-	exon	AIDA	0.0221370337092526	1	0.019694833289325	1	0.0956858648769664	0.991462100285771	0.154260303610036	0.309264434954125	0.362449386129727	NA	-0.155004131344089
chr1	223221563	223221662	100	-	utr3	SUSD4	0.298287934729921	1	0.25466596937154	1	0.440008399542106	0.991462100285771	0.965989227540662	0.174413134984305	0.540627720910529	NA	0.791576092556358
chr1	224433988	224435755	1768	-	utr5	WDR26	0.300961538302178	1	0.299625813661887	1	0.000958652599147274	0.991462100285771	-1.32355576516069	-0.299931718434122	0.42970700245053	0.841977635805017	-1.02362404672657
chr1	225514761	225514961	201	-	exon	ENAH	0.792989415356403	1	0.723884972946731	1	0.623749496303923	0.991462100285771	-0.0667824497682812	-0.165122357684423	0.143342904673825	0.626202683856887	0.0983399079161419
chr1	225517259	225517359	101	-	exon	ENAH	0.897527840723901	1	0.999323301951552	1	0.985506259544559	0.991462100285771	-0.0360632703968213	-0.165122357684423	0.143342904673825	0.626202683856887	0.129059087287602
chr1	225519212	225519561	350	-	exon	ENAH	0.69244398980254	1	0.817503271183925	1	0.814315508264259	0.991462100285771	-0.280386784147103	-0.165122357684423	0.143342904673825	0.626202683856887	-0.11526442646268
chr1	225652742	225653092	351	-	utr5	ENAH	0.628458548711358	1	0.559990681694041	1	0.358463697863984	0.991462100285771	-0.255722828884737	-0.165122357684423	0.143342904673825	0.626202683856887	-0.0906004712003143
chr1	225920420	225920518	99	-	utr3	PYCR2	0.61860511113988	1	0.678402323766752	1	0.639430948226276	0.991462100285771	-1.41704991253741	-0.814871748467565	0.108788712812032	0.574667455699206	-0.602178164069847
chr1	225924044	225924229	186	-	utr5	RP4-559A3.7	0.634757623931229	1	0.507861286792271	1	0.819584293003401	0.991462100285771	-0.479877677376504	NA	NA	NA	NA
chr1	226186432	226186680	249	-	utr5	ACBD3	NA	NA	0.767221484663325	1	0.708540196486148	0.991462100285771	-1.99549086513432	-0.788793871279448	0.25504479110725	0.737418437971749	-1.20669699385488
chr1	226308784	226308884	101	-	utr5	LIN9	0.419812437753159	1	0.462360981134685	1	0.806179905289432	0.991462100285771	-1.5732371197442	0.06428582267838	0.652436660760443	0.919280943503031	-1.63752294242258
chr1	226309370	226309570	201	-	utr5	LIN9	0.437180755574706	1	0.435985752914379	1	0.696797802173382	0.991462100285771	-0.349417447731371	0.06428582267838	0.652436660760443	0.919280943503031	-0.413703270409751
chr1	226407930	226408079	150	-	utr5	PARP1	0.617368806404283	1	0.509954960852012	1	0.639149240956274	0.991462100285771	-0.325164773378906	-0.246104778188255	0.0242077437933909	0.326690983521429	-0.0790599951906513
chr1	226639631	226647333	7703	-	exon	ITPKB	0.176365126582457	1	0.360098187877885	1	0.61494609032211	0.991462100285771	-0.327577492880866	-0.372302740797054	0.0098265620935965	0.232314359992456	0.0447252479161879
chr1	226735601	226735701	101	-	exon	ITPKB	0.142000797304991	1	0.0967850562582153	1	0.048480817635742	0.991462100285771	1.03326675162293	-0.372302740797054	0.0098265620935965	0.232314359992456	1.40556949241998
chr1	226735801	226737098	1298	-	exon	ITPKB	0.740394625834899	1	0.651122163532663	1	0.656373666345198	0.991462100285771	-0.3889527859507	-0.372302740797054	0.0098265620935965	0.232314359992456	-0.0166500451536457
chr1	226737247	226737347	101	-	exon	ITPKB	0.363027045124151	1	0.397048273792439	1	0.589587657907983	0.991462100285771	-0.707516054241874	-0.372302740797054	0.0098265620935965	0.232314359992456	-0.33521331344482
chr1	226737497	226737597	101	-	utr5	ITPKB	0.852199535464641	1	0.8184305114	1	0.839648482643421	0.991462100285771	-0.0922635817947995	-0.372302740797054	0.0098265620935965	0.232314359992456	0.280039159002254
chr1	227317726	227317826	101	-	utr5	CDC42BPA	0.931875964647722	1	0.800221476119016	1	0.791871424567948	0.991462100285771	-0.173377692384812	0.0640912957620633	0.562301987946927	0.894745974715374	-0.237468988146876
chr1	227317926	227318175	250	-	utr5	CDC42BPA	0.719708476453948	1	0.633347312695751	1	0.919857320431779	0.991462100285771	0.308650827316178	0.0640912957620633	0.562301987946927	0.894745974715374	0.244559531554114
chr1	227318275	227318474	200	-	utr5	CDC42BPA	0.705015290996482	1	0.776932066022242	1	0.862331505028523	0.991462100285771	0.0894640937602741	0.0640912957620633	0.562301987946927	0.894745974715374	0.0253727979982107
chr1	227731516	227731962	447	-	utr3	JMJD4	0.36641548439438	1	0.303821933863168	1	0.420326703177278	0.991462100285771	0.277312960305959	-0.00984367294164305	0.957341737557323	0.992602316199633	0.287156633247602
chr1	227732111	227732260	150	-	utr3	JMJD4	0.805111678531555	1	0.694129281276383	1	0.762231419182864	0.991462100285771	0.0938733912442269	-0.00984367294164305	0.957341737557323	0.992602316199633	0.10371706418587
chr1	227732458	227732960	503	-	exon	JMJD4	0.941339886784524	1	0.7986040007543	1	0.699459821576145	0.991462100285771	0.15165079362301	-0.00984367294164305	0.957341737557323	0.992602316199633	0.161494466564653
chr1	227733059	227733207	149	-	exon	JMJD4	0.810420960928115	1	0.975286214749961	1	0.960955341864387	0.991462100285771	0.00809048515339426	-0.00984367294164305	0.957341737557323	0.992602316199633	0.0179341580950373
chr1	227733505	227733604	100	-	exon	JMJD4	0.192596608139738	1	0.149195424503894	1	0.511691565677877	0.991462100285771	0.305413760888635	-0.00984367294164305	0.957341737557323	0.992602316199633	0.315257433830278
chr1	227733753	227733902	150	-	exon	JMJD4	0.531386320784056	1	0.485045610470337	1	0.577566948089203	0.991462100285771	0.595411402652896	-0.00984367294164305	0.957341737557323	0.992602316199633	0.605255075594539
chr1	227735014	227735312	299	-	utr5	JMJD4	0.0711857076346148	1	0.0680519699499652	1	0.00655625013920239	0.991462100285771	0.748723148271473	-0.00984367294164305	0.957341737557323	0.992602316199633	0.758566821213116
chr1	228100924	228101172	249	-	utr3	C1orf35	0.767258679836719	1	0.680357793419702	1	0.505444026305186	0.991462100285771	0.408016936262192	-0.103110438941245	0.606757432838555	0.908310566172159	0.511127375203438
chr1	228101355	228101553	199	-	exon	C1orf35	0.904577916851305	1	0.81936818937291	1	0.571665815903097	0.991462100285771	0.201959604950831	-0.103110438941245	0.606757432838555	0.908310566172159	0.305070043892077
chr1	228102048	228102246	199	-	exon	C1orf35	0.0970881400460057	1	0.0811941328366622	1	0.0397393796418479	0.991462100285771	0.171635823766525	-0.103110438941245	0.606757432838555	0.908310566172159	0.27474626270777
chr1	228102345	228102592	248	-	exon	C1orf35	0.332473482836512	1	0.292659533655635	1	0.318479130010465	0.991462100285771	0.342341578323798	-0.103110438941245	0.606757432838555	0.908310566172159	0.445452017265043
chr1	228102901	228103282	382	-	utr5	C1orf35	0.81832158032183	1	0.733308918513911	1	0.699173807682059	0.991462100285771	0.309209412411364	-0.103110438941245	0.606757432838555	0.908310566172159	0.41231985135261
chr1	228109014	228109114	101	-	utr5	MRPL55	0.738534842802565	1	0.6066127849848	1	0.80713807381101	0.991462100285771	-0.0712307536335573	-0.481597570443108	0.00110857919602004	0.0798322886818115	0.410366816809551
chr1	228212800	228213464	665	-	exon	C1orf145	0.798016966332391	1	0.893583552849111	1	0.972190426258331	0.991462100285771	-0.0330082868165653	0.239418636593869	0.741582535929795	NA	-0.272426923410434
chr1	228271926	228272025	100	-	exon	RP5-1139B12.2	0.63215886802871	1	0.594700516501575	1	0.673760801690037	0.991462100285771	0.396322129769588	-0.420352760511283	0.532385662723465	NA	0.816674890280871
chr1	228273260	228273408	149	-	exon	RP5-1139B12.2	0.961369202639626	1	0.88705851126867	1	0.910137527633905	0.991462100285771	0.737574011270229	-0.420352760511283	0.532385662723465	NA	1.15792677178151
chr1	228273754	228274002	249	-	exon	RP5-1139B12.2	0.598744669673949	1	0.537060515280469	1	0.667704680261094	0.991462100285771	0.368552381057463	-0.420352760511283	0.532385662723465	NA	0.788905141568746
chr1	228275747	228275967	221	-	exon	RP5-1139B12.3	0.219850754841484	1	0.193854055641199	1	0.426673777250041	0.991462100285771	0.307703737168723	0.0343394079183991	0.992537168616241	NA	0.273364329250324
chr1	228394922	228395602	681	-	utr3	TRIM11	0.47669206574306	1	0.51665283269796	1	0.410476305473155	0.991462100285771	-0.411727254698862	-0.396460551496383	0.102263285277349	0.566962566172375	-0.0152667032024792
chr1	228395802	228395902	101	-	utr3	TRIM11	0.65834757581347	1	0.760489382001215	1	0.891325616795109	0.991462100285771	-0.151496740227361	-0.396460551496383	0.102263285277349	0.566962566172375	0.244963811269022
chr1	228401024	228402195	1172	-	utr5	TRIM11	0.573210812161558	1	0.621437909351441	1	0.556565670773369	0.991462100285771	-0.547383541532665	-0.396460551496383	0.102263285277349	0.566962566172375	-0.150922990036282
chr1	228406340	228406440	101	-	exon	TRIM11	0.170028435054759	1	0.127991666431171	1	0.0600707955867581	0.991462100285771	-0.64977104034106	-0.396460551496383	0.102263285277349	0.566962566172375	-0.253310488844676
chr1	228406590	228406790	201	-	utr5	TRIM11	NA	NA	0.837194527700536	1	0.930768310550795	0.991462100285771	-0.84663650842414	-0.396460551496383	0.102263285277349	0.566962566172375	-0.450175956927757
chr1	228457476	228457625	150	-	exon	HIST3H2A	0.787845055898793	1	0.6784892648982	1	0.44933588959498	0.991462100285771	0.228712986827053	-0.151562772701457	0.476353765586198	0.862582757252333	0.380275759528511
chr1	229271167	229271311	145	-	exon	RP5-1061H20.3	0.612182880378029	1	0.555477372702279	1	0.673478111731443	0.991462100285771	0.441861869256957	NA	NA	NA	NA
chr1	229342105	229343145	1041	-	utr5	CCSAP	0.258838100252589	1	0.218545293637072	1	0.246925904189058	0.991462100285771	0.16109037991584	0.0374028994049218	0.818759190160989	0.965044534650375	0.123687480510918
chr1	229558200	229558695	496	-	utr5	ABCB10	0.714773417320633	1	0.646128002588728	1	0.640209636268818	0.991462100285771	0.155209543943833	0.125474939124917	0.376767450682989	0.816836836272935	0.0297346048189165
chr1	229594403	229594701	299	-	exon	TAF5L	0.471661307454816	1	0.380811863137018	1	0.293880552598903	0.991462100285771	0.816084652042877	0.131061803472661	0.445364524835551	0.848243489935203	0.685022848570216
chr1	229594950	229595049	100	-	exon	TAF5L	0.304958248210054	1	0.250287502555414	1	0.194361360574227	0.991462100285771	0.83791790775169	0.131061803472661	0.445364524835551	0.848243489935203	0.706856104279029
chr1	229614449	229626047	11599	-	utr5	TAF5L	0.926796341802852	1	0.941423659782026	1	0.957043516721311	0.991462100285771	0.406145194309146	0.131061803472661	0.445364524835551	0.848243489935203	0.275083390836485
chr1	230323146	230323495	350	-	utr3	PGBD5	0.830123687705782	1	0.730734049617127	1	0.833344513508891	0.991462100285771	0.290229208367508	-0.199914386203624	0.282434095650209	0.762338909637101	0.490143594571133
chr1	230357247	230377523	20277	-	exon	PGBD5	0.0965112184439165	1	0.143320681999188	1	0.356776537135308	0.991462100285771	-0.210625603293038	-0.199914386203624	0.282434095650209	0.762338909637101	-0.0107112170894136
chr1	230425624	230425923	300	-	exon	PGBD5	0.503585029357827	1	0.480780570478259	1	0.795944578946791	0.991462100285771	0.139387166371362	-0.199914386203624	0.282434095650209	0.762338909637101	0.339301552574986
chr1	230426222	230426371	150	-	utr5	PGBD5	0.9430173682509	1	0.999664176817286	1	NA	NA	0.421388956426169	-0.199914386203624	0.282434095650209	0.762338909637101	0.621303342629793
chr1	230843442	230855758	12317	-	utr5	C1orf198	0.926868954557014	1	0.870466064413276	1	0.696426233702297	0.991462100285771	0.354099079447419	0.138423647327541	0.519746111198857	0.880392542939797	0.215675432119878
chr1	230868250	230868548	299	-	utr5	C1orf198	0.497476329549098	1	0.447543323559596	1	0.135504669539543	0.991462100285771	0.320830027174852	0.138423647327541	0.519746111198857	0.880392542939797	0.182406379847311
chr1	230978627	230978825	199	-	exon	TTC13	0.0785699635459471	1	0.0655175283700384	1	0.155515299932833	0.991462100285771	0.10731372850776	0.370869343964986	0.00861433839058863	0.225975982507467	-0.263555615457226
chr1	231019756	231019955	200	-	utr3	FAM89A	0.21840931823372	1	0.158476226588486	1	0.243724813182214	0.991462100285771	0.297539877462423	-0.283541725562009	0.0500795714022228	0.438000558995936	0.581081603024433
chr1	231020105	231026402	6298	-	exon	FAM89A	0.400660831180825	1	0.307740668177361	1	0.562701501333568	0.991462100285771	0.514787711620346	-0.283541725562009	0.0500795714022228	0.438000558995936	0.798329437182355
chr1	231039997	231040196	200	-	exon	FAM89A	0.783340258217945	1	0.723736511933136	1	0.849274028079335	0.991462100285771	-0.0106241318344613	-0.283541725562009	0.0500795714022228	0.438000558995936	0.272917593727548
chr1	231241038	231241187	150	-	utr5	C1orf131	0.326426815769547	1	0.392036107515142	1	0.550375523484633	0.991462100285771	-0.348655611294154	0.0612088436118459	0.672894513926377	0.92484974252111	-0.409864454906
chr1	231336052	231336252	201	-	exon	EXOC8	0.578720508507913	1	0.487875174513079	1	0.622824095336495	0.991462100285771	-0.0755743601886882	-0.562642954425382	0.267572596226779	0.74565313288289	0.487068594236693
chr1	231336852	231336952	101	-	exon	EXOC8	0.61772141999109	1	0.528309427375039	1	0.587823710949551	0.991462100285771	-0.984383786887181	-0.562642954425382	0.267572596226779	0.74565313288289	-0.4217408324618
chr1	231337152	231337452	301	-	exon	EXOC8	0.722855629885401	1	0.670208539347732	1	0.300874658411826	0.991462100285771	-1.36165036170314	-0.562642954425382	0.267572596226779	0.74565313288289	-0.799007407277754
chr1	231337552	231337802	251	-	utr5	EXOC8	NA	NA	0.199872324090784	1	0.0253345963229995	0.991462100285771	-2.12269025176751	-0.562642954425382	0.267572596226779	0.74565313288289	-1.56004729734213
chr1	231421064	231422308	1245	-	utr5	EGLN1	0.728182940218555	1	0.874702636315473	1	0.816292967804161	0.991462100285771	-0.532571170570569	-0.451089978960481	0.000888211311026821	0.0733552724718581	-0.0814811916100882
chr1	231422407	231422656	250	-	utr5	EGLN1	0.170736738799876	1	0.151813887880489	1	0.401906973803899	0.991462100285771	-0.038271623657216	-0.451089978960481	0.000888211311026821	0.0733552724718581	0.412818355303265
chr1	232984033	232984133	101	-	utr3	PCNX2	0.361351637043626	1	0.433702616888384	1	0.660748158421619	0.991462100285771	-0.14643173740442	0.309740481697997	0.0418946901508459	0.40526523297949	-0.456172219102417
chr1	232984283	232984482	200	-	utr3	PCNX2	0.744802141890616	1	0.662327502274602	1	0.821420639353426	0.991462100285771	0.162189668576425	0.309740481697997	0.0418946901508459	0.40526523297949	-0.147550813121572
chr1	232986178	232986427	250	-	utr3	PCNX2	0.919073481795921	1	0.993693326098906	1	0.956920542352535	0.991462100285771	0.755757520427949	0.309740481697997	0.0418946901508459	0.40526523297949	0.446017038729952
chr1	232986527	232998387	11861	-	utr3	PCNX2	0.743369342926185	1	0.634443147147164	1	0.813061742525569	0.991462100285771	0.620507592448286	0.309740481697997	0.0418946901508459	0.40526523297949	0.310767110750288
chr1	233258450	233258550	101	-	exon	PCNX2	0.420217446203882	1	0.535072321728075	1	0.627411585183303	0.991462100285771	0.466558165731765	0.309740481697997	0.0418946901508459	0.40526523297949	0.156817684033767
chr1	233295414	233295713	300	-	utr5	PCNX2	0.603757300580805	1	0.631018770692741	1	0.723373199579642	0.991462100285771	0.421560892332799	0.309740481697997	0.0418946901508459	0.40526523297949	0.111820410634802
chr1	234478204	234479103	900	-	exon	TARBP1	0.764721623173401	1	0.872031143505572	1	0.907051068781262	0.991462100285771	-0.0723545564539033	0.113947351560564	0.353892517780805	0.804341258228549	-0.186301908014467
chr1	234607401	234607501	101	-	exon	IRF2BP2	0.982861065067845	1	0.947986820340662	1	0.773834608953802	0.991462100285771	-1.2186558040595	-0.75523540001056	0.249396934659868	0.733441013040466	-0.463420404048943
chr1	234607699	234607799	101	-	exon	IRF2BP2	0.920605228868455	1	0.804125795054424	1	0.963807555213754	0.991462100285771	-0.891188885323495	-0.75523540001056	0.249396934659868	0.733441013040466	-0.135953485312935
chr1	234608531	234609525	995	-	utr5	IRF2BP2	0.97734214407735	1	0.970250502542117	1	0.649872419154162	0.991462100285771	-1.64272714073933	-0.75523540001056	0.249396934659868	0.733441013040466	-0.887491740728767
chr1	235327870	235328020	151	-	utr5	ARID4B	0.811859353608813	1	0.849544640775545	1	0.898686232888759	0.991462100285771	-0.593858134008453	0.0947545769466995	0.648829068466962	0.918887693548889	-0.688612710955152
chr1	235496252	235504431	8180	-	utr5	B3GALNT2	0.496532408863862	1	0.581441673976852	1	0.594114872437982	0.991462100285771	0.0578000955261708	0.0858216977895116	0.524171990195016	0.881865079607752	-0.0280216022633408
chr1	235595504	235650556	55053	-	utr5	GNG4	0.978869254494548	1	0.878890767294459	1	0.975340720603739	0.991462100285771	0.223217626116857	-0.0637224780272945	0.743423971830106	0.941297720723232	0.286940104144151
chr1	235993650	235993849	200	-	exon	NID1	0.100307936118439	1	0.107202560293762	1	0.344709410570309	0.991462100285771	0.674916424077487	0.352935292099287	0.0152379620182481	0.273882975782831	0.3219811319782
chr1	236048949	236065112	16164	-	utr5	NID1	0.965427780115305	1	0.911301378766896	1	0.870175372492351	0.991462100285771	0.465768412211407	0.352935292099287	0.0152379620182481	0.273882975782831	0.112833120112119
chr1	236281687	236281935	249	-	utr5	ERO1B	0.722092189956652	1	0.673359949562086	1	0.632652849628332	0.991462100285771	-0.00909361373950309	0.216073580959576	0.116611415402105	0.585328773749552	-0.225167194699079
chr1	241356983	241357230	248	-	utr5	RGS7	0.890634940374395	1	0.912625013553646	1	0.898767016492063	0.991462100285771	-0.0495293188622856	-0.0838802903372699	0.765880144140975	NA	0.0343509714749843
chr1	241640055	241640336	282	-	utr5	OPN3	0.444041241080361	1	0.383525248075297	1	0.445126681824131	0.991462100285771	0.170105216274397	-0.208326206606007	0.738880882635151	NA	0.378431422880404
chr1	242524246	242524446	201	-	utr5	PLD5	0.647641979429895	1	0.289770089996988	1	0.670827771966639	0.991462100285771	-0.19651555156301	-0.32685929479999	0.479527203045777	NA	0.13034374323698
chr1	244451688	244452084	397	-	utr5	ADSS	0.378106407530993	1	0.418404681406973	1	0.467372814752812	0.991462100285771	-0.502966895905063	-0.0531923705241024	0.730137642041217	0.937252793945164	-0.449774525380961
chr1	244863694	244864243	550	-	exon	HNRNPU	0.918612405886932	1	0.970250888535765	1	0.719547056575695	0.991462100285771	-0.3454773487385	0.0163726495863102	0.920756580406869	0.987372695682859	-0.361849998324811
chr1	244864343	244864492	150	-	utr5	HNRNPU	0.771186408297008	1	0.840192548759723	1	0.44261948261951	0.991462100285771	-0.519431503702253	0.0163726495863102	0.920756580406869	0.987372695682859	-0.535804153288563
chr1	244970145	244970542	398	-	exon	RP11-156E8.1	0.23865915191266	1	0.252661767186072	1	0.332633655842338	0.991462100285771	-1.55428667392111	-0.152524981448193	0.841794443354974	NA	-1.40176169247291
chr1	244970939	244971038	100	-	exon	RP11-156E8.1	0.0633597388173704	1	0.0624480034175874	1	0.121336247130326	0.991462100285771	-1.0580434901245	-0.152524981448193	0.841794443354974	NA	-0.905518508676308
chr1	246507113	246507262	150	-	utr5	SMYD3	0.460924427055821	1	0.564023006263576	1	0.707419707062717	0.991462100285771	-0.453004133586164	-0.102472750914921	0.581824855961277	0.901149287707417	-0.350531382671244
chr1	246931630	246931928	299	-	utr5	AHCTF1	0.591630643891629	1	0.544547155109171	1	0.715573341671186	0.991462100285771	-0.0411527594511036	0.168721951405768	0.340339556554364	0.798409231777555	-0.209874710856871
chr1	247111534	247111681	148	-	exon	C1orf229	0.714455651019523	1	0.684596524174067	1	0.793222566512346	0.991462100285771	-0.0568861569654703	0.241855017718186	0.808174775488031	NA	-0.298741174683656
chr1	247111779	247111877	99	-	exon	C1orf229	0.462440819830326	1	0.233750189794566	1	0.703863338290686	0.991462100285771	0.104319938419066	0.241855017718186	0.808174775488031	NA	-0.13753507929912
chr1	247300007	247300107	101	-	utr3	ZNF496	0.760249737526932	1	0.684626370252803	1	0.735904047031985	0.991462100285771	-0.173109705350972	-0.181954785087367	0.317502889633361	0.780737790613052	0.00884507973639512
chr1	247300606	247308503	7898	-	exon	ZNF496	0.711866228177285	1	0.832296591210071	1	0.784182943173864	0.991462100285771	0.0277703141327804	-0.181954785087367	0.317502889633361	0.780737790613052	0.209725099220147
chr1	247328830	247329451	622	-	exon	ZNF496	0.701883814277215	1	0.642117961598517	1	0.640877835138406	0.991462100285771	0.11789461996648	-0.181954785087367	0.317502889633361	0.780737790613052	0.299849405053847
chr1	247331451	247331700	250	-	utr5	ZNF496	0.876703768251356	1	0.832678368877173	1	0.874056575865004	0.991462100285771	0.112347526009437	-0.181954785087367	0.317502889633361	0.780737790613052	0.294302311096804
chr1	248811894	248813111	1218	-	utr3	SH3BP5L	0.978981272739373	1	0.889661204726486	1	0.865021468656941	0.991462100285771	-0.0857752924440012	-0.0453210067004498	0.82131357697003	0.965224223052818	-0.0404542857435513
chr1	248825186	248825385	200	-	utr5	SH3BP5L	0.815743989269939	1	0.949311335954972	1	0.970667497306288	0.991462100285771	0.212498942488226	-0.0453210067004498	0.82131357697003	0.965224223052818	0.257819949188676
chr1	248850155	248850304	150	-	utr3	ZNF692	0.458571839255193	1	0.619974993945936	1	0.766758407394258	0.991462100285771	0.0899962832570879	0.148226133866365	0.459914649132078	0.853692682618234	-0.0582298506092767
chr1	248856386	248857247	862	-	utr3	ZNF692	0.96772108114422	1	0.875716941760517	1	0.89705811659439	0.991462100285771	0.922783059346372	0.148226133866365	0.459914649132078	0.853692682618234	0.774556925480008
chr1	248858142	248858341	200	-	utr5	ZNF692	0.307415915300401	1	0.280741428050447	1	0.478460853630736	0.991462100285771	0.470027470176143	0.148226133866365	0.459914649132078	0.853692682618234	0.321801336309778
chr10	1056498	1072137	15640	+	utr5	WDR37	0.0477669827913168	1	0.0565434711008418	1	0.497983408992805	0.991462100285771	-0.364161659458477	0.0164216252927432	0.915807394088674	0.986026717900648	-0.38058328475122
chr10	3067530	3067679	150	+	utr5	PFKP	0.532606402834195	1	0.543706551461903	1	0.431419596731785	0.991462100285771	-0.322184415563453	-0.231836218115627	0.0407964551545136	0.401834652966987	-0.0903481974478261
chr10	3070292	3099327	29036	+	utr5	PFKP	0.0867803096583255	1	0.110446237917575	1	0.310837963569277	0.991462100285771	-0.442678985060017	-0.231836218115627	0.0407964551545136	0.401834652966987	-0.21084276694439
chr10	3101408	3101508	101	+	exon	PFKP	0.212594749148234	1	0.202979191985028	1	0.437178998978771	0.991462100285771	0.20130896418075	-0.231836218115627	0.0407964551545136	0.401834652966987	0.433145182296377
chr10	3108752	3113135	4384	+	exon	PFKP	0.416658877099048	1	0.358232169061006	1	0.477265771789947	0.991462100285771	0.159686909028985	-0.231836218115627	0.0407964551545136	0.401834652966987	0.391523127144612
chr10	3118809	3119931	1123	+	exon	PFKP	0.298838910779818	1	0.24013840472813	1	0.583760930331507	0.991462100285771	0.162882255934157	-0.231836218115627	0.0407964551545136	0.401834652966987	0.394718474049784
chr10	5412601	5426683	14083	+	utr5	NET1	0.475213044130637	1	0.596644532360405	1	0.559731279233231	0.991462100285771	-0.167990292871995	0.0245604383930735	0.840384445474036	0.971768039308386	-0.192550731265069
chr10	5684888	5685137	250	+	utr5	FAM208B	0.147109228231848	1	0.105793820537619	1	0.0168879345831435	0.991462100285771	0.585231943827743	0.29187365232409	0.00850742450878587	0.224391008851012	0.293358291503653
chr10	5749296	5749396	101	+	exon	FAM208B	0.796586143323466	1	0.671118123777956	1	0.845949929784143	0.991462100285771	0.70193803559105	0.29187365232409	0.00850742450878587	0.224391008851012	0.410064383266959
chr10	5890253	5891024	772	+	utr5	FBXO18	0.731342297818505	1	0.660090769779148	1	0.831780348511516	0.991462100285771	0.213189551277977	-0.24111979046711	0.0821174867645774	0.530299710988239	0.454309341745087
chr10	5906058	5906407	350	+	utr5	FBXO18	0.706419389892349	1	0.561960078772924	1	0.514534989196204	0.991462100285771	0.094968104619992	-0.24111979046711	0.0821174867645774	0.530299710988239	0.336087895087102
chr10	5937295	5937395	101	+	utr3	FBXO18	0.330066348069254	1	0.473530015101082	1	0.866772314101046	0.991462100285771	-0.129069136723907	-0.24111979046711	0.0821174867645774	0.530299710988239	0.112050653743203
chr10	6089037	6089388	352	+	utr5	RBM17	0.861546981103553	1	0.807803229069183	1	0.89611912507444	0.991462100285771	-0.0103037656775202	-0.0141184056027245	0.907615179090403	0.985825236196174	0.00381463992520432
chr10	6202954	6213688	10735	+	utr5	PFKFB3	0.113336549952037	1	0.185946945940303	1	0.161225217588987	0.991462100285771	-0.987593248157603	-0.255000454766371	0.161428315866646	0.647961041773404	-0.732592793391232
chr10	6232954	6233204	251	+	utr3	PFKFB3	0.676798045172902	1	0.760806767437554	1	0.866326460832257	0.991462100285771	-0.357860650287943	-0.255000454766371	0.161428315866646	0.647961041773404	-0.102860195521572
chr10	6233453	6233552	100	+	utr3	PFKFB3	0.545370879610697	1	0.631562265575889	1	0.792518194702732	0.991462100285771	-0.457455277016982	-0.255000454766371	0.161428315866646	0.647961041773404	-0.202454822250611
chr10	6580519	6580619	101	+	exon	PRKCQ-AS1	0.247328453348006	1	0.265161857999988	1	0.529306447923732	0.991462100285771	-0.109799347996372	0.483438521209231	0.0360165100690633	0.386521347250532	-0.593237869205603
chr10	7818554	7818653	100	+	utr5	TAF3	0.757870478181425	1	0.880446707756777	1	0.927680346705144	0.991462100285771	0.26446403401015	-0.131286181941712	0.644405106687829	0.917487161120979	0.395750215951862
chr10	7965542	7965740	199	+	exon	TAF3	0.579758653149051	1	0.610018777496379	1	0.521373309553607	0.991462100285771	-0.518404859479271	-0.131286181941712	0.644405106687829	0.917487161120979	-0.387118677537559
chr10	8014689	8014887	199	+	utr3	TAF3	0.726898054381868	1	0.781708002036147	1	0.747346363435563	0.991462100285771	-0.480728827796424	-0.131286181941712	0.644405106687829	0.917487161120979	-0.349442645854712
chr10	8055554	8055701	148	+	utr5	GATA3	0.0863719989734116	1	0.0749523161991616	1	0.156267117904895	0.991462100285771	0.263318992514578	-0.220681846749536	0.420876742133302	NA	0.484000839264113
chr10	8058306	8058553	248	+	exon	GATA3	0.1952583583991	1	0.237925230244866	1	0.480223152151435	0.991462100285771	-0.0563865603463825	-0.220681846749536	0.420876742133302	NA	0.164295286403153
chr10	11017951	11018050	100	+	utr5	CELF2	0.222142003510104	1	0.121411726855036	1	0.583131347103478	0.991462100285771	-1.36539837033263	-0.05275221449997	0.794104134812654	0.956368909984407	-1.31264615583266
chr10	11866651	11870594	3944	+	utr3	PROSER2	0.865011273065979	1	0.994740396398019	1	0.985584844392197	0.991462100285771	-0.00700103496255983	-0.232137373285617	0.272828017069114	0.752378541393489	0.225136338323057
chr10	12349631	12349830	200	+	utr5	CAMK1D	0.190472685415187	1	0.147317306037603	1	0.407671226387374	0.991462100285771	-0.304597508389909	-0.296598489411903	0.163670482867322	0.651263223463846	-0.00799901897800587
chr10	13099948	13100247	300	+	utr5	OPTN	0.107432980976302	1	0.10753624379396	1	0.225848127981763	0.991462100285771	-0.831653937293192	-0.16550988333864	0.513067133498407	0.878776164335974	-0.666144053954552
chr10	14843432	14843781	350	+	utr3	HSPA14	0.593479532052746	1	0.524974733396625	1	0.558020469220622	0.991462100285771	-0.0648319213535915	-0.0578216640936382	0.668535989548565	0.923148094058105	-0.00701025725995334
chr10	14878869	14879117	249	+	utr5	SUV39H2	0.960898455840915	1	0.993447332269857	1	0.904504944935671	0.991462100285771	0.374560799718319	0.0894681579678212	0.540070185256801	0.886719098684002	0.285092641750498
chr10	15097427	15097675	249	+	utr5	RPP38	0.119901616635591	1	0.145850757912765	1	0.336192712334527	0.991462100285771	-0.185317838650543	-0.0530437575405801	0.788880913898541	0.955420500501596	-0.132274081109963
chr10	16436992	16437400	409	+	utr5	PTER	0.747951920643274	1	0.669121939159396	1	0.922363166260973	0.991462100285771	0.233787676864151	0.000189774209604608	0.998923830006933	0.999371743691577	0.233597902654546
chr10	17229294	17229492	199	+	utr5	VIM	0.411602712818775	1	0.434122724790346	1	0.0232237352773219	0.991462100285771	-0.902987453163337	-0.230786928547144	0.58029438050478	0.900607370687265	-0.672200524616194
chr10	17229592	17230155	564	+	utr5	VIM	0.99962971925835	1	0.878991379714236	1	0.811767826498917	0.991462100285771	-0.726409532447135	-0.230786928547144	0.58029438050478	0.900607370687265	-0.495622603899992
chr10	18659405	18659605	201	+	utr5	ARL5B	0.0991331449855093	1	0.0770832194175111	1	0.0901706832107099	0.991462100285771	0.250277048307014	-0.203641327711513	0.0808545057651464	0.527186105400162	0.453918376018527
chr10	19817037	20001869	184833	+	utr5	PLXDC2	0.276393390864799	1	0.429636292896729	1	0.866319260153712	0.991462100285771	0.306666229376482	0.104689156733143	0.50167304191243	0.875528239281483	0.201977072643339
chr10	21174014	21174708	695	+	exon	NEBL-AS1	0.24123594918906	1	0.221494922973822	1	0.585824323974479	0.991462100285771	0.0639471311959859	-1.3499300775077	0.394355502008104	NA	1.41387720870369
chr10	22321360	22321560	201	+	utr5	BMI1	0.621713943875003	1	0.552640506649187	1	0.597500212311951	0.991462100285771	-0.0313721380754165	-0.160265034341655	0.371143788151046	0.814397498685703	0.128892896266239
chr10	23095604	23104167	8564	+	utr5	MSRB2	0.429267891740392	1	0.469251575773523	1	0.750261002216787	0.991462100285771	0.205016948165367	0.0497276118492154	0.823456212119355	0.966229240691526	0.155289336316151
chr10	23439557	23439657	101	+	exon	OTUD1	0.347677653231344	1	0.999666137196357	1	NA	NA	-2.68579378860657	-0.899137659618659	0.0700602227480298	NA	-1.78665612898791
chr10	23439955	23440303	349	+	exon	OTUD1	0.945655510563724	1	0.987656513868243	1	0.911947749727355	0.991462100285771	-1.16037183402561	-0.899137659618659	0.0700602227480298	NA	-0.261234174406955
chr10	26211878	26212178	301	+	utr3	MYO3A	0.0493417827182242	1	0.0438742592552242	1	0.207649524873511	0.991462100285771	0.274893984083082	0.224861825269219	0.146935867019224	0.630976853822058	0.0500321588138625
chr10	26697708	26697806	99	+	utr5	PDSS1	0.982820469204053	1	0.956005795229328	1	0.823612505908479	0.991462100285771	0.265962079470172	0.0615018103747203	0.736567902548842	0.938168743724965	0.204460269095452
chr10	27504224	27504373	150	+	utr5	RAB18	0.254593779359587	1	0.317618784909336	1	0.563807366151185	0.991462100285771	-0.415278793556352	0.0294584197750674	0.820052242102396	0.965192671188476	-0.444737213331419
chr10	28532543	28533497	955	+	utr5	WAC	0.414663819055349	1	0.507781875021969	1	0.466411367053568	0.991462100285771	-0.0738870025333985	0.0526414110899045	0.65005609191976	0.91913019019273	-0.126528413623303
chr10	28677539	28677785	247	+	utr5	BAMBI	0.584890687177033	1	0.65109316920192	1	0.635624588867188	0.991462100285771	-0.223980452278107	0.0925304233585461	0.583777958694219	0.90119748588192	-0.316510875636653
chr10	29421859	29422008	150	+	exon	SVIL-AS1	0.426588940802856	1	0.355531591756812	1	0.573086025903915	0.991462100285771	0.291597872024537	0.0301157490259122	0.868565041235557	0.978850834978782	0.261482122998625
chr10	30434134	30434716	583	+	utr5	MAP3K8	0.700163655786235	1	0.642801649883036	1	0.714120551371457	0.991462100285771	-0.296868029565761	0.0845049815238501	0.726348657509572	0.937051550249771	-0.381373011089611
chr10	31318545	31318897	353	+	exon	ZEB1	0.851647339576272	1	0.987663417543063	1	0.913730497131863	0.991462100285771	-0.0764906271670933	0.0984925810907553	0.481166031115494	0.864808667542671	-0.174983208257849
chr10	35126941	35127091	151	+	utr5	CREM	0.67597067277255	1	0.709546979558919	1	0.757753185355391	0.991462100285771	-0.334057734024088	-0.1145938180665	0.532481670707785	0.886066337422836	-0.219463915957588
chr10	35127191	35127521	331	+	utr5	CREM	0.479128494780684	1	0.549400227297886	1	0.805225386938724	0.991462100285771	-0.168955146701516	-0.1145938180665	0.532481670707785	0.886066337422836	-0.0543613286350161
chr10	37857789	37858080	292	+	exon	RP11-162G10.5	0.885861234201926	1	0.85789868805461	1	0.89600973629697	0.991462100285771	0.0554439049513706	0.295509027150719	0.793216679839989	NA	-0.240065122199348
chr10	42796722	42796822	101	+	exon	BMS1	0.487651165080912	1	0.584126447437307	1	0.635756425230699	0.991462100285771	-0.0701768174163049	-0.0365633086200028	0.81967539631466	0.965164252157946	-0.0336135087963021
chr10	42830962	42831210	249	+	utr3	BMS1	0.722272978758654	1	0.875175911509921	1	0.900662883923527	0.991462100285771	-0.113005796420511	-0.0365633086200028	0.81967539631466	0.965164252157946	-0.0764424878005077
chr10	43112212	43112940	729	+	exon	RET	0.4263539820745	1	0.427577209525325	1	0.737630330882378	0.991462100285771	-0.365806146102999	0.0103061537460798	0.976444102139396	NA	-0.376112299849079
chr10	44984793	44984893	101	+	utr3	RASSF4	0.954582224450688	1	0.863840381564967	1	0.963274892592311	0.991462100285771	-0.322967440792642	-0.205964832294329	0.239597864422685	0.728510617769643	-0.117002608498313
chr10	45727250	45727494	245	+	utr5	FAM21C	0.292265221996631	1	0.249543910043337	1	0.365820584924389	0.991462100285771	-0.0887595989423277	-0.00923265930570325	0.953976134517328	0.992418054402839	-0.0795269396366244
chr10	45789081	45789180	100	+	exon	FAM21C	0.411294373815837	1	0.36186247658208	1	0.458677394870126	0.991462100285771	-0.0692479196658013	-0.00923265930570325	0.953976134517328	0.992418054402839	-0.0600152603600981
chr10	47310046	47310145	100	+	exon	GDF10	0.982517977063181	1	0.999553994091252	1	NA	NA	0.172940998064068	0.521594124066548	0.560356632779208	NA	-0.34865312600248
chr10	47310292	47310538	247	+	exon	GDF10	0.457814938383564	1	0.23228879614429	1	0.688758960698969	0.991462100285771	0.100603053902758	0.521594124066548	0.560356632779208	NA	-0.42099107016379
chr10	50067938	50068182	245	+	utr5	FAM21A	0.170340785452638	1	0.149319512216127	1	0.496521742433356	0.991462100285771	-0.239127071293295	-0.220546790920493	0.18412372422457	0.673050644612987	-0.0185802803728018
chr10	50129629	50129728	100	+	utr3	FAM21A	0.606888426532577	1	0.500536791878423	1	0.556709772804513	0.991462100285771	0.33484595427935	-0.220546790920493	0.18412372422457	0.673050644612987	0.555392745199843
chr10	50625001	50625151	151	+	exon	SGMS1-AS1	0.400962684872648	1	0.437586620299922	1	0.552634865404469	0.991462100285771	-0.188075189094142	0.18169997070266	0.42803530823785	0.84152047199073	-0.369775159796802
chr10	50631177	50631276	100	+	exon	SGMS1-AS1	0.866167629189565	1	0.904878941516639	1	0.917685217968562	0.991462100285771	0.444121632141047	0.18169997070266	0.42803530823785	0.84152047199073	0.262421661438387
chr10	50660120	50660223	104	+	exon	BEND3P1	0.457664335535847	1	0.45338240303995	1	0.746968972266171	0.991462100285771	-0.289070348923138	-0.19971122691888	0.737329704530448	NA	-0.0893591220042583
chr10	50991408	50991507	100	+	exon	PRKG1	0.39640524235725	1	0.435506002195835	1	0.550602551918975	0.991462100285771	-1.1185186251851	0.00407533967117074	0.981582220027441	0.995669981003112	-1.12259396485627
chr10	51074185	51074831	647	+	utr5	PRKG1	0.886767290559176	1	0.95856725696758	1	0.910110606885783	0.991462100285771	0.100053382515545	0.00407533967117074	0.981582220027441	0.995669981003112	0.0959780428443738
chr10	52314394	52314492	99	+	utr5	DKK1	0.702479209483125	1	0.631305384536525	1	0.810370149935724	0.991462100285771	-0.599661036056051	-0.0532014604726293	0.874252278057398	NA	-0.546459575583422
chr10	58334975	58335224	250	+	utr5	UBE2D1	0.433955824221132	1	0.370031466481431	1	0.396704337722501	0.991462100285771	-0.392348595671892	-0.239481415453063	0.241505649234702	0.728527541276688	-0.152867180218829
chr10	58513140	58513240	101	+	utr5	BICC1	0.54878253725027	1	0.577670315244528	1	0.743801201324747	0.991462100285771	-0.276324299231514	-0.0036777264802363	0.983753959852792	0.995669981003112	-0.272646572751278
chr10	62092464	62092614	151	+	exon	ARID5B	0.654151885935242	1	0.730463728480063	1	0.656472551671764	0.991462100285771	0.0881570585403743	0.107520193059115	0.505641848806682	0.876245298390669	-0.0193631345187407
chr10	62804857	62805999	1143	+	utr3	ADO	0.427813684723099	1	0.363067830989028	1	0.080915300128576	0.991462100285771	0.271344092835693	0.157238502057813	0.398307524394919	0.829793728888843	0.11410559077788
chr10	63465229	63465624	396	+	exon	JMJD1C-AS1	0.700692361135732	1	0.633075522948243	1	0.726571555876957	0.991462100285771	-0.266876765775279	-0.802027867753722	0.282616066036093	NA	0.535151101978443
chr10	63465723	63465871	149	+	exon	JMJD1C-AS1	0.0168081955306494	1	0.018445037026796	1	0.0949497039496591	0.991462100285771	-0.597129028023883	-0.802027867753722	0.282616066036093	NA	0.204898839729839
chr10	63521413	63521513	101	+	utr5	REEP3	0.612580467995373	1	0.618135577043531	1	0.867117326217823	0.991462100285771	0.471554775231699	0.012612127452937	0.932474682376234	0.988661540500739	0.458942647778762
chr10	67884718	67885065	348	+	utr5	SIRT1	0.543096300302535	1	0.599287704077362	1	0.692264008535493	0.991462100285771	0.0289867639279739	-0.0325711869681178	0.828329270633698	0.967977154229437	0.0615579508960917
chr10	68988969	68989217	249	+	exon	KIF1BP	0.267173082647227	1	0.272592913867645	1	0.253579448771097	0.991462100285771	0.182599221597816	-0.00461052055089829	0.971136750775195	0.99424833671899	0.187209742148714
chr10	69208850	69208999	150	+	exon	SUPV3L1	0.0260319163361614	1	0.0744594778212104	1	0.300135516702444	0.991462100285771	-0.293927849103913	0.0620739574817119	0.631010868162594	0.915204049676395	-0.356001806585625
chr10	69801931	69802130	200	+	utr5	COL13A1	0.260603981955305	1	0.335209697269089	1	0.560449636995297	0.991462100285771	-0.0123384477858413	-0.192439093206973	0.368044304119786	0.814397498685703	0.180100645421131
chr10	69802477	69822376	19900	+	exon	COL13A1	0.485591575789443	1	0.440912524877064	1	0.545159141590802	0.991462100285771	0.402976953550603	-0.192439093206973	0.368044304119786	0.814397498685703	0.595416046757576
chr10	69902853	69924994	22142	+	exon	COL13A1	0.707822433649189	1	0.591464703972716	1	0.700706222893732	0.991462100285771	0.223970270323167	-0.192439093206973	0.368044304119786	0.814397498685703	0.41640936353014
chr10	69927103	69930533	3431	+	exon	COL13A1	0.939998766205896	1	0.947178024529807	1	0.954390297683393	0.991462100285771	0.17020288962972	-0.192439093206973	0.368044304119786	0.814397498685703	0.362641982836692
chr10	69932592	69937652	5061	+	utr3	COL13A1	0.629363804017353	1	0.537729011051029	1	0.661087224667036	0.991462100285771	0.0852148302325152	-0.192439093206973	0.368044304119786	0.814397498685703	0.277653923439488
chr10	69941023	69945716	4694	+	utr3	COL13A1	0.689074723481129	1	0.780233273710756	1	0.794642655652943	0.991462100285771	0.04295709543874	-0.192439093206973	0.368044304119786	0.814397498685703	0.235396188645713
chr10	70090119	70091907	1789	+	exon	H2AFY2	0.998397776992236	1	0.809289552278068	1	0.765776445939688	0.991462100285771	0.197782230856004	-0.0719389487460233	0.54343573332818	0.887542132709482	0.269721179602027
chr10	70478821	70525931	47111	+	utr5	PALD1	0.646515170423698	1	0.689450118042986	1	0.792532379942168	0.991462100285771	0.225284884322115	0.0050467006177858	0.982143412113116	0.995669981003112	0.220238183704329
chr10	70567410	70567608	199	+	utr3	PALD1	0.703936053669316	1	0.772271890090306	1	0.914582222038982	0.991462100285771	0.152352382103009	0.0050467006177858	0.982143412113116	0.995669981003112	0.147305681485223
chr10	70816011	70816111	101	+	utr5	SGPL1	0.753586558561076	1	0.7017338566409	1	0.600877384803458	0.991462100285771	0.224105369882546	0.342245713009353	0.0220705041450964	0.315257879046706	-0.118140343126807
chr10	71212570	71286769	74200	+	utr5	UNC5B	0.750820155771612	1	0.665712144117379	1	0.59721484048165	0.991462100285771	0.676434346850098	0.34797927614053	0.0172624264149213	0.293407639033739	0.328455070709568
chr10	71286869	71288599	1731	+	exon	UNC5B	0.624305693061614	1	0.568044767841106	1	0.807234664928062	0.991462100285771	0.455191403891016	0.34797927614053	0.0172624264149213	0.293407639033739	0.107212127750486
chr10	71299169	71299469	301	+	utr3	UNC5B	0.692736699095406	1	0.621505466771831	1	0.705358281571436	0.991462100285771	0.637107250722957	0.34797927614053	0.0172624264149213	0.293407639033739	0.289127974582426
chr10	71301017	71301117	101	+	utr3	UNC5B	0.725626651011031	1	0.887882680414829	1	0.981391994243822	0.991462100285771	0.530588864427065	0.34797927614053	0.0172624264149213	0.293407639033739	0.182609588286535
chr10	71362590	71362689	100	+	utr3	SLC29A3	0.310255984868535	1	0.261378963450497	1	0.516663740512898	0.991462100285771	0.158153259782644	-0.0684294735270277	0.834949510519769	NA	0.226582733309672
chr10	71396984	71439841	42858	+	utr5	CDH23	0.823790695587748	1	0.766818205645209	1	0.926646989102356	0.991462100285771	0.268142399805429	0.452965388428378	0.108011591526766	NA	-0.184822988622949
chr10	71964365	72005854	41490	+	utr5	CHST3	0.854632346600377	1	0.787574224353557	1	0.713867922655164	0.991462100285771	0.507790184754314	0.339370690876554	0.0865894888239765	0.539754296507544	0.16841949387776
chr10	72007292	72007541	250	+	exon	CHST3	0.240987853081233	1	0.218458480364264	1	0.244315691105825	0.991462100285771	0.717747670832417	0.339370690876554	0.0865894888239765	0.539754296507544	0.378376979955863
chr10	72007839	72008437	599	+	exon	CHST3	0.227723388702713	1	0.212992179802467	1	0.196826733973179	0.991462100285771	0.356013290054699	0.339370690876554	0.0865894888239765	0.539754296507544	0.016642599178145
chr10	72008586	72008686	101	+	utr3	CHST3	0.0352291521149238	1	0.0493870897006281	1	0.189033510639951	0.991462100285771	-0.027006605513033	0.339370690876554	0.0865894888239765	0.539754296507544	-0.366377296389587
chr10	72274214	72274508	295	+	utr5	DDIT4	0.686323879853368	1	0.602586662311022	1	0.617518449888454	0.991462100285771	-0.125112949109017	-0.512700055464797	0.000612471745379809	0.0600682371233838	0.38758710635578
chr10	72274606	72275252	647	+	utr3	DDIT4	0.7831427447759	1	0.98346974262536	1	0.915243887072417	0.991462100285771	-0.37802341088243	-0.512700055464797	0.000612471745379809	0.0600682371233838	0.134676644582367
chr10	72692181	72692280	100	+	exon	MCU	0.372099142840776	1	0.383296607898191	1	0.735400095626336	0.991462100285771	0.0213445066041578	0.0781566053945568	0.556434425898952	0.892483528980809	-0.056812098790399
chr10	73252890	73253038	149	+	exon	DNAJC9-AS1	0.762519198463131	1	0.888272409724184	1	0.972883523204193	0.991462100285771	0.301311613904059	0.813319085663799	0.269586144956715	NA	-0.51200747175974
chr10	73730611	73730807	197	+	exon	GLUD1P3	0.844767095284685	1	0.774968095074042	1	0.842657428835006	0.991462100285771	-0.265182217355207	0.28820401669549	0.406156723602087	NA	-0.553386234050697
chr10	73731646	73731744	99	+	exon	GLUD1P3	0.388567300737053	1	0.456072672905694	1	0.732311692285733	0.991462100285771	0.462754468867671	0.28820401669549	0.406156723602087	NA	0.174550452172181
chr10	73732069	73732167	99	+	exon	DUSP8P5	0.547982868180409	1	0.640671430868303	1	0.750406128718899	0.991462100285771	0.254159455403145	-0.220281710280086	0.485958483078577	NA	0.47444116568323
chr10	73732756	73732903	148	+	exon	DUSP8P5	0.529534106396123	1	0.487470007440634	1	0.52162680016567	0.991462100285771	0.0978694811480655	-0.220281710280086	0.485958483078577	NA	0.318151191428151
chr10	73733050	73733148	99	+	exon	DUSP8P5	0.782542871725987	1	0.730340415353038	1	0.856169275365656	0.991462100285771	0.296578721780914	-0.220281710280086	0.485958483078577	NA	0.516860432061
chr10	73733393	73733589	197	+	exon	DUSP8P5	0.040159115214136	1	0.0315163679359758	1	0.025771947107369	0.991462100285771	0.247635772536076	-0.220281710280086	0.485958483078577	NA	0.467917482816161
chr10	73772440	73772787	348	+	exon	FUT11	0.690797488736625	1	0.621035261654256	1	0.64491431233964	0.991462100285771	-0.0807570904514671	-0.0388022921134589	0.817930353051115	0.965002740852492	-0.0419547983380082
chr10	73785632	73786228	597	+	utr5	ZSWIM8	0.811727743259961	1	0.739377744218717	1	0.718855027134359	0.991462100285771	0.432959654568043	0.196975389583307	0.240313453921305	0.728527541276688	0.235984264984736
chr10	73792085	73792483	399	+	exon	ZSWIM8	0.612572820951613	1	0.759181999796577	1	0.951217594347859	0.991462100285771	0.173268411609555	0.196975389583307	0.240313453921305	0.728527541276688	-0.0237069779737528
chr10	73911141	73911547	407	+	utr5	PLAU	0.807483237859917	1	0.82843367645257	1	0.755281997120084	0.991462100285771	-0.26201058853762	-0.233069725290284	0.619816607171467	NA	-0.0289408632473364
chr10	74176575	74176823	249	+	utr5	ADK	0.433171508833662	1	0.385203188877083	1	0.503645952427542	0.991462100285771	-0.0173533594762333	-0.206898309605528	0.155205144603468	0.642347771264415	0.189544950129295
chr10	75028872	75029172	301	+	exon	KAT6B	0.480577075503989	1	0.562130813387341	1	0.69590772826862	0.991462100285771	-0.273533565239295	0.184835683592585	0.212145443851691	0.70319833003407	-0.45836924883188
chr10	75029272	75029522	251	+	exon	KAT6B	0.913096497653021	1	0.997686533387143	1	0.959361625055307	0.991462100285771	-0.262566617775357	0.184835683592585	0.212145443851691	0.70319833003407	-0.447402301367942
chr10	75111527	75111776	250	+	utr5	SAMD8	0.467458375891713	1	0.420477556559444	1	0.47633599826041	0.991462100285771	0.156087299025243	0.0810033469031382	0.517871280915116	0.880140727877411	0.0750839521221046
chr10	75210204	75211062	859	+	utr5	VDAC2	0.371861325444437	1	0.365612379887168	1	0.128614926619221	0.991462100285771	-0.386624521944881	-0.260215993337875	0.138778410830072	0.618574286936556	-0.126408528607005
chr10	75401569	75401769	201	+	exon	ZNF503-AS2	0.255324195910895	1	0.201470293520513	1	0.05006058335522	0.991462100285771	0.349726707490395	-0.322027936861444	0.197596714019435	NA	0.671754644351839
chr10	75407383	75407533	151	+	exon	ZNF503-AS2	0.840878092172985	1	0.745899581249079	1	0.951714432092542	0.991462100285771	-0.244603789218468	-0.322027936861444	0.197596714019435	NA	0.0774241476429763
chr10	78054771	78054870	100	+	exon	RPS24	0.422155831968372	1	0.360403343726401	1	0.613076327601652	0.991462100285771	-0.110767066135605	-0.103946102518918	0.492493581751996	0.868940421448504	-0.00682096361668694
chr10	79069085	79069185	101	+	utr5	ZMIZ1	0.53317365180081	1	0.261335728314534	1	0.675572311922258	0.991462100285771	0.345386561283033	0.0714396511400719	0.731195564527869	0.937252793945164	0.273946910142961
chr10	79118979	79162061	43083	+	utr5	ZMIZ1	0.456908503796063	1	0.651801252786544	1	0.953343861771289	0.991462100285771	0.285571145391618	0.0714396511400719	0.731195564527869	0.937252793945164	0.214131494251547
chr10	79312829	79312979	151	+	utr3	ZMIZ1	0.205378340016958	1	0.173355340219385	1	0.384440652376663	0.991462100285771	0.418823298528041	0.0714396511400719	0.731195564527869	0.937252793945164	0.347383647387969
chr10	79313429	79313529	101	+	utr3	ZMIZ1	0.883782563679799	1	0.817964686022253	1	0.894597141732004	0.991462100285771	-0.098972820686501	0.0714396511400719	0.731195564527869	0.937252793945164	-0.170412471826573
chr10	79347518	79349706	2189	+	utr5	PPIF	0.268233924345487	1	0.22344784925673	1	0.326339199176011	0.991462100285771	0.601581958648111	0.273638569722691	0.508966919634042	0.876245298390669	0.32794338892542
chr10	79349854	79349953	100	+	exon	PPIF	0.699948383480287	1	0.633161296496052	1	0.83109772495643	0.991462100285771	0.509509490440073	0.273638569722691	0.508966919634042	0.876245298390669	0.235870920717382
chr10	79683694	79683843	150	+	exon	BEND3P3	0.291622641617652	1	0.243904724457919	1	0.462635602783927	0.991462100285771	-0.222759235619824	-0.494740440206688	0.470324560185663	NA	0.271981204586864
chr10	79685088	79685187	100	+	exon	BEND3P3	0.300097714293994	1	0.315171438999004	1	0.487913321038964	0.991462100285771	-0.556259535482887	-0.494740440206688	0.470324560185663	NA	-0.0615190952761988
chr10	79825902	79825999	98	+	exon	RP11-182L21.6	0.88429379138802	1	0.999702249708302	1	NA	NA	-0.186861242951501	0.194942685456756	0.624373602509241	NA	-0.381803928408257
chr10	79826291	79826388	98	+	exon	RP11-182L21.6	0.152707503478185	1	0.137956831965843	1	0.302572026597345	0.991462100285771	-0.0931216238566443	0.194942685456756	0.624373602509241	NA	-0.288064309313401
chr10	79826679	79826776	98	+	exon	RP11-182L21.6	0.207561628632212	1	0.26957544032785	1	0.371020225920153	0.991462100285771	-0.199511098559517	0.194942685456756	0.624373602509241	NA	-0.394453784016273
chr10	80518284	80518434	151	+	utr3	TSPAN14	0.482512134173861	1	0.405028266722883	1	0.5272119876549	0.991462100285771	0.252627993632989	0.0329332463340939	0.892377972588557	0.984074250229504	0.219694747298895
chr10	81875662	81875911	250	+	exon	NRG3	0.898202690542403	1	0.967058127735099	1	0.974514204024702	0.991462100285771	0.11670307442115	0.274992289334596	0.180279494940901	0.669100780387417	-0.158289214913445
chr10	84328636	84328785	150	+	utr5	CCSER2	0.383003672865088	1	0.39348921743096	1	0.656531214480686	0.991462100285771	0.0657962851300929	0.141848949419061	0.365338891331567	0.813889797056724	-0.0760526642889684
chr10	86521994	86522339	346	+	exon	RP11-77P6.2	0.94832625202904	1	0.977567092649651	1	0.902322070228256	0.991462100285771	0.16791281712903	0.329898732979486	0.28909964330843	NA	-0.161985915850457
chr10	86756750	86756899	150	+	utr5	BMPR1A	0.204075411435523	1	0.18800933518624	1	0.494085881511346	0.991462100285771	0.172899919430476	0.107210065315179	0.455274814767718	0.851662611371019	0.0656898541152968
chr10	86958618	86958768	151	+	utr5	SNCG	0.31208074423219	1	0.282435493539155	1	0.435401945715425	0.991462100285771	-0.20044080655011	-0.390809933227408	0.32586777167076	NA	0.190369126677299
chr10	86960046	86962621	2576	+	exon	SNCG	0.473518272882721	1	0.561908054946952	1	0.709222030500157	0.991462100285771	-0.380508758820805	-0.390809933227408	0.32586777167076	NA	0.0103011744066032
chr10	86963011	86963110	100	+	utr3	SNCG	0.794105408536574	1	0.717800725926245	1	0.90357011781888	0.991462100285771	-0.557893871858513	-0.390809933227408	0.32586777167076	NA	-0.167083938631105
chr10	87094211	87096952	2742	+	utr5	FAM35A	0.633408238930648	1	0.705234748069227	1	0.578040378553806	0.991462100285771	-0.327118956349888	0.0493592448413586	0.785261264997939	0.954276646871167	-0.376478201191246
chr10	87504875	87504974	100	+	utr5	MINPP1	0.42132513594669	1	0.381079484146718	1	0.517575859171555	0.991462100285771	0.497355352909661	0.456355184333062	0.0241716357070588	0.326690983521429	0.0410001685765988
chr10	87505122	87505468	347	+	exon	MINPP1	0.818054826251233	1	0.730513840065549	1	0.548606951716731	0.991462100285771	0.370223612918759	0.456355184333062	0.0241716357070588	0.326690983521429	-0.0861315714143031
chr10	87659713	87660359	647	+	utr5	PAPSS2	0.0690293282223172	1	0.0679075276305774	1	0.145921984322377	0.991462100285771	-0.625766360068884	-0.138713785197814	0.481958705436878	0.864846972754791	-0.48705257487107
chr10	87863412	87863512	101	+	utr5	PTEN	0.912803678962599	1	0.941406419548431	1	0.750392646493536	0.991462100285771	0.0261456831137137	-0.103936468156174	0.431732389055104	0.842948626890237	0.130082151269888
chr10	87863661	87864409	749	+	utr5	PTEN	0.261113536214741	1	0.25469080599029	1	0.219617785400773	0.991462100285771	-0.0757436962667235	-0.103936468156174	0.431732389055104	0.842948626890237	0.0281927718894503
chr10	88880282	88880580	299	+	utr5	STAMBPL1	0.645818501282985	1	0.558781634443616	1	0.531839556171485	0.991462100285771	-0.0977782091411198	0.00204980473284197	0.991227309383756	0.99696537062525	-0.0998280138739617
chr10	89414685	89414784	100	+	utr5	IFIT5	0.502736475173017	1	0.437645000674441	1	0.683701838041051	0.991462100285771	-0.142892822466129	0.0608053170273071	0.689873633402742	0.931346422203554	-0.203698139493436
chr10	91220671	91220770	100	+	exon	PCGF5	0.455754101094002	1	0.475327864048147	1	0.789114230413784	0.991462100285771	0.125052479636805	-0.278812377337343	0.0568451877744611	0.45853163255656	0.403864856974148
chr10	91410343	91410543	201	+	utr5	HECTD2	0.478294707201069	1	0.410302480915339	1	0.542776083690344	0.991462100285771	-0.142961028388664	0.0194079740881459	0.906487651445712	0.985825236196174	-0.16236900247681
chr10	91798411	91798858	448	+	utr5	TNKS2	0.283035732288901	1	0.241000171366661	1	0.021786072199927	0.991462100285771	0.492649913751611	0.247080923816082	0.193711203463866	0.684643449404868	0.245568989935529
chr10	91908226	91909063	838	+	exon	RP11-402D21.2	0.956164034925815	1	0.965493263296888	1	0.957465164748432	0.991462100285771	0.340326633121541	1.5200284300563	0.556193131211159	NA	-1.17970179693476
chr10	91923819	91924018	200	+	utr5	BTAF1	0.956640143089601	1	0.889627863238282	1	0.812398611787175	0.991462100285771	-0.136412186088737	0.261268674820808	0.0188775802907966	0.301215734494256	-0.397680860909545
chr10	92291213	92291362	150	+	utr5	MARCH5	0.793578455186248	1	0.859134511914517	1	0.915125002007603	0.991462100285771	-0.79171799443498	-0.32284770361264	0.190692549627879	0.681569446301712	-0.468870290822339
chr10	92690000	92690149	150	+	exon	HHEX	0.874162012702645	1	0.912000682251971	1	0.881061915794366	0.991462100285771	-0.514888106613429	-0.0928327832549276	0.729812888966271	0.937051550249771	-0.422055323358502
chr10	92848506	92848606	101	+	utr5	EXOC6	0.137731307544391	1	0.15014450840498	1	0.316713254335555	0.991462100285771	-0.302389640588337	-0.0411220944285736	0.755297338315332	0.945865921870516	-0.261267546159763
chr10	93496682	93496880	199	+	utr5	CEP55	0.703207392601847	1	0.644903729277702	1	0.653277751947964	0.991462100285771	-0.165134872656593	-0.0183126658145498	0.89936437100761	0.985103308621345	-0.146822206842043
chr10	93894023	93894172	150	+	utr5	SLC35G1	0.194100653901658	1	0.175650664452367	1	0.299248340828781	0.991462100285771	-0.352539922684024	0.236139930905568	0.132086511938239	0.607744046260232	-0.588679853589592
chr10	94402554	94403549	996	+	utr5	TBC1D12	0.789087359144348	1	0.700467743279621	1	0.656358397297912	0.991462100285771	-0.228280359039253	0.0401434976034973	0.779443881769911	0.951996510807124	-0.268423856642751
chr10	96043644	96044377	734	+	utr5	CCNJ	0.0154521328746423	1	0.0144911890997993	1	0.108794952091872	0.991462100285771	0.13772997218073	0.0197196120712062	0.896615219226653	0.984684477742043	0.118010360109524
chr10	96954967	96955066	100	+	exon	LCOR	0.982366587919466	1	0.875437287484726	1	0.812181208994986	0.991462100285771	0.0975989830034402	-0.0193513248596886	0.870055435829649	0.979068002723068	0.116950307863129
chr10	96983013	96983113	101	+	exon	LCOR	0.997066990156564	1	0.870954689937905	1	0.841877193023913	0.991462100285771	0.317621751351934	-0.0193513248596886	0.870055435829649	0.979068002723068	0.336973076211623
[truncated: 17,773 more rows]
