# Supplementary material for: Limits in the detection of m6A changes using MeRIP/m6A-seq
Source: Sci Rep. 2020 Apr 20;10:6590. doi: 10.1038/s41598-020-63355-3 (PMC7170965; doi:10.1038/s41598-020-63355-3)
Supplement: Supplementary file 3 — Supplementary information 3. [file 41598_2020_63355_MOESM3_ESM.zip › additional_file4_v2/metdiff_deq_results/wen_zc3h13_2018_deq_results.txt]

seqnames	start	end	width	strand	annot	main.gene	deseq2.p	deseq2.padj	edger.p	edger.padj	qnb.p	qnb.padj	peak.l2fc	gene.l2fc	gene.p	gene.padj	diff.l2fc
chr1	4857913	4858122	210	+	utr5	Tcea1	0.000762555031671693	0.00748825090039263	0.00166869855824597	1	0.0247540696520847	0.0902947592912227	0.679700193500601	-0.648722527197414	0.0129156368618714	0.0846717560459018	1.32842272069801
chr1	4890796	4893508	2713	+	exon	Tcea1	0.119925405319035	0.196531452166797	0.0212167802877045	1	0.000140533132963255	0.0045139965376191	1.11655288895988	-0.648722527197414	0.0129156368618714	0.0846717560459018	1.76527541615729
chr1	6214771	6214871	101	+	utr5	Rb1cc1	0.0783439808951321	NA	0.0206747416104703	1	0.0868894450935537	0.194084614956416	1.51305887909996	-0.620211319670587	0.0761443950106779	0.268288854973008	2.13327019877054
chr1	6240064	6240364	301	+	exon	Rb1cc1	0.0358491076975505	0.0840268457702247	0.0385866535054856	1	0.0115728489726939	0.0579547756246641	-2.07610793720437	-0.620211319670587	0.0761443950106779	0.268288854973008	-1.45589661753378
chr1	6248305	6260842	12538	+	exon	Rb1cc1	0.297651426548327	0.390825405731782	0.355845117474816	1	0.227808013891208	0.368452576651652	-1.19471330373623	-0.620211319670587	0.0761443950106779	0.268288854973008	-0.574501984065643
chr1	6261042	6262930	1889	+	exon	Rb1cc1	0.183746367392458	0.269870431618125	0.17941526166644	1	0.0859214671359523	0.192690840510831	0.0725481955456125	-0.620211319670587	0.0761443950106779	0.268288854973008	0.692759515216199
chr1	7169656	7169855	200	+	utr3	Pcmtd1	0.559204018403304	0.639576413907284	0.520438814138227	1	0.567379466061424	0.700008734053956	-0.538354761058774	-0.20112225238973	0.612326433190861	0.829213615450918	-0.337232508669043
chr1	9545508	9546856	1349	+	utr3	Rrs1	0.427205138815347	0.518182745177463	0.45055288695378	1	0.488963043978392	0.631296488040674	-0.00641972622109129	0.326459249876786	0.084203893186776	0.284319769028067	-0.332878976097877
chr1	9747746	9748386	641	+	exon	1700034P13Rik	0.235158809616654	0.325586769613272	0.223956419361748	1	0.179483259113285	0.313280082301928	0.367193109082713	1.04868956078688	0.499426704766726	NA	-0.681496451704164
chr1	9967412	9967559	148	+	exon	E330040D14Rik	0.92122556036739	NA	0.900228102993309	1	0.842918087662497	0.904465579185532	1.24366176578044	NA	NA	NA	NA
chr1	10065404	10066907	1504	+	utr3	Cspp1	0.491252535340776	0.577542331933589	0.483308747054661	1	0.561443765979546	0.69531652584434	-1.42562025705789	-0.632518738290932	0.0290745997161032	0.143163682492666	-0.793101518766962
chr1	10082278	10083531	1254	+	exon	Cspp1	0.154128454105734	0.236879539919361	0.100126990150717	1	0.129307201983047	0.251088128746993	0.221477053894933	-0.632518738290932	0.0290745997161032	0.143163682492666	0.853995792185865
chr1	10108416	10115432	7017	+	exon	Cspp1	0.0296139922357743	0.0735595265856504	0.0242108954102301	1	0.0698881718698343	0.168616325269551	0.338757128711236	-0.632518738290932	0.0290745997161032	0.143163682492666	0.971275867002168
chr1	10116659	10126011	9353	+	exon	Cspp1	0.170136709834411	0.25460055216239	0.112356110323242	1	0.168736336591254	0.300351796221717	0.378896794894916	-0.632518738290932	0.0290745997161032	0.143163682492666	1.01141553318585
chr1	12692527	12718651	26125	+	utr5	Sulf1	0.451292121547657	0.54008296781511	0.409181942433438	1	0.34602038259784	0.493054747305534	1.77031791624851	0.581686032343356	0.0127731922242506	0.083851032251046	1.18863188390516
chr1	12807959	12817423	9465	+	exon	Sulf1	0.00359731358020478	0.0188574905948882	0.0019015326146865	1	0.00203045105220552	0.0216509407711753	2.59555184399434	0.581686032343356	0.0127731922242506	0.083851032251046	2.01386581165098
chr1	12821992	12822142	151	+	exon	Sulf1	0.0292573022612287	0.0730052909300109	0.0127105501021648	1	0.0295530390597134	0.0996120212981534	2.31241312036212	0.581686032343356	0.0127731922242506	0.083851032251046	1.73072708801876
chr1	12838531	12848130	9600	+	exon	Sulf1	0.0154816842645713	0.0479228682239643	0.0172393001865883	1	0.0175431065385207	0.0736772111060928	1.85784875542128	0.581686032343356	0.0127731922242506	0.083851032251046	1.27616272307792
chr1	12848423	12850972	2550	+	utr3	Sulf1	0.380719697358419	0.473671120187228	0.396103019690272	1	0.44641329353791	0.591852907124105	0.698186350832761	0.581686032343356	0.0127731922242506	0.083851032251046	0.116500318489405
chr1	12858893	12859843	951	+	utr3	Sulf1	0.108451573982846	0.182958334608594	0.134617189532407	1	0.176439783372578	0.3097372979589	-0.36170644241307	0.581686032343356	0.0127731922242506	0.083851032251046	-0.943392474756427
chr1	12860592	12860692	101	+	utr3	Sulf1	0.13892436025955	NA	0.0780903359321703	1	0.142027127143198	0.267353405007874	-2.32391940298164	0.581686032343356	0.0127731922242506	0.083851032251046	-2.905605435325
chr1	14755516	14755962	447	+	exon	Gm9947	0.350586016466662	0.443561892210651	0.328266944285488	1	0.344259003583543	0.491065405557362	-1.82721102237402	0.314960203832391	0.884218116274425	NA	-2.14217122620642
chr1	15805745	15805894	150	+	exon	Terf1	0.061989227189566	0.123185480261483	0.0643425237437079	1	0.0750734240895958	0.17690614842217	0.717949704755282	-0.364652846603571	0.156624544081384	0.414136093489904	1.08260255135885
chr1	15819677	15819825	149	+	exon	Terf1	0.00100364271800582	0.00873883856646491	0.00319606868843138	1	0.00193816943942164	0.0211483984168646	0.966814241341575	-0.364652846603571	0.156624544081384	0.414136093489904	1.33146708794515
chr1	15833440	15843210	9771	+	utr3	Terf1	0.0233707565019714	0.0627607881832961	0.0352017086418771	1	0.0137043777710165	0.0639520113922235	0.562696205436923	-0.364652846603571	0.156624544081384	0.414136093489904	0.927349052040494
chr1	16105873	16106170	298	+	utr5	Rdh10	0.0767938954897741	0.142666522228715	0.0415519866671687	1	0.104383778170461	0.218315954127364	-1.42889180688854	0.687240153110829	0.269982659708347	0.556295531168414	-2.11613195999937
chr1	17395052	17395193	142	+	exon	Gm5251	0.634664626784734	NA	0.627184465955314	1	0.72317761597245	0.823117064426947	-1.49055055668448	-1.84601271764155	0.17582444078219	NA	0.355462160957074
chr1	17395288	17395429	142	+	exon	Gm5251	0.355146230248003	NA	0.321566584918308	1	0.444071823408653	0.589675973725229	-1.06532399690964	-1.84601271764155	0.17582444078219	NA	0.780688720731917
chr1	20934712	20934811	100	+	exon	Paqr8	0.655818523192057	NA	0.583195435292045	1	0.696796503719187	0.803515508470483	-1.27040168085132	-0.437470912996775	0.311759032582237	0.59895199565806	-0.832930767854548
chr1	20935510	20935859	350	+	utr3	Paqr8	0.36532835873624	0.457966039712636	0.346908572086873	1	0.411401600839256	0.557837250580719	-0.986670965855109	-0.437470912996775	0.311759032582237	0.59895199565806	-0.549200052858334
chr1	20936158	20937206	1049	+	utr3	Paqr8	0.0151340072171138	0.0472662353939603	0.0117108340201701	1	0.00713096730173795	0.044177492590283	-1.55304161380482	-0.437470912996775	0.311759032582237	0.59895199565806	-1.11557070080804
chr1	21225629	21226619	991	+	exon	Tmem14a	0.195507826799875	0.28255089622789	0.114205910763959	1	0.235194751849913	0.377037997435524	0.96749113900357	0.388424487180095	0.531674924471635	0.780117220527516	0.579066651823475
chr1	21229492	21229637	146	+	utr3	Tmem14a	0.244409733653056	NA	0.16994899561864	1	0.274923935845046	0.41920716061168	-0.993916406700418	0.388424487180095	0.531674924471635	0.780117220527516	-1.38234089388051
chr1	21258875	21260142	1268	+	exon	Gsta3	0.0913893056060922	0.161672913612271	0.0720629279657275	1	0.121572860435311	0.240985660463301	-0.5107936687247	-1.55430095112989	9.89338748208936e-05	0.00220559005334653	1.04350728240519
chr1	33719987	33720469	483	+	utr5	Rab23	0.822697132325891	0.863831988942186	0.771344916964725	1	0.766605186440823	0.853628495313278	0.628384516967584	-0.0360128783781868	0.879679361362357	0.954894357292221	0.664397395345771
chr1	33739270	33740119	850	+	utr3	Rab23	0.00623928858847818	0.026713128834292	0.0130254076231401	1	0.016238494461884	0.0705449619949612	-1.25228990846227	-0.0360128783781868	0.879679361362357	0.954894357292221	-1.21627703008409
chr1	34164204	34164304	101	+	exon	Dst	0.828380001409542	NA	0.769590129724775	1	0.851816949462334	0.910503391913563	1.60174246152335	0.174256129630362	0.434569801608347	0.708410969079796	1.42748633189298
chr1	34171194	34172267	1074	+	exon	Dst	0.709760173916643	NA	0.635958285129329	1	0.858666953483217	0.914104759748444	1.15743565037277	0.174256129630362	0.434569801608347	0.708410969079796	0.983179520742405
chr1	34174775	34178774	4000	+	exon	Dst	0.240666662375122	0.331304515610278	0.186911138658735	1	0.347329706813894	0.494257954453388	-0.33071605734627	0.174256129630362	0.434569801608347	0.708410969079796	-0.504972186976632
chr1	34179523	34179673	151	+	exon	Dst	0.306852746959152	NA	0.105487255902756	1	0.122923467488291	0.242875019867554	2.53929252697807	0.174256129630362	0.434569801608347	0.708410969079796	2.36503639734771
chr1	34180023	34180572	550	+	exon	Dst	0.290575650379218	NA	0.226291523898541	1	0.368163315789279	0.516020040948263	-1.13150059729266	0.174256129630362	0.434569801608347	0.708410969079796	-1.30575672692302
chr1	34181221	34181321	101	+	exon	Dst	0.0449211548845322	NA	0.0163422720441478	1	0.0989926357657914	0.210984000539314	-0.742246627404762	0.174256129630362	0.434569801608347	0.708410969079796	-0.916502757035124
chr1	34182120	34182320	201	+	exon	Dst	0.000547784614280835	NA	3.74344388707714e-05	0.981381249436142	0.00111339379336935	0.0154246638554891	-3.66153482454098	0.174256129630362	0.434569801608347	0.708410969079796	-3.83579095417134
chr1	34183069	34183169	101	+	utr3	Dst	0.343476142661136	NA	0.222928658093891	1	0.372010662072165	0.519786450716329	-1.24234287055578	0.174256129630362	0.434569801608347	0.708410969079796	-1.41659900018614
chr1	34184079	34185996	1918	+	exon	Dst	0.324727080243258	NA	0.188382812023704	1	0.209726675289521	0.348387447810656	1.3850468135476	0.174256129630362	0.434569801608347	0.708410969079796	1.21079068391724
chr1	34186914	34188234	1321	+	exon	Dst	0.646077630102699	NA	0.626229458916823	1	0.781385744054234	0.865035554015984	-0.312442621251457	0.174256129630362	0.434569801608347	0.708410969079796	-0.486698750881818
chr1	34188533	34188883	351	+	exon	Dst	0.437630038513379	0.527647774262301	0.412539539298331	1	0.476496610892446	0.620114442258722	-0.615875370849428	0.174256129630362	0.434569801608347	0.708410969079796	-0.79013150047979
chr1	34190132	34190232	101	+	exon	Dst	0.628443474446557	NA	0.549290542459745	1	0.758405303511382	0.84772775403303	0.00948476671536128	0.174256129630362	0.434569801608347	0.708410969079796	-0.164771362915001
chr1	34190831	34191280	450	+	exon	Dst	0.177248492891836	0.262684899898281	0.113603944775233	1	0.140652832095346	0.265660506589269	0.669757093753627	0.174256129630362	0.434569801608347	0.708410969079796	0.495500964123265
chr1	34191430	34191530	101	+	exon	Dst	0.731985940272699	NA	0.775966532764355	1	0.922690529020153	0.949276048586701	0.954416774994884	0.174256129630362	0.434569801608347	0.708410969079796	0.780160645364522
chr1	34191630	34191830	201	+	exon	Dst	0.837269487034229	NA	0.759423227296974	1	0.859937545035103	0.91470023528257	0.180363340102127	0.174256129630362	0.434569801608347	0.708410969079796	0.00610721047176474
chr1	34191930	34192229	300	+	exon	Dst	0.87315574207026	NA	0.889040551553205	1	0.93926929803129	0.958665816959621	-0.370457625372598	0.174256129630362	0.434569801608347	0.708410969079796	-0.54471375500296
chr1	34192829	34192929	101	+	exon	Dst	0.443424954526536	NA	0.37637794053085	1	0.644043485644469	0.762266020976486	-0.0980880421542799	0.174256129630362	0.434569801608347	0.708410969079796	-0.272344171784642
chr1	34198728	34201278	2551	+	exon	Dst	0.461192697972403	0.54944502514334	0.392254461041627	1	0.594250265303518	0.722249655691876	0.414403628073191	0.174256129630362	0.434569801608347	0.708410969079796	0.240147498442829
chr1	34225605	34225755	151	+	exon	Dst	0.402892054447278	0.49505505398965	0.327992819442937	1	0.433601980293521	0.579571435308275	0.533995890976077	0.174256129630362	0.434569801608347	0.708410969079796	0.359739761345715
chr1	34225854	34228324	2471	+	exon	Dst	0.0901326488551257	0.160172435764348	0.0767450730355384	1	0.162183757591338	0.292561871208206	-0.310241653362768	0.174256129630362	0.434569801608347	0.708410969079796	-0.48449778299313
chr1	34228424	34228723	300	+	exon	Dst	0.391240113803154	0.483822190648966	0.315708803397085	1	0.479394600918257	0.622582505327803	-0.809678438802302	0.174256129630362	0.434569801608347	0.708410969079796	-0.983934568432663
chr1	34229023	34229173	151	+	exon	Dst	0.46683840427223	NA	0.363959347456533	1	0.545150209578185	0.681425089954842	-0.835423555913738	0.174256129630362	0.434569801608347	0.708410969079796	-1.0096796855441
chr1	34247781	34249593	1813	+	exon	Dst	0.31064636768025	0.403127593898409	0.210213660182222	1	0.313415242615349	0.460279420373547	1.39402791585101	0.174256129630362	0.434569801608347	0.708410969079796	1.21977178622064
chr1	34250108	34250687	580	+	exon	Dst	0.412931975866653	NA	0.280841789636145	1	0.312890860042676	0.459785568889295	1.37102423692518	0.174256129630362	0.434569801608347	0.708410969079796	1.19676810729482
chr1	34251888	34252910	1023	+	exon	Dst	0.489345894443447	0.575845931540232	0.380479508051076	1	0.219855612478719	0.359609310908585	1.51995462661884	0.174256129630362	0.434569801608347	0.708410969079796	1.34569849698847
chr1	34256324	34257786	1463	+	exon	Dst	0.052987755532237	0.11028601681444	0.0191626057266762	1	0.0253064059074914	0.0913429098717575	1.82967473683308	0.174256129630362	0.434569801608347	0.708410969079796	1.65541860720272
chr1	34278113	34282496	4384	+	exon	Dst	0.00253121956387941	0.0152577594861674	0.000401893160203778	1	0.00412650613548083	0.0324318533951105	1.63064640826433	0.174256129630362	0.434569801608347	0.708410969079796	1.45639027863397
chr1	34295534	34299832	4299	+	exon	Dst	0.0688928832190204	0.13234486384409	0.0378288169253724	1	0.152810691744503	0.280758580629661	1.01958869709686	0.174256129630362	0.434569801608347	0.708410969079796	0.845332567466496
chr1	34307412	34307562	151	+	exon	Dst	0.128476320911978	0.206774960477045	0.0840070574628419	1	0.210758832863278	0.349514139221301	-1.52263698228339	0.174256129630362	0.434569801608347	0.708410969079796	-1.69689311191375
chr1	34439950	34440199	250	+	exon	Imp4	0.000434613628334077	0.00528014094328358	0.000647366325500808	1	0.00489244580463352	0.035784328168983	1.45393183356879	0.0848447501769964	0.662313439921503	0.855889151798128	1.36908708339179
chr1	34442975	34443075	101	+	exon	Imp4	0.000417471128169494	0.00516850618832814	0.000885488505320035	1	0.0067073448630345	0.0426940124166059	1.2854487484322	0.0848447501769964	0.662313439921503	0.855889151798128	1.2006039982552
chr1	34447815	34447914	100	+	utr3	Imp4	0.29547612878287	0.388642548880037	0.227958995678592	1	0.177646607122681	0.311003016389342	0.74964396385377	0.0848447501769964	0.662313439921503	0.855889151798128	0.664799213676773
chr1	34811765	34812164	400	+	utr3	Arhgef4	0.719609275194656	0.778447191103123	0.703479448428886	1	0.810531689538005	0.883980267578321	-2.17639512315618	-0.699885517119641	0.3095587744727	0.59770213066125	-1.47650960603654
chr1	36068500	36068949	450	+	utr5	Hs6st1	0.218612399255006	0.30761008452989	0.215101362991838	1	0.244460322075975	0.387022591983556	0.354052006769089	0.509573991312803	0.0133277375795054	0.0863253726828918	-0.155521984543714
chr1	36069099	36101754	32656	+	exon	Hs6st1	0.000209305780380284	0.00335793357836242	0.000377660702999118	1	0.00981754335176969	0.053041010142719	-1.19732042390438	0.509573991312803	0.0133277375795054	0.0863253726828918	-1.70689441521718
chr1	36103601	36104899	1299	+	utr3	Hs6st1	0.006353599584289	0.027019430692873	0.00624173620100356	1	0.0025644662281415	0.0249009763365983	-0.814872496391676	0.509573991312803	0.0133277375795054	0.0863253726828918	-1.32444648770448
chr1	36316298	36316398	101	+	exon	Arid5a	0.0698042665990662	0.133587885834951	0.046471414942604	1	0.129140559550122	0.250892454340119	0.443678832901257	-0.539078069989629	0.123448113756947	0.359112828925836	0.982756902890887
chr1	36318147	36318247	101	+	utr3	Arid5a	0.45272260646464	0.541595404703871	0.4299981429177	1	0.565895040894249	0.698683012560209	-0.101241324312599	-0.539078069989629	0.123448113756947	0.359112828925836	0.43783674567703
chr1	36318546	36320832	2287	+	utr3	Arid5a	0.0137848436326903	0.0444189145279507	0.0134541128527132	1	0.00223857838219351	0.0229552467437212	-1.83361160707175	-0.539078069989629	0.123448113756947	0.359112828925836	-1.29453353708212
chr1	36420673	36420898	226	+	utr3	Fer1l5	0.707398003365002	NA	0.674217537624837	1	0.833800086510101	0.898061220281232	-2.10726745739671	-1.08219569188108	0.0579876749065114	0.224796676452256	-1.02507176551563
chr1	36421762	36421862	101	+	utr3	Fer1l5	0.767248271242377	NA	0.595893185466974	1	0.753679876686653	0.843813901497982	-0.705284732223513	-1.08219569188108	0.0579876749065114	0.224796676452256	0.376910959657568
chr1	36471769	36472416	648	+	exon	Cnnm4	0.269052200322736	0.360686955021514	0.261668848834276	1	0.434820017171751	0.580746401157264	0.181787524153659	0.39035344915473	0.148916577442011	0.401405749510912	-0.20856592500107
chr1	36472516	36473063	548	+	exon	Cnnm4	0.0412492562103079	0.0928016454635504	0.037323677314217	1	0.0620955976552495	0.156881752851221	-0.626593448318363	0.39035344915473	0.148916577442011	0.401405749510912	-1.01694689747309
chr1	36506972	36507321	350	+	utr3	Cnnm4	0.0305423595985426	0.0752654550167575	0.0171867728207333	1	0.0358945821589199	0.11224726237144	-1.48652422063921	0.39035344915473	0.148916577442011	0.401405749510912	-1.87687766979394
chr1	36508316	36508416	101	+	utr3	Cnnm4	0.221909399146583	0.310983992284069	0.156131210025623	1	0.299858483980704	0.445869962195182	1.35313062404952	0.39035344915473	0.148916577442011	0.401405749510912	0.962777174894786
chr1	36511967	36518626	6660	+	exon	Cnnm3	0.00345322866197526	0.0183497148269401	0.00315171939667128	1	0.00325020879520361	0.0282353356628884	-0.807428869919291	0.711576005448718	0.00130474877627678	0.0159993584172543	-1.51900487536801
chr1	36521776	36524119	2344	+	utr3	Cnnm3	0.00676845248721961	0.0280544769303509	0.0051563690818381	1	0.0341441662811903	0.108952551483784	-0.339423727553651	0.711576005448718	0.00130474877627678	0.0159993584172543	-1.05099973300237
chr1	36525251	36525450	200	+	utr3	Cnnm3	0.0282348235413586	0.0712385835146572	0.0253950589699238	1	0.0770352677931318	0.17984149772258	-0.673914591976102	0.711576005448718	0.00130474877627678	0.0159993584172543	-1.38549059742482
chr1	36526744	36527093	350	+	utr3	Cnnm3	3.7390874099469e-05	0.00108744328599005	4.44586651043295e-05	1	1.73720974036402e-07	4.62458992962055e-05	-2.08730018251748	0.711576005448718	0.00130474877627678	0.0159993584172543	-2.7988761879662
chr1	36691548	36691746	199	+	utr5	Cox5b	0.0147057026564011	0.0464516382659071	0.0140154222437715	1	0.0415009227277777	0.122511562294879	0.459257690901073	-0.551291843879122	0.0166637054337712	0.100147083769326	1.0105495347802
chr1	37100717	37109035	8319	+	exon	Vwa3b	0.276913854712393	NA	0.105114682385242	1	0.207394901425341	0.345385552212377	0.631744376285942	-1.11508609142405	0.0560723972508861	0.220004185123229	1.74683046770999
chr1	37261159	37262247	1089	+	utr3	Cnga3	0.758231572267204	0.810512344805087	0.781334566156169	1	0.831924137228887	0.896884956077522	-0.678563911849087	-0.550428909212736	0.333669154981938	0.620228488544502	-0.128135002636351
chr1	37408239	37408339	101	+	utr3	Inpp4a	0.735712451140303	NA	0.694968253063103	1	0.84109769973456	0.903335337666201	-1.66675977311438	0.167207610022779	0.629940901115743	0.839230476815382	-1.83396738313716
chr1	37430238	37431530	1293	+	utr5	Unc50	0.810516692534812	0.853406534181446	0.793964733450418	1	0.753167736088949	0.843345865409944	-0.371015518423092	-0.354882254676973	0.152563185597131	0.407244827170663	-0.0161332637461188
chr1	37875349	37876033	685	+	utr3	Lipt1	9.24584086402187e-05	0.00197074188163495	0.000147168624504772	1	0.000411837222458741	0.00857712424496373	-1.14674026546311	0.702563383292641	0.0381525382303888	0.170633131104009	-1.84930364875575
chr1	37998209	38033245	35037	+	utr5	Eif5b	0.101896658386564	0.174808456037235	0.116847231606758	1	0.00149908138843365	0.0181908932557937	0.76514904251577	-0.214953746482661	0.40038046230554	0.681838144309887	0.980102788998431
chr1	38034091	38037593	3503	+	exon	Eif5b	0.0691860705265641	0.132717510288938	0.0853372406693351	1	0.0009239461418777	0.013861495458485	0.903460524103642	-0.214953746482661	0.40038046230554	0.681838144309887	1.1184142705863
chr1	38987841	38987940	100	+	utr5	Pdcl3	0.0258849149781965	0.0671649311293922	0.0280147952261552	1	0.0175412881477639	0.0736772111060928	0.652496353081837	-0.283535840445695	0.164844599174974	0.424860218485262	0.936032193527532
chr1	38991315	38995206	3892	+	utr3	Pdcl3	0.00517954160916704	0.0236685382393582	0.00994732606863812	1	0.00774695148661198	0.0463272933082092	0.719148141077456	-0.283535840445695	0.164844599174974	0.424860218485262	1.00268398152315
chr1	38995306	38996345	1040	+	utr3	Pdcl3	0.0132160449253213	0.0432540667342901	0.0217214361833104	1	0.112182897241418	0.228430377712972	0.390549149167672	-0.283535840445695	0.164844599174974	0.424860218485262	0.674084989613366
chr1	39367989	39368184	196	+	utr5	Rpl31	8.43593615003999e-05	0.00185549802572882	0.000102663504644911	1	0.00208049210700294	0.0219623836988567	0.732966162155802	-0.638140920309567	0.0013037760701227	0.0159993584172543	1.37110708246537
chr1	39535844	39536091	248	+	exon	Cnot11	0.265658158819271	0.357188170530285	0.257187539960366	1	0.327042936899968	0.474231660253988	-0.314160587799852	-0.162379183651482	0.41088800951096	0.690328019927602	-0.15178140414837
chr1	39546494	39546741	248	+	utr3	Cnot11	0.783977393361705	0.831700618398416	0.805799485701407	1	0.914543092262582	0.945049254355616	-1.1081228779458	-0.162379183651482	0.41088800951096	0.690328019927602	-0.945743694294318
chr1	39986696	39999643	12948	+	exon	Map4k4	0.00291278414666061	0.0166351334567172	0.00385415310120924	1	0.0048913522283301	0.035784328168983	0.590058846165814	-0.549085800402559	0.00356037715910329	0.0335554615253561	1.13914464656837
chr1	39999942	40003892	3951	+	exon	Map4k4	0.0482380797689889	0.103332264122268	0.0485414631581587	1	0.0397451247276249	0.119307461630665	0.58248632964078	-0.549085800402559	0.00356037715910329	0.0335554615253561	1.13157213004334
chr1	40011655	40013914	2260	+	exon	Map4k4	0.0151638262024822	0.0473333652653104	0.0180257776008092	1	0.0539985972975842	0.144319653366829	0.525228924616363	-0.549085800402559	0.00356037715910329	0.0335554615253561	1.07431472501892
chr1	40023495	40025262	1768	+	utr3	Map4k4	0.00580552088657053	0.0255449163140805	0.00837087668248163	1	0.0443133349180605	0.127781199942652	-1.84741763944673	-0.549085800402559	0.00356037715910329	0.0335554615253561	-1.29833183904417
chr1	40313430	40313778	349	+	utr3	Il1r1	0.141520425093898	NA	0.0780717235048582	1	0.182944502563101	0.31718009030269	-1.41810297527689	0.300420615097595	0.75232473524104	0.903756664728876	-1.71852359037449
chr1	40772373	40772669	297	+	exon	Gm37915	0.39195856446551	NA	0.340646988683166	1	0.492516575079306	0.634087969457829	-2.43979269778828	0.85375981373717	0.802609048641063	NA	-3.29355251152545
chr1	40773509	40773657	149	+	exon	Gm37915	0.198246998669246	NA	0.0903420840775349	1	0.248775024053379	0.391502140574961	-1.67349468854965	0.85375981373717	0.802609048641063	NA	-2.52725450228682
chr1	40773756	40773953	198	+	exon	Gm37915	0.0407043943685084	NA	0.0112695070416924	1	0.0480513961524318	0.134341051091862	-3.15429826377739	0.85375981373717	0.802609048641063	NA	-4.00805807751456
chr1	42898673	42898773	101	+	exon	Mrps9	0.333888911850952	NA	0.154416012553564	1	0.550965052194827	0.686300549379769	-2.33065586066044	-0.444318792730402	0.0333683747726069	0.157040317683863	-1.88633706793004
chr1	42898872	42899071	200	+	exon	Mrps9	0.0591096146473419	NA	0.0337553721723575	1	0.0924039887920837	0.202120570017308	-3.89707758036819	-0.444318792730402	0.0333683747726069	0.157040317683863	-3.45275878763779
chr1	43098809	43111122	12314	+	exon	AI597479	0.388402561800311	0.481255214547779	0.395761611188439	1	0.0525265591032847	0.14195211524877	1.34641316555915	0.0272035436678194	0.933870846302029	0.97537465782526	1.31920962189133
chr1	43111271	43113231	1961	+	exon	AI597479	0.654012751753257	0.722224424040997	0.673170708267673	1	0.896501273458153	0.935323803479468	-0.0861428320287985	0.0272035436678194	0.933870846302029	0.97537465782526	-0.113346375696618
chr1	43189349	43189638	290	+	exon	Gm8210	0.428722744009444	0.519414093703749	0.444522827891017	1	0.143188173846959	0.268697684968117	0.264659233298728	-0.2480328773387	0.280550935324662	0.567485105026854	0.512692110637428
chr1	43553871	43569525	15655	+	utr3	Nck2	0.00144066732432536	0.0108461156461973	0.00137077268032312	1	0.00402433134943164	0.0319368940354688	-0.480738516453102	1.19772194609681	1.37376048173089e-05	0.000448085633638399	-1.67846046254991
chr1	43569624	43569872	249	+	utr3	Nck2	0.0864541849078953	0.155469876441865	0.0748809452368125	1	0.176720855438447	0.310068757515892	-0.330578102072493	1.19772194609681	1.37376048173089e-05	0.000448085633638399	-1.5283000481693
chr1	43940235	43951206	10972	+	exon	Tpp2	0.00469211585210668	0.0222689463323168	0.00415940908235462	1	0.000623934448187392	0.010978877950533	2.00756956556035	-0.265545405278636	0.310292039331661	0.598024842492481	2.27311497083898
chr1	44119056	44119155	100	+	utr5	Bivm	0.703940708848318	0.765136854393868	0.580690620817246	1	0.594615222972529	0.722438189695839	0.547296146622359	0.602869795057674	0.0351063994459156	0.162379196854476	-0.0555736484353142
chr1	44138650	44143335	4686	+	utr3	Bivm	0.00655319041192044	0.0275284834758601	0.0135382046573519	1	0.0116863186883344	0.0582226761151728	-0.820002036537879	0.602869795057674	0.0351063994459156	0.162379196854476	-1.42287183159555
chr1	44163997	44167715	3719	+	exon	Ercc5	0.0241814587308453	0.0641762984777632	0.0308632462260113	1	0.0817922540165124	0.186964649717055	-0.636080668446971	0.37102074722751	0.159099401013694	0.416624833030813	-1.00710141567448
chr1	44173419	44173568	150	+	exon	Ercc5	0.438318869685285	0.528227166701203	0.348164152451121	1	0.355684615070092	0.503145400571212	0.601950568466956	0.37102074722751	0.159099401013694	0.416624833030813	0.230929821239446
chr1	44179166	44181061	1896	+	exon	Ercc5	0.04417205006349	0.0972417902036543	0.0582508417942132	1	0.0899374778886512	0.198225179768191	-0.875773894100358	0.37102074722751	0.159099401013694	0.416624833030813	-1.24679464132787
chr1	44551758	44552630	873	+	utr5	Gulp1	0.184778282381207	NA	0.0853685528360474	1	0.140847345002366	0.26586370156407	3.38596730069076	1.20817729246375	0.237069400641116	0.516959944404141	2.17779000822701
chr1	52649776	52650175	400	+	utr3	Nemp2	0.00647363414547243	0.0273255125038009	0.00483375304072169	1	0.00118168841743822	0.0159174892482145	-2.00924019095564	-0.341466320172745	0.341964359560919	0.629260493734848	-1.6677738707829
chr1	52845128	52845227	100	+	exon	Hibch	0.116312453076187	0.192231241938211	0.082120197941975	1	0.128774324393012	0.250539471637632	0.392873656173639	-1.01758157623557	0.000270440117252826	0.00484995929833481	1.41045523240921
chr1	52860058	52862309	2252	+	exon	Hibch	0.0107137685753821	0.0376749290738913	0.00737344140475562	1	0.024528511416862	0.0897642692888484	0.550724307600552	-1.01758157623557	0.000270440117252826	0.00484995929833481	1.56830588383612
chr1	52920390	52920638	249	+	utr3	Hibch	0.0105073944674732	0.0372847342243281	0.0122761653346447	1	0.0328453111526039	0.106361828817965	-2.51104728219113	-1.01758157623557	0.000270440117252826	0.00484995929833481	-1.49346570595557
chr1	53298977	53299126	150	+	utr5	Gm28778	0.010425157423017	0.0370989446521165	0.00581085125650868	1	0.0299328206404639	0.100426181849743	1.38867993121907	NA	NA	NA	NA
chr1	53320018	53320168	151	+	utr3	Osgepl1	0.0604902832085717	0.121092378400893	0.0509383829739438	1	0.0847413362462336	0.191048155932625	-1.64447816753708	-0.18898852021573	0.57661880304599	0.80939392099616	-1.45548964732135
chr1	55071811	55071959	149	+	utr3	Coq10b	0.202295523173172	0.289997294896151	0.198067161222419	1	0.371371076126147	0.519120526470969	-0.880848201275607	-0.046882078540751	0.89000971950477	0.958099242521959	-0.833966122734856
chr1	55089065	55089310	246	+	exon	Hspe1	0.000463369975556214	0.00548590492143413	0.000947112314642453	1	0.00834741932552455	0.0482764171661387	0.708796480001633	-0.707285734061949	0.000276409924562527	0.00492139636095459	1.41608221406358
chr1	55237327	55237427	101	+	exon	Mars2	0.937375234465444	0.953260819059542	0.922513434643647	1	0.976463824650056	0.980994195049898	-0.206166020374347	-0.937535153966177	0.00207883449677734	0.0226866818585431	0.731369133591831
chr1	55237527	55237677	151	+	exon	Mars2	0.847186316339267	0.883377851195854	0.850752942821038	1	0.943284144356157	0.960721269339899	-0.965750061877291	-0.937535153966177	0.00207883449677734	0.0226866818585431	-0.0282149079111133
chr1	55237927	55239276	1350	+	utr3	Mars2	0.201204286512345	0.288760591162381	0.246187446042999	1	0.211431070099851	0.350132631252484	-1.76770046402584	-0.937535153966177	0.00207883449677734	0.0226866818585431	-0.830165310059665
chr1	55444686	55445034	349	+	exon	Gm38056	0.0499604899536763	0.105815926896672	0.0405429047040752	1	0.105140954783504	0.219207776592059	0.522290726400346	-1.5475434068247	0.753982022919155	NA	2.06983413322505
chr1	57382886	57383532	647	+	exon	1700066M21Rik	0.43661467769347	0.526747921511151	0.433478362078264	1	0.446862926934576	0.592153943641693	-1.41378261204987	-0.510002733794963	0.311265426161401	0.598794068968017	-0.903779878254905
chr1	57406428	57407126	699	+	utr5	Maip1	0.160856753830768	0.244136478357427	0.166719002072677	1	0.305366162209911	0.451814880218902	-0.269129597282667	0.149958646423794	0.646252088886582	0.848212496825477	-0.419088243706461
chr1	57774697	57774906	210	+	utr5	Spats2l	0.259411479439931	NA	0.152274405827216	1	0.336152492052306	0.48278040990387	3.98876082987523	0.972403984572635	0.132430004099815	0.374554696367662	3.01635684530259
chr1	58015607	58017942	2336	+	exon	Sgo2a	0.314588005128292	0.407232910275642	0.370696321953143	1	0.327617962428375	0.474758227649656	-0.909043870152589	-0.2370557475579	0.44872737829053	0.72026254216509	-0.671988122594689
chr1	58445251	58447501	2251	+	utr5	Nif3l1	0.915321451008036	0.936823534506808	0.947447587674943	1	0.87612549697631	0.924287304292634	0.340981092682768	0.270178712967249	0.18323625378978	0.451052605141818	0.0708023797155198
chr1	58447685	58447933	249	+	exon	Nif3l1	0.167139670638777	0.251472448355234	0.19707500715375	1	0.398237272455701	0.545433525776396	-0.335845239217798	0.270178712967249	0.18323625378978	0.451052605141818	-0.606023952185047
chr1	58461351	58462147	797	+	utr3	Nif3l1	1.26389980449163e-05	0.000524541482729071	4.49076104403606e-05	1	7.80919982188888e-05	0.00310141736500925	-2.18119979440705	0.270178712967249	0.18323625378978	0.451052605141818	-2.45137850737429
chr1	58586670	58595726	9057	+	utr5	Ndufb3	0.0115618454829979	0.0396249324622997	0.0190335889928854	1	0.0651668799092139	0.161667719169321	0.167842326340618	-0.668867669246642	0.00492945450314015	0.0428571536408965	0.83670999558726
chr1	58713309	58713408	100	+	utr5	Cflar	0.884087931285137	NA	0.786020414582387	1	0.830459986608771	0.896171591830728	0.14123135309864	0.420825887564742	0.182447995751918	0.449909360847324	-0.279594534466102
chr1	58732262	58732362	101	+	exon	Cflar	0.148167684476784	NA	0.0559179456103507	1	0.142013695941103	0.267353262548236	1.13597163198488	0.420825887564742	0.182447995751918	0.449909360847324	0.715145744420142
chr1	58752461	58753797	1337	+	exon	Cflar	0.492385047213912	0.578664382430033	0.448839943414669	1	0.566937430301895	0.699616609534012	-0.290509976339866	0.420825887564742	0.182447995751918	0.449909360847324	-0.711335863904608
chr1	58756440	58756540	101	+	utr3	Cflar	0.962440875317386	NA	0.958974906407308	1	0.921391441362331	0.948534621389823	-0.0176413017893872	0.420825887564742	0.182447995751918	0.449909360847324	-0.438467189354129
chr1	58756739	58757039	301	+	utr3	Cflar	0.645934822255851	0.715388150112725	0.560701588513509	1	0.388674608902159	0.535857563816652	1.55767031912018	0.420825887564742	0.182447995751918	0.449909360847324	1.13684443155544
chr1	58844381	58844480	100	+	exon	Casp8	0.686030486865431	0.749466392678475	0.582393463648575	1	0.523162161376024	0.66195821023104	1.65318021099182	1.49365357715219	8.55370488641347e-05	0.00198587607076287	0.159526633839623
chr1	59482524	59483071	548	+	utr5	Fzd7	0.0186644348222663	0.0541849937659946	0.015125583032876	1	0.00889678968299177	0.0502672021042873	-0.2158402693214	0.575660691727251	0.00651712837815036	0.0519517396136863	-0.791500961048651
chr1	59483221	59485212	1992	+	utr3	Fzd7	0.00105514247111721	0.00897759267512856	0.00222172699062216	1	0.00410624639265759	0.0323293255517964	-0.604627406966133	0.575660691727251	0.00651712837815036	0.0519517396136863	-1.18028809869338
chr1	59627584	59634244	6661	+	exon	Gm973	0.975950795527581	0.982212980913523	0.910964032418421	1	0.848333397584893	0.908296434408451	-0.256763459278774	-0.506469388188538	0.560213316977729	0.798053410653198	0.249705928909764
chr1	59763700	59763949	250	+	utr5	Bmpr2	0.649178316957791	NA	0.645475841493214	1	0.865500120098102	0.917940188910799	0.386846688138501	0.151118236077981	0.697726706320431	0.876894696849572	0.23572845206052
chr1	59867555	59868204	650	+	exon	Bmpr2	0.354619536465284	0.447564490445613	0.329776211938397	1	0.412784001261185	0.559241730345575	-0.790123897697814	0.151118236077981	0.697726706320431	0.876894696849572	-0.941242133775795
chr1	59913106	59913206	101	+	utr5	Fam117b	0.0704545607211265	0.134438974879509	0.0339771690881952	1	0.113073591235612	0.229397845586049	1.44561613439506	-0.107421003753444	0.666062862755923	0.857955344021676	1.55303713814851
chr1	59952935	59968999	16065	+	exon	Fam117b	0.00401253815402628	0.0201320686290747	0.0018779523014491	1	0.025854107129065	0.0925618346709946	1.39569020136764	-0.107421003753444	0.666062862755923	0.857955344021676	1.50311120512109
chr1	59981502	59982301	800	+	utr3	Fam117b	0.00903242627656637	0.0337924775140564	0.0155912599932881	1	0.0369100795508048	0.114234072679804	-1.09489240422528	-0.107421003753444	0.666062862755923	0.857955344021676	-0.98747140047184
chr1	60148036	60150663	2628	+	utr3	Carf	0.441750770064489	NA	0.353567377426186	1	0.525941177530345	0.664582218265738	-0.178754518921458	0.33573606922137	0.579256283799588	0.810981046456501	-0.514490588142828
chr1	60295968	60310236	14269	+	utr3	Nbeal1	0.211179339561423	NA	0.160291345511426	1	0.0965685777081979	0.207831533566022	1.89459915858157	0.403244564638888	0.290235292056482	0.576724751948206	1.49135459394268
chr1	60343422	60352923	9502	+	exon	Cyp20a1	0.0790239257469302	0.145655332138944	0.0449958904868595	1	0.0594698896759554	0.152731905963615	1.93392621496897	0.24959749015121	0.437314563130594	0.710898241770996	1.68432872481776
chr1	60409869	60434342	24474	+	exon	Abi2	0.0188492138597992	0.054514214820709	0.0208469591583799	1	0.00127035512848265	0.0165244500916851	2.78271914765725	0.275665157213897	0.337236075987663	0.624438832465825	2.50705399044336
chr1	60476762	60477312	551	+	utr3	Abi2	0.000630900398802653	0.00665826810671403	0.00184928374889288	1	0.00151031315111541	0.0182558870541782	-1.22553093252643	0.275665157213897	0.337236075987663	0.624438832465825	-1.50119608974033
chr1	62703385	62703685	301	+	utr5	Nrp2	0.755657888130772	0.808483198464419	0.713322855719106	1	0.908819408984143	0.941671257056405	1.2717283382308	0.321617363271074	0.28577838119531	0.572454482853275	0.95011097495973
chr1	62703984	62718936	14953	+	utr5	Nrp2	0.363012946948457	NA	0.244443531211747	1	0.364398591508479	0.51197078590628	0.803490086653875	0.321617363271074	0.28577838119531	0.572454482853275	0.4818727233828
chr1	62764974	62769079	4106	+	exon	Nrp2	0.571169541303661	0.649992938597407	0.459476327104568	1	0.624800205713468	0.747452864561424	1.1465568850315	0.321617363271074	0.28577838119531	0.572454482853275	0.824939521760423
chr1	62815547	62815947	401	+	utr3	Nrp2	0.00146857472972187	0.0109651329868892	0.000712281547797642	1	0.000539010983930501	0.0100654667709926	-1.9435416835965	0.321617363271074	0.28577838119531	0.572454482853275	-2.26515904686757
chr1	62816746	62816896	151	+	utr3	Nrp2	0.0746266098851462	NA	0.0272279469406264	1	0.0253001862694206	0.0913327212977861	1.45245419973014	0.321617363271074	0.28577838119531	0.572454482853275	1.13083683645907
chr1	63114450	63114550	101	+	exon	Ino80dos	0.16909212838774	NA	0.07259663580392	1	0.182570640088988	0.316856537151769	-0.247677686485254	-0.34635955575287	0.755658900659378	NA	0.0986818692676154
chr1	63157645	63157744	100	+	exon	Ino80dos	0.339815392380177	NA	0.218483146108353	1	0.386729842385581	0.533942963552486	-2.21878199169302	-0.34635955575287	0.755658900659378	NA	-1.87242243594015
chr1	63176924	63177073	150	+	utr5	Eef1b2	0.554317357432705	0.635041288539795	0.504186004973107	1	0.673062439941346	0.78486489234085	0.00192696557026713	-0.424354602725752	0.040860058815379	0.178098552325329	0.42628156829602
chr1	63179692	63179791	100	+	utr3	Eef1b2	0.0111541033136027	0.0387117002382523	0.00829374726595267	1	0.0194611413948739	0.0785899232027596	-0.875662728722739	-0.424354602725752	0.040860058815379	0.178098552325329	-0.451308125996987
chr1	63294973	63303313	8341	+	exon	Zdbf2	0.0824444187904572	0.149970039617435	0.0963680567856913	1	0.0845650292455821	0.190741527105235	-1.25313548160719	-0.652769044803171	0.0203726085213146	0.11460953457594	-0.600366436804023
chr1	63303463	63303862	400	+	exon	Zdbf2	0.521911733077449	0.606020274854245	0.437634622287183	1	0.561410879237213	0.69531652584434	-0.218807386188025	-0.652769044803171	0.0203726085213146	0.11460953457594	0.433961658615146
chr1	63304161	63304460	300	+	exon	Zdbf2	0.369430985300486	0.462231698135085	0.356342060679024	1	0.357872878113316	0.505337328597906	-1.21297760694695	-0.652769044803171	0.0203726085213146	0.11460953457594	-0.560208562143777
chr1	63304759	63304858	100	+	exon	Zdbf2	0.203221720055755	NA	0.156110447001975	1	0.208236236945117	0.346441909705053	-3.27840559784326	-0.652769044803171	0.0203726085213146	0.11460953457594	-2.62563655304008
chr1	63305456	63305755	300	+	exon	Zdbf2	0.195250472316348	0.282300158416447	0.197717298572887	1	0.133783591298983	0.256784653002268	-1.60932822224975	-0.652769044803171	0.0203726085213146	0.11460953457594	-0.956559177446575
chr1	63306204	63306353	150	+	exon	Zdbf2	0.980860679841379	0.985932751773733	0.976791485569754	1	0.958114842149703	0.969472894809539	-1.00197385533369	-0.652769044803171	0.0203726085213146	0.11460953457594	-0.349204810530521
chr1	63306951	63307499	549	+	exon	Zdbf2	0.306279516654843	0.39895275184886	0.308102654963436	1	0.303259178076516	0.449527202015344	-1.29319802949552	-0.652769044803171	0.0203726085213146	0.11460953457594	-0.640428984692349
chr1	63307749	63309144	1396	+	exon	Zdbf2	0.896215964693088	0.921917483252359	0.87079575408407	1	0.622698459940818	0.745984848742249	-0.166477472705186	-0.652769044803171	0.0203726085213146	0.11460953457594	0.486291572097985
chr1	63309742	63309991	250	+	utr3	Zdbf2	0.0373430480110454	0.0865301009592671	0.0390756960824453	1	0.0446347978356494	0.128372561704582	-1.08599911201625	-0.652769044803171	0.0203726085213146	0.11460953457594	-0.433230067213077
chr1	63445991	63446190	200	+	utr5	Adam23	0.195214216429421	0.282283629466831	0.192896514174724	1	0.343815648342759	0.490537462262486	1.03332601460427	-0.455208033904202	0.0291960548395727	0.143471007603967	1.48853404850847
chr1	63447805	63470624	22820	+	exon	Adam23	0.520292361756742	0.604434243420013	0.559213463867191	1	0.879610909627396	0.925645174401584	-0.247143649055827	-0.455208033904202	0.0291960548395727	0.143471007603967	0.208064384848375
chr1	63572976	63578799	5824	+	exon	Adam23	0.778085944033531	0.82687765175247	0.770251213000732	1	0.809854428102414	0.883837157336183	-1.01566915592939	-0.455208033904202	0.0291960548395727	0.143471007603967	-0.560461122025185
chr1	63581194	63581293	100	+	exon	Adam23	0.741135844831273	0.79691412179409	0.708885272530627	1	0.744672960906867	0.838203580377506	-1.09565158414396	-0.455208033904202	0.0291960548395727	0.143471007603967	-0.640443550239756
chr1	63585433	63593483	8051	+	utr3	Adam23	0.0497414420338027	0.105548574003991	0.0691230520806369	1	0.17372110702356	0.30653647861869	-1.87550289917916	-0.455208033904202	0.0291960548395727	0.143471007603967	-1.42029486527496
chr1	63595677	63595827	151	+	utr3	Adam23	0.23871565917556	NA	0.12993264149461	1	0.139260466030079	0.263738546886717	-0.987329891678754	-0.455208033904202	0.0291960548395727	0.143471007603967	-0.532121857774551
chr1	63731422	63732168	747	+	utr5	Fastkd2	0.038019482258028	0.0875888457247093	0.0584747554211449	1	0.147854622923995	0.274371402205635	-1.26177243836248	-0.292320307888804	0.254314167278385	0.537474698017581	-0.969452130473674
chr1	64532895	64558505	25611	+	utr5	Creb1	0.0168759444705942	0.0507315553233049	0.00869314351755284	1	0.0516119968408996	0.140411996262397	1.26458939917093	-0.255175601558361	0.39698141994955	0.679022654019761	1.51976500072929
chr1	64576264	64576472	209	+	utr3	Creb1	0.668855884850079	0.734407830306829	0.694026266947769	1	0.855815083142405	0.912274516927004	-0.209215997620679	-0.255175601558361	0.39698141994955	0.679022654019761	0.0459596039376822
chr1	64597303	64597752	450	+	utr3	Creb1	0.463230267634735	0.551323772924632	0.483879585124139	1	0.575988072607077	0.707441017230208	-0.579169132126707	-0.255175601558361	0.39698141994955	0.679022654019761	-0.323993530568346
chr1	64691211	64691359	149	+	utr5	Ccnyl1	0.143827598684533	0.225063373942641	0.13167144159435	1	0.294377185277135	0.4402803237774	2.52760791072616	1.03302853768531	2.30123250191166e-05	0.000683339508714297	1.49457937304085
chr1	64708473	64714573	6101	+	exon	Ccnyl1	0.0150304047191523	0.0470708125946211	0.0111563265810711	1	0.000808794545097786	0.0127767678813421	2.79413457792276	1.03302853768531	2.30123250191166e-05	0.000683339508714297	1.76110604023745
chr1	64721739	64724065	2327	+	utr3	Ccnyl1	0.000515040550679525	0.00589510178364592	0.000968851149651523	1	0.0011966240573696	0.015969063752109	-0.508535394075909	1.03302853768531	2.30123250191166e-05	0.000683339508714297	-1.54156393176122
chr1	64736339	64736935	597	+	exon	Gm38058	0.03083444341972	0.0756933498891129	0.0341253992288786	1	0.0958856688358889	0.206924952082073	-0.816819809653779	-2.15296339981318	0.645808800693248	NA	1.3361435901594
chr1	64737233	64737729	497	+	exon	Gm38058	0.179490547258806	0.265212676475248	0.179544340209718	1	0.366209460711923	0.513870558434397	0.791399342198251	-2.15296339981318	0.645808800693248	NA	2.94436274201143
chr1	65208870	65209269	400	+	exon	Pikfyve	0.0475701833850044	NA	0.0170595473238106	1	0.0740443167201876	0.175403484022527	-1.94577511544325	0.870288280007235	0.00322302532413413	0.031286091362101	-2.81606339545049
chr1	65246402	65247150	749	+	utr3	Pikfyve	0.0222419711798266	0.0607208100080213	0.0201460228262207	1	0.026416775119863	0.093677407125752	0.101284710202578	0.870288280007235	0.00322302532413413	0.031286091362101	-0.769003569804657
chr1	65265284	65267847	2564	+	exon	Pikfyve	0.0471094884248704	0.101642263091436	0.043392888136594	1	0.0264633711933587	0.0937321382262989	2.06661681601046	0.870288280007235	0.00322302532413413	0.031286091362101	1.19632853600322
chr1	66380596	66380796	201	+	exon	Map2	0.0208998781352031	NA	0.00215052108865036	1	0.0274595053221572	0.0955361956000054	2.85074182421359	0.886314370633557	0.0662650911294291	0.244903682805343	1.96442745358003
chr1	71653208	71653307	100	+	exon	Apol7d	0.926646791011272	NA	0.950688436922895	1	0.92129543565234	0.948534621389823	-1.14681292137981	-0.68352037274058	0.711837917449603	NA	-0.463292548639227
chr1	72266840	72269528	2689	+	exon	D230017M19Rik	0.642589148056702	0.712376553461057	0.677970281048688	1	0.760247456878121	0.848913652147899	-1.05726001493571	-0.0665539667328363	0.932420596198895	0.974949246455815	-0.990706048202876
chr1	72297940	72298088	149	+	exon	Tmem169	0.590786784272502	NA	0.463620608760141	1	0.770433842570307	0.856511715978745	-0.517699603523871	0.0502690191127558	0.963882564395393	NA	-0.567968622636627
chr1	72583351	72583676	326	+	utr5	Smarcal1	0.0321089043862822	0.077935533277724	0.0283721228168856	1	0.0265348993332211	0.0938988994962248	1.31593012262109	0.0315510402128706	0.880676797565693	0.954964955816775	1.28437908240822
chr1	72585987	72591092	5106	+	exon	Smarcal1	3.26751346177466e-05	0.00099482006239814	7.6958572246884e-05	1	0.0020158216958213	0.0215504564356053	-1.8854853756249	0.0315510402128706	0.880676797565693	0.954964955816775	-1.91703641583777
chr1	74285030	74285868	839	+	utr5	Pnkd	0.0730023243823916	0.137724310016299	0.0710502439636581	1	0.187680836367079	0.322398073562589	0.212490051035407	-0.415691640012276	0.0707923725308776	0.255799948327186	0.628181691047683
chr1	74287173	74287373	201	+	utr3	Pnkd	0.0727299267067551	0.137429106272161	0.0658568874783957	1	0.0743015841233163	0.17574968701712	-1.93857196494879	-0.415691640012276	0.0707923725308776	0.255799948327186	-1.52288032493652
chr1	74351948	74352896	949	+	utr3	Pnkd	0.00322642245547514	0.0176503488583771	0.00298905684871415	1	0.0199390167252817	0.0797412379432766	-1.62829492343348	-0.415691640012276	0.0707923725308776	0.255799948327186	-1.21260328342121
chr1	74368437	74368879	443	+	exon	Catip	0.592420607185819	NA	0.500987850566937	1	0.702475985305169	0.80770749382789	0.0981424345471902	-0.590375916081023	0.607376019205486	NA	0.688518350628213
chr1	74368977	74369223	247	+	utr3	Catip	0.554549537311664	NA	0.496625571988871	1	0.793661532487934	0.873804415216538	-2.00577379036401	-0.590375916081023	0.607376019205486	NA	-1.41539787428299
chr1	74385716	74385864	149	+	utr3	Slc11a1	0.407494216142853	NA	0.321139147717408	1	0.534532996572806	0.671902229025388	-2.12524122283716	-1.35547071598869	0.150836744991081	0.4048451440586	-0.769770506848468
chr1	74391608	74391708	101	+	utr5	Ctdsp1	0.216317973740999	0.305098894684747	0.157029209527686	1	0.322075991773853	0.469473586556592	1.63150531809172	0.17382797374725	0.486469927505114	0.748182528574336	1.45767734434447
chr1	74391907	74393381	1475	+	exon	Ctdsp1	0.0406607935902816	0.0918593849829913	0.0402373909753006	1	0.150884762868448	0.278380472054069	1.28204587433438	0.17382797374725	0.486469927505114	0.748182528574336	1.10821790058713
chr1	74395544	74395743	200	+	utr3	Ctdsp1	0.00353460458945768	0.0186513949368993	0.00257033559302666	1	0.00934624851114052	0.0517169342908078	-1.52948825851325	0.17382797374725	0.486469927505114	0.748182528574336	-1.7033162322605
chr1	74396987	74397186	200	+	utr3	Ctdsp1	0.185059683588325	0.271431212682141	0.175055500001698	1	0.290790744045818	0.436032052599403	-0.771072668640091	0.17382797374725	0.486469927505114	0.748182528574336	-0.944900642387341
chr1	74419808	74421401	1594	+	exon	Vil1	0.162543750137942	NA	0.0540988961124417	1	0.210543511054709	0.349209593787449	0.528156125072908	-0.95989292942494	0.111583176059478	0.338581208521788	1.48804905449785
chr1	74506157	74517113	10957	+	utr5	Cnot9	0.0968678814180846	0.168468779314177	0.0911362622985801	1	0.285869679825468	0.430990167329384	0.879475109113021	-0.199908342496197	0.292736833910144	0.579354287825423	1.07938345160922
chr1	74528954	74529203	250	+	utr3	Cnot9	0.00270691584777321	0.0158914267232592	0.00271706102064326	1	0.0130599706563774	0.062204327907532	-1.53759461521062	-0.199908342496197	0.292736833910144	0.579354287825423	-1.33768627271442
chr1	74566595	74567394	800	+	utr3	Plcd4	1.52129170000412e-05	0.000597560226825454	1.4727377561587e-05	0.388684948605403	0.000331587735353451	0.00752966159767627	-1.60665228420053	0.0451535747533289	0.974036457164309	NA	-1.65180585895386
chr1	74634290	74634539	250	+	exon	Stk36	0.0345259441341169	0.0818026406336306	0.0232769346303932	1	0.0244336939748715	0.0896124307601104	-1.01788944990691	0.980969784207858	0.00272186775917773	0.0275016160282823	-1.99885923411477
chr1	74661845	74673098	11254	+	utr5	Ttll4	0.47255902788779	0.560286204319258	0.481854899437631	1	0.636203867934	0.756283199095475	0.746282488151745	0.817461330184039	5.47790806712105e-05	0.00138419236774047	-0.0711788420322933
chr1	74678990	74679139	150	+	utr5	Ttll4	0.013567779219096	0.0440062753536652	0.0117416531247587	1	0.0556475842430162	0.146654262929735	-0.219479431061965	0.817461330184039	5.47790806712105e-05	0.00138419236774047	-1.036940761246
chr1	74679588	74681771	2184	+	exon	Ttll4	1.08579867763154e-05	0.000472166717502371	4.19610091814013e-05	1	0.00283447267055824	0.026252313707647	-0.866562947821688	0.817461330184039	5.47790806712105e-05	0.00138419236774047	-1.68402427800573
chr1	74697643	74697742	100	+	utr3	Ttll4	1.26283023623848e-06	0.000109203604801414	2.16206209774407e-06	0.0575973342839021	0.000351632113293751	0.00781671206175137	-1.61648557676731	0.817461330184039	5.47790806712105e-05	0.00138419236774047	-2.43394690695135
chr1	74701485	74701734	250	+	utr3	Ttll4	0.229907064959698	0.319783277987793	0.244120390243168	1	0.411027403089152	0.55745317787613	-1.32131748623921	0.817461330184039	5.47790806712105e-05	0.00138419236774047	-2.13877881642325
chr1	74784326	74784724	399	+	utr3	Wnt6	0.0781071867760206	0.144422093402198	0.0657027827957875	1	0.0544572999363693	0.144904871619414	-2.22797176288537	-0.731651191682272	0.190418970407396	0.461294239936714	-1.4963205712031
chr1	74855883	74856333	451	+	utr3	Cdk5r2	0.542116906402227	0.623924133510746	0.534228115896271	1	0.613404966465159	0.73818903112294	-0.0895085731532109	0.67129280452429	0.115840351000806	0.34553034320617	-0.760801377677501
chr1	75145800	75147014	1215	+	utr3	Retreg2	0.00211291529986436	0.0136594748905103	0.002068147058535	1	0.020058586989589	0.0798748857211316	-0.917645981928018	0.590082350305778	0.0113625996296212	0.0770542802790126	-1.5077283322338
chr1	75170999	75171432	434	+	utr3	Zfand2b	0.596669758917921	0.67221778010949	0.605288001885041	1	0.61177472822822	0.736836377751758	-1.08691619101758	-0.583269894334753	0.0571424807025313	0.223062213826749	-0.503646296682827
chr1	75192251	75192450	200	+	utr5	Ankzf1	0.00379441231605105	0.0194843800641113	0.00243944953829667	1	0.0123409030543621	0.0601431684652226	-1.95444201084433	-0.476193386244562	0.0469382073161619	0.194443925344709	-1.47824862459977
chr1	75196632	75197856	1225	+	utr3	Ankzf1	0.417370347783044	0.508616921308221	0.37870295715806	1	0.566337052103808	0.699132429748168	-0.333545274365371	-0.476193386244562	0.0469382073161619	0.194443925344709	0.142648111879192
chr1	75198355	75199287	933	+	utr3	Ankzf1	0.0141192726895009	0.0451701531547782	0.00944980899493917	1	0.0638257699172454	0.159413235091963	0.440632429495396	-0.476193386244562	0.0469382073161619	0.194443925344709	0.916825815739958
chr1	75210937	75211466	530	+	utr5	Stk16	0.68615608883717	0.749531600788846	0.650411120103374	1	0.426982895498292	0.573040287075101	0.673081684014315	0.829257938289714	0.000481137941568553	0.00743901504567286	-0.156176254275398
chr1	75212015	75212214	200	+	exon	Stk16	0.0700342684867381	0.133893217463966	0.0643809971389019	1	0.0576534711534507	0.150002794552238	-0.342255479189746	0.829257938289714	0.000481137941568553	0.00743901504567286	-1.17151341747946
chr1	75213968	75214216	249	+	utr3	Stk16	0.000169536965448996	0.00294784342905698	0.000225073099294153	1	0.00131758139265098	0.016860800039482	-1.66523160095871	0.829257938289714	0.000481137941568553	0.00743901504567286	-2.49448953924842
chr1	75215060	75215606	547	+	utr3	Stk16	0.0208416350451495	0.0583246941514484	0.0279538912055848	1	0.00968960507335328	0.0526631113012431	-2.60892079571452	0.829257938289714	0.000481137941568553	0.00743901504567286	-3.43817873400423
chr1	75236556	75236706	151	+	utr5	Dnajb2	0.355858309194951	0.448610404926497	0.246002709206502	1	0.32596527537913	0.473294893256797	0.86008425641884	-0.220941008212719	0.493678039707527	0.753935877127448	1.08102526463156
chr1	75244043	75244143	101	+	utr3	Dnajb2	0.727574006150674	NA	0.699192877443613	1	0.855474416915286	0.912021821959531	-2.02540819040414	-0.220941008212719	0.493678039707527	0.753935877127448	-1.80446718219142
chr1	75362963	75363512	550	+	exon	Des	0.00691558059072982	0.0284259984411654	0.00347626990136215	1	0.0178318778494687	0.0743963577606685	0.078448600116506	-1.48341467586679	3.67094259561664e-09	3.9067403681818e-07	1.5618632759833
chr1	75367098	75367246	149	+	utr3	Des	0.0553907908273143	0.113624312779436	0.0389478044780759	1	0.0773286069037133	0.180230084415754	-0.671869483149853	-1.48341467586679	3.67094259561664e-09	3.9067403681818e-07	0.811545192716938
chr1	75367394	75367641	248	+	utr3	Des	0.0402796843905835	0.0912612932949832	0.028018638631553	1	0.0553316330491524	0.146252699376629	-0.505423650514829	-1.48341467586679	3.67094259561664e-09	3.9067403681818e-07	0.977991025351961
chr1	75384968	75385565	598	+	utr3	Speg	0.741904584429886	0.797520251627778	0.672353627710624	1	0.82870299332186	0.895018775481964	-0.459452477704567	-0.291419616462131	0.321448404976328	0.608506588490634	-0.168032861242436
chr1	75387886	75391109	3224	+	utr3	Speg	0.726450823719232	0.784281357820492	0.701681210904947	1	0.60684295078029	0.732291477834463	-0.600737194155692	-0.291419616462131	0.321448404976328	0.608506588490634	-0.309317577693561
chr1	75403945	75404145	201	+	utr3	Speg	0.192573274502189	0.279441969119077	0.154961988514111	1	0.261310588740764	0.405022666207697	-1.17681369852855	-0.291419616462131	0.321448404976328	0.608506588490634	-0.885394082066419
chr1	75431421	75432020	600	+	utr3	Speg	0.249998812258174	0.340965866975347	0.217041989839575	1	0.243683016320679	0.386178548851473	-0.746509794217145	-0.291419616462131	0.321448404976328	0.608506588490634	-0.455090177755014
chr1	75436030	75436329	300	+	utr5	Gmppa	0.0555527434461795	0.113853838352389	0.0558725826164674	1	0.0657008525638043	0.162406805450309	0.247202349202722	-0.64694732074359	0.00516586551274577	0.0440973765666471	0.894149669946312
chr1	75442215	75442680	466	+	exon	Gmppa	0.603195541378812	0.678427189435652	0.588448994434753	1	0.8093126383468	0.883640544076902	-0.421465993327682	-0.64694732074359	0.00516586551274577	0.0440973765666471	0.225481327415908
chr1	75442980	75443129	150	+	utr3	Gmppa	0.00521260120315244	0.0237670788218316	0.00382886856428187	1	0.0121349782651095	0.0595516335796247	-1.59268169015788	-0.64694732074359	0.00516586551274577	0.0440973765666471	-0.945734369414292
chr1	75529018	75529723	706	+	exon	Stk11ip	0.341970535525367	0.434906664958532	0.360865191210129	1	0.476480441902633	0.620114442258722	0.224712487822723	-0.275781427740691	0.248606130098289	0.531598723977006	0.500493915563413
chr1	75530023	75530295	273	+	exon	Stk11ip	0.0458731042440831	0.0998079029774401	0.0409464840669887	1	0.0743302125855583	0.175801937525326	0.871508010171846	-0.275781427740691	0.248606130098289	0.531598723977006	1.14728943791254
chr1	75547386	75547486	101	+	exon	Slc4a3	0.391165084861422	NA	0.310025770918404	1	0.531234333819883	0.669163623022497	-0.133194178327264	0.310407148260935	0.361615373996191	0.646886578325488	-0.443601326588199
chr1	75548035	75548185	151	+	exon	Slc4a3	0.586891340827485	NA	0.467218209838642	1	0.607420796631914	0.732850847906281	1.2967190135223	0.310407148260935	0.361615373996191	0.646886578325488	0.986311865261361
chr1	78664931	78665629	699	+	exon	Utp14b	0.458776212427613	0.547482623978584	0.501077597683948	1	0.461244325906738	0.606014278276703	-0.633079391898922	-0.34503914953957	0.267540071541382	0.553217166795257	-0.288040242359352
chr1	78665828	78666576	749	+	exon	Utp14b	0.254031366158549	0.34504718447399	0.276893160352086	1	0.313196415793737	0.460133983467909	-0.721982951788189	-0.34503914953957	0.267540071541382	0.553217166795257	-0.376943802248619
chr1	78667673	78667823	151	+	utr3	Utp14b	0.232006325701298	0.321993382511471	0.182901535376746	1	0.270343912395375	0.41440894232748	-1.06820264242909	-0.34503914953957	0.267540071541382	0.553217166795257	-0.723163492889518
chr1	78670016	78670116	101	+	utr3	Utp14b	0.231097918899149	0.321014805677182	0.194195263778379	1	0.12471476476873	0.245171154517572	0.166686172899525	-0.34503914953957	0.267540071541382	0.553217166795257	0.511725322439095
chr1	79777913	79778161	249	+	exon	Mrpl44	5.69233069056918e-06	0.000303898302571866	1.21093887902109e-05	0.320039036336484	0.00154805780949785	0.0185487624832946	-1.78711091564767	0.0729540881300322	0.722570027933775	0.887222165393249	-1.86006500377771
chr1	79778311	79778410	100	+	exon	Mrpl44	0.073715507730268	0.138634895585007	0.0816577560912017	1	0.148208156890891	0.274894640888892	-0.765879106478145	0.0729540881300322	0.722570027933775	0.887222165393249	-0.838833194608177
chr1	79779551	79781196	1646	+	utr3	Mrpl44	0.566385240853064	0.646002985592841	0.562650592176915	1	0.647174970008391	0.765109967282242	0.14508684255042	0.0729540881300322	0.722570027933775	0.887222165393249	0.0721327544203876
chr1	82340523	82340722	200	+	exon	Rhbdd1	0.11325663861185	0.188578646456497	0.0603904389819658	1	0.183420308311391	0.317636340948626	-1.68539820675811	-0.726005072415869	0.0725198618395039	0.260044167638949	-0.959393134342244
chr1	82724990	82727282	2293	+	utr5	Mff	0.00808895431866053	0.0313370900316199	0.00802753640466855	1	0.026143607704517	0.0930620617448819	1.00689977710861	-0.612228917267001	0.008937824139144	0.0650266846051494	1.61912869437562
chr1	82839583	82839832	250	+	utr5	Agfg1	0.00308139721830515	0.0171723148581019	0.00344017329804084	1	0.00959840438443724	0.0523473222483497	1.45848235238471	-0.350118317506312	0.088436167871081	0.293846701814121	1.80860066989102
chr1	82870718	82875405	4688	+	exon	Agfg1	9.47305333123616e-07	8.72249602883822e-05	6.27253147788957e-06	0.166328717199198	0.000234309711302378	0.00617635804685004	1.63416133243933	-0.350118317506312	0.088436167871081	0.293846701814121	1.98427964994565
chr1	84839941	84847952	8012	+	exon	Fbxo36	0.0930823518362291	0.163801603823225	0.0617409057798686	1	0.206538562299816	0.344427359955042	0.718675277317487	0.842667088551089	0.0596276354196714	0.228394133626948	-0.123991811233602
chr1	85012311	85012557	247	+	exon	Gm27907	0.0274326085969883	0.069849957156438	0.0127161373579972	1	0.0596069717836791	0.152875970477581	0.707513621328712	NA	NA	NA	NA
chr1	85641822	85642664	843	+	exon	Sp140	0.358002749248625	NA	0.22494199256633	1	0.456726346320659	0.601489090591867	-1.35490402618676	2.11043831746647	0.51408610010838	NA	-3.46534234365323
chr1	85793541	85794535	995	+	utr5	Cab39	0.0200372124426708	0.0567292820345651	0.0130402451398876	1	0.0147721670883524	0.0667415991437625	1.57318216083154	-0.063223777589876	0.788511068067116	0.920753033068823	1.63640593842142
chr1	85818432	85835441	17010	+	exon	Cab39	0.015229551307408	0.047460356999778	0.0164068920520286	1	0.00538650455144248	0.0378731558249566	1.45663956380901	-0.063223777589876	0.788511068067116	0.920753033068823	1.51986334139889
chr1	85849234	85849782	549	+	utr3	Cab39	1.09150651710972e-06	9.73495400730445e-05	6.26389301026892e-06	0.166105914846311	1.03264559766343e-05	0.000848860799345149	-2.17563183566387	-0.063223777589876	0.788511068067116	0.920753033068823	-2.11240805807399
chr1	86064487	86064835	349	+	utr5	Psmd1	0.0120727154770118	0.040731311095339	0.012672957248434	1	0.00844459656384387	0.0486881985829752	1.23480728352151	-0.666720710100492	0.000257656526826618	0.0046933470181899	1.901527993622
chr1	86132725	86154796	22072	+	utr3	Gm21972	5.78780795074614e-05	0.00145635056777606	9.87248390272223e-05	1	0.000856513529598756	0.0131924478033522	1.01727778905336	NA	NA	NA	NA
chr1	86305212	86305661	450	+	utr5	B3gnt7	4.60206090449322e-05	0.00125497207614975	0.000105954545216022	1	0.00261661586780194	0.0251800110370762	-1.45252190340151	0.123430094842021	0.526540263099375	0.776469812479912	-1.57595199824353
chr1	86305810	86306458	649	+	utr3	B3gnt7	2.78633348198702e-05	0.00089885932455079	5.15192420241011e-05	1	0.000570089569955072	0.010405973026057	-1.65460314551833	0.123430094842021	0.526540263099375	0.776469812479912	-1.77803324036035
chr1	86359674	86359923	250	+	exon	C130036L24Rik	0.278835979235614	0.370721774567728	0.253935395135939	1	0.417636083788125	0.563788792730397	-0.337142071565264	0.0257303303611935	0.967797488434231	0.98778350587127	-0.362872401926458
chr1	86367426	86367626	201	+	exon	C130036L24Rik	0.122542721939359	NA	0.0429106317063565	1	0.198368015547525	0.334851885611897	-1.07252903950431	0.0257303303611935	0.967797488434231	0.98778350587127	-1.09825936986551
chr1	86372244	86372943	700	+	exon	C130036L24Rik	0.235965854001862	0.326354379564847	0.195999677331709	1	0.245005321856701	0.387474742001124	-0.53361441318948	0.0257303303611935	0.967797488434231	0.98778350587127	-0.559344743550673
chr1	86526823	86527916	1094	+	utr5	Ptma	0.00787434103354362	0.0308184715411947	0.0186983558134564	1	0.101204638829237	0.213913637815787	0.694314602369705	-0.272416706987684	0.127380723239242	0.365887569252594	0.966731309357388
chr1	86529238	86530128	891	+	utr3	Ptma	0.000329013340509702	0.00439644559530678	0.00185604732298455	1	0.00980628636873151	0.053041010142719	0.72278777929257	-0.272416706987684	0.127380723239242	0.365887569252594	0.995204486280253
chr1	86587121	86587431	311	+	utr5	Cops7b	1.50580934107414e-05	0.000595065964300435	7.19611257335878e-06	0.190732963756874	0.0011385094116482	0.0156182949861453	1.64242375272052	-0.25371853386663	0.236537026501888	0.51645616044661	1.89614228658715
chr1	86599009	86601085	2077	+	utr3	Cops7b	0.000792329181520443	0.00763585219976121	0.000750114648151587	1	0.00403376698278336	0.0319834541038325	1.01208394230299	-0.25371853386663	0.236537026501888	0.51645616044661	1.26580247616962
chr1	86606444	86606593	150	+	utr3	Cops7b	0.0858115074543351	NA	0.049227679297692	1	0.110638655134241	0.226336568560781	1.95033623979435	-0.25371853386663	0.236537026501888	0.51645616044661	2.20405477366098
chr1	86744716	86745427	712	+	utr5	Dis3l2	0.050019822041721	0.105872574471369	0.0368017013687475	1	0.0139848650049626	0.0646178149834044	1.61017338509121	-0.251154091388235	0.287338437679729	0.574046919891813	1.86132747647944
chr1	87214014	87220973	6960	+	utr5	Eif4e2	0.00657173870502991	0.0275555039396193	0.00913626820604592	1	0.0263664669228603	0.0935614618127156	-0.102523362442111	-0.997827667357786	4.7759078945674e-07	2.91350364446831e-05	0.895304304915674
chr1	87224421	87226106	1686	+	exon	Eif4e2	0.00532900677473975	0.024130421168131	0.00703155132713412	1	0.0106137701712093	0.0551248255073057	-0.247912016849443	-0.997827667357786	4.7759078945674e-07	2.91350364446831e-05	0.749915650508343
chr1	87228049	87228249	201	+	utr3	Eif4e2	0.0778311752282138	0.144124179156536	0.0563214527915108	1	0.0693078536299852	0.16784299280994	-2.6213896411888	-0.997827667357786	4.7759078945674e-07	2.91350364446831e-05	-1.62356197383101
chr1	87237989	87238189	201	+	utr3	Eif4e2	0.000285020174459173	0.00404136940964253	0.00040952702486077	1	0.00990470020472478	0.0532335025730268	-1.04632116116057	-0.997827667357786	4.7759078945674e-07	2.91350364446831e-05	-0.048493493802781
chr1	87238289	87239539	1251	+	utr3	Eif4e2	0.0185555525733336	0.0540188923503907	0.0328643658067919	1	0.125960377213256	0.246902494816733	-0.913052643330886	-0.997827667357786	4.7759078945674e-07	2.91350364446831e-05	0.0847750240268995
chr1	87264462	87289471	25010	+	exon	Efhd1	0.289735618582942	0.382507527336846	0.252015512944874	1	0.354885970990156	0.502465460874793	0.571738817309739	0.546525456072854	0.375230267118316	0.658980642566255	0.0252133612368848
chr1	87354424	87355057	634	+	utr5	Gigyf2	0.0701137607783782	0.133984525322677	0.0681626105191446	1	0.0123026613666196	0.0600247021374956	1.0631265238819	-0.356045262151089	0.0797241892106178	0.275379928616633	1.41917178603299
chr1	87364167	87365366	1200	+	exon	Gigyf2	0.00657974766799726	0.0275738347546088	0.00501083293949992	1	0.0312846586499256	0.103132738734741	0.772414059059025	-0.356045262151089	0.0797241892106178	0.275379928616633	1.12845932121011
chr1	87374056	87386408	12353	+	utr5	Gigyf2	0.0305827664742652	0.0753438878258283	0.027131242373015	1	0.0373262702560288	0.114958926503304	0.852058467471467	-0.356045262151089	0.0797241892106178	0.275379928616633	1.20810372962256
chr1	87403755	87404974	1220	+	utr5	Gigyf2	0.344434693476512	0.437526710999571	0.336136279778629	1	0.0800301505825747	0.184326838984157	0.970539968459127	-0.356045262151089	0.0797241892106178	0.275379928616633	1.32658523061022
chr1	87407082	87410788	3707	+	utr3	Gigyf2	0.00085628942188767	0.00798466187863521	0.0019536533994769	1	0.0145205023357057	0.0660472602520206	1.02674735327333	-0.356045262151089	0.0797241892106178	0.275379928616633	1.38279261542442
chr1	87421567	87421667	101	+	exon	Gigyf2	0.0813033620301674	0.148508743285848	0.0825778347040019	1	0.102821058215592	0.216125100168858	0.572089263305804	-0.356045262151089	0.0797241892106178	0.275379928616633	0.928134525456893
chr1	87423280	87433196	9917	+	exon	Gigyf2	0.00616878452052141	0.0265189248389972	0.00880249012386931	1	0.00146357420134053	0.0178981100761335	0.721933031987762	-0.356045262151089	0.0797241892106178	0.275379928616633	1.07797829413885
chr1	87433777	87433877	101	+	exon	Gigyf2	0.00498777353225742	0.0231613776144678	0.00814366792268336	1	0.013484917911049	0.0633640314355776	0.766933979562149	-0.356045262151089	0.0797241892106178	0.275379928616633	1.12297924171324
chr1	87446432	87449350	2919	+	utr3	Gigyf2	0.938174368718646	0.954030836922342	0.960802333369267	1	0.976299095081049	0.98097061826429	-0.443668537659286	-0.356045262151089	0.0797241892106178	0.275379928616633	-0.0876232755081963
chr1	87449549	87449749	201	+	utr3	Gigyf2	0.0852769924561484	0.15393718862054	0.101996580336808	1	0.229229391011898	0.370078697978677	-1.71502775160105	-0.356045262151089	0.0797241892106178	0.275379928616633	-1.35898248944996
chr1	87450247	87450497	251	+	utr3	Gigyf2	1.92337110577642e-05	0.000708966435310746	3.13146088481569e-05	0.822227684526057	0.000399316137408302	0.00840839351156759	-2.76304585919438	-0.356045262151089	0.0797241892106178	0.275379928616633	-2.40700059704329
chr1	87711072	87713260	2189	+	exon	Inpp5d	0.0447247854751063	0.0980687110904602	0.0644497712897941	1	0.0289714893170734	0.0985397132534031	0.817438554229497	-0.366814435988657	0.137852105991662	0.383565592625655	1.18425299021815
chr1	87718229	87720259	2031	+	utr3	Inpp5d	1.80128142638445e-05	0.000673791833556933	5.35112480214423e-05	1	0.00107175176474261	0.0150949134094471	-2.49206200604498	-0.366814435988657	0.137852105991662	0.383565592625655	-2.12524757005632
chr1	87756119	87760055	3937	+	utr5	Atg16l1	0.00444768580139235	0.0215037666201246	0.00264963888802384	1	0.0164743659380658	0.0711714584596308	1.5008764009635	-0.133205433667527	0.518403391276561	0.771459185769504	1.63408183463102
chr1	87765348	87766262	915	+	exon	Atg16l1	0.00106993660300594	0.00908241349100915	0.000666809429349209	1	0.0108985572155531	0.0559964662439474	1.60232153523745	-0.133205433667527	0.518403391276561	0.771459185769504	1.73552696890498
chr1	87766861	87767110	250	+	exon	Atg16l1	0.178482467911642	0.264031921927571	0.136960894054159	1	0.214286010801245	0.353206717288687	0.922366866787738	-0.133205433667527	0.518403391276561	0.771459185769504	1.05557230045527
chr1	87771445	87774913	3469	+	exon	Atg16l1	0.250068409231892	0.340996081567724	0.210296728343297	1	0.134917658206774	0.258113780859936	0.887135693511883	-0.133205433667527	0.518403391276561	0.771459185769504	1.02034112717941
chr1	87786883	87786982	100	+	exon	Atg16l1	0.0696093928284701	NA	0.00669685570692114	1	0.0822819220384762	0.187641699387782	0.423128776113065	-0.133205433667527	0.518403391276561	0.771459185769504	0.556334209780592
chr1	87791281	87791630	350	+	utr3	Atg16l1	7.53529995961204e-06	0.000370942266193629	7.5084791826975e-06	0.198967189862301	0.000188928186464916	0.00540394909519381	-2.60513002502784	-0.133205433667527	0.518403391276561	0.771459185769504	-2.47192459136031
chr1	87791979	87792129	151	+	utr3	Atg16l1	0.17073301719812	0.255207427547608	0.131481074511492	1	0.241967958398174	0.384457658518598	-0.036192198120477	-0.133205433667527	0.518403391276561	0.771459185769504	0.0970132355470497
chr1	87934151	87934442	292	+	exon	Dgkd	0.00927825725042911	0.0343841298104138	0.00762795113591387	1	0.0179591379796851	0.0747472666965624	1.6177471578298	0.170171491216936	0.394679818138808	0.676526548036232	1.44757566661287
chr1	88259533	88260141	609	+	utr3	Mroh2a	0.438242552251694	0.528213795598038	0.429876350127703	1	0.504715457737187	0.645098141860608	-1.60594465629634	-0.407974741995404	0.428780810268504	0.704269233746441	-1.19796991430093
chr1	89097372	89097522	151	+	exon	Gm38312	0.0521347911265057	0.109020397429559	0.0296564237714371	1	0.0568730462261415	0.148617899019404	0.804725561841526	-0.311621688060256	0.477135834714179	0.742458844254944	1.11634724990178
chr1	89144564	89144812	249	+	exon	Sh3bp4	1.57994400530544e-06	0.00012553658975888	2.40484232212494e-06	0.0640337365112208	0.000191022493466629	0.00544070104008182	-1.0963020796395	1.14711848828104	3.2561967104237e-08	2.76019465337079e-06	-2.24342056792054
chr1	89145109	89153579	8471	+	utr3	Sh3bp4	6.15648795428223e-06	0.00032113270118179	8.70980578267306e-06	0.2306269473194	0.000317851889342746	0.00734799043356788	-0.810030621164743	1.14711848828104	3.2561967104237e-08	2.76019465337079e-06	-1.95714910944578
chr1	89454906	89455355	450	+	utr5	Agap1	0.609596116831787	0.684002392081767	0.539591404602259	1	0.610038287341232	0.735190472063815	0.734183703376679	-0.0552384309143551	0.784514011308101	0.91818361216493	0.789422134291034
chr1	89580323	89581570	1248	+	utr5	Agap1	0.00217701808600714	0.0138727717371982	0.000581145371713849	1	0.00226242700473285	0.0231028768994501	-1.07923331432563	-0.0552384309143551	0.784514011308101	0.91818361216493	-1.02399488341127
chr1	89665132	89766330	101199	+	exon	Gm26037	0.00241696457195449	0.0148524791299543	0.00243999643150666	1	0.0257872656943703	0.0924333039227481	1.25358364681413	NA	NA	NA	NA
chr1	89823859	89837731	13873	+	exon	Gm37521	0.00641670279638603	0.0272013181170937	0.00365472483573138	1	0.0340383062484983	0.108756736791845	1.38051495293433	1.85959796781281	0.709621369523149	NA	-0.479083014878479
chr1	89843198	89888738	45541	+	exon	Agap1	0.0200989492016662	0.0568749282408014	0.019238674033567	1	0.097161123676607	0.20853924581248	-0.874306098130251	-0.0552384309143551	0.784514011308101	0.91818361216493	-0.819067667215896
chr1	89888938	89889287	350	+	utr3	Agap1	0.00163149272754394	0.0116038359908031	0.00159224565671821	1	0.00521472976679266	0.0370638318419934	-1.59758340469253	-0.0552384309143551	0.784514011308101	0.91818361216493	-1.54234497377818
chr1	89890384	89890983	600	+	utr3	Agap1	0.00159498795762285	0.0114328650228638	0.00215449457645125	1	0.000146824359174353	0.00463255655272248	-2.3484885124274	-0.0552384309143551	0.784514011308101	0.91818361216493	-2.29325008151304
chr1	89893676	89893926	251	+	utr3	Agap1	0.367762419347085	0.460497753851828	0.279126814263124	1	0.376001619685263	0.523609935499997	-0.190003914546774	-0.0552384309143551	0.784514011308101	0.91818361216493	-0.134765483632419
chr1	89930332	89931651	1320	+	exon	D130058E05Rik	0.0314989227824152	0.0769023353272813	0.0292320997615895	1	0.0428127621427174	0.124916628945333	-1.05018991645006	-1.13870803661293	0.0141755329979843	0.0900449146084145	0.0885181201628722
chr1	90214653	90215003	351	+	utr3	Ackr3	0.209536209155629	NA	0.152348933981205	1	0.313627463795138	0.46051562552891	-1.2284006862435	0.30534449330722	0.701107985417816	0.878019420370704	-1.53374517955072
chr1	90603531	90604477	947	+	utr5	Cops8	0.00207906987942717	0.0135407463538981	0.00349077271144175	1	0.0296010073825889	0.0996846549969524	1.38863579478116	0.18682170741565	0.371398685963727	0.655156200404966	1.20181408736551
chr1	90612242	90613041	800	+	utr3	Cops8	3.31627797318875e-05	0.00100428908048245	4.11011914609875e-05	1	0.000227909504098015	0.00607916948083663	-1.70977090106212	0.18682170741565	0.371398685963727	0.655156200404966	-1.89659260847777
chr1	90998837	91053486	54650	+	utr5	Lrrfip1	0.406041649561418	0.497715060686393	0.364833358314639	1	0.352020824636774	0.499408184466491	2.39273965604008	0.994676666099557	1.67114484697175e-05	0.000522860340533221	1.39806298994052
chr1	91101252	91108633	7382	+	exon	Lrrfip1	0.00326569611327944	0.0177699050154276	0.00238671763997474	1	0.00987359212570668	0.0531815889543288	2.13085822009074	0.994676666099557	1.67114484697175e-05	0.000522860340533221	1.13618155399118
chr1	91112259	91112714	456	+	exon	Lrrfip1	0.150614461243208	0.232895342130424	0.13493474898001	1	0.0192330794221881	0.0780795712503135	1.56506294213889	0.994676666099557	1.67114484697175e-05	0.000522860340533221	0.570386276039328
chr1	91114694	91116186	1493	+	utr3	Lrrfip1	0.282380505658331	0.374777068171535	0.336129247279202	1	0.491884273908543	0.633453768615644	0.539509681322622	0.994676666099557	1.67114484697175e-05	0.000522860340533221	-0.455166984776936
chr1	91153036	91153135	100	+	exon	Rbm44	0.373435685785321	NA	0.235465534472224	1	0.45334986405639	0.598097045872628	-0.883664844401984	-1.35209536313668	0.0584777320875038	0.225764324594048	0.468430518734698
chr1	91285492	91285842	351	+	utr3	Ube2f	1.96669629919254e-05	0.000715657182920576	2.15616376027883e-05	0.5675885482558	5.35546792212977e-06	0.000545426007660239	-2.75476893793583	0.0726314145073192	0.749634257213108	0.902961276931864	-2.82740035244315
chr1	91298438	91299441	1004	+	exon	Scly	0.0692850034905138	0.132828865749368	0.0584315404603597	1	0.0693445587998141	0.167851921468285	0.62008610540628	-0.504859674262645	0.0393085744368269	0.174094476090199	1.12494577966892
chr1	91300592	91302920	2329	+	utr3	Scly	0.0757880012848589	0.141247768026022	0.0654147905430334	1	0.0882068998316149	0.195713734281781	0.595027398591589	-0.504859674262645	0.0393085744368269	0.174094476090199	1.09988707285423
chr1	91494746	91497958	3213	+	utr5	Traf3ip1	0.0468643934668333	0.101286410777933	0.0343718050546129	1	0.00263056064133972	0.0252149318943676	1.79541500898212	0.149217361340251	0.525796603274735	0.776158193352803	1.64619764764187
chr1	91499636	91507528	7893	+	exon	Traf3ip1	0.328777037569885	0.421476313351752	0.342124189014066	1	0.199070430638448	0.335610981847309	0.691531290615821	0.149217361340251	0.525796603274735	0.776158193352803	0.54231392927557
chr1	91520114	91527922	7809	+	utr3	Traf3ip1	0.680508665393502	0.74479348301465	0.691347391398211	1	0.801651190296308	0.879364711677073	-0.197530526622057	0.149217361340251	0.525796603274735	0.776158193352803	-0.346747887962308
chr1	91540644	91541158	515	+	utr5	Asb1	0.0816485032374918	0.148942770065195	0.0458576073033962	1	0.0544865720477399	0.144904871619414	0.40711921723414	0.0883764515067643	0.759995432951026	0.907131758171827	0.318742765727376
chr1	91544233	91552084	7852	+	utr5	Asb1	0.799605471757984	0.844315586706109	0.802849157918306	1	0.97742550287905	0.981514080145995	-0.445040513371031	0.0883764515067643	0.759995432951026	0.907131758171827	-0.533416964877795
chr1	91554853	91555152	300	+	utr3	Asb1	0.0500293094579056	0.105882801507644	0.0279742930115678	1	0.095327163295462	0.206100147919354	-1.71781384657686	0.0883764515067643	0.759995432951026	0.907131758171827	-1.80619029808362
chr1	92907078	92907370	293	+	exon	Dusp28	0.161438338003061	0.244821772434728	0.160562824413054	1	0.184120539458661	0.318397796785761	0.653078908171243	-0.406226646381343	0.325320933930865	0.612241002004703	1.05930555455259
chr1	92910932	92911032	101	+	utr5	Rnpepl1	0.00153661051381839	0.0112433304215373	0.000362738343540216	1	0.00766487394886834	0.046052618069994	-0.647443095924058	0.620524694307514	0.0125257459338206	0.0825985417074197	-1.26796779023157
chr1	92919648	92920510	863	+	utr3	Rnpepl1	3.26983135975135e-06	0.000208892625322542	2.14132620150198e-06	0.0570470713342141	1.02027011512937e-06	0.000169333349293107	-1.76365039636863	0.620524694307514	0.0125257459338206	0.0825985417074197	-2.38417509067615
chr1	92934476	92934626	151	+	utr5	Capn10	0.639790429676449	NA	0.536889955451481	1	0.725668761817444	0.82467796605882	-0.628530878462249	0.0480795371431586	0.82926963971947	0.936754233615153	-0.676610415605407
chr1	92934825	92934975	151	+	utr5	Capn10	0.00932259133499202	0.0344748616927203	0.00865510496332481	1	0.0631799307281974	0.158585500480763	1.38595314874848	0.0480795371431586	0.82926963971947	0.936754233615153	1.33787361160532
chr1	92940364	92940564	201	+	exon	Capn10	0.565114582530306	0.644715372484914	0.585526495277449	1	0.662021544268246	0.776367307573618	0.362100151757363	0.0480795371431586	0.82926963971947	0.936754233615153	0.314020614614204
chr1	92942572	92942752	181	+	exon	Capn10	0.107476101505542	0.181713915097023	0.0858121463344729	1	0.195302846039332	0.331153914451632	0.634054462115666	0.0480795371431586	0.82926963971947	0.936754233615153	0.585974924972507
chr1	92947591	92947791	201	+	utr3	Capn10	0.00364523051663829	0.01900148467566	0.0022672535865161	1	0.0195825690365536	0.0788788814510587	-2.02115519057072	0.0480795371431586	0.82926963971947	0.936754233615153	-2.06923472771388
chr1	92983548	92983797	250	+	utr3	Gpr35	0.166000903656817	NA	0.0672115130671688	1	0.558011002663425	0.692391426374306	-1.91633517380413	1.45995657722494	0.432519303087939	NA	-3.37629175102907
chr1	93190132	93201418	11287	+	exon	Crocc2	0.0208753856539984	0.0583971581708345	0.0226196820475647	1	0.038222267547231	0.116504036678653	-0.506705107885447	-0.304102036315732	0.429966220690904	0.704486106771185	-0.202603071569716
chr1	93201822	93202742	921	+	exon	Crocc2	0.256954505781333	NA	0.156961464839779	1	0.471106209758879	0.615273359974109	0.359492483490256	-0.304102036315732	0.429966220690904	0.704486106771185	0.663594519805988
chr1	93212921	93214125	1205	+	exon	Crocc2	0.627940905132215	0.69975305039061	0.582952392049786	1	0.732758511856705	0.829634341222114	-0.646193683920638	-0.304102036315732	0.429966220690904	0.704486106771185	-0.342091647604906
chr1	93223607	93224183	577	+	exon	Crocc2	0.102174394061921	NA	0.0488506113185809	1	0.0546439369051926	0.145135980595665	-0.792970787217609	-0.304102036315732	0.429966220690904	0.704486106771185	-0.488868750901877
chr1	93228878	93229127	250	+	utr3	Crocc2	0.310164836811898	NA	0.197717965974602	1	0.340988381226129	0.487909971946625	-2.27150989611975	-0.304102036315732	0.429966220690904	0.704486106771185	-1.96740785980401
chr1	93229327	93229526	200	+	utr3	Crocc2	0.105035186493054	NA	0.0623188629681894	1	0.0681742109563808	0.166092788146449	-1.73165134192658	-0.304102036315732	0.429966220690904	0.704486106771185	-1.42754930561085
chr1	93229825	93230324	500	+	utr3	Crocc2	0.0731023387973817	0.137842597374004	0.0559712390182211	1	0.0485446837549546	0.135144016578946	-2.52595852015264	-0.304102036315732	0.429966220690904	0.704486106771185	-2.22185648383691
chr1	93230424	93230773	350	+	utr3	Crocc2	0.9589487340809	0.969611322941005	0.96163910870152	1	0.923601182276343	0.949856002542383	-2.16282717727285	-0.304102036315732	0.429966220690904	0.704486106771185	-1.85872514095712
chr1	93296370	93297319	950	+	utr3	Sned1	0.259056992582491	0.350448083648798	0.24515828527425	1	0.331242705334074	0.478206755708616	-0.942307038290945	0.657800354671212	0.0633785420358308	0.23849364317589	-1.60010739296216
chr1	93297519	93297669	151	+	utr3	Sned1	0.720787716310036	NA	0.61080018305671	1	0.783346028254423	0.866420859010106	-0.163913750834754	0.657800354671212	0.0633785420358308	0.23849364317589	-0.821714105505966
chr1	93298168	93298518	351	+	utr3	Sned1	0.276881454570213	0.368856309822537	0.208581706974416	1	0.283222022569551	0.428072995718002	-1.55127645503553	0.657800354671212	0.0633785420358308	0.23849364317589	-2.20907680970674
chr1	93298917	93299017	101	+	utr3	Sned1	0.848590740477738	NA	0.785654339647826	1	0.893959318361341	0.934085348701282	-0.603953610547951	0.657800354671212	0.0633785420358308	0.23849364317589	-1.26175396521916
chr1	93299267	93299567	301	+	utr3	Sned1	0.345630373421942	NA	0.223967028920417	1	0.376336066443209	0.524005583555597	-1.43976747129129	0.657800354671212	0.0633785420358308	0.23849364317589	-2.0975678259625
chr1	93299666	93300066	401	+	utr3	Sned1	0.722286942924291	0.780564121783186	0.743491751458538	1	0.742175974753315	0.836245394381566	-1.57664884306824	0.657800354671212	0.0633785420358308	0.23849364317589	-2.23444919773946
chr1	93343004	93351363	8360	+	utr5	Ppp1r7	0.0117946184590067	0.0401324068840799	0.0156815242721281	1	0.0112051085565609	0.0569296586848553	0.898621271773448	-0.307616685207584	0.165314199200017	0.425619110778077	1.20623795698103
chr1	93365344	93365544	201	+	utr3	Ppp1r7	0.000288686222426063	0.00406286556722521	0.000109805273049883	1	0.00130177087345872	0.0167627938097149	-3.16876338375807	-0.307616685207584	0.165314199200017	0.425619110778077	-2.86114669855048
chr1	93365793	93366543	751	+	utr3	Ppp1r7	0.000356447635998891	0.00463769369881166	0.001058535282495	1	0.000330570559025749	0.00751680357067822	-2.25346741497912	-0.307616685207584	0.165314199200017	0.425619110778077	-1.94585072977154
chr1	93366693	93367193	501	+	utr3	Ppp1r7	0.073014509448636	0.13772654792986	0.0888763789670055	1	0.109163672593527	0.224219888105851	-1.72753885865142	-0.307616685207584	0.165314199200017	0.425619110778077	-1.41992217344384
chr1	93372889	93373039	151	+	utr3	Ppp1r7	0.241748317368985	NA	0.17288281592615	1	0.21495136857076	0.35387717346741	-1.26269444407261	-0.307616685207584	0.165314199200017	0.425619110778077	-0.955077758865028
chr1	93507767	93507916	150	+	utr3	Sept2	0.122745093629755	0.199741819148649	0.132176419982043	1	0.0392151975959404	0.118336270573775	0.936818777446874	-0.477380375067714	0.66459522814746	NA	1.41419915251459
chr1	93512179	93528712	16534	+	utr5	Farp2	0.112860411577792	NA	0.035553013775144	1	0.0733682885141974	0.174385888727124	2.19518069586999	0.984098871540279	0.0710265567650359	0.256328514265897	1.21108182432971
chr1	93621328	93621478	151	+	utr3	Farp2	0.992315698421555	NA	0.923203854213682	1	0.806591521039944	0.881956052039101	-2.02272626150259	0.984098871540279	0.0710265567650359	0.256328514265897	-3.00682513304287
chr1	93635583	93635680	98	+	exon	Gm28536	0.126484926817392	0.204467033236758	0.129109379428231	1	0.134402697193901	0.257440002810601	0.961974819191348	NA	NA	NA	NA
chr1	93750385	93750925	541	+	exon	Gm10550	0.0760865509267352	0.141630391281725	0.0647842492408875	1	0.0673989442125987	0.164921315348029	-1.01972915340978	-4.10816666985891	0.135578705071938	NA	3.08843751644913
chr1	93755229	93755379	151	+	exon	Atg4b	0.469213706814597	NA	0.200405327133808	1	0.704636340669612	0.809327920525604	-0.124748566113041	-0.354514124254856	0.116034621742748	0.345968258693103	0.229765558141815
chr1	93787868	93788117	250	+	utr3	Atg4b	7.74333674332362e-05	0.00176636617405626	6.55527117835728e-05	1	0.00232044885003367	0.0234284296773771	-2.17331494781694	-0.354514124254856	0.116034621742748	0.345968258693103	-1.81880082356209
chr1	93811793	93816461	4669	+	utr3	Ing5	0.00295070234440216	0.0167601956590256	0.00661315893502105	1	0.00907766440162956	0.050858754483562	1.56518715541265	0.201197221279657	0.321354723388172	0.608408241397163	1.36398993413299
chr1	93818418	93819165	748	+	utr3	Ing5	6.82618395962997e-07	6.90687564089419e-05	5.7846746933369e-06	0.153502127662388	0.000141757198390703	0.00452663395858768	-1.46985360991881	0.201197221279657	0.321354723388172	0.608408241397163	-1.67105083119847
chr1	93820011	93820260	250	+	utr3	Ing5	0.112704695498928	0.187989944241447	0.106730925671149	1	0.188433508527192	0.323277931583117	1.13821873597306	0.201197221279657	0.321354723388172	0.608408241397163	0.937021514693404
chr1	95313722	95313871	150	+	utr5	Fam174a	0.549124777910602	0.630203604179282	0.473377721354762	1	0.473010517329936	0.617071022777777	1.36500965310267	0.227706031405582	0.604068382068133	0.824650311400097	1.13730362169708
chr1	97024781	97024980	200	+	exon	Gm6430	0.160770039163586	0.244101275165061	0.133397438931847	1	0.175511221673784	0.308772506519861	-0.974470057959515	0.0129243154660277	0.975052544392058	0.991291335419365	-0.987394373425543
chr1	97025579	97025828	250	+	exon	Gm6430	0.22924631124905	0.319176544642617	0.183407288457023	1	0.263631180710093	0.40730055483263	-1.00319141715019	0.0129243154660277	0.975052544392058	0.991291335419365	-1.01611573261622
chr1	97770560	97770660	101	+	exon	Gin1	0.458910686440982	NA	0.134829181772669	1	0.694713588627384	0.801904617585733	-1.09435414424411	0.0962822771004601	0.806904786551057	0.928886924664778	-1.19063642134457
chr1	97775518	97775618	101	+	exon	Gin1	0.0260523379664169	0.0674761783817584	0.0105068448897129	1	0.00323584651034209	0.028230141671441	1.88403290681353	0.0962822771004601	0.806904786551057	0.928886924664778	1.78775062971307
chr1	97786022	97792510	6489	+	utr3	Gin1	0.258900071530565	0.350298312024489	0.286381604162524	1	0.378478862905868	0.526008538558362	-0.91104478625569	0.0962822771004601	0.806904786551057	0.928886924664778	-1.00732706335615
chr1	98458764	98458913	150	+	exon	Gm3555	0.144027547950162	0.225283254678854	0.0984429177299651	1	0.0741521154473057	0.175581499606491	1.15672177912083	-0.212620322745662	0.799656764105894	0.925680450947574	1.36934210186649
chr1	105663961	105664511	551	+	utr5	Relch	0.261259674516053	0.352575100753348	0.241174038932107	1	0.227845884886373	0.368452576651652	-1.32475720220736	-0.404515496764285	0.117874291828409	0.349097537042089	-0.920241705443071
chr1	105827357	105827607	251	+	exon	Tnfrsf11a	0.0779779332415893	NA	0.0289788800183821	1	0.247176988486086	0.389740070925721	0.749874879238769	1.88200112843802	0.0043436886863206	0.0388057481902906	-1.13212624919925
chr1	105990755	106000974	10220	+	utr5	Zcchc2	0.00244354328184007	0.0149632484811224	0.00357101644617583	1	0.00809906759192603	0.0474421852601558	-0.930353197168787	0.547116060546047	0.0161575569810918	0.0981980745245182	-1.47746925771483
chr1	106030289	106031285	997	+	utr3	Zcchc2	0.030496270889583	0.0751763157209828	0.0281517092398812	1	0.0267754960502302	0.0944271723901547	-0.289943067837901	0.547116060546047	0.0161575569810918	0.0981980745245182	-0.837059128383948
chr1	106032779	106032929	151	+	utr3	Zcchc2	0.505988632810006	0.591442641517087	0.489857595280979	1	0.707465075859507	0.811502282194307	-0.898579607045543	0.547116060546047	0.0161575569810918	0.0981980745245182	-1.44569566759159
chr1	106172546	106173390	845	+	exon	Phlpp1	0.00773020084398682	0.0304008227208702	0.00560190224479186	1	0.0181632678095291	0.0752822231532003	-0.683630492900681	0.368116639910506	0.159379311667541	0.417040625289438	-1.05174713281119
chr1	106392264	106392364	101	+	exon	Phlpp1	0.0431484403295484	0.0957016752891477	0.032172701810809	1	0.0796280965781471	0.183735195503813	-1.37290833426378	0.368116639910506	0.159379311667541	0.417040625289438	-1.74102497417429
chr1	106392463	106393505	1043	+	utr3	Phlpp1	0.0202900334743997	0.0572597383432525	0.0295259330550415	1	0.0891122366767735	0.19698764347023	-0.848973943374126	0.368116639910506	0.159379311667541	0.417040625289438	-1.21709058328463
chr1	118321937	118322189	253	+	utr5	Nifk	0.00303240464436852	0.0170454717812341	0.00294277711643756	1	0.0127307429096012	0.0613095978166661	1.32739061275934	-0.151765236024471	0.453899179500767	0.724074694410472	1.47915584878382
chr1	118329552	118333085	3534	+	utr3	Nifk	0.646918422761783	0.716233360377336	0.694744805531656	1	0.59677108976679	0.724102364301623	-0.151654121793058	-0.151765236024471	0.453899179500767	0.724074694410472	0.000111114231412884
chr1	118389508	118459645	70138	+	utr5	Clasp1	0.0806823679340044	0.147777973256267	0.0943514545735806	1	0.172026288053135	0.304514504370574	-0.819676689309135	-0.0774020656353322	0.706254858118458	0.880834136681604	-0.742274623673803
chr1	118570992	118581371	10380	+	utr3	Clasp1	0.0518051548172937	0.108520275951894	0.0468007825925493	1	0.0820279748243919	0.187286528456473	1.277929274035	-0.0774020656353322	0.706254858118458	0.880834136681604	1.35533133967034
chr1	118590428	118600556	10129	+	utr3	Clasp1	0.0183203940669263	0.0535829118137994	0.0176247812664947	1	0.070367089407181	0.169319299577843	0.974381470036071	-0.0774020656353322	0.706254858118458	0.880834136681604	1.0517835356714
chr1	118607180	118607430	251	+	utr3	Clasp1	0.00935205623632716	0.0345447179120558	0.0103555808152249	1	0.0302570042559907	0.101215764255829	-1.78141456885691	-0.0774020656353322	0.706254858118458	0.880834136681604	-1.70401250322157
chr1	118608029	118608379	351	+	utr3	Clasp1	0.0253802524976026	0.0662099570491319	0.0241900151514817	1	0.040938614240539	0.121371322205907	0.351265448991868	-0.0774020656353322	0.706254858118458	0.880834136681604	0.4286675146272
chr1	118608679	118609279	601	+	utr3	Clasp1	1.9457153074905e-05	0.000713725314722705	5.08461349743737e-05	1	8.60773980986939e-07	0.000148356602735871	-2.38871810928694	-0.0774020656353322	0.706254858118458	0.880834136681604	-2.31131604365161
chr1	118678228	118678327	100	+	utr3	Tfcp2l1	0.0238631005909273	0.0636172191700223	0.0246328581624464	1	0.0597036547080652	0.153012311899318	0.258957895787483	-0.810521459174047	0.000134941475248336	0.00288481922158467	1.06947935496153
chr1	119526259	119527844	1586	+	utr3	Tmem185b	0.022283988804512	0.0607679565205054	0.0364374932940094	1	0.0523701022317696	0.141751220095253	-1.25609688364947	-0.290638147310719	0.367672664404514	0.652705156096165	-0.965458736338752
chr1	120150668	120160549	9882	+	exon	3110009E18Rik	0.071528500024245	0.135756711679163	0.041679061731044	1	0.165416819291776	0.296523902946729	0.475600398043374	-0.954047368448389	0.0989976769245329	0.314718198133553	1.42964776649176
chr1	120607002	120607497	496	+	utr3	En1	0.913029697807835	NA	0.863221452849005	1	0.894834891313127	0.93470962403792	-0.41231068752972	0.130379339209461	0.910828535251262	NA	-0.542690026739181
chr1	121431149	121434574	3426	+	utr5	Ccdc93	0.0608157698266451	0.121497984290881	0.0175662587946699	1	0.0372493884959254	0.114830045617443	1.71417071405017	0.150070848741118	0.601660397911903	0.823704031695863	1.56409986530905
chr1	121445719	121448353	2635	+	exon	Ccdc93	0.121151786037254	0.197885310962745	0.0438980748106952	1	0.09221965443824	0.201871726247619	1.67714714897518	0.150070848741118	0.601660397911903	0.823704031695863	1.52707630023406
chr1	121456169	121463115	6947	+	exon	Ccdc93	0.0614214866625854	0.122367695120788	0.0330736068826685	1	0.0565718351804544	0.148206853015383	1.42599783795007	0.150070848741118	0.601660397911903	0.823704031695863	1.27592698920896
chr1	121476061	121494513	18453	+	exon	Ccdc93	0.00121952264536023	0.00979856553282998	0.000941400996309602	1	0.0035196464760532	0.0295797922404636	1.52058573350042	0.150070848741118	0.601660397911903	0.823704031695863	1.3705148847593
chr1	121497062	121499401	2340	+	exon	Ccdc93	0.154559494604403	0.237397128736897	0.0923306693106302	1	0.144753965745063	0.270653677120133	0.549113520784667	0.150070848741118	0.601660397911903	0.823704031695863	0.399042672043549
chr1	121501313	121501563	251	+	utr3	Ccdc93	0.000707787776141362	0.00711951233648076	0.000100344429704396	1	0.0057755904499909	0.0392569801289495	-1.47498390630238	0.150070848741118	0.601660397911903	0.823704031695863	-1.6250547550435
chr1	121501962	121502312	351	+	utr3	Ccdc93	0.675639390281294	0.740711817458061	0.654644485026697	1	0.608094687783434	0.733505691809475	0.134120802897787	0.150070848741118	0.601660397911903	0.823704031695863	-0.0159500458433314
chr1	127482592	127482991	400	+	utr3	Mgat5	0.000616259405847909	0.00657314038887188	0.000203155060048651	1	0.000418871798991614	0.00861496032512153	-1.38032533173243	1.23099330001871	0.00168366997564793	0.0193901328949027	-2.61131863175115
chr1	127774264	127775129	866	+	exon	Ccnt2	0.0621329931191133	0.123392478388752	0.0514832016035268	1	0.00988271462261752	0.0531815889543288	2.0738509913969	0.0513280521093832	0.833340191106117	0.938868427900568	2.02252293928752
chr1	127802214	127803913	1700	+	utr3	Ccnt2	0.188266319946385	0.275034745281387	0.241342710283886	1	0.360255742282041	0.507742105296285	-0.131753883428104	0.0513280521093832	0.833340191106117	0.938868427900568	-0.183081935537488
chr1	127804413	127804513	101	+	utr3	Ccnt2	0.181818901188317	0.267615471671664	0.160139727434981	1	0.22000509414182	0.35971407221232	0.528302945351952	0.0513280521093832	0.833340191106117	0.938868427900568	0.476974893242568
chr1	127930783	127934470	3688	+	exon	Rab3gap1	0.145701321146064	0.227244901030375	0.141129808826171	1	0.221151170672788	0.360919224486455	0.637057576821022	-0.274979016492112	0.212601223972535	0.488753273148274	0.912036593313134
chr1	127939066	127942819	3754	+	utr3	Rab3gap1	0.000163907335315238	0.00289105958413716	0.00018384939643355	1	0.00314355764420868	0.0278697345926552	-2.14041052078435	-0.274979016492112	0.212601223972535	0.488753273148274	-1.86543150429224
chr1	128153359	128162786	9428	+	exon	R3hdm1	0.0859450071427578	NA	0.0571564143245156	1	0.0434291505185302	0.126099305614657	0.7058794547457	-0.338017778232193	0.173133474475352	0.437560419110874	1.04389723297789
chr1	128178949	128182058	3110	+	exon	R3hdm1	0.0325953860399206	0.0787127696651003	0.0371037865003619	1	0.00458781673578229	0.0343792164367276	1.47689355584601	-0.338017778232193	0.173133474475352	0.437560419110874	1.8149113340782
chr1	128186810	128186960	151	+	utr3	R3hdm1	0.417037400095219	0.508316715277645	0.303109814551119	1	0.430993178545723	0.576896181189767	0.355678856118317	-0.338017778232193	0.173133474475352	0.437560419110874	0.69369663435051
chr1	128193582	128193782	201	+	exon	R3hdm1	0.256400181628556	0.347536166087266	0.194236214716655	1	0.297355796977981	0.443304979947157	0.647498242729205	-0.338017778232193	0.173133474475352	0.437560419110874	0.985516020961397
chr1	128197063	128207057	9995	+	exon	Mir128-1	0.146689156270595	0.228300245060025	0.0902933839923594	1	0.0920789156069551	0.201622754615539	0.90156391439398	NA	NA	NA	NA
chr1	128236686	128236936	251	+	utr3	R3hdm1	0.00110013910980806	0.00924807197771964	0.000632100110836693	1	0.000130041518480657	0.00429009362869868	-2.58023639659174	-0.338017778232193	0.173133474475352	0.437560419110874	-2.24221861835955
chr1	128244253	128244550	298	+	utr5	Ubxn4	0.0795867819164028	0.146453499962043	0.0593872272282985	1	0.113253871191372	0.229642295227935	0.341755058670307	-0.529106030564945	0.0095226737388003	0.0677271137130285	0.870861089235252
chr1	128259464	128266392	6929	+	exon	Ubxn4	0.0222368729228175	0.0607208100080213	0.0353570614109467	1	0.0036123020714543	0.0300228642334442	0.894867314461995	-0.529106030564945	0.0095226737388003	0.0677271137130285	1.42397334502694
chr1	128274948	128277198	2251	+	utr3	Ubxn4	0.326450289240584	0.419176768755566	0.364325544378679	1	0.541453277720137	0.678317690712017	-1.2433847320064	-0.529106030564945	0.0095226737388003	0.0677271137130285	-0.714278701441455
chr1	130717726	130718729	1004	+	exon	Yod1	0.956023003489227	NA	0.953365890104676	1	0.930899077001492	0.953961332596681	-1.13465134925265	-0.154046281224164	0.798039677015298	0.925025450882005	-0.980605068028485
chr1	130718928	130719476	549	+	utr3	Yod1	0.0628072157674993	0.124340573485397	0.030522015434073	1	0.0681980549829957	0.166127399870805	-0.83339828053727	-0.154046281224164	0.798039677015298	0.925025450882005	-0.679351999313106
chr1	131179496	131180044	549	+	utr3	Eif2d	0.00343108101562784	0.0182747249504506	0.00198124883042425	1	0.00224193781312684	0.0229809309880066	-1.41315302013418	-1.07451954218868	8.71953950945335e-07	4.83387399421406e-05	-0.338633477945497
chr1	131528003	131528600	598	+	utr5	Fam72a	0.355363255631147	0.448181779536681	0.313526031366206	1	0.334910541663728	0.481562636168387	-0.170192545662431	-0.387992418870466	0.233834204616909	0.513491239125962	0.217799873208036
chr1	131816041	131816240	200	+	utr3	Pm20d1	0.270777769558827	NA	0.161989789174138	1	0.349078677240763	0.496325230115609	-1.58407946484434	-0.535990192058939	0.372864274196261	0.656137085273267	-1.0480892727854
chr1	131828069	131840203	12135	+	utr5	Slc41a1	0.0166139693891492	0.0502935573971426	0.016963354349373	1	0.0436505652233837	0.126523582057041	-1.03276813994907	-0.108620223959372	0.602859802669555	0.824307471054231	-0.924147915989695
chr1	131846583	131846732	150	+	exon	Slc41a1	0.165388663992248	0.249514718751291	0.152290168079522	1	0.364181183736638	0.511745556973293	-0.87911472395496	-0.108620223959372	0.602859802669555	0.824307471054231	-0.770494499995588
chr1	131847724	131848071	348	+	utr3	Slc41a1	0.0548248436284661	0.112788911681791	0.0505073245003803	1	0.114462985001713	0.231078376058243	0.182297382680288	-0.108620223959372	0.602859802669555	0.824307471054231	0.29091760663966
chr1	131848319	131848617	299	+	utr3	Slc41a1	0.0105629878250984	0.0373498184244734	0.0124450081736857	1	0.0283194881439963	0.097177418804385	-2.30370958694095	-0.108620223959372	0.602859802669555	0.824307471054231	-2.19508936298158
chr1	131867371	131867517	147	+	utr5	Rab29	0.366471736568029	0.459210286764005	0.280834616901356	1	0.393223826771322	0.540342418037922	-0.276685239075708	-0.654378833937575	0.0768381695520833	0.269735701448287	0.377693594861867
chr1	131910634	131929229	18596	+	utr5	Nucks1	0.000390833034966651	0.00491632506318946	0.000677146531339521	1	0.000644789418365199	0.0112064984431707	0.947329801551479	-0.593923432638854	0.0254819476815484	0.131706901114916	1.54125323419033
chr1	131929677	131929827	151	+	exon	Nucks1	0.238692870410939	0.329205091070709	0.0667072584236269	1	0.000273735587461756	0.00675842859511868	0.840930128504471	-0.593923432638854	0.0254819476815484	0.131706901114916	1.43485356114332
chr1	131931138	131931238	101	+	utr3	Nucks1	0.302866913726326	0.396004496888457	0.126515595779492	1	0.00446573575609848	0.0339337999533605	0.564968436362893	-0.593923432638854	0.0254819476815484	0.131706901114916	1.15889186900175
chr1	131977604	131977999	396	+	exon	Slc45a3	0.00315914789634449	0.0174476364047648	0.00133680516755594	1	0.00242651915224617	0.0241703527372436	-2.0620844982192	0.260280907790993	0.609790973101207	0.827651545279456	-2.32236540601019
chr1	132017608	132017856	249	+	exon	Elk4	0.771966488810982	NA	0.696516275954215	1	0.781605893039967	0.865204967299271	-0.557449485755834	-0.204161691052583	0.618193083133531	0.832941054624054	-0.353287794703251
chr1	132018005	132018452	448	+	exon	Elk4	0.450130627556553	0.539004941953282	0.417936331091162	1	0.532793165930043	0.67065589196447	-0.550927430982694	-0.204161691052583	0.618193083133531	0.832941054624054	-0.346765739930111
chr1	132023673	132023773	101	+	utr3	Elk4	0.0817898028776169	NA	0.0231716537716167	1	0.131049895571412	0.253546703765457	-0.906372993106227	-0.204161691052583	0.618193083133531	0.832941054624054	-0.702211302053644
chr1	132204632	132204882	251	+	exon	Lemd1	0.0387868968843792	0.0888765140482388	0.0213961441826008	1	0.0475433254510642	0.133461828294296	-2.0249845290743	-0.434762370076918	0.194883924652704	0.467338853002184	-1.59022215899739
chr1	132207179	132207828	650	+	exon	Lemd1	0.0910805541769647	0.161277253476075	0.0860048004956861	1	0.0606617259914463	0.154568975239956	-2.40382702101159	-0.434762370076918	0.194883924652704	0.467338853002184	-1.96906465093467
chr1	132208128	132208277	150	+	exon	Lemd1	0.406540434749882	NA	0.302379385356946	1	0.487752193302319	0.630175188532598	-2.30843190887182	-0.434762370076918	0.194883924652704	0.467338853002184	-1.8736695387949
chr1	132228914	132229014	101	+	exon	Lemd1	0.193297089871716	NA	0.130211259302077	1	0.251262166572709	0.39382197418955	3.2854648625539	-0.434762370076918	0.194883924652704	0.467338853002184	3.72022723263082
chr1	132332099	132332893	795	+	utr3	Nuak2	0.0134798209620188	0.0438335098855008	0.01531136488665	1	0.00115728968058245	0.0157549608313014	-1.97157670182428	-0.140973136231162	0.63551174870583	0.84195922727224	-1.83060356559311
chr1	132417655	132418411	757	+	exon	Dstyk	0.333891652931336	NA	0.243088576270132	1	0.38661257654351	0.533863301603685	0.36013329776598	-0.183223509900537	0.587482968131084	0.816246048122359	0.543356807666518
chr1	132434172	132449746	15575	+	exon	Dstyk	0.192939682477411	0.279848673379066	0.171818858479091	1	0.197959271321833	0.33430883286415	-1.41224255034235	-0.183223509900537	0.587482968131084	0.816246048122359	-1.22901904044182
chr1	132477464	132477728	265	+	utr5	Rbbp5	0.514780818132639	0.599716225119896	0.522448817208271	1	0.52542894431909	0.664184674466732	0.430294596930921	-0.876105816676032	4.40317053614654e-05	0.00116090825347227	1.30640041360695
chr1	132494906	132496809	1904	+	exon	Rbbp5	0.001410605590716	0.0107080784211128	0.00141542912128396	1	0.0055300609516077	0.0384302788332583	0.900909830711026	-0.876105816676032	4.40317053614654e-05	0.00116090825347227	1.77701564738706
chr1	132496959	132504366	7408	+	utr3	Rbbp5	0.0347006877547487	0.082122553757154	0.039070569151393	1	0.0717142433293296	0.171531079120691	-1.98541985812615	-0.876105816676032	4.40317053614654e-05	0.00116090825347227	-1.10931404145012
chr1	132504615	132504814	200	+	utr3	Rbbp5	0.926949057297887	0.945441127670831	0.950643108144938	1	0.964483172940132	0.973450238108446	-1.43628020501449	-0.876105816676032	4.40317053614654e-05	0.00116090825347227	-0.560174388338459
chr1	132880423	132880722	300	+	utr5	Lrrn2	0.582397181973551	0.660028857366178	0.512161824600399	1	0.663559638304996	0.777492831093669	0.614545996590893	0.555903483757242	0.0776126555341174	0.27128337376079	0.0586425128336506
chr1	132937759	132938008	250	+	exon	Lrrn2	0.0838421113477213	0.152053236124973	0.0564338438523555	1	0.118920854857417	0.23703220766401	-0.736212382653484	0.555903483757242	0.0776126555341174	0.27128337376079	-1.29211586641073
chr1	132938508	132939106	599	+	exon	Lrrn2	0.0504403914507109	0.106415101414433	0.0522575566059714	1	0.0418017985502276	0.123021558408491	-0.727110467845907	0.555903483757242	0.0776126555341174	0.27128337376079	-1.28301395160315
chr1	132939356	132939656	301	+	utr3	Lrrn2	0.11958011043555	0.19613518329985	0.115927348100518	1	0.079963888787198	0.184261636518057	-1.04915233745204	0.555903483757242	0.0776126555341174	0.27128337376079	-1.60505582120929
chr1	133066348	133067197	850	+	exon	Pik3c2b	0.103377981175734	0.176670080093156	0.102839503226538	1	0.12563836446123	0.246428268548957	-1.02023037726501	-0.126070315297306	0.610681681001155	0.82815937439579	-0.894160061967708
chr1	133106041	133106191	151	+	utr3	Pik3c2b	0.0248032322833077	0.0652202751335202	0.0105435361699512	1	0.0229042531726788	0.0865046572627918	-2.05411029947624	-0.126070315297306	0.610681681001155	0.82815937439579	-1.92803998417893
chr1	133131343	133131542	200	+	utr5	Ppp1r15b	0.145665654943349	0.227204854974048	0.143158514014106	1	0.194124449971277	0.33002997700776	0.449037626742275	0.174558056881676	0.426815620870916	0.702992904763347	0.274479569860599
chr1	133131842	133132541	700	+	exon	Ppp1r15b	8.23919654655104e-06	0.000395841056484361	2.82385165545957e-05	0.742023499505112	0.000308254012426302	0.00723155571163129	-1.11794889838771	0.174558056881676	0.426815620870916	0.702992904763347	-1.29250695526939
chr1	133132691	133136987	4297	+	utr3	Ppp1r15b	0.0407887152732135	0.0920569367330251	0.0697012548990533	1	0.095125733232948	0.205846727519861	-0.477772180627503	0.174558056881676	0.426815620870916	0.702992904763347	-0.65233023750918
chr1	133272374	133272474	101	+	exon	Plekha6	0.620997890736226	NA	0.608438478690037	1	0.84805025099718	0.90810176026768	-0.249911629190002	0.356298809858084	0.368690066568512	0.653318081012264	-0.606210439048085
chr1	133274289	133274856	568	+	exon	Plekha6	0.851014385970502	NA	0.831003077113706	1	0.86154942970735	0.915664460294945	-0.303041980761693	0.356298809858084	0.368690066568512	0.653318081012264	-0.659340790619777
chr1	133292453	133292553	101	+	exon	Plekha6	0.791578690191124	NA	0.670685467129615	1	0.863964005574876	0.917034472302384	1.17644499114538	0.356298809858084	0.368690066568512	0.653318081012264	0.820146181287297
chr1	133300141	133300640	500	+	utr3	Plekha6	0.288553645292626	0.381345549124888	0.21547062391458	1	0.378062404603118	0.525619932393817	-0.553361486468884	0.356298809858084	0.368690066568512	0.653318081012264	-0.909660296326968
chr1	133300989	133301189	201	+	utr3	Plekha6	0.3427439305077	NA	0.239655326077644	1	0.384467089280176	0.531583082381717	-1.99648670684358	0.356298809858084	0.368690066568512	0.653318081012264	-2.35278551670166
chr1	133363671	133363919	249	+	utr5	Etnk2	0.105549175949526	0.179316120760445	0.0914651892697181	1	0.164223554370356	0.295191784085825	-1.56556776604118	-0.816034593434524	0.00659003960134666	0.0523041793073676	-0.749533172606655
chr1	133365679	133365778	100	+	exon	Etnk2	0.0568841268493086	0.115882810545846	0.0427190699883095	1	0.1040291738925	0.217877468711669	-1.79925595854114	-0.816034593434524	0.00659003960134666	0.0523041793073676	-0.983221365106616
chr1	133379939	133380138	200	+	utr3	Etnk2	0.124321707422188	0.20168689577736	0.0922585791683612	1	0.178257541151163	0.311828920555063	-1.99903195298736	-0.816034593434524	0.00659003960134666	0.0523041793073676	-1.18299735955284
chr1	134405709	134406008	300	+	utr5	Cyb5r1	0.00410999792175872	0.0204537598981528	0.00292131613392228	1	0.0319552932264085	0.104516967328611	-1.54022896122926	-0.0188479023223901	0.927971375321636	0.97241360419328	-1.52138105890687
chr1	134406107	134406207	101	+	exon	Cyb5r1	0.153990242123057	0.236798154057125	0.12403074356387	1	0.29296332856886	0.438629302552118	0.594500660518471	-0.0188479023223901	0.927971375321636	0.97241360419328	0.613348562840861
chr1	134407942	134408042	101	+	utr3	Cyb5r1	0.00104534083491271	0.00892759542186246	0.000449902371449757	1	0.00169212226418677	0.0195094731205787	-2.53260631467086	-0.0188479023223901	0.927971375321636	0.97241360419328	-2.51375841234847
chr1	134409388	134409637	250	+	utr3	Cyb5r1	0.460118034561332	0.548567019292744	0.450760888313952	1	0.487074158636657	0.629734703946134	-0.523506110871811	-0.0188479023223901	0.927971375321636	0.97241360419328	-0.504658208549421
chr1	134464103	134464203	101	+	exon	Klhl12	0.498401447339818	NA	0.215532372696955	1	0.61209104573604	0.737014123762527	-1.69710780789721	0.212701765516829	0.371358482157639	0.655156200404966	-1.90980957341404
chr1	134464303	134464402	100	+	exon	Klhl12	0.760165933042548	NA	0.738822519594776	1	0.816478331151773	0.887693202170551	-2.09597537516042	0.212701765516829	0.371358482157639	0.655156200404966	-2.30867714067725
chr1	134489469	134489619	151	+	utr3	Klhl12	8.8504238989366e-05	0.00191752704749306	0.000201346627080229	1	0.0017224970674629	0.0197664441540226	-2.12980615122457	0.212701765516829	0.371358482157639	0.655156200404966	-2.3425079167414
chr1	134490118	134490268	151	+	utr3	Klhl12	0.160522338635909	0.243838413441308	0.169114152238115	1	0.248371571885105	0.391027430218691	-1.42551070840122	0.212701765516829	0.371358482157639	0.655156200404966	-1.63821247391805
chr1	134494747	134506654	11908	+	utr3	Rabif	2.99708236971139e-05	0.000939676979854393	4.03684380581145e-05	1	5.30398335325412e-05	0.00242210264725352	-1.90854980739888	-0.460060365642828	0.036217516621115	0.165131979975559	-1.44848944175605
chr1	134507393	134507788	396	+	utr3	Rabif	0.365074244358798	0.457736564278744	0.398668095937784	1	0.506155969059301	0.646324826182439	-1.28453704110644	-0.460060365642828	0.036217516621115	0.165131979975559	-0.82447667546361
chr1	134560271	134560520	250	+	utr5	Kdm5b	0.0143397784645726	0.0456508372928017	0.0187444100491821	1	0.0265138105337647	0.0938366228539333	1.54012616426371	-0.146048726966873	0.428792728941506	0.704269233746441	1.68617489123059
chr1	134593405	134599093	5689	+	exon	Kdm5b	0.00156610824704343	0.0113318988498383	0.001574890514634	1	0.00208865940878741	0.0219967824222746	1.35945130220154	-0.146048726966873	0.428792728941506	0.704269233746441	1.50550002916841
chr1	134617831	134620935	3105	+	exon	Kdm5b	0.636707922073412	0.707131959747807	0.634390257448913	1	0.813829934695882	0.885888479925837	-0.302658505769284	-0.146048726966873	0.428792728941506	0.704269233746441	-0.15660977880241
chr1	134622042	134622847	806	+	exon	Kdm5b	0.371413156584363	0.464047103235629	0.383518279118384	1	0.581330119290846	0.711567035896031	-0.70571082547318	-0.146048726966873	0.428792728941506	0.704269233746441	-0.559662098506307
chr1	134624991	134625141	151	+	exon	Kdm5b	5.66411668970286e-07	6.06164268727068e-05	5.88860762075474e-06	0.156236537393865	8.48942119709257e-05	0.0032624895785931	-2.18785799244236	-0.146048726966873	0.428792728941506	0.704269233746441	-2.04180926547549
chr1	134630498	134630847	350	+	utr3	Kdm5b	0.00294155034832691	0.0167291021685418	0.00796047317952847	1	0.0446159286110994	0.128339410780639	-1.48914561334258	-0.146048726966873	0.428792728941506	0.704269233746441	-1.34309688637571
chr1	134631296	134631645	350	+	utr3	Kdm5b	0.000319859037415086	0.00432711090784865	0.000980713926003981	1	0.000152953622157326	0.00478320690093808	-2.26654313962988	-0.146048726966873	0.428792728941506	0.704269233746441	-2.12049441266301
chr1	134632044	134632194	151	+	utr3	Kdm5b	0.0208968161401838	0.0584298280296646	0.0270294944449331	1	0.0691717157553171	0.167641961556987	0.201719491169164	-0.146048726966873	0.428792728941506	0.704269233746441	0.347768218136037
chr1	134633939	134634188	250	+	utr3	Kdm5b	0.658249091658618	NA	0.632169537838048	1	0.706246935975606	0.810658357563871	-1.91975195560958	-0.146048726966873	0.428792728941506	0.704269233746441	-1.77370322864271
chr1	134634387	134634687	301	+	utr3	Kdm5b	0.29936682058722	0.392599859892692	0.239502574430502	1	0.247286997828969	0.389822086692513	-2.51917764428303	-0.146048726966873	0.428792728941506	0.704269233746441	-2.37312891731616
chr1	134634886	134635185	300	+	utr3	Kdm5b	0.617443658530888	0.690695053168461	0.592984138662348	1	0.734262730648543	0.830810131654667	-3.31449398928371	-0.146048726966873	0.428792728941506	0.704269233746441	-3.16844526231684
chr1	134962665	134962814	150	+	utr5	Ube2t	0.0113141317953276	0.0390822143713755	0.00754486102407546	1	0.00957008784355046	0.0522765239588284	0.00980376204655556	-1.11584291113505	2.63859181736396e-06	0.000116225585187814	1.12564667318161
chr1	135143432	135143829	398	+	utr3	Ptpn7	0.92874062664599	NA	0.90537618346028	1	0.88609007175264	0.929438760941491	-1.48337930431941	-1.02444622849019	0.165578963667436	0.42574977013444	-0.458933075829224
chr1	135144325	135144722	398	+	utr3	Ptpn7	0.79828915582665	NA	0.867018425187582	1	0.899413994519016	0.936733360723179	-1.7853539237449	-1.02444622849019	0.165578963667436	0.42574977013444	-0.76090769525471
chr1	135146924	135147692	769	+	utr5	Arl8a	0.322589091269556	0.415364122130269	0.300231285706185	1	0.507445436854476	0.647356493675569	0.082808461937513	-0.394197758729155	0.108220269034154	0.332796710226787	0.477006220666668
chr1	135155420	135155620	201	+	utr3	Arl8a	0.0266827470566404	0.068515944034004	0.0281300177939112	1	0.076014119392125	0.178294654810788	0.556125997266189	-0.394197758729155	0.108220269034154	0.332796710226787	0.950323755995344
chr1	135155769	135156019	251	+	utr3	Arl8a	0.0061591816660446	0.0265084072965863	0.00377790900745443	1	0.0402019779354962	0.120101175639076	0.702687239305875	-0.394197758729155	0.108220269034154	0.332796710226787	1.09688499803503
chr1	135255031	135263960	8930	+	exon	Gm26642	0.168714404254621	0.253088298658587	0.198032553120266	1	0.355896927300894	0.503334156042136	0.432326037012252	NA	NA	NA	NA
chr1	135363756	135364105	350	+	exon	Lmod1	0.738060019912042	NA	0.652993866802547	1	0.865997268583307	0.918286344865096	0.886409972313703	0.0647727895601452	0.947918641849854	0.979632392838876	0.821637182753558
chr1	135364705	135364955	251	+	exon	Lmod1	0.788179267846291	NA	0.829468577969957	1	0.843908156333632	0.905180460339983	-0.888185101023319	0.0647727895601452	0.947918641849854	0.979632392838876	-0.952957890583464
chr1	135366466	135366666	201	+	utr3	Lmod1	0.136652811310067	NA	0.0792903037254416	1	0.308507158665242	0.455029936687282	-1.85566386161038	0.0647727895601452	0.947918641849854	0.979632392838876	-1.92043665117052
chr1	135584872	135585217	346	+	exon	Gm4793	0.16131705591312	0.244686658672266	0.119575031205207	1	0.258292586057851	0.401683889255448	-0.161307320871987	-3.20916663239518	0.399256564506027	NA	3.04785931152319
chr1	135729258	135751352	22095	+	utr3	Csrp1	0.278874203414135	0.37075092115787	0.293854921882407	1	0.373105499828328	0.520747901468245	-0.0338233280629347	-0.510543657347336	0.036762102998058	0.166664011726271	0.476720329284401
chr1	135751890	135751988	99	+	utr3	Csrp1	0.1716302091549	0.256144487617947	0.133493604313249	1	0.283196527150385	0.428058524032629	-0.0894847353560426	-0.510543657347336	0.036762102998058	0.166664011726271	0.421058921991293
chr1	135766216	135767186	971	+	utr3	Phlda3	0.318682508387909	0.411385871737213	0.327416322292254	1	0.443607428671096	0.589211375278982	0.419591985261057	0.16069298642401	0.449284633027788	0.72047623730149	0.258898998837046
chr1	135768552	135768941	390	+	utr3	Phlda3	0.000972236170462937	0.00857415551155044	0.000888593213801827	1	0.000962604006708395	0.0142050131330234	-1.31059896451053	0.16069298642401	0.449284633027788	0.72047623730149	-1.47129195093454
chr1	135818798	135828007	9210	+	utr5	Lad1	0.551821863124287	0.632628522685536	0.480873944501047	1	0.443421957219848	0.589045759079548	0.586297035941849	0.380220068062955	0.243006282821975	0.524349800731744	0.206076967878894
chr1	136018097	136019702	1606	+	utr5	Tmem9	0.000567342008724658	0.0062153464857538	0.0005510791382175	1	0.00903832006463167	0.0507448415585245	1.85425934089303	0.204502749221178	0.377532866489191	0.660716503830561	1.64975659167185
chr1	136034202	136034302	101	+	utr3	Tmem9	0.0456967056705365	0.099528842852424	0.0465483632343437	1	0.15267120714719	0.280578998398257	-0.964283892415297	0.204502749221178	0.377532866489191	0.660716503830561	-1.16878664163648
chr1	136149370	136149520	151	+	exon	Kif21b	0.185298979883392	NA	0.121527002578452	1	0.0452644873089373	0.129517188771833	1.82346400387036	-0.379537262929531	0.0995404171852269	0.315705739082142	2.20300126679989
chr1	136151206	136152078	873	+	exon	Kif21b	0.304050715978144	0.397027591696234	0.235016544372658	1	0.194389839577793	0.330209730649995	1.03122792248976	-0.379537262929531	0.0995404171852269	0.315705739082142	1.41076518541929
chr1	136152760	136158282	5523	+	exon	Kif21b	0.11708447296189	0.193100229773188	0.0783800247555896	1	0.120664570934899	0.239733120426117	0.684306910809167	-0.379537262929531	0.0995404171852269	0.315705739082142	1.0638441737387
chr1	136159475	136160309	835	+	exon	Kif21b	0.132018106522912	0.211172616673921	0.105259791640907	1	0.303233341424711	0.449524995913669	0.779450129546849	-0.379537262929531	0.0995404171852269	0.315705739082142	1.15898739247638
chr1	136175252	136176151	900	+	utr3	Kif21b	0.0123557771874716	0.0413405042312074	0.00871172057806199	1	0.0149421305204025	0.0671933539558557	-2.36410143578546	-0.379537262929531	0.0995404171852269	0.315705739082142	-1.98456417285593
chr1	136176450	136177299	850	+	utr3	Kif21b	0.00412131986260985	0.0204966493845038	0.00389424732239483	1	0.000932995812126877	0.0139124479568222	-2.87899781305963	-0.379537262929531	0.0995404171852269	0.315705739082142	-2.4994605501301
chr1	136216174	136223677	7504	+	exon	Gm26568	0.548519703108891	0.629572728125436	0.529938808461403	1	0.576676900443126	0.707796340378774	-0.0409314716545201	NA	NA	NA	NA
chr1	136415419	136417413	1995	+	utr5	Ddx59	0.043788573607605	0.0967128969108086	0.0507303520163097	1	0.0695773986347243	0.168125057705746	-0.832033677274195	-0.0396460769487121	0.871247725286138	0.952595136603869	-0.792387600325483
chr1	136467892	136471331	3440	+	utr5	Kif14	0.0368542421564632	0.0856767892634615	0.0510058615720176	1	0.0808246703230058	0.185481256464218	-0.475157742985501	0.188165835106767	0.440115046642583	0.713065605072659	-0.663323578092268
chr1	136486414	136490356	3943	+	utr3	Kif14	0.00479686616459286	0.0225776339365347	0.00613063232890936	1	0.00320936587860265	0.0281263029553419	1.84407859834563	0.188165835106767	0.440115046642583	0.713065605072659	1.65591276323887
chr1	136495943	136502690	6748	+	utr3	Kif14	0.0128181864245781	0.0423849976525414	0.0148776711843863	1	0.00134600471049464	0.0171030381148722	1.88213132029544	0.188165835106767	0.440115046642583	0.713065605072659	1.69396548518867
chr1	136526791	136527826	1036	+	utr3	Kif14	5.47107580723302e-06	0.000296407643034739	1.68712227689399e-05	0.444843530748637	5.37120073912093e-05	0.00243945057893149	-2.04439804957188	0.188165835106767	0.440115046642583	0.713065605072659	-2.23256388467865
chr1	136625051	136627959	2909	+	utr5	Zfp281	0.440766866331614	0.530557893563031	0.496083332218002	1	0.549683170969923	0.685052907104307	-0.657269845890369	-0.391434817669118	0.151990857745459	0.406386705653546	-0.265835028221251
chr1	136675233	136676519	1287	+	exon	Gm19705	0.472160529423415	0.559901294159066	0.404453884292458	1	0.52511054854437	0.66387583197971	-0.40187689092101	-0.749222046483008	0.079195216745311	0.274397875510132	0.347345155561998
chr1	136677198	136681546	4349	+	exon	Gm19705	0.726050469671875	0.783923558286529	0.697807152985008	1	0.791918678823531	0.872499928877097	-1.00527193287271	-0.749222046483008	0.079195216745311	0.274397875510132	-0.256049886389702
chr1	136683649	136690707	7059	+	exon	Gm19705	0.0524969893530715	0.109565846458374	0.0428931149390459	1	0.119275788172129	0.237605995153297	0.490262985622526	-0.749222046483008	0.079195216745311	0.274397875510132	1.23948503210553
chr1	139143929	139168874	24946	+	utr3	Dennd1b	0.457888222657587	0.54665364030979	0.369568397706427	1	0.105866419443514	0.220226724918976	1.15444082668786	0.476701982299695	0.312452354533967	0.599494055679069	0.677738844388163
chr1	139169980	139170179	200	+	utr3	Dennd1b	0.768530357944465	NA	0.657504672344378	1	0.806458181401493	0.881862742937284	-0.338301974686979	0.476701982299695	0.312452354533967	0.599494055679069	-0.815003956986674
chr1	139170279	139170429	151	+	utr3	Dennd1b	0.0424997466979585	NA	0.0113487683788567	1	0.0338230566544196	0.108435974318718	-1.86408703756107	0.476701982299695	0.312452354533967	0.599494055679069	-2.34078901986076
chr1	139170579	139170828	250	+	utr3	Dennd1b	0.120801429031144	NA	0.055769914474741	1	0.176105700821583	0.309435013023281	-1.7513001086096	0.476701982299695	0.312452354533967	0.599494055679069	-2.2280020909093
chr1	139423553	139423653	101	+	exon	Zbtb41	0.0400690966481325	NA	0.0161172413091531	1	0.0793823070981283	0.183395092880854	-0.958024093058546	0.497769954031443	0.211614439378933	0.487862587407263	-1.45579404708999
chr1	139423753	139429161	5409	+	exon	Zbtb41	0.504624547156479	0.590242546594312	0.51314152178993	1	0.657218006889014	0.772756243798292	0.425892987280391	0.497769954031443	0.211614439378933	0.487862587407263	-0.0718769667510523
chr1	139446956	139447606	651	+	utr3	Zbtb41	0.0711346449487576	0.13522360665911	0.0693528942064923	1	0.101550529744912	0.214299434365549	-1.20372636110079	0.497769954031443	0.211614439378933	0.487862587407263	-1.70149631513223
chr1	139457073	139457223	151	+	exon	Aspm	0.539789861195368	NA	0.555639012119172	1	0.543671773552995	0.680177887279297	-0.519581154708075	-0.945336960244354	0.000664006413247177	0.00960585041582385	0.425755805536279
chr1	139457772	139457872	101	+	exon	Aspm	0.762354514405257	NA	0.669655248967033	1	0.702446555386638	0.80770749382789	-0.123581194100237	-0.945336960244354	0.000664006413247177	0.00960585041582385	0.821755766144117
chr1	139458172	139458372	201	+	exon	Aspm	0.7426384672961	0.798043102171563	0.784235550144283	1	0.791925029356815	0.872499928877097	-0.708009073368902	-0.945336960244354	0.000664006413247177	0.00960585041582385	0.237327886875452
chr1	139477688	139477938	251	+	exon	Aspm	0.434033139809047	0.524395224111621	0.462287396002796	1	0.459308422641221	0.603923878787556	-1.37664390158192	-0.945336960244354	0.000664006413247177	0.00960585041582385	-0.431306941337562
chr1	139478288	139478537	250	+	exon	Aspm	0.426895465575046	0.517938965593541	0.471419753800437	1	0.377596879204696	0.525325845554003	-1.70224307569491	-0.945336960244354	0.000664006413247177	0.00960585041582385	-0.756906115450555
chr1	139479487	139481085	1599	+	exon	Aspm	0.0800637900743871	0.147071381767368	0.112651419271301	1	0.0587313197725484	0.151663128343864	-1.91749926531394	-0.945336960244354	0.000664006413247177	0.00960585041582385	-0.972162305069588
chr1	139489727	139490103	377	+	exon	Aspm	0.00249380100091955	0.0151595091219628	0.00220723097742074	1	0.00515041588124855	0.036815445376953	0.240669581636529	-0.945336960244354	0.000664006413247177	0.00960585041582385	1.18600654188088
chr1	143745362	143745462	101	+	utr3	Glrx2	0.859988272092121	NA	0.753295941870454	1	0.807245768393484	0.882329240001447	-2.38935939840925	-0.309490333113589	0.289497316000872	0.576233835930597	-2.07986906529566
chr1	143777371	143783667	6297	+	utr5	Uchl5	0.0896396683094461	0.159483296281134	0.105398892710219	1	0.225786317378471	0.366232460719663	0.139640524724073	-0.626642801400217	0.0100099890020407	0.070369160872591	0.76628332612429
chr1	143794751	143796900	2150	+	exon	Uchl5	0.00206163042714604	0.0134812135723354	0.00262400102305634	1	0.000487839872593472	0.00955320513796117	0.962153281483848	-0.626642801400217	0.0100099890020407	0.070369160872591	1.58879608288406
chr1	143798451	143802969	4519	+	utr3	Uchl5	0.00789785142949849	0.0308892235702638	0.012471875769575	1	0.00100967188390899	0.0146150754312667	0.696697168342416	-0.626642801400217	0.0100099890020407	0.070369160872591	1.32333996974263
chr1	150406489	150411985	5497	+	exon	Tpr	0.000785997522433145	0.00762498527851598	0.00133705935217227	1	0.000461328281306434	0.00920680946960955	1.00344986282475	-0.445980071044833	0.0345973113178084	0.161262403776741	1.44942993386958
chr1	150414811	150416314	1504	+	exon	Tpr	0.00306823453768082	0.0171369866683162	0.00511657245916377	1	0.000318976122329099	0.00734902399405526	1.03178687548934	-0.445980071044833	0.0345973113178084	0.161262403776741	1.47776694653417
chr1	150417492	150423517	6026	+	exon	Tpr	0.00189726493907147	0.012750561716556	0.00374475955024157	1	0.000834090591056472	0.0129931597460807	1.02158250988203	-0.445980071044833	0.0345973113178084	0.161262403776741	1.46756258092686
chr1	150424755	150426969	2215	+	exon	Tpr	0.200408894886104	0.287800688034013	0.0525528423647931	1	0.00025639585308537	0.00646689990797968	1.5339724172121	-0.445980071044833	0.0345973113178084	0.161262403776741	1.97995248825694
chr1	150429474	150430502	1029	+	exon	Tpr	0.0213384638255084	0.059231678967314	0.0267743545818602	1	0.00123820290255185	0.0162477117818017	1.45851335704518	-0.445980071044833	0.0345973113178084	0.161262403776741	1.90449342809001
chr1	150432471	150433720	1250	+	exon	Tpr	0.00170714480711319	0.0119279859748618	0.00311584484059571	1	0.00166656187190131	0.0193642390016467	1.41054489486007	-0.445980071044833	0.0345973113178084	0.161262403776741	1.85652496590491
chr1	150435826	150436828	1003	+	exon	Tpr	0.00127005820855372	0.0100609313260666	0.00238201522541867	1	0.0032983894675358	0.0284983760405555	1.16484082768895	-0.445980071044833	0.0345973113178084	0.161262403776741	1.61082089873379
chr1	150439159	150440248	1090	+	utr3	Tpr	0.00212198970695642	0.0136915471899366	0.00407089576340065	1	0.000557081280281008	0.0102731442955524	0.715124347284246	-0.445980071044833	0.0345973113178084	0.161262403776741	1.16110441832908
chr1	150440498	150442177	1680	+	exon	Tpr	0.00124110465107318	0.00992490966222132	0.00290697378110301	1	0.0260189286232717	0.0928305379370893	0.521725226843061	-0.445980071044833	0.0345973113178084	0.161262403776741	0.967705297887894
chr1	151457813	151458012	200	+	utr3	Trmt1l	0.230490425533994	0.320418321999978	0.258194949382139	1	0.196128168050619	0.332110767114691	-2.18792466480904	-1.01016532264739	6.62496613900801e-06	0.000243339076436208	-1.17775934216165
chr1	151717502	151718150	649	+	utr3	Fam129a	0.217024497766151	0.305848813526805	0.210189822694955	1	0.361395503085048	0.508974956337944	-0.680635871491272	-0.0086372685442953	0.973820325102624	0.990869321157809	-0.671998602946977
chr1	151718648	151718748	101	+	utr3	Fam129a	0.632526864986539	0.703966649884456	0.604127209309235	1	0.799044108467615	0.877789538074311	-0.822398053476244	-0.0086372685442953	0.973820325102624	0.990869321157809	-0.813760784931949
chr1	151818412	151819210	799	+	utr3	Edem3	0.295466668565883	0.388642548880037	0.316495409377383	1	0.355336289521798	0.502864720057507	-0.112526087067935	0.257117384401897	0.42307625885926	0.700595603650544	-0.369643471469832
chr1	152766641	152768519	1879	+	utr5	Arpc5	0.461364438392117	0.549534483206867	0.440748194091193	1	0.381007271295229	0.52838837055291	0.927733850110109	0.320636748469791	0.187670880444818	0.457379539386701	0.607097101640317
chr1	152807984	152808084	101	+	utr5	Ncf2	0.742459103537945	NA	0.732796416010524	1	0.816643505701119	0.887836882365695	-1.16874897006322	-0.985435796895797	0.21878237882797	0.497403256402902	-0.183313173167428
chr1	153425261	153425409	149	+	exon	Shcbp1l	0.128305418350067	NA	0.0478445345119154	1	0.374781442204807	0.522436159091697	0.274148658889	0.562171642616008	0.602699238127664	NA	-0.288022983727008
chr1	155158815	155181244	22430	+	utr5	Stx6	0.0128279892265617	0.0424099008130061	0.0165512775608142	1	0.0473035220625571	0.133080443412784	0.954594340675411	0.073023874222704	0.753843583637945	0.903929513370777	0.881570466452708
chr1	155191533	155193396	1864	+	utr3	Stx6	0.930393600081097	0.948215025697363	0.968736075206384	1	0.96528197326767	0.973829740544364	-0.177003417996488	0.073023874222704	0.753843583637945	0.903929513370777	-0.250027292219192
chr1	155197415	155198216	802	+	utr3	Stx6	0.0759418207415516	0.14144171887029	0.0688017793992415	1	0.0666444242192329	0.163865444351396	-0.879221182596875	0.073023874222704	0.753843583637945	0.903929513370777	-0.952245056819579
chr1	155202000	155202799	800	+	utr3	Stx6	2.83098260591856e-06	0.000186658531904241	4.28873751518493e-06	0.113956044515979	9.07371927620762e-05	0.00337897887874629	-1.8602747861325	0.073023874222704	0.753843583637945	0.903929513370777	-1.9332986603552
chr1	155558219	155558716	498	+	utr5	Acbd6	0.963853928586344	0.97323481629308	0.990346250962083	1	0.934494921093135	0.955943555350618	-0.362578911183895	-0.300654416218822	0.147350183065363	0.399417772214677	-0.0619244949650737
chr1	156035851	156036001	151	+	utr5	Tor1aip2	0.00546212722911811	0.0245213500931372	0.00497581357039738	1	0.00606027606458904	0.0403423081559878	1.58785401991409	0.958303317899448	6.01183470592675e-06	0.000224175319724839	0.629550702014642
chr1	156040958	156041057	100	+	utr5	Tor1aip2	0.216473004433649	0.305225470074112	0.24580502933498	1	0.353923575946299	0.501472554092967	-0.35183539098223	0.958303317899448	6.01183470592675e-06	0.000224175319724839	-1.31013870888168
chr1	156051316	156051814	499	+	utr5	Tor1aip2	3.29463180110055e-05	0.00100127161235626	0.000199858635405906	1	2.59310104892286e-05	0.00155626580139261	-1.64562491202652	0.958303317899448	6.01183470592675e-06	0.000224175319724839	-2.60392822992597
chr1	156059581	156063271	3691	+	exon	Tor1aip2	0.0659849813650996	0.12868259571141	0.0922968229242472	1	0.161349085179656	0.291395590668357	1.7861926216253	0.958303317899448	6.01183470592675e-06	0.000224175319724839	0.827889303725851
chr1	156063670	156065971	2302	+	utr3	Tor1aip2	0.194493338944833	0.281509705824626	0.234765630030185	1	0.207248977877849	0.345229708412563	2.01140240546971	0.958303317899448	6.01183470592675e-06	0.000224175319724839	1.05309908757026
chr1	156066220	156066370	151	+	utr3	Tor1aip2	0.882783469750005	0.911602999115708	0.936909521261169	1	0.754423475248277	0.844462830133199	2.07197999894942	0.958303317899448	6.01183470592675e-06	0.000224175319724839	1.11367668104997
chr1	156558886	156559186	301	+	utr5	Abl2	0.0387412263940548	0.0887928763357844	0.0289104238338226	1	0.000353595014253619	0.0078441494622418	2.27749160521483	0.630898969652696	0.00266646719851452	0.0271767008937426	1.64659263556214
chr1	156641019	156641319	301	+	exon	Abl2	0.390982882372	0.483609272517887	0.379439155819313	1	0.419346604493316	0.565416586681299	0.361231280861601	0.630898969652696	0.00266646719851452	0.0271767008937426	-0.269667688791095
chr1	156641469	156642969	1501	+	utr3	Abl2	0.000300180409497916	0.00416053097825534	0.0010818896141363	1	0.00302479227315307	0.0272429180560609	-0.540656000850074	0.630898969652696	0.00266646719851452	0.0271767008937426	-1.17155497050277
chr1	157412449	157412546	98	+	exon	2810025M15Rik	0.742602953653663	0.798043102171563	0.714607376566751	1	0.708514846632807	0.812152058382345	0.313700670590983	-1.04461687306962	1.09746986529448e-05	0.000373857725140035	1.35831754366061
chr1	157412644	157412838	195	+	exon	2810025M15Rik	0.785325319324333	0.83281981429606	0.83147107982536	1	0.730520718952936	0.828022029867527	-1.13538695508607	-1.04461687306962	1.09746986529448e-05	0.000373857725140035	-0.0907700820164477
chr1	157470669	157472406	1738	+	exon	Cryzl2	0.0431003368048001	0.0956509523762264	0.026723269269765	1	0.0811571653850864	0.18594569285972	-2.14110960152354	-0.435473508095739	0.289194104608358	0.576015464200734	-1.7056360934278
chr1	159244646	159249220	4575	+	utr3	Cop1	0.0193126034744839	0.0553530612249762	0.0146405749250151	1	0.0146625532783334	0.0664772616442088	1.37815474526365	-0.183225280365648	0.43784266458691	0.711043222285269	1.5613800256293
chr1	159344895	159345145	251	+	utr3	Cop1	0.158146948667272	0.241433074166013	0.185667416924041	1	0.209202557869599	0.347705333092658	-1.56980042193956	-0.183225280365648	0.43784266458691	0.711043222285269	-1.38657514157392
chr1	160906518	160930080	23563	+	utr5	Rc3h1	0.318416644140802	0.411159356026472	0.275469430255262	1	0.211013071239762	0.349720054639924	1.10232050509619	0.374852395416817	0.157066608712975	0.414335291303633	0.727468109679372
chr1	160954959	160955058	100	+	exon	Rc3h1	0.64477567393863	0.7143221997456	0.597388982967186	1	0.802832582967535	0.880121852181809	0.804708947116101	0.374852395416817	0.157066608712975	0.414335291303633	0.429856551699283
chr1	160955970	160962357	6388	+	exon	Rc3h1	0.000304841490876178	0.00419673730447755	8.50833857843722e-05	1	0.00377967365943947	0.0307713403637382	1.78940411578119	0.374852395416817	0.157066608712975	0.414335291303633	1.41455172036437
chr1	160963788	160965047	1260	+	exon	Rc3h1	0.0179305196463738	0.052768349937562	0.00979097459037977	1	0.0427440600476392	0.124783880836143	1.95406902073731	0.374852395416817	0.157066608712975	0.414335291303633	1.5792166253205
chr1	161034670	161034978	309	+	exon	Gas5	0.171448532514809	NA	0.0932171671905803	1	0.195766964693632	0.331668959024428	1.17453439571456	-0.39187271393647	0.0899114674718938	0.297018159554987	1.56640710965103
chr1	161035918	161036017	100	+	exon	Gas5	0.391942614365209	0.484374877927944	0.419199083187589	1	0.506761375762576	0.646819777954701	-0.742084446805316	-0.39187271393647	0.0899114674718938	0.297018159554987	-0.350211732868846
chr1	161036165	161036264	100	+	exon	Gas5	0.442737118267697	0.532506757668953	0.467867051760401	1	0.566086055894481	0.698878306479333	-0.728185316943937	-0.39187271393647	0.0899114674718938	0.297018159554987	-0.336312603007467
chr1	161071013	161071212	200	+	utr5	Cenpl	0.923003753326494	0.942269250467028	0.904071752192057	1	0.955921781654924	0.968473972915724	0.131064869700292	0.0488791722511494	0.862625524542092	0.948445574254523	0.0821856974491423
chr1	161074923	161079931	5009	+	utr3	Cenpl	0.0340732617453887	0.081067914203931	0.0420435795908087	1	0.0564775129323176	0.148046299133394	-1.67584004350337	0.0488791722511494	0.862625524542092	0.948445574254523	-1.72471921575452
chr1	161082978	161083527	550	+	utr3	Cenpl	3.92538522892724e-05	0.00111038602315289	9.23868242155831e-05	1	3.88806839242029e-06	0.0004462397113351	-2.05718035076298	0.0488791722511494	0.862625524542092	0.948445574254523	-2.10605952301413
chr1	161086075	161086274	200	+	utr3	Cenpl	0.00299740455501859	0.0169086433611227	0.00367894591806433	1	0.000140467830586877	0.0045139965376191	-2.06855982525145	0.0488791722511494	0.862625524542092	0.948445574254523	-2.1174389975026
chr1	161142791	161151213	8423	+	utr5	Ankrd45	0.930708883974393	0.948389809051912	0.924734635951412	1	0.948566564277247	0.963725222428583	-1.70323969937887	-0.813547895127725	0.0544154775528383	0.215708989320387	-0.889691804251141
chr1	161970336	161971086	751	+	utr5	Pigc	0.188058304665887	0.274819123756105	0.189969792274029	1	0.338565454344516	0.485281639966106	-0.988407519646805	-0.344145483386261	0.452639202049041	0.723429076278411	-0.644262036260544
chr1	161971186	161971485	300	+	utr3	Pigc	0.187258634163968	0.273844079011775	0.16447117247342	1	0.224090094751371	0.364297138737537	-1.71896531176254	-0.344145483386261	0.452639202049041	0.723429076278411	-1.37481982837628
chr1	163779732	163779831	100	+	utr5	Kifap3	0.00744172857288279	0.0296404961353894	0.0030604011574121	1	0.0384907123316051	0.116991425625649	1.13092629319113	-0.556692662194938	0.0237273402973942	0.126211098699747	1.68761895538607
chr1	163929877	163930175	299	+	utr5	Scyl3	0.416951961851592	0.508239815006473	0.34934592898111	1	0.666574141813657	0.779462399466959	1.13580203582519	0.37042535711562	0.142853883549128	0.39223701956352	0.765376678709572
chr1	163952031	163953837	1807	+	utr3	Scyl3	4.46033769266101e-05	0.00122661983245694	0.000157567068968942	1	0.0020838895884231	0.0219723683780125	-1.54871897234818	0.37042535711562	0.142853883549128	0.39223701956352	-1.9191443294638
chr1	163996072	163996999	928	+	utr5	Mettl18	0.00558088653834101	0.0249187343612481	0.00930120606841273	1	0.0243182155879539	0.0892813550265898	-1.21982020812925	0.293880806368441	0.329463808811892	0.616476172032519	-1.5137010144977
chr1	164249146	164249345	200	+	utr5	Slc19a2	0.4253386030897	0.516304219153984	0.359329987766626	1	0.52902346071876	0.667379242168878	0.278315336592247	-0.0727019783602229	0.774815930280012	0.91478047572267	0.35101731495247
chr1	164263641	164263840	200	+	utr3	Slc19a2	3.46605952250757e-05	0.00102909388668916	5.20520292252748e-05	1	4.00403506973749e-05	0.00200851662164238	-2.90941368209008	-0.0727019783602229	0.774815930280012	0.91478047572267	-2.83671170372986
chr1	164264837	164264986	150	+	utr3	Slc19a2	0.0992753935618975	0.171527788177333	0.101495520774178	1	0.216857269118281	0.356047960111335	-1.47109009573476	-0.0727019783602229	0.774815930280012	0.91478047572267	-1.39838811737453
chr1	164275683	164280625	4943	+	utr5	Ccdc181	0.144160598162698	0.225398355837635	0.155824106684847	1	0.264612288737496	0.408295569095662	-0.835724556889549	-0.168945171108211	0.59429183645507	0.82006198897548	-0.666779385781338
chr1	164280723	164287602	6880	+	exon	Ccdc181	0.0218679416049662	0.0601090882187268	0.0226687397285276	1	0.0738537032012176	0.175168006172472	0.569003824835301	-0.168945171108211	0.59429183645507	0.82006198897548	0.737948995943512
chr1	164332716	164332816	101	+	exon	Nme7	0.932825261537222	0.94999305584547	0.915325571191746	1	0.771914377014014	0.857764169894851	-0.874909338748204	-0.978083588338989	4.44323401446714e-05	0.0011672495843411	0.103174249590785
chr1	165310611	165322121	11511	+	utr3	Gpr161	0.0162577906754811	0.0495910586551056	0.0137334258378884	1	0.02630586164935	0.0934697637327968	-0.444799936414263	1.03262379995927	0.00888990681544488	0.0647750331680092	-1.47742373637354
chr1	165322568	165322668	101	+	utr3	Gpr161	0.00726839319380304	NA	0.00013359147186007	1	0.0100234781101709	0.0535362049956626	-2.25151344303005	1.03262379995927	0.00888990681544488	0.0647750331680092	-3.28413724298933
chr1	165325999	165326099	101	+	utr3	Gpr161	0.10646822250168	NA	0.0226080751007027	1	0.0834128244600836	0.189259123312934	1.76886910451778	1.03262379995927	0.00888990681544488	0.0647750331680092	0.736245304558501
chr1	165461336	165461536	201	+	utr5	Mpc2	0.00159757166287616	0.0114328650228638	0.000773134723082545	1	0.0159869979212371	0.0699385637989429	1.14816512864692	-0.382484781787432	0.224764783961635	0.504009620141593	1.53064991043435
chr1	165763844	165764090	247	+	exon	Creg1	0.355463775970789	0.448232016905281	0.34948496107159	1	0.392839339096372	0.539920443220418	1.01491179935151	0.185481768005999	0.636480041008304	0.84262172382117	0.82943003134551
chr1	166130338	166146671	16334	+	utr5	Gpa33	0.0554088889444849	0.113641801935302	0.0344474504951201	1	0.0899300501343013	0.198225058039101	-0.627491122057271	-1.54271087153267	1.56557298446915e-08	1.46861312709999e-06	0.915219749475402
chr1	166379196	166380848	1653	+	utr3	Tada1	0.384609075459889	0.477621721261562	0.369893851191938	1	0.269291638761371	0.413290957895826	0.993122371927198	0.0585346367754466	0.886259868706766	0.956335581094783	0.934587735151751
chr1	167078673	167079320	648	+	utr3	Fam78b	0.23764486730279	0.328177619592407	0.208179426065633	1	0.31732259902115	0.464773803992029	0.276028497640566	1.68674543590206	0.0341529332617621	0.15965045429833	-1.4107169382615
chr1	167308825	167319265	10441	+	utr5	Tmco1	0.00322273640915348	0.0176401189298141	0.00487014098120141	1	0.00732804648979528	0.044942788770786	1.22783493552397	-0.365014634647111	0.152873019029796	0.407847871446372	1.59284957017108
chr1	167598484	167613736	15253	+	utr5	Rxrg	0.923404370505697	0.942551303730132	0.869819088647611	1	0.810725078329299	0.884155316826472	0.171199503704794	0.351339527198195	0.472181677606915	0.738377362655463	-0.180140023493401
chr1	167630983	167631083	101	+	exon	Rxrg	0.411130431980411	NA	0.2369461193322	1	0.346934539266203	0.493856881380753	1.73591678156717	0.351339527198195	0.472181677606915	0.738377362655463	1.38457725436898
chr1	170669258	170681131	11874	+	exon	Olfml2b	0.825496456575995	NA	0.695474968948409	1	0.837464579506548	0.900460295496783	0.408057186545512	0.840009081815252	0.276345014828081	0.563275592925126	-0.43195189526974
chr1	170681941	170682290	350	+	exon	Olfml2b	0.0304009450878225	NA	0.00822450682017154	1	0.0519495981230891	0.141035738681687	-0.424685031385976	0.840009081815252	0.276345014828081	0.563275592925126	-1.26469411320123
chr1	170885161	170885305	145	+	exon	Gm26620	0.320148897804265	0.412950679603131	0.302616430536381	1	0.532960364097891	0.670711782097809	1.04508350179316	-1.06016070786499	0.777239719660439	NA	2.10524420965815
chr1	171160836	171160934	99	+	utr3	Mpz	0.401762450615549	NA	0.159216628101842	1	0.723421133192265	0.823202302697665	-0.543569850277917	-0.782884903069402	0.638482141868276	NA	0.239315052791485
chr1	171217924	171218321	398	+	exon	Nr1i3	0.933144718807557	0.950148206475657	0.95730593544172	1	0.923071053026143	0.949522205322285	-1.95012500037321	-0.894568147783883	0.857087936109082	NA	-1.05555685258933
chr1	171218718	171218966	249	+	utr3	Nr1i3	0.688263279629735	0.751436405771162	0.609884352177134	1	0.690310586202347	0.798383030228935	-0.925109308947946	-0.894568147783883	0.857087936109082	NA	-0.0305411611640629
chr1	171219313	171219610	298	+	utr3	Nr1i3	0.0915113232706426	0.161813250283333	0.0776132634050223	1	0.108540331538338	0.223506463511626	-1.22571879891061	-0.894568147783883	0.857087936109082	NA	-0.331150651126724
chr1	171251313	171252257	945	+	utr5	Adamts4	0.581323239747869	0.659205945432079	0.542131450349409	1	0.690171930650737	0.798312589156322	-0.265650403451797	-0.0160881232725665	0.970717258457575	0.989451617649722	-0.249562280179231
chr1	171258951	171259348	398	+	utr3	Adamts4	0.0699792563419359	0.133821426636227	0.0282722364502279	1	0.0911519140915205	0.200065429728875	-1.10498684892664	-0.0160881232725665	0.970717258457575	0.989451617649722	-1.08889872565408
chr1	171270527	171270854	328	+	utr5	B4galt3	0.417227736116037	NA	0.255750605139621	1	0.407054136185634	0.553826367321021	1.66707942399175	0.282401804481919	0.301530094493691	0.589238544125187	1.38467761950983
chr1	171276300	171276548	249	+	utr3	B4galt3	0.00083047917511931	0.00781771021512354	0.00039835408241926	1	0.00573169679457893	0.039083979638814	-1.73513592271358	0.282401804481919	0.301530094493691	0.589238544125187	-2.0175377271955
chr1	171329443	171330429	987	+	utr5	Dedd	0.105841670597658	0.179659416441081	0.104923564526628	1	0.165993569186274	0.297161535036377	1.21540370057397	0.435197659218809	0.202834090689403	0.477449312601146	0.78020604135516
chr1	171338323	171338472	150	+	exon	Dedd	0.415330906333714	0.506671179678574	0.438164098696845	1	0.580171215007068	0.71071204870059	0.831896659856924	0.435197659218809	0.202834090689403	0.477449312601146	0.396699000638115
chr1	171340841	171341288	448	+	utr3	Dedd	2.99379428741418e-05	0.000939676979854393	4.14725970326775e-05	1	0.000258611430249254	0.00649839768702028	-1.30056706840518	0.435197659218809	0.202834090689403	0.477449312601146	-1.73576472762399
chr1	171342033	171342331	299	+	utr3	Dedd	0.0563336203119479	0.115070626113158	0.0492836860263564	1	0.106525985801548	0.221024653439798	-1.31934686236279	0.435197659218809	0.202834090689403	0.477449312601146	-1.7545445215816
chr1	171345769	171356472	10704	+	exon	Gm37154	0.0220230333620706	0.0603530362397363	0.0287125423490976	1	0.0163734251222026	0.0708338344747645	0.463152317676258	0.16996439831526	0.907510885450588	NA	0.293187919360998
chr1	171356706	171357963	1258	+	utr3	Pfdn2	0.0183625752232144	0.0536651660418504	0.0275840364111284	1	0.0451345081736476	0.129269500666214	0.222259665901051	-0.467545837620556	0.0187670740330698	0.108796794990918	0.689805503521607
chr1	171386601	171386850	250	+	utr3	Nectin4	0.235009375343747	0.325447130453805	0.199615232349849	1	0.272944711298561	0.417177341969992	-2.06008936610802	-0.678914332160009	0.168854181128297	0.430551584618847	-1.38117503394801
chr1	171389054	171389154	101	+	utr5	Arhgap30	0.83950553576515	NA	0.659018983920379	1	0.817151233559304	0.888143418702512	0.494517474781551	0.0383656773553507	0.930132164202088	0.97354776637318	0.456151797426201
chr1	171389254	171389354	101	+	utr5	Arhgap30	0.885370872113133	NA	0.934146642842806	1	0.938766557356684	0.958365417714236	0.756638338620222	0.0383656773553507	0.930132164202088	0.97354776637318	0.718272661264872
chr1	171407501	171407701	201	+	exon	Arhgap30	0.170045575923557	NA	0.0710609690498046	1	0.244624327823311	0.38719104622272	-0.633463343373452	0.0383656773553507	0.930132164202088	0.97354776637318	-0.671829020728803
chr1	171407801	171408750	950	+	exon	Arhgap30	0.71375569792896	0.773328847505995	0.714986593873879	1	0.828028697506628	0.894679617017389	-0.416621594177047	0.0383656773553507	0.930132164202088	0.97354776637318	-0.454987271532398
chr1	171411411	171411750	340	+	utr5	Usf1	0.000427694021591886	0.00523236254748098	0.000372335209313721	1	0.000564711533487596	0.0103352306827337	1.04440444190002	-0.161324713014069	0.446412068093246	0.71839822878582	1.20572915491409
chr1	171414457	171415706	1250	+	utr5	Usf1	0.000340797048752589	0.00449318682885805	0.000416380172435864	1	0.00162020002256736	0.0190197103355572	1.02141985536811	-0.161324713014069	0.446412068093246	0.71839822878582	1.18274456838218
chr1	171415804	171416829	1026	+	utr3	Usf1	0.0788934962065854	0.145497468717675	0.115553543953224	1	0.183895307854886	0.318131073368571	0.617792353580773	-0.161324713014069	0.446412068093246	0.71839822878582	0.779117066594842
chr1	171417311	171417409	99	+	utr3	Usf1	0.900775724256631	0.925702343290833	0.966840512781834	1	0.991517369426004	0.992144678517192	-0.329204655525353	-0.161324713014069	0.446412068093246	0.71839822878582	-0.167879942511283
chr1	171417666	171417961	296	+	utr3	Usf1	0.00503662192823378	0.0233152640980706	0.00442036727555667	1	0.000599730620298593	0.0107428095855885	-1.67074014463356	-0.161324713014069	0.446412068093246	0.71839822878582	-1.50941543161949
chr1	171418109	171418699	591	+	utr3	Usf1	0.000160927311566202	0.00285044380603594	0.000103827616571534	1	3.90026154512398e-06	0.0004462397113351	-1.96385052712134	-0.161324713014069	0.446412068093246	0.71839822878582	-1.80252581410727
chr1	171463223	171463420	198	+	utr3	F11r	0.136989082878108	0.217157466181248	0.151912260340746	1	0.364044155140144	0.511579741768309	-0.447920908814295	0.464618713388032	0.0368179889584249	0.166677624449447	-0.912539622202326
chr1	171463518	171463814	297	+	utr3	F11r	5.61521220587791e-08	1.31656465152867e-05	1.68499414897568e-07	0.00451763781281869	1.06298083084949e-06	0.00017321433696394	-1.85355088149173	0.464618713388032	0.0368179889584249	0.166677624449447	-2.31816959487976
chr1	171503723	171504310	588	+	exon	Alyref2	0.257132193807185	0.348299763894356	0.237679350658045	1	0.18674487621537	0.321426892439835	-0.754463090692128	-0.666878488106578	0.493578874351244	0.753935877127448	-0.08758460258555
chr1	172082629	172087630	5002	+	utr5	Copa	0.00416758716429141	0.020649985812087	0.00474398484322338	1	0.0153433451580909	0.0683448241391026	1.21232073888225	-0.458471531853103	0.0136011668353062	0.0874937455348938	1.67079227073536
chr1	172113082	172113499	418	+	exon	Copa	0.000327161259367045	0.00437941643424645	0.00090268140076627	1	0.0105648243981922	0.0549219709192179	0.804431688228598	-0.458471531853103	0.0136011668353062	0.0874937455348938	1.2629032200817
chr1	172114796	172114896	101	+	exon	Copa	0.0123088539463282	0.0412472094018769	0.0131108232304584	1	0.0262899279638181	0.0934625536378656	0.525274245460787	-0.458471531853103	0.0136011668353062	0.0874937455348938	0.98374577731389
chr1	172115095	172115195	101	+	exon	Copa	0.0540926624669868	0.111808545168289	0.0643859852205754	1	0.0376847389674416	0.115599495335722	0.450171564691012	-0.458471531853103	0.0136011668353062	0.0874937455348938	0.908643096544115
chr1	172117001	172117271	271	+	exon	Copa	0.0297848062663928	0.0738547589311569	0.0425127084819496	1	0.0241518266820479	0.0890035860745918	0.444349882776575	-0.458471531853103	0.0136011668353062	0.0874937455348938	0.902821414629678
chr1	172128636	172128785	150	+	exon	Pex19	0.00572534281759759	0.025307912147896	0.00775540029562105	1	0.0150398735359546	0.067474900677659	1.34873448605302	-0.0543414383932321	0.790824029133065	0.92182655618062	1.40307592444625
chr1	172148184	172148434	251	+	utr5	Dcaf8	0.112046537424446	0.18715219635858	0.116420653934033	1	0.0554188224405218	0.146378538190285	1.18368353226241	-0.1578816966483	0.420074418945379	0.697769289822886	1.34156522891071
chr1	172165860	172172969	7110	+	utr5	Dcaf8	0.0671072198118198	0.130115805252532	0.0632154350090857	1	0.0444551622431187	0.127997299223378	-0.837361839687899	-0.1578816966483	0.420074418945379	0.697769289822886	-0.6794801430396
chr1	172194613	172195063	451	+	utr3	Dcaf8	0.00511276004532881	0.0235335967842366	0.00629405288489651	1	0.0352033507156328	0.110975787394914	-1.41237373089855	-0.1578816966483	0.420074418945379	0.697769289822886	-1.25449203425025
chr1	172317468	172318383	916	+	exon	Igsf8	2.87067703986932e-05	0.000915591026460203	2.28265531076937e-05	0.600635091922744	0.000399044069619918	0.00840839351156759	-1.62237472312326	0.496222540914783	0.0374111205431784	0.168454026411223	-2.11859726403805
chr1	172318642	172318791	150	+	exon	Igsf8	0.228745851072787	0.318655328368761	0.218679414948314	1	0.379400117446932	0.526962029021369	-0.241475040310349	0.496222540914783	0.0374111205431784	0.168454026411223	-0.737697581225132
chr1	172369125	172369225	101	+	exon	Kcnj10	0.668271205194769	NA	0.563471784216584	1	0.790101590693634	0.871276411655309	-1.84876063786796	0.0482003830344672	0.921110297591519	0.970806693787271	-1.89696102090242
chr1	172369621	172369721	101	+	exon	Kcnj10	0.00602691374990865	NA	0.000373188862721713	1	0.0213926660541239	0.0830112010675754	-1.33524358740973	0.0482003830344672	0.921110297591519	0.970806693787271	-1.3834439704442
chr1	172370068	172370613	546	+	utr3	Kcnj10	0.985184486659205	0.988793061786863	0.991327505326649	1	0.927341466044454	0.951875620277057	-1.43975772810746	0.0482003830344672	0.921110297591519	0.970806693787271	-1.48795811114193
chr1	172371704	172371952	249	+	utr3	Kcnj10	0.0891754437897104	NA	0.041718714710673	1	0.136676376801041	0.260329961961576	-0.78944857793788	0.0482003830344672	0.921110297591519	0.970806693787271	-0.837648960972347
chr1	172376645	172376993	349	+	utr5	Pigm	0.0110777923119666	0.0384997296074354	0.00960920365109649	1	0.00830696421848082	0.048110143652257	-0.661083923383619	-0.172035225747017	0.525019535669569	0.776152454472206	-0.489048697636602
chr1	172377440	172377788	349	+	exon	Pigm	0.0745643789569317	0.139734481758199	0.0909845114988353	1	0.167268333686649	0.298767268174645	-0.836537200815244	-0.172035225747017	0.525019535669569	0.776152454472206	-0.664501975068227
chr1	172377888	172378235	348	+	utr3	Pigm	0.424896208761489	0.515877347633063	0.467330974636012	1	0.747422012497413	0.83995535395266	-0.36193468565833	-0.172035225747017	0.525019535669569	0.776152454472206	-0.189899459911313
chr1	172478235	172478332	98	+	utr3	Slamf9	0.288515155148455	NA	0.192951185752582	1	0.33849387384847	0.485243060410833	0.404066219903066	2.16895836044656	0.000649574210706929	0.00946133066144557	-1.7648921405435
chr1	172482217	172484518	2302	+	utr5	Igsf9	0.0158644389203942	0.0487310824374021	0.0116290052568781	1	0.0340794661115414	0.108836513284358	2.14778670088351	1.18272784060848	3.71321839548829e-07	2.36413642821918e-05	0.96505886027503
chr1	172497271	172497619	349	+	utr3	Igsf9	0.000157596722264662	0.00280875174184483	0.000105018486993142	1	0.00206553670810217	0.0218732120798515	-0.793225311654171	1.18272784060848	3.71321839548829e-07	2.36413642821918e-05	-1.97595315226265
chr1	172498431	172498679	249	+	utr3	Igsf9	7.00505547515003e-05	0.00164752819722169	6.71170989352671e-05	1	0.00512074094657336	0.0367052417570029	-1.24601780570517	1.18272784060848	3.71321839548829e-07	2.36413642821918e-05	-2.42874564631365
chr1	172523833	172523932	100	+	exon	Cfap45	1	NA	0.424052040384575	1	0.631155773801964	0.752578175981791	-3.02080906032733	-1.41303610616024	0.0284879465384695	0.141392829819078	-1.60777295416709
chr1	172532640	172533954	1315	+	exon	Cfap45	0.992825419841088	NA	0.965111814954301	1	0.931571878109118	0.954478468494025	-0.332521460484776	-1.41303610616024	0.0284879465384695	0.141392829819078	1.08051464567546
chr1	172534053	172537664	3612	+	utr5	Cfap45	0.387545920932328	NA	0.276120394142426	1	0.37175688179815	0.519512852437986	-0.283530855421981	-1.41303610616024	0.0284879465384695	0.141392829819078	1.12950525073826
chr1	172538559	172541252	2694	+	exon	Cfap45	0.251523273809201	NA	0.158486436246029	1	0.244223627560192	0.38676173131175	-0.510114522335498	-1.41303610616024	0.0284879465384695	0.141392829819078	0.902921583824739
chr1	172541352	172545313	3962	+	exon	Cfap45	0.204788893309626	0.292509132216172	0.165551468054732	1	0.241505078635641	0.383971796421055	-1.09775373772881	-1.41303610616024	0.0284879465384695	0.141392829819078	0.315282368431431
chr1	173465103	173465547	445	+	utr3	Aim2	0.139455399177788	0.219992657522399	0.1379882833554	1	0.125962789504263	0.246902494816733	-1.15462046257825	0.306949945492957	0.609896310183983	0.827651545279456	-1.46157040807121
chr1	174501924	174503516	1593	+	utr5	Fmn2	0.00137129358729226	0.0105007845305683	0.000964442889081995	1	0.00190007573176759	0.0209380941309893	-0.523461275884888	0.903432578214991	0.0284796150548131	0.141392829819078	-1.42689385409988
chr1	174608422	174608670	249	+	exon	Fmn2	0.232124633501661	NA	0.178269310376878	1	0.419038976209902	0.565143506889829	-0.0264741953145177	0.903432578214991	0.0284796150548131	0.141392829819078	-0.929906773529509
chr1	174821883	174821983	101	+	utr3	Fmn2	0.755712911482249	NA	0.748008517340531	1	0.88412810381594	0.928357702010149	1.26243769882583	0.903432578214991	0.0284796150548131	0.141392829819078	0.359005120610841
chr1	175900903	175901302	400	+	exon	Exo1	1.46498671920193e-05	0.00058452970096157	4.71681291413974e-05	1	0.00454161971880294	0.034207318444845	-1.46520060462567	0.241495564125608	0.212217463936849	0.488418409502646	-1.70669616875128
chr1	175909054	175909353	300	+	utr3	Exo1	0.126555714414353	NA	0.0443709165788482	1	0.256051663175326	0.398983544931614	-1.837728166884	0.241495564125608	0.212217463936849	0.488418409502646	-2.07922373100961
chr1	176814958	176824804	9847	+	utr5	Sdccag8	0.362765840532915	0.455495142231551	0.295568998062522	1	0.629031801722751	0.750945289052922	0.521015966704143	-0.858276074044092	0.0464291063305804	0.19300020061368	1.37929204074824
chr1	176853858	176861927	8070	+	exon	Sdccag8	0.165660267295775	NA	0.0788839633261564	1	0.135240700220935	0.258566216798711	0.277588312693977	-0.858276074044092	0.0464291063305804	0.19300020061368	1.13586438673807
chr1	176868293	176872131	3839	+	utr3	Sdccag8	0.662585447556712	NA	0.530981645575856	1	0.642231122055448	0.761254173025706	0.291141439547057	-0.858276074044092	0.0464291063305804	0.19300020061368	1.14941751359115
chr1	176878073	176946229	68157	+	utr3	Sdccag8	0.264749116698826	0.356241223587823	0.197948389042388	1	0.25546549504028	0.398445501009019	0.287344758224276	-0.858276074044092	0.0464291063305804	0.19300020061368	1.14562083226837
chr1	177447172	177448718	1547	+	utr3	Zbtb18	0.440129119969371	0.529902412676728	0.449885429316745	1	0.511918284003791	0.651362779897304	-0.367021103036118	0.178932369473837	0.622664132381769	0.834885033583475	-0.545953472509955
chr1	177449866	177450115	250	+	utr3	Zbtb18	0.785656244391375	0.833054220065879	0.736763916064343	1	0.771646933090615	0.857573310048665	-0.105090801567399	0.178932369473837	0.622664132381769	0.834885033583475	-0.284023171041236
chr1	178299576	178299710	135	+	exon	Gm37486	0.552415965013269	0.633245780861733	0.511415720196308	1	0.678683270120637	0.789331130882151	0.710552656553946	0.0614954880148667	0.895534556036906	0.960418817728436	0.649057168539079
chr1	178321764	178321862	99	+	exon	Cox20	0.149735670546469	0.231774659910838	0.129342776024052	1	0.110201166252573	0.225802374411898	0.244631158516547	0.383309999582951	0.823553082053257	NA	-0.138678841066404
chr1	178340732	178341224	493	+	exon	Gm38300	0.869411162696263	NA	0.876149130573255	1	0.862421190950565	0.916021969189971	-1.80917760980697	-1.15795659750547	0.405302166354995	NA	-0.651221012301493
chr1	178483574	178483673	100	+	utr3	Efcab2	0.116616130249016	NA	0.0220364523036254	1	0.160355236240319	0.29017843833581	0.822714647381062	-1.83222792095384	0.000377090287796769	0.00613613437062153	2.6549425683349
chr1	179546519	179579489	32971	+	utr5	Cnst	0.0315092984316865	0.0769148840004129	0.0150887849900026	1	0.0569421728374601	0.148762939192061	1.38065533497892	0.103005561679406	0.707870578962816	0.881185221712603	1.27764977329951
chr1	179605009	179605108	100	+	exon	Cnst	0.5379094389595	0.62030597151688	0.425687051375848	1	0.536966455549437	0.673952809745016	0.312870900967723	0.103005561679406	0.707870578962816	0.881185221712603	0.209865339288316
chr1	179606497	179625537	19041	+	utr3	Cnst	0.0181865065888969	0.0532829474236058	0.0160566041225074	1	0.00889410306867996	0.0502672021042873	-0.842934307333915	0.103005561679406	0.707870578962816	0.881185221712603	-0.945939869013321
chr1	179625736	179626035	300	+	utr3	Cnst	0.00199851408573368	0.0132166926001282	0.00120139728298476	1	0.00596998830357848	0.039978848198833	-2.21396919697061	0.103005561679406	0.707870578962816	0.881185221712603	-2.31697475865002
chr1	179803472	179803665	194	+	exon	Gm10518	0.218582733579637	0.307598267622185	0.161467405822833	1	0.127539515653006	0.24888110573952	2.0781812891758	1.85959796781281	0.709621369523149	NA	0.218583321362991
chr1	180094018	180094462	445	+	utr3	Cdc42bpa	0.00929367911489393	0.0344105242355525	0.00219576337278874	1	0.00103227215623343	0.0148025074478124	1.95375696332054	-0.0579234000979663	0.824786716950898	0.936046573763843	2.0116803634185
chr1	180101189	180107027	5839	+	utr3	Cdc42bpa	0.425788420648273	0.516767492972073	0.403691965300564	1	0.0544964868624354	0.144904871619414	1.33098654240495	-0.0579234000979663	0.824786716950898	0.936046573763843	1.38890994250292
chr1	180144446	180144996	551	+	exon	Cdc42bpa	0.00288167218677959	0.0165041225242831	0.00376909875703205	1	0.0301927571470319	0.101065573081463	-1.6295463417294	-0.0579234000979663	0.824786716950898	0.936046573763843	-1.57162294163143
chr1	180150196	180155814	5619	+	exon	Cdc42bpa	0.0507334331793355	0.106865839658945	0.0448743195254547	1	0.0354763679627712	0.111483532657203	1.11993806959758	-0.0579234000979663	0.824786716950898	0.936046573763843	1.17786146969555
chr1	180161621	180162357	737	+	utr3	Cdc42bpa	0.0824559761985345	0.149975709107747	0.065837618417671	1	0.140441266879129	0.265413955336975	-1.35668172921117	-0.0579234000979663	0.824786716950898	0.936046573763843	-1.2987583291132
chr1	180332116	180332465	350	+	utr5	Itpkb	0.440903240439417	NA	0.370020968934609	1	0.468726180632631	0.612964256752283	1.27655032220685	1.55283490506966	0.000228898256953258	0.0042841291224371	-0.276284582862813
chr1	180333013	180334009	997	+	exon	Itpkb	0.0176457807546412	0.0522889891469452	0.00963915746240428	1	0.0254450456843395	0.0916710362206668	0.111435963040117	1.55283490506966	0.000228898256953258	0.0042841291224371	-1.44139894202954
chr1	180569024	180569296	273	+	utr5	Parp1	0.0142765302216703	0.0455323414431984	0.0213231756966784	1	0.0234785358541166	0.0878409043187548	0.220426600791867	-0.596480876189127	0.000740843565975133	0.0105072949337718	0.816907476980994
chr1	180573723	180582828	9106	+	utr3	Parp1	0.00211588901751938	0.0136709272515464	0.0063045398131408	1	0.0500924614095608	0.137802672796128	0.296565565935634	-0.596480876189127	0.000740843565975133	0.0105072949337718	0.89304644212476
chr1	180589542	180591415	1874	+	exon	Parp1	1.13257935428751e-05	0.000484177673957912	7.09742021164628e-05	1	0.0022062702479393	0.0227715885437021	0.836621947946985	-0.596480876189127	0.000740843565975133	0.0105072949337718	1.43310282413611
chr1	180641250	180648581	7332	+	utr5	Lin9	0.952116001656201	0.964671191057467	0.999451241974334	1	0.96118832976094	0.971193935448418	-0.73064302808354	-0.176314573261253	0.546801997518787	0.79051657286185	-0.554328454822287
chr1	180689345	180690194	850	+	utr3	Lin9	0.000112551059311263	0.00224389216681754	0.000193602685513893	1	0.00121190876210457	0.0160436193435281	-2.22221777891576	-0.176314573261253	0.546801997518787	0.79051657286185	-2.04590320565451
chr1	180726143	180729920	3778	+	exon	Acbd3	0.648304791456356	0.71731432119153	0.701571160400964	1	0.844652277695877	0.905653445143127	0.210835935992957	0.263858279544865	0.260370040242115	0.544569672461632	-0.0530223435519085
chr1	180733259	180738613	5355	+	exon	Acbd3	0.00392719440389181	0.019821611701667	0.00971237782336286	1	0.00457576750376905	0.0343273744517887	1.29245239783121	0.263858279544865	0.260370040242115	0.544569672461632	1.02859411828635
chr1	180745146	180752659	7514	+	utr3	Acbd3	0.00034750438589029	0.00454907959301642	0.00095439042210471	1	0.00299168914998826	0.0270651232085243	-1.14851688136222	0.263858279544865	0.260370040242115	0.544569672461632	-1.41237516090709
chr1	180851226	180862157	10932	+	exon	Sde2	0.1281874840125	0.206441576893944	0.172727454038609	1	0.141732109186377	0.266971502010236	0.956234400181754	0.434111076751294	0.040431806417329	0.176905047283628	0.522123323430459
chr1	180862454	180866279	3826	+	exon	Sde2	0.0193919617139408	0.0555019798630694	0.0317643604138831	1	0.0474468310997758	0.133301863836685	-0.312159181267311	0.434111076751294	0.040431806417329	0.176905047283628	-0.746270258018605
chr1	180893206	180897626	4421	+	exon	Lefty2	0.76301290450806	0.814704342123325	0.740296363485763	1	0.749766689762729	0.841158169321233	0.156387160071118	0.257569499795072	0.292023301944267	0.578491812818943	-0.101182339723953
chr1	180973198	180974513	1316	+	utr3	Tmem63a	0.0857888200827533	0.154640178738374	0.0614561508883028	1	0.120409141476578	0.239370292933408	-2.01435693637112	-0.230603293662329	0.540094461135331	0.786592472615436	-1.78375364270879
chr1	181282146	181282246	101	+	exon	Gm8146	0.139985266846107	0.220586873513068	0.121581164882991	1	0.2287650057588	0.369573076358641	0.807265147893387	0.0250099472186813	0.954490344384707	0.981415318838436	0.782255200674705
chr1	182131409	182131658	250	+	utr3	Srp9	0.0215511628145745	0.0596057444546527	0.0399550259364248	1	0.11051800073706	0.226175786711625	-1.17369746923503	0.0511990318638497	0.827004117777849	0.936724352245253	-1.22489650109888
chr1	182131958	182132207	250	+	utr3	Srp9	2.87781629554875e-07	3.74001005769515e-05	3.40362661651282e-07	0.00911423135369803	6.96036325810608e-05	0.00290646910666144	-2.74391677320285	0.0511990318638497	0.827004117777849	0.936724352245253	-2.7951158050667
chr1	182440905	182442134	1230	+	exon	Trp53bp2	0.00754912735303106	0.0299371932676522	0.00662955298313705	1	0.012527095548629	0.0606329465375317	1.74451713804858	0.38071632844561	0.104869782159972	0.326430705357044	1.36380080960297
chr1	182446617	182449174	2558	+	exon	Trp53bp2	0.158097980614442	0.241381738259551	0.186593653447688	1	0.356969771971738	0.504459490119001	-0.485621153694342	0.38071632844561	0.104869782159972	0.326430705357044	-0.866337482139952
chr1	182458812	182462085	3274	+	utr3	Trp53bp2	0.0068917195899432	0.0283535417210706	0.0130188635845671	1	0.0305379691239063	0.101744036658546	-0.909335312577059	0.38071632844561	0.104869782159972	0.326430705357044	-1.29005164102267
chr1	182764256	182764453	198	+	utr5	Susd4	0.962016567656812	0.971801669992843	0.985748173493369	1	0.950812121143014	0.965061740323602	1.46266894447415	1.41886481552098	0.000205445765449383	0.00394349517078174	0.0438041289531763
chr1	182892224	182895849	3626	+	utr3	Susd4	0.000793973930148035	0.00764170507547895	0.000663026640082458	1	0.000995447953411587	0.0145065632105026	-0.647406673925367	1.41886481552098	0.000205445765449383	0.00394349517078174	-2.06627148944634
chr1	183297038	183297237	200	+	utr5	Aida	0.0946127051626344	0.165559494769085	0.036348686283402	1	0.0466269094797887	0.131866805005057	1.86800512540754	-0.130611716500642	0.629541862863896	0.838962444901382	1.99861684190818
chr1	183297436	183297636	201	+	utr5	Aida	0.000928820969763854	0.00837914397487354	0.000190171303013448	1	0.00162191006594821	0.0190197103355572	2.24558740204381	-0.130611716500642	0.629541862863896	0.838962444901382	2.37619911854445
chr1	183322489	183323235	747	+	utr3	Aida	0.0015597537824404	0.0113158217209741	0.00358105219008324	1	0.0140993732537109	0.0648571169670701	-1.58654877727953	-0.130611716500642	0.629541862863896	0.838962444901382	-1.45593706077889
chr1	184034530	184036960	2431	+	utr5	Dusp10	0.840799136621642	NA	0.83604555562849	1	0.923115000663561	0.949531084694945	1.60879313070636	1.50733029570103	0.0264214832376826	0.135024614653141	0.10146283500533
chr1	184037459	184037558	100	+	exon	Dusp10	0.360078019896265	NA	0.203461169059596	1	0.310400645287048	0.457109553280457	0.347559489063114	1.50733029570103	0.0264214832376826	0.135024614653141	-1.15977080663792
chr1	184074988	184075137	150	+	utr3	Dusp10	0.333053845364713	NA	0.163331344859039	1	0.477315161584452	0.620789084773432	-1.18717510309792	1.50733029570103	0.0264214832376826	0.135024614653141	-2.69450539879895
chr1	185263681	185263831	151	+	exon	Rab3gap2	0.8560318296739	0.890243353709521	0.838418224819506	1	0.895693542108665	0.935170560215738	-0.804079465081056	-0.625107566506052	0.0021960980712864	0.0236129128903803	-0.178971898575004
chr1	185332247	185348766	16520	+	utr5	Bpnt1	0.0124300880926965	0.0415278660583302	0.016442154017026	1	0.0259979674391389	0.0928296614257804	1.44299125104994	0.124247934128275	0.553818823399108	0.795378097434889	1.31874331692167
chr1	185352362	185356893	4532	+	utr3	Bpnt1	0.0786750592499387	0.145188808221467	0.106796597098995	1	0.275847386033727	0.42025537613753	-0.73332762824372	0.124247934128275	0.553818823399108	0.795378097434889	-0.857575562371995
chr1	185386326	185396103	9778	+	exon	Eprs	1.74758719010083e-05	0.000662523702229193	0.000103460907395659	1	0.000716271420441386	0.011927483658577	0.640718937209404	-0.981938233505063	3.86884581070972e-07	2.44189488831808e-05	1.62265717071447
chr1	185397196	185399754	2559	+	exon	Eprs	0.0289662374399508	0.0725128385356963	0.0371596285471238	1	0.0328875110650334	0.106381918913084	0.108524663526744	-0.981938233505063	3.86884581070972e-07	2.44189488831808e-05	1.09046289703181
chr1	185401399	185401798	400	+	exon	Eprs	0.0216461357953546	0.0597920100469038	0.0344750544868628	1	0.0422517595495882	0.123790242890899	-2.03169025899212	-0.981938233505063	3.86884581070972e-07	2.44189488831808e-05	-1.04975202548705
chr1	185407014	185407859	846	+	exon	Eprs	0.62438713600009	0.696988153236971	0.651465752951268	1	0.644512497799194	0.762619703750689	-1.57534529097996	-0.981938233505063	3.86884581070972e-07	2.44189488831808e-05	-0.593407057474894
chr1	185464473	185464872	400	+	utr3	Slc30a10	0.668594445846264	NA	0.613987243548624	1	0.803925805155463	0.880454187534182	-0.983237127330108	0.544606270073799	0.663679849386865	NA	-1.52784339740391
chr1	186967762	186968997	1236	+	utr5	D1Pas1	0.75389734042512	0.807034324572977	0.797101038560191	1	0.976337030711958	0.98097061826429	0.0125239155243841	-0.140824671817973	0.680071534659924	0.866658768931186	0.153348587342357
chr1	186969540	186970084	545	+	utr3	D1Pas1	0.421041060964661	0.512176551188374	0.462749292220762	1	0.514514931157605	0.653868876774049	-1.04773876641162	-0.140824671817973	0.680071534659924	0.866658768931186	-0.906914094593651
chr1	187215608	187215823	216	+	utr5	Gpatch2	0.410516740933236	0.502064005111023	0.386363120548118	1	0.389788570195746	0.536980339542605	1.13983719509842	0.111356629538699	0.665860711968565	0.857846530043446	1.02848056555972
chr1	187225569	187229647	4079	+	utr5	Gpatch2	0.72640029476318	0.784264035309708	0.730561837398065	1	0.797495417457427	0.876517977728726	0.287419963524864	0.111356629538699	0.665860711968565	0.857846530043446	0.176063333986164
chr1	187233228	187233761	534	+	utr3	Gpatch2	0.403871362336913	0.49582976483824	0.417194985624585	1	0.361422785358539	0.508986718517444	0.948625498546958	0.111356629538699	0.665860711968565	0.857846530043446	0.837268869008259
chr1	187322349	187348611	26263	+	utr3	Gpatch2	0.437891937255846	0.527879589155608	0.473916084630196	1	0.759074677147194	0.848224346248816	-0.479214003333561	0.111356629538699	0.665860711968565	0.857846530043446	-0.59057063287226
chr1	187350008	187350357	350	+	utr3	Gpatch2	0.101801396994823	0.174671382259771	0.0836225182269803	1	0.0965242595431507	0.207752783088112	-2.26817066474747	0.111356629538699	0.665860711968565	0.857846530043446	-2.37952729428617
chr1	189850157	189851603	1447	+	exon	Ptpn14	0.000658896691748421	0.00683635376844632	0.000599012805643494	1	0.00313788701409055	0.0278627371690398	0.543797602332848	1.78509271966632	3.99316216148037e-15	2.07929658265657e-12	-1.24129511733347
chr1	189855011	189860530	5520	+	exon	Ptpn14	0.0465637963300474	0.100811343698584	0.0330018135614885	1	0.0426758827406427	0.124666064672714	2.76794210379632	1.78509271966632	3.99316216148037e-15	2.07929658265657e-12	0.982849384130001
chr1	189880630	189880928	299	+	exon	Gm37422	0.000269106641543562	0.00392177753782885	0.000186741468927569	1	0.000249956806512971	0.00639831165828954	-1.64673039914002	-0.055355115139569	0.958663953493545	NA	-1.59137528400046
chr1	189882169	189882269	101	+	exon	Gm37422	0.015550408980982	0.0480446574549938	0.0138942298105411	1	0.044901292484595	0.128870735592795	-0.808293576814205	-0.055355115139569	0.958663953493545	NA	-0.752938461674636
chr1	189883907	189884056	150	+	exon	Gm37422	0.512905750360136	0.597746117368207	0.500487811594928	1	0.567385366208125	0.700008734053956	0.553423790506583	-0.055355115139569	0.958663953493545	NA	0.608778905646152
chr1	190928576	190929035	460	+	utr5	Angel2	0.539118894699293	0.621322151388942	0.486463844779318	1	0.498194297423387	0.638858686260439	0.867560652814112	-0.390886877996632	0.0713813475752785	0.256972851271003	1.25844753081074
chr1	191025751	191026100	350	+	exon	A230020J21Rik	0.0975070756669754	0.169256863218899	0.078387101017769	1	0.125994534892909	0.246946716698181	-0.106391655518804	-0.653375352742075	0.871241142859644	NA	0.546983697223272
chr1	191063111	191071203	8093	+	exon	Nsl1	0.00745485818092584	0.029672005531816	0.00974979792836124	1	0.0320079808239197	0.10456386517776	0.744153475373589	-0.29050867096806	0.230116889263349	0.51004929240797	1.03466214634165
chr1	191082213	191082659	447	+	utr3	Nsl1	0.00984426758200669	0.035764884603447	0.0156430411071997	1	0.0485023205539785	0.135082027422293	-1.55700919441697	-0.29050867096806	0.230116889263349	0.51004929240797	-1.26650052344891
chr1	191083798	191084145	348	+	utr3	Nsl1	0.00173383694446573	0.0120478623977953	0.00129713170006833	1	0.00241914263341357	0.0241617711681243	-2.28172024617989	-0.29050867096806	0.230116889263349	0.51004929240797	-1.99121157521183
chr1	191098433	191099310	878	+	utr5	Batf3	0.355862477038162	0.448610404926497	0.244591017976042	1	0.222906103318626	0.363008867348752	0.908585852433913	0.0471765220713005	0.945856405961029	0.979221486066838	0.861409330362612
chr1	191100828	191108746	7919	+	utr3	Batf3	0.629586742113729	0.701277856591857	0.609610881297834	1	0.467602240338248	0.61185621160086	-0.23480158373287	0.0471765220713005	0.945856405961029	0.979221486066838	-0.28197810580417
chr1	191326062	191338819	12758	+	exon	Tmem206	0.17700055267733	0.262382696823416	0.11481524341388	1	0.280059009723703	0.424748792556475	0.882277367073753	-0.15751360308565	0.660196668537086	0.855461004957239	1.0397909701594
chr1	191575785	191582481	6697	+	utr5	Ints7	0.000940132557558133	0.00843116512482043	0.00133370306223078	1	0.00805560906763448	0.0473113064660306	1.38974997775237	0.103061517885998	0.596783350923015	0.821359554992332	1.28668845986637
chr1	191619766	191621448	1683	+	utr3	Ints7	5.95518556122341e-06	0.000315708124053389	4.23196165678244e-05	1	0.00222294722836154	0.0228911790872722	-1.70322893235228	0.103061517885998	0.596783350923015	0.821359554992332	-1.80629045023827
chr1	191719469	191719668	200	+	exon	Lpgat1	0.0405238858202061	0.0916747945771942	0.0208297427675661	1	0.0998599518519081	0.212262894860526	-0.755231385740624	0.199910992280869	0.526777621721849	0.776515433856469	-0.955142378021492
chr1	191778635	191778934	300	+	utr3	Lpgat1	0.268768892306814	0.360434631625324	0.263065514219829	1	0.279191142188404	0.4236954473116	-0.613326033830236	0.199910992280869	0.526777621721849	0.776515433856469	-0.813237026111105
chr1	191779978	191780127	150	+	utr3	Lpgat1	0.390388897022964	NA	0.257824655542157	1	0.305542777547629	0.4519767088426	0.409589949137073	0.199910992280869	0.526777621721849	0.776515433856469	0.209678956856204
chr1	191781371	191781719	349	+	utr3	Lpgat1	0.0721788821235891	0.136639439766153	0.0728200518104066	1	0.114083267804176	0.230663018608127	-1.63680729031218	0.199910992280869	0.526777621721849	0.776515433856469	-1.83671828259305
chr1	191821593	191822196	604	+	utr5	Nek2	0.0132129145495919	0.0432500454233404	0.0188978851967348	1	0.0464704368227108	0.131590377551577	1.24220662106879	-0.211416869922287	0.291335260612935	0.577914027175046	1.45362349099108
chr1	191822522	191822671	150	+	exon	Nek2	0.489930081026479	0.576315290823689	0.489599270728739	1	0.655600414246085	0.771659030115642	-0.589984038389772	-0.211416869922287	0.291335260612935	0.577914027175046	-0.378567168467484
chr1	191827261	191827459	199	+	exon	Nek2	0.231967088553584	0.321959446782263	0.278020920652002	1	0.253653484583174	0.396418346895361	0.491949313282689	-0.211416869922287	0.291335260612935	0.577914027175046	0.703366183204976
chr1	191829451	191829967	517	+	exon	Nek2	0.150356047224723	0.232590639506997	0.189606912025347	1	0.179633945789177	0.313461701741536	0.427839601296541	-0.211416869922287	0.291335260612935	0.577914027175046	0.639256471218828
chr1	191831214	191831363	150	+	utr3	Nek2	0.868102220822527	0.900243892579761	0.908596731904029	1	0.836765249814774	0.899869046715333	-0.18042788031924	-0.211416869922287	0.291335260612935	0.577914027175046	0.0309889896030466
chr1	191906867	191906967	101	+	utr5	Slc30a1	0.604024120068258	0.679090442568214	0.555965196504224	1	0.68830693793324	0.79686998967495	1.05198541075094	0.871519404711175	0.00547042103912885	0.0457857283297926	0.180466006039762
chr1	191908853	191909901	1049	+	utr3	Slc30a1	0.00534594328335532	0.0241876040979397	0.0103671353153787	1	0.0151623022308287	0.0677783766608853	-0.0259043927774601	0.871519404711175	0.00547042103912885	0.0457857283297926	-0.897423797488635
chr1	193167720	193167819	100	+	exon	Irf6	0.244723498124437	NA	0.19627448614454	1	0.299582852236104	0.445513503765051	-1.60400706536245	0.137576735141373	0.723490696120997	0.887546853129502	-1.74158380050382
chr1	193173679	193173827	149	+	utr5	A130010J15Rik	0.710215454878935	0.770447416661656	0.74023975782974	1	0.93823125565085	0.958006371361249	0.0432216558699523	0.204534352388292	0.633906534919159	0.841208453547041	-0.16131269651834
chr1	193174320	193175161	842	+	utr3	A130010J15Rik	0.0272976137783871	0.0696465817996251	0.0411000035324405	1	0.0453405662936542	0.129640120962263	-0.59482577990745	0.204534352388292	0.633906534919159	0.841208453547041	-0.799360132295742
chr1	194619915	194620365	451	+	utr5	Plxna2	0.620051237001918	NA	0.518332795722327	1	0.668786926566384	0.781253498462549	-0.387783147686019	0.0232159162534017	0.95919822542211	0.983846389256194	-0.41099906393942
chr1	194812176	194812376	201	+	utr3	Plxna2	0.201717652019937	NA	0.118736883365685	1	0.211825546430053	0.350526431983311	-1.22941595858526	0.0232159162534017	0.95919822542211	0.983846389256194	-1.25263187483866
chr1	194960031	194960231	201	+	utr3	Cd34	0.052202443429078	NA	0.0083454229502095	1	0.0954012589949517	0.206194023359909	-1.15963476300861	1.09070755758104	0.0309634487971794	0.148943280588214	-2.25034232058965
chr1	4773655	4773755	101	-	utr3	Mrpl15	0.448907099131398	0.538106475283054	0.351359211242023	1	0.305067938319434	0.451593814225383	1.33077941210563	-0.022777805215827	0.909685716425049	0.966555178859912	1.35355721732146
chr1	4776351	4776600	250	-	utr3	Mrpl15	0.000675963614660064	0.00692497319288912	0.00115214570820841	1	0.00177411972958691	0.0201779852662451	-1.98040764496856	-0.022777805215827	0.909685716425049	0.966555178859912	-1.95762983975274
chr1	4781438	4782237	800	-	utr3	Mrpl15	0.000791425169514814	0.00763585219976121	0.00109132979862839	1	2.13410741272025e-06	0.000288340432189997	-2.59960987884684	-0.022777805215827	0.909685716425049	0.966555178859912	-2.57683207363102
chr1	4784034	4784184	151	-	exon	Mrpl15	2.8205283414724e-05	0.000904757067279363	0.000159761124369793	1	0.00239889880332418	0.0240309955756249	1.58167068749293	-0.022777805215827	0.909685716425049	0.966555178859912	1.60444849270876
chr1	4909875	4910025	151	-	utr3	Rgs20	0.469697379059579	NA	0.390501597432491	1	0.663513227862489	0.777492831093669	2.70385906487716	0.117810851327968	0.83144023164039	0.937696327752045	2.58604821354919
chr1	4916921	4922568	5648	-	utr3	Rgs20	0.0852824791761521	NA	0.03113851587363	1	0.168488157537991	0.300148485504801	1.54480930264837	0.117810851327968	0.83144023164039	0.937696327752045	1.4269984513204
chr1	4923914	5018650	94737	-	utr5	Rgs20	0.13895686905141	0.219434528040287	0.0848787241445238	1	0.194267612407912	0.330132444328939	0.657469424480286	0.117810851327968	0.83144023164039	0.937696327752045	0.539658573152319
chr1	5019374	5020772	1399	-	utr5	Rgs20	0.204892264420639	0.292631547960223	0.104510170778643	1	0.0960432123772697	0.207048897625694	1.33815046532616	0.117810851327968	0.83144023164039	0.937696327752045	1.22033961399819
chr1	6214745	6214895	151	-	exon	4732440D04Rik	0.070069038829202	NA	0.0173856220764669	1	0.0820505259001571	0.187322110034603	1.58198512025491	0.23754036788509	0.902668361570463	NA	1.34444475236982
chr1	9699961	9700209	249	-	utr5	Mybl1	0.604886895725146	NA	0.500361467844496	1	0.634012330978181	0.754745840034108	1.40311255816873	-0.391755561702581	0.451797798476049	0.722916143742405	1.79486811987131
chr1	9724471	9736986	12516	-	utr3	Vcpip1	0.0102657332750818	0.0367906668571047	0.0190338764317064	1	0.00356717381653773	0.0297859013680901	-1.10838144020732	0.382565428728001	0.210378169300262	0.486558273875503	-1.49094686893532
chr1	9745833	9746282	450	-	exon	Vcpip1	0.454059728989903	0.54288332988405	0.498989239724915	1	0.488201183276661	0.630623416594981	0.110533139939321	0.382565428728001	0.210378169300262	0.486558273875503	-0.27203228878868
chr1	9746482	9747182	701	-	exon	Vcpip1	0.192335713336439	0.279204131512774	0.215465083913247	1	0.244657889742136	0.387212974557029	-0.263472949834372	0.382565428728001	0.210378169300262	0.486558273875503	-0.646038378562372
chr1	9747282	9748382	1101	-	utr5	Vcpip1	0.212516563962482	0.300725747523564	0.199397255185296	1	0.15519549037474	0.283673697928353	0.301452094731816	0.382565428728001	0.210378169300262	0.486558273875503	-0.0811133339961846
chr1	9967433	9967583	151	-	utr5	Tcf24	0.952761596822931	NA	0.93755431011584	1	0.875809896992053	0.924067735782968	1.28671304194371	1.02877594331009	0.198592079737866	0.472549577750643	0.257937098633617
chr1	10035012	10037375	2364	-	utr3	Cops5	0.0998855500842236	0.172320190060343	0.126310221016237	1	0.0859607703616103	0.192762905147007	0.188896162084682	-0.430399530866662	0.0471494378926941	0.194962791966954	0.619295692951344
chr1	10037722	10037871	150	-	utr5	Cops5	0.0243547896727766	0.0644745642565428	0.0322496039665435	1	0.0135252568296918	0.0634980933088744	0.473143025387888	-0.430399530866662	0.0471494378926941	0.194962791966954	0.90354255625455
chr1	10179888	10180980	1093	-	exon	Arfgef1	0.0401334332908404	0.0910660154977136	0.0617512119951671	1	0.000651307166364396	0.0112978682464771	1.95725964779463	0.313972821684936	0.230602429609046	0.510582144829141	1.64328682610969
chr1	10184178	10188890	4713	-	exon	Arfgef1	0.0167561570937352	0.050523147527146	0.0154973221698686	1	0.000190005609456274	0.00542322804824931	2.38892509283545	0.313972821684936	0.230602429609046	0.510582144829141	2.07495227115052
chr1	10209526	10209676	151	-	exon	Arfgef1	0.397792668388275	0.489874304589265	0.352383992642638	1	0.440095764432098	0.58604600159902	-0.116912995319949	0.313972821684936	0.230602429609046	0.510582144829141	-0.430885817004885
chr1	12871793	12872093	301	-	utr3	Slco5a1	0.145993725027251	NA	0.0519604162454046	1	0.199371012285465	0.335891246777324	-2.26005029051306	0.467127149585584	0.486743763876972	0.748362762556813	-2.72717744009864
chr1	12989852	12989951	100	-	exon	Slco5a1	0.684059138369144	NA	0.581895524116918	1	0.8129019328612	0.885487755493218	-0.199119921945072	0.467127149585584	0.486743763876972	0.748362762556813	-0.666247071530656
chr1	12990101	12990451	351	-	exon	Slco5a1	0.45758724474645	NA	0.392738935852645	1	0.534513571128834	0.671902229025388	-1.52988464385177	0.467127149585584	0.486743763876972	0.748362762556813	-1.99701179343736
chr1	12990751	12990900	150	-	utr5	Slco5a1	0.0753151949858424	NA	0.0154258734722255	1	0.13498440708729	0.258204734871654	-1.99740788117024	0.467127149585584	0.486743763876972	0.748362762556813	-2.46453503075582
chr1	13140404	13140504	101	-	utr3	Ncoa2	0.603874789961518	0.678956117663378	0.569878082179309	1	0.746418574427092	0.839295854387512	-0.765638179697851	0.705723160183703	0.00644392063871048	0.0515655120265636	-1.47136133988155
chr1	13141853	13142003	151	-	utr3	Ncoa2	0.0219096151672716	0.0601582008631243	0.0082526511063994	1	0.045436517836255	0.129755884765097	1.26701175785358	0.705723160183703	0.00644392063871048	0.0515655120265636	0.561288597669882
chr1	13167011	13175282	8272	-	exon	Ncoa2	0.243328039135078	0.334118794545014	0.285846219094677	1	0.463876076034142	0.608431438427727	0.137430218442304	0.705723160183703	0.00644392063871048	0.0515655120265636	-0.568292941741399
chr1	13224633	13372185	147553	-	utr5	Ncoa2	0.178863127648534	0.264440233511708	0.142769733525764	1	0.0609048736760435	0.154894336668774	1.60796889568596	0.705723160183703	0.00644392063871048	0.0515655120265636	0.902245735502259
chr1	13650854	13660496	9643	-	utr5	Lactb2	0.00320159153460938	0.017566657725361	0.00309646679164667	1	0.0356173983735083	0.111756913300095	0.321393361954907	-1.11335333371066	1.09662422469677e-05	0.000373857725140035	1.43474669566556
chr1	14170297	14179525	9229	-	utr3	Eya1	0.208453293340728	0.296247781693943	0.214723302640455	1	0.287411342420684	0.432517060475871	-0.734100645924079	0.481856763306439	0.275235914317083	0.562351405653457	-1.21595740923052
chr1	14274146	14274569	424	-	exon	Eya1	0.197286521435966	NA	0.114589168934604	1	0.129246779024039	0.251015468623183	1.63292081419418	0.481856763306439	0.275235914317083	0.562351405653457	1.15106405088774
chr1	14753544	14754386	843	-	utr3	Msc	0.00392245698465655	0.0198020952723738	0.00407557228657823	1	1.9591457072057e-05	0.0013103370803393	-3.00934651866264	-1.49091302261867	1.61077389454088e-06	7.93414979135338e-05	-1.51843349604397
chr1	14755208	14755943	736	-	utr5	Msc	0.0151913126454752	0.0473736491836066	0.0110634493268028	1	0.00195092888534519	0.0212109279984942	-2.43427063160986	-1.49091302261867	1.61077389454088e-06	7.93414979135338e-05	-0.943357608991191
chr1	16344673	16344973	301	-	utr3	Stau2	0.106836460762416	0.180831127570406	0.0692382349643737	1	0.111022579061994	0.226857383358933	-1.68488449557378	0.5681622454678	0.174744912742795	0.439867208502028	-2.25304674104158
chr1	16345323	16345573	251	-	utr3	Stau2	0.819680976921058	0.861181893939836	0.777501896311901	1	0.398917392143627	0.546059053180211	1.19172476866951	0.5681622454678	0.174744912742795	0.439867208502028	0.623562523201715
chr1	16463177	16486101	22925	-	exon	Stau2	0.347885384425981	NA	0.228112625053284	1	0.125238419848449	0.245894946287809	1.54467707340469	0.5681622454678	0.174744912742795	0.439867208502028	0.97651482793689
chr1	16645717	16646922	1206	-	exon	Eloc	6.74673324921437e-05	0.00160168010737873	0.000300622438688893	1	0.00221432392427656	0.0228371796517161	0.685250175587775	-0.671656569633943	0.000952237267181749	0.0126906941092412	1.35690674522172
chr1	16656400	16656548	149	-	utr5	Eloc	0.0482162143082792	0.103295154673436	0.0260315257470629	1	0.0189078051559235	0.0773013812055941	1.6749464304541	-0.671656569633943	0.000952237267181749	0.0126906941092412	2.34660300008804
chr1	16996848	16997048	201	-	utr3	Jph1	0.00673028015314432	NA	0.000657099229906942	1	0.0130246682636986	0.06215405526594	-1.08052330730598	1.74346853807599	2.16184884390854e-05	0.000649540758160563	-2.82399184538196
chr1	17004228	17004328	101	-	exon	Jph1	0.296778463056253	NA	0.241502932937048	1	0.269877922817934	0.413871155857904	0.867507865927286	1.74346853807599	2.16184884390854e-05	0.000649540758160563	-0.875960672148702
chr1	17004528	17091522	86995	-	exon	Jph1	0.114988556783717	0.190625516558368	0.102991008738003	1	0.150200797625881	0.277518474832811	0.860249686322343	1.74346853807599	2.16184884390854e-05	0.000649540758160563	-0.883218851753645
chr1	17097239	17097839	601	-	utr5	Jph1	0.0873942080766958	0.156627775751639	0.0711230781471268	1	0.117541224574517	0.235056222025663	0.904106559857672	1.74346853807599	2.16184884390854e-05	0.000649540758160563	-0.839361978218315
chr1	17399490	17399687	198	-	exon	Rbm6-ps1	0.529715518265196	NA	0.486197042157138	1	0.7673807506072	0.854207921984675	-0.424161122020038	-0.280772892065755	0.708797955475986	0.881613563456737	-0.143388229954284
chr1	20803215	20803708	494	-	utr3	Mcm3	0.473454057616874	0.561025667294355	0.455832057833044	1	0.527754770856795	0.666028750247672	-1.15664334562753	-0.537203774342074	0.00572220621899492	0.0471887820548336	-0.619439571285455
chr1	20804870	20805396	527	-	exon	Mcm3	0.0306415296334997	0.0754024824753021	0.0406232523819533	1	0.00487347463679156	0.0357118206789134	0.38994271194365	-0.537203774342074	0.00572220621899492	0.0471887820548336	0.927146486285724
chr1	20805890	20808825	2936	-	exon	Mcm3	0.00671868884931865	0.0279296546335321	0.009508414339612	1	0.0194514522632285	0.0785860644973901	0.481586004233881	-0.537203774342074	0.00572220621899492	0.0471887820548336	1.01878977857595
chr1	20817890	20820213	2324	-	utr5	Mcm3	1.61607164036821e-05	0.000623505119147539	2.90520509993966e-05	0.763255483856147	0.00114624761504191	0.0156751008096542	1.26110140921104	-0.537203774342074	0.00572220621899492	0.0471887820548336	1.79830518355311
chr1	21000623	21001120	498	-	utr3	Tram2	0.240314686168278	0.330924239377447	0.231641352104912	1	0.33524442243974	0.481921892303816	-0.451109474724458	0.470911249872276	0.0711284068708955	0.256442179074594	-0.922020724596734
chr1	21001269	21001518	250	-	utr3	Tram2	0.761518594257666	0.813337906884667	0.728435147415341	1	0.736613126801568	0.832308162862225	1.44609690947274	0.470911249872276	0.0711284068708955	0.256442179074594	0.975185659600468
chr1	23369508	23369707	200	-	utr3	Ogfrl1	0.880824836466324	0.910034945520992	0.883281442357552	1	0.81265969561688	0.885451483816173	-0.520438059144167	0.604191310749826	0.0933542908597118	0.303614891977381	-1.12462936989399
chr1	23369806	23370304	499	-	exon	Ogfrl1	0.0126383572800726	0.0419489433188399	0.0203340506267884	1	0.00868866348812886	0.0495781186768507	-0.581307615007681	0.604191310749826	0.0933542908597118	0.303614891977381	-1.18549892575751
chr1	23859034	23869961	10928	-	exon	Smap1	0.000948077311811709	0.00847567700571293	0.0018245340767132	1	0.000703303777116805	0.0117817624020807	0.974005278295826	-0.379231065005921	0.0995283853258643	0.315705739082142	1.35323634330175
chr1	24028453	24028752	300	-	utr3	Fam135a	0.338511698066077	0.431860186745768	0.333779696652816	1	0.483245788921814	0.626109749746569	-1.04488300846052	-0.102700073411843	0.765816555243845	0.910437489844689	-0.942182935048677
chr1	24028951	24029400	450	-	utr3	Fam135a	0.413660663293344	0.505023417298446	0.429700874238207	1	0.427918269955388	0.573894579224388	-0.983850324784168	-0.102700073411843	0.765816555243845	0.910437489844689	-0.881150251372325
chr1	24029649	24029848	200	-	utr3	Fam135a	0.246691945757533	0.33749488224035	0.183757067358806	1	0.276474621770402	0.420735306811936	-1.45678114702095	-0.102700073411843	0.765816555243845	0.910437489844689	-1.35408107360911
chr1	24594285	24594433	149	-	exon	Tubb4b-ps2	0.0104533354445578	0.0371469075024342	0.00730261543474997	1	0.0135637649943065	0.0636011422047293	-1.01897885898792	0.531861123368733	0.0982989291043096	0.313816156413583	-1.55083998235665
chr1	24595275	24595374	100	-	exon	Tubb4b-ps2	0.676825269637126	NA	0.617927136899169	1	0.71137095440758	0.814325494406676	1.40485000825536	0.531861123368733	0.0982989291043096	0.313816156413583	0.872988884886628
chr1	24612167	24612361	195	-	exon	Gm28439	0.00027933268239569	0.00399551144385231	0.000362473702580964	1	0.000752457263140127	0.012283739182786	1.76312012849249	0.292925232680748	0.184358997995789	0.452669954661266	1.47019489581174
chr1	24614313	24614651	339	-	exon	Gm10925	0.00461955854434584	0.0220534466780137	0.0058119398859241	1	0.000438140057268549	0.00890421142840474	1.80821842220561	0.393237427011329	0.122326498039707	0.356918219215316	1.41498099519428
chr1	30803638	30805936	2299	-	utr3	Phf3	0.46130493892885	0.549492391245945	0.516698993519447	1	0.625400183158949	0.747904404420881	-0.137049576576772	0.342919942578045	0.140674042594736	0.388844960694123	-0.479969519154817
chr1	30811961	30813210	1250	-	exon	Phf3	0.01303645045846	0.0428946748808963	0.0104503953855274	1	0.00757181665721521	0.0456772345664225	1.79538866004232	0.342919942578045	0.140674042594736	0.388844960694123	1.45246871746427
chr1	30814045	30815367	1323	-	exon	Phf3	0.0214944976551133	0.0594924376500232	0.0160831265904969	1	0.00537211143837812	0.0378115079171918	1.7721274158576	0.342919942578045	0.140674042594736	0.388844960694123	1.42920747327955
chr1	30820212	30821387	1176	-	utr3	Phf3	0.0319767666511267	0.0777056954745778	0.0398008221444002	1	0.0163519687280934	0.0708095208750979	1.21056155115141	0.342919942578045	0.140674042594736	0.388844960694123	0.867641608573363
chr1	30824301	30837205	12905	-	utr3	Phf3	0.0105925040583153	0.0374250924030237	0.0209437229618004	1	0.025647095379111	0.0921520050057674	-0.765259029759319	0.342919942578045	0.140674042594736	0.388844960694123	-1.10817897233736
chr1	30942598	30942748	151	-	utr3	Ptp4a1	0.222806918773525	0.311999828075361	0.226040908815328	1	0.0606414055880785	0.154562820139903	0.817754449933759	1.20664283986433	0.554150247248067	NA	-0.388888389930572
chr1	30943147	30943298	152	-	utr3	Ptp4a1	0.000889911760979503	0.00817087734354333	0.00197413904830564	1	0.0121479369232056	0.0595807333189037	-1.51041505910654	1.20664283986433	0.554150247248067	NA	-2.71705789897087
chr1	30946503	30949620	3118	-	utr3	Ptp4a1	0.00215625642144036	0.0138140112092446	0.00182169257077597	1	0.00571448095674715	0.0390358865559097	-0.473279207459785	1.20664283986433	0.554150247248067	NA	-1.67992204732412
chr1	33454059	33454159	101	-	utr3	Prim2	0.754698531618848	0.807608747217215	0.766591215142803	1	0.844868890651716	0.905813456533722	-1.18955317417328	-0.454153497373902	0.0368354347783497	0.166685486985828	-0.735399676799381
chr1	33667134	33669745	2612	-	utr5	Prim2	0.00747301831996821	0.0297140463683889	0.012241729255292	1	0.0249634538141382	0.0907283586981938	0.853512803584522	-0.454153497373902	0.0368354347783497	0.166685486985828	1.30766630095842
chr1	33745928	33746076	149	-	utr3	Bag2	0.00167885479448269	0.0117919069150463	0.00150564143526131	1	0.00798022723421195	0.047120587219271	-1.10478996618894	0.96226827312205	0.000226799193788554	0.00425576865564623	-2.06705823931099
chr1	33746175	33746618	444	-	utr3	Bag2	0.000285859116081083	0.00404812819242345	0.000609963068727211	1	0.0064709933958556	0.0418511995570745	-0.687626166692723	0.96226827312205	0.000226799193788554	0.00425576865564623	-1.64989443981477
chr1	33746816	33748410	1595	-	utr3	Bag2	0.973480982229459	0.98042748703743	0.988164901211703	1	0.972743272286538	0.978456728842804	1.18691086708455	0.96226827312205	0.000226799193788554	0.00425576865564623	0.224642593962499
chr1	33762095	33769789	7695	-	utr3	Zfp451	0.00144169844386557	0.0108461156461973	0.00219476329510315	1	0.00554302274449809	0.038458714063403	1.701210076969	0.617451241720036	0.00621954232016058	0.0501553799933304	1.08375883524897
chr1	33776378	33777377	1000	-	utr3	Zfp451	0.00380246603004979	0.0194949244638013	0.00893706891018453	1	0.0482747642149993	0.134619231348774	-0.309181665728529	0.617451241720036	0.00621954232016058	0.0501553799933304	-0.926632907448565
chr1	33777627	33777727	101	-	utr3	Zfp451	0.0284761188386383	0.0716645314537072	0.0333028667373506	1	0.0585665688118034	0.151410924832894	-0.464729741047132	0.617451241720036	0.00621954232016058	0.0501553799933304	-1.08218098276717
chr1	33783125	33792179	9055	-	utr3	Zfp451	0.00736748625900955	0.0294469444044457	0.00741607578253219	1	0.000540167784355284	0.0100717692218866	2.44453061958281	0.617451241720036	0.00621954232016058	0.0501553799933304	1.82707937786277
chr1	33801072	33802671	1600	-	utr3	Zfp451	0.259982761264561	0.351449592215877	0.272085596922674	1	0.19877941975484	0.335335817476997	-1.34029761727716	0.617451241720036	0.00621954232016058	0.0501553799933304	-1.9577488589972
chr1	33813802	33814545	744	-	utr5	Zfp451	0.00428371202075454	0.0210103883015289	0.0037439613713878	1	2.26067441274318e-05	0.00142724682562694	2.65136905134097	0.617451241720036	0.00621954232016058	0.0501553799933304	2.03391780962093
chr1	34177951	34178446	496	-	exon	Gm26788	0.263516004340999	0.354917948994868	0.19319360873024	1	0.392827266945432	0.539920443220418	-0.180929341737081	-1.02437131019064	0.507373140207334	NA	0.843441968453557
chr1	34436969	34437318	350	-	utr3	Ccdc115	0.039274544824249	0.0896898255786621	0.048756549040977	1	0.120839775642756	0.24001024943383	-0.0942505119056476	-0.526619259678926	0.018258065340012	0.106832535426321	0.432368747773279
chr1	34439043	34439323	281	-	exon	Ccdc115	0.0211031685258804	0.058815174190229	0.0167061795500886	1	0.0851155992791914	0.191683681204701	0.633482831976276	-0.526619259678926	0.018258065340012	0.106832535426321	1.1601020916552
chr1	36106099	36106297	199	-	exon	Gm37335	4.02988060947438e-08	1.05305342705069e-05	1.71248055173858e-07	0.00459116035921114	1.01766743885014e-07	3.28122032773878e-05	-2.15831168850168	NA	NA	NA	NA
chr1	36143813	36146630	2818	-	utr3	Uggt1	0.00544659569051913	0.0244794967148804	0.00732432124193234	1	0.0292403556422699	0.0991031693122036	-1.54736070362608	-0.16818276077987	0.42107479054286	0.698609590344029	-1.37917794284621
chr1	36207959	36208108	150	-	utr3	Uggt1	0.0257272403815624	0.0668702431997571	0.0185538009351331	1	0.0111625641792815	0.0568208752533776	2.17625533467182	-0.16818276077987	0.42107479054286	0.698609590344029	2.34443809545169
chr1	36234879	36244255	9377	-	utr5	Uggt1	0.00369572559567335	0.0191670496915145	0.00116332038398456	1	0.0116038252461675	0.0580147740688476	2.07471206005249	-0.16818276077987	0.42107479054286	0.698609590344029	2.24289482083236
chr1	36266180	36266477	298	-	utr3	Neurl3	0.90660774620982	NA	0.965900832996675	1	0.857337990936812	0.91317381303007	0.790236251637781	0.735261936613607	0.649862505888986	NA	0.054974315024174
chr1	36335830	36336429	600	-	utr3	Kansl3	0.000125092271625629	0.00242538238157006	0.000208876253344245	1	1.51074334039327e-06	0.00022318327578656	-2.3740034531927	0.0456965318692834	0.830005986398549	0.937373143430739	-2.41969998506198
chr1	36337028	36337128	101	-	utr3	Kansl3	0.192120613168393	0.279015893104263	0.159654671897848	1	0.232480369937228	0.373845676226211	0.984033837801539	0.0456965318692834	0.830005986398549	0.937373143430739	0.938337305932256
chr1	36345882	36347269	1388	-	utr3	Kansl3	0.0191849504177758	0.0551400641161979	0.0176600074070744	1	0.0358642165440436	0.112204001654608	1.38066851292084	0.0456965318692834	0.830005986398549	0.937373143430739	1.33497198105156
chr1	36348599	36348935	337	-	utr3	Kansl3	0.0131320192074899	0.0431031191854441	0.0145731042704789	1	0.0326681143978505	0.105968155278955	1.15129556683751	0.0456965318692834	0.830005986398549	0.937373143430739	1.10559903496822
chr1	36367866	36368016	151	-	utr5	Kansl3	0.0199731295640032	0.0566042225139097	0.0114376665170178	1	0.0219698248908422	0.0841945786776453	0.957425857745947	0.0456965318692834	0.830005986398549	0.937373143430739	0.911729325876664
chr1	36423938	36424336	399	-	utr3	Lman2l	0.666401423185249	0.732420024525304	0.670066410079434	1	0.720506129008416	0.820857978417342	-1.46051727834896	-0.54937820270602	0.076687279877212	0.269607487055169	-0.911139075642938
chr1	36549238	36550186	949	-	utr3	Sema4c	0.000106170369710122	0.00216364938917321	6.99894703639471e-05	1	0.000176702463506731	0.00519802968961211	-1.00823678718954	1.44771604161903	0.00117102070652752	0.014820730816989	-2.45595282880858
chr1	36682884	36683083	200	-	utr5	Fam178b	0.435600557663208	0.526009529729974	0.409628890345703	1	0.567362378599174	0.700008734053956	0.123107530756403	-0.484139100333336	0.0851553037266814	0.286338636608629	0.60724663108974
chr1	36698511	36699008	498	-	utr3	Actr1b	0.0612079727324296	0.122067075048548	0.082381776467997	1	0.203252304709244	0.340573645563844	0.109074711446587	-0.157602702631811	0.447459583967901	0.719131474234126	0.266677414078398
chr1	36702569	36706615	4047	-	exon	Actr1b	0.085020346131409	0.153595816352898	0.091144269171319	1	0.106627901734576	0.221126447661977	0.766824116261018	-0.157602702631811	0.447459583967901	0.719131474234126	0.924426818892829
chr1	36792589	36794174	1586	-	utr3	Tmem131	0.902480706727478	0.926958339984075	0.928502826936285	1	0.971946790451565	0.978094668570672	-0.588080809292263	-0.190486854764092	0.364758328854506	0.649938553535237	-0.397593954528172
chr1	36796269	36800970	4702	-	exon	Tmem131	0.00179608831664183	0.0123223241866756	0.00422205253430281	1	0.00560779921507236	0.0386733025969901	1.06924302770662	-0.190486854764092	0.364758328854506	0.649938553535237	1.25972988247071
chr1	36801916	36808366	6451	-	exon	Tmem131	0.441461090170109	0.531309179961835	0.48650201294131	1	0.650131415103393	0.767141374435395	-0.590931789036026	-0.190486854764092	0.364758328854506	0.649938553535237	-0.400444934271934
chr1	36939340	36939540	201	-	utr5	Tmem131	0.94649192840592	0.96037165196835	0.975860343829514	1	0.896796088071439	0.935462795728028	0.481529151401058	-0.190486854764092	0.364758328854506	0.649938553535237	0.67201600616515
chr1	37420215	37428562	8348	-	utr3	Coa5	0.930896328754372	0.948410841054548	0.95085119976417	1	0.86243091933183	0.916021969189971	0.139164625485329	0.075548053930112	0.751143933980928	0.903134521498171	0.0636165715552166
chr1	37439939	37440189	251	-	utr3	Mgat4a	0.391554653508911	NA	0.2598622378304	1	0.34072680466739	0.487682810598463	-0.870330376435846	-0.388851617373038	0.264700139686758	0.549683526083597	-0.481478759062808
chr1	37444482	37444632	151	-	utr3	Mgat4a	0.00179534212159452	NA	6.72051761571824e-05	1	0.00154376493633293	0.018521734869783	-2.88381520855828	-0.388851617373038	0.264700139686758	0.549683526083597	-2.49496359118524
chr1	37536256	37540966	4711	-	utr5	Mgat4a	0.697049355323489	NA	0.599769655987706	1	0.746242228256267	0.839261086339827	0.706916436511144	-0.388851617373038	0.264700139686758	0.549683526083597	1.09576805388418
chr1	37612025	37612274	250	-	utr3	2010300C02Rik	0.433854983988044	NA	0.32515511090211	1	0.518448570853693	0.657679958695129	0.400460183576109	1.20108514994231	0.0198095675706517	0.112295293615903	-0.8006249663662
chr1	37623949	37624446	498	-	exon	2010300C02Rik	0.0276753244511069	0.0702608808279203	0.0108125041302352	1	0.0648762312308656	0.16127285772044	-0.191094194491127	1.20108514994231	0.0198095675706517	0.112295293615903	-1.39217934443344
chr1	37624645	37624745	101	-	exon	2010300C02Rik	0.772203453807273	NA	0.824577932612602	1	0.934194037839453	0.955792259674163	-0.0525534179419074	1.20108514994231	0.0198095675706517	0.112295293615903	-1.25363856788422
chr1	37625143	37625341	199	-	exon	2010300C02Rik	0.716744067161661	NA	0.657271570778547	1	0.78603690764349	0.868361177410244	-0.445251554752867	1.20108514994231	0.0198095675706517	0.112295293615903	-1.64633670469518
chr1	37625441	37625540	100	-	exon	2010300C02Rik	0.741066888351398	NA	0.562697728456318	1	0.746847916225149	0.839485782756922	-0.0402925566772721	1.20108514994231	0.0198095675706517	0.112295293615903	-1.24137770661958
chr1	37879008	37879255	248	-	utr3	Mitd1	1.55090082465139e-08	5.538754204445e-06	2.27324512100755e-08	0.000610570907051418	5.83536814547279e-06	0.00057895034438128	-2.95248460138511	-0.412899586967361	0.116106336116913	0.346040552041004	-2.53958501441775
chr1	37882656	37890312	7657	-	utr5	Mitd1	0.00446504675520379	0.0215647819820768	0.00836998355709723	1	0.00305837801047829	0.0274010694994102	1.13154264424568	-0.412899586967361	0.116106336116913	0.346040552041004	1.54444223121304
chr1	37986233	37986383	151	-	utr3	Txndc9	0.557686385369974	NA	0.401754224532276	1	0.566478693273327	0.699275176807306	-1.3817977868724	-0.545985369211664	0.00873118094436146	0.064163618028624	-0.835812417660737
chr1	37986681	37986979	299	-	utr3	Txndc9	0.432947994439049	NA	0.370078503870143	1	0.488540424725617	0.630932628829322	-1.40653878009999	-0.545985369211664	0.00873118094436146	0.064163618028624	-0.860553410888331
chr1	37987178	37987278	101	-	utr3	Txndc9	0.349943917541611	0.44291694121258	0.310123527601349	1	0.386724071968521	0.533942963552486	-2.04953090279062	-0.545985369211664	0.00873118094436146	0.064163618028624	-1.50354553357896
chr1	37993995	37994194	200	-	exon	Txndc9	0.892122260589473	0.918951790053281	0.89916561638627	1	0.810311585985347	0.883883630670129	-0.549523017829403	-0.545985369211664	0.00873118094436146	0.064163618028624	-0.00353764861773964
chr1	37995636	37996003	368	-	utr5	Txndc9	0.786467383392557	0.833758807649137	0.791182323723554	1	0.729613948964911	0.82725483235264	-0.454729162101968	-0.545985369211664	0.00873118094436146	0.064163618028624	0.0912562071096962
chr1	38085613	38092163	6551	-	exon	Rev1	0.0262772918483705	0.067842484789135	0.0430927945859434	1	0.0341579082290404	0.108970536136	-0.966410380232497	0.118937303254139	0.653236891113425	0.852097965957509	-1.08534768348664
chr1	38107644	38121167	13524	-	utr5	Rev1	0.0162776154858543	0.0496350420703569	0.0125615704526406	1	0.0346044429100669	0.109756948982301	1.23797896590777	0.118937303254139	0.653236891113425	0.852097965957509	1.11904166265363
chr1	38181349	38181448	100	-	exon	Aff3	0.113745398982122	NA	0.018571623074053	1	0.0211321387979585	0.0823926647129799	3.6938584372756	1.96074770529007	5.61016842640401e-07	3.36610105584241e-05	1.73311073198553
chr1	38209615	38209913	299	-	exon	Aff3	0.0427460934398677	NA	0.015209019693855	1	0.0673573563825586	0.164866716604048	0.529034420027872	1.96074770529007	5.61016842640401e-07	3.36610105584241e-05	-1.4317132852622
chr1	38210409	38210509	101	-	exon	Aff3	0.533634616681753	NA	0.3697252467936	1	0.526484556791639	0.665053719740619	2.45245386338899	1.96074770529007	5.61016842640401e-07	3.36610105584241e-05	0.491706158098924
chr1	38535260	38535478	219	-	utr3	Aff3	0.261212884346405	NA	0.151278834419068	1	0.154109012478443	0.282295204967155	0.928277794253947	1.96074770529007	5.61016842640401e-07	3.36610105584241e-05	-1.03246991103612
chr1	38797472	38798068	597	-	utr3	Lonrf2	0.261174377481128	0.352494740196623	0.233439985287604	1	0.414932350642918	0.56115316693004	0.68265452952245	1.08500327153444	0.0126069860977717	0.0829841342237073	-0.402348742011988
chr1	38836363	38836612	250	-	utr5	Lonrf2	0.0676017292165431	NA	0.0152637170610813	1	0.0694351518917767	0.167932259504741	3.18072477009813	1.08500327153444	0.0126069860977717	0.0829841342237073	2.09572149856369
chr1	38863967	38864266	300	-	utr3	Chst10	0.00498810304514196	0.0231613776144678	0.00452045820653899	1	0.00144847940364722	0.0177904710079334	-1.82655243722346	0.617973004335583	0.0268187885684112	0.136433334726949	-2.44452544155905
chr1	38864515	38865263	749	-	utr3	Chst10	0.000692059604199727	0.00702343220808317	0.000646140252843418	1	0.00481606955886167	0.0354377838612791	-1.58970043260425	0.617973004335583	0.0268187885684112	0.136433334726949	-2.20767343693983
chr1	38865362	38866010	649	-	utr3	Chst10	0.000176952049431942	0.00303043709354718	0.000130077781786838	1	0.00141521135479799	0.0175772007644948	-1.11591040569482	0.617973004335583	0.0268187885684112	0.136433334726949	-1.7338834100304
chr1	39372540	39372639	100	-	utr3	Tbc1d8	0.058416829991226	0.118246655366857	0.0415623347981773	1	0.0685414886605048	0.166655363141164	-1.90510317426241	-0.195568807013217	0.538191986657482	0.784997915712894	-1.70953436724919
chr1	39551854	39552002	149	-	utr3	Rnf149	0.0630411382872788	0.124693571889413	0.0534498512524297	1	0.127794129428068	0.249238412732662	0.833397613510297	0.655350266936451	0.00809167292299278	0.0609050368252604	0.178047346573846
chr1	39577057	39577256	200	-	exon	Rnf149	0.776965352223095	0.825995559557325	0.814294805006263	1	0.926215937334092	0.951327023405354	1.01328179213628	0.655350266936451	0.00809167292299278	0.0609050368252604	0.357931525199829
chr1	40772336	40772685	350	-	utr3	Mfsd9	0.241519678330206	NA	0.17945183877999	1	0.291657881958247	0.437137269201816	-2.43979269778828	0.663979457606246	0.463545177825177	0.732039754489066	-3.10377215539453
chr1	40773530	40773680	151	-	utr3	Mfsd9	0.170285843717924	NA	0.0700629913898837	1	0.217498368678871	0.356708468870855	-1.76257160427185	0.663979457606246	0.463545177825177	0.732039754489066	-2.42655106187809
chr1	40773779	40773928	150	-	utr3	Mfsd9	0.0770197345768322	NA	0.027709418429831	1	0.088401212889995	0.196012156603438	-3.03986131183652	0.663979457606246	0.463545177825177	0.732039754489066	-3.70384076944276
chr1	40774078	40774177	100	-	utr3	Mfsd9	0.129017538834907	NA	0.0543558183127382	1	0.153704497166024	0.281726962662955	-2.56731708553652	0.663979457606246	0.463545177825177	0.732039754489066	-3.23129654314276
chr1	40774277	40774476	200	-	utr3	Mfsd9	0.216851807328968	NA	0.0863839747428787	1	0.250689038465581	0.393456555238442	-1.38350023247517	0.663979457606246	0.463545177825177	0.732039754489066	-2.04747969008142
chr1	43049394	43051864	2471	-	utr3	Tgfbrap1	0.000110924313562483	0.00222661223596783	0.000119047898724093	1	0.00319629951591659	0.0280937904820037	-1.33404406427312	0.311161957986834	0.273566687764684	0.560259808886538	-1.64520602225995
chr1	43060082	43060281	200	-	exon	Tgfbrap1	0.153350176933765	0.236082249644934	0.12554604385789	1	0.0897277494494702	0.197893706475207	1.73527589075039	0.311161957986834	0.273566687764684	0.560259808886538	1.42411393276356
chr1	43075200	43092426	17227	-	utr5	Tgfbrap1	0.0146681705330444	0.0463523971700749	0.0118788918716295	1	0.00340351612284824	0.0289864865362751	-1.042858863131	0.311161957986834	0.273566687764684	0.560259808886538	-1.35402082111783
chr1	43098487	43098587	101	-	utr5	Tgfbrap1	0.189994356464816	NA	0.0963013706979711	1	0.327600682434459	0.474758227649656	-0.877881434796615	0.311161957986834	0.273566687764684	0.560259808886538	-1.18904339278345
chr1	43750313	43753817	3505	-	utr3	Uxs1	0.75937693118876	0.811317214545307	0.732932733112199	1	0.627332641205998	0.749490524528582	0.683124672928415	0.50667872101058	0.0726858763454899	0.260114392516885	0.176445951917835
chr1	43764923	43771794	6872	-	utr3	Uxs1	0.00357959831226795	0.018803129178066	0.0035131136371221	1	0.0112419446251789	0.0570628969486851	2.11646888692996	0.50667872101058	0.0726858763454899	0.260114392516885	1.60979016591938
chr1	43790490	43797290	6801	-	utr3	Uxs1	4.39596507343922e-05	0.00121331836972364	2.10385446219679e-05	0.553902802807171	0.000102127705358433	0.00364317340728573	2.5589073823041	0.50667872101058	0.0726858763454899	0.260114392516885	2.05222866129352
chr1	44099959	44101523	1565	-	utr5	Tex30	0.075985269598591	0.141499466673279	0.0847366277675152	1	0.0523731401951219	0.141751220095253	1.21680341365756	-0.58179268506619	0.0785626834541702	0.273310409153377	1.79859609872375
chr1	44101997	44102293	297	-	utr5	Tex30	0.310588456491734	NA	0.184900902397015	1	0.087406918999479	0.194826569850016	1.9135722092749	-0.58179268506619	0.0785626834541702	0.273310409153377	2.49536489434109
chr1	44117134	44118758	1625	-	utr5	Kdelc1	0.268445272972219	0.360106809201792	0.251786152172488	1	0.294642632317743	0.44056486889199	-0.29650986350515	0.282199331443644	0.308928867782543	0.597006081223238	-0.578709194948794
chr1	46809842	46809942	101	-	utr3	Slc39a10	0.000556067453565684	0.00614511277766975	0.000711304312129527	1	0.00467597086216892	0.0348069846542458	-2.01939879702457	0.242940536142767	0.374884114912618	0.658688630867987	-2.26233933316734
chr1	46832702	46853483	20782	-	utr5	Slc39a10	0.381104713285515	0.474072334641605	0.447417239389019	1	0.605908870035681	0.731492604222951	-0.285567988970155	0.242940536142767	0.374884114912618	0.658688630867987	-0.528508525112922
chr1	51471311	51473153	1843	-	exon	Nabp1	0.0340027207128817	0.0809678439088126	0.0464624632230903	1	0.0550193423834519	0.145758701218235	0.601299652644307	-0.446338446560002	0.150374967774057	0.404156955393415	1.04763809920431
chr1	51474590	51475676	1087	-	utr5	Nabp1	0.00101672795142749	0.00880222451439493	0.000799699544724127	1	0.000668673561815162	0.0114511192682136	1.26218318681057	-0.446338446560002	0.150374967774057	0.404156955393415	1.70852163337057
chr1	51478075	51478375	301	-	utr5	Nabp1	0.268423376867309	0.360098676345969	0.199236374051874	1	0.17598405613877	0.309341221064534	1.20545879631918	-0.446338446560002	0.150374967774057	0.404156955393415	1.65179724287918
chr1	51883174	51896012	12839	-	utr5	Myo1b	0.0282848383467991	0.0713410312211659	0.0178932094824381	1	0.00679982689206484	0.043038358203142	1.38664959064046	-0.56163454611807	0.0171415834488632	0.102427986346076	1.94828413675853
chr1	51915821	51915921	101	-	utr5	Myo1b	0.0178304086910311	0.0525689635545915	0.00763482251900422	1	0.00416549202189821	0.0326134134898337	1.36282674877761	-0.56163454611807	0.0171415834488632	0.102427986346076	1.92446129489568
chr1	52187656	52188680	1025	-	utr3	Gls	0.00438660962744801	0.0213081295935605	0.00627225830960464	1	0.0104035852796098	0.0544628499635646	-1.23293782751514	0.552390848110734	0.118240865806512	0.34975691285432	-1.78532867562587
chr1	52232684	52233182	499	-	utr5	Gls	0.392065943186266	0.484500964240668	0.430024422650485	1	0.48482327259537	0.627427961603375	0.993053302724664	0.552390848110734	0.118240865806512	0.34975691285432	0.44066245461393
chr1	52458994	52459144	151	-	utr3	Nab1	0.0328908277188276	0.0792663023004446	0.0115849417385284	1	0.0509187965652384	0.139343886335834	-1.9477470804465	0.228284879129428	0.62774862438069	0.837989590188587	-2.17603195957593
chr1	52489923	52490423	501	-	exon	Nab1	0.162385377137152	0.245979128295607	0.108483194573506	1	0.193781929657125	0.329676964230012	-0.730406284900655	0.228284879129428	0.62774862438069	0.837989590188587	-0.958691164030083
chr1	52788756	52788855	100	-	utr3	Inpp1	0.288728082263566	NA	0.179365713474745	1	0.179677599088919	0.313509480090371	1.77760928657239	0.753765317623505	0.0234730492703286	0.125365380629173	1.02384396894888
chr1	52789551	52790147	597	-	utr3	Inpp1	0.00036825350273043	0.00472542011488082	0.000154080589082476	1	0.000800987788730922	0.0126907240280544	-1.44990516076372	0.753765317623505	0.0234730492703286	0.125365380629173	-2.20367047838722
chr1	52925310	52952836	27527	-	utr5	1700019D03Rik	0.0454500124350743	0.099162474367891	0.0457665129114796	1	0.0344080721218928	0.109386349270962	-1.78278290689974	-1.15746539573909	1.24951445691802e-05	0.000414043654133291	-0.625317511160647
chr1	53196918	53207276	10359	-	exon	Pms1	0.179892823198431	0.265634494091801	0.22163344093332	1	0.209900499720446	0.348477600245979	-0.957432898185949	0.000734549314692983	0.998135003508683	0.99907744543663	-0.958167447500642
chr1	53264907	53265306	400	-	exon	Pms1	0.598223169863101	NA	0.539529967057805	1	0.71567188718965	0.817428633426853	0.37886934061918	0.000734549314692983	0.998135003508683	0.99907744543663	0.378134791304487
chr1	53281982	53282181	200	-	utr5	Pms1	0.0524858974273896	0.109552750109317	0.0241262621186981	1	0.0513650873393023	0.14003783241653	1.69837442365312	0.000734549314692983	0.998135003508683	0.99907744543663	1.69763987433843
chr1	53347016	53347314	299	-	exon	Gm28551	0.000230768620786967	0.00358250562631945	0.000681763037615832	1	0.00205615780508258	0.0218168567108347	-1.65877632954141	-2.5463384464358	0.54259814903986	NA	0.887562116894392
chr1	53771737	53785124	13388	-	utr5	Stk17b	0.0535693128987951	0.11108013158801	0.0461386486000463	1	0.00941074123915536	0.0519082181071275	1.73391985645562	-0.0851504926099864	0.806030757898465	0.928712537550152	1.81907034906561
chr1	54434111	54438872	4762	-	exon	Gtf3c3	0.000281446877708711	0.00401061800734914	0.000389252400399164	1	0.00196348985125071	0.0212872385607169	1.14356260806703	-0.482748115439847	0.0532925018298807	0.212354380070965	1.62631072350688
chr1	55006219	55007515	1297	-	exon	Sf3b1	0.00182341725534019	0.0124414968305832	0.00284424628406147	1	0.00256793700752378	0.0249109473227537	1.31979690292817	-0.457493425431538	0.0353466688929622	0.162814704339979	1.77729032835971
chr1	55012148	55012248	101	-	exon	Sf3b1	0.00610126681021158	0.0263556460542142	0.00778408551106437	1	0.00213406915976386	0.0222657033366593	1.42976274975349	-0.457493425431538	0.0353466688929622	0.162814704339979	1.88725617518502
chr1	55016890	55027431	10542	-	utr5	Sf3b1	0.000621367879670415	0.00659941596926793	0.000947704926914655	1	0.00113784384996937	0.0156182949861453	1.6848593514023	-0.457493425431538	0.0353466688929622	0.162814704339979	2.14235277683384
chr1	55444691	55445024	334	-	exon	Gm6644	0.050879684471448	0.107104467228262	0.0413641416003422	1	0.106333549832555	0.220839653510576	0.5189923524179	NA	NA	NA	NA
chr1	56796875	56796975	101	-	exon	Satb2	0.550028975718887	NA	0.423296049531951	1	0.692998588247503	0.800543632318394	-0.622792854635105	1.09949932715726	0.179812160117367	0.447153555263724	-1.72229218179236
chr1	56972366	56972466	101	-	utr5	Satb2	0.226066485820996	NA	0.101355601466145	1	0.697620267483936	0.804017151692769	-1.239871788577	1.09949932715726	0.179812160117367	0.447153555263724	-2.33937111573426
chr1	57406510	57407101	592	-	utr5	Tyw5	0.177849030853174	0.263334668534749	0.174673677244515	1	0.284196888611446	0.429088148253366	-0.27164596335315	-0.460449970826649	0.198743039997163	0.472627824029348	0.188804007473499
chr1	57956648	57960127	3480	-	utr3	Kctd18	0.0507447933092809	0.106877662248337	0.0454286816636571	1	0.136984867578599	0.260806694135801	-0.534666304077442	0.838652286184512	0.0211465505328054	0.117141605915009	-1.37331859026195
chr1	58015713	58017908	2196	-	utr5	Kctd18	0.348851443879535	0.441903107282626	0.406863512705686	1	0.360478471524017	0.507989187925944	-0.915042910566589	0.838652286184512	0.0211465505328054	0.117141605915009	-1.7536951967511
chr1	58417329	58419819	2491	-	utr3	Clk1	0.0383885750360625	0.0882335888878391	0.0462342231191227	1	0.0222608913408461	0.084954583257848	0.56014019650115	-0.654064702517022	0.0117982208267693	0.0792709952323946	1.21420489901817
chr1	58421165	58421682	518	-	exon	Clk1	0.136715282970015	0.216828157258058	0.143632639343221	1	0.0493650233718729	0.136466932284551	0.628569312400957	-0.654064702517022	0.0117982208267693	0.0792709952323946	1.28263401491798
chr1	58421832	58424016	2185	-	utr5	Clk1	0.0115931359792957	0.0396946158733177	0.0152521315626251	1	0.00629529607900956	0.0412086223862876	0.78337353670953	-0.654064702517022	0.0117982208267693	0.0792709952323946	1.43743823922655
chr1	58434384	58438877	4494	-	exon	Ppil3	0.00389323469420216	0.0197148634762072	0.00874640326157486	1	0.013872808882506	0.0643364849552788	0.815684912638976	-0.391702980616922	0.121285801366229	0.35487597509926	1.2073878932559
chr1	58445237	58445486	250	-	utr5	Ppil3	0.00359754282575773	0.0188574905948882	0.0028334177168057	1	0.0206672339539099	0.0813157615908095	1.58084335964639	-0.391702980616922	0.121285801366229	0.35487597509926	1.97254634026331
chr1	58463710	58463859	150	-	utr3	Orc2	9.5513146462754e-11	1.67096576154032e-07	9.3508523219136e-09	0.00025131350700375	1.93304527159803e-09	2.00555049611131e-06	-2.95778934556352	-0.101762526363096	0.66301388401352	0.856221650036946	-2.85602681920043
chr1	58529850	58530000	151	-	utr3	Fam126b	0.5060226070439	NA	0.390318091332003	1	0.582311165670875	0.712473279244269	-1.37810616191926	-0.669102205840712	0.124525661404483	0.361022895859488	-0.709003956078546
chr1	58558002	58562475	4474	-	utr5	Fam126b	0.095467864557911	NA	0.0108513309327949	1	0.00467879783860036	0.0348183884545939	2.30075121338579	-0.669102205840712	0.124525661404483	0.361022895859488	2.9698534192265
chr1	58901497	58901647	151	-	utr3	Trak2	0.956123931459002	0.967525097805209	0.947654327625527	1	0.800306427164402	0.878458416295949	-0.0939128840397659	1.056618645866	2.94570722651111e-06	0.000125214027296012	-1.15053152990576
chr1	58902745	58904042	1298	-	utr3	Trak2	0.000743853316707838	0.00735221902733001	0.00205875066277368	1	0.0116308351990765	0.0580936775027993	-0.292071557492173	1.056618645866	2.94570722651111e-06	0.000125214027296012	-1.34869020335817
chr1	58946479	58973380	26902	-	utr5	Trak2	0.326555891631603	0.419265024465256	0.275610655784473	1	0.242808245875244	0.385360091307933	2.56321209227801	1.056618645866	2.94570722651111e-06	0.000125214027296012	1.50659344641201
chr1	59163026	59163426	401	-	utr3	Als2	1.08911306607715e-07	1.93513269232755e-05	2.3417947414934e-07	0.00627483900983156	0.000162568134768052	0.00493106410753758	-1.9170680197591	0.78779912516464	9.05704813345015e-05	0.00207302608768765	-2.70486714492374
chr1	59163826	59164175	350	-	utr3	Als2	0.0906478756046718	0.16073636635561	0.0878086515024352	1	0.0881914804316872	0.195708512245524	-0.617381786316586	0.78779912516464	9.05704813345015e-05	0.00207302608768765	-1.40518091148123
chr1	59178610	59179120	511	-	exon	Als2	0.0186751039265726	0.0541976690563722	0.0225706761739016	1	0.0167082328294951	0.0716825045614545	2.15488632630177	0.78779912516464	9.05704813345015e-05	0.00207302608768765	1.36708720113713
chr1	59180132	59183200	3069	-	exon	Als2	0.0204512773285921	0.0575667226987313	0.0236429746439811	1	0.00100877968226686	0.0146137173044769	2.18464003084219	0.78779912516464	9.05704813345015e-05	0.00207302608768765	1.39684090567755
chr1	59207839	59216429	8591	-	utr5	Als2	0.185121893903313	0.27150327184817	0.199812965835222	1	0.307728062026858	0.454085088837942	0.28845300536695	0.78779912516464	9.05704813345015e-05	0.00207302608768765	-0.49934611979769
chr1	59217978	59218128	151	-	exon	Als2	0.168043696470538	0.2525152156478	0.171677613191109	1	0.165507904834778	0.296608080870005	1.37955662095997	0.78779912516464	9.05704813345015e-05	0.00207302608768765	0.591757495795332
chr1	59639489	59639983	495	-	utr3	Sumo1	4.22563581472461e-09	2.39996329340559e-06	1.08660238588817e-07	0.00291481090014502	1.00163718391843e-08	6.73275474100371e-06	-3.0355725229782	-0.459726258682899	0.0481580657838346	0.198066177469199	-2.5758462642953
chr1	59642429	59644083	1655	-	exon	Sumo1	0.00144224368876365	0.0108461156461973	0.00430316950542335	1	0.00172487357080515	0.0197768339864555	0.769471655777027	-0.459726258682899	0.0481580657838346	0.198066177469199	1.22919791445993
chr1	59644577	59670785	26209	-	utr5	Sumo1	0.000796483073315592	0.00765937189700487	0.00168956340365995	1	0.000692468672349903	0.0116794456169084	1.05031410832867	-0.459726258682899	0.0481580657838346	0.198066177469199	1.51004036701157
chr1	60070731	60071080	350	-	utr3	Wdr12	0.547346340674047	NA	0.530182678013465	1	0.741278494544903	0.835732001508596	-1.75707628184562	-0.59679840006459	0.00265867002974082	0.0271586904757128	-1.16027788178103
chr1	60097717	60097817	101	-	utr5	Wdr12	0.0016983048093509	0.0118903598419252	0.0027060557418965	1	0.0078409906273788	0.0466934031004061	1.13646489514296	-0.59679840006459	0.00265867002974082	0.0271586904757128	1.73326329520755
chr1	60098346	60098446	101	-	utr5	Wdr12	0.975224100555951	NA	0.970273011763917	1	0.84127415421597	0.903436441442856	3.85739799505413	-0.59679840006459	0.00265867002974082	0.0271586904757128	4.45419639511872
chr1	60483292	60483392	101	-	utr3	Raph1	0.58972816269694	0.666060927432268	0.56455670410988	1	0.706526912598708	0.810875873950632	-0.508509361742396	0.416515551960261	0.116392431051982	0.346468281898306	-0.925024913702657
chr1	60488241	60489991	1751	-	utr3	Raph1	0.129430203421327	0.207898235497651	0.153469497197006	1	0.168470639209192	0.300137163823055	-0.641350049515023	0.416515551960261	0.116392431051982	0.346468281898306	-1.05786560147528
chr1	60490091	60490291	201	-	exon	Raph1	0.943399895949765	0.958102341412231	0.979798938890926	1	0.63275477568741	0.753749397630029	1.04869339474327	0.416515551960261	0.116392431051982	0.346468281898306	0.632177842783005
chr1	60525692	60525992	301	-	exon	Raph1	0.00313437445215841	0.0173527454151506	0.00331759012455015	1	0.0279613455737111	0.0965327039599858	0.0689610505568036	0.416515551960261	0.116392431051982	0.346468281898306	-0.347554501403457
chr1	60526092	60567104	41013	-	utr5	Raph1	0.125010545960189	0.202457797249346	0.122941945030542	1	0.0892941809392808	0.197276305909157	2.06576337648672	0.416515551960261	0.116392431051982	0.346468281898306	1.64924782452646
chr1	63048378	63048578	201	-	utr3	Ino80d	0.481624019819638	0.568603357701309	0.487060355984856	1	0.690825302971993	0.798777254161309	-0.802675996861941	-0.0641024280262797	0.793818815097295	0.923619689100516	-0.738573568835662
chr1	63057908	63060144	2237	-	utr3	Ino80d	0.00200202253148276	0.0132245130506862	0.00227392920083306	1	0.00551694278767307	0.0384203117356888	-0.899796563861975	-0.0641024280262797	0.793818815097295	0.923619689100516	-0.835694135835696
chr1	63074352	63074502	151	-	exon	Ino80d	0.0149379132716537	0.0469187466965913	0.00898248210599684	1	0.0290397032062133	0.0986968145753328	1.13612083510795	-0.0641024280262797	0.793818815097295	0.923619689100516	1.20022326313423
chr1	63079058	63091854	12797	-	utr5	Ino80d	0.0423958273446943	0.0946415686396135	0.0384329113758099	1	0.0533323897329546	0.143323134707641	-1.35056642211163	-0.0641024280262797	0.793818815097295	0.923619689100516	-1.28646399408536
chr1	63114467	63114567	101	-	utr5	Ino80d	0.22202689278697	NA	0.104927245402467	1	0.241800272755832	0.384304778245909	-0.306057942394399	-0.0641024280262797	0.793818815097295	0.923619689100516	-0.241955514368119
chr1	63170070	63172216	2147	-	utr5	Ndufs1	0.07447312913608	0.139621960053732	0.0953566956766622	1	0.0552727833373129	0.14621402258858	1.10245650016627	-0.416019065474178	0.0378366726038149	0.169613201191695	1.51847556564045
chr1	63176434	63176633	200	-	utr5	Ndufs1	0.0115989566131842	0.0397014945550637	0.0146065698031989	1	0.0425443709401732	0.124403534689335	1.20867154834144	-0.416019065474178	0.0378366726038149	0.169613201191695	1.62469061381562
chr1	64035382	64041992	6611	-	utr3	Klf7	0.963601816375029	0.973057282204834	0.917927312156335	1	0.820217782082744	0.889959463553622	-0.460004587604425	-0.267019987388015	0.364088032803353	0.649425436539379	-0.192984600216411
chr1	64042391	64121422	79032	-	utr5	Klf7	0.129134263815137	0.207525477808625	0.133960835820739	1	0.154578743800974	0.282924348847978	-0.813060460107447	-0.267019987388015	0.364088032803353	0.649425436539379	-0.546040472719433
chr1	64607655	64607950	296	-	utr3	Mettl21a	0.000199686218584181	0.00325755577805264	8.29995413800925e-05	1	0.00029364367737692	0.00706288810695571	-2.0903955806529	-0.0674226360780349	0.853419045808064	0.944357140853186	-2.02297294457487
chr1	64679971	64680120	150	-	exon	2810408I11Rik	0.00206499123148342	0.0134838057931747	0.00274780104158574	1	0.000210904363262606	0.00578631185208336	-1.94217150811199	0.0272505238519882	0.946714212248623	0.979370997900844	-1.96942203196398
chr1	64730807	64731055	249	-	utr3	Fzd5	0.0562059169945597	0.114881924167096	0.0718276785918014	1	0.0879523204285384	0.195367908446026	-2.42115907522647	-0.2974728500673	0.150284185632203	0.404120882795558	-2.12368622515917
chr1	64731453	64731652	200	-	utr3	Fzd5	0.293616259833737	0.386710365844259	0.330178204448953	1	0.495234504192605	0.636155468645864	-1.84011013297593	-0.2974728500673	0.150284185632203	0.404120882795558	-1.54263728290863
chr1	64734736	64737701	2966	-	utr3	Fzd5	0.0187036099967279	0.0542504509000306	0.0247968868191599	1	0.0270680667054027	0.0948493561199221	-0.572684741013269	-0.2974728500673	0.150284185632203	0.404120882795558	-0.275211890945969
chr1	64794151	64794849	699	-	utr3	Plekhm3	0.0706396124374009	0.134653985890856	0.0640895077495496	1	0.0349768463749114	0.110533905557386	-1.96849130408863	-0.23786395221547	0.445888690710869	0.717952193325728	-1.73062735187316
chr1	64921881	64922380	500	-	exon	Plekhm3	0.960989913126375	0.971195947130873	0.983073935778586	1	0.95652539513129	0.968683256899979	-0.761823821332239	-0.23786395221547	0.445888690710869	0.717952193325728	-0.523959869116769
chr1	64937828	64938377	550	-	utr5	Plekhm3	0.0118845765754537	0.0403178587493351	0.00368223787102177	1	0.0160377946611685	0.0700432453189115	-1.27845617347436	-0.23786395221547	0.445888690710869	0.717952193325728	-1.04059222125889
chr1	65109527	65117131	7605	-	utr3	D630023F18Rik	0.102275092440495	0.175298999726744	0.0906884362379984	1	0.148429405838234	0.275267032333604	0.588665938731653	-0.930829028028737	0.154035861882554	0.409974966456306	1.51949496676039
chr1	66801486	66801635	150	-	exon	Kansl1l	0.319437693250924	NA	0.191544463063429	1	0.429226963154385	0.575219327036433	-0.955829671572832	-0.303540831964503	0.645179045283736	0.847527748467148	-0.652288839608328
chr1	66801735	66802033	299	-	exon	Kansl1l	0.0507952957915107	NA	0.0181987292993952	1	0.0677054198279867	0.165415322391193	-1.5832971689978	-0.303540831964503	0.645179045283736	0.847527748467148	-1.2797563370333
chr1	66853290	66857552	4263	-	exon	Acadl	0.0465060308743919	0.100760851688701	0.0488057042663333	1	0.0790187546170508	0.182822240374206	0.925151802163157	-0.344861015669409	0.22607162718561	0.505360370829382	1.27001281783257
chr1	69538789	69538989	201	-	exon	Ikzf2	0.768837706293878	NA	0.999509592538635	1	NA	NA	-0.801019233594246	-0.244449909669917	0.904564310407088	NA	-0.556569323924329
chr1	71030426	71030674	249	-	utr3	Bard1	0.00197655762584661	0.0130972863333703	0.00275050204692104	1	0.00320875069388861	0.0281263029553419	-1.84126298320312	0.0568516112810508	0.810536764863239	0.92984729368974	-1.89811459448417
chr1	71074769	71075464	696	-	exon	Bard1	0.806572675169435	0.850159074541339	0.807722357411438	1	0.601058713195831	0.72782354658842	0.15360085407614	0.0568516112810508	0.810536764863239	0.92984729368974	0.0967492427950895
chr1	71102749	71102848	100	-	utr5	Bard1	0.494586103924873	0.580829108204107	0.437687854687455	1	0.58416433721863	0.71382435448118	1.50067616637509	0.0568516112810508	0.810536764863239	0.92984729368974	1.44382455509404
chr1	72159839	72160832	994	-	utr3	Mreg	0.000128918323742416	0.0024648346275842	0.000580482665913942	1	0.0113973153251552	0.0575041503372953	-1.78770679280089	-0.199325793943795	0.344933192441541	0.632123824884599	-1.5883809988571
chr1	72192195	72212257	20063	-	utr5	Mreg	0.0227625082755271	0.0616785603835217	0.0213713447884447	1	0.118710573704978	0.236778278576094	0.695449485766405	-0.199325793943795	0.344933192441541	0.632123824884599	0.8947752797102
chr1	72277398	72284167	6770	-	exon	Pecr	0.0053883168611744	0.0243099564319955	0.00515007013312256	1	0.0339027395098972	0.108607524985417	0.0826284504291002	-1.19905486989205	6.58354326282154e-07	3.80905003063246e-05	1.28168332032115
chr1	73913572	73913672	101	-	utr3	Tns1	0.334939478169386	0.427951042247548	0.256349904632208	1	0.395755727782662	0.542902021664732	-2.10699955390467	-0.712638611773049	0.000786275138806231	0.0110335818323338	-1.39436094213162
chr1	73913922	73914670	749	-	utr3	Tns1	0.206196678489064	0.293970093974728	0.209252237966206	1	0.194602509225204	0.330396245299759	-1.48309978892911	-0.712638611773049	0.000786275138806231	0.0110335818323338	-0.770461177156063
chr1	73924766	73925165	400	-	exon	Tns1	0.0458003043286525	0.0996781168752674	0.0420821243016811	1	0.0366076133828629	0.113670042848485	-2.13738490780643	-0.712638611773049	0.000786275138806231	0.0110335818323338	-1.42474629603339
chr1	73953183	73953932	750	-	utr5	Tns1	0.0229492172995429	0.0620168784509866	0.0231056704109644	1	0.0285890122110256	0.0977955179793697	-1.82281227546714	-0.712638611773049	0.000786275138806231	0.0110335818323338	-1.11017366369409
chr1	74282108	74282257	150	-	exon	Aamp	0.00448239210297799	0.0215966740008545	0.00580029400854919	1	0.0111926757700094	0.056909507077958	0.911683694319945	-0.221480826526329	0.293763047387965	0.580820995455365	1.13316452084627
chr1	74282503	74283293	791	-	exon	Aamp	0.0152586716961311	0.0475120441381585	0.0207706244275653	1	0.0224303851630752	0.085312969150538	0.8115989030451	-0.221480826526329	0.293763047387965	0.580820995455365	1.03307972957143
chr1	74283985	74284262	278	-	exon	Aamp	0.0236860907175252	0.0633137732647612	0.0255033738724908	1	0.0147685478794276	0.0667364616528017	0.817198624742768	-0.221480826526329	0.293763047387965	0.580820995455365	1.0386794512691
chr1	74295296	74295495	200	-	utr5	Tmbim1	0.104448185527471	0.177897482472198	0.0577643254720253	1	0.215909921712802	0.35496943042021	0.515640033327213	-0.764326753876929	0.00864314041042465	0.0637823119615882	1.27996678720414
chr1	74437907	74438006	100	-	utr3	Usp37	0.00152619681662466	0.0112077194466854	0.00149728970171803	1	0.0036207871655093	0.0300328164758702	-2.19201884545055	-0.0805344172904316	0.765208831713079	0.909829553976571	-2.11148442816012
chr1	74438206	74438406	201	-	utr3	Usp37	0.989418748139659	0.991817286183898	0.971967295947162	1	0.8773300707531	0.924977398334978	-0.237067699235574	-0.0805344172904316	0.765208831713079	0.909829553976571	-0.156533281945142
chr1	74438905	74439354	450	-	utr3	Usp37	0.00795883268524063	0.0310582930268407	0.0102084053095399	1	0.0458452980476626	0.130535055449275	-1.23169092021144	-0.0805344172904316	0.765208831713079	0.909829553976571	-1.15115650292101
chr1	74452730	74454004	1275	-	exon	Usp37	0.00092923900032959	0.00837914397487354	0.000992363421206051	1	0.00867837505609259	0.0495463865631436	1.3208767668199	-0.0805344172904316	0.765208831713079	0.909829553976571	1.40141118411034
chr1	74506243	74544184	37942	-	utr5	Usp37	0.319777186506513	0.412518012065662	0.372085305157753	1	0.51754208976152	0.656808938328047	-0.649849829577557	-0.0805344172904316	0.765208831713079	0.909829553976571	-0.569315412287126
chr1	74566621	74567318	698	-	utr3	Zfp142	1.58449306114018e-05	0.000616658078485782	1.32265649227798e-05	0.349340032740459	0.000243539785494312	0.00630833739170093	-1.64566506749138	0.509083154172185	0.0217331966252265	0.119438374216285	-2.15474822166356
chr1	74568621	74570290	1670	-	utr3	Zfp142	0.0054847627874601	0.0245972729102205	0.00592914795721803	1	0.00565979417829918	0.03891226935946	-1.08776364033865	0.509083154172185	0.0217331966252265	0.119438374216285	-1.59684679451084
chr1	74570639	74571286	648	-	utr3	Zfp142	0.026466546155839	0.0681145930997222	0.0236267645583029	1	0.108006045607858	0.222874109334603	-0.721609067160468	0.509083154172185	0.0217331966252265	0.119438374216285	-1.23069222133265
chr1	74571435	74572431	997	-	utr3	Zfp142	0.00251051353130866	0.0152135915914076	0.00270510642882305	1	0.0116820949292978	0.0582226761151728	-0.768331492867756	0.509083154172185	0.0217331966252265	0.119438374216285	-1.27741464703994
chr1	74578163	74579349	1187	-	utr3	Zfp142	0.560633918659783	0.640599739352866	0.500339441153088	1	0.495781846736305	0.636588879858989	0.66015607111916	0.509083154172185	0.0217331966252265	0.119438374216285	0.151072916946975
chr1	74585530	74587449	1920	-	utr5	Zfp142	0.00615933872185154	0.0265084072965863	0.00442176418413691	1	0.0471270714182479	0.132805731194981	-0.158025077054157	0.509083154172185	0.0217331966252265	0.119438374216285	-0.667108231226342
chr1	74587648	74588097	450	-	utr5	Zfp142	0.406210537278351	0.497868411797884	0.368747267000473	1	0.319539180786473	0.466901252856144	1.30092484029986	0.509083154172185	0.0217331966252265	0.119438374216285	0.79184168612768
chr1	75136548	75136748	201	-	exon	Cnppd1	0.255391645511806	0.346538630841544	0.221314928657196	1	0.355009636652041	0.502587621138555	-0.0837806868823111	-0.311198888355206	0.227643731018572	0.506991657229904	0.227418201472895
chr1	75142258	75142557	300	-	utr5	Cnppd1	0.087178275086195	0.156339340031961	0.0658613852732226	1	0.102031792888464	0.214994421268976	-1.97538027294696	-0.311198888355206	0.227643731018572	0.506991657229904	-1.66418138459176
chr1	75180101	75180300	200	-	utr5	Abcb6	0.265873463655307	0.357352413209187	0.218694627030511	1	0.200368082506623	0.33708526056536	0.183120618528699	0.619224210318867	0.445071110004853	0.716873263794825	-0.436103591790169
chr1	75181446	75182654	1209	-	utr3	Atg9a	0.00938589653102797	0.0346362883019908	0.00768543081519461	1	0.0140182470257204	0.0646831315909635	-1.54378088109826	0.488048425730801	0.0794581206858387	0.274916801044027	-2.03182930682906
chr1	75182903	75184705	1803	-	utr3	Atg9a	0.144973957714545	0.226313369110986	0.12139685459635	1	0.259212049369936	0.402624747048497	0.811043219305936	0.488048425730801	0.0794581206858387	0.274916801044027	0.322994793575135
chr1	75190407	75191550	1144	-	utr5	Atg9a	0.298699472867906	0.391997813700796	0.253093450346995	1	0.426096880414009	0.572108119162272	1.28482469048869	0.488048425730801	0.0794581206858387	0.274916801044027	0.796776264757887
chr1	75198335	75198434	100	-	utr3	Glb1l	0.0435192427495542	0.0962893411667586	0.0214561277852417	1	0.114438963900668	0.231075215133922	0.628978442184474	-1.17080470301296	0.18939036946547	0.459529303845325	1.79978314519743
chr1	75199050	75199298	249	-	utr3	Glb1l	0.00667405058313764	0.0278203688438965	0.0037465139757012	1	0.0285221656830872	0.0976786993658345	0.5770467825744	-1.17080470301296	0.18939036946547	0.459529303845325	1.74785148558736
chr1	75215067	75216645	1579	-	utr3	Tuba4a	0.00130637358987027	0.0102099156544397	0.00179938722596779	1	0.00802809800290432	0.0472130516176619	-1.37917757611065	0.0471931028829476	0.819676018771246	0.933808122650786	-1.4263706789936
chr1	75216843	75217424	582	-	utr5	Tuba4a	0.171105333376283	0.255629547196794	0.221757272461036	1	0.398856073704039	0.54603071556418	0.403357673419047	0.0471931028829476	0.819676018771246	0.933808122650786	0.356164570536099
chr1	75255750	75255900	151	-	exon	Ptprn	0.533876585163956	0.616624609028685	0.474070217951999	1	0.668787930402561	0.781253498462549	1.10452325085841	0.375764914324352	0.313827577118081	0.601025361142995	0.728758336534058
chr1	75317394	75317594	201	-	utr5	Dnpep	0.0735048625324918	0.138398964200386	0.0512926976485302	1	0.146830171301629	0.273127879048819	-0.0479685397540973	-0.736636902278355	0.000352915103857303	0.00588730230462183	0.688668362524258
chr1	75474668	75476151	1484	-	utr3	Chpf	6.41349405429033e-08	1.43002054192868e-05	3.2445221636562e-08	0.000871219091384964	9.36540447990253e-07	0.000159371917880468	-2.07880659720085	0.645913193846673	0.00580903530484923	0.0477159068984236	-2.72471979104752
chr1	75477285	75477878	594	-	utr3	Chpf	1.49366598255807e-06	0.000121757868965298	7.80023516180237e-07	0.0208531486815625	6.03351118896045e-09	4.63494329535942e-06	-1.81230685790738	0.645913193846673	0.00580903530484923	0.0477159068984236	-2.45822005175405
chr1	75486642	75487740	1099	-	exon	Obsl1	0.160510134649073	0.243838413441308	0.138519806176358	1	0.216540950806297	0.355680649051799	-1.38794113023062	-0.26501697170876	0.268376414338557	0.554396163368683	-1.12292415852186
chr1	75490814	75491512	699	-	utr3	Obsl1	0.0606037207146744	0.121255828607153	0.0423544703981177	1	0.0305170925537058	0.101699686104547	-2.25099196018665	-0.26501697170876	0.268376414338557	0.554396163368683	-1.98597498847789
chr1	75496405	75496555	151	-	utr3	Obsl1	0.912386996860709	0.934745595279206	0.925620656482055	1	0.987747902195744	0.989182726696103	-0.568525835344585	-0.26501697170876	0.268376414338557	0.554396163368683	-0.303508863635825
chr1	75497003	75497152	150	-	exon	Obsl1	0.840595209001869	0.878044221665802	0.815654750597708	1	0.792615311971147	0.872984543244384	-0.345086584023253	-0.26501697170876	0.268376414338557	0.554396163368683	-0.0800696123144929
chr1	75503447	75506452	3006	-	utr5	Obsl1	0.187209813312308	0.273790288995037	0.170180240181679	1	0.199555569989878	0.336096881127403	-0.909611343304007	-0.26501697170876	0.268376414338557	0.554396163368683	-0.644594371595247
chr1	77368577	77368676	100	-	utr3	Epha4	0.893980844784043	NA	0.854454363830016	1	0.892407543156802	0.933200100134962	-2.19580682636217	-0.537182574075852	0.147266121808768	0.399388338701603	-1.65862425228632
chr1	77369223	77369372	150	-	utr3	Epha4	0.0141405288251382	NA	0.00199177994952818	1	0.0188003743874907	0.0769501699126903	-2.99485322647778	-0.537182574075852	0.147266121808768	0.399388338701603	-2.45767065240193
chr1	77369670	77374747	5078	-	utr3	Epha4	0.917466019455602	0.938385036898667	0.878929675088056	1	0.896808458462664	0.935462795728028	-1.1727176596641	-0.537182574075852	0.147266121808768	0.399388338701603	-0.635535085588248
chr1	77506781	77514989	8209	-	utr3	Epha4	0.581430363995617	0.65926167954693	0.581256278007282	1	0.686676430338138	0.795530385319783	-0.783242658760655	-0.537182574075852	0.147266121808768	0.399388338701603	-0.246060084684802
chr1	78783234	78783481	248	-	exon	Gm6159	0.23040642227332	0.320360289891919	0.228504125699707	1	0.375235931278435	0.522879942175863	0.0080117805995075	1.06722228267503	0.0070014239698807	0.0547643570176291	-1.05921050207552
chr1	78783628	78784022	395	-	exon	Gm6159	0.0484329895527812	0.103622905117489	0.0309761976952982	1	0.0201995691153351	0.0802050926314655	2.01290851348521	1.06722228267503	0.0070014239698807	0.0547643570176291	0.94568623081018
chr1	78967932	78968030	99	-	exon	Gm5830	0.267318013955066	0.358848636015822	0.183522110555173	1	0.25003101597549	0.392939839974629	0.848042241729053	0.317400054459055	0.605506735702813	0.826000019325132	0.530642187269998
chr1	79703460	79703559	100	-	utr3	Wdfy1	0.0150027808790966	0.0470242896269699	0.00358575078823404	1	0.0123905518059729	0.0603086108629966	0.508546071388135	-0.403290730211915	0.0659460963086979	0.244227914425383	0.91183680160005
chr1	79703959	79704058	100	-	utr3	Wdfy1	0.0196758207071309	0.0560479947823495	0.0094297638615709	1	0.0279998222999434	0.0966035188218375	1.1679153146869	-0.403290730211915	0.0659460963086979	0.244227914425383	1.57120604489882
chr1	80267011	80269331	2321	-	utr3	Cul3	0.394522923758524	0.486875839982642	0.446864961683721	1	0.526184915881065	0.664796477294028	-1.11751012840464	-0.264521180675645	0.271121812097211	0.557443435354753	-0.852988947728993
chr1	80280842	80281384	543	-	exon	Cul3	0.000396840152334522	0.00496716322759716	0.00153107224977651	1	0.00350267917421216	0.0295345856881453	1.01484490619323	-0.264521180675645	0.271121812097211	0.557443435354753	1.27936608686888
chr1	82286969	82287569	601	-	exon	Irs1	0.117422764330057	0.193503798939098	0.0604562855768553	1	0.152192444311956	0.280005354469383	0.155905978231655	1.11339176977388	0.16548629602398	0.42574977013444	-0.957485791542229
chr1	82287719	82287819	101	-	exon	Irs1	0.210659122013225	NA	0.0709170345559641	1	0.449158374983788	0.594170786134765	0.422140638884064	1.11339176977388	0.16548629602398	0.42574977013444	-0.69125113088982
chr1	82290717	82290966	250	-	utr5	Irs1	0.611657315183113	NA	0.465881806879136	1	0.685312502528596	0.794360978422416	0.768249511500109	1.11339176977388	0.16548629602398	0.42574977013444	-0.345142258273775
chr1	82724969	82725169	201	-	exon	C430014B12Rik	0.00987215506744048	0.0358261405295674	0.00975232362673313	1	0.0292351183989106	0.0991031693122036	1.01642522885689	2.81364884082657	0.557385989393781	NA	-1.79722361196968
chr1	83003629	83003826	198	-	exon	Gm7553	0.0869184948220055	0.156082694649575	0.0429878006263793	1	0.136440866610226	0.26002874826688	-0.0881743578436268	0.861898282696675	0.370825191463107	0.65501244319938	-0.950072640540301
chr1	83013067	83013165	99	-	utr3	Slc19a3	0.572266808609141	NA	0.501296039593118	1	0.753766763302809	0.843833375283673	-1.58746691193176	0.301427439673739	0.759374678274645	0.906920282539673	-1.8888943516055
chr1	84036844	84037342	499	-	utr3	Pid1	0.298829520890363	0.392077985093431	0.291188592311487	1	0.458826626448692	0.603486523105663	-1.03547482409036	0.371379582079485	0.35527546855966	0.640967679110441	-1.40685440616985
chr1	84037442	84038289	848	-	utr3	Pid1	0.198050112984676	0.285350251479917	0.213535118129387	1	0.323451327580358	0.470775501794678	-0.410007053334362	0.371379582079485	0.35527546855966	0.640967679110441	-0.781386635413847
chr1	84159302	84191363	32062	-	utr5	Pid1	0.706149044456223	NA	0.555695071488064	1	0.488235640675361	0.630623416594981	1.04905931837162	0.371379582079485	0.35527546855966	0.640967679110441	0.677679736292133
chr1	84724429	84725459	1031	-	utr3	Trip12	3.02487401258654e-06	0.000196045192976585	2.71376963404337e-05	0.713260072915619	0.000989425487508743	0.014450126606544	-2.3885941988279	0.108822098320342	0.630084924648871	0.839256141272466	-2.49741629714825
chr1	84742335	84745056	2722	-	utr3	Trip12	0.000276806110653277	0.00397572350040111	0.000587411702569651	1	3.48553129633548e-05	0.00183015110989208	1.97879313362226	0.108822098320342	0.630084924648871	0.839256141272466	1.86997103530192
chr1	84750532	84751676	1145	-	utr3	Trip12	0.000596897765857305	0.00643376582411975	0.0012992660401821	1	8.65212439865277e-05	0.0032857297839912	2.22820933350836	0.108822098320342	0.630084924648871	0.839256141272466	2.11938723518802
chr1	84793525	84793675	151	-	exon	Trip12	0.0422944318575597	0.0944801359136117	0.0556937253166941	1	0.096900432285139	0.208295644615489	-0.380339910705722	0.108822098320342	0.630084924648871	0.839256141272466	-0.489162009026064
chr1	84793774	84840516	46743	-	utr5	Trip12	0.668950890618916	0.734476687522739	0.719821521754063	1	0.960887469022191	0.971108907668007	0.381361834799896	0.108822098320342	0.630084924648871	0.839256141272466	0.272539736479554
chr1	85718215	85719068	854	-	utr3	A630001G21Rik	0.655348691180701	NA	0.53891516067169	1	0.843852022453049	0.90515636031657	-1.6106549917305	0.196413258905229	0.906675680524046	NA	-1.80706825063573
chr1	86303337	86303431	95	-	exon	Gm28626	0.560404905176237	0.640466771780058	0.503102432296964	1	0.759782428773975	0.848667282723853	0.520789265093774	NA	NA	NA	NA
chr1	86350212	86351026	815	-	utr3	Ncl	0.393962294911498	0.486368715295418	0.44031983457195	1	0.621390202035391	0.744727157332501	-0.655667877888362	-0.048986748739062	0.837827206483897	0.939396210380926	-0.6066811291493
chr1	86353207	86353808	602	-	exon	Ncl	9.56248355738925e-05	0.00201040921299534	0.000278435913625853	1	0.000168674940430458	0.00504467533187288	1.43096189146909	-0.048986748739062	0.837827206483897	0.939396210380926	1.47994864020815
chr1	86356179	86358964	2786	-	utr5	Ncl	0.00909818574490502	0.0339937634953795	0.013567503491978	1	0.000560883445254004	0.0102988489472376	1.68271489364661	-0.048986748739062	0.837827206483897	0.939396210380926	1.73170164238568
chr1	86359300	86359400	101	-	utr5	Ncl	0.0126854504815434	0.0420622831756437	0.0171599621272452	1	0.0018474395393191	0.0206622664213017	1.60646738386693	-0.048986748739062	0.837827206483897	0.939396210380926	1.65545413260599
chr1	86543241	86543439	199	-	utr3	Pde6d	0.00406556609019085	0.0202903597957451	0.00410688167167874	1	0.0314221122658319	0.103345117124333	-1.76075340224275	-0.363502803574391	0.12605718791274	0.364037758299072	-1.39725059866836
chr1	86546718	86564595	17878	-	utr3	Pde6d	0.00587530189258111	0.0257559735819145	0.0101392145395253	1	0.0217991496184543	0.0838863225692543	0.479800037769682	-0.363502803574391	0.12605718791274	0.364037758299072	0.843302841344074
chr1	86582382	86582481	100	-	utr5	Pde6d	0.0194307938174893	0.0555727545009003	0.0194255861455309	1	0.0120655452251914	0.0593303161285715	0.631151553260553	-0.363502803574391	0.12605718791274	0.364037758299072	0.994654356834945
chr1	86669830	86669929	100	-	exon	Nppc	0.733534231188321	NA	0.65719257450726	1	0.681091559491289	0.791207982719476	1.40140402448899	2.14747521954277	0.0286907448582014	0.141912905383708	-0.746071195053778
chr1	87946116	87946266	151	-	utr3	Usp40	0.0122028615356564	0.0410216958359304	0.00893805461386132	1	0.0282750362964568	0.0971168754347002	-1.85569378771106	0.0123973842402107	0.962850780806489	0.985217515906984	-1.86809117195127
chr1	87946416	87946515	100	-	utr3	Usp40	0.00147323847021269	0.0109804950720314	0.000167527935477977	1	0.00320793873466131	0.0281263029553419	-3.01191709185326	0.0123973842402107	0.962850780806489	0.985217515906984	-3.02431447609347
chr1	88007395	88007495	101	-	utr5	Usp40	0.170480804817268	NA	0.049727779653473	1	0.156141947126009	0.2850094047778	1.53773066549074	0.0123973842402107	0.962850780806489	0.985217515906984	1.52533328125053
chr1	88204923	88205018	96	-	utr3	Dnajb3	0.323721832378548	NA	0.221443574984343	1	0.420792239742949	0.566967724879413	-1.8295476035478	-0.484688066358766	0.705641007505657	NA	-1.34485953718903
chr1	88205162	88205400	239	-	exon	Dnajb3	0.58700998823035	NA	0.466903964758053	1	0.73298912771155	0.829770480265271	-1.53588431943725	-0.484688066358766	0.705641007505657	NA	-1.05119625307848
chr1	88264965	88266461	1497	-	utr3	Hjurp	0.0347370524567336	0.0821815813174742	0.0557536769446999	1	0.0946198670012185	0.205118006700456	-0.795909513576315	0.0286478614739108	0.887041992950922	0.956729712769969	-0.824557375050225
chr1	88269394	88270381	988	-	exon	Hjurp	0.013005962030287	0.0428211198694191	0.0119870137719524	1	0.0176522240688077	0.0739075351863836	1.32391128452277	0.0286478614739108	0.887041992950922	0.956729712769969	1.29526342304886
chr1	88277384	88277533	150	-	utr5	Hjurp	0.30161831751253	0.394803188212228	0.301930524933225	1	0.0403349514358359	0.120284587317582	1.24473838522381	0.0286478614739108	0.887041992950922	0.956729712769969	1.2160905237499
chr1	88700423	88701178	756	-	utr3	Arl4c	0.802685348257248	0.846925208787502	0.766490986168862	1	0.584130808987928	0.713822609819945	0.668414695595384	1.49581557377186	0.00924574123006015	0.0664919379203573	-0.827400878176473
chr1	88701726	88702171	446	-	utr5	Arl4c	0.474378249402069	0.56182807510031	0.48102183429554	1	0.589460870909098	0.718396938196729	1.36723192485892	1.49581557377186	0.00924574123006015	0.0664919379203573	-0.128583648912941
chr1	89928253	89930239	1987	-	utr3	Gbx2	0.0143020875749571	0.0455755047943462	0.0154906572563522	1	0.00769124674832265	0.0461201611266264	-1.33744802482484	-0.256342749313139	0.214345024997609	0.491298610983358	-1.0811052755117
chr1	89930338	89931130	793	-	utr5	Gbx2	0.0415490752252126	0.0932916001428582	0.0399204803611084	1	0.0606493819387119	0.154566818216696	-0.97347879072642	-0.256342749313139	0.214345024997609	0.491298610983358	-0.717136041413281
chr1	90958233	90958681	449	-	utr3	Rab17	0.317550603184325	NA	0.1677273569694	1	0.278048222967414	0.42247359339527	-1.12572051151229	-0.298954244262212	0.761896206520149	0.907478693821074	-0.82676626725008
chr1	90958979	90959247	269	-	exon	Rab17	0.693403794244353	NA	0.47014343831267	1	0.583261541464254	0.71314929810593	-0.0439172534456006	-0.298954244262212	0.761896206520149	0.907478693821074	0.255036990816612
chr1	91388423	91388523	101	-	exon	Ilkap	0.056058134600231	0.114672616946668	0.0539623661052628	1	0.0797075840686744	0.183830658162159	0.481209356595765	-0.665507277001304	0.00153614617018409	0.0180475512983756	1.14671663359707
chr1	91391164	91398716	7553	-	utr5	Ilkap	0.0469302091665514	0.101390115614599	0.0422839220271367	1	0.0996457302235466	0.211943259909857	0.5830850701445	-0.665507277001304	0.00153614617018409	0.0180475512983756	1.2485923471458
chr1	91417024	91417222	199	-	utr3	Per2	0.0361236808018328	NA	0.00753219029255714	1	0.0877319246773705	0.195100416044711	-1.77727362136271	0.607578628580897	0.274002393520525	0.560532578505013	-2.38485224994361
chr1	91417520	91417818	299	-	utr3	Per2	0.040002541448615	NA	0.00936795518948783	1	0.0693530923324442	0.167851921468285	-1.92005445477727	0.607578628580897	0.274002393520525	0.560532578505013	-2.52763308335817
chr1	91932470	91933368	899	-	utr3	Hdac4	0.000116681240105759	0.00229955064447597	0.00024181475921761	1	0.000993615313501467	0.0144955696875279	-1.90513059702933	-0.236998831263239	0.266606082595545	0.552382646616889	-1.66813176576609
chr1	91971025	91982033	11009	-	exon	Hdac4	0.119384244760001	0.195898692538001	0.1151607494109	1	0.106427847605105	0.220913180915525	1.04715491720327	-0.236998831263239	0.266606082595545	0.552382646616889	1.28415374846651
chr1	91996175	92003745	7571	-	exon	Hdac4	0.199786531706702	0.287224589848962	0.160874239196767	1	0.319496364660576	0.466864062860266	0.691969485994082	-0.236998831263239	0.266606082595545	0.552382646616889	0.928968317257321
chr1	92439606	92439706	101	-	utr3	Ndufa10	0.132058339637467	0.211205476875386	0.133873519370843	1	0.197463543495593	0.333735614373352	0.194198616570735	-0.338710581580094	0.0840075139449496	0.283941126083635	0.532909198150829
chr1	92469954	92471040	1087	-	utr3	Ndufa10	0.0080756069032178	0.0313151795055213	0.0106321337571714	1	0.0473868707423326	0.133173672446508	0.755506348994201	-0.338710581580094	0.0840075139449496	0.283941126083635	1.0942169305743
chr1	92934817	92935015	199	-	exon	9430060I03Rik	0.00938984364012337	0.0346452326261074	0.00929659689370927	1	0.0660286379688856	0.162857718472565	1.39846324324562	0.16275200189023	0.909523597257205	NA	1.2357112413554
chr1	93054816	93054916	101	-	exon	Kif1a	0.636939463701538	NA	0.493992022080371	1	0.68292592342002	0.792551333865422	1.67367908075118	0.475712830087736	0.245610024010684	0.527858807499378	1.19796625066344
chr1	93055736	93056233	498	-	exon	Kif1a	0.00991779547345125	NA	0.000725787833563067	1	0.00606189306493431	0.0403423081559878	2.37094689077399	0.475712830087736	0.245610024010684	0.527858807499378	1.89523406068625
chr1	93058866	93060265	1400	-	exon	Kif1a	0.233681924070159	NA	0.0982785673455562	1	0.238795663645989	0.381219511248647	1.74673929467206	0.475712830087736	0.245610024010684	0.527858807499378	1.27102646458432
chr1	93299310	93299559	250	-	utr3	Mterf4	0.34322278492957	NA	0.207199368895575	1	0.373368292788958	0.521006502398626	-1.48658332793734	1.06663787303398	6.55529104177474e-06	0.000242285901445506	-2.55322120097132
chr1	93299658	93300056	399	-	utr3	Mterf4	0.699243345818103	0.760976716142268	0.715346692700132	1	0.714339812292411	0.816670402802366	-1.57664884306824	1.06663787303398	6.55529104177474e-06	0.000242285901445506	-2.64328671610222
chr1	93301399	93301967	569	-	utr3	Mterf4	5.6434229257179e-05	0.00143405997317991	0.000226325634499156	1	0.00406569476698623	0.0321268814894747	-0.785462884062491	1.06663787303398	6.55529104177474e-06	0.000242285901445506	-1.85210075709647
chr1	93320581	93320780	200	-	exon	Pask	0.0989632380628658	0.171167286134486	0.0886199944289216	1	0.129312207340336	0.251088128746993	-0.548292324140197	0.318447782532078	0.121100448630396	0.354475916689657	-0.866740106672275
chr1	93320879	93322173	1295	-	exon	Pask	0.000299808407811946	0.00416053097825534	0.000734016153794299	1	0.014208896147594	0.065208384897745	-1.06582858792954	0.318447782532078	0.121100448630396	0.354475916689657	-1.38427637046161
chr1	93343333	93343482	150	-	utr5	Pask	0.0204409872442638	0.0575571837187435	0.0101085350316681	1	0.0682007750873637	0.166127399870805	-0.1432434084828	0.318447782532078	0.121100448630396	0.354475916689657	-0.461691191014877
chr1	93408234	93409028	795	-	exon	Hdlbp	6.22096705641167e-05	0.00152132745982764	0.000179114781152985	1	0.00534810031156492	0.0377215039551537	0.881589735271004	-0.275492738208815	0.12587280337065	0.363699063246943	1.15708247347982
chr1	93409127	93417559	8433	-	exon	Hdlbp	0.000314845274612052	0.00429030921539958	0.00144360195090861	1	0.0183405878314077	0.0757980815168242	0.871213898824171	-0.275492738208815	0.12587280337065	0.363699063246943	1.14670663703299
chr1	93421133	93428238	7106	-	exon	Hdlbp	0.00642586395533445	0.0272249299434	0.00956120514506784	1	0.00974951433538675	0.0528316598565527	1.00449963780853	-0.275492738208815	0.12587280337065	0.363699063246943	1.27999237601734
chr1	93430213	93431403	1191	-	utr5	Hdlbp	0.15617490149082	0.239120813885285	0.184483896597743	1	0.190047286681403	0.325140934708446	0.273215444078288	-0.275492738208815	0.12587280337065	0.363699063246943	0.548708182287104
chr1	93438343	93440356	2014	-	exon	Hdlbp	0.0730070466517611	0.137724310016299	0.0928881567045689	1	0.0237119454186099	0.0883124599223035	0.973134492816519	-0.275492738208815	0.12587280337065	0.363699063246943	1.24862723102533
chr1	93440755	93440855	101	-	utr5	Hdlbp	0.0160484614687628	0.0491106242174478	0.0227084976535977	1	0.00210722323423452	0.0221077243293826	1.27655297743033	-0.275492738208815	0.12587280337065	0.363699063246943	1.55204571563914
chr1	93622135	93625228	3094	-	utr3	Stk25	0.437073299081889	0.527060341517466	0.463030805489943	1	0.645554233171715	0.763549914978353	-0.544302707671315	-0.137957340408632	0.525086089282494	0.776152454472206	-0.406345367262683
chr1	93625525	93625674	150	-	exon	Stk25	0.00717272991517513	0.0290208686285584	0.00908146660759823	1	0.0326486333093278	0.105953386093892	0.928918931400818	-0.137957340408632	0.525086089282494	0.776152454472206	1.06687627180945
chr1	93626950	93627050	101	-	exon	Stk25	0.438262072854724	0.528213795598038	0.45936525302881	1	0.543426369975449	0.680060731185939	0.0709550205179649	-0.137957340408632	0.525086089282494	0.776152454472206	0.208912360926596
chr1	93627669	93635472	7804	-	utr5	Stk25	0.0987562108037577	0.170929414178833	0.114769572329782	1	0.19593108274067	0.331905180295388	0.686735024920122	-0.137957340408632	0.525086089282494	0.776152454472206	0.824692365328753
chr1	93750099	93754665	4567	-	utr5	Thap4	0.0791625181455103	0.145816242826868	0.0635855094993468	1	0.088064630750526	0.195541296969072	-0.922220173262732	-0.0950857698681899	0.668745130325134	0.859815167560887	-0.827134403394542
chr1	93800800	93801884	1085	-	utr5	Dtymk	0.0476245524383283	0.102464630330265	0.0497300279217373	1	0.169291367659025	0.301080632507488	0.347633988383423	-0.49402870512553	0.0100088978510669	0.070369160872591	0.841662693508953
chr1	94469252	94469643	392	-	exon	Gm7895	0.0658783197608883	0.128559050558242	0.065365077701732	1	0.109572612923307	0.224874348803065	-0.337415884755969	0.728498715134245	0.156547949910761	0.414090912499799	-1.06591459989021
chr1	96819046	96821269	2224	-	exon	Slco4c1	0.555473246875699	NA	0.53592551912596	1	0.730777297936742	0.828208110336587	-1.51271619520008	-0.514028179111586	0.406614024423604	0.687274805946689	-0.998688016088495
chr1	97645442	97645542	101	-	utr3	D1Ertd622e	0.207123721412209	0.294800350214523	0.181083507155323	1	0.281080272751924	0.425795573858837	-0.232397401156864	1.28619036297814	4.91311429905381e-05	0.0012700923134788	-1.51858776413501
chr1	97645642	97660821	15180	-	utr3	D1Ertd622e	0.0166325393179336	0.0503230316869935	0.0185175213188202	1	0.0241897374342461	0.0890456558590602	0.28113790951677	1.28619036297814	4.91311429905381e-05	0.0012700923134788	-1.00505245346137
chr1	97660921	97661071	151	-	utr5	D1Ertd622e	0.0705850519933845	NA	0.0206606228303191	1	0.11215952640302	0.228422450113468	-0.190992921759438	1.28619036297814	4.91311429905381e-05	0.0012700923134788	-1.47718328473758
chr1	97707346	97707446	101	-	utr3	Ppip5k2	0.000263836644017562	0.00388881192151096	0.000467862960272363	1	0.00252735190788936	0.0246828533500627	-2.57477706020016	-0.0111114262658416	0.968053168974099	0.987906152701222	-2.56366563393431
chr1	97707546	97711498	3953	-	utr3	Ppip5k2	0.368420119395333	0.461143575971825	0.417305331759565	1	0.581394814515573	0.711578768111809	-0.625661159082825	-0.0111114262658416	0.968053168974099	0.987906152701222	-0.614549732816984
chr1	97761479	97770012	8534	-	utr5	Ppip5k2	0.981967751337043	0.986696676180011	0.956455654425806	1	0.865333132134325	0.917869634073304	0.357735877496005	-0.0111114262658416	0.968053168974099	0.987906152701222	0.368847303761846
chr1	105566670	105566870	201	-	exon	Pign	0.931541161976952	NA	0.921386170882684	1	0.800387733756466	0.878511797742901	-1.74661779452156	-0.411044186529882	0.318613663551224	0.605680455902055	-1.33557360799168
chr1	105979545	105989257	9713	-	exon	Gm7160	0.769331450962977	NA	0.659047323800154	1	0.827794751174718	0.894541549707985	1.52059627386885	-0.235184323517166	0.853870609531459	NA	1.75578059738602
chr1	105989940	105990233	294	-	exon	Gm7160	0.00835444121020311	0.0320261496216328	0.00210881784771764	1	0.0123055758420328	0.0600247166277648	-1.85777366589376	-0.235184323517166	0.853870609531459	NA	-1.6225893423766
chr1	106712333	106712831	499	-	exon	Bcl2	0.72787812295017	NA	0.714215672793299	1	0.88207263090664	0.927214278957965	-0.0336041658390134	1.59562977657074	0.0843559920384795	0.284574246299826	-1.62923394240976
chr1	106724657	106727664	3008	-	utr3	Kdsr	5.44126671829026e-06	0.000296054375536065	1.49428276318063e-05	0.394326278375736	2.76961918235678e-06	0.000351258259226541	-2.63239743002274	-0.00103631271204566	0.997125861897454	0.998661917996976	-2.63136111731069
chr1	106755460	106757178	1719	-	exon	Kdsr	0.0728635636262277	0.137613023380775	0.0603488425784313	1	0.0422364061749684	0.123772234640477	1.61729839457709	-0.00103631271204566	0.997125861897454	0.998661917996976	1.61833470728913
chr1	106782700	106785858	3159	-	exon	Vps4b	0.00111266324519089	0.00929316936664574	0.00208071598060861	1	0.00445178280581223	0.0338486567424408	1.19970765686353	-0.301966513301449	0.213432350097138	0.489822708077486	1.50167417016498
chr1	106789939	106791102	1164	-	exon	Vps4b	0.0435079977428136	0.0962738268792381	0.0438548123142122	1	0.00981595726123292	0.053041010142719	1.22659764520697	-0.301966513301449	0.213432350097138	0.489822708077486	1.52856415850842
chr1	106796430	106796629	200	-	utr5	Vps4b	0.0187479681382948	0.0543096470983619	0.0219100599286413	1	0.0739722240325048	0.175294481540804	1.30564863441812	-0.301966513301449	0.213432350097138	0.489822708077486	1.60761514771957
chr1	111859099	111859248	150	-	utr3	Dsel	0.810327168634573	NA	0.825023560064897	1	0.905848998938939	0.94047812621042	-1.27247783427224	0.549225686260792	0.305465878011694	0.593509128652785	-1.82170352053303
chr1	111859745	111860143	399	-	exon	Dsel	0.74821120256386	0.802441166646697	0.735843630377169	1	0.853336146186299	0.911438801990666	-0.642637780938646	0.549225686260792	0.305465878011694	0.593509128652785	-1.19186346719944
chr1	111861285	111861484	200	-	exon	Dsel	0.683873065779753	NA	0.640214062474208	1	0.805230345031196	0.881093451361459	0.103219458602644	0.549225686260792	0.305465878011694	0.593509128652785	-0.446006227658149
chr1	111863322	111863620	299	-	utr5	Dsel	0.765258236002816	NA	0.743026246040996	1	0.889506484357197	0.931290451626249	0.694997837344386	0.549225686260792	0.305465878011694	0.593509128652785	0.145772151083594
chr1	113963942	113964086	145	-	exon	9330185C12Rik	0.252362112660025	0.343495812330297	0.213348887281585	1	0.426412739516393	0.57238938229542	1.02224765970932	0.184088876868451	0.784864146064884	0.918333995878996	0.838158782840869
chr1	118309849	118309949	101	-	exon	Tsn	0.0111184035187846	0.0386172650011785	0.0219321538513377	1	0.0231822756828343	0.0871392512456572	1.05479455821642	-0.216717618108408	0.291894835249948	0.578473113761621	1.27151217632483
chr1	118311062	118311312	251	-	utr5	Tsn	0.0160046970410899	0.0490050384789656	0.0262789371358431	1	0.0155363174101951	0.0687616122809755	1.17086281695657	-0.216717618108408	0.291894835249948	0.578473113761621	1.38758043506498
chr1	118834281	118835078	798	-	utr3	Gli2	0.000118784548542187	0.00233090335418029	0.000154791442254458	1	2.10715759311203e-05	0.00137530886266392	-2.12609041556726	0.0717578136020625	0.70927099104993	0.881900993476717	-2.19784822916932
chr1	118835326	118836421	1096	-	utr3	Gli2	0.00705488843592241	0.0287183332196498	0.0105458339450141	1	0.0289602843852387	0.0985140645579343	-1.29544644307444	0.0717578136020625	0.70927099104993	0.881900993476717	-1.3672042566765
chr1	118837019	118837566	548	-	exon	Gli2	0.0198793603726925	0.0564369358327481	0.0246343817155896	1	0.0557015875737375	0.146727597246505	-0.69186250140518	0.0717578136020625	0.70927099104993	0.881900993476717	-0.763620315007243
chr1	118837815	118838113	299	-	exon	Gli2	0.017807518965997	0.052554349631973	0.0163372395678776	1	0.0479935583052387	0.134263115404532	-1.00592400561505	0.0717578136020625	0.70927099104993	0.881900993476717	-1.07768181921711
chr1	118854528	118854628	101	-	utr3	Gli2	0.156240445529851	0.23918796800521	0.144969471005317	1	0.0496538774818427	0.136955663095436	1.30256124472916	0.0717578136020625	0.70927099104993	0.881900993476717	1.2308034311271
chr1	119053320	119053619	300	-	utr5	Gli2	0.462981222592934	0.551113888068203	0.462970854212305	1	0.432250003830271	0.578233039105652	0.141474868587718	0.0717578136020625	0.70927099104993	0.881900993476717	0.0697170549856556
chr1	119416702	119420863	4162	-	utr3	Inhbb	0.0520544977622372	0.108912184232434	0.0534022202832529	1	0.00772317014750086	0.0462684660775079	-2.32942924689122	-1.40661960050645	1.04417867463038e-11	2.14424296846633e-09	-0.922809646384775
chr1	119421753	119422199	447	-	utr5	Inhbb	0.122521467176387	0.199483929014536	0.116933898905714	1	0.0134742905746761	0.0633362326365938	-2.23367039798905	-1.40661960050645	1.04417867463038e-11	2.14424296846633e-09	-0.8270507974826
chr1	119471351	119472217	867	-	utr3	Ralb	0.00533528257281572	0.0241521360576329	0.00590418293769829	1	0.00267686253519686	0.0254208126324426	-1.73713983837483	-0.37399261431389	0.087051715386301	0.290371542057257	-1.36314722406094
chr1	119478077	119481185	3109	-	exon	Ralb	0.0803765067843274	0.14740770049157	0.0719423685862534	1	0.163469560374769	0.29422988819095	0.86005400949512	-0.37399261431389	0.087051715386301	0.290371542057257	1.23404662380901
chr1	119483575	119504744	21170	-	utr5	Ralb	0.013617287499504	0.0440788456591545	0.0147774221441767	1	0.0590521783667821	0.152038295484791	0.835868448927345	-0.37399261431389	0.087051715386301	0.290371542057257	1.20986106324124
chr1	119526219	119526359	141	-	exon	Gm27184	0.219255312060338	0.308298942001387	0.202271517683463	1	0.354915506045493	0.502480817810815	-0.650961154139177	NA	NA	NA	NA
chr1	119546931	119547081	151	-	utr3	Epb41l5	0.182431893046298	0.268303708196583	0.114057158086892	1	0.254948248678641	0.397929371742697	1.49274561078854	0.307013592930387	0.237093172320395	0.516959944404141	1.18573201785816
chr1	119548676	119549125	450	-	utr3	Epb41l5	0.0165741886794625	0.0502601230617986	0.0123729707831418	1	0.0334511037386766	0.107674943526699	-1.39992223711995	0.307013592930387	0.237093172320395	0.516959944404141	-1.70693583005033
chr1	119659698	119659847	150	-	utr3	Ptpn4	0.06477680008437	NA	0.034711102427878	1	0.050689350086322	0.138885616607657	-1.61484737312015	0.627977906510415	0.118713244799515	0.350585195296118	-2.24282527963057
chr1	119837114	119837513	400	-	utr5	Ptpn4	0.491944827960253	0.578236664545973	0.500773057087099	1	0.610277859006783	0.735413266184805	0.451447490554216	0.627977906510415	0.118713244799515	0.350585195296118	-0.176530415956199
chr1	120067620	120073734	6115	-	utr3	Tmem37	0.00238960818723293	0.0147721823871266	0.00282111835208274	1	0.0100009035815875	0.0534793744228607	-1.69850160627263	-0.20446302838748	0.632887872352849	0.840705571434424	-1.49403857788515
chr1	120243883	120270241	26359	-	utr5	Steap3	0.00255897977072566	0.0153559042020089	0.00207157818021846	1	0.00276503190866785	0.0259216920949625	0.472336898025588	1.86920134990818	1.14510055321228e-17	9.27531448101948e-15	-1.39686445188259
chr1	121304998	121305147	150	-	utr3	Insig2	0.0479185575470799	0.102928952993317	0.0314386058016209	1	0.133512360390508	0.256462198720961	-1.22581626994708	0.203397958472447	0.551511831682274	0.793471729418547	-1.42921422841953
chr1	121319831	121323146	3316	-	utr5	Insig2	0.88375259203925	0.912413218322578	0.812128494159283	1	0.74883556602288	0.840560341654789	0.214769222450163	0.203397958472447	0.551511831682274	0.793471729418547	0.0113712639777162
chr1	121562153	121567623	5471	-	exon	Ddx18	0.01462363352856	0.0462309281818239	0.0279131204150177	1	0.069949515856974	0.168720968228802	0.300002528213259	-0.432168684588803	0.0175314359208947	0.104032696673441	0.732171212802062
chr1	125416358	125434639	18282	-	utr5	Actr3	0.0124553446553448	0.041578145236534	0.0218325643678649	1	0.0145226839219677	0.0660472602520206	0.991177076658806	-0.397497151187538	0.049788510228593	0.202656750176685	1.38867422784634
chr1	125435376	125435677	302	-	utr5	Actr3	0.0573473377755953	0.116627962356288	0.064518899971486	1	0.110958164583174	0.226765899296732	0.658741030160156	-0.397497151187538	0.049788510228593	0.202656750176685	1.05623818134769
chr1	127959743	127960800	1058	-	exon	Zranb3	0.00337619486531641	0.0181096225995026	0.00329812768756474	1	0.0260410840585243	0.092872612691543	-1.4932701106604	-0.0702032094964347	0.779276210433381	0.916195088341046	-1.42306690116396
chr1	127976228	127987143	10916	-	exon	Gm38248	0.771396235754175	0.821748967776091	0.793181804454751	1	0.989684813015576	0.990642774563486	0.055513541406902	0.854635588003502	0.420092880830838	0.697769289822886	-0.7991220465966
chr1	128036548	128040836	4289	-	exon	Zranb3	0.000787715141703488	0.00762665196584182	0.000459683227612402	1	0.0102014230817748	0.0539152433894778	1.00064856357307	-0.0702032094964347	0.779276210433381	0.916195088341046	1.07085177306951
chr1	128091936	128101850	9915	-	utr5	Zranb3	0.27140298788673	0.36303766821179	0.222058805842663	1	0.173849335529461	0.306651386497449	0.544070819286098	-0.0702032094964347	0.779276210433381	0.916195088341046	0.614274028782533
chr1	128102249	128102448	200	-	utr5	Zranb3	0.872573164585362	0.903726557774256	0.834619759923296	1	0.768620844466119	0.855200026698139	0.316161307939028	-0.0702032094964347	0.779276210433381	0.916195088341046	0.386364517435462
chr1	128331838	128332086	249	-	utr3	Mcm6	0.00459043904952686	0.0219466796937964	0.0110391161260675	1	0.0439810927852963	0.127152649647125	-1.83017626750329	-0.505846090820335	0.00681544784878861	0.0535683178627158	-1.32433017668295
chr1	128413730	128417318	3589	-	utr5	Dars	0.0153695230899106	0.0477422282453561	0.0203929045405587	1	0.000194280685869009	0.00547458160665042	0.947525731494393	-0.764893152315954	0.000618851614033272	0.00907732045533714	1.71241888381035
chr1	128589566	128589664	99	-	exon	Cxcr4	0.737576781216278	NA	0.729802454838901	1	0.799720193708098	0.878209550944875	-1.78194198184332	-0.989971573139744	0.437562838259836	NA	-0.791970408703578
chr1	130448472	130449016	545	-	exon	Cd55	0.490181241131285	0.576491465872831	0.390021760719055	1	0.124051144533127	0.244321759716788	2.22142437232894	1.40872898899423	0.0704755704563974	0.2550977699241	0.812695383334706
chr1	130449115	130449313	199	-	exon	Cd55	0.597279651379969	NA	0.441790012303995	1	0.355279113537727	0.502819693754165	2.39926957397242	1.40872898899423	0.0704755704563974	0.2550977699241	0.990540584978185
chr1	130690672	130690821	150	-	utr3	Pfkfb2	0.00262461832409156	NA	0.000206651816251047	1	0.00776696958770282	0.0463655664530563	-2.88655836278617	0.234364259845462	0.77954630628469	0.916373872904199	-3.12092262263163
chr1	130690921	130691070	150	-	utr3	Pfkfb2	0.0791505287176732	NA	0.0310531276079441	1	0.141180257805096	0.266361209150629	-2.27614119251228	0.234364259845462	0.77954630628469	0.916373872904199	-2.51050545235774
chr1	130716899	130717197	299	-	utr5	Pfkfb2	0.567313365248433	NA	0.489517948424039	1	0.673534331941848	0.785305333372491	-1.53653947167988	0.234364259845462	0.77954630628469	0.916373872904199	-1.77090373152534
chr1	130718879	130729203	10325	-	utr5	Pfkfb2	0.50385886052552	0.589528864334392	0.538608239720995	1	0.66652602590002	0.779462399466959	-0.715376365954069	0.234364259845462	0.77954630628469	0.916373872904199	-0.949740625799531
chr1	131055046	131055145	100	-	utr3	Mapkapk2	0.063889042257492	0.125836016979487	0.0536849907071269	1	0.157918540600728	0.28717996625849	-1.20278959127454	0.223555243480743	0.295766178717153	0.583054473458098	-1.42634483475528
chr1	131128547	131130036	1490	-	utr3	Dyrk3	6.63971278512766e-06	0.000334831400377568	1.66947369124057e-05	0.440240212380138	3.0789335047611e-05	0.00170044331538276	-1.36938923144768	0.446370973567103	0.0215154910941945	0.1184204832591	-1.81576020501478
chr1	131130235	131138241	8007	-	utr5	Dyrk3	0.00593136235676915	0.0259141508298892	0.00677034117868989	1	0.0216499769582448	0.0835394561533191	1.51557507378564	0.446370973567103	0.0215154910941945	0.1184204832591	1.06920410021854
chr1	131177209	131177309	101	-	utr3	Rassf5	0.506587441934519	NA	0.449513708873439	1	0.567832747861964	0.700303614135344	-2.48549483603433	-0.441857278509952	0.564135895112609	0.799640419088259	-2.04363755752438
chr1	131182209	131200007	17799	-	utr5	Rassf5	0.136107415079882	NA	0.0412497987217792	1	0.171037854479906	0.303323975555783	1.32132206847166	-0.441857278509952	0.564135895112609	0.799640419088259	1.76317934698161
chr1	131255040	131255140	101	-	utr3	Ikbke	0.299287958379495	NA	0.186842921102394	1	0.412339113953116	0.558770311821855	-2.65438024417622	-0.249722870752989	0.771874834010809	0.913394617310088	-2.40465737342323
chr1	131286597	131286995	399	-	utr3	Srgap2	0.000325959042071083	0.0043697683115285	0.000440495018753689	1	0.00247074489288506	0.0244141558011763	-2.17651102376139	0.0540817671402631	0.810216113499292	0.92984729368974	-2.23059279090166
chr1	131287344	131287444	101	-	utr3	Srgap2	0.161147902328198	0.244446524554806	0.123444128218534	1	0.133982740903821	0.257024577852479	0.641273034102511	0.0540817671402631	0.810216113499292	0.92984729368974	0.587191266962248
chr1	131289238	131291641	2404	-	utr3	Srgap2	0.000958593843038119	0.00852612427540709	0.000960873836574877	1	0.0202294043870235	0.0802460896656684	-1.1202192282426	0.0540817671402631	0.810216113499292	0.92984729368974	-1.17430099538286
chr1	131295311	131295411	101	-	utr3	Srgap2	0.016064427651236	NA	0.00175739239041848	1	0.027009655909472	0.0947929276123186	-2.37362069047768	0.0540817671402631	0.810216113499292	0.92984729368974	-2.42770245761794
chr1	131298411	131298511	101	-	exon	Srgap2	0.0229302027899051	0.0619875908773104	0.0164831254998215	1	0.0319707007279537	0.104535598987291	1.55585187252493	0.0540817671402631	0.810216113499292	0.92984729368974	1.50177010538467
chr1	131344368	131344468	101	-	exon	Srgap2	0.00356682951052214	0.0187691817579373	0.00126902680580429	1	0.00432207463484036	0.033290316995688	1.87869523395519	0.0540817671402631	0.810216113499292	0.92984729368974	1.82461346681492
chr1	131356752	131356851	100	-	exon	Srgap2	0.0673394992127202	0.130365423258177	0.041137158742278	1	0.0474200142797922	0.133240874066336	1.7475688820116	0.0540817671402631	0.810216113499292	0.92984729368974	1.69348711487134
chr1	131525364	131527352	1989	-	utr5	Srgap2	0.691712140713435	0.754332736334004	0.625468350741286	1	0.700968362459402	0.806489995643892	0.63637939578501	0.0540817671402631	0.810216113499292	0.92984729368974	0.582297628644747
chr1	132114370	132114519	150	-	utr3	Cdk18	0.405683466520595	0.497410053322437	0.389112798964492	1	0.523899599404228	0.662750001372987	-1.23619601233259	-0.515991564957372	0.0414374248339052	0.179781713992644	-0.720204447375217
chr1	132114767	132114966	200	-	utr3	Cdk18	0.00567683525049388	0.0251820292767666	0.00630168224527165	1	0.00216331695681	0.0224402403617865	-2.31613676102691	-0.515991564957372	0.0414374248339052	0.179781713992644	-1.80014519606953
chr1	132357114	132357313	200	-	utr3	Tmcc2	0.00141264908869453	0.0107200127541474	0.00120862809274068	1	0.00315537119639982	0.0279279645102124	-2.27876832513181	0.163397670568055	0.576048419183187	0.808819910601971	-2.44216599569986
chr1	132357813	132359097	1285	-	exon	Tmcc2	0.0760982061282196	0.141640191666593	0.0623334640795035	1	0.0763947017146618	0.178902600659598	-1.09008567801478	0.163397670568055	0.576048419183187	0.808819910601971	-1.25348334858283
chr1	132360345	132364730	4386	-	exon	Tmcc2	0.00115093330566798	0.00948394064159667	0.00105309330555538	1	0.00021625426349416	0.00589101153248985	-1.47001268589992	0.163397670568055	0.576048419183187	0.808819910601971	-1.63341035646797
chr1	132380755	132380855	101	-	exon	Tmcc2	0.395501014081693	0.487712387532394	0.316689282583672	1	0.383345655842882	0.530578330518253	-1.09118168795886	0.163397670568055	0.576048419183187	0.808819910601971	-1.25457935852692
chr1	132514063	132514163	101	-	utr3	Cntn2	0.229402065585109	NA	0.114426795820086	1	0.343483279879997	0.490156995487767	-1.38478459260257	-0.68471077755752	0.098904258573343	0.314646786530268	-0.700073815045049
chr1	132514262	132515406	1145	-	utr3	Cntn2	0.435675994811542	0.52603817494095	0.410142720249693	1	0.463350951824971	0.607831627718482	-1.91402456830983	-0.68471077755752	0.098904258573343	0.314646786530268	-1.22931379075231
chr1	132569488	132569788	301	-	utr3	Nfasc	1	NA	0.485817905097289	1	0.62059053222587	0.744139497471944	-3.19085826329265	0.530432404851533	0.14615856630391	0.397870032993094	-3.72129066814418
chr1	132642711	132664908	22198	-	utr5	Nfasc	0.385848281212601	0.478781710428835	0.263001729954565	1	0.508735624968485	0.648535893945309	0.43776268304137	0.530432404851533	0.14615856630391	0.397870032993094	-0.0926697218101633
chr1	132991695	132996601	4907	-	utr3	Mdm4	0.226368802869677	0.316099078017135	0.253645853561152	1	0.268065325033756	0.412114608850283	-1.12667279338146	-0.858459427287845	0.000373461252222685	0.00609067679799412	-0.268213366093611
chr1	133131190	133131486	297	-	exon	Gm26616	0.457700096079634	0.546486417741449	0.42582635576015	1	0.377836367342796	0.525489198135723	0.62238881439636	-2.9902728773673	0.204719546291502	NA	3.61266169176366
chr1	133383344	133384041	698	-	utr3	Sox13	0.000182977079296896	0.00308712738460631	0.000143848118244221	1	9.06332591053762e-08	3.12417491995673e-05	-2.54187020651382	-0.599583451518456	0.0130057555389277	0.0849486198135279	-1.94228675499536
chr1	133389405	133390798	1394	-	exon	Sox13	0.0324568959482478	0.0784699887903687	0.0333255748809396	1	0.0307071920488182	0.102070039858499	0.656419053172362	-0.599583451518456	0.0130057555389277	0.0849486198135279	1.25600250469082
chr1	133609850	133609948	99	-	utr5	Snrpe	0.934964348837922	0.951489806050692	0.927906641720866	1	0.854573094140385	0.911915184392984	0.545798239563741	-0.774964683252065	8.32958562646865e-05	0.00193692756672907	1.32076292281581
chr1	133620089	133620587	499	-	utr3	Gm38394	4.24576597465974e-07	4.90159672901962e-05	4.32368465992374e-06	0.114875977729514	3.52314052219186e-08	1.71143435346594e-05	-2.6462058015229	0.357303516851032	0.705703157429717	0.880834136681604	-3.00350931837393
chr1	133621158	133621718	561	-	utr3	Gm38394	0.00221842936461257	0.0140305169742446	0.0040080704335687	1	0.00144633641756128	0.0177731477417597	-1.76461968104679	0.357303516851032	0.705703157429717	0.880834136681604	-2.12192319789782
chr1	133624626	133633836	9211	-	utr3	Gm38394	0.277269531648607	0.369178675621115	0.283107763240376	1	0.290915740330739	0.43617794359785	0.418869157002673	0.357303516851032	0.705703157429717	0.880834136681604	0.0615656401516417
chr1	133657366	133657713	348	-	utr5	Zc3h11a	0.0667929246672628	0.129702141880768	0.0463339034417453	1	0.0823233941258221	0.187642344681331	-1.55971779856293	0.454229957731989	0.55444462475739	0.795546553427352	-2.01394775629492
chr1	133658010	133658209	200	-	exon	Zbed6	0.366716106223114	0.459465866231395	0.355862019023138	1	0.359125321380602	0.506706681148208	-0.858217768154619	NA	NA	NA	NA
chr1	133658853	133659150	298	-	exon	Zbed6	0.157389027112704	0.240556803755404	0.123294335023045	1	0.261642746886309	0.405386256485098	-1.3236877990892	NA	NA	NA	NA
chr1	133659299	133659894	596	-	utr5	Zbed6	0.193898170398797	0.280880642635658	0.196240140500289	1	0.222978280600437	0.363060439078541	-1.76324385427617	NA	NA	NA	NA
chr1	133706805	133706905	101	-	utr3	Atp2b4	0.442210292971446	NA	0.283172740392465	1	0.556032328334573	0.690873823327085	-1.08972849603385	-0.702946867792637	0.143548420984685	0.39333508324689	-0.386781628241212
chr1	134076466	134076666	201	-	utr3	Btg2	0.367418309547811	0.460193557332628	0.347626872884723	1	0.38391478459292	0.53099303979693	-1.5149709508327	-0.286012627288291	0.283196438869698	0.570540842713858	-1.22895832354441
chr1	134077015	134079070	2056	-	utr3	Btg2	0.542253207944155	0.624017846899455	0.532697806874362	1	0.554835317047164	0.689779311483197	-0.203488263975016	-0.286012627288291	0.283196438869698	0.570540842713858	0.0825243633132746
chr1	134298326	134298426	101	-	utr3	Ppfia4	0.0337736229660094	NA	0.00278935722572602	1	0.0366874507904716	0.113839063981928	-1.65258633848254	0.0171007797396549	0.956470175999025	0.982431671483475	-1.6696871182222
chr1	134324097	134324196	100	-	exon	Ppfia4	0.224399101225243	NA	0.10050268834267	1	0.300964967986346	0.447148427598435	1.02261172504862	0.0171007797396549	0.956470175999025	0.982431671483475	1.00551094530897
chr1	134327375	134328025	651	-	exon	Ppfia4	0.852527702544434	NA	0.784554392377358	1	0.835395385813788	0.899040453602292	-0.449795091718018	0.0171007797396549	0.956470175999025	0.982431671483475	-0.466895871457673
chr1	134360903	134361930	1028	-	utr5	Tmem183a	0.00595290539955441	0.025941162579434	0.0110212644033503	1	0.0191246645956297	0.0778037308189886	1.7889707681358	0.322663668118198	0.108947864698312	0.333780178041896	1.4663071000176
chr1	134541089	134541485	397	-	utr3	Mgat4e	0.783449983823936	NA	0.685655210655751	1	0.826473681514648	0.893897496877764	-1.43681594451811	-1.23646150037312	0.335904344363687	NA	-0.200354444144988
chr1	134755257	134755507	251	-	utr3	Ppp1r12b	0.00472483528279687	0.0223682199909761	0.00078761554410569	1	0.00755102919077145	0.0455870564771603	-3.08574101626658	0.0551276577993044	0.901866391286103	0.963729032591258	-3.14086867406589
chr1	134755707	134755807	101	-	utr3	Ppp1r12b	0.343746464246226	NA	0.193718310149151	1	0.379506262170575	0.527055003666336	-0.72521140550493	0.0551276577993044	0.901866391286103	0.963729032591258	-0.780339063304235
chr1	134759153	134759302	150	-	utr3	Ppp1r12b	0.339203188109398	NA	0.263087593683453	1	0.478630477196137	0.622014021707109	-1.061404736187	0.0551276577993044	0.901866391286103	0.963729032591258	-1.1165323939863
chr1	134879725	134886552	6828	-	exon	Ppp1r12b	0.0189001396890136	NA	0.000347392152186677	1	0.00621899946597549	0.0409829016278635	3.25089793086266	0.0551276577993044	0.901866391286103	0.963729032591258	3.19577027306335
chr1	134955642	134955842	201	-	utr5	Ppp1r12b	0.490371102591658	NA	0.354329297058074	1	0.463432200043447	0.607908550644882	2.36880886495435	0.0551276577993044	0.901866391286103	0.963729032591258	2.31368120715504
chr1	134986577	134986676	100	-	utr3	Lgr6	0.45347380989554	NA	0.283960632583996	1	0.553671174772206	0.688670083314949	-1.82371646737218	-1.00406019831353	0.164623315139777	0.424439953092476	-0.819656269058651
chr1	134987421	134987768	348	-	exon	Lgr6	0.345289778244148	NA	0.255010013910336	1	0.43684772694346	0.582752648284879	-0.400510235926925	-1.00406019831353	0.164623315139777	0.424439953092476	0.603549962386609
chr1	135109810	135109910	101	-	exon	Ptprv	0.863342620306338	NA	0.836119829560395	1	0.948299767518398	0.963530188544598	-0.974272928861841	0.143594446074566	0.745540702522499	0.900504954705779	-1.11786737493641
chr1	135253821	135256007	2187	-	utr3	Elf3	0.000143333175335583	0.00263740000538605	9.10283268326588e-05	1	8.07781943831048e-06	0.000709765788359	-1.72865154901834	0.114555580698522	0.664176178425806	0.857191173005952	-1.84320712971686
chr1	135257707	135258371	665	-	utr5	Elf3	0.00924823192802772	0.034323194963958	0.0067872883021795	1	0.046132253694254	0.131005002852156	0.930087195687007	0.114555580698522	0.664176178425806	0.857191173005952	0.815531614988486
chr1	135283636	135283984	349	-	exon	Rnpep	0.909191358387428	0.932143491133087	0.911991992844956	1	0.938932855254643	0.958431574762019	0.191345893636461	-0.252528349640639	0.303772181462966	0.591716553871749	0.4438742432771
chr1	135301007	135301107	101	-	utr3	Timm17a	0.445176474305671	NA	0.245489869954795	1	0.522812386993841	0.661654819915435	1.09076635856736	0.388084804333016	0.0713602446207543	0.256972851271003	0.702681554234341
chr1	135301656	135301856	201	-	utr3	Timm17a	1.48816146811339e-07	2.35036501870158e-05	8.98170573123353e-07	0.0240009140550023	2.77117304368708e-05	0.00161273873648516	-1.96006664591584	0.388084804333016	0.0713602446207543	0.256972851271003	-2.34815145024885
chr1	135371254	135371452	199	-	utr3	Shisa4	0.333168438093331	NA	0.244851128583039	1	0.224330243942124	0.364533256912359	-1.28969146588383	0.493592986717414	0.400018322881803	0.68168786897218	-1.78328445260124
chr1	135371600	135371846	247	-	utr3	Shisa4	0.734730099965272	0.791378956358521	0.693101818892038	1	0.611686311883231	0.736780300492985	0.373860389947113	0.493592986717414	0.400018322881803	0.68168786897218	-0.1197325967703
chr1	135371945	135372342	398	-	utr3	Shisa4	0.950646303270747	NA	0.945903915911882	1	0.866727689773872	0.918769719170468	0.761646833445325	0.493592986717414	0.400018322881803	0.68168786897218	0.268053846727911
chr1	135382412	135383559	1148	-	utr3	Ipo9	0.0494486927651432	0.105143195545779	0.0789462137886755	1	0.195365859970358	0.331218984615866	-1.57210566993786	-0.19894283625396	0.298339509410454	0.586151354524768	-1.3731628336839
chr1	135385056	135385405	350	-	utr3	Ipo9	0.000813578938748822	0.00774047163283323	0.00196538851504379	1	0.00426460026778974	0.0330438926224965	-1.87239934553911	-0.19894283625396	0.298339509410454	0.586151354524768	-1.67345650928515
chr1	135386285	135386385	101	-	utr3	Ipo9	0.0234505109511442	0.0629028710128144	0.0268773231170887	1	0.0683965836880551	0.166403401967396	0.408625152462286	-0.19894283625396	0.298339509410454	0.586151354524768	0.607567988716246
chr1	135389563	135389662	100	-	utr3	Ipo9	0.102447010264586	0.175523472263129	0.109908161228987	1	0.181282337157944	0.315316213465381	0.58183614231696	-0.19894283625396	0.298339509410454	0.586151354524768	0.78077897857092
chr1	135430349	135430449	101	-	utr5	Ipo9	0.00669364362385828	0.0278794695942692	0.0050230195659651	1	0.0138045653029625	0.0641741874745635	1.41680236293013	-0.19894283625396	0.298339509410454	0.586151354524768	1.61574519918409
chr1	135438569	135438818	250	-	utr3	Nav1	0.502478914076943	0.588216900496804	0.512792501724844	1	0.564427281274886	0.697832175087959	-1.7901727043589	0.0203303691169434	0.918894120730773	0.970058379570971	-1.81050307347584
chr1	135439267	135439417	151	-	utr3	Nav1	0.0461162846899692	0.100202795710707	0.0348045449181386	1	0.0649868038020673	0.161456855036126	-2.63560076541296	0.0203303691169434	0.918894120730773	0.970058379570971	-2.6559311345299
chr1	135440863	135443664	2802	-	utr3	Nav1	0.0288069216752237	0.0722727062967514	0.0426009487077636	1	0.0927383027320985	0.202483225931714	-1.20342913433073	0.0203303691169434	0.918894120730773	0.970058379570971	-1.22375950344767
chr1	135454746	135457846	3101	-	exon	Nav1	0.0040634156355161	0.0202840785334817	0.00514685017437049	1	0.0136047630163506	0.0637378050567377	1.38450346882793	0.0203303691169434	0.918894120730773	0.970058379570971	1.36417309971099
chr1	135458743	135458843	101	-	exon	Nav1	0.000806335384466402	0.00772000003057324	0.000434987432200707	1	0.00577047960394237	0.0392389694262009	1.64603634729701	0.0203303691169434	0.918894120730773	0.970058379570971	1.62570597818007
chr1	135468876	135470821	1946	-	exon	Nav1	0.0294543149762296	0.0733230610228099	0.0409352967016116	1	0.172637980103621	0.305175369562528	-0.566469213733468	0.0203303691169434	0.918894120730773	0.970058379570971	-0.586799582850411
chr1	135471120	135510315	39196	-	exon	2610012C04Rik	0.605467027983307	0.680342718252191	0.626281646600886	1	0.750480687045783	0.841563758293363	0.181115625099344	-0.629198597238481	0.875219619110376	NA	0.810314222337824
chr1	135510414	135532411	21998	-	exon	Gm37333	0.423856175689836	0.514863391129971	0.319078030045372	1	0.369154870287721	0.516891314734946	0.320813307082838	-1.87677153200876	0.523529754593656	NA	2.1975848390916
chr1	135537242	135585395	48154	-	utr5	Nav1	0.574615055019516	0.653162244917475	0.586961635971378	1	0.793271945482474	0.873482791309169	-0.193066915553673	0.0203303691169434	0.918894120730773	0.970058379570971	-0.213397284670616
chr1	135607493	135607593	101	-	exon	Gm38399	0.182236775779473	NA	0.068436977047425	1	0.27670342234534	0.420917958506318	-0.850084328792168	2.14813573094239	0.0852402198271065	NA	-2.99822005973456
chr1	136214327	136216261	1935	-	exon	Inava	1.88186206625637e-05	0.00069705519499786	9.75453694258361e-06	0.258085538426877	0.000140857778668592	0.0045139965376191	-1.83601496758685	0.288617684616724	0.234839220909567	0.514572784045047	-2.12463265220358
chr1	136220175	136220275	101	-	exon	Inava	0.122211941323414	0.19914495819434	0.094551736228429	1	0.26082131107439	0.404482573540938	0.83851402617687	0.288617684616724	0.234839220909567	0.514572784045047	0.549896341560147
chr1	136225432	136230000	4569	-	utr3	Inava	0.073306084507852	0.138106485062239	0.0704364056824281	1	0.141597366611563	0.26684855933869	1.16187757435992	0.288617684616724	0.234839220909567	0.514572784045047	0.873259889743196
chr1	136230274	136234015	3742	-	utr5	Inava	0.306651545658627	0.399238040200973	0.277213889539414	1	0.231523065784519	0.37272981676237	0.9820414615326	0.288617684616724	0.234839220909567	0.514572784045047	0.693423776915876
chr1	136270521	136271121	601	-	utr3	Camsap2	0.00108301382026552	0.00916440272443822	0.0022080189512942	1	5.01539837709451e-05	0.00233302796133114	-1.80885615991604	0.361900195065549	0.186360435872435	0.455513018444276	-2.17075635498159
chr1	136273854	136281085	7232	-	exon	Camsap2	0.31997560867595	0.412750568210376	0.364056241005748	1	0.533403508273043	0.671047170453739	-0.0286386276426132	0.361900195065549	0.186360435872435	0.455513018444276	-0.390538822708163
chr1	136281185	136281635	451	-	exon	Camsap2	0.429433398083496	0.520053449020924	0.404051995890666	1	0.405311518675938	0.552113223357987	0.737400586210818	0.361900195065549	0.186360435872435	0.455513018444276	0.375500391145269
chr1	136282234	136282334	101	-	exon	Camsap2	0.213536434654706	0.301981042989179	0.178662618773114	1	0.385479680659594	0.532627173744514	-0.0494082013509784	0.361900195065549	0.186360435872435	0.455513018444276	-0.411308396416528
chr1	136345554	136345654	101	-	utr5	Camsap2	0.0730451157766698	NA	0.0165873543989674	1	0.067165384412686	0.164540419938157	-0.520478155501809	0.361900195065549	0.186360435872435	0.455513018444276	-0.882378350567359
chr1	136345854	136346054	201	-	utr5	Camsap2	0.980583178667155	0.985697380438768	0.974544437508142	1	0.890455761693111	0.931981940310743	0.979455937834139	0.361900195065549	0.186360435872435	0.455513018444276	0.61755574276859
chr1	136415370	136415519	150	-	exon	9230116N13Rik	0.063234342771263	0.124954404111979	0.0464742034164068	1	0.00670349960442826	0.0426899559128997	1.27652877905728	-0.927755981209932	0.490512135693589	NA	2.20428476026721
chr1	136845070	136882273	37204	-	utr3	Nr5a2	0.00470401283454998	0.0223067898032048	0.00967960145484285	1	0.000877234697665826	0.0133481659966842	-1.61029912730365	-0.362866307446418	0.122430174123937	0.3570063877454	-1.24743281985723
chr1	136940524	136943410	2887	-	exon	Nr5a2	0.00565126080190671	0.0251083779017417	0.00876258536924535	1	0.0250554606954826	0.0909253842245162	-1.05228811369091	-0.362866307446418	0.122430174123937	0.3570063877454	-0.689421806244493
chr1	138544214	138619638	75425	-	utr5	Nek7	0.000839574782879166	0.00787399970598799	0.00072497266694186	1	2.85180022201298e-05	0.00162931423205765	3.05350105875571	0.0331145360972075	0.923395940140234	0.97171510698265	3.0203865226585
chr1	143670045	143677765	7721	-	exon	Cdc73	0.00137938332959058	0.0105520736847893	0.00197145907413303	1	0.00117495221216356	0.0158908149539445	1.49845461717832	-0.222216218928026	0.375807894180098	0.659597820771136	1.72067083610634
chr1	143685932	143691295	5364	-	exon	Cdc73	0.00888855365874001	0.0333831157044717	0.0091632132299582	1	0.0151602763851128	0.0677783766608853	1.13460389834985	-0.222216218928026	0.375807894180098	0.659597820771136	1.35682011727788
chr1	143699251	143702051	2801	-	utr3	Cdc73	0.00352421067990477	0.0186138233843647	0.00490191339336989	1	0.0204778382809163	0.0807787027375289	1.09507328281121	-0.222216218928026	0.375807894180098	0.659597820771136	1.31728950173923
chr1	143702594	143702793	200	-	utr5	Cdc73	0.000827128377810881	0.00779907989077648	0.000781096769383845	1	0.00246813946537794	0.0243998838322728	1.45693660273553	-0.222216218928026	0.375807894180098	0.659597820771136	1.67915282166355
chr1	143757533	143757733	201	-	utr3	Trove2	0.0778221789312847	0.144124179156536	0.068108856173165	1	0.133217975506214	0.256046301196338	-1.16860039034118	-0.32396328308097	0.239362160179858	0.519775846510994	-0.844637107260213
chr1	143766610	143771024	4415	-	utr5	Trove2	0.105534256778892	0.179316120760445	0.128054936603476	1	0.341435206019934	0.488202955980534	-0.242903920773648	-0.32396328308097	0.239362160179858	0.519775846510994	0.0810593623073216
chr1	144001524	144001722	199	-	utr3	Rgs2	0.535242701625741	NA	0.312052383909687	1	0.380893483751856	0.528353871827693	0.315225967435655	0.663421582628281	0.642124538577488	NA	-0.348195615192626
chr1	150265628	150265721	94	-	exon	Rbm3-ps	0.034470716352613	0.0817313909515718	0.012467314335497	1	0.0462987328576881	0.131283967033897	1.53040449507278	0.335905689331986	0.432050104423181	0.706357419681623	1.1944988057408
chr1	150361755	150362005	251	-	utr3	Odr4	0.081457004141303	0.148717149003113	0.045309059855572	1	0.071034330608243	0.170389869485577	0.0619104294495493	-0.252050718580931	0.494138497564708	0.75424406349387	0.31396114803048
chr1	150388605	150390333	1729	-	exon	Odr4	0.140343698627752	0.220995412164437	0.0832745537368763	1	0.0609146072722688	0.154894336668774	1.34388458520337	-0.252050718580931	0.494138497564708	0.75424406349387	1.5959353037843
chr1	150392880	150393030	151	-	utr5	Odr4	0.0495997771516934	0.105326585598596	0.0236821889788349	1	0.0556079723260687	0.146639030201158	1.29156153332295	-0.252050718580931	0.494138497564708	0.75424406349387	1.54361225190388
chr1	151343983	151344881	899	-	exon	Gm10138	0.00897516428525159	0.0336456768717253	0.00970917224663236	1	0.0614890948997025	0.1558500466222	-0.65089180475735	-0.539639479375393	0.284788052280126	0.572087324640981	-0.111252325381957
chr1	151410875	151411374	500	-	exon	Swt1	0.66975517224649	0.735253264584733	0.690298993918318	1	0.487119762620144	0.62976338210164	-0.23151056640083	-0.0854503390713168	0.746016424027536	0.900780079695361	-0.146060227329513
chr1	151473150	151476167	3018	-	exon	Rnf2	0.0949784329662146	0.166058925349832	0.101513266096824	1	0.0466158990818936	0.131863406482364	0.697214354838451	-0.321490652522657	0.275534466254933	0.562613322203964	1.01870500736111
chr1	151749836	151750083	248	-	exon	2810414N06Rik	0.73284982885573	NA	0.683646113460937	1	0.854691130860568	0.911941948524937	-1.50410265209208	-0.683553945065126	0.56632624130493	NA	-0.82054870702695
chr1	151893120	151893370	251	-	utr3	1700025G04Rik	0.134697120814957	0.214423680600879	0.101531786701798	1	0.239790683671044	0.382076217349647	-0.529820139207138	0.638940986759085	0.0831853710142493	0.282582178328927	-1.16876112596622
chr1	152006557	152055286	48730	-	utr5	1700025G04Rik	0.120549797392246	0.197163429527222	0.0755825310720335	1	0.111271148659564	0.227198312121027	1.76367957073032	0.638940986759085	0.0831853710142493	0.282582178328927	1.12473858397123
chr1	152090025	152090125	101	-	utr5	1700025G04Rik	0.484623997250432	0.571684901061467	0.429762573660184	1	0.176582880169164	0.30993135744089	1.61260918156478	0.638940986759085	0.0831853710142493	0.282582178328927	0.973668194805691
chr1	152518946	152521392	2447	-	utr3	Rgl1	0.430057975347132	0.520532652119203	0.341056761319819	1	0.448966532760769	0.594004682921897	-0.905498922858383	0.544345222966915	0.312714953592883	0.599682233774068	-1.4498441458253
chr1	152837444	152837594	151	-	utr3	Smg7	0.185143042824996	0.27150327184817	0.192028961696299	1	0.14689779896973	0.27319921981733	0.325226142263688	0.319979074083326	0.133863131364853	0.377509565821964	0.00524706818036169
chr1	152837694	152838193	500	-	utr3	Smg7	0.155568598107751	0.238560894529336	0.197241483899668	1	0.378537837208077	0.526063308472299	-0.69477519358151	0.319979074083326	0.133863131364853	0.377509565821964	-1.01475426766484
chr1	152840411	152841063	653	-	exon	Smg7	0.0288099351574703	0.0722727062967514	0.0361145969107096	1	0.0485837671910411	0.135224732961338	1.33190860149807	0.319979074083326	0.133863131364853	0.377509565821964	1.01192952741474
chr1	152845236	152845386	151	-	exon	Smg7	0.0468523777814848	0.10127969089291	0.0509697836084492	1	0.0695142226892645	0.16804791453392	1.46753800749443	0.319979074083326	0.133863131364853	0.377509565821964	1.1475589334111
chr1	152845536	152845966	431	-	exon	Smg7	0.238844725767152	0.329279639693041	0.207564471425822	1	0.24941702270284	0.392293822211354	1.42534467357252	0.319979074083326	0.133863131364853	0.377509565821964	1.1053655994892
chr1	152846215	152848997	2783	-	exon	Smg7	0.173996903510974	0.258996765269329	0.182504250913657	1	0.20501928372066	0.342721473078549	0.840646829199668	0.319979074083326	0.133863131364853	0.377509565821964	0.520667755116341
chr1	152868347	152871124	2778	-	exon	Smg7	0.035031791677075	0.0826567110812031	0.0192695157446441	1	0.0851662456342706	0.191726399691478	1.69735750239967	0.319979074083326	0.133863131364853	0.377509565821964	1.37737842831634
chr1	153123755	153126168	2414	-	utr3	Lamc2	0.0628487776825506	0.124390370797515	0.054276016433831	1	0.100669462920991	0.21337799365839	-0.352460220178333	1.03324339394573	7.84179206791642e-05	0.0018440859411326	-1.38570361412407
chr1	153127006	153129078	2073	-	exon	Lamc2	0.0459479891876242	0.0999230367273033	0.0341659634881815	1	0.0945333753438795	0.204977327650878	1.98271835433384	1.03324339394573	7.84179206791642e-05	0.0018440859411326	0.949474960388112
chr1	153219520	153219769	250	-	utr3	Lamc1	5.44559454644498e-10	6.58862921231582e-07	2.08133167526139e-09	5.59794967378303e-05	2.22577157955623e-06	0.000296259012175883	-2.9921860023219	-0.122628033288553	0.512934449512657	0.767425664510393	-2.86955796903334
chr1	153221064	153221314	251	-	utr3	Lamc1	0.0773849691830984	0.143495014605072	0.106854194271122	1	0.227467856921415	0.368066335210338	-1.21963218573139	-0.122628033288553	0.512934449512657	0.767425664510393	-1.09700415244284
chr1	153221413	153227683	6271	-	utr3	Lamc1	0.904594992394884	0.928312086103691	0.890238117420287	1	0.786993452339022	0.869025132573793	-0.117101118084082	-0.122628033288553	0.512934449512657	0.767425664510393	0.00552691520447107
chr1	153228806	153229247	442	-	utr3	Lamc1	0.00113945608947005	0.00944067389537973	0.00206354704931653	1	0.00655237422130203	0.0420361931968856	1.31140513248717	-0.122628033288553	0.512934449512657	0.767425664510393	1.43403316577572
chr1	153230800	153239312	8513	-	utr3	Lamc1	2.96694193333041e-05	0.000934586708999079	0.000196555680502165	1	0.0026485444940198	0.0253119284034309	1.34636965508852	-0.122628033288553	0.512934449512657	0.767425664510393	1.46899768837708
chr1	153332288	153332537	250	-	exon	Lamc1	0.0501007201877222	0.105925507040008	0.0430512296410869	1	0.113963992340575	0.230543214360171	-0.767270837611378	-0.122628033288553	0.512934449512657	0.767425664510393	-0.644642804322825
chr1	153456007	153458100	2094	-	utr3	Dhx9	0.0294030825341235	0.0732512740764065	0.057510392522211	1	0.0413151865930326	0.122043663142921	0.929807380025274	0.217750678881741	0.355104004927344	0.640967679110441	0.712056701143533
chr1	153471637	153471736	100	-	utr3	Dhx9	6.04262349725341e-05	0.00150119619417039	0.000164708930727984	1	0.000283065782192133	0.0068899558493908	1.84377134605331	0.217750678881741	0.355104004927344	0.640967679110441	1.62602066717157
chr1	153481187	153482458	1272	-	exon	Dhx9	0.00287160668651898	0.0164547621243389	0.0048464670977415	1	0.000391656037303293	0.00831133060376766	1.93987439829609	0.217750678881741	0.355104004927344	0.640967679110441	1.72212371941435
chr1	153482806	153482955	150	-	exon	Dhx9	0.0019649673486791	0.0130555806050274	0.00311157820726858	1	0.00074967338214001	0.012253850543364	1.8979195743722	0.217750678881741	0.355104004927344	0.640967679110441	1.68016889549046
chr1	153483801	153487560	3760	-	utr5	Dhx9	0.189047154304555	0.275714982066725	0.0422237370008542	1	0.00111969225538671	0.0154782342779345	1.86377630113585	0.217750678881741	0.355104004927344	0.640967679110441	1.64602562225411
chr1	153524377	153548466	24090	-	utr5	Npl	0.049041390114137	0.104541038088464	0.0660039021044682	1	0.0941888009146793	0.204574231441395	-0.0904106300262292	-1.15906521386142	2.05417837300112e-05	0.000622659473562502	1.06865458383519
chr1	153620576	153620673	98	-	exon	Gm6652	0.621116483507811	NA	0.575269906240879	1	0.844269961690981	0.905387941128965	0.581941572667303	0.175377847028853	0.882959720894832	NA	0.406563725638451
chr1	153743740	153749089	5350	-	exon	Gm28513	0.11129436637999	0.186307064226417	0.0771794675701869	1	0.0879994195668833	0.19542747120631	-2.59984780903742	NA	NA	NA	NA
chr1	153899832	153900208	377	-	utr5	Teddm2	0.00177841354312657	0.0122342586846121	0.00237850289759854	1	0.00345006433086111	0.0292624226068967	1.53909314621364	-0.0645625193523734	0.969540936881568	NA	1.60365566556601
chr1	155097750	155099586	1837	-	utr3	Ier5	0.0919085089747659	0.162326257638666	0.0935953271688674	1	0.129168752823899	0.250900177515977	-0.224209777307331	0.715982467217493	0.143978924914486	0.393996382367343	-0.940192244524824
chr1	155225617	155225866	250	-	exon	BC034090	0.172961584023589	NA	0.0731343668246735	1	0.209729580476188	0.348387447810656	-0.155937738220787	1.92128498696367	0.00134893386048236	0.0163450987894113	-2.07722272518446
chr1	155225965	155226065	101	-	exon	BC034090	0.030715817615101	NA	0.00445855862211613	1	0.0480759378823653	0.134365443050942	0.571584657395419	1.92128498696367	0.00134893386048236	0.0163450987894113	-1.34970032956825
chr1	155241539	155241838	300	-	exon	BC034090	0.505941421169372	NA	0.419062254442532	1	0.563560900874651	0.697270451126969	0.823958261813344	1.92128498696367	0.00134893386048236	0.0163450987894113	-1.09732672515032
chr1	155417215	155417365	151	-	utr5	Xpr1	0.681157684274533	0.745396199463778	0.625244783191313	1	0.826275322035282	0.893897496877764	2.82952340148636	0.476755532177167	0.147034396545632	0.399210707939538	2.35276786930919
chr1	155779425	155779824	400	-	exon	Qsox1	0.00171579887856795	0.0119553964139923	0.000944973165581682	1	0.00213070327892272	0.0222526216355547	-1.99342400750447	0.699050406191538	0.0591606184188045	0.227404146480167	-2.69247441369601
chr1	155846910	155847010	101	-	utr3	Cep350	0.371105276110453	NA	0.252924313600843	1	0.400971374565619	0.548039867810384	-1.64093552028807	0.451635412181553	0.167620594392619	0.428825591396382	-2.09257093246962
chr1	155847260	155847409	150	-	utr3	Cep350	0.457182447456296	NA	0.440383781005742	1	0.515474432163561	0.654864914835649	-1.95906970274581	0.451635412181553	0.167620594392619	0.428825591396382	-2.41070511492736
chr1	155848308	155848557	250	-	utr3	Cep350	0.0100815354678788	NA	0.00214789059563985	1	0.0150114269746994	0.067381007857887	-1.9947021827963	0.451635412181553	0.167620594392619	0.428825591396382	-2.44633759497785
chr1	155848657	155858102	9446	-	exon	Cep350	0.508950703076319	NA	0.433113093639416	1	0.620704296197793	0.744208535646379	0.788175390214535	0.451635412181553	0.167620594392619	0.428825591396382	0.336539978032982
chr1	155860544	155860694	151	-	exon	Cep350	0.635062053281651	NA	0.559040587215819	1	0.746562920740721	0.839295854387512	1.244776893753	0.451635412181553	0.167620594392619	0.428825591396382	0.793141481571449
chr1	155862530	155862679	150	-	exon	Cep350	0.132789473998265	NA	0.0398324234614437	1	0.145691262583363	0.27181023118381	-0.617398276385939	0.451635412181553	0.167620594392619	0.428825591396382	-1.06903368856749
chr1	155862979	155863079	101	-	exon	Cep350	0.614173772665184	NA	0.425966555571044	1	0.596618079646504	0.723982051155642	-0.181489181986664	0.451635412181553	0.167620594392619	0.428825591396382	-0.633124594168217
chr1	155879098	155887215	8118	-	exon	Gm37383	0.0287109409949864	NA	0.0105791947709726	1	0.00422155301172415	0.0328618690869216	2.90803017019578	-1.5475434068247	0.753982022919155	NA	4.45557357702048
chr1	155894699	155901449	6751	-	exon	Cep350	0.0216108153231774	0.0597416765400539	0.00941395210280664	1	0.0397454879244938	0.119307461630665	2.5188051740894	0.451635412181553	0.167620594392619	0.428825591396382	2.06716976190785
chr1	155922342	155922442	101	-	exon	Cep350	0.107219120727736	NA	0.00473201336238917	1	0.0327333302089245	0.106112979181017	2.7494672299512	0.451635412181553	0.167620594392619	0.428825591396382	2.29783181776965
chr1	155928737	155929036	300	-	exon	Cep350	0.320490174109779	NA	0.230928781445096	1	0.349390975973142	0.496673108331916	-1.63900434071102	0.451635412181553	0.167620594392619	0.428825591396382	-2.09063975289257
chr1	155932929	155933078	150	-	exon	Cep350	0.75292532444208	NA	0.669034604056895	1	0.858848656851853	0.914131025564141	-0.484329438179755	0.451635412181553	0.167620594392619	0.428825591396382	-0.935964850361308
chr1	155933328	155935842	2515	-	exon	Cep350	0.427180945261526	NA	0.289678172479682	1	0.530103314097673	0.668177197794015	0.518972501544621	0.451635412181553	0.167620594392619	0.428825591396382	0.067337089363068
chr1	155953205	155953554	350	-	exon	Cep350	0.265708019230295	NA	0.189624614032186	1	0.341259563674666	0.488025844027051	-1.51106471591226	0.451635412181553	0.167620594392619	0.428825591396382	-1.96270012809381
chr1	156006830	156017379	10550	-	utr3	Tor1aip1	0.000388696138467593	0.00489485951116747	0.000312074489864864	1	0.00211711400512967	0.0221748516774139	-0.661568615194816	0.750509567728404	0.0100706961316807	0.0705991645788972	-1.41207818292322
chr1	156017578	156018315	738	-	utr3	Tor1aip1	0.792732412088948	0.838738931355265	0.810019764972535	1	0.866886945655737	0.918831131306256	0.866883037915675	0.750509567728404	0.0100706961316807	0.0705991645788972	0.116373470187271
chr1	156035835	156036282	448	-	utr5	Tor1aip1	0.00915404751588865	0.0341295905989927	0.00848738977880369	1	0.013809119109463	0.0641741874745635	1.39530595680145	0.750509567728404	0.0100706961316807	0.0705991645788972	0.644796389073042
chr1	156655114	156655762	649	-	utr3	Tor3a	0.000114737191226004	0.00227702263529932	0.000410806252304645	1	0.000109065290291423	0.00378868018096316	-2.01545904112322	-0.423572358094557	0.0942168144231188	0.305339709608207	-1.59188668302867
chr1	156680525	156680625	101	-	utr3	Fam20b	0.444898023560862	0.5344557231061	0.398278831521413	1	0.484267387408272	0.627010365272379	0.450629910847833	0.747952383659408	0.00242772092638712	0.0253191495756253	-0.297322472811574
chr1	156681173	156685985	4813	-	utr3	Fam20b	5.47382535613553e-06	0.000296407643034739	1.54349670729811e-05	0.40722073628646	0.000283162911949151	0.0068899558493908	-1.08170995089226	0.747952383659408	0.00242772092638712	0.0253191495756253	-1.82966233455167
chr1	156705736	156719036	13301	-	utr5	Fam20b	0.0247124335303092	0.0651134056212554	0.0310658715916528	1	0.0667122443070172	0.163950678553491	-0.18643244107163	0.747952383659408	0.00242772092638712	0.0253191495756253	-0.934384824731038
chr1	156808860	156813104	4245	-	utr3	Ralgps2	0.0623295154024856	0.123674766079108	0.073667845908233	1	0.190341027567865	0.325408294539934	-1.43954734580887	-0.447286118664353	0.0686974454611765	0.251215585739787	-0.99226122714452
chr1	156901847	156938796	36950	-	utr5	Ralgps2	0.00756807059749302	0.0299705083752018	0.00547398656976934	1	0.0150715103715253	0.0675717357610807	1.26009156322616	-0.447286118664353	0.0686974454611765	0.251215585739787	1.70737768189052
chr1	157140028	157140178	151	-	utr3	Rasal2	0.0700023828642225	NA	0.0329797075594111	1	0.0702510002391882	0.169174979259387	-2.97241241502011	-0.216683344052058	0.438884843225194	0.712021922134564	-2.75572907096805
chr1	157140628	157149833	9206	-	utr3	Rasal2	0.913801738828066	0.935689205626343	0.901006820763829	1	0.963452745685609	0.972775078738912	-0.216404220009724	-0.216683344052058	0.438884843225194	0.712021922134564	0.000279124042333767
chr1	157156931	157157331	401	-	exon	Rasal2	0.596712711941957	0.672232871393695	0.591114632209618	1	0.802982119180332	0.880209566144878	-1.05617114862683	-0.216683344052058	0.438884843225194	0.712021922134564	-0.839487804574773
chr1	157157531	157157680	150	-	exon	Rasal2	0.0156488699093972	0.0482448486308012	0.0118783072820265	1	0.0195014108782686	0.0786648731395017	-2.40182076715316	-0.216683344052058	0.438884843225194	0.712021922134564	-2.1851374231011
chr1	157175846	157176195	350	-	exon	Rasal2	0.0545395671473011	0.112395195327208	0.0449300532469573	1	0.0355778349946832	0.111671871293725	-2.4625669723162	-0.216683344052058	0.438884843225194	0.712021922134564	-2.24588362826414
chr1	157412145	157412545	401	-	utr5	Rasal2	0.590152216995777	0.666393519246063	0.535098772514188	1	0.573780686956741	0.70530980342001	0.275336233722167	-0.216683344052058	0.438884843225194	0.712021922134564	0.492019577774225
chr1	158246066	158246166	101	-	utr3	Brinp2	0.461989561335063	NA	0.240150022007758	1	0.70843973268576	0.812111510531741	-1.50344489987977	0.341307938163173	0.717776321178822	0.885004546535918	-1.84475283804295
chr1	158246664	158246813	150	-	utr3	Brinp2	0.068814635382712	NA	0.0104602853503269	1	0.157849086804964	0.287111919694565	-1.55946526903799	0.341307938163173	0.717776321178822	0.885004546535918	-1.90077320720116
chr1	160224270	160226093	1824	-	exon	Rabgap1l	0.535849640353903	NA	0.530803186899404	1	0.697877042027715	0.80411268244607	-0.769481565301225	0.0822285801603859	0.871069892280918	0.952595136603869	-0.851710145461611
chr1	160226542	160231855	5314	-	exon	Rabgap1l	0.518514716447705	NA	0.492314287245036	1	0.738084865844937	0.833210225498734	-0.194692192827399	0.0822285801603859	0.871069892280918	0.952595136603869	-0.276920772987784
chr1	160238534	160247557	9024	-	exon	Rabgap1l	0.104579823055886	NA	0.0666746565342256	1	0.113800607864678	0.230299333407917	2.36635235087371	0.0822285801603859	0.871069892280918	0.952595136603869	2.28412377071333
chr1	161019589	161020088	500	-	utr3	Zbtb37	0.128903463562392	0.207271738673605	0.108316535194768	1	0.12875832504598	0.250539471637632	-0.033575123288705	1.31489265841042	0.000464372028839017	0.00723348737230007	-1.34846778169913
chr1	161031935	161032135	201	-	exon	Zbtb37	0.00380147145615154	0.0194949244638013	0.00136566310122158	1	0.0124121183535713	0.0603354625677529	-0.0683971476211032	1.31489265841042	0.000464372028839017	0.00723348737230007	-1.38328980603153
chr1	161032235	161032584	350	-	exon	Zbtb37	0.106700601697778	0.180691867789469	0.0557246726649313	1	0.180532659624753	0.314560405633512	-0.297756434831181	1.31489265841042	0.000464372028839017	0.00723348737230007	-1.61264909324161
chr1	161034106	161034256	151	-	utr5	Zbtb37	0.354438746845401	NA	0.293321053283046	1	0.100748111379299	0.213494204812043	2.05382529372274	1.31489265841042	0.000464372028839017	0.00723348737230007	0.738932635312317
chr1	161041550	161041800	251	-	utr3	Dars2	0.776477838679154	0.825670258326165	0.800524371964144	1	0.840441089260821	0.902866372341205	-0.872260840190119	-0.376440726201057	0.0828982050096598	0.2823197385815	-0.495820113989062
chr1	161070109	161070608	500	-	utr5	Dars2	0.000553876926821964	0.00612984084998148	0.0016401140140199	1	0.0101762941976197	0.0538496402462902	-1.5002873393949	-0.376440726201057	0.0828982050096598	0.2823197385815	-1.12384661319384
chr1	161088875	161089075	201	-	utr3	Klhl20	0.00881759092016986	0.0332017334929508	0.0062791847414453	1	0.0163363355226242	0.0707782103786714	-3.02097474624257	-0.565908880632285	0.0313305529134969	0.150250432017071	-2.45506586561029
chr1	161089275	161089425	151	-	utr3	Klhl20	0.803213293315278	0.847403624338701	0.811028072859478	1	0.864078740404344	0.917120049473062	-1.8637842785701	-0.565908880632285	0.0313305529134969	0.150250432017071	-1.29787539793782
chr1	161090474	161095634	5161	-	exon	Klhl20	0.08636859814191	0.155354748341206	0.0896909532945006	1	0.0744268393096344	0.175865828387903	0.0895696815207139	-0.565908880632285	0.0313305529134969	0.150250432017071	0.655478562152998
chr1	161109308	161131411	22104	-	utr5	Klhl20	0.508202051455617	0.593298047135933	0.502993477316813	1	0.552171561822124	0.687357599088451	-0.0251873377801151	-0.565908880632285	0.0313305529134969	0.150250432017071	0.540721542852169
chr1	161251070	161251169	100	-	utr5	Prdx6	0.00813432024385853	0.0314677403140117	0.0165130103233339	1	0.0516182603904371	0.140414828724978	0.904187702136504	-0.139161277728258	0.486346870249838	0.748182528574336	1.04334897986476
chr1	161818258	161818757	500	-	utr3	Suco	0.157689365773509	0.240838711019201	0.189400672291715	1	0.240137604352118	0.3824308338693	-0.480940065998924	0.580886723070418	0.0805591985140772	0.277147974123465	-1.06182678906934
chr1	161834065	161834514	450	-	exon	Suco	0.726594512858361	0.784362018508529	0.732977188133905	1	0.981302047297991	0.984161132860352	-0.0870316272325004	0.580886723070418	0.0805591985140772	0.277147974123465	-0.667918350302918
chr1	161834663	161838781	4119	-	exon	Suco	0.235287618435451	0.325693627880552	0.254571357394123	1	0.383295258706639	0.530578330518253	0.00576812635234577	0.580886723070418	0.0805591985140772	0.277147974123465	-0.575118596718072
chr1	162533775	162535915	2141	-	utr3	Mettl13	0.000147804319574645	0.00269568054537784	0.000143062890858828	1	4.9719391377396e-06	0.000527166834685526	-2.76929531428238	-0.674340061201948	0.00225633244178866	0.0240829626656505	-2.09495525308044
chr1	162544256	162544455	200	-	exon	Mettl13	0.0452372323064087	0.0988404625174996	0.0404868056335011	1	0.0566914532048515	0.148418997304659	-1.96610479159784	-0.674340061201948	0.00225633244178866	0.0240829626656505	-1.29176473039589
chr1	162545854	162546503	650	-	exon	Mettl13	3.10544684426532e-05	0.000959608391020736	1.22734681434519e-05	0.324338669158859	4.45681222919509e-07	0.000100697739837284	-2.42821276323222	-0.674340061201948	0.00225633244178866	0.0240829626656505	-1.75387270203027
chr1	162548301	162548451	151	-	utr5	Mettl13	0.431103719341928	0.521604079852821	0.403443653670877	1	0.48501678791894	0.62758777500248	0.0307491411297174	-0.674340061201948	0.00225633244178866	0.0240829626656505	0.705089202331665
chr1	162672074	162672224	151	-	utr3	Prrc2c	0.901882310759362	0.926651017459263	0.952863586166366	1	0.95609383978509	0.968521402693908	-1.00733850366054	-0.221769045714477	0.310281537914699	0.598024842492481	-0.785569457946063
chr1	162673174	162674115	942	-	utr3	Prrc2c	0.137605207041064	0.217794828812925	0.176414061449011	1	0.334697440096615	0.481410692338184	-0.749303095565897	-0.221769045714477	0.310281537914699	0.598024842492481	-0.52753404985142
chr1	162675718	162676767	1050	-	exon	Prrc2c	0.0882684804615727	0.157784331614992	0.123741239830445	1	0.177978665290096	0.311490218807472	0.552802343385763	-0.221769045714477	0.310281537914699	0.598024842492481	0.77457138910024
chr1	162692475	162692786	312	-	exon	Prrc2c	0.00244159749763907	0.0149553600562363	0.00422324432988385	1	0.00054488518604836	0.0101106473411196	1.5991819503974	-0.221769045714477	0.310281537914699	0.598024842492481	1.82095099611187
chr1	162697458	162698257	800	-	exon	Prrc2c	0.140747587698465	0.221355534681294	0.136766271573372	1	0.14294308061444	0.268387612324054	0.482812068421567	-0.221769045714477	0.310281537914699	0.598024842492481	0.704581114136044
chr1	162702310	162704638	2329	-	exon	Prrc2c	0.0714524762916048	0.135623741303619	0.0782763626619667	1	0.084752607326761	0.191051230601216	0.614178459057003	-0.221769045714477	0.310281537914699	0.598024842492481	0.835947504771479
chr1	162704738	162706587	1850	-	exon	Prrc2c	0.428719941300821	0.519414093703749	0.481547370316739	1	0.6293028960485	0.750968308821447	-0.605482218915879	-0.221769045714477	0.310281537914699	0.598024842492481	-0.383713173201402
chr1	162709577	162712894	3318	-	exon	Prrc2c	0.0482116632312563	0.103295154673436	0.0558559507973943	1	0.00161223121850501	0.0189729166797891	0.734971127161003	-0.221769045714477	0.310281537914699	0.598024842492481	0.95674017287548
chr1	162721470	162722985	1516	-	exon	Prrc2c	0.00156032260110692	0.0113158217209741	0.00174187559916505	1	0.0067580445756058	0.0428849526798001	0.850677400840552	-0.221769045714477	0.310281537914699	0.598024842492481	1.07244644655503
chr1	163386286	163393626	7341	-	utr3	Gorab	0.00104148807906077	0.00890807197520839	0.0010892199091676	1	0.00347213212005445	0.0293643187423854	-1.17588634015492	0.381878559280321	0.225732470216115	0.504782118980207	-1.55776489943525
chr1	163396922	163403571	6650	-	exon	Gorab	0.0792542658178746	0.145937961905588	0.0667118174580663	1	0.0769735716288478	0.179745389993471	1.77599175641541	0.381878559280321	0.225732470216115	0.504782118980207	1.39411319713509
chr1	164299722	164305214	5493	-	exon	Blzf1	0.824582021898847	0.865451517100258	0.852282890959374	1	0.685512056872994	0.794558032208656	0.101789175494592	-0.158294259207492	0.556544879836941	0.796461723356136	0.260083434702085
chr1	164306510	164307290	781	-	utr5	Blzf1	0.174229329845256	0.259261399255786	0.166185863764544	1	0.11334911602475	0.229800760259195	0.777181808420451	-0.158294259207492	0.556544879836941	0.796461723356136	0.935476067627943
chr1	164438103	164438202	100	-	utr3	Atp1b1	0.840269480241856	0.877799234223272	0.795219501869977	1	0.72614924198521	0.824910202351544	-0.962189998762334	-0.139849093823661	0.528534839168448	0.778086627418699	-0.822340904938673
chr1	164438301	164439309	1009	-	exon	Atp1b1	0.0495386864344586	0.105256696572515	0.0684639421455673	1	0.05694455202011	0.148762939192061	-1.60029806014925	-0.139849093823661	0.528534839168448	0.778086627418699	-1.46044896632558
chr1	164457858	164458007	150	-	utr5	Atp1b1	0.0384425226888332	0.0882951215423282	0.0300935369632296	1	0.0675041138879232	0.165103530437969	1.22668953349545	-0.139849093823661	0.528534839168448	0.778086627418699	1.36653862731911
chr1	164458107	164458305	199	-	utr5	Atp1b1	0.785025098159971	0.832540256817544	0.793050093149287	1	0.92889832659317	0.952927975394351	0.356854261345652	-0.139849093823661	0.528534839168448	0.778086627418699	0.496703355169313
chr1	165178749	165179146	398	-	utr3	Sft2d2	0.0221640778573646	0.0606182417479899	0.01978479287244	1	0.118926041633038	0.23703220766401	-1.12852710808127	-0.469587530464015	0.0977402276338228	0.312442999101324	-0.658939577617259
chr1	165188043	165194289	6247	-	exon	Sft2d2	0.00251986648562136	0.0152373606734973	0.000516306956678394	1	0.0134409429365873	0.0632401666464286	1.62814585952398	-0.469587530464015	0.0977402276338228	0.312442999101324	2.097733389988
chr1	165215569	165215967	399	-	utr3	Tiprl	0.00574969959670472	0.0253470474758394	0.0100187274061508	1	0.0158281337366354	0.0695604824741608	-1.48866515377129	0.174782549276775	0.515449961095761	0.769283743889299	-1.66344770304806
chr1	165228376	165229129	754	-	utr3	Tiprl	0.0109883155129838	0.0382589191230542	0.0130037560029008	1	0.020011465524445	0.0797810633569486	1.42252165259682	0.174782549276775	0.515449961095761	0.769283743889299	1.24773910332004
chr1	165236747	165236897	151	-	utr5	Tiprl	0.056918813208208	0.115932703635525	0.0507494790876155	1	0.100062375131148	0.212609654683636	1.33355193057813	0.174782549276775	0.515449961095761	0.769283743889299	1.15876938130135
chr1	165340023	165351182	11160	-	exon	Dcaf6	0.151565875385487	0.234016476842643	0.146318660140844	1	0.193326612539432	0.32908975190552	-1.98490706311477	-0.844573268853084	0.0404734229276603	0.1769646734198	-1.14033379426169
chr1	165592540	165592740	201	-	utr3	Mpzl1	4.37845644514653e-05	0.00120995425190726	5.46189516986697e-05	1	0.00292175548389207	0.0267201495562606	-1.90510657579214	0.195662643390231	0.372061241823159	0.655580347457647	-2.10076921918237
chr1	165593390	165593640	251	-	utr3	Mpzl1	0.0001046149773339	0.00214154674122852	0.000148664676724907	1	0.00287258685463927	0.0264685547500637	-1.57852065128207	0.195662643390231	0.372061241823159	0.655580347457647	-1.77418329467231
chr1	165608457	165609528	1072	-	utr3	Mpzl1	0.00138488614511593	0.0105734315242692	0.00103676761160149	1	0.00838575970155208	0.0484616268438509	1.75989272244831	0.195662643390231	0.372061241823159	0.655580347457647	1.56423007905808
chr1	165634388	165634488	101	-	utr5	Mpzl1	0.0106923677971209	0.0376201300757922	0.00740859830116181	1	0.00274458152828099	0.0257623441254905	1.85358449638272	0.195662643390231	0.372061241823159	0.655580347457647	1.65792185299248
chr1	165650209	165655652	5444	-	exon	Rcsd1	0.290591656264209	NA	0.189502512885435	1	0.352043543386172	0.499414063790641	0.710617172949928	3.27647063879675	0.0113517903791739	NA	-2.56585346584683
chr1	165655752	165655902	151	-	exon	Rcsd1	0.0610558158477363	NA	0.0171938661585334	1	0.0291307849580278	0.0988582567151363	0.246309223826548	3.27647063879675	0.0113517903791739	NA	-3.03016141497021
chr1	165875452	165875951	500	-	utr3	Pou2f1	0.00268275092056519	0.0158230819985514	0.00397124412640822	1	0.000217143465577602	0.00590924732690788	-2.31702554428556	-0.614254251153636	0.00912013981564866	0.0659908875990856	-1.70277129313192
chr1	165880340	165880440	101	-	exon	Pou2f1	0.20380929087464	0.291542531125349	0.144448103493369	1	0.219267523671075	0.358909406364556	0.252603512208459	-0.614254251153636	0.00912013981564866	0.0659908875990856	0.866857763362095
chr1	165902276	165908947	6672	-	exon	Pou2f1	0.417454404437668	0.508688679818146	0.388341008321408	1	0.221677710846564	0.361512016226819	0.641884721977777	-0.614254251153636	0.00912013981564866	0.0659908875990856	1.25613897313141
chr1	165915138	165929730	14593	-	exon	Pou2f1	0.023444185718607	0.0628985626752718	0.017080624376149	1	0.0672108712950791	0.164610921525851	0.999019851843649	-0.614254251153636	0.00912013981564866	0.0659908875990856	1.61327410299728
chr1	166098398	166098898	501	-	utr3	Dusp27	0.0255422454803268	0.0665338780161576	0.0251025724519877	1	0.00526063650788468	0.0372904650112037	-2.08100079330435	-0.770958249037403	0.000409055887555837	0.00653951188658345	-1.31004254426694
chr1	166099447	166099597	151	-	exon	Dusp27	0.0645094708075136	0.12670687404571	0.063248190815306	1	0.0655526803751856	0.162129971230578	-1.63875255675983	-0.770958249037403	0.000409055887555837	0.00653951188658345	-0.867794307722429
chr1	166099997	166100947	951	-	exon	Dusp27	0.555285205002522	0.635989898643922	0.550450971118807	1	0.508561571704269	0.648436509663961	-0.552584730885806	-0.770958249037403	0.000409055887555837	0.00653951188658345	0.218373518151597
chr1	166238549	166238698	150	-	utr5	Mael	0.180242187750942	0.265925921246817	0.120620771219004	1	0.11706696275201	0.234386732259536	0.869303290385038	-0.684613885704114	0.0730252594881563	0.26094256599651	1.55391717608915
chr1	166379111	166379506	396	-	exon	Gm15853	0.308855059434568	0.401388035241165	0.292640092035929	1	0.194034212781462	0.32989742500665	1.10695387680248	-0.629198597238481	0.875219619110376	NA	1.73615247404096
chr1	166398696	166398796	101	-	utr3	Pogk	0.961064634338986	NA	0.825538381162205	1	0.891662980137675	0.9328097174025	-0.00647453006249795	0.173760963690494	0.761057435533783	0.907411927606145	-0.180235493752992
chr1	166398896	166399844	949	-	utr3	Pogk	0.0370161863607649	0.0859753648444865	0.0164000749354069	1	0.0467570676031103	0.132137615791973	-0.444477901940855	0.173760963690494	0.761057435533783	0.907411927606145	-0.618238865631349
chr1	166399944	166400094	151	-	exon	Pogk	0.222460258593207	NA	0.126918460979007	1	0.384422567423753	0.531548962217662	-0.691838954653432	0.173760963690494	0.761057435533783	0.907411927606145	-0.865599918343926
chr1	167225962	167226409	448	-	utr3	Uck2	0.000599902374718584	0.00645391660748569	0.00149494383395447	1	0.0103355776502132	0.0542335433804219	-1.61041528914306	-0.485375461305389	0.00922863909009575	0.0664462014486894	-1.12503982783767
chr1	167237572	167264707	27136	-	utr3	Uck2	0.000412923003073995	0.00512895022332707	0.000874657521103767	1	0.00463271553719401	0.0345519618997324	1.12305564158448	-0.485375461305389	0.00922863909009575	0.0664462014486894	1.60843110288987
chr1	167284873	167285121	249	-	utr5	Uck2	0.000471216075693556	0.00553363888808877	0.000706767758860491	1	0.0108215753282751	0.0557500854284983	1.23269268162975	-0.485375461305389	0.00922863909009575	0.0664462014486894	1.71806814293514
chr1	168209555	168424501	214947	-	exon	Gm38381	0.478086152312447	0.565415876297561	0.404881074290704	1	0.57575082013194	0.707214230932774	0.185308132668655	-1.58680489114731	0.496869333834957	NA	1.77211302381596
chr1	168431320	168431570	251	-	utr5	Pbx1	0.545541286864297	0.62704125155586	0.579558786614475	1	0.741336614427309	0.835732001508596	-0.440348781236329	-0.429312647559998	0.14214922821494	0.391348039688871	-0.0110361336763309
chr1	169498283	169498583	301	-	utr3	Nuf2	0.000229104293269835	0.00356640584656801	0.000456639421685292	1	0.00212471414981947	0.0222198324956033	-2.59793193438202	-0.392634382246714	0.0861003543732165	0.288319514644349	-2.2052975521353
chr1	169498833	169506057	7225	-	exon	Nuf2	0.000654431682603777	0.0068148991563451	0.00102436416147145	1	0.00141572366417232	0.0175772007644948	1.19090959988072	-0.392634382246714	0.0861003543732165	0.288319514644349	1.58354398212744
chr1	169507293	169510175	2883	-	utr3	Nuf2	0.0250490974810011	0.065629833416929	0.0329052332034458	1	0.00865946014913351	0.049474480456811	1.06239142042468	-0.392634382246714	0.0861003543732165	0.288319514644349	1.4550258026714
chr1	169510474	169512203	1730	-	exon	Nuf2	0.00152619738497053	0.0112077194466854	0.00176237099276492	1	0.00568882451517023	0.0389835886979419	1.15051296331234	-0.392634382246714	0.0861003543732165	0.288319514644349	1.54314734555905
chr1	169525410	169525509	100	-	utr5	Nuf2	0.000841310297924639	0.00788611427224434	0.00118868831057943	1	0.000185661828556789	0.0053573920234	1.93460445209443	-0.392634382246714	0.0861003543732165	0.288319514644349	2.32723883434114
chr1	169528804	169531414	2611	-	utr5	Nuf2	0.000940862342903259	0.00843438402232905	0.00115459877498707	1	0.000417024533008672	0.00859198361609514	2.087684712178	-0.392634382246714	0.0861003543732165	0.288319514644349	2.48031909442471
chr1	169952656	169952954	299	-	utr3	Hsd17b7	0.872307773492626	0.903575136297267	0.805956098222609	1	0.800224235459139	0.878404058903808	-0.358994432045588	0.566589923602785	0.107726663919585	0.332177196248347	-0.925584355648372
chr1	169967329	169969142	1814	-	utr5	Hsd17b7	0.598202669289498	0.67364444977476	0.550630593486512	1	0.790337189735965	0.871500472477992	2.38173540106934	0.566589923602785	0.107726663919585	0.332177196248347	1.81514547746655
chr1	170166695	170169424	2730	-	utr5	Uap1	0.0223910180807465	0.0609502003842512	0.0285365390209472	1	0.141700620600966	0.266949592635803	-0.428001348738539	0.11468185642317	0.634610532007747	0.84175960304521	-0.542683205161708
chr1	170707817	170708117	301	-	utr3	Atf6	0.304345941878957	0.397276000467951	0.258860565360765	1	0.328304531440935	0.475548105637992	0.0153439811683068	-0.342110531005924	0.177061117486422	0.442652793716055	0.357454512174231
chr1	170709713	170709963	251	-	utr3	Atf6	0.000365129828589812	0.00470584209971295	0.000197050798146271	1	0.002535727240089	0.0247201226628981	-2.23306235607886	-0.342110531005924	0.177061117486422	0.442652793716055	-1.89095182507294
chr1	170885141	170885440	300	-	utr5	Dusp12	0.298517831639761	0.391827266404057	0.290552116312055	1	0.539476416267776	0.676376889913346	0.965325268088887	-0.0169745995576131	0.949767756669468	0.980223252795416	0.9822998676465
chr1	170960663	170960963	301	-	utr3	Fcgr2b	0.00179079972489305	0.0123042671481673	0.000232103522417774	1	0.00179177528919237	0.0203169141660775	-2.50044915758709	0.30990447577798	0.661136989056412	0.855461004957239	-2.81035363336507
chr1	171217955	171218304	350	-	utr3	Tomm40l	0.766224668587416	0.81744289509727	0.778863243257506	1	0.846129924570297	0.906731577597512	-2.02275592312588	-0.0424225027361817	0.881968215206515	0.955438153481147	-1.98033342038969
chr1	171218902	171219002	101	-	utr3	Tomm40l	0.7205228287769	NA	0.644743888439915	1	0.767411476012192	0.854207921984675	-0.457308244861541	-0.0424225027361817	0.881968215206515	0.955438153481147	-0.41488574212536
chr1	171219301	171219600	300	-	utr3	Tomm40l	0.0800064087678714	0.14700159594504	0.0667266824668113	1	0.0993237903206194	0.211430893419595	-1.2891405062306	-0.0424225027361817	0.881968215206515	0.955438153481147	-1.24671800349442
chr1	171221925	171222174	250	-	utr5	Tomm40l	0.00207070051727587	0.0135055755275036	0.00303855015453202	1	0.0103179683377955	0.0542152070936699	1.09135812769366	-0.0424225027361817	0.881968215206515	0.955438153481147	1.13378063042985
chr1	171241003	171247047	6045	-	utr5	Ndufs2	0.0401757595759921	0.0911347795767792	0.0433758073059566	1	0.0742180372415898	0.175675708012556	0.603600263313401	-0.531012584433213	0.0149835505479403	0.0932793198074165	1.13461284774661
chr1	171286736	171287033	298	-	utr5	Usp21	0.0723760839153097	0.136908365340255	0.0678133418267285	1	0.106529493209593	0.221024653439798	-0.946934474860272	-0.176813514577503	0.4610565015893	0.729247536686049	-0.77012096028277
chr1	171288662	171288859	198	-	utr3	Ufc1	0.104190482722998	0.177564941818594	0.107788661816591	1	0.22271639918371	0.362875762019901	-0.078412502439457	-0.556119498839529	0.00643776820689061	0.0515562706447916	0.477706996400072
chr1	171289944	171290043	100	-	exon	Ufc1	0.00791284825214044	0.0309177621309504	0.0143456212617976	1	0.0452713350980526	0.129518023705186	0.248122119555652	-0.556119498839529	0.00643776820689061	0.0515562706447916	0.804241618395181
chr1	171294728	171294925	198	-	utr5	Ufc1	0.00363714275554619	0.0189810045336701	0.00675205462425703	1	0.00993984481492382	0.0533379083083242	0.615137667051417	-0.556119498839529	0.00643776820689061	0.0515562706447916	1.17125716589095
chr1	171338307	171338506	200	-	utr3	Nit1	0.476105330696815	0.563462743198088	0.506266510997933	1	0.639472097156462	0.759077185730187	0.752653107661021	-0.15664376276352	0.523381818297861	0.775086832196296	0.90929687042454
chr1	171340838	171341336	499	-	utr3	Nit1	3.29750884955739e-05	0.00100127161235626	4.53349836523739e-05	1	0.000323681726266576	0.00740036613446379	-1.29825494733262	-0.15664376276352	0.523381818297861	0.775086832196296	-1.1416111845691
chr1	171342033	171342581	549	-	utr3	Nit1	0.0116816079965966	0.0398625025799862	0.0106611532099338	1	0.051602678052104	0.140400850514766	-1.45374427809905	-0.15664376276352	0.523381818297861	0.775086832196296	-1.29710051533553
chr1	171360457	171360749	293	-	utr5	Klhdc9	0.471358308706207	0.559124916022807	0.346127900830448	1	0.441540142347483	0.587271323635755	-0.151822258867916	0.39799541741299	0.622253204120855	0.834854748686539	-0.549817676280906
chr1	171423804	171437270	13467	-	exon	Gm26641	0.174799892511	0.259919840168531	0.111508932194049	1	0.244220117414119	0.38676173131175	-1.62511437884328	-1.29312353263342	0.401716814041815	NA	-0.331990846209856
chr1	171503662	171504111	450	-	exon	B930036N10Rik	0.199469112730528	0.286961504211133	0.18260531033885	1	0.135306557996149	0.258618570046383	-0.824810809617429	1.47401315551498	0.393951275646348	NA	-2.29882396513241
chr1	172001609	172001709	101	-	utr3	Vangl2	0.173007692787923	0.257808533725345	0.161141273027674	1	0.105228265929493	0.219298736121827	0.565793839929356	0.321717775980771	0.111446157980244	0.338447195032694	0.244076063948585
chr1	172004255	172004405	151	-	utr3	Vangl2	0.679294311961218	0.743822365764756	0.713097637218642	1	0.930667965973534	0.953826966555429	-0.030097641553194	0.321717775980771	0.111446157980244	0.338447195032694	-0.351815417533965
chr1	172004504	172007919	3416	-	utr3	Vangl2	0.00176155324460079	0.0121772053015063	0.00268835529748301	1	0.0115067122683512	0.0577634377817697	-0.979972514238855	0.321717775980771	0.111446157980244	0.338447195032694	-1.30169029021963
chr1	172013306	172022537	9232	-	utr5	Vangl2	0.0127745643329573	0.0422805250383638	0.0086788941852771	1	0.0632109866583964	0.158629251286569	1.56639022482963	0.321717775980771	0.111446157980244	0.338447195032694	1.24467244884886
chr1	172027077	172027226	150	-	utr5	Vangl2	0.0704677052076959	0.134438974879509	0.0693184926878513	1	0.115361627552088	0.232147899108824	1.64566762900936	0.321717775980771	0.111446157980244	0.338447195032694	1.32394985302859
chr1	172066361	172066758	398	-	utr3	Ncstn	0.0285701609373938	0.0718693916822416	0.0305246452974901	1	0.0844412051479772	0.190599501233574	-1.51629212251111	-0.123390760641726	0.615803532042496	0.831501600348775	-1.39290136186939
chr1	172198559	172199325	767	-	utr3	Pea15a	0.14168116881641	0.222500678248281	0.147338401072864	1	0.251027403888799	0.393618347720193	1.44349500209315	0.908197858133976	4.18981675169588e-05	0.00112087207779314	0.535297143959172
chr1	172200464	172204326	3863	-	utr5	Pea15a	0.0822609677817619	0.149731358570308	0.090634108739681	1	0.155407498654169	0.284035172069516	1.9948911050109	0.908197858133976	4.18981675169588e-05	0.00112087207779314	1.08669324687692
chr1	172210089	172213380	3292	-	utr3	Casq1	0.51833813072547	0.602650697239373	0.522707675208154	1	0.68319942487078	0.792766084178527	0.498683695211657	-0.114290439656793	0.848289963115569	0.943335188942491	0.612974134868449
chr1	172541770	172542020	251	-	exon	4933439K11Rik	0.52112923684416	NA	0.384500012252727	1	0.612402030808665	0.737166924315474	-2.91393819367254	-0.634643860965332	0.615076442936055	NA	-2.27929433270721
chr1	175686222	175686521	300	-	utr3	Chml	0.953358288901698	NA	0.960589745501891	1	0.896199216008397	0.935230711295878	-1.39005731142803	-1.1870723950407	0.0527359019670913	0.210827927249847	-0.202984916387331
chr1	175686670	175686770	101	-	utr3	Chml	0.831281352460058	NA	0.880639887890368	1	0.875631104815111	0.924029126408788	-0.910066120511724	-1.1870723950407	0.0527359019670913	0.210827927249847	0.277006274528978
chr1	175687019	175687169	151	-	utr3	Chml	0.905566804084362	NA	0.912053338680543	1	0.775741022280091	0.8608751528692	-0.394584417942325	-1.1870723950407	0.0527359019670913	0.210827927249847	0.792487977098377
chr1	175692335	175692433	99	-	utr5	Chml	0.209625987231368	NA	0.0810087008955895	1	0.321678841247771	0.469059005620089	2.28217873528772	-1.1870723950407	0.0527359019670913	0.210827927249847	3.46925113032842
chr1	175978470	175978569	100	-	exon	Rbm8a2	0.00297741730430157	0.0168554735021588	0.00236015418860476	1	0.0294283819207239	0.0994271053911163	0.910050996825006	-0.308337300128792	0.340759415198403	0.628020765212073	1.2183882969538
chr1	175978817	175978916	100	-	utr5	Rbm8a2	0.489694919846231	0.576098259986697	0.465423344696486	1	0.410777469142954	0.557257035997013	1.05469978931949	-0.308337300128792	0.340759415198403	0.628020765212073	1.36303708944828
chr1	176735653	176735753	101	-	utr3	Cep170	0.861499876439179	NA	0.857753105290279	1	0.940640258596093	0.959228512049604	-0.263762194460284	0.367143102500456	0.262770558183644	0.547452593858131	-0.63090529696074
chr1	176755239	176755439	201	-	utr3	Cep170	0.00102514100470055	0.00883898510700462	0.000247705962092613	1	0.00987886099636624	0.0531815889543288	-1.40764651978379	0.367143102500456	0.262770558183644	0.547452593858131	-1.77478962228425
chr1	176755589	176755789	201	-	utr3	Cep170	0.451825237235342	0.540664072947668	0.454020074100467	1	0.73393298516833	0.830524249672597	-0.0749173511469597	0.367143102500456	0.262770558183644	0.547452593858131	-0.442060453647415
chr1	176756239	176756939	701	-	utr3	Cep170	0.89134356518562	0.918455817741061	0.889332751172779	1	0.834915568615302	0.89865391886948	0.124828334861027	0.367143102500456	0.262770558183644	0.547452593858131	-0.242314767639429
chr1	176769817	176772776	2960	-	utr3	Cep170	0.38642089133102	0.479269800487614	0.257320802618342	1	0.182462949185798	0.316752114052849	1.18141034638485	0.367143102500456	0.262770558183644	0.547452593858131	0.814267243884396
chr1	176774526	176774876	351	-	utr3	Cep170	0.676623509063648	0.741504768786901	0.706047182631908	1	0.964331758092511	0.973379214493679	-0.176165264449051	0.367143102500456	0.262770558183644	0.547452593858131	-0.543308366949507
chr1	176813967	176814067	101	-	utr5	Cep170	0.0216340556383951	NA	0.00307064616272308	1	0.0101547159762039	0.0538242482722063	2.02223207048088	0.367143102500456	0.262770558183644	0.547452593858131	1.65508896798042
chr1	177764107	177767713	3607	-	utr3	Adss	0.0330658401366622	0.0795700351526938	0.05197594632876	1	0.122733758205427	0.24264283506392	-1.10335106138514	0.198937102630863	0.346287615905609	0.632527582450968	-1.302288164016
chr1	177784900	177796362	11463	-	exon	Adss	0.00876077106736302	0.0330699114332012	0.012048464127596	1	0.0192331238290187	0.0780795712503135	1.81801758311065	0.198937102630863	0.346287615905609	0.632527582450968	1.61908048047979
chr1	178321408	178321508	101	-	exon	Hnrnpu	0.634262251432471	0.705345772056559	0.615236942855496	1	0.751230231308201	0.841982876701138	-1.2992740225659	-0.403270768605754	0.0466596672522701	0.193596456613004	-0.896003253960151
chr1	178329152	178331178	2027	-	utr3	Hnrnpu	0.0289614236105507	0.0725087689536277	0.0461425335125858	1	0.104563119584644	0.21857355869263	0.0438906056588903	-0.403270768605754	0.0466596672522701	0.193596456613004	0.447161374264644
chr1	178331365	178331922	558	-	exon	Hnrnpu	0.000395421063054921	0.00495212623186017	0.00130362995986671	1	0.000342812016035171	0.00767459340144683	1.00023858407332	-0.403270768605754	0.0466596672522701	0.193596456613004	1.40350935267908
chr1	178336050	178336250	201	-	exon	Hnrnpu	0.00136757784814761	0.0104899908939026	0.00294553031911286	1	0.0178485254269168	0.074425140067232	0.855405484909765	-0.403270768605754	0.0466596672522701	0.193596456613004	1.25867625351552
chr1	178337047	178337797	751	-	utr5	Hnrnpu	0.189254752152751	0.275876222805411	0.1764454925685	1	0.266699968147518	0.410508475130657	0.553763126302834	-0.403270768605754	0.0466596672522701	0.193596456613004	0.957033894908588
chr1	179411784	179508391	96608	-	utr3	Smyd3	0.05362911701985	0.111173731508746	0.0453251673821432	1	0.113008614967349	0.22935932237577	0.444242798264085	-0.608314395487515	0.0142473612967614	0.0903262915648283	1.0525571937516
chr1	179517841	179517941	101	-	exon	Smyd3	0.141957308416881	0.222826631605019	0.131882569686524	1	0.200874178208858	0.337704247452109	0.396904425342019	-0.608314395487515	0.0142473612967614	0.0903262915648283	1.00521882082953
chr1	179545972	179546169	198	-	utr5	Tfb2m	0.208688909771122	0.296489997184197	0.197560405336019	1	0.390639642572234	0.537739507978684	0.191408665874406	0.495063188594685	0.121257427967411	0.354864170968458	-0.303654522720279
chr1	179695396	179695494	99	-	utr3	Kif28	0.474854010002471	NA	0.42112680112134	1	0.646218329384474	0.764200924620001	-3.13642957869659	-0.552619260916828	0.683245556956405	NA	-2.58381031777976
chr1	179745143	179745271	129	-	utr3	Ahctf1	0.163649561242677	0.247432653326832	0.198673437875798	1	0.137706130581806	0.261753604309157	-1.6706815126057	0.448064892544389	0.0583384343674743	0.225616544582964	-2.11874640515009
chr1	179745343	179745592	250	-	utr3	Ahctf1	0.0502380898106953	0.106107436530892	0.0704672218167659	1	0.112613758922159	0.228847266263587	-1.79196336031236	0.448064892544389	0.0583384343674743	0.225616544582964	-2.24002825285675
chr1	179748588	179754522	5935	-	utr3	Ahctf1	0.0208151992100169	0.0582785796424222	0.0420768203187684	1	0.111461767285184	0.227518413072938	-0.564280109199309	0.448064892544389	0.0583384343674743	0.225616544582964	-1.0123450017437
chr1	179762690	179763496	807	-	utr3	Ahctf1	0.250126498309237	0.341003893480816	0.26430013570088	1	0.166046878574706	0.297197605128353	1.10901278478431	0.448064892544389	0.0583384343674743	0.225616544582964	0.660947892239921
chr1	179799307	179799407	101	-	utr5	Ahctf1	0.196518394102738	0.283556518023004	0.139241403635792	1	0.165255510629975	0.296323724429706	1.90718735630899	0.448064892544389	0.0583384343674743	0.225616544582964	1.4591224637646
chr1	179803431	179803630	200	-	utr5	Ahctf1	0.244463132568041	0.335274581797245	0.184843787239652	1	0.162652465086017	0.293104042157673	2.07902740267572	0.448064892544389	0.0583384343674743	0.225616544582964	1.63096251013133
chr1	180166686	180167185	500	-	utr3	Coq8a	1.89747254083687e-06	0.000143369495004163	6.64820433838745e-07	0.0177806225030172	3.08022941012502e-07	7.39447572768138e-05	-3.91475432921636	-1.28501384126553	3.18943297555659e-06	0.000132436293707832	-2.62974048795082
chr1	180170399	180171275	877	-	utr3	Coq8a	0.210363046946991	0.298309438627972	0.163959320191719	1	0.263524939186652	0.407206611489167	0.0397278557070472	-1.28501384126553	3.18943297555659e-06	0.000132436293707832	1.32474169697258
chr1	180179078	180179543	466	-	utr3	Coq8a	0.440163833869054	0.529916154448357	0.427676444090882	1	0.492099423286447	0.633611588636275	-1.77085994131491	-1.28501384126553	3.18943297555659e-06	0.000132436293707832	-0.48584610004938
chr1	180182162	180182527	366	-	utr5	Coq8a	0.354267741224314	0.447244587214242	0.257225155382714	1	0.444725102578859	0.590310220825325	-0.328639422285498	-1.28501384126553	3.18943297555659e-06	0.000132436293707832	0.956374418980036
chr1	180227402	180228915	1514	-	utr3	Psen2	0.157262434261806	0.240396527921511	0.157550416403639	1	0.365863105621316	0.513572168781472	-0.870363488925468	0.114568567419412	0.68242406417496	0.86844224977489	-0.984932056344881
chr1	180240815	180245732	4918	-	exon	Psen2	0.0445409424710485	0.0978455186534393	0.0392964134030267	1	0.0611185614195168	0.155198759053926	1.18865546441051	0.114568567419412	0.68242406417496	0.86844224977489	1.0740868969911
chr1	180694489	180694638	150	-	utr3	Mixl1	0.0858958547478362	NA	0.0228330295793208	1	0.147514284227859	0.273966744493642	-1.64311218834269	0.739750059331334	0.408575879776594	0.688754344680628	-2.38286224767403
chr1	180694738	180694838	101	-	exon	Mixl1	0.90991588638423	NA	0.904543200088277	1	0.853460882347968	0.911504798219073	-1.58948553128834	0.739750059331334	0.408575879776594	0.688754344680628	-2.32923559061967
chr1	180996175	181017456	21282	-	utr5	Ephx1	0.0684944749951001	0.131857951990313	0.0400109701461677	1	0.125576728637004	0.246343317004461	0.266322799397098	-0.795784842301914	0.10860548765391	0.333297159842682	1.06210764169901
chr1	181090735	181092283	1549	-	utr3	Nvl	0.0389253190841896	0.0890980809110029	0.0367525460460825	1	0.00605662268922794	0.0403381586564669	-4.0182461981617	-0.389928773325378	0.0603120221455738	0.230217243577272	-3.62831742483632
chr1	181130436	181134824	4389	-	exon	Nvl	0.00130849219467179	0.0102159416352285	0.00231298712266703	1	0.00283307420876758	0.026252313707647	1.10146784403417	-0.389928773325378	0.0603120221455738	0.230217243577272	1.49139661735955
chr1	181134974	181136213	1240	-	exon	Nvl	0.000826022925523527	0.00779907989077648	0.00164948916833151	1	0.00106776822832739	0.0150615126705367	1.25980771486489	-0.389928773325378	0.0603120221455738	0.230217243577272	1.64973648819026
chr1	181139148	181144104	4957	-	exon	Nvl	0.00389168994782667	0.0197148634762072	0.00532942489029424	1	0.000539455410309828	0.0100654667709926	1.41252891022382	-0.389928773325378	0.0603120221455738	0.230217243577272	1.8024576835492
chr1	181173728	181173828	101	-	utr3	Wdr26	0.494759240007214	NA	0.450744985831512	1	0.268791496129827	0.412829713037968	0.328455806627145	-0.357112638159237	0.127099867135365	0.365634365184781	0.685568444786383
chr1	181176077	181176227	151	-	utr3	Wdr26	0.11695493189321	0.192934205861894	0.0896433292853794	1	0.131120696324467	0.253647180522048	0.0641102773395036	-0.357112638159237	0.127099867135365	0.365634365184781	0.421222915498741
chr1	181177426	181180451	3026	-	utr3	Wdr26	0.00489024877005595	0.0228610334588659	0.00866417339640253	1	0.000611925776744207	0.0108781213847796	-2.03094636145701	-0.357112638159237	0.127099867135365	0.365634365184781	-1.67383372329778
chr1	181896484	181897282	799	-	utr3	Enah	0.198646197757972	0.286100340422365	0.210006298447683	1	0.187243913211809	0.321954209783579	-3.2142108294342	-0.389165878231189	0.0801651915316237	0.276430098782277	-2.82504495120301
chr1	181903019	181903617	599	-	utr3	Enah	0.011436443984439	0.0393374237050962	0.0205071592172422	1	0.00109540894033712	0.0152998754175813	-3.19231813434384	-0.389165878231189	0.0801651915316237	0.276430098782277	-2.80315225611265
chr1	181905563	181906501	939	-	utr3	Enah	0.468189670347792	0.556265681366619	0.521219708133927	1	0.648290799365321	0.765776061968868	-0.739787844298311	-0.389165878231189	0.0801651915316237	0.276430098782277	-0.350621966067122
chr1	181908359	181910762	2404	-	exon	Enah	0.0456145698673493	0.0994102398478015	0.0519134473820395	1	0.0456611087279238	0.130189844153519	0.592079756140616	-0.389165878231189	0.0801651915316237	0.276430098782277	0.981245634371805
chr1	181913367	181917341	3975	-	exon	Enah	0.00646275363973741	0.0273058733556383	0.0103854725888452	1	0.0021070622124858	0.0221077243293826	1.06295138726995	-0.389165878231189	0.0801651915316237	0.276430098782277	1.45211726550114
chr1	181919500	181923274	3775	-	exon	Enah	0.000516197616264173	0.00589943838527442	0.00103911738992785	1	0.00625094114745809	0.0411129381123083	1.33868082550769	-0.389165878231189	0.0801651915316237	0.276430098782277	1.72784670373888
chr1	181923424	181934708	11285	-	exon	Enah	7.85751570401314e-05	0.0017787256859236	0.000455853703106871	1	0.00127578441256209	0.0165585774434312	1.29837495803915	-0.389165878231189	0.0801651915316237	0.276430098782277	1.68754083627034
chr1	182019591	182019890	300	-	utr5	Enah	0.120567035547546	0.197163429527222	0.128284135343912	1	0.140829147220382	0.26586370156407	1.08878277289017	-0.389165878231189	0.0801651915316237	0.276430098782277	1.47794865112136
chr1	182279019	182279168	150	-	exon	Degs1	1.00422585547057e-05	0.000447825659430731	4.462591175529e-05	1	0.000446795028533959	0.00901198644575585	-1.4361185556976	0.786401290090808	0.00018714154609047	0.00365289813003386	-2.22251984578841
chr1	182279666	182282208	2543	-	utr5	Degs1	0.485586523337463	0.572508776581852	0.518320816693681	1	0.547500798820317	0.683251519047661	1.20844633702895	0.786401290090808	0.00018714154609047	0.00365289813003386	0.422045046938144
chr1	182316729	182317226	498	-	utr3	Fbxo28	0.00389390875148938	0.0197148634762072	0.00474215663877877	1	0.00945218397975704	0.0520353953037935	-0.776323380641455	0.261105061580881	0.214221154257692	0.491091891364333	-1.03742844222234
chr1	182341381	182341579	199	-	exon	Fbxo28	0.00513374405690856	0.0235919864793436	0.00355053061368112	1	0.00183732919163567	0.020600613000629	1.75906243790895	0.261105061580881	0.214221154257692	0.491091891364333	1.49795737632807
chr1	182467360	182467460	101	-	utr3	Capn2	0.0182005824967588	0.053301228667438	0.0180447583625896	1	0.0251676466980658	0.0910498542479675	-1.97724673018648	-0.0280754181653414	0.893992011166485	0.959643992845408	-1.94917131202114
chr1	182467660	182467909	250	-	utr3	Capn2	0.172872084903518	0.257676617312932	0.191241439616593	1	0.298454328355921	0.444449821462512	-1.1086504036847	-0.0280754181653414	0.893992011166485	0.959643992845408	-1.08057498551936
chr1	182468009	182468159	151	-	utr3	Capn2	0.0668322501910868	0.1297563484801	0.0881326563949153	1	0.0698016059923259	0.168561701617002	-1.50653256648133	-0.0280754181653414	0.893992011166485	0.959643992845408	-1.47845714831599
chr1	182484309	182487789	3481	-	exon	Capn2	0.00582623936819759	0.0255951635987865	0.00800495962367226	1	0.0381273208553537	0.11630692941206	1.11106050938308	-0.0280754181653414	0.893992011166485	0.959643992845408	1.13913592754842
chr1	182490728	182490877	150	-	exon	Capn2	0.297167018612766	0.390330753889243	0.322431362462137	1	0.396384119802669	0.543504504520086	0.555982774389937	-0.0280754181653414	0.893992011166485	0.959643992845408	0.584058192555278
chr1	182512267	182517608	5342	-	utr5	Capn2	0.323950782507105	0.416696603504275	0.300654958181519	1	0.459306588394225	0.603923878787556	0.577619435404239	-0.0280754181653414	0.893992011166485	0.959643992845408	0.60569485356958
chr1	183086365	183086813	449	-	exon	Disp1	0.0207792348069019	0.0581926040159303	0.0149251735989428	1	0.00977740025349362	0.0529423749035355	-1.18650574119166	0.443742745381583	0.0985530111761516	0.314145803005748	-1.63024848657324
chr1	183276451	183276600	150	-	utr3	Brox	9.90692290869829e-06	0.000446349525572319	7.42814761396801e-06	0.196845911770152	0.000422743392291171	0.00866333962540604	-2.40497509430188	0.208889833923269	0.443736585416878	0.716483349374491	-2.61386492822514
chr1	183297021	183297219	199	-	utr5	Brox	0.128293164849067	0.206553266895251	0.0589306670929145	1	0.067580954862409	0.165216324184906	1.78977579719707	0.208889833923269	0.443736585416878	0.716483349374491	1.5808859632738
chr1	183327366	183327514	149	-	exon	Mia3	0.0986846325799111	0.170883554040271	0.0952145960794665	1	0.225470350219822	0.365877319473737	-1.34503985672939	0.0545506824745754	0.800380665559235	0.925934309597211	-1.39959053920396
chr1	183331171	183334606	3436	-	exon	Mia3	0.0012654343213349	0.0100324254240067	0.00149043980860574	1	0.00646821209927823	0.0418511995570745	1.40439216703128	0.0545506824745754	0.800380665559235	0.925934309597211	1.3498414845567
chr1	183335088	183338580	3493	-	exon	Mia3	0.00157011643769546	0.0113506376894334	0.00180509551765148	1	0.000570541611848273	0.0104071589672758	1.74754615135582	0.0545506824745754	0.800380665559235	0.925934309597211	1.69299546888124
chr1	184841324	184845791	4468	-	utr5	Marc2	0.0283468035946329	0.0714497788044703	0.0206096539102257	1	0.127730799970526	0.249151046053941	1.1151407638804	0.000788586985533355	0.997328221934449	0.998661917996976	1.11435217689487
chr1	184872175	184872573	399	-	utr3	C130074G19Rik	0.96570089688792	0.974484670242345	0.966061260028679	1	0.884868828235129	0.928720189862102	-0.554138290631052	0.116730691717445	0.728403132151285	0.890842515928829	-0.670868982348497
chr1	184873418	184873518	101	-	utr3	C130074G19Rik	0.276328028425483	0.368334799582743	0.205664313504604	1	0.276191208240229	0.420519452741098	0.634159519502781	0.116730691717445	0.728403132151285	0.890842515928829	0.517428827785336
chr1	184873866	184882969	9104	-	utr3	C130074G19Rik	0.105532310969509	0.179316120760445	0.0996123247129637	1	0.106934972103287	0.221484652634395	-0.26991119479815	0.116730691717445	0.728403132151285	0.890842515928829	-0.386641886515595
chr1	184898472	184905445	6974	-	utr3	Mark1	0.0130065644839268	0.0428211198694191	0.0114520004288297	1	0.0399899267924297	0.119722097831191	-0.622171210684134	0.644892757395013	0.042033811063281	0.181586063793374	-1.26706396807915
chr1	184907220	184912065	4846	-	exon	Mark1	0.0180590551137969	0.0530436640130547	0.0117081698830806	1	0.0688206812369405	0.167107527898277	1.97116434067946	0.644892757395013	0.042033811063281	0.181586063793374	1.32627158328445
chr1	185286822	185287072	251	-	utr3	Iars2	0.840283477477679	0.877799234223272	0.828990242975007	1	0.878482274674179	0.925400536274885	-0.982284112653306	-0.431377855300238	0.0385713912021577	0.171763350071034	-0.550906257353068
chr1	186624739	186624838	100	-	utr3	Tgfb2	0.331001056612998	NA	0.142832517595965	1	0.741822075687509	0.836108578872775	-0.695882580542657	1.70570611128252	0.271655226313098	NA	-2.40158869182517
chr1	186721227	186737766	16540	-	utr3	Rrp15	0.284399801562766	0.376955768848677	0.334387959224792	1	0.489959091053749	0.632187833821007	-0.210712808753255	0.257887080705675	0.175135155761483	0.440393527137947	-0.468599889458929
chr1	186739659	186749308	9650	-	exon	Rrp15	0.815020812391051	0.856998397346603	0.829884806932378	1	0.679477642822388	0.789849085811774	0.201251781239769	0.257887080705675	0.175135155761483	0.440393527137947	-0.056635299465906
chr1	186967504	186967603	100	-	exon	Gm37912	0.960132002664981	NA	0.968604198842818	1	0.902646211014923	0.938457471697082	0.564337635004144	1.46618237443514	0.516794778193256	NA	-0.901844739430992
chr1	188972092	188972741	650	-	utr3	Kctd3	0.0310702014024613	0.0761150550495912	0.0303932354454963	1	0.0157302638741018	0.069311636313172	-0.726037202793917	0.568783996272053	0.00554944865934922	0.0463142309406477	-1.29482119906597
chr1	188974148	188974393	246	-	utr3	Kctd3	0.236543567900542	0.326994308580235	0.236003193252741	1	0.319034976175088	0.466494094214684	-0.0123163362899926	0.568783996272053	0.00554944865934922	0.0463142309406477	-0.581100332562045
chr1	189007592	189007791	200	-	utr5	Kctd3	0.0649603662135624	0.127354286495736	0.0435748460361884	1	0.0812627422958542	0.186013225958508	1.92660780275354	0.568783996272053	0.00554944865934922	0.0463142309406477	1.35782380648149
chr1	189642404	189658788	16385	-	utr3	Cenpf	0.439188719976193	0.528966216089528	0.491616711709969	1	0.590538024818694	0.719233369872269	-1.05820326252209	-0.707947405357532	0.00334533831466078	0.0322160056986487	-0.350255857164555
chr1	189658887	189667831	8945	-	exon	Cenpf	0.473967952428282	0.561517588272981	0.468232058779255	1	0.295154911241308	0.441099999919129	-0.821212999253924	-0.707947405357532	0.00334533831466078	0.0322160056986487	-0.113265593896392
chr1	189668580	189668680	101	-	exon	Cenpf	0.0413476297062776	0.0929310349253752	0.0505054244590516	1	0.00302818043995697	0.0272531992499053	0.84276744529846	-0.707947405357532	0.00334533831466078	0.0322160056986487	1.55071485065599
chr1	189671127	189680291	9165	-	exon	Cenpf	0.00485120600410638	0.0227486552889467	0.00791961260651138	1	0.00564317943507611	0.0388647964833226	0.54610654455752	-0.707947405357532	0.00334533831466078	0.0322160056986487	1.25405394991505
chr1	189680491	189684621	4131	-	utr3	Cenpf	0.100454343341803	0.173025835400078	0.10873269898808	1	0.0457934907312882	0.130415355168292	0.128010798587759	-0.707947405357532	0.00334533831466078	0.0322160056986487	0.83595820394529
chr1	189685016	189687137	2122	-	utr5	Cenpf	0.0815709463704614	0.148842107935125	0.0928291487972296	1	0.0464401388160304	0.131532288248879	0.43608021696	-0.707947405357532	0.00334533831466078	0.0322160056986487	1.14402762231753
chr1	189880640	189882129	1490	-	utr3	Smyd2	0.000262900353938787	0.00387972263577542	0.000176555475248075	1	0.00043979167625048	0.00892102259064436	-1.60902833185508	0.567712926903501	0.0234136360536242	0.125135928761672	-2.17674125875858
chr1	189883876	189885071	1196	-	exon	Smyd2	0.944726618873956	0.959107110662012	0.924018059880085	1	0.873898082132728	0.923096477343547	0.330298605316037	0.567712926903501	0.0234136360536242	0.125135928761672	-0.237414321587464
chr1	189896646	189897471	826	-	exon	Smyd2	0.00586867723165885	0.0257318924772734	0.00795607426562967	1	0.0115275649575287	0.0578033642322035	1.69089740597315	0.567712926903501	0.0234136360536242	0.125135928761672	1.12318447906965
chr1	189909875	189922314	12440	-	utr5	Smyd2	0.0534034089642639	0.110867524424852	0.061021549296675	1	0.147578041620968	0.273971608441826	1.65420603405502	0.567712926903501	0.0234136360536242	0.125135928761672	1.08649310715152
chr1	190773019	190773619	601	-	utr3	Rps6kc1	0.00144197681040359	0.0108461156461973	0.00194411859126557	1	0.00301433828192595	0.0272059460846402	-1.22189728543921	0.486117554777556	0.0331790199730614	0.156669835592428	-1.70801484021677
chr1	190796154	190796404	251	-	exon	Rps6kc1	0.162079552950143	0.245657237587455	0.115958249509339	1	0.172133910826791	0.30456465256646	-1.70257207903266	0.486117554777556	0.0331790199730614	0.156669835592428	-2.18868963381022
chr1	190798952	190799201	250	-	utr3	Rps6kc1	0.00651729090889258	0.0274435747344832	0.00466755445819067	1	0.0244770999593551	0.0896982127037181	-1.10043841180584	0.486117554777556	0.0331790199730614	0.156669835592428	-1.5865559665834
chr1	190799401	190800500	1100	-	utr3	Rps6kc1	0.0436952395035994	0.0965660122466585	0.0413840634030596	1	0.0189714540993224	0.0774029569603158	-0.241800873932392	0.486117554777556	0.0331790199730614	0.156669835592428	-0.727918428709948
chr1	190844488	190871727	27240	-	utr3	Rps6kc1	0.917658384499347	0.938539579919443	0.888206804654947	1	0.970337639749963	0.97709704205675	0.506204330751357	0.486117554777556	0.0331790199730614	0.156669835592428	0.0200867759738003
chr1	190899466	190899708	243	-	utr3	Rps6kc1	0.0520714710200828	0.10893767504459	0.0504328524369124	1	0.0468656119572873	0.132340719564769	1.89270417103937	0.486117554777556	0.0331790199730614	0.156669835592428	1.40658661626181
chr1	190911620	190911720	101	-	utr5	Rps6kc1	0.223901349593238	0.313288322492865	0.14727517630415	1	0.0892530681250425	0.197201679897939	1.73078252961944	0.486117554777556	0.0331790199730614	0.156669835592428	1.24466497484188
chr1	190948043	190949232	1190	-	utr3	Vash2	0.00133690267294641	0.0103397105701195	0.00275130550054266	1	0.0310796707120245	0.10278207059881	-0.910463430965482	0.862080098370972	0.000187432756864487	0.00365343528754575	-1.77254352933645
chr1	190949827	190966267	16441	-	utr3	Vash2	0.00552952669186654	0.024736039644595	0.0076007563067152	1	0.0145946041940619	0.066262263249872	-0.229873542348833	0.862080098370972	0.000187432756864487	0.00365343528754575	-1.09195364071981
chr1	190978400	190978716	317	-	utr5	Vash2	0.0631046997441367	0.124778626388217	0.0519228907644988	1	0.154814560009525	0.283182466492693	2.4461827479568	0.862080098370972	0.000187432756864487	0.00365343528754575	1.58410264958582
chr1	191025760	191026108	349	-	utr5	Flvcr1	0.135255922278033	0.215188908035629	0.115742204395999	1	0.186617439836362	0.321269247335143	-0.0905059400669299	0.242437090015893	0.568347638846513	0.802567416405052	-0.332943030082823
chr1	191045925	191046224	300	-	utr3	Tatdn3	0.263285752948888	0.354652387713575	0.220501013591479	1	0.280871693715208	0.425621215629871	-1.91199797685765	-0.857514590580088	0.0172598103659033	0.102991081831145	-1.05448338627757
chr1	191046323	191049368	3046	-	exon	Tatdn3	0.892009233048686	0.91887698103208	0.886990305473187	1	0.880362810148476	0.926082354177948	-1.70554276413578	-0.857514590580088	0.0172598103659033	0.102991081831145	-0.848028173555689
chr1	191055366	191057930	2565	-	exon	Tatdn3	0.355424342838096	0.448207143286212	0.283927878776664	1	0.263050561817235	0.406683943164855	0.334762837691754	-0.857514590580088	0.0172598103659033	0.102991081831145	1.19227742827184
chr1	191058885	191058984	100	-	exon	Tatdn3	0.109533775445189	0.184295824143666	0.0602497366134852	1	0.116737920395202	0.23398929966198	0.699271997492389	-0.857514590580088	0.0172598103659033	0.102991081831145	1.55678658807248
chr1	191352724	191353937	1214	-	utr3	Ppp2r5a	0.661292647427896	0.72828331221019	0.693752347082727	1	0.648910550150575	0.766171524762802	-0.967637406725522	-0.726640607734354	0.000164105215545026	0.00331392526682337	-0.240996798991168
chr1	191368712	191385037	16326	-	exon	Ppp2r5a	0.000194393869050498	0.00321768541762407	0.000753375099807972	1	0.003995586323046	0.0318120608432744	-2.21798200509022	-0.726640607734354	0.000164105215545026	0.00331392526682337	-1.49134139735586
chr1	191396294	191398953	2660	-	utr5	Ppp2r5a	0.00739364419732477	0.029516175176366	0.00791192470141265	1	0.0388314174178309	0.117680378732329	-1.04438935199887	-0.726640607734354	0.000164105215545026	0.00331392526682337	-0.317748744264516
chr1	191536173	191536269	97	-	exon	9430037O13Rik	0.975339536747689	NA	0.995026159176658	1	0.854297533260792	0.911777460177156	-1.45107284984811	-0.734801112410127	0.611928241982528	NA	-0.716271737437987
chr1	191539250	191540030	781	-	utr3	Dtl	0.0631052966063086	0.124778626388217	0.0789527697745852	1	0.249955989232746	0.392900712218699	-0.871818506084136	0.217824837568981	0.353426089202386	0.639165514831405	-1.08964334365312
chr1	191540777	191541525	749	-	utr3	Dtl	0.015382060892366	0.0477432172389261	0.0265290661304289	1	0.133467538828079	0.256415985456988	-0.567449135771714	0.217824837568981	0.353426089202386	0.639165514831405	-0.785273973340695
chr1	191821009	191821354	346	-	exon	Gm38037	0.00270832704481234	0.0158956082529463	0.00116736380326259	1	0.00317884249583172	0.0280407178805605	-3.17041186021299	-1.36897788324856	0.082914480151302	0.2823197385815	-1.80143397696443
chr1	191821550	191821796	247	-	exon	Gm38037	0.0148520758283591	0.0467469572961868	0.015281301690488	1	0.0408483323056625	0.121223963653681	1.25544930468553	-1.36897788324856	0.082914480151302	0.2823197385815	2.62442718793409
chr1	191997503	191997999	497	-	exon	Traf5	0.0115844640322588	0.0396891100008507	0.00289137497351041	1	0.0163019057929417	0.0706836544194199	-1.54735943017996	0.704143439699898	0.215561258434259	0.492923956708202	-2.25150286987986
chr1	192100691	192101418	728	-	utr3	Rcor3	0.778354682776292	0.827124593513747	0.809736014352793	1	0.958827693630722	0.969872042941779	-0.397106887672119	0.540052965614452	0.307562688452171	0.595678001810926	-0.937159853286571
chr1	192120014	192120114	101	-	utr3	Rcor3	0.461237634391898	NA	0.331036798373251	1	0.554261004577701	0.689160915190559	1.73827390499739	0.540052965614452	0.307562688452171	0.595678001810926	1.19822093938294
chr1	192846437	192846587	151	-	exon	Sertad4	0.638198440607812	NA	0.5695069631786	1	0.781219555143765	0.864887185174603	0.431419826959372	1.60313149673049	0.0306563896175825	0.148199655379427	-1.17171166977112
chr1	192846737	192846837	101	-	exon	Sertad4	0.889792671961955	NA	0.80728091358271	1	0.90541090877358	0.940241130284471	1.20103878083035	1.60313149673049	0.0306563896175825	0.148199655379427	-0.402092715900141
chr1	192897174	192898903	1730	-	utr3	Syt14	0.347535079976457	0.440587474143304	0.33433668018273	1	0.491395313154969	0.63315414181046	0.634891319668686	0.00173933701594198	0.996419835998717	0.99856789500597	0.633151982652744
chr1	192930567	192930916	350	-	exon	Syt14	0.141330168760737	0.222069398640574	0.0894919548596446	1	0.179309638589981	0.313080682835747	-1.67119039693663	0.00173933701594198	0.996419835998717	0.99856789500597	-1.67292973395257
chr1	192983779	192983879	101	-	exon	Syt14	0.77333312742932	NA	0.761604555032739	1	0.878843579024576	0.925400536274885	-0.359396586861191	0.00173933701594198	0.996419835998717	0.99856789500597	-0.361135923877133
chr1	192983979	192984378	400	-	exon	Syt14	0.527342392464708	NA	0.523203270660557	1	0.656858539410547	0.772570233995248	-0.713365059328773	0.00173933701594198	0.996419835998717	0.99856789500597	-0.715104396344715
chr1	193107386	193107685	300	-	utr3	Diexf	0.0210175044632079	0.0586877900734695	0.0289507585405759	1	0.0515514756046005	0.140328628331066	-1.38938041309349	-0.229924682652705	0.26345634870304	0.548168114043045	-1.15945573044079
chr1	193120381	193120630	250	-	exon	Diexf	0.152943809252615	0.235648062721511	0.165088290073508	1	0.228761682156709	0.369573076358641	-1.10839688499432	-0.229924682652705	0.26345634870304	0.548168114043045	-0.87847220234161
chr1	193123709	193130172	6464	-	utr3	Diexf	0.0256274615921664	0.0667023757141954	0.0349298581721988	1	0.0432615802643061	0.125764797075677	0.868876068432508	-0.229924682652705	0.26345634870304	0.548168114043045	1.09880075108521
chr1	193272403	193273072	670	-	utr3	G0s2	0.727224590424561	0.784818679891136	0.712982478450906	1	0.682511544428037	0.792275619334972	-1.20258367628733	-1.42258559016747	0.109641076667901	0.335196714501426	0.22000191388014
chr1	195097482	195097732	251	-	utr3	Cr1l	0.317592322449619	0.410234690150036	0.265026282121477	1	0.321070388223063	0.468451244201947	-2.24567751481412	0.302196214654966	0.328582659779069	0.615696591643596	-2.54787372946908
chr1	195098032	195098832	801	-	utr3	Cr1l	0.0642732153012383	0.126373799221584	0.042076791957575	1	0.0704723421124099	0.169465151808994	-0.819082760331478	0.302196214654966	0.328582659779069	0.615696591643596	-1.12127897498644
chr10	3366945	3423568	56624	+	exon	Ppp1r14c	0.521371270023332	NA	0.31030306410633	1	0.426360252720132	0.572347501866603	1.92616289980118	2.52761373115997	0.060459591396838	NA	-0.601450831358789
chr10	3957611	3958061	451	+	exon	Plekhg1	0.246075907590853	NA	0.147540646250502	1	0.333173890268998	0.479912481927705	-0.763345963438471	0.114737066104138	0.841527855337515	0.941301032448399	-0.878083029542609
chr10	3963758	3963958	201	+	exon	Plekhg1	0.55528152396084	NA	0.265588716532113	1	0.708977943342375	0.812532125826778	-0.785543224327988	0.114737066104138	0.841527855337515	0.941301032448399	-0.900280290432126
chr10	3964207	3964307	101	+	exon	Plekhg1	0.126605378596585	NA	0.0482496987707682	1	0.19130174467411	0.32661480880447	-2.61152540113622	0.114737066104138	0.841527855337515	0.941301032448399	-2.72626246724036
chr10	4266479	4346884	80406	+	utr5	Akap12	0.00168332869361898	0.0118160322465977	0.00191089007568909	1	0.00908742895127318	0.0508710602150493	1.20189455087929	0.268137520313682	0.159149767587299	0.416664322395908	0.933757030565612
chr10	4353217	4358675	5459	+	utr3	Akap12	0.766287030028146	0.817471078565136	0.799891505302238	1	0.990282564430255	0.991130409091582	0.125117734203583	0.268137520313682	0.159149767587299	0.416664322395908	-0.143019786110098
chr10	4359122	4359271	150	+	utr3	Akap12	0.849512422539732	0.884920122100542	0.866509122638119	1	0.984536826827795	0.986707898186747	-0.940141958342768	0.268137520313682	0.159149767587299	0.416664322395908	-1.20827947865645
chr10	4432667	4434636	1970	+	utr5	Armt1	0.185163438472485	0.271513351462265	0.167687787264673	1	0.0742658453328138	0.175726989656197	1.44617059173597	0.255407109283794	0.293089403681655	0.579815943782703	1.19076348245218
chr10	4453642	4454292	651	+	utr3	Armt1	4.71753399046746e-05	0.00127804717736816	0.000119734598804272	1	0.000393743551877075	0.00834904012564584	-1.54968379333456	0.255407109283794	0.293089403681655	0.579815943782703	-1.80509090261835
chr10	4454741	4454991	251	+	utr3	Armt1	1.42104523651596e-07	2.27597407141426e-05	9.70444769194076e-07	0.0259273728985581	7.04983446147648e-05	0.00291613691024182	-2.28655265495536	0.255407109283794	0.293089403681655	0.579815943782703	-2.54195976423915
chr10	7589899	7590246	348	+	utr5	Lrp11	0.188421110569181	0.275195422792364	0.170066848872783	1	0.250476627588208	0.393190395023595	0.244944694950091	0.426447454288433	0.068966324654637	0.251775773363767	-0.181502759338342
chr10	7604253	7623700	19448	+	utr3	Lrp11	0.128325100878832	0.206590059410157	0.133927383825102	1	0.214310969433771	0.353226202118911	0.893144875525923	0.426447454288433	0.068966324654637	0.251775773363767	0.46669742123749
chr10	7702706	7710466	7761	+	exon	Lats1	0.410354228314778	0.501892240632589	0.467618908618336	1	0.765166602663461	0.852755121144912	0.0262953728367005	0.666357698649354	0.0355600058510237	0.163398955344445	-0.640062325812653
chr10	7712562	7712962	401	+	exon	Lats1	0.14931971688598	0.231302160546101	0.120978565295799	1	0.227777174397778	0.368452576651652	-0.579975436546532	0.666357698649354	0.0355600058510237	0.163398955344445	-1.24633313519589
chr10	7804999	7805099	101	+	exon	Ppil4	0.0535416320356012	0.111042981705789	0.0603217249409022	1	0.00612442803291035	0.0405684889186648	1.34210483711924	-0.457948757215606	0.0983881481388144	0.313928405573529	1.80005359433485
chr10	7807374	7812206	4833	+	utr3	Ppil4	0.031888562306183	0.0775825387815063	0.0354288200288769	1	0.00263847011257133	0.0252547333274138	1.10564939525378	-0.457948757215606	0.0983881481388144	0.313928405573529	1.56359815246938
chr10	7814745	7821335	6591	+	utr3	Ppil4	0.427584049033779	0.518559378615434	0.419124501573772	1	0.12920566728738	0.250953751091223	0.254255918448692	-0.457948757215606	0.0983881481388144	0.313928405573529	0.712204675664299
chr10	7822235	7822485	251	+	utr3	Ppil4	0.393372852221593	0.485772860839208	0.410721802174342	1	0.368970853695878	0.516720628330697	-0.230653999787873	-0.457948757215606	0.0983881481388144	0.313928405573529	0.227294757427733
chr10	8885832	8885981	150	+	exon	Gm26674	0.803914000327219	0.848012116852446	0.767909160035405	1	0.932706292342583	0.954984887902207	1.47579252226198	-0.660941034252357	0.824472604842328	NA	2.13673355651434
chr10	11149577	11152002	2426	+	utr5	Shprh	0.803939201136859	0.848012116852446	0.793926653713084	1	0.887278242607099	0.930143067642759	-0.182119627087444	-0.0953929720004634	0.735147233471735	0.894321790906791	-0.0867266550869805
chr10	11152151	11152301	151	+	exon	Shprh	0.236233103561367	NA	0.14825115248553	1	0.166965853841382	0.298345698283208	1.57343078969475	-0.0953929720004634	0.735147233471735	0.894321790906791	1.66882376169521
chr10	11154727	11157058	2332	+	exon	Shprh	0.359068422748585	NA	0.290449688276488	1	0.0836976132908535	0.189665211003049	1.92801291719848	-0.0953929720004634	0.735147233471735	0.894321790906791	2.02340588919894
chr10	11163037	11164718	1682	+	exon	Shprh	0.155686411605079	0.238661098620539	0.145570954809233	1	0.220870516812153	0.360579088697758	-0.98229785653097	-0.0953929720004634	0.735147233471735	0.894321790906791	-0.886904884530507
chr10	11170139	11170343	205	+	exon	Shprh	0.206253448499813	0.294003270399953	0.140811082878579	1	0.251711411170006	0.394277000415261	-1.46324692429903	-0.0953929720004634	0.735147233471735	0.894321790906791	-1.36785395229856
chr10	11281430	11281666	237	+	utr5	Fbxo30	0.0257750522225826	0.0669639036666892	0.02699041055392	1	0.0364707425951062	0.113389090674678	0.509725990745396	0.892096764367698	0.00188387765007815	0.021063601332929	-0.382370773622301
chr10	11289612	11290411	800	+	exon	Fbxo30	0.0119452393056279	0.0404541540650135	0.0189021173687875	1	0.0459644455445561	0.130708311943939	-0.105026730816753	0.892096764367698	0.00188387765007815	0.021063601332929	-0.99712349518445
chr10	11290511	11295454	4944	+	utr3	Fbxo30	0.0156831428937251	0.0483308562102967	0.0295282378530412	1	0.0509506865734802	0.139388594821038	-0.321925111745586	0.892096764367698	0.00188387765007815	0.021063601332929	-1.21402187611328
chr10	11609317	11609553	237	+	exon	Gm9797	0.100969228535481	0.173724195041758	0.0747012953791056	1	0.122728057958672	0.24264283506392	-0.554383617399503	0.533413047236696	0.265866604471938	0.551521854273943	-1.0877966646362
chr10	13008485	13009133	649	+	utr3	Sf3b5	0.0382788440621992	0.0880436640884504	0.0313857836349377	1	0.0453959390164181	0.129732989451738	-0.899424305605675	0.106862506660308	0.644529065150235	0.847420195449338	-1.00628681226598
chr10	13127312	13127810	499	+	exon	Plagl1	0.341258181247093	0.434274057603883	0.255362509568244	1	0.289138651862661	0.434378439550281	1.19892052301094	0.505186744058365	0.304784614376901	0.592659332837453	0.69373377895258
chr10	13128557	13129005	449	+	exon	Plagl1	0.204274910575714	0.291988202578308	0.153148481005487	1	0.069542771971698	0.1680867053221	1.80045540959322	0.505186744058365	0.304784614376901	0.592659332837453	1.29526866553486
chr10	13515160	13515458	299	+	utr3	Fuca2	0.108405314419359	0.182911348456079	0.0856486392374414	1	0.0898641263140623	0.198128475949667	-1.08002365296901	0.300723074388771	0.497730430802191	0.757807876827197	-1.38074672735778
chr10	17723316	17723513	198	+	utr5	Cited2	0.49703717714325	0.582900672144618	0.549282036173042	1	0.669596983455523	0.782028826256342	0.981421370908098	0.517596937525373	0.0237924702738347	0.126294136993891	0.463824433382725
chr10	17724004	17724790	787	+	utr3	Cited2	0.0487914298682343	0.104144860581253	0.0455440116806415	1	0.0376478522013571	0.115565452921325	-0.242296096619047	0.517596937525373	0.0237924702738347	0.126294136993891	-0.75989303414442
chr10	18524751	18524901	151	+	exon	Nhsl1	0.153307393883133	0.236032362515847	0.0913086969055559	1	0.143394046896337	0.268907021966044	-0.735065971499773	0.973937462316431	0.000790280980096176	0.0110791314325022	-1.7090034338162
chr10	18525101	18525251	151	+	exon	Nhsl1	0.39057966341472	0.483200100427335	0.249512533673811	1	0.363373614339501	0.510983757892936	-0.304425889575792	0.973937462316431	0.000790280980096176	0.0110791314325022	-1.27836335189222
chr10	18525351	18525551	201	+	exon	Nhsl1	0.297351291883809	0.390544030452383	0.206312915039993	1	0.399412225481612	0.54640259013555	-0.371953457037269	0.973937462316431	0.000790280980096176	0.0110791314325022	-1.3458909193537
chr10	18525801	18526801	1001	+	exon	Nhsl1	0.352671365846783	0.445773627157971	0.369722744928117	1	0.669717778047418	0.782083994890589	0.0176127585175081	0.973937462316431	0.000790280980096176	0.0110791314325022	-0.956324703798922
chr10	18531293	18532092	800	+	utr3	Nhsl1	0.00126379082656557	0.0100324254240067	0.00177700481191653	1	0.00357083185540868	0.0297979379566645	-0.413931188308074	0.973937462316431	0.000790280980096176	0.0110791314325022	-1.3878686506245
chr10	18845215	18845313	99	+	exon	Perp	0.121818273862868	0.198645802141192	0.103862898867377	1	0.106348671026801	0.220853998447332	2.34450919136484	0.809081799466918	0.00862589379958445	0.0637110089148638	1.53542739189792
chr10	19609330	19609780	451	+	utr3	Ifngr1	0.000325697793675007	0.0043697683115285	8.8652815728518e-05	1	0.00256827262166375	0.0249109473227537	-0.766328882941018	1.42982035418	0.00233594808862123	0.0247335679971659	-2.19614923712102
chr10	19934572	19934921	350	+	utr5	Map3k5	0.249109988537032	0.340025715358164	0.222730647578573	1	0.383687118711047	0.5307860859687	1.2539102226538	1.74305120282012	5.49289862521481e-07	3.30935793205091e-05	-0.489140980166318
chr10	20148970	20170869	21900	+	utr5	Map7	0.701150698208294	0.762578084709064	0.650815855812457	1	0.893375084525626	0.933798978906389	1.14512820823911	0.145234429153905	0.547589120519107	0.790950007644994	0.999893779085201
chr10	20230865	20233500	2636	+	exon	Map7	0.156783019067878	0.239841003743913	0.145899502145561	1	0.143632238030953	0.269211570856622	1.16988816936748	0.145234429153905	0.547589120519107	0.790950007644994	1.02465374021358
chr10	20245360	20250478	5119	+	exon	Map7	0.00219457773105937	0.0139339143879071	0.00318953079798032	1	0.0134420929216476	0.0632401666464286	1.45482842553782	0.145234429153905	0.547589120519107	0.790950007644994	1.30959399638392
chr10	20266826	20267446	621	+	exon	Map7	0.105912908266411	0.179705854424276	0.0908530912404046	1	0.180595580075731	0.3146292594762	0.92132587790088	0.145234429153905	0.547589120519107	0.790950007644994	0.776091448746975
chr10	20269420	20273510	4091	+	exon	Map7	0.0213363036065857	0.059231678967314	0.0161684313168633	1	0.0353115577267111	0.111225615346542	1.08269688695883	0.145234429153905	0.547589120519107	0.790950007644994	0.937462457804922
chr10	20273859	20278144	4286	+	exon	Map7	0.0747047869068565	0.139905382791719	0.0691920496058933	1	0.010390735295373	0.0544076095606953	1.34003028388439	0.145234429153905	0.547589120519107	0.790950007644994	1.19479585473049
chr10	20323030	20323179	150	+	exon	Bclaf1	0.0056068288120096	0.0249933570504771	0.0108595627545418	1	0.0281710516479482	0.0969330772534404	0.925203455459178	-0.292373475805999	0.238293492809935	0.518787386168262	1.21757693126518
chr10	20323578	20325696	2119	+	exon	Bclaf1	0.321130811239979	0.413875571141413	0.339976287164809	1	0.275446368209481	0.419789508108396	0.0233417207050655	-0.292373475805999	0.238293492809935	0.518787386168262	0.315715196511064
chr10	20328192	20329133	942	+	utr3	Bclaf1	0.0280133473401615	0.0708841028145792	0.0371360609793446	1	0.00235034370548766	0.0236437737705177	1.34236692503316	-0.292373475805999	0.238293492809935	0.518787386168262	1.63474040083916
chr10	20329382	20332322	2941	+	utr3	Bclaf1	0.0173400044242029	0.0516351817132163	0.0217562425150429	1	0.000924582482708015	0.013861495458485	1.0939637442437	-0.292373475805999	0.238293492809935	0.518787386168262	1.3863372200497
chr10	20333468	20333668	201	+	utr3	Bclaf1	0.00321411644040125	0.017606538770613	0.00383908764852975	1	0.000520594101526076	0.00985719268150113	0.873127470740503	-0.292373475805999	0.238293492809935	0.518787386168262	1.1655009465465
chr10	20334575	20340117	5543	+	utr3	Bclaf1	0.0223272028298265	0.0608307198219752	0.0235090518921525	1	0.00544516135762256	0.0380983067229409	0.66806799150794	-0.292373475805999	0.238293492809935	0.518787386168262	0.960441467313939
chr10	20340665	20340814	150	+	utr3	Bclaf1	0.995703723792483	0.996711698512872	0.98616643548898	1	0.76698299751201	0.853872380195661	-0.666635380015495	-0.292373475805999	0.238293492809935	0.518787386168262	-0.374261904209496
chr10	20354055	20354154	100	+	exon	Mtfr2	0.341263068086735	0.434274057603883	0.313084315074984	1	0.288586692261231	0.433743104412081	0.345451133459029	0.00200263639152717	0.994515716271648	0.998212800718754	0.343448497067502
chr10	20357641	20360558	2918	+	utr3	Mtfr2	0.613229704893412	0.687197988587872	0.639288465930983	1	0.848226380532324	0.908218019727315	-0.615785290958956	0.00200263639152717	0.994515716271648	0.998212800718754	-0.617787927350483
chr10	20952697	20952797	101	+	utr5	Ahi1	0.159175452633875	0.242554594254755	0.112107388021719	1	0.188203822193616	0.322986925851775	-0.112622587189731	-0.777294559647833	0.00957232520314216	0.067988623599094	0.664671972458102
chr10	20959707	20963728	4022	+	utr5	Ahi1	0.436670312858466	0.526747921511151	0.428899392275321	1	0.224522643533595	0.364735684652757	0.0191733071574873	-0.777294559647833	0.00957232520314216	0.067988623599094	0.79646786680532
chr10	21367751	21368600	850	+	utr3	Hbs1l	0.000271694884735892	0.00393827709595181	0.000747034764921655	1	0.00424393633570504	0.0329502501467229	-1.86430475916806	-0.255032444465052	0.217883024321975	0.496830543417955	-1.60927231470301
chr10	21992313	21993894	1582	+	utr5	Sgk1	0.0724764075090385	0.137040771151948	0.0429469141593251	1	0.12932804240137	0.251100742059911	0.317211956726337	-0.212911864809866	0.313410255941347	0.600699557200584	0.530123821536203
chr10	21995488	21995878	391	+	exon	Sgk1	0.00144489000713986	0.0108524218733097	0.00415044634342136	1	0.0115248359980887	0.0578032666975399	0.917780411405367	-0.212911864809866	0.313410255941347	0.600699557200584	1.13069227621523
chr10	21998913	21999012	100	+	utr3	Sgk1	0.0160033997268059	0.0490050384789656	0.0267039782277526	1	0.101625095474133	0.214372661384985	-1.19693510560381	-0.212911864809866	0.313410255941347	0.600699557200584	-0.984023240793941
chr10	22158683	22273407	114725	+	utr3	Raet1e	0.0632530177696387	0.12496207289219	0.0833942247547588	1	0.0908359054859868	0.199588976476884	1.10114434625406	0.43294056504548	0.376850142423093	0.660314274309421	0.668203781208578
chr10	22343537	22343635	99	+	exon	Gm5421	0.21725888270427	NA	0.0868367227967752	1	0.416094870103487	0.562329367804597	1.71198679833838	1.31871725759845	0.112011410005715	0.339245192746848	0.393269540739932
chr10	23797085	23797249	165	+	utr5	Slc18b1	0.0143601486192929	0.0456771936428401	0.00316173547299612	1	0.0127930164848674	0.0614334406552293	2.26954554733988	0.474800884104827	0.20206814108247	0.47656963716959	1.79474466323505
chr10	23827129	23827326	198	+	utr3	Slc18b1	0.651453631884441	NA	0.479929905732091	1	0.439953830327829	0.58594405765922	0.993729245264434	0.474800884104827	0.20206814108247	0.47656963716959	0.518928361159607
chr10	24149401	24149501	101	+	utr5	Stx7	0.539210150953977	0.621333356799224	0.457698902380038	1	0.552568546564553	0.687692580609199	1.22602218429097	0.0332353971651794	0.916923456153406	0.969241208636023	1.19278678712579
chr10	24595590	24595738	149	+	utr5	Ctgf	0.251620684492794	0.342773838120373	0.258067526631539	1	0.357127531719849	0.504546709364073	1.82742885734144	2.3570542552393	6.67802877959503e-12	1.47523726676508e-09	-0.529625397897859
chr10	25359898	25398725	38828	+	utr5	Epb41l2	0.00655827137759854	0.0275396539772385	0.00391216998946845	1	0.00198374644133521	0.0213917005991656	1.41899391309091	0.192728813250991	0.366626956262763	0.651562776975997	1.22626509983992
chr10	25432669	25432869	201	+	utr5	Epb41l2	0.100020624574854	NA	0.0537171456107352	1	0.126498306431016	0.247627227157679	1.27302467341771	0.192728813250991	0.366626956262763	0.651562776975997	1.08029586016671
chr10	25441658	25460829	19172	+	exon	Epb41l2	0.000599253977238047	0.00644999205126593	0.00175583967745593	1	0.00119018862178811	0.0159516933619598	1.40237257855211	0.192728813250991	0.366626956262763	0.651562776975997	1.20964376530112
chr10	25489012	25489162	151	+	exon	Epb41l2	0.166623932446685	0.250845839388029	0.148140034915584	1	0.216312494143415	0.355392241370853	0.905475679048366	0.192728813250991	0.366626956262763	0.651562776975997	0.712746865797375
chr10	25501863	25504212	2350	+	exon	Epb41l2	0.174275863952898	0.259293729225025	0.192948980685716	1	0.147576223443296	0.273971608441826	0.762922060919819	0.192728813250991	0.366626956262763	0.651562776975997	0.570193247668828
chr10	25522420	25522520	101	+	utr3	Epb41l2	0.145170906271124	0.226557463893788	0.149205520518835	1	0.0854955478471326	0.192193459734931	0.823729086632206	0.192728813250991	0.366626956262763	0.651562776975997	0.631000273381216
chr10	26107886	26108421	536	+	exon	Gm4739	0.00251382124396655	0.0152184877500737	0.00320891326079786	1	0.00799246226016394	0.0471553867050262	1.10246523127267	-0.251395562795454	0.406302044923162	0.687225500577691	1.35386079406813
chr10	29144237	29148305	4069	+	utr5	Soga3	0.122011681052358	0.198904140360819	0.130439467345278	1	0.216472829852289	0.355612206038889	-0.667407397111152	-0.118522417669427	0.643818386901581	0.846961299379685	-0.548884979441725
chr10	29150387	29197430	47044	+	exon	Soga3	0.00404208370979862	0.0202103012734819	0.00300997589208552	1	0.00156568825628226	0.0186652063194978	-1.67276823418954	-0.118522417669427	0.643818386901581	0.846961299379685	-1.55424581652012
chr10	29224364	29224613	250	+	utr3	9330159F19Rik	0.740002424482976	NA	0.634617643603588	1	0.706972302703222	0.811144674523407	-1.256343063223	-0.858796131215454	0.186333943507449	0.455513018444276	-0.397546932007541
chr10	29224911	29225110	200	+	utr3	9330159F19Rik	0.0805178074455228	NA	0.036912306877656	1	0.0926391377349428	0.20236137514409	-1.71959224884836	-0.858796131215454	0.186333943507449	0.455513018444276	-0.860796117632906
chr10	29346773	29347469	697	+	utr3	Echdc1	0.00758708165518514	0.0300092170580653	0.00854673596948882	1	0.00710624063354825	0.0440750846399566	-0.529281776090973	0.390357200784544	0.685924719395997	0.870844863183006	-0.919638976875517
chr10	31314568	31316471	1904	+	exon	Hddc2	0.00174813462200328	0.0121074117680143	0.00265037246391885	1	0.010938602165569	0.056148567473397	1.3416413652577	0.0415289722638791	0.871173789783172	0.952595136603869	1.30011239299382
chr10	33624496	33624695	200	+	exon	Gm15939	0.897718365341179	NA	0.843844801303893	1	0.871856932850719	0.921918329081577	1.84308893965667	-1.5475434068247	0.753982022919155	NA	3.39063234648137
chr10	34019264	34019464	201	+	exon	Gm48045	0.00845227992433323	0.0322750507587493	0.00778315171386028	1	0.066409590706459	0.163461510070234	0.992270226810297	-1.13343468037152	0.754575704156476	NA	2.12570490718181
chr10	34282290	34283932	1643	+	utr3	Tspyl1	0.663472865026782	0.730083383457718	0.679615539905932	1	0.756710138601782	0.846325519824714	-1.06796240609616	-0.955265515584976	0.000330224722535378	0.00561151101930748	-0.112696890511181
chr10	34297541	34297740	200	+	exon	Tspyl4	0.149260279002025	NA	0.0554320066730952	1	0.174019948970083	0.306871802187881	0.0315772886389558	-1.22041705532291	0.0439678166697233	0.186840794824997	1.25199434396187
chr10	34297939	34298237	299	+	exon	Tspyl4	0.88700946407904	NA	0.795151690415236	1	0.909301255362187	0.941948089526481	-1.26589222336245	-1.22041705532291	0.0439678166697233	0.186840794824997	-0.0454751680395358
chr10	34299033	34299331	299	+	utr3	Tspyl4	0.0294208100691117	NA	0.0107334660329727	1	0.0306785548176794	0.102048039512922	-2.28287718841849	-1.22041705532291	0.0439678166697233	0.186840794824997	-1.06246013309558
chr10	36998491	37001641	3151	+	utr3	Hdac2	0.00367285167639815	0.0190973172556751	0.00721781032650043	1	0.00324606209062294	0.0282313720087404	0.569383067728615	-0.370185112536233	0.140937948328612	0.389142493139859	0.939568180264848
chr10	39369850	39420075	50226	+	utr5	Fyn	0.496385502342325	0.582312656923273	0.457197276882292	1	0.402679800211019	0.549530595283406	0.230987641337943	-0.760393928939566	0.00224478340351647	0.024012429951042	0.991381570277509
chr10	39533828	39564191	30364	+	utr3	Fyn	0.648683702059472	0.717663736729025	0.649079052104056	1	0.725226659238645	0.824456502615208	-1.34291041275373	-0.760393928939566	0.00224478340351647	0.024012429951042	-0.582516483814165
chr10	39613332	39639252	25921	+	utr5	Traf3ip2	0.0685262792831408	0.13189684916524	0.0658239743114291	1	0.0906124562242106	0.199319560261633	-0.977286563965179	0.321906709326272	0.344153665516012	0.631403100946705	-1.29919327329145
chr10	39732218	39732418	201	+	utr5	Rev3l	0.598885568590718	NA	0.493860562887229	1	0.773215347272278	0.858925840444131	0.816210400121424	0.558751943800447	0.113076962522937	0.340843934997812	0.257458456320977
chr10	39822072	39822372	301	+	utr3	Rev3l	0.809281617384507	NA	0.750097197583551	1	0.640681809353229	0.760005863857885	-0.397780256020705	0.558751943800447	0.113076962522937	0.340843934997812	-0.956532199821152
chr10	39822472	39822772	301	+	utr3	Rev3l	0.567320880827209	NA	0.483461168530621	1	0.193412675544126	0.329215409429913	1.29933018191863	0.558751943800447	0.113076962522937	0.340843934997812	0.74057823811818
chr10	39823122	39823221	100	+	utr3	Rev3l	0.145314361501014	NA	0.0704943271018927	1	0.061246626986551	0.155411292920668	2.09893191060172	0.558751943800447	0.113076962522937	0.340843934997812	1.54017996680128
chr10	39823671	39823771	101	+	utr3	Rev3l	0.816506144246947	NA	0.827356996958954	1	0.87702519076919	0.924764747802315	-0.459927342733872	0.558751943800447	0.113076962522937	0.340843934997812	-1.01867928653432
chr10	39824171	39824271	101	+	utr3	Rev3l	0.973483561211221	NA	0.975776497055737	1	0.920659943499198	0.948414780495839	1.27795128590974	0.558751943800447	0.113076962522937	0.340843934997812	0.719199342109294
chr10	39824721	39824920	200	+	utr3	Rev3l	0.0656985554689997	0.128388232259105	0.032965025451703	1	0.109665939329988	0.225014355217139	-1.54258681620553	0.558751943800447	0.113076962522937	0.340843934997812	-2.10133876000597
chr10	40349419	40394372	44954	+	utr5	Cdk19	0.299775774491283	0.3929567976516	0.271276955288558	1	0.0877292472383846	0.195100416044711	0.676361663274771	0.49382727604551	0.273712662462196	0.560259808886538	0.182534387229261
chr10	40479771	40480021	251	+	utr3	Cdk19	0.0212653642594825	NA	0.00531967526862353	1	0.0481140372186171	0.134432309954999	-0.284035313831838	0.49382727604551	0.273712662462196	0.560259808886538	-0.777862589877347
chr10	40936138	40937931	1794	+	utr3	Wasf1	0.451230117001492	0.54006560104015	0.480607806091471	1	0.662112475015712	0.776431412275039	-0.372726404985194	0.0414753607456229	0.853778270768449	0.944611260267414	-0.414201765730817
chr10	41450482	41451190	709	+	utr5	Zbtb24	0.142471297904703	0.223402146183581	0.105788041454147	1	0.206703936523189	0.344597477045243	-0.0098674066282599	0.689050581619936	0.0041573651197461	0.0377189691635956	-0.698917988248196
chr10	41451389	41452134	746	+	exon	Zbtb24	0.0103622512541199	0.0369948909910647	0.0162087257277086	1	0.0294104708026775	0.0994040639184902	-0.567539474255428	0.689050581619936	0.0041573651197461	0.0377189691635956	-1.25659005587536
chr10	41464430	41465027	598	+	exon	Zbtb24	0.000339218987880188	0.0044827759682505	0.000451093331110483	1	0.00738985512206706	0.0450853266773353	-0.667472834685708	0.689050581619936	0.0041573651197461	0.0377189691635956	-1.35652341630564
chr10	41485054	41486210	1157	+	exon	Mical1	0.00164299667127573	0.0116515975350246	0.00121338317455292	1	0.00754674732047854	0.0455870564771603	0.241678643610222	-0.98873780911535	6.59332756616221e-05	0.00161022974731399	1.23041645272557
chr10	41486460	41486732	273	+	utr3	Mical1	0.112136911995	0.187207648058598	0.0896629876736086	1	0.112347882383506	0.228580969628855	-0.239540277343372	-0.98873780911535	6.59332756616221e-05	0.00161022974731399	0.749197531771978
chr10	41486832	41486932	101	+	utr3	Mical1	0.928233176187537	0.946503188936207	0.901478056733421	1	0.795437473565152	0.875078860546082	-1.17675207648553	-0.98873780911535	6.59332756616221e-05	0.00161022974731399	-0.188014267370182
chr10	41519564	41519664	101	+	exon	Cd164	0.0597694617990343	0.120093371295648	0.0614843607069259	1	0.0332021850689463	0.107154861355031	2.0302089506062	0.123453638255274	0.645871890516472	0.847903130175596	1.90675531235093
chr10	41524108	41524208	101	+	utr3	Cd164	0.142962186045065	0.223986566355947	0.169002808714351	1	0.0518510644222833	0.140847645848359	1.73372689094508	0.123453638255274	0.645871890516472	0.847903130175596	1.61027325268981
chr10	41528699	41528899	201	+	utr3	Cd164	0.11864521064037	0.195023708123296	0.152932237224672	1	0.132989142556274	0.255818213294787	-0.401024735995391	0.123453638255274	0.645871890516472	0.847903130175596	-0.524478374250665
chr10	41810234	41810582	349	+	utr5	Sesn1	0.402749101535389	0.494906138762662	0.360315562431186	1	0.586498618146745	0.715902680624304	0.116912055347004	0.602573770910299	0.0479952367771927	0.19766857848031	-0.485661715563295
chr10	41810930	41887466	76537	+	utr5	Sesn1	0.0680351861756471	0.131357220672815	0.0491812639235364	1	0.108746469911519	0.2237281288996	-0.371919082675008	0.602573770910299	0.0479952367771927	0.19766857848031	-0.974492853585307
chr10	41907429	41907827	399	+	utr3	Sesn1	0.00802258573160096	0.0312034867276797	0.0066453977806618	1	0.0516311663844704	0.14043572792911	-1.43779798562363	0.602573770910299	0.0479952367771927	0.19766857848031	-2.04037175653393
chr10	42761596	42783448	21853	+	utr5	Sec63	0.0271861687641901	0.0694323454468248	0.0214564284220986	1	0.00885599691547145	0.0501392270091137	1.81609656519614	-0.0772186457214349	0.778096666363111	0.915970513674902	1.89331521091757
chr10	42812439	42812539	101	+	exon	Sec63	0.149074373862088	0.230969308859286	0.140290949913767	1	0.0623155696941645	0.157292407281919	1.38811510762861	-0.0772186457214349	0.778096666363111	0.915970513674902	1.46533375335004
chr10	42812739	42818016	5278	+	exon	Sec63	0.0326412680915497	0.0787901040337631	0.0405646525875523	1	0.000501101533714824	0.00964432135790299	1.31239346305482	-0.0772186457214349	0.778096666363111	0.915970513674902	1.38961210877625
chr10	42823964	42829169	5206	+	utr3	Sec63	0.963481586271992	0.973022278711541	0.946111494586966	1	0.7806988042163	0.864514369103551	-0.201518887580388	-0.0772186457214349	0.778096666363111	0.915970513674902	-0.124300241858953
chr10	43221585	43221784	200	+	utr5	Pdss2	0.130158083468708	0.208831413920905	0.100596822312716	1	0.262787659225354	0.406370954942893	-0.611214653165065	0.393667803785142	0.181005524862204	0.448743504929593	-1.00488245695021
chr10	43345613	43346110	498	+	exon	Pdss2	0.00259800807716736	0.0154978415603762	0.0012970725467891	1	0.00572673615512719	0.0390798870565748	-2.0484406901745	0.393667803785142	0.181005524862204	0.448743504929593	-2.44210849395965
chr10	43439866	43440413	548	+	utr3	Pdss2	0.00252049071658798	0.0152373606734973	0.00312945363495351	1	0.0295520545635226	0.0996120212981534	-1.17685773580099	0.393667803785142	0.181005524862204	0.448743504929593	-1.57052553958614
chr10	43510569	43512211	1643	+	utr3	Bend3	0.00878672230913845	0.033135227951827	0.0114498218848328	1	0.0102109343590874	0.0539303490219986	0.398011512597166	0.936682886001935	5.37094308704127e-06	0.000206618338282485	-0.538671373404769
chr10	43513853	43513953	101	+	utr3	Bend3	0.0602314187006655	0.120733576195067	0.0419846845060678	1	0.116989585934985	0.234284149935495	1.56491735896736	0.936682886001935	5.37094308704127e-06	0.000206618338282485	0.628234472965425
chr10	43582876	43583174	299	+	utr3	Cd24a	0.760129095499402	0.812006388865331	0.764810860536352	1	0.873355774865219	0.922834445539917	-0.349277854307134	0.0513008515748119	0.890544542338876	0.95826521460774	-0.400578705881946
chr10	43901906	43902153	248	+	utr5	Rtn4ip1	0.687667064146658	0.750893606677907	0.655774315876803	1	0.780253910806737	0.864209553032368	-0.646928075231064	0.110545562719351	0.684766368569527	0.870131920319305	-0.757473637950415
chr10	45095167	45097469	2303	+	exon	Prep	5.50198010603864e-05	0.00141677938194775	0.000123636324968785	1	0.00134306263630184	0.0170842251663723	1.68578150073453	0.18519040950234	0.339421949060532	0.626697816746935	1.50059109123219
chr10	45158462	45158662	201	+	utr3	Prep	0.000662066697326192	0.00685985553407271	0.00145203445480814	1	0.0288169371139128	0.098237731479875	-1.23051391907292	0.18519040950234	0.339421949060532	0.626697816746935	-1.41570432857526
chr10	45159211	45159660	450	+	utr3	Prep	0.647933702761373	0.717043268060041	0.543089388953828	1	0.658498923197025	0.773798632558317	-1.39425151714311	0.18519040950234	0.339421949060532	0.626697816746935	-1.57944192664545
chr10	45577929	45578128	200	+	utr5	Hace1	0.984919410064979	0.988614270593513	0.938333356015428	1	0.498509645432263	0.639110663586556	1.7263631969274	0.506836824722522	0.186337397753274	0.455513018444276	1.21952637220488
chr10	50608002	50608152	151	+	exon	Ascc3	0.816901469540169	NA	0.713804922028735	1	0.715111253583178	0.817109018818107	0.533925583670279	0.353404043425161	0.204376941241773	0.478700497703555	0.180521540245118
chr10	50849622	50850586	965	+	exon	Ascc3	0.196245678305644	0.283216921232645	0.215832776125854	1	0.236081439064447	0.377955486276856	-1.18285754122863	0.353404043425161	0.204376941241773	0.478700497703555	-1.53626158465379
chr10	52233719	52261859	28141	+	utr5	Dcbld1	0.607027841446491	0.681827054425995	0.549426546877253	1	0.59569712141798	0.723223539400579	0.426282703281451	0.223708924102874	0.360391601800532	0.645661265905262	0.202573779178578
chr10	52317059	52320231	3173	+	utr3	Dcbld1	7.77751123258556e-05	0.00177238414792278	0.000186811858158772	1	0.00115027872484476	0.0157030613727995	-1.34666356540012	0.223708924102874	0.360391601800532	0.645661265905262	-1.57037248950299
chr10	52417646	52417994	349	+	utr5	Nus1	0.641597863535241	0.71155508901263	0.605123660199131	1	0.643553294972711	0.761926523604233	1.05725691051191	0.274647062058776	0.317511197767128	0.604922217044193	0.782609848453136
chr10	52436608	52437005	398	+	utr3	Nus1	0.0339358744451528	0.080876411244484	0.044527450404058	1	0.179310121937468	0.313080682835747	-0.90322903200341	0.274647062058776	0.317511197767128	0.604922217044193	-1.17787609406219
chr10	52438296	52438644	349	+	utr3	Nus1	0.00898766725116282	0.0336774618937028	0.00968566747839068	1	0.0112726798112218	0.0571470423148893	-2.12220935637185	0.274647062058776	0.317511197767128	0.604922217044193	-2.39685641843063
chr10	53597017	53597217	201	+	utr5	Asf1a	0.199889520976533	0.287272503985421	0.195390911925247	1	0.277919943148311	0.422338411316827	0.235188189781484	-0.689379192144856	0.0247890092481917	0.129449768925013	0.92456738192634
chr10	53607730	53607979	250	+	utr3	Asf1a	0.363833919991283	0.456382705993147	0.42330599510055	1	0.289919780590835	0.43513861453309	-1.47295766808552	-0.689379192144856	0.0247890092481917	0.129449768925013	-0.783578475940661
chr10	56115189	56116034	846	+	exon	Msl3l2	0.144846115244451	0.226205809174247	0.139140500674898	1	0.172625261191723	0.305172950073106	-0.0160563016822506	0.934015123250754	0.0573960817686058	0.223573302748136	-0.950071424933004
chr10	56377430	56377579	150	+	utr5	Gja1	0.148011082720941	0.229775839885485	0.144601419725492	1	0.145881629144009	0.272043235039186	1.40001523604914	1.61348900360992	2.81514148184774e-12	6.62012303311935e-10	-0.21347376756078
chr10	56387612	56387812	201	+	exon	Gja1	0.044435954369995	0.0976714903099253	0.0522760494257191	1	0.0937592208989605	0.203989656280171	0.824234643648509	1.61348900360992	2.81514148184774e-12	6.62012303311935e-10	-0.789254359961414
chr10	56387911	56388011	101	+	exon	Gja1	0.623225865412874	0.695999305528357	0.616879021644712	1	0.758399701069451	0.84772775403303	1.54156493442937	1.61348900360992	2.81514148184774e-12	6.62012303311935e-10	-0.0719240691805572
chr10	56388110	56389056	947	+	utr3	Gja1	0.190700396098852	0.277432297606102	0.241455715852918	1	0.459070080830928	0.603777198224387	1.15081104119977	1.61348900360992	2.81514148184774e-12	6.62012303311935e-10	-0.46267796241015
chr10	56389455	56389554	100	+	utr3	Gja1	0.0794982501783494	0.146351683973304	0.0526454507457779	1	0.00920217396181315	0.0512212628976277	2.75509956090962	1.61348900360992	2.81514148184774e-12	6.62012303311935e-10	1.1416105572997
chr10	56390002	56390301	300	+	utr3	Gja1	0.000624933070543348	0.00661678436842056	0.000904065163458163	1	0.017563673560182	0.073724079713705	-1.01916872701647	1.61348900360992	2.81514148184774e-12	6.62012303311935e-10	-2.63265773062639
chr10	56432079	56432177	99	+	exon	Gm36595	1	NA	0.493874733665124	1	0.609899173256652	0.735055765446753	4.30165625554735	3.41968332132554	0.0722279318593688	NA	0.881972934221814
chr10	57497518	57497618	101	+	exon	Hsf2	0.0623899211170031	0.123762230786219	0.0698116444399173	1	0.00300187511445837	0.0271298877991402	2.04676587616353	-0.179793633873027	0.484247054434585	0.747316711320719	2.22655951003656
chr10	57502683	57502782	100	+	exon	Hsf2	0.0428745392391181	0.0953365752722076	0.0442985306200977	1	0.000415453647873995	0.00858622625913301	2.2307043301777	-0.179793633873027	0.484247054434585	0.747316711320719	2.41049796405072
chr10	57512339	57512538	200	+	utr3	Hsf2	0.379430095775801	0.472376760905903	0.384361730740102	1	0.0954906974271878	0.206312655941691	0.606140744410188	-0.179793633873027	0.484247054434585	0.747316711320719	0.785934378283215
chr10	58255738	58256766	1029	+	utr5	Gcc2	0.101515652080304	0.174299447022675	0.0475389754045097	1	0.0229752525366764	0.0866997354320867	2.11663328736039	0.149348743061026	0.560247682677418	0.798053410653198	1.96728454429936
chr10	58258252	58270397	12146	+	utr3	Gcc2	0.264832357588742	0.356297053261915	0.279652793603912	1	0.0722401320362584	0.172405505952324	0.592992773375155	0.149348743061026	0.560247682677418	0.798053410653198	0.443644030314128
chr10	58270647	58271295	649	+	exon	Gcc2	0.929012517079777	0.947170470074209	0.820895807774621	1	0.383474141968104	0.530646899387361	0.174348575972174	0.149348743061026	0.560247682677418	0.798053410653198	0.0249998329111474
chr10	58271694	58273510	1817	+	exon	Gcc2	0.340588344781568	0.433682365229674	0.327469556688924	1	0.0232752335640418	0.0873013336641263	1.9528064401589	0.149348743061026	0.560247682677418	0.798053410653198	1.80345769709787
chr10	58274807	58275106	300	+	exon	Gcc2	0.0140424416359794	0.0449697062662398	0.0130062730014527	1	0.00216239737657403	0.0224402403617865	2.21623138730596	0.149348743061026	0.560247682677418	0.798053410653198	2.06688264424494
chr10	58276697	58278886	2190	+	exon	Gcc2	0.0275433994275773	0.0700536270612156	0.0254584234507111	1	0.00359606269673571	0.0299427225940175	2.28421801706743	0.149348743061026	0.560247682677418	0.798053410653198	2.13486927400641
chr10	58280625	58287211	6587	+	exon	Gcc2	0.0240723241822909	0.0640174074927319	0.0331800542736841	1	0.0006956356828673	0.0117043533199331	2.21363801352938	0.149348743061026	0.560247682677418	0.798053410653198	2.06428927046835
chr10	58290309	58290459	151	+	exon	Gcc2	6.06694876292931e-05	0.00150305681607082	2.09764593279419e-05	0.552289197645384	0.0012943169239899	0.0167148410832451	2.16415937990529	0.149348743061026	0.560247682677418	0.798053410653198	2.01481063684426
chr10	58323666	58394450	70785	+	utr5	Lims1	0.0390021411192195	0.0892379975326367	0.030197088072986	1	0.0138063936459218	0.0641741874745635	1.54295150225399	-0.000185493259171077	0.999543034600241	0.999611595066295	1.54313699551316
chr10	58476472	58476971	500	+	exon	Ranbp2	0.730734412263201	0.787982979386259	0.774637374663119	1	0.899725251168193	0.936804578467234	0.439410435470577	0.457985988024515	0.139177289371901	0.386220951473604	-0.0185755525539381
chr10	58477570	58477669	100	+	exon	Ranbp2	0.170435651971189	0.254896525108083	0.16047637698755	1	0.171120943529576	0.303411290469514	0.362650706925424	0.457985988024515	0.139177289371901	0.386220951473604	-0.0953352810990907
chr10	58478119	58478268	150	+	exon	Ranbp2	0.532570602532792	0.615513042798948	0.53033139107238	1	0.716474971592962	0.818102627138063	0.0105082135967296	0.457985988024515	0.139177289371901	0.386220951473604	-0.447477774427785
chr10	58478867	58479266	400	+	exon	Ranbp2	0.577597316608631	0.655947696621711	0.643379117720282	1	0.795709473726138	0.875220102947744	0.0339292191121539	0.457985988024515	0.139177289371901	0.386220951473604	-0.424056768912361
chr10	58479416	58479666	251	+	exon	Ranbp2	0.846621432466922	0.882960115494805	0.833224587883439	1	0.769574402891352	0.855942209420856	0.682320256223521	0.457985988024515	0.139177289371901	0.386220951473604	0.224334268199006
chr10	58479915	58480364	450	+	exon	Ranbp2	0.930890289154096	0.948410841054548	0.944244539877259	1	0.807652349513456	0.88252250351005	0.152152636907873	0.457985988024515	0.139177289371901	0.386220951473604	-0.305833351116642
chr10	58480514	58483122	2609	+	exon	Ranbp2	0.894473921433236	0.920665296667093	0.92185927851621	1	0.839074020670696	0.901758061946318	-0.141600479473636	0.457985988024515	0.139177289371901	0.386220951473604	-0.599586467498151
chr10	58483969	58484577	609	+	exon	Ranbp2	0.0289546854573469	0.0725087689536277	0.0216794433672996	1	0.0288894869001938	0.0983709563897444	1.4955280854949	0.457985988024515	0.139177289371901	0.386220951473604	1.03754209747039
chr10	58490711	58492932	2222	+	exon	Ranbp2	0.502901134912609	0.588620272313183	0.489392784821186	1	0.271401927448589	0.415557153947051	0.264005563811177	0.457985988024515	0.139177289371901	0.386220951473604	-0.193980424213337
chr10	58493707	58493957	251	+	exon	Ranbp2	0.472687515632769	0.560380117182865	0.542752997664907	1	0.490486639339377	0.632534619018554	-1.12367666997384	0.457985988024515	0.139177289371901	0.386220951473604	-1.58166265799835
chr10	58500300	58500548	249	+	exon	Ccdc138	0.728797579850228	NA	0.721381667892384	1	0.869080018539821	0.920248679051676	-1.91185182252177	-0.463014520204945	0.307363615333785	0.595468587623696	-1.44883730231683
chr10	58527406	58528920	1515	+	exon	Ccdc138	0.0198807304905536	NA	0.00224486574519232	1	0.0250943623487356	0.0909378873559624	1.10499973668308	-0.463014520204945	0.307363615333785	0.595468587623696	1.56801425688803
chr10	59222053	59223496	1444	+	exon	Sowahc	0.137470832408824	0.217662151313972	0.150317432444845	1	0.22528060728996	0.365635620439765	-0.545636191720856	-0.177564856811487	0.731907690017259	0.892934639407535	-0.368071334909369
chr10	59223745	59223845	101	+	utr3	Sowahc	0.801804495895403	NA	0.73902154152657	1	0.867851181710702	0.91938198276815	-1.57047215773544	-0.177564856811487	0.731907690017259	0.892934639407535	-1.39290730092396
chr10	59350484	59367343	16860	+	exon	P4ha1	0.00631696923308545	0.0269124234661374	0.0055008471211082	1	0.0289975036376038	0.0986032477936327	1.79762547916719	0.625318834776826	0.0192120712406215	0.110395772891364	1.17230664439036
chr10	59702677	59740135	37459	+	utr5	Micu1	0.0167095261495981	0.0504279131130985	0.00884071363716503	1	0.0364841535013071	0.113404558981462	1.14967399997493	-0.223689462934827	0.43628465208664	0.709540460392996	1.37336346290976
chr10	59839759	59839859	101	+	exon	Micu1	0.385858944310342	0.478781710428835	0.322995103302679	1	0.465494540724877	0.609780838804861	-1.42682255141751	-0.223689462934827	0.43628465208664	0.709540460392996	-1.20313308848268
chr10	59863184	59863433	250	+	utr3	Micu1	0.0440050682279108	0.0970056476405327	0.0359842199282893	1	0.0359810411050986	0.112403337399737	-1.95074941366091	-0.223689462934827	0.43628465208664	0.709540460392996	-1.72705995072609
chr10	59879754	59892684	12931	+	exon	Dnajb12	0.000342205237702309	0.0045065279218666	0.000356049568835929	1	0.0100593801548458	0.0536108135229611	1.4273397203161	0.205730569872634	0.347040176825693	0.633031991256513	1.22160915044347
chr10	59896358	59896556	199	+	utr3	Dnajb12	0.0953605951172293	0.16650948289836	0.111837417913533	1	0.244527658276469	0.387083611897523	-0.738402850659727	0.205730569872634	0.347040176825693	0.633031991256513	-0.944133420532361
chr10	59897568	59897866	299	+	utr3	Dnajb12	0.00266370084624453	0.0157474781248088	0.00511222265446812	1	0.00642369204147488	0.0416780424515287	-1.26499513176098	0.205730569872634	0.347040176825693	0.633031991256513	-1.47072570163362
chr10	60002905	60007800	4896	+	utr5	Ascc1	0.000775762741219891	0.00755919966733675	0.000705347755591668	1	0.0143041856616583	0.0654521170668833	1.12231859615509	-0.944444972491718	4.24792278395123e-05	0.00113226168537493	2.06676356864681
[truncated: 25,152 more rows]
