# Supplementary material for: Limits in the detection of m6A changes using MeRIP/m6A-seq
Source: Sci Rep. 2020 Apr 20;10:6590. doi: 10.1038/s41598-020-63355-3 (PMC7170965; doi:10.1038/s41598-020-63355-3)
Supplement: Supplementary file 3 — Supplementary information 3. [file 41598_2020_63355_MOESM3_ESM.zip › additional_file4_v2/metdiff_deq_results/negative_neg_control_mocks_deq_results.txt]

seqnames	start	end	width	strand	annot	main.gene	deseq2.p	deseq2.padj	edger.p	edger.padj	qnb.p	qnb.padj	metdiff.p	metdiff.padj	peak.l2fc	gene.l2fc	gene.p	gene.padj	diff.l2fc
chr1	630484	630534	51	+	exon	MTND2P28	0.975073741843336	1	0.865247003524207	1	0.869888304906464	0.999373714722608	0.634069262107548	0.884120209279166	-0.778940776300288	-0.565947867711444	0.000893334737928792	0.0120955089913548	-0.212992908588844
chr1	841463	841513	51	+	exon	LINC01128	0.812344188976108	1	0.841970838328774	1	0.933263754076422	0.999373714722608	0.137042466223155	0.687518040933157	0.804503806399901	0.304949450950182	0.0317122719431861	0.118555391735223	0.499554355449719
chr1	841613	841663	51	+	exon	LINC01128	0.882666734250668	1	0.955085326528726	1	0.957727109358168	0.999373714722608	0.628492257442444	0.881852941953331	0.212275953567911	0.304949450950182	0.0317122719431861	0.118555391735223	-0.0926734973822715
chr1	853864	854014	151	+	exon	LINC01128	0.972348539475825	1	0.823655747060098	1	0.928950933523021	0.999373714722608	0.761101353816787	0.926477157366067	-0.290158479188029	0.304949450950182	0.0317122719431861	0.118555391735223	-0.595107930138212
chr1	854263	854313	51	+	exon	LINC01128	0.884952809053032	1	0.99025011633887	1	0.975580158150912	0.999373714722608	0.182256908039994	0.723151752975665	-0.302004084550511	0.304949450950182	0.0317122719431861	0.118555391735223	-0.606953535500693
chr1	854462	854562	101	+	exon	LINC01128	0.654039067430122	1	0.752063479700429	1	0.750630236295413	0.999373714722608	0.570522538128347	0.860051006455859	0.465046857427334	0.304949450950182	0.0317122719431861	0.118555391735223	0.160097406477152
chr1	856306	856506	201	+	exon	LINC01128	0.145969166502294	1	0.183640546091555	1	0.243649717603341	0.999373714722608	0.194444970784959	0.733010414102412	0.0866659639177434	0.304949450950182	0.0317122719431861	0.118555391735223	-0.218283487032439
chr1	856655	856805	151	+	exon	LINC01128	0.533614206634016	1	0.615669419218942	1	0.750080405151192	0.999373714722608	0.139828219376557	0.688886511733553	0.181827806877765	0.304949450950182	0.0317122719431861	0.118555391735223	-0.123121644072417
chr1	942877	942976	100	+	utr3	SAMD11	0.973691814917077	1	0.940770862425881	1	0.992291649457679	0.999373714722608	0.315135052988222	0.778354292067916	0.0114358714917811	0.263236962627154	0.592100568287756	0.745860791805331	-0.251801091135373
chr1	944333	944383	51	+	utr3	SAMD11	0.362948226177785	1	0.427166791876741	1	0.35885519304006	0.999373714722608	0.323212185683877	0.780150060028972	-0.163834813367635	0.263236962627154	0.592100568287756	0.745860791805331	-0.427071775994789
chr1	1014194	1014244	51	+	exon	ISG15	0.733724541180818	1	0.844593516278142	1	0.98460330700444	0.999373714722608	0.251866754027445	0.752571162470423	-0.296254976168542	-0.385188803574916	0.0917040152914452	0.232891493805408	0.0889338274063746
chr1	1055022	1055271	250	+	utr3	AGRN	0.433049967360036	1	0.484527863961338	1	0.407181650153456	0.999373714722608	0.0798649381154439	0.657720418929238	-0.167689258965951	-0.150442177986439	0.517823293349233	0.690074310659851	-0.0172470809795124
chr1	1055371	1055720	350	+	utr3	AGRN	0.55244057328817	1	0.632193370473936	1	0.678221942902857	0.999373714722608	0.0786424051028828	0.657720418929238	-0.268800704966061	-0.150442177986439	0.517823293349233	0.690074310659851	-0.118358526979622
chr1	1233009	1233157	149	+	exon	B3GALT6	0.619646020850581	1	0.671575200222069	1	0.484964405532515	0.999373714722608	0.180017550835633	0.722884029176975	-0.0616686344094844	-0.175742978890731	0.214955679205687	0.403636177789064	0.114074344481247
chr1	1233752	1234198	447	+	utr3	B3GALT6	0.778856145677442	1	0.973020134333904	1	0.976394105281112	0.999373714722608	0.481603335821254	0.834884346677919	-0.161762907324627	-0.175742978890731	0.214955679205687	0.403636177789064	0.0139800715661049
chr1	1234545	1234942	398	+	utr3	B3GALT6	0.998237855115545	1	0.829534205618009	1	0.893975315511779	0.999373714722608	0.343213279651669	0.78848145629352	-0.541976151812891	-0.175742978890731	0.214955679205687	0.403636177789064	-0.36623317292216
chr1	1311577	1311677	101	+	utr3	PUSL1	0.893925883180107	1	0.646304583363179	1	0.823214966245814	0.999373714722608	0.458169836106189	0.828470818230901	-0.541181219748603	-0.285211941986206	0.071041105891022	0.198285849647439	-0.255969277762397
chr1	1327669	1328013	345	+	utr3	CPTP	0.874443968041081	1	0.99617770719569	1	0.971955551480732	0.999373714722608	0.0586172999404062	0.647238137664871	-0.332737812817314	-0.284314571297841	0.124751150763981	0.283593283868267	-0.0484232415194729
chr1	1328209	1328848	640	+	utr3	CPTP	0.913486531059244	1	0.964886898131585	1	0.963150014642786	0.999373714722608	0.129794813013232	0.68352445076767	-0.515822523342017	-0.284314571297841	0.124751150763981	0.283593283868267	-0.231507952044176
chr1	1333615	1333814	200	+	exon	TAS1R3	0.276617480694014	1	0.297038970714185	1	0.340869125063129	0.999373714722608	0.451608540298386	0.826340349299056	-0.602380169406635	-1.06565191289943	4.23472574319137e-05	0.00164006253336553	0.463271743492791
chr1	1334212	1334361	150	+	exon	TAS1R3	0.511233984029692	1	0.534812757660982	1	0.617651968944443	0.999373714722608	0.459233164548764	0.828495535135251	-0.568960096092906	-1.06565191289943	4.23472574319137e-05	0.00164006253336553	0.49669181680652
chr1	1335057	1335107	51	+	utr3	TAS1R3	0.116773924631149	1	0.0792851696679624	1	0.216098338975567	0.999373714722608	0.212750238662295	0.737686188750597	-0.701897398495188	-1.06565191289943	4.23472574319137e-05	0.00164006253336553	0.363754514404238
chr1	1400264	1400462	199	+	exon	RP4-758J18.2	0.904735663140346	1	0.877611072597179	1	0.979974806935879	0.999373714722608	0.6119121505187	0.87582578737251	0.130479676773146	0.0776792867043134	0.520710816813287	0.69187401596851	0.0528003900688323
chr1	1400759	1400908	150	+	exon	RP4-758J18.2	0.588388035011146	1	0.483025408916514	1	0.743034747291856	0.999373714722608	0.326101307678111	0.781659918404317	-0.0967783522226108	0.0776792867043134	0.520710816813287	0.69187401596851	-0.174457638926924
chr1	1401007	1401353	347	+	exon	RP4-758J18.2	0.895764726529673	1	0.656998397233849	1	0.821729930737749	0.999373714722608	0.741934828849394	0.921888920477698	0.0250304335953342	0.0776792867043134	0.520710816813287	0.69187401596851	-0.0526488531089792
chr1	1401848	1402046	199	+	exon	RP4-758J18.2	0.96919743411951	1	0.728212649253947	1	0.763809378401116	0.999373714722608	0.814613427834175	0.944005604921851	-0.620592642960634	0.0776792867043134	0.520710816813287	0.69187401596851	-0.698271929664948
chr1	1435060	1435535	476	+	utr5	VWA1	0.917928818450305	1	0.834287905793672	1	0.847623590076075	0.999373714722608	0.910348811998274	0.977765186366922	-0.384331186208151	-0.495139028930928	0.00349953003578484	0.0290513825833555	0.110807842722776
chr1	1439109	1439357	249	+	utr3	VWA1	0.700689433185448	1	0.767467718087722	1	0.691721922349505	0.999373714722608	0.142807469915043	0.692267918185727	-0.503658910660969	-0.495139028930928	0.00349953003578484	0.0290513825833555	-0.00851988173004103
chr1	1439854	1439903	50	+	utr3	VWA1	0.88693427114319	1	0.887688845751901	1	0.918721042690747	0.999373714722608	0.110999268995459	0.675365547627031	-0.363045513780652	-0.495139028930928	0.00349953003578484	0.0290513825833555	0.132093515150276
chr1	1440052	1440549	498	+	utr3	VWA1	0.756351175269366	1	0.909688640522328	1	0.954433416681331	0.999373714722608	0.23400505979363	0.743884340224276	-0.65207402421209	-0.495139028930928	0.00349953003578484	0.0290513825833555	-0.156934995281162
chr1	1440797	1440846	50	+	utr3	VWA1	0.379586156469591	1	0.42088086757194	1	0.589794028268702	0.999373714722608	0.0920344713694456	0.66508412738088	0.199377066289169	-0.495139028930928	0.00349953003578484	0.0290513825833555	0.694516095220097
chr1	1441095	1441244	150	+	utr3	VWA1	0.315514193500021	1	0.383577159828052	1	0.671939735238112	0.999373714722608	0.0705519429072564	0.655021554300614	0.102611301476423	-0.495139028930928	0.00349953003578484	0.0290513825833555	0.597750330407351
chr1	1441343	1441591	249	+	utr3	VWA1	0.315057367058779	1	0.268813591604729	1	0.455350145947208	0.999373714722608	0.627490387932783	0.881550666031886	-0.12215282418357	-0.495139028930928	0.00349953003578484	0.0290513825833555	0.372986204747358
chr1	1441790	1441939	150	+	utr3	VWA1	0.821919233205769	1	0.948320083520483	1	0.973520539489546	0.999373714722608	0.509561490782927	0.844244375199167	-0.281261601967829	-0.495139028930928	0.00349953003578484	0.0290513825833555	0.213877426963098
chr1	1442137	1442286	150	+	utr3	VWA1	0.820053867190939	1	0.726828324157668	1	0.883002708339261	0.999373714722608	0.17670229992285	0.719152689588742	-0.426571160275841	-0.495139028930928	0.00349953003578484	0.0290513825833555	0.0685678686550869
chr1	1442485	1442683	199	+	utr3	VWA1	0.739198258887335	1	0.841363734983384	1	0.892006717927737	0.999373714722608	0.214333687887274	0.738828597735326	-0.287511092180101	-0.495139028930928	0.00349953003578484	0.0290513825833555	0.207627936750826
chr1	1623480	1623529	50	+	exon	MIB2	0.742402356048405	1	0.753926527922206	1	0.791804639581454	0.999373714722608	0.360679587408081	0.795454912537278	-0.603090665334523	-0.665321070197265	0.00102751632058403	0.0132704582680256	0.062230404862742
chr1	2055653	2055852	200	+	exon	PRKCZ	0.74176609065242	1	0.624013222826316	1	0.761618446741233	0.999373714722608	0.274260639396213	0.762007807440649	-0.341550681864439	0.0970924977616596	0.50649564398334	0.681184120863697	-0.438643179626099
chr1	2181905	2185395	3491	+	utr3	PRKCZ	0.708027714384168	1	0.873078622169405	1	0.932505323497695	0.999373714722608	0.146600945532388	0.695349528891619	-0.168734032819068	0.0970924977616596	0.50649564398334	0.681184120863697	-0.265826530580728
chr1	2229094	2229143	50	+	exon	SKI	0.578570586996087	1	0.511730014251725	1	0.69720242664542	0.999373714722608	0.969479123362569	0.995115046487176	-0.412048354133784	0.282648545771995	0.254687574089955	0.450046770984672	-0.694696899905779
chr1	2229293	2229343	51	+	exon	SKI	0.669272669470829	1	0.677408153225856	1	0.648508442773278	0.999373714722608	0.302967364381336	0.774600182636694	0.195046211339589	0.282648545771995	0.254687574089955	0.450046770984672	-0.0876023344324059
chr1	2229492	2229692	201	+	exon	SKI	0.870478932654091	1	0.789994038294791	1	0.820787404710602	0.999373714722608	0.0715270525492673	0.655021554300614	0.0601456198969383	0.282648545771995	0.254687574089955	0.450046770984672	-0.222502925875056
chr1	2306980	2307478	499	+	utr3	SKI	0.922763148891148	1	0.977621226378513	1	0.920663714979314	0.999373714722608	0.34629338385985	0.790622055711114	0.257047506325407	0.282648545771995	0.254687574089955	0.450046770984672	-0.0256010394465881
chr1	2307727	2308026	300	+	utr3	SKI	0.841460774418903	1	0.700663455936961	1	0.739051141896097	0.999373714722608	0.777601729116246	0.929896756946515	0.563020314394859	0.282648545771995	0.254687574089955	0.450046770984672	0.280371768622865
chr1	2308226	2308425	200	+	utr3	SKI	0.964082981480285	1	0.829020657294137	1	0.961699756839142	0.999373714722608	0.442363291295436	0.824473925683828	0.478865085514594	0.282648545771995	0.254687574089955	0.450046770984672	0.196216539742599
chr1	2403098	2403348	251	+	utr3	RER1	0.233252734165119	1	0.298382482305657	1	0.419979925325497	0.999373714722608	0.0587170653176934	0.647238137664871	0.307195737290367	0.171563362317996	0.240143804352488	0.433957789761953	0.13563237497237
chr1	2403547	2403697	151	+	utr3	RER1	0.885096945964988	1	0.904164884559202	1	0.998795000230989	0.999373714722608	0.544979949205126	0.85324974033746	-0.22570155155103	0.171563362317996	0.240143804352488	0.433957789761953	-0.397264913869027
chr1	2405244	2405444	201	+	utr3	RER1	0.335998590611028	1	0.385897291451773	1	0.667679031617504	0.999373714722608	0.0226064544218517	0.606042773412564	-0.206089617090819	0.171563362317996	0.240143804352488	0.433957789761953	-0.377652979408816
chr1	2563214	2563313	100	+	utr3	TNFRSF14	0.283987880259036	1	0.283333554050271	1	0.457811368199546	0.999373714722608	0.20551604681058	0.735939790178225	0.0537629641484584	-0.535939702371355	0.0182943533702033	0.0831330263529411	0.589702666519813
chr1	2563612	2563761	150	+	utr3	TNFRSF14	0.357157097355453	1	0.429760790490078	1	0.590142752329302	0.999373714722608	0.395259514141215	0.808141438771422	-0.272769692952034	-0.535939702371355	0.0182943533702033	0.0831330263529411	0.263170009419321
chr1	2589536	2589685	150	+	utr3	FAM213B	0.645873166403595	1	0.756425459281634	1	0.898519785274898	0.999373714722608	0.196469324613316	0.733014029596802	0.174430882868321	0.0116051300690216	0.946955655928464	0.971918516101926	0.162825752799299
chr1	2590478	2590577	100	+	utr3	FAM213B	0.513884537031418	1	0.310390525514467	1	0.676509112961071	0.999373714722608	0.860977645815187	0.959896388480911	-0.317709001876189	0.0116051300690216	0.946955655928464	0.971918516101926	-0.329314131945211
chr1	2591221	2591370	150	+	utr3	FAM213B	0.818926666882574	1	0.613189519765917	1	0.743474686197618	0.999373714722608	0.922069413460406	0.979967687198789	-0.406638279992466	0.0116051300690216	0.946955655928464	0.971918516101926	-0.418243410061488
chr1	3411521	3411721	201	+	exon	PRDM16	0.955659143014943	1	0.985332593541599	1	0.955156575459932	0.999373714722608	0.426116602470005	0.819753469449626	0.243418185091543	0.125602003029603	0.495540712732257	0.67266655952509	0.117816182061941
chr1	3411970	3412518	549	+	exon	PRDM16	0.55632709012981	1	0.625732242313739	1	0.654869484634089	0.999373714722608	0.0171132993376173	0.572745886469376	0.103348328983124	0.125602003029603	0.495540712732257	0.67266655952509	-0.0222536740464787
chr1	3433838	3434236	399	+	utr3	PRDM16	0.52718780188527	1	0.427501685736055	1	0.664502636497091	0.999373714722608	0.911712135726782	0.978143767678314	0.0120099073229497	0.125602003029603	0.495540712732257	0.67266655952509	-0.113592095706653
chr1	3435033	3435133	101	+	utr3	PRDM16	0.335609371000877	1	0.298408605820329	1	0.639467936120013	0.999373714722608	0.797581850626538	0.936855336746122	-0.08222001782488	0.125602003029603	0.495540712732257	0.67266655952509	-0.207822020854483
chr1	3463375	3463624	250	+	exon	ARHGEF16	0.766333468514609	1	0.88416385137343	1	0.903635884484251	0.999373714722608	0.188202813160181	0.728674852901027	-0.310777524156519	-0.331125762093207	0.0315462656650122	0.118428572743987	0.0203482379366879
chr1	3478014	3478312	299	+	exon	ARHGEF16	0.362269861823598	1	0.263932786922646	1	0.609458163602835	0.999373714722608	0.010039397997138	0.571748969793884	-0.957566311208973	-0.331125762093207	0.0315462656650122	0.118428572743987	-0.626440549115765
chr1	3628748	3628945	198	+	utr3	TPRG1L	0.458541318681333	1	0.368834088936093	1	0.443002810613127	0.999373714722608	0.735951531579523	0.919413387819184	0.239674345991352	0.296216230355505	0.0689642310846755	0.194799865141736	-0.0565418843641532
chr1	3629930	3630078	149	+	utr3	TPRG1L	0.905107389822013	1	0.651376649724431	1	0.862767118807435	0.999373714722608	0.588457524295736	0.867292004875582	-0.524129349049702	0.296216230355505	0.0689642310846755	0.194799865141736	-0.820345579405207
chr1	3746510	3747831	1322	+	exon	CCDC27	0.822326215891685	1	0.953828182887745	1	0.805000188463956	0.999373714722608	0.234988086580662	0.744284975424806	0.501495374930677	0.384125001918041	0.632239695908852	NA	0.117370373012636
chr1	3785153	3785249	97	+	exon	RP1-286D6.5	0.217595054996719	1	0.259555614256808	1	0.439364677207714	0.999373714722608	0.0366142625859377	0.640197255599357	0.399154748839349	-0.084977028941082	0.665002046740694	0.798638501338673	0.484131777780431
chr1	3883594	3883693	100	+	utr3	DFFB	0.444757991991563	1	0.395018463899642	1	0.702878130319471	0.999373714722608	0.893066213558237	0.973017799276241	-0.150646451162921	0.0729484887986461	0.566857405702391	0.727202261323619	-0.223594939961567
chr1	3885181	3885280	100	+	utr3	DFFB	0.350526683089012	1	0.248426290037764	1	0.506389217200919	0.999373714722608	0.771836432124727	0.92854885079221	-0.593678770844122	0.0729484887986461	0.566857405702391	0.727202261323619	-0.666627259642768
chr1	3905394	3913702	8309	+	exon	LINC01134	0.929578946592139	1	0.947814680191476	1	0.941383018801544	0.999373714722608	0.0399635055184748	0.640197255599357	-0.341296761146532	-0.248213020025183	0.136305011243771	0.300316646956285	-0.0930837411213493
chr1	3916581	3916680	100	+	exon	LINC01134	0.906688479297395	1	0.860381547861788	1	0.796121675904645	0.999373714722608	0.45184526664309	0.826340349299056	-0.204372700349037	-0.248213020025183	0.136305011243771	0.300316646956285	0.0438403196761455
chr1	3916878	3916977	100	+	exon	LINC01134	0.212920984261191	1	0.222863621384083	1	0.397235732140781	0.999373714722608	0.136017413418945	0.687518040933157	-0.304089057908937	-0.248213020025183	0.136305011243771	0.300316646956285	-0.0558760378837542
chr1	6098498	6098947	450	+	utr3	KCNAB2	0.921735523190715	1	0.661507897128465	1	0.787153158363313	0.999373714722608	0.681062632570516	0.900906477360333	-0.18711029912092	-0.162049184069327	0.21907130474268	0.408843852964878	-0.0250611150515933
chr1	6099246	6099396	151	+	utr3	KCNAB2	0.885652651272424	1	0.801800539912245	1	0.953680628008209	0.999373714722608	0.699604276158668	0.907508280427052	-0.174556578917882	-0.162049184069327	0.21907130474268	0.408843852964878	-0.0125073948485551
chr1	6099546	6099895	350	+	utr3	KCNAB2	0.99436607982545	1	0.850970639907367	1	0.976418694800304	0.999373714722608	0.55753157799798	0.857080521501586	-0.344273494015769	-0.162049184069327	0.21907130474268	0.408843852964878	-0.182224309946442
chr1	6101093	6101143	51	+	utr3	KCNAB2	0.882151869770124	1	0.754890746211736	1	0.856049008544678	0.999373714722608	0.323108429808542	0.780150060028972	-0.701566019177707	-0.162049184069327	0.21907130474268	0.408843852964878	-0.53951683510838
chr1	6210659	6210809	151	+	exon	RNF207	0.321756908037534	1	0.372603457077822	1	0.313856955289963	0.999373714722608	0.114002076204474	0.678446553333785	-0.611504105283381	-0.731029418327979	0.00787710061076569	0.0486975872689912	0.119525313044599
chr1	6219404	6219503	100	+	utr3	RNF207	0.980937818095485	1	0.874253104723464	1	0.942928741879132	0.999373714722608	0.765800344945008	0.927220496179489	-0.357874788316698	-0.731029418327979	0.00787710061076569	0.0486975872689912	0.373154630011281
chr1	6220152	6220700	549	+	utr3	RNF207	0.407610634382327	1	0.531570421072774	1	0.619077344792502	0.999373714722608	0.363561409473762	0.796122734836976	-0.499946721334957	-0.731029418327979	0.00787710061076569	0.0486975872689912	0.231082696993023
chr1	6238949	6238998	50	+	exon	LINC00337	0.34955500532818	1	0.267548970918582	1	0.473646447257222	0.999373714722608	0.557367201452959	0.857080521501586	-0.331298726836137	-0.265033535985885	0.240114160959408	0.433937090978608	-0.0662651908502515
chr1	6451334	6451616	283	+	utr5	ESPN	0.596429662143573	1	0.643062326558105	1	0.770194414714392	0.999373714722608	0.00893379541305206	0.571748969793884	-0.157304958215687	-0.318106856256543	0.195661147675652	0.380090220674052	0.160801898040856
chr1	6455900	6455950	51	+	exon	ESPN	0.234188597306265	1	0.210377363513578	1	0.336511612588045	0.999373714722608	0.048358674717463	0.640197255599357	-0.856029699572516	-0.318106856256543	0.195661147675652	0.380090220674052	-0.537922843315973
chr1	6456200	6456500	301	+	utr3	ESPN	0.331882574648359	1	0.370823434419008	1	0.332976376508116	0.999373714722608	0.0414707342555011	0.640197255599357	-0.498640226600754	-0.318106856256543	0.195661147675652	0.380090220674052	-0.180533370344211
chr1	6580702	6581147	446	+	exon	ZBTB48	0.988407492239354	1	0.82444034634957	1	0.899719732860389	0.999373714722608	0.224912020973351	0.74194703081009	-0.126758919560163	-0.297393348754944	0.0234227886138541	0.0978899343987378	0.170634429194781
chr1	6589082	6589231	150	+	utr3	ZBTB48	0.844115751122928	1	0.894309565746015	1	0.932460989392833	0.999373714722608	0.18725014349144	0.727769416084133	-0.59226183883644	-0.297393348754944	0.0234227886138541	0.0978899343987378	-0.294868490081495
chr1	6619976	6621447	1472	+	exon	PHF13	0.425287518417805	1	0.545412771810665	1	0.677740568856503	0.999373714722608	0.057857912449917	0.647238137664871	0.399961322242458	0.354912701417239	0.0255667692837387	0.103697112343107	0.0450486208252189
chr1	6621596	6621994	399	+	utr3	PHF13	0.786198961216607	1	0.998234072323653	1	0.91267595392057	0.999373714722608	0.347319818212666	0.791508317057284	0.475619863419814	0.354912701417239	0.0255667692837387	0.103697112343107	0.120707162002574
chr1	6632848	6633295	448	+	utr3	THAP3	0.890686616976516	1	0.945544814122122	1	0.98172608006112	0.999373714722608	0.0687438111935905	0.653924130574744	-0.44069413342686	-0.239931449232773	0.10273391887473	0.250557761444277	-0.200762684194087
chr1	6634345	6634841	497	+	utr3	THAP3	0.15689408274018	1	0.16100500702009	1	0.527433619388314	0.999373714722608	0.0149006790565085	0.571748969793884	-0.223123886227498	-0.239931449232773	0.10273391887473	0.250557761444277	0.0168075630052748
chr1	6635040	6635139	100	+	utr3	THAP3	0.576321450259887	1	0.402958462705583	1	0.712844986174824	0.999373714722608	0.554427401455442	0.856704542133554	-0.327023566236463	-0.239931449232773	0.10273391887473	0.250557761444277	-0.0870921170036894
chr1	6635338	6635586	249	+	utr3	THAP3	0.881909635858112	1	0.999035105322964	1	0.994695076120916	0.999373714722608	0.0159974439878654	0.571748969793884	-0.313836901485028	-0.239931449232773	0.10273391887473	0.250557761444277	-0.0739054522522552
chr1	6887790	6887890	101	+	utr3	CAMTA1	0.593767486089652	1	0.7317350022437	1	0.901271387497203	0.999373714722608	0.63630469203706	0.884964520249625	-0.389891084639493	-0.195576345459574	0.204348150652562	0.390434893369368	-0.194314739179919
chr1	7772787	7772935	149	+	utr5	VAMP3	0.904387770822692	1	0.989785550699618	1	0.901552802695847	0.999373714722608	0.472644981833461	0.831808210393381	0.638254799510871	0.0789198228183861	0.477948507657997	0.65788238790658	0.559334976692485
chr1	7773132	7773181	50	+	utr5	VAMP3	0.909989767863797	1	0.978675883837836	1	0.979151684720985	0.999373714722608	0.121876253022478	0.678930403077788	0.820516435028351	0.0789198228183861	0.477948507657997	0.65788238790658	0.741596612209965
chr1	7780939	7781186	248	+	utr3	VAMP3	0.490146517122306	1	0.331393770871979	1	0.575666241626346	0.999373714722608	0.859040247402678	0.959249048332648	-0.614306849116137	0.0789198228183861	0.477948507657997	0.65788238790658	-0.693226671934523
chr1	7985056	7985106	51	+	utr3	PARK7	0.930396125936408	1	0.836482606561002	1	0.930052761441834	0.999373714722608	0.414402247688985	0.81505839854912	-0.348222014370699	-0.0933412608013056	0.549409333234022	0.714486697354269	-0.254880753569394
chr1	9245006	9247008	2003	+	exon	H6PD	0.746848434572057	1	0.584459080420891	1	0.832412848573441	0.999373714722608	0.601915301723168	0.871802425876369	0.19818486933829	0.19898016099482	0.202405910457603	0.388228901283055	-0.000795291656530139
chr1	9263562	9264359	798	+	exon	H6PD	0.968295112374193	1	0.85624530521377	1	0.924399522939517	0.999373714722608	0.133893432660064	0.686694186302048	0.214792199015366	0.19898016099482	0.202405910457603	0.388228901283055	0.0158120380205458
chr1	9264459	9264509	51	+	exon	H6PD	0.761145881169589	1	0.842914043870441	1	0.759913482703821	0.999373714722608	0.10127619727493	0.671784757073735	0.132685186763094	0.19898016099482	0.202405910457603	0.388228901283055	-0.0662949742317267
chr1	9264808	9265456	649	+	utr3	H6PD	0.78016643381374	1	0.957771981117384	1	0.858677535823284	0.999373714722608	0.223315325110629	0.74168208467164	0.312673337408158	0.19898016099482	0.202405910457603	0.388228901283055	0.113693176413337
chr1	9266353	9266453	101	+	utr3	H6PD	0.574216813659662	1	0.779238173788132	1	0.816899203239398	0.999373714722608	0.283281567268362	0.76574377720447	0.330183595598591	0.19898016099482	0.202405910457603	0.388228901283055	0.131203434603771
chr1	9266652	9266702	51	+	utr3	H6PD	0.309421846614181	1	0.418931393649999	1	0.601570793798654	0.999373714722608	0.0867226278271369	0.663534247302244	0.437624642793334	0.19898016099482	0.202405910457603	0.388228901283055	0.238644481798513
chr1	9268895	9269493	599	+	utr3	H6PD	0.441948763851827	1	0.299577259790297	1	0.614079657072979	0.999373714722608	0.610299132207652	0.875087877518539	-0.0911117788431985	0.19898016099482	0.202405910457603	0.388228901283055	-0.290091939838019
chr1	9269792	9270290	499	+	utr3	H6PD	0.843348873967864	1	0.957014397911454	1	0.892499202096668	0.999373714722608	0.273016640844675	0.762007807440649	-0.00226496261933635	0.19898016099482	0.202405910457603	0.388228901283055	-0.201245123614157
chr1	9270390	9270440	51	+	utr3	H6PD	0.221271461801101	1	0.295181204017644	1	0.596717146421803	0.999373714722608	0.369179727405522	0.797944689735596	0.312808018376992	0.19898016099482	0.202405910457603	0.388228901283055	0.113827857382171
chr1	9270639	9270888	250	+	utr3	H6PD	0.817238441949897	1	0.997429821511946	1	0.942256175801432	0.999373714722608	0.658269201970962	0.89276226829511	-0.132379409681858	0.19898016099482	0.202405910457603	0.388228901283055	-0.331359570676679
chr1	9355860	9367560	11701	+	utr5	SPSB1	0.448567286694277	1	0.490430898648828	1	0.444713133636193	0.999373714722608	0.0550333749498215	0.643161814771872	-0.135936169970298	-0.0482889343960528	0.842644786466372	0.913263710756721	-0.0876472355742451
chr1	9367658	9367954	297	+	utr3	SPSB1	0.955181847287123	1	0.875169511158936	1	0.913348678811199	0.999373714722608	0.569046079033947	0.859355311068172	-0.365043344641207	-0.0482889343960528	0.842644786466372	0.913263710756721	-0.316754410245154
chr1	9368053	9368201	149	+	utr3	SPSB1	0.777062850363092	1	0.903302976388972	1	0.916929784774516	0.999373714722608	0.350546166163957	0.792800912096654	-0.0339489398287828	-0.0482889343960528	0.842644786466372	0.913263710756721	0.01433999456727
chr1	9601187	9601286	100	+	exon	TMEM201	0.703022151242355	1	0.637390415253946	1	0.845741317924593	0.999373714722608	0.873559021036507	0.965323078446052	-0.223461200618515	-0.0309684953319482	0.868080395439846	0.928204286682687	-0.192492705286567
chr1	9602248	9602397	150	+	utr3	TMEM201	0.732595029690748	1	0.838958126255408	1	0.836687761632995	0.999373714722608	0.206874460783092	0.735939790178225	-0.181978199369938	-0.0309684953319482	0.868080395439846	0.928204286682687	-0.15100970403799
chr1	9613132	9613579	448	+	utr3	TMEM201	0.673882246123015	1	0.493410211619894	1	0.743366045744198	0.999373714722608	0.377687801835884	0.802959674427166	-0.0105331534582381	-0.0309684953319482	0.868080395439846	0.928204286682687	0.0204353418737101
chr1	9613928	9613977	50	+	utr3	TMEM201	0.977121367264106	1	0.84166904520365	1	0.912928884358305	0.999373714722608	0.853683787348547	0.957283590817917	-0.259597929983498	-0.0309684953319482	0.868080395439846	0.928204286682687	-0.22862943465155
chr1	9726970	9727469	500	+	utr3	PIK3CD	0.456707602319637	1	0.671039555449216	1	0.739704178829477	0.999373714722608	0.0175336803974225	0.576993794839167	0.106480086857485	0.0650469973044052	0.631987457071451	0.77518379246034	0.0414330895530794
chr1	9728416	9728516	101	+	utr3	PIK3CD	0.836607670164418	1	0.681052419446559	1	0.8662244618721	0.999373714722608	0.222065495643258	0.741313393066624	-0.70626860620035	0.0650469973044052	0.631987457071451	0.77518379246034	-0.771315603504755
chr1	9982478	9982825	348	+	utr3	NMNAT1	0.542063344186876	1	0.391724678460354	1	0.699949131767004	0.999373714722608	0.769108164118035	0.927988012523531	0.0372608470866349	0.321760350899137	0.0254099541382501	0.103378786015489	-0.284499503812502
chr1	10033331	10033381	51	+	utr5	UBE4B	0.783248987514145	1	0.928795025954401	1	0.799545579986737	0.999373714722608	0.130087746294868	0.683959218979209	1.24662658127683	0.832066489082046	7.23840496988765e-06	0.000539821112837135	0.414560092194788
chr1	10303331	10303630	300	+	exon	KIF1B	0.641778216665883	1	0.588174586084481	1	0.531098519831492	0.999373714722608	0.217379073894871	0.740901976724905	0.43958129691619	0.77975434728376	4.16295654101898e-07	9.45863373324665e-05	-0.34017305036757
chr1	10303830	10304279	450	+	exon	KIF1B	0.786332403683776	1	0.934568328994448	1	0.93684699016912	0.999373714722608	0.386076661181794	0.805031820009834	0.692560900241445	0.77975434728376	4.16295654101898e-07	9.45863373324665e-05	-0.0871934470423158
chr1	10304379	10304778	400	+	utr3	KIF1B	0.716491937839529	1	0.68599296774096	1	0.702534952647505	0.999373714722608	0.433692456412817	0.821594738771362	0.802526896933637	0.77975434728376	4.16295654101898e-07	9.45863373324665e-05	0.0227725496498761
chr1	10377460	10377560	101	+	utr3	KIF1B	0.00760169894181377	1	0.00244632800564058	1	0.174727798519893	0.999373714722608	0.0713994080698405	0.655021554300614	-0.443228557010485	0.77975434728376	4.16295654101898e-07	9.45863373324665e-05	-1.22298290429425
chr1	10378159	10378608	450	+	utr3	KIF1B	0.712167899925796	1	0.610685229243722	1	0.862846248108423	0.999373714722608	0.599064855717884	0.870506403029628	0.656102619089113	0.77975434728376	4.16295654101898e-07	9.45863373324665e-05	-0.123651728194648
chr1	10378808	10379357	550	+	utr3	KIF1B	0.860325510157811	1	0.752713735709961	1	0.997288082510661	0.999373714722608	0.572911872999004	0.86088220185242	0.594422772465731	0.77975434728376	4.16295654101898e-07	9.45863373324665e-05	-0.18533157481803
chr1	10380705	10380854	150	+	utr3	KIF1B	0.74129833961505	1	0.613080453840247	1	0.854715940113842	0.999373714722608	0.53392001714214	0.851271804112936	-0.100017834050655	0.77975434728376	4.16295654101898e-07	9.45863373324665e-05	-0.879772181334416
chr1	10431234	10431334	101	+	utr5	APITD1-CORT	0.900848546993096	1	0.720798754638492	1	0.869459336572976	0.999373714722608	0.394555390751106	0.808047651396069	-0.0120230601881437	-0.385808762694794	0.439298726155153	0.624850407557855	0.37378570250665
chr1	10450161	10451411	1251	+	utr3	APITD1-CORT	0.843286227447968	1	0.972572711116588	1	0.918782738369969	0.999373714722608	0.15791934184794	0.708942077893259	-0.256127504622672	-0.385808762694794	0.439298726155153	0.624850407557855	0.129681258072122
chr1	10629810	10630009	200	+	utr3	PEX14	0.85203263581908	1	0.996696752350923	1	0.964025243333215	0.999373714722608	0.115079858287913	0.678446553333785	-0.578225596519062	-0.284272807202615	0.0435567495288399	0.146089325672646	-0.293952789316446
chr1	10639390	10639939	550	+	exon	RP4-734G22.3	0.830859504409348	1	0.810979346366505	1	0.940851385495062	0.999373714722608	0.208345198570752	0.736644795472709	0.544816472981473	0.0875115117550236	0.752318639523681	0.857528226618082	0.457304961226449
chr1	10651892	10652141	250	+	exon	RP4-734G22.3	0.93650124313492	1	0.836464253266388	1	0.857786119791649	0.999373714722608	0.00542316556336975	0.571748969793884	-0.384730107353965	0.0875115117550236	0.752318639523681	0.857528226618082	-0.472241619108989
chr1	10652739	10652888	150	+	exon	RP4-734G22.3	0.931355757084266	1	0.97386137443492	1	0.978058821343389	0.999373714722608	0.507411130193787	0.843410160184511	-0.0870127083687893	0.0875115117550236	0.752318639523681	0.857528226618082	-0.174524220123813
chr1	10653685	10653934	250	+	exon	RP4-734G22.3	0.910220475382203	1	0.994427172442008	1	0.970551411417214	0.999373714722608	0.288841459498545	0.768991055664263	0.140099413582351	0.0875115117550236	0.752318639523681	0.857528226618082	0.0525879018273278
chr1	11023385	11023684	300	+	utr3	TARDBP	0.803796239376181	1	0.603441009039609	1	0.560691162364534	0.999373714722608	0.735166253441447	0.919361701747826	-0.1460168225109	0.185232590186712	0.139684239834308	0.30519707937788	-0.331249412697611
chr1	11023833	11023932	100	+	utr3	TARDBP	0.863753163359112	1	0.690474149583136	1	0.610908340755344	0.999373714722608	0.459108551550836	0.828470818230901	-0.888601139222699	0.185232590186712	0.139684239834308	0.30519707937788	-1.07383372940941
chr1	11273306	11273355	50	+	utr5	UBIAD1	0.889469911579241	1	0.936809387086518	1	0.889844629212001	0.999373714722608	0.22526260775282	0.74194703081009	0.470310825128252	0.380740626579796	0.0380066658220875	0.133774716216811	0.0895701985484567
chr1	11273555	11273654	100	+	exon	UBIAD1	0.743521443842937	1	0.883868631830442	1	0.774910239322825	0.999373714722608	0.232271022368529	0.743568074111998	0.369112089271955	0.380740626579796	0.0380066658220875	0.133774716216811	-0.0116285373078411
chr1	11273854	11273953	100	+	exon	UBIAD1	0.966548529491373	1	0.865049601752622	1	0.975346636315023	0.999373714722608	0.486879725387319	0.836873262767361	0.359172096880769	0.380740626579796	0.0380066658220875	0.133774716216811	-0.021568529699027
chr1	11285885	11286184	300	+	utr3	UBIAD1	0.755145593315681	1	0.561283733775578	1	0.785402513005344	0.999373714722608	0.849567944351785	0.955510418545337	0.129181509883726	0.380740626579796	0.0380066658220875	0.133774716216811	-0.25155911669607
chr1	11295003	11295551	549	+	utr3	UBIAD1	0.596444158395234	1	0.457857923804809	1	0.724206217161714	0.999373714722608	0.516238095121445	0.847481288943429	0.134541502530776	0.380740626579796	0.0380066658220875	0.133774716216811	-0.246199124049019
chr1	11295750	11296049	300	+	utr3	UBIAD1	0.249538566116476	1	0.177647063623385	1	0.278902946808515	0.999373714722608	0.735401660166785	0.919366212267465	0.0825074937304433	0.380740626579796	0.0380066658220875	0.133774716216811	-0.298233132849352
chr1	11750255	11750404	150	+	utr3	AGTRAP	0.796107409552867	1	0.962485353103581	1	0.972910375841889	0.999373714722608	0.239273879979313	0.74569199584115	-0.141416090139712	-0.0327063482214473	0.826813579856057	0.90391767824333	-0.108709741918264
chr1	11789535	11789585	51	+	utr3	C1orf167	0.888714272596753	1	0.939072626282125	1	0.987196130483087	0.999373714722608	0.723103708507291	0.915677027206501	0.117155948070437	-0.56299667107832	0.561450834764855	NA	0.680152619148757
chr1	11806296	11806346	51	+	exon	CLCN6	0.296586070821564	1	0.400647296116981	1	0.588086900481546	0.999373714722608	0.0230271117754587	0.606042773412564	0.0394810754586949	0.0303108413243486	0.851048005099371	0.918335916008474	0.00917023413434632
chr1	11820448	11820498	51	+	utr3	CLCN6	0.867146970615334	1	0.968681583026803	1	0.924878261976603	0.999373714722608	0.230384586520948	0.743192838844628	-0.485921759274268	0.0303108413243486	0.851048005099371	0.918335916008474	-0.516232600598617
chr1	11840599	11840649	51	+	utr3	CLCN6	0.573958971237923	1	0.701244929358518	1	0.642880461939069	0.999373714722608	0.0675928592547975	0.653924130574744	0.122770364467654	0.0303108413243486	0.851048005099371	0.918335916008474	0.0924595231433059
chr1	11842745	11842944	200	+	utr3	CLCN6	0.85189268599227	1	0.721720180692297	1	0.827504318742092	0.999373714722608	0.683677435968061	0.902307929356519	-0.58044591501034	0.0303108413243486	0.851048005099371	0.918335916008474	-0.610756756334689
chr1	11847489	11847587	99	+	exon	NPPA-AS1_3	0.609947813345272	1	0.534322994435421	1	0.739638478138285	0.999373714722608	0.99797693534611	1	-1.18111643002741	NA	NA	NA	NA
chr1	11974792	11975488	697	+	utr3	PLOD1	0.865123496253963	1	0.632005382250261	1	0.781924059096459	0.999373714722608	0.356389768891084	0.794574813389326	-0.285223089405961	0.155439436405984	0.239605291527464	0.433402069439648	-0.440662525811945
chr1	12011724	12012022	299	+	utr3	MFN2	0.848686390948352	1	0.725150825392939	1	0.845464012140834	0.999373714722608	0.659750858588466	0.89345628100513	0.0431139867211823	0.414878157717341	0.0103165432637886	0.0577167516162101	-0.371764170996159
chr1	12012420	12012718	299	+	utr3	MFN2	0.809076850805078	1	0.577768968686321	1	0.896028912627551	0.999373714722608	0.778823635555376	0.930254886018652	0.1156996124878	0.414878157717341	0.0103165432637886	0.0577167516162101	-0.299178545229541
chr1	12013067	12013166	100	+	utr3	MFN2	0.443151118219084	1	0.555985361831385	1	0.763928219072978	0.999373714722608	0.242047776350541	0.747704557056335	-0.118964294089628	0.414878157717341	0.0103165432637886	0.0577167516162101	-0.53384245180697
chr1	12207494	12207593	100	+	utr3	TNFRSF1B	0.852745626184024	1	0.888561596156795	1	0.922457626954491	0.999373714722608	0.191859136860901	0.730750388774181	0.35368488452162	0.930131584362746	0.011770114484091	0.0626505179042747	-0.576446699841126
chr1	12208683	12208832	150	+	utr3	TNFRSF1B	0.196693029911054	1	0.151290210881018	1	0.269024272059758	0.999373714722608	0.657155162337405	0.892153283130251	0.387440745424296	0.930131584362746	0.011770114484091	0.0626505179042747	-0.54269083893845
chr1	12208931	12209129	199	+	utr3	TNFRSF1B	0.941360341762264	1	0.898873111490545	1	0.800756741593509	0.999373714722608	0.70993568210587	0.911055143943893	0.0276055001685171	0.930131584362746	0.011770114484091	0.0626505179042747	-0.902526084194229
chr1	12276034	12276134	101	+	exon	VPS13D	0.462733363346644	1	0.425443159167127	1	0.665638547425895	0.999373714722608	0.995627187005256	1	1.03923356976437	0.607436803455616	0.00075921692763853	0.0109112278570316	0.431796766308758
chr1	12276334	12276483	150	+	exon	VPS13D	0.669426655538392	1	0.771686165444792	1	0.761054589422336	0.999373714722608	0.211836176105514	0.73743428382163	1.12970211865055	0.607436803455616	0.00075921692763853	0.0109112278570316	0.522265315194937
chr1	12277033	12277232	200	+	exon	VPS13D	0.988697798077586	1	0.930104604133872	1	0.890120759087681	0.999373714722608	0.334615541511298	0.786843167614378	1.07810761265302	0.607436803455616	0.00075921692763853	0.0109112278570316	0.470670809197402
chr1	12277582	12277931	350	+	exon	VPS13D	0.634429461081193	1	0.599429835635364	1	0.81483062284072	0.999373714722608	0.861354975682665	0.960067740836453	0.94338616784867	0.607436803455616	0.00075921692763853	0.0109112278570316	0.335949364393054
chr1	12283094	12283194	101	+	exon	VPS13D	0.862503471438078	1	0.818323582815195	1	0.966540417772279	0.999373714722608	0.631311698306147	0.882767600299348	0.543805565832221	0.607436803455616	0.00075921692763853	0.0109112278570316	-0.0636312376233952
chr1	12508951	12509101	151	+	utr3	VPS13D	0.279959205758834	1	0.222769218596957	1	0.323472022080284	0.999373714722608	0.408734943348747	0.812665120742787	-0.230711715731745	0.607436803455616	0.00075921692763853	0.0109112278570316	-0.838148519187361
chr1	12509950	12510050	101	+	utr3	VPS13D	0.567402475476537	1	0.429937911254791	1	0.692946222321028	0.999373714722608	0.676578502702748	0.899399113230621	-0.278807740545472	0.607436803455616	0.00075921692763853	0.0109112278570316	-0.886244544001088
chr1	13779429	13779529	101	+	exon	PRDM2	0.331386220198544	1	0.43462803635609	1	0.455605163305235	0.999373714722608	0.326031636095653	0.781659918404317	0.964761175881673	0.373027081290567	0.00439651071911714	0.0334996985710564	0.591734094591106
chr1	13779678	13779828	151	+	exon	PRDM2	0.721509401233023	1	0.831815180644804	1	0.895010810029566	0.999373714722608	0.547121190640401	0.854674188140634	0.803035395430498	0.373027081290567	0.00439651071911714	0.0334996985710564	0.430008314139932
chr1	13780077	13780327	251	+	exon	PRDM2	0.80663019895113	1	0.921746506179662	1	0.839639184814556	0.999373714722608	0.445082905328779	0.824849349936981	0.855798399276644	0.373027081290567	0.00439651071911714	0.0334996985710564	0.482771317986077
chr1	13781424	13781574	151	+	exon	PRDM2	0.797941552337373	1	0.927788329927564	1	0.904113653261837	0.999373714722608	0.16218977282953	0.711039180689744	0.708343492292214	0.373027081290567	0.00439651071911714	0.0334996985710564	0.335316411001647
chr1	13781773	13782022	250	+	exon	PRDM2	0.608182910744001	1	0.546481508317555	1	0.715943907361445	0.999373714722608	0.656154775197877	0.891810438144902	0.380330372829979	0.373027081290567	0.00439651071911714	0.0334996985710564	0.00730329153941262
chr1	13782272	13786952	4681	+	utr3	PRDM2	0.415348557372736	1	0.663958308969457	1	0.705063698945795	0.999373714722608	0.18162187604712	0.722884029176975	0.411520459428233	0.373027081290567	0.00439651071911714	0.0334996985710564	0.0384933781376665
chr1	15215044	15215093	50	+	utr5	TMEM51	0.689142247263893	1	0.617024214269199	1	0.851274072071487	0.999373714722608	0.166294226200062	0.711039180689744	0.335872100232988	0.0332121517484145	0.819077470511977	0.898713664811858	0.302659948484574
chr1	15219535	15219982	448	+	utr3	TMEM51	0.963707204518986	1	0.764223976406776	1	0.779209973546955	0.999373714722608	0.700604009452266	0.907790961179095	-0.1610084220547	0.0332121517484145	0.819077470511977	0.898713664811858	-0.194220573803115
chr1	15220132	15220331	200	+	utr3	TMEM51	0.544202961171657	1	0.360026395117634	1	0.364712929819466	0.999373714722608	0.981328997153686	0.998052195567989	-0.534004801498084	0.0332121517484145	0.819077470511977	0.898713664811858	-0.567216953246499
chr1	15428805	15428904	100	+	utr3	EFHD2	0.667667113405741	1	0.829072597551944	1	0.858062396610531	0.999373714722608	0.398569912660083	0.808446367015589	0.182828218350656	0.123124985070774	0.408320678233379	0.597764343600119	0.0597032332798828
chr1	15565925	15565974	50	+	exon	DNAJC16	0.364675346387143	1	0.284949106890513	1	0.511883613592733	0.999373714722608	0.853138507476222	0.957139829321078	-0.879262924881847	0.188313813335649	0.0647984001720521	0.187540389773705	-1.0675767382175
chr1	15567861	15568707	847	+	utr3	DNAJC16	0.915099383275925	1	0.890111513761796	1	0.954302566020748	0.999373714722608	0.497331627229954	0.841435526323335	0.362338784571599	0.188313813335649	0.0647984001720521	0.187540389773705	0.17402497123595
chr1	15568856	15569006	151	+	utr3	DNAJC16	0.535140753630792	1	0.476847294570412	1	0.79927524781481	0.999373714722608	0.536395804994612	0.851367639348784	0.188769544339695	0.188313813335649	0.0647984001720521	0.187540389773705	0.000455731004046112
chr1	15570399	15570499	101	+	utr3	DNAJC16	0.902536222330592	1	0.912840701293479	1	0.912717026039265	0.999373714722608	0.698476852083884	0.906731516781408	-0.4083712613983	0.188313813335649	0.0647984001720521	0.187540389773705	-0.596685074733949
chr1	15659967	15660505	539	+	utr3	DDI2	0.984794712605492	1	0.892917230691251	1	0.978567619769625	0.999373714722608	0.143778080818664	0.693995166353189	0.882293455837397	0.256880239444576	0.376348240196453	0.569203188013205	0.625413216392821
chr1	15660649	15661853	1205	+	utr3	DDI2	0.991149900803721	1	0.919708610127836	1	0.99200570009716	0.999373714722608	0.700222180918318	0.907626884597428	0.829081939325327	0.256880239444576	0.376348240196453	0.569203188013205	0.572201699880751
chr1	15662103	15662202	100	+	utr3	DDI2	0.36588525440224	1	0.364341572611788	1	0.285632123820932	0.999373714722608	0.525647570245146	0.849817360496502	0.796492877938463	0.256880239444576	0.376348240196453	0.569203188013205	0.539612638493887
chr1	15727087	15727584	498	+	exon	PLEKHM2	0.98815655308327	1	0.866253253001633	1	0.928654548172835	0.999373714722608	0.166478789589125	0.711039180689744	-0.134000175093329	-0.0861093875672325	0.648743560959315	0.786630276477248	-0.0478907875260963
chr1	15727683	15727782	100	+	exon	PLEKHM2	0.969319629434765	1	0.904318470261564	1	0.936921225419461	0.999373714722608	0.246495875419999	0.751131849056555	-0.202843825435748	-0.0861093875672325	0.648743560959315	0.786630276477248	-0.116734437868516
chr1	15734223	15734421	199	+	utr3	PLEKHM2	0.853172826420866	1	0.974138632018047	1	0.972339698405759	0.999373714722608	0.240797036355272	0.746602755875694	-0.348860028565279	-0.0861093875672325	0.648743560959315	0.786630276477248	-0.262750640998046
chr1	15739799	15739999	201	+	utr3	SLC25A34	0.293128368077459	1	0.27025720714908	1	0.417679917114215	0.999373714722608	0.51320297127095	0.846298940003532	-0.259559069796568	-0.555105213241658	0.0439653724714602	0.147067006597256	0.29554614344509
chr1	15741146	15741196	51	+	utr3	SLC25A34	0.36844410981436	1	0.314715093264858	1	0.480207943464609	0.999373714722608	0.536444551592173	0.851367639348784	-1.10380499071767	-0.555105213241658	0.0439653724714602	0.147067006597256	-0.548699777476012
chr1	15784658	15785055	398	+	utr3	FBLIM1	0.947495577101793	1	0.886262667555306	1	0.977318481124673	0.999373714722608	0.457937118812761	0.828332443342344	-0.164212730101361	-0.0714051416565278	0.71307975990778	0.832327600769113	-0.0928075884448335
chr1	15785750	15785850	101	+	utr3	FBLIM1	0.910297251950798	1	0.952423494381293	1	0.840107141490579	0.999373714722608	0.237931861667234	0.744987358817753	-0.122248586691568	-0.0714051416565278	0.71307975990778	0.832327600769113	-0.0508434450350399
chr1	15786247	15786296	50	+	utr3	FBLIM1	0.425928630689481	1	0.283261259660015	1	0.647009061928858	0.999373714722608	0.575904916477212	0.862294856127817	-0.50711284012147	-0.0714051416565278	0.71307975990778	0.832327600769113	-0.435707698464942
chr1	15872879	15873129	251	+	exon	SPEN	0.926501293645164	1	0.823426639578034	1	0.729867335318519	0.999373714722608	0.196362739387367	0.733014029596802	0.281733288966597	0.302140275748853	0.0624659898278132	0.183532477275356	-0.0204069867822563
chr1	15873893	15874043	151	+	utr5	SPEN	0.822220236304652	1	0.872047156279362	1	0.769834013553973	0.999373714722608	0.0441251997807754	0.640197255599357	1.01905857188292	0.302140275748853	0.0624659898278132	0.183532477275356	0.716918296134064
chr1	15874393	15876499	2107	+	exon	SPEN	0.900763117858253	1	0.945996390981322	1	0.994592263590393	0.999373714722608	0.46279008792136	0.828909266018684	0.701458220182767	0.302140275748853	0.0624659898278132	0.183532477275356	0.399317944433913
chr1	15928158	15928408	251	+	exon	SPEN	0.494581407209821	1	0.424885293509476	1	0.613428641904231	0.999373714722608	0.975097716097309	0.996805979061267	0.308963033269787	0.302140275748853	0.0624659898278132	0.183532477275356	0.00682275752093353
chr1	15928558	15929008	451	+	exon	SPEN	0.811685798474654	1	0.982591940964717	1	0.902045238372349	0.999373714722608	0.446359969274976	0.824849349936981	0.215540155655223	0.302140275748853	0.0624659898278132	0.183532477275356	-0.0866001200936303
chr1	15929358	15929508	151	+	exon	SPEN	0.397762468817615	1	0.383660187163087	1	0.552954936642299	0.999373714722608	0.809153959315205	0.94109481882637	0.0376855920455223	0.302140275748853	0.0624659898278132	0.183532477275356	-0.264454683703331
chr1	15930257	15930357	101	+	exon	SPEN	0.767826305106164	1	0.863718190148418	1	0.699565441834548	0.999373714722608	0.357513616297434	0.795020574970483	0.764003594978961	0.302140275748853	0.0624659898278132	0.183532477275356	0.461863319230107
chr1	15930757	15930857	101	+	exon	SPEN	0.597863302847581	1	0.750752123040882	1	0.882684026871471	0.999373714722608	0.519269954477832	0.848543818238527	0.559450517744587	0.302140275748853	0.0624659898278132	0.183532477275356	0.257310241995734
chr1	15932456	15932556	101	+	exon	SPEN	0.427954223272176	1	0.3772005415806	1	0.450521709659974	0.999373714722608	0.0194455569017919	0.587705401646886	-0.0621125345311035	0.302140275748853	0.0624659898278132	0.183532477275356	-0.364252810279957
chr1	15932806	15932956	151	+	exon	SPEN	0.825877356852748	1	0.948133362461654	1	0.966035779799076	0.999373714722608	0.481010872858516	0.834851196803392	0.344141717710339	0.302140275748853	0.0624659898278132	0.183532477275356	0.0420014419614863
chr1	15933456	15933655	200	+	exon	SPEN	0.385687632005247	1	0.376952040288915	1	0.514230145430616	0.999373714722608	0.888499142762387	0.971846538651374	0.121642989686507	0.302140275748853	0.0624659898278132	0.183532477275356	-0.180497286062346
chr1	15933905	15934055	151	+	exon	SPEN	0.81378669241097	1	0.9917222128747	1	0.959713803147229	0.999373714722608	0.44140276390523	0.823959503193823	0.116762981609782	0.302140275748853	0.0624659898278132	0.183532477275356	-0.185377294139071
chr1	15934705	15934755	51	+	exon	SPEN	0.748372062979707	1	0.890539615553793	1	0.906080258318257	0.999373714722608	0.458050966084474	0.828381833937419	0.312072813496751	0.302140275748853	0.0624659898278132	0.183532477275356	0.00993253774789826
chr1	15935205	15935355	151	+	exon	SPEN	0.827664234698342	1	0.985309843592595	1	0.951911800522379	0.999373714722608	0.117348972911457	0.678930403077788	0.102079342452659	0.302140275748853	0.0624659898278132	0.183532477275356	-0.200060933296195
chr1	15935455	15935654	200	+	exon	SPEN	0.613140820730957	1	0.559805924337512	1	0.719127902294721	0.999373714722608	0.409914376594664	0.812968496825945	-0.0352154909260649	0.302140275748853	0.0624659898278132	0.183532477275356	-0.337355766674918
chr1	15937500	15937816	317	+	exon	SPEN	0.990574434451043	1	0.858667740347253	1	0.962960350516583	0.999373714722608	0.269208440496392	0.760837284431213	-0.0570134441575046	0.302140275748853	0.0624659898278132	0.183532477275356	-0.359153719906358
chr1	15939461	15940060	600	+	utr3	SPEN	0.616600453721623	1	0.514145046601283	1	0.537409237653636	0.999373714722608	0.833052504768467	0.950333334122829	-0.357284214906798	0.302140275748853	0.0624659898278132	0.183532477275356	-0.659424490655651
chr1	15940260	15940360	101	+	utr3	SPEN	0.954488104810947	1	0.824172228653064	1	0.801318816710564	0.999373714722608	0.227692002417581	0.74194703081009	-0.608481587302045	0.302140275748853	0.0624659898278132	0.183532477275356	-0.910621863050898
chr1	16161587	16161636	50	+	exon	RP11-276H7.3	0.399622040061189	1	0.442663658231638	1	0.465478611787808	0.999373714722608	0.165308765049107	0.711039180689744	-0.0605287797783164	-0.691081259863631	0.0610614676853315	0.18100688799316	0.630552480085315
chr1	16367271	16367722	452	+	exon	SZRD1	0.513929992558181	1	0.651907501772129	1	0.686820914101433	0.999373714722608	0.350022506312169	0.792684943294906	0.515994520213285	0.223169678821052	0.187529727867333	0.369590806917055	0.292824841392233
chr1	16391390	16393243	1854	+	utr3	SZRD1	0.235382675879058	1	0.307781406406046	1	0.537676810662089	0.999373714722608	0.135080618226737	0.687385458141381	0.703330815186712	0.223169678821052	0.187529727867333	0.369590806917055	0.48016113636566
chr1	16395197	16395397	201	+	utr3	SZRD1	0.98971063388462	1	0.823472247235291	1	0.94679166796641	0.999373714722608	0.268328231789139	0.760620740540699	0.239920451773191	0.223169678821052	0.187529727867333	0.369590806917055	0.0167507729521391
chr1	16441282	16441530	249	+	exon	NECAP2	0.381297062984726	1	0.425228465824291	1	0.702855967318051	0.999373714722608	0.136987769877319	0.687518040933157	-0.40509480620841	0.229211317679057	0.112006212848445	0.264567546527262	-0.634306123887467
chr1	16459085	16459334	250	+	utr3	NECAP2	0.454758246038418	1	0.290725735557286	1	0.687892849542752	0.999373714722608	0.751052783749329	0.924336219435775	0.0749044100174805	0.229211317679057	0.112006212848445	0.264567546527262	-0.154306907661576
chr1	16459483	16459582	100	+	utr3	NECAP2	0.928206884219197	1	0.891361190428695	1	0.974123222802374	0.999373714722608	0.83828855490572	0.95167217775932	-0.164962180470088	0.229211317679057	0.112006212848445	0.264567546527262	-0.394173498149144
chr1	16459681	16460028	348	+	utr3	NECAP2	0.356990948330217	1	0.181574571115063	1	0.522100948818387	0.999373714722608	0.435005391370035	0.822529674015045	-0.481839074290063	0.229211317679057	0.112006212848445	0.264567546527262	-0.711050391969119
chr1	16461996	16462345	350	+	exon	RP4-798A10.2	0.988950024292782	1	0.924401207630323	1	0.951969440790826	0.999373714722608	0.287154756995017	0.768359119782851	-0.551887970261769	-0.778191843424556	0.0026732532805506	0.0243605055439632	0.226303873162787
chr1	16462445	16462545	101	+	exon	RP4-798A10.2	0.288790497894459	1	0.303690865496617	1	0.536882509776528	0.999373714722608	0.0498553038557159	0.640197255599357	-0.0572360585759618	-0.778191843424556	0.0026732532805506	0.0243605055439632	0.720955784848594
chr1	16467682	16467732	51	+	exon	RP4-798A10.2	0.589744121728315	1	0.509682360459459	1	0.649263293958229	0.999373714722608	0.512251228715159	0.845617563849215	0.205147341580516	-0.778191843424556	0.0026732532805506	0.0243605055439632	0.983339185005072
chr1	17694515	17694565	51	+	exon	ARHGEF10L	0.330279270228095	1	0.298931292007893	1	0.458562571861604	0.999373714722608	0.186037594225152	0.726793826693494	-1.17837860988563	-0.172849453583983	0.215144692495413	0.403959304963251	-1.00552915630165
chr1	17697277	17697575	299	+	utr3	ARHGEF10L	0.983572530601317	1	0.883487475475298	1	0.970458430650012	0.999373714722608	0.044793206494066	0.640197255599357	-0.342395700300348	-0.172849453583983	0.215144692495413	0.403959304963251	-0.169546246716365
chr1	19251638	19251687	50	+	utr5	MRTO4	0.906283406514992	1	0.954919689518332	1	0.925138245654811	0.999373714722608	0.309936309428365	0.775322531441682	-0.259627203288664	-0.213521227149303	0.231971046811149	0.424471739707344	-0.0461059761393601
chr1	19258792	19259089	298	+	utr3	MRTO4	0.95936281460511	1	0.873860933515492	1	0.780291994565502	0.999373714722608	0.535925459716828	0.851367639348784	-0.431658774214008	-0.213521227149303	0.231971046811149	0.424471739707344	-0.218137547064705
chr1	19327816	19327915	100	+	utr3	PQLC2	0.930707616959269	1	0.782001380625374	1	0.869787017944321	0.999373714722608	0.174930519894501	0.718344830136028	-0.3794174593385	-0.0640151035015167	0.731644370169153	0.844902451189577	-0.315402355836983
chr1	19328703	19329051	349	+	utr3	PQLC2	0.899939501418381	1	0.96074422183699	1	0.96712225618717	0.999373714722608	0.374796229137844	0.800489869193707	-0.344782399685904	-0.0640151035015167	0.731644370169153	0.844902451189577	-0.280767296184388
chr1	19329151	19329250	100	+	utr3	PQLC2	0.719564076539185	1	0.843108633489784	1	0.957228643236697	0.999373714722608	0.183111350502174	0.723651804731275	-0.29880311035081	-0.0640151035015167	0.731644370169153	0.844902451189577	-0.234788006849293
chr1	19626685	19626835	151	+	utr3	MINOS1	0.848316529473688	1	0.713270915523139	1	0.662664623950202	0.999373714722608	0.875193766271649	0.966185732544767	1.22076779861622	-0.0299512395159266	0.858206935821441	0.922678813334481	1.25071903813214
chr1	19657109	19657318	210	+	utr3	MINOS1-NBL1	0.975716629960184	1	0.734507084057714	1	0.735862243446281	0.999373714722608	0.693256757345361	0.905271914336885	-0.23255608975762	-1.17411315732159	0.472351316005611	NA	0.941557067563967
chr1	19907622	19907821	200	+	utr3	OTUD3	0.757917524144026	1	0.690727130801662	1	0.650472825959697	0.999373714722608	0.889821522188604	0.97191222134024	0.330556258702941	0.107623376477893	0.614177438592412	0.761917276922634	0.222932882225049
chr1	20553972	20554071	100	+	utr3	FAM43B	0.667372842412846	1	0.626608617826629	1	0.403715397122284	0.999373714722608	0.587484938241441	0.867210461545509	-0.979085658168068	-0.82128877315404	0.00334106320390923	0.0282151309223584	-0.157796885014027
chr1	20554516	20554614	99	+	utr3	FAM43B	0.891178202435132	1	0.941633970899358	1	0.985866970700272	0.999373714722608	0.28956250441116	0.769094735164254	-1.03654619369755	-0.82128877315404	0.00334106320390923	0.0282151309223584	-0.215257420543514
chr1	20554713	20554862	150	+	utr3	FAM43B	0.628628340830845	1	0.546035498352343	1	0.56956348513259	0.999373714722608	0.370317994797741	0.798079790994572	-0.909825290431333	-0.82128877315404	0.00334106320390923	0.0282151309223584	-0.0885365172772928
chr1	20618667	20618812	146	+	utr3	CDA	0.60414749656589	1	0.721808492390334	1	0.94200199844346	0.999373714722608	0.305976377392664	0.774600182636694	-0.256831419246863	-0.0464152343829205	0.812720815787894	0.894764439386839	-0.210416184863943
chr1	20648564	20648963	400	+	exon	PINK1	0.51502556236966	1	0.564042940901012	1	0.5071344751653	0.999373714722608	0.0825908819863252	0.658663178319362	0.0674048223144697	0.179397901567491	0.294962606064638	0.49229906904184	-0.111993079253022
chr1	20650713	20651062	350	+	utr3	PINK1	0.458839753137914	1	0.214111620840308	1	0.603317470630275	0.999373714722608	0.677075102199961	0.899399113230621	-0.179146511053775	0.179397901567491	0.294962606064638	0.49229906904184	-0.358544412621267
chr1	21822278	21822478	201	+	utr3	LDLRAD2	0.701319245902865	1	0.799529209887408	1	0.765645566430582	0.999373714722608	0.201043838249473	0.734412183122011	-0.227085100613281	-0.892805617751961	0.0813602589520452	0.215821289199809	0.66572051713868
chr1	21823076	21823326	251	+	utr3	LDLRAD2	0.633314108748284	1	0.729318958187123	1	0.715185841627865	0.999373714722608	0.0639858810085535	0.653414641736866	-0.0600544270098674	-0.892805617751961	0.0813602589520452	0.215821289199809	0.832751190742093
chr1	22025785	22025835	51	+	exon	LINC00339	0.507232667724753	1	0.577584661246556	1	0.72186881788221	0.999373714722608	0.24304076826596	0.748260196619166	0.270052300950127	-0.0153415448568702	0.916969143592246	0.955625260527394	0.285393845806998
chr1	22030391	22030734	344	+	exon	LINC00339	0.515305868077363	1	0.367217073441453	1	0.553977389776851	0.999373714722608	0.777621560083389	0.929896756946515	-0.291151802906156	-0.0153415448568702	0.916969143592246	0.955625260527394	-0.275810258049286
chr1	22490287	22490387	101	+	exon	ZBTB40	0.4088647019197	1	0.354408997622003	1	0.607466564473089	0.999373714722608	0.548423816505291	0.855206481749806	0.507372209319534	0.425627128894125	0.000807694430210332	0.0113481543118539	0.081745080425409
chr1	22511760	22511860	101	+	exon	ZBTB40	0.901355707443136	1	0.923926603980853	1	0.974866527198296	0.999373714722608	0.552757473877419	0.856541385028402	0.616980286020794	0.425627128894125	0.000807694430210332	0.0113481543118539	0.191353157126669
chr1	22526312	22526462	151	+	utr3	ZBTB40	0.831254509130924	1	0.970703786664807	1	0.817532633581162	0.999373714722608	0.0410131647143431	0.640197255599357	0.389148559826168	0.425627128894125	0.000807694430210332	0.0113481543118539	-0.0364785690679572
chr1	22526612	22526961	350	+	utr3	ZBTB40	0.706251356565751	1	0.512255085899957	1	0.831636668341298	0.999373714722608	0.840900275070223	0.952804286548898	0.327881303102791	0.425627128894125	0.000807694430210332	0.0113481543118539	-0.0977458257913346
chr1	22527810	22528260	451	+	utr3	ZBTB40	0.750475372369869	1	0.595944021208564	1	0.875887028844801	0.999373714722608	0.338835390322365	0.788304435008846	0.100999553064278	0.425627128894125	0.000807694430210332	0.0113481543118539	-0.324627575829847
chr1	22528859	22529409	551	+	utr3	ZBTB40	0.749903382311109	1	0.983340979771824	1	0.874746361940988	0.999373714722608	0.458967067964817	0.828470818230901	-0.0572466549909411	0.425627128894125	0.000807694430210332	0.0113481543118539	-0.482873783885066
chr1	22530358	22530558	201	+	utr3	ZBTB40	0.742781624958214	1	0.518410961803308	1	0.720826780583201	0.999373714722608	0.398206996296836	0.808446367015589	-0.518232371941446	0.425627128894125	0.000807694430210332	0.0113481543118539	-0.943859500835571
chr1	23083539	23083589	51	+	utr3	KDM1A	0.902385069284286	1	0.682233962664858	1	0.722742828226583	0.999373714722608	0.465174465376286	0.829153216186312	-0.717762723381731	0.286138250522913	0.0122511084065667	0.0642220815766782	-1.00390097390464
chr1	23751218	23752442	1225	+	exon	TCEB3	0.216704116098609	1	0.11607564275308	1	0.452606040963774	0.999373714722608	0.524749854124062	0.849077254007589	0.0349267618752589	0.254755816641357	0.0207836888282806	0.0901562642219412	-0.219829054766098
chr1	23759514	23759713	200	+	utr3	TCEB3	0.611346964551129	1	0.478180914314467	1	0.696246542728447	0.999373714722608	0.0933167599378288	0.665092294463078	0.0075026295688063	0.254755816641357	0.0207836888282806	0.0901562642219412	-0.24725318707255
chr1	23787338	23787537	200	+	utr3	PITHD1	0.741917544126708	1	0.550347151937524	1	0.970550620254506	0.999373714722608	0.839351157889719	0.952132553395159	-0.102029520644235	0.121398773196536	0.378624999610573	0.571121434984158	-0.223428293840771
chr1	24419528	24419578	51	+	utr5	NIPAL3	0.575098827508126	1	0.53870924789301	1	0.864671753098703	0.999373714722608	0.915674265261923	0.978532210129281	0.150413440794514	0.315652394220315	0.0110167681084888	0.0601022265639646	-0.165238953425801
chr1	24469145	24469344	200	+	utr3	NIPAL3	0.86400224715561	1	0.706520360508592	1	0.845668181108706	0.999373714722608	0.238748442424324	0.745452257796104	0.662549151588617	0.315652394220315	0.0110167681084888	0.0601022265639646	0.346896757368302
chr1	24514333	24514433	101	+	utr5	RCAN3	0.843602584201365	1	0.738052709257513	1	0.874436479485931	0.999373714722608	0.180779953314808	0.722884029176975	0.527072813053693	0.527956567417978	0.000309832615339606	0.00606372166050614	-0.000883754364284894
chr1	24669270	24669470	201	+	exon	SRRM1	0.826748845877753	1	0.979345979809353	1	0.966897921421733	0.999373714722608	0.322054310269515	0.780150060028972	0.105775849765278	-0.0694708860101844	0.648319477309356	0.786242261598684	0.175246735775462
chr1	24745457	24745557	101	+	utr5	CLIC4	0.672768203267089	1	0.674325280523353	1	0.551885481030156	0.999373714722608	0.107945735942126	0.673366818366093	0.9182839494807	0.937185807370196	0.0025742148662411	0.0237280200539278	-0.0189018578894957
chr1	24840879	24840929	51	+	exon	CLIC4	0.985079190112398	1	0.929617528450942	1	0.971693090355798	0.999373714722608	0.201002548282415	0.734386331724601	1.0624509060352	0.937185807370196	0.0025742148662411	0.0237280200539278	0.125265098664999
chr1	25361373	25361669	297	+	utr3	TMEM50A	0.792697986549653	1	0.984216410874242	1	0.980685081290015	0.999373714722608	0.499416094520943	0.841435526323335	0.130730216637029	0.295214850410734	0.0153787211194006	0.0744803389658021	-0.164484633773705
chr1	25361768	25362163	396	+	utr3	TMEM50A	0.988297995549723	1	0.818734670466348	1	0.878961416698172	0.999373714722608	0.624970328303572	0.880495214560649	-0.308747897695061	0.295214850410734	0.0153787211194006	0.0744803389658021	-0.603962748105795
chr1	25458443	25484163	25721	+	exon	TMEM57	0.140847948964128	1	0.276020023086226	1	0.596492484500095	0.999373714722608	0.121268947290159	0.678930403077788	-0.164772754232008	-0.0724476114483896	0.626990577488763	0.771394678312073	-0.0923251427836183
chr1	25498369	25498518	150	+	utr3	TMEM57	0.868181558464042	1	0.98436244747931	1	0.996048234435816	0.999373714722608	0.131674615171061	0.685964109129008	-0.223067707155233	-0.0724476114483896	0.626990577488763	0.771394678312073	-0.150620095706844
chr1	25498618	25498717	100	+	utr3	TMEM57	0.184696196536369	1	0.165940122110546	1	0.216569816782955	0.999373714722608	0.352277578572221	0.792947800306967	-1.04137569566325	-0.0724476114483896	0.626990577488763	0.771394678312073	-0.968928084214857
chr1	25499016	25499065	50	+	utr3	TMEM57	0.193077110503717	1	0.163237701311174	1	0.445213231072633	0.999373714722608	0.200309726617069	0.734121204686749	-0.44803676558687	-0.0724476114483896	0.626990577488763	0.771394678312073	-0.375589154138481
chr1	25566937	25567837	901	+	utr3	LDLRAP1	0.428380447702033	1	0.603657153252284	1	0.795717817661517	0.999373714722608	0.145476270377213	0.694943765367517	0.10611253651878	-0.0744394001936808	0.547513423747451	0.713228654934639	0.180551936712461
chr1	25617667	25617767	101	+	utr5	MAN1C1	0.379626248884816	1	0.402198195167668	1	0.350052017481656	0.999373714722608	0.262533012135685	0.758043648073061	0.235412905366401	0.521843358701964	0.0575025991529603	0.174315585786862	-0.286430453335563
chr1	25783814	25784013	200	+	utr3	MAN1C1	0.5455213741993	1	0.443892991133853	1	0.594352041004024	0.999373714722608	0.484722247103242	0.836379665118254	0.401078219625369	0.521843358701964	0.0575025991529603	0.174315585786862	-0.120765139076595
chr1	25815739	25816087	349	+	utr3	SEPN1	0.840801537039052	1	0.670180280998664	1	0.92808282318221	0.999373714722608	0.712441138895402	0.912217212474498	0.224153397024542	0.19165135852078	0.191203724436026	0.374234740657172	0.0325020385037611
chr1	25832147	25832445	299	+	utr3	MTFR1L	0.845444937483263	1	0.658492043385109	1	0.809594377144103	0.999373714722608	0.89013768208194	0.972026327035746	0.0636993745348078	0.113807229004853	0.338705797172783	0.534530938886756	-0.0501078544700451
chr1	25862871	25863021	151	+	exon	RP1-125I3.2	0.730956125205848	1	0.820642037221198	1	0.850742731439369	0.999373714722608	0.0840038616986188	0.660590352761952	-0.382151014846917	-0.409048294035123	0.514046121756539	0.687036320826093	0.0268972791882064
chr1	25863121	25863420	300	+	exon	RP1-125I3.2	0.595634257270084	1	0.767593583416442	1	0.799534026514963	0.999373714722608	0.195595641858874	0.733014029596802	0.0736578316120178	-0.409048294035123	0.514046121756539	0.687036320826093	0.482706125647141
chr1	26122255	26122554	300	+	exon	PDIK1L	0.987217375484047	1	0.936538427736539	1	0.976330801495629	0.999373714722608	0.322278678660652	0.780150060028972	0.887457538273905	0.365459229181305	0.233184513094945	0.425898249035837	0.521998309092601
chr1	26170729	26170873	145	+	utr3	ZNF593	0.88352912261607	1	0.927982403936548	1	0.749372982268622	0.999373714722608	0.501689797901387	0.841792364394464	-0.669446693890778	0.126336838463338	0.818702091856913	0.898549744924799	-0.795783532354116
chr1	26255274	26255373	100	+	exon	CEP85	0.951243756857442	1	0.916011843963505	1	0.860603719607529	0.999373714722608	0.231150174788826	0.743492184485666	0.393781862472838	0.409078065654035	0.00654045794273908	0.0430087390132101	-0.0152962031811966
chr1	26255572	26255771	200	+	exon	CEP85	0.626668107990904	1	0.514389157082404	1	0.883931445094555	0.999373714722608	0.889025229634594	0.971846538651374	0.399487301281999	0.409078065654035	0.00654045794273908	0.0430087390132101	-0.0095907643720356
chr1	26277198	26277397	200	+	utr3	CEP85	0.993424406993656	1	0.843255231161268	1	0.916198444123531	0.999373714722608	0.684321384904487	0.902351639184781	0.336100939622295	0.409078065654035	0.00654045794273908	0.0430087390132101	-0.0729771260317401
chr1	26281026	26281274	249	+	utr3	SH3BGRL3	0.88093714613868	1	0.679341052943927	1	0.833073354643379	0.999373714722608	0.551199347169335	0.855866173827386	-0.342061087510007	-0.150957212020025	0.471413553154592	0.652334843287416	-0.191103875489982
chr1	26468996	26469196	201	+	utr3	DHDDS	0.698822483034592	1	0.841949349582252	1	0.877108564791625	0.999373714722608	0.121737999023302	0.678930403077788	-0.211754428408597	-0.0865620943986393	0.527822282400956	0.697284245597187	-0.125192334009957
chr1	26469296	26469346	51	+	utr3	DHDDS	0.383418799063509	1	0.496101922994443	1	0.770087051990459	0.999373714722608	0.329081619471821	0.783466832515822	0.139855674068782	-0.0865620943986393	0.527822282400956	0.697284245597187	0.226417768467421
chr1	26469695	26469795	101	+	utr3	DHDDS	0.723706190909089	1	0.861236895318483	1	0.850082065489725	0.999373714722608	0.378972268834498	0.80347712911871	0.0471516667112055	-0.0865620943986393	0.527822282400956	0.697284245597187	0.133713761109845
chr1	26469945	26469995	51	+	utr3	DHDDS	0.238120266868004	1	0.386988355396167	1	0.736559742245538	0.999373714722608	0.319851132594696	0.779365795130467	0.0531541925130984	-0.0865620943986393	0.527822282400956	0.697284245597187	0.139716286911738
chr1	26472450	26472598	149	+	utr5	HMGN2	0.385445993942176	1	0.457036489371017	1	0.569363113199517	0.999373714722608	0.00166222113215331	0.46824465915199	0.00565382361500701	-0.11265265520374	0.461943142626708	0.644327499628471	0.118306478818747
chr1	26574282	26574681	400	+	utr3	RPS6KA1	0.809797362321225	1	0.963983313264164	1	0.934365182616734	0.999373714722608	0.315607782091904	0.778357081541346	-0.0678925930813155	0.311426213659967	0.0590876828616951	0.177337382064594	-0.379318806741282
chr1	26696099	26696149	51	+	utr5	ARID1A	0.573832453000642	1	0.619830978428386	1	0.739058943713246	0.999373714722608	0.0861057259363041	0.663044593387277	0.537504647526682	0.558186791941635	0.00201030609359818	0.0203305945209715	-0.0206821444149523
chr1	26696598	26696798	201	+	exon	ARID1A	0.60475913169398	1	0.624759488276949	1	0.401709816704398	0.999373714722608	0.131832197733688	0.685964109129008	0.573985243627119	0.558186791941635	0.00201030609359818	0.0203305945209715	0.0157984516854839
chr1	26696948	26697097	150	+	exon	ARID1A	0.887015798147668	1	0.928616244074626	1	0.916693144156009	0.999373714722608	0.0848836345247388	0.663044593387277	0.600371485041038	0.558186791941635	0.00201030609359818	0.0203305945209715	0.0421846930994029
chr1	26697297	26697397	101	+	exon	ARID1A	0.755602569820856	1	0.760482873591191	1	0.820756941667432	0.999373714722608	0.0786438772215234	0.657720418929238	0.444674131321982	0.558186791941635	0.00201030609359818	0.0203305945209715	-0.113512660619653
chr1	26731287	26731437	151	+	exon	ARID1A	0.739587793941641	1	0.89574188283495	1	0.895225657058251	0.999373714722608	0.179656449579403	0.722658284428646	0.855541177665052	0.558186791941635	0.00201030609359818	0.0203305945209715	0.297354385723417
chr1	26774706	26774905	200	+	utr3	ARID1A	0.959081129974717	1	0.864388576436513	1	0.989712379569087	0.999373714722608	0.0794217691239815	0.657720418929238	0.598915273991368	0.558186791941635	0.00201030609359818	0.0203305945209715	0.0407284820497329
chr1	26779209	26780906	1698	+	utr3	ARID1A	0.62658364992702	1	0.41018759627564	1	0.636676695696936	0.999373714722608	0.566069942430502	0.858988684265219	0.0771402144176756	0.558186791941635	0.00201030609359818	0.0203305945209715	-0.481046577523959
chr1	26787721	26787770	50	+	utr5	PIGV	0.3148446335639	1	0.28547050993076	1	0.467146041879414	0.999373714722608	0.463778939702583	0.828909266018684	-0.0745764905703434	0.290645892345226	0.0899082090385037	0.229937390916855	-0.36522238291557
chr1	26794280	26794330	51	+	exon	PIGV	0.995567632325322	1	0.87301058990967	1	0.973096741910338	0.999373714722608	0.33988787772453	0.788425538381166	0.493215231592223	0.290645892345226	0.0899082090385037	0.229937390916855	0.202569339246997
chr1	26795026	26795175	150	+	utr3	PIGV	0.60464224130088	1	0.672961339443729	1	0.652834037642221	0.999373714722608	0.587342147123802	0.867210461545509	0.395200410916818	0.290645892345226	0.0899082090385037	0.229937390916855	0.104554518571592
chr1	26797652	26797951	300	+	utr3	PIGV	0.372461486254796	1	0.230953988366567	1	0.387484022277225	0.999373714722608	0.717811681612394	0.91434910527411	-0.0183205701884104	0.290645892345226	0.0899082090385037	0.229937390916855	-0.308966462533637
chr1	26853862	26854261	400	+	utr3	ZDHHC18	0.699154675262915	1	0.917609212842235	1	0.860362318916069	0.999373714722608	0.104212536506207	0.671784757073735	0.0806311369134478	0.189966076803129	0.0769172329495544	0.208287676104145	-0.109334939889681
chr1	26855009	26855109	101	+	utr3	ZDHHC18	0.873623251278308	1	0.63923138560441	1	0.888880246781055	0.999373714722608	0.598398134481504	0.870150882204249	-0.32156873384469	0.189966076803129	0.0769172329495544	0.208287676104145	-0.511534810647819
chr1	26863627	26863968	342	+	utr3	SFN	0.987299011061375	1	0.867882082938284	1	0.877816110197107	0.999373714722608	0.0877576574161938	0.663729621386309	-0.407217489143965	-0.274981774646495	0.244419840897702	0.438331515018904	-0.13223571449747
chr1	26864066	26864408	343	+	utr3	SFN	0.762137092418602	1	0.640656877034687	1	0.496078337826111	0.999373714722608	0.227548366699593	0.74194703081009	-0.626714673846291	-0.274981774646495	0.244419840897702	0.438331515018904	-0.351732899199796
chr1	26993904	26993954	51	+	exon	TRNP1	0.843351289898247	1	0.8800947790338	1	0.897927570645281	0.999373714722608	0.0504513180562263	0.640197255599357	0.0448463526387541	0.0993052163124643	0.512467273204337	0.685925254535226	-0.0544588636737102
chr1	26999910	27000157	248	+	utr3	TRNP1	0.851244432233978	1	0.907975640750509	1	0.954942752988407	0.999373714722608	0.541053242281485	0.853140248362187	0.103225655038288	0.0993052163124643	0.512467273204337	0.685925254535226	0.00392043872582397
chr1	27306343	27306393	51	+	utr3	WDTC1	0.654099399733961	1	0.576826203165999	1	0.871002317607022	0.999373714722608	0.522484863871109	0.848631197107673	0.0941205292608557	0.394600553679894	0.0121223994483604	0.063791416104756	-0.300480024419038
chr1	27306692	27306791	100	+	utr3	WDTC1	0.361478403987914	1	0.466613170485792	1	0.626650718838486	0.999373714722608	0.263949986959947	0.759068390955958	0.632489707928612	0.394600553679894	0.0121223994483604	0.063791416104756	0.237889154248718
chr1	27335555	27335704	150	+	utr3	TMEM222	0.883772693819566	1	0.648907336203758	1	0.726221008453088	0.999373714722608	0.248074225434585	0.751243879746577	-0.38076886497548	-0.208266673473827	0.166099313452449	0.341223742446833	-0.172502191501653
chr1	27350503	27350952	450	+	exon	SYTL1	0.85656326898348	1	0.988251924174758	1	0.990260908074126	0.999373714722608	0.689449767587821	0.903920394518253	-0.745042026547059	-0.776704056721108	0.000221889530081046	0.00480800955417212	0.0316620301740493
chr1	27351470	27351570	101	+	exon	SYTL1	0.731018247407121	1	0.757759660903106	1	0.77277092724795	0.999373714722608	0.145563273972187	0.694943765367517	-0.514141641462205	-0.776704056721108	0.000221889530081046	0.00480800955417212	0.262562415258903
chr1	27394192	27394339	148	+	exon	GPR3	0.0510454430775457	1	0.0849727722991595	1	0.22459144191498	0.999373714722608	0.0166786057447098	0.571748969793884	-0.335892555204872	-0.472585309124498	0.00529184109606859	0.0375624674290117	0.136692753919626
chr1	27850143	27850391	249	+	exon	PPP1R8	0.687414264270626	1	0.588545683546036	1	0.848021368153372	0.999373714722608	0.454440854038939	0.826730921241203	0.303948765139196	0.400856014732399	0.00430299835952155	0.0330062580832987	-0.096907249593203
chr1	27882389	27882935	547	+	exon	THEMIS2	0.613997427276189	1	0.512308321747155	1	0.648397122341446	0.999373714722608	0.151334563085366	0.701963950750438	0.00380048316377005	0.0975852423936569	0.505234625697607	0.680021577730201	-0.0937847592298869
chr1	27885990	27886238	249	+	utr3	THEMIS2	0.602082054200572	1	0.486742860559636	1	0.660321104763059	0.999373714722608	0.592242919400443	0.868424752644469	-0.249553880222734	0.0975852423936569	0.505234625697607	0.680021577730201	-0.347139122616391
chr1	27886337	27886586	250	+	utr3	THEMIS2	0.227712561555353	1	0.246237644093053	1	0.347874566642278	0.999373714722608	0.0026326845874709	0.562635233386358	-0.12741249844496	0.0975852423936569	0.505234625697607	0.680021577730201	-0.224997740838617
chr1	27958712	27958811	100	+	utr3	SMPDL3B	0.886226917764683	1	0.934152847037571	1	0.967343711590106	0.999373714722608	0.281451700962356	0.765466943821606	-0.466259216000314	0.14792651702784	0.445506858936509	0.629957742638976	-0.614185733028154
chr1	27958910	27959108	199	+	utr3	SMPDL3B	0.55857082724213	1	0.366713834030302	1	0.347133493941396	0.999373714722608	0.948316623653393	0.987896934080082	-0.733383291379853	0.14792651702784	0.445506858936509	0.629957742638976	-0.881309808407694
chr1	27966750	27966999	250	+	exon	XKR8	0.793334765687109	1	0.982369638179068	1	0.93233902624012	0.999373714722608	0.0814729143126048	0.657720418929238	-0.0596450146048836	-0.0128173439981319	0.937157176294149	0.966696590922237	-0.0468276706067517
chr1	27967199	27967597	399	+	utr3	XKR8	0.978523746553144	1	0.757521018481955	1	0.841203481072068	0.999373714722608	0.498280745243026	0.841435526323335	-0.138296993786318	-0.0128173439981319	0.937157176294149	0.966696590922237	-0.125479649788186
chr1	28280864	28281258	395	+	utr3	SESN2	0.975888259511517	1	0.877705758177975	1	0.996505222211554	0.999373714722608	0.27894973798412	0.764835426128156	0.314184088757225	0.337349552350112	0.113480805296171	0.266681172075968	-0.0231654635928873
chr1	28282047	28282146	100	+	utr3	SESN2	0.843957183214792	1	0.933952227921279	1	0.852749133170516	0.999373714722608	0.45157146145037	0.826340349299056	-0.0676670461787034	0.337349552350112	0.113480805296171	0.266681172075968	-0.405016598528816
chr1	28334540	28334983	444	+	utr3	MED18	0.967744780661556	1	0.756688182494677	1	0.872362540612184	0.999373714722608	0.259705048842067	0.75718115099552	0.218509194073235	0.210909439797388	0.190781531034736	0.373745687789103	0.00759975427584653
chr1	28466535	28466734	200	+	utr3	PHACTR4	0.473333287576072	1	0.65646440623046	1	0.726333017042835	0.999373714722608	0.346909155614541	0.791020591210958	0.482541332352086	0.229486946707349	0.133008784121504	0.295758277825214	0.253054385644737
chr1	28473743	28474042	300	+	utr3	PHACTR4	0.895325423810457	1	0.708752377456104	1	0.936402633202314	0.999373714722608	0.603436322078882	0.872586605001648	0.473168619948433	0.229486946707349	0.133008784121504	0.295758277825214	0.243681673241084
chr1	28496634	28496933	300	+	utr3	PHACTR4	0.550167704100232	1	0.752304330989477	1	0.894772636242847	0.999373714722608	0.298188964470078	0.77425035788569	0.205004606144993	0.229486946707349	0.133008784121504	0.295758277825214	-0.0244823405623558
chr1	28537954	28538254	301	+	utr3	RCC1	0.951547273648579	1	0.746046521000466	1	0.993344404215244	0.999373714722608	0.534147653017122	0.851271804112936	-0.0462221885307186	0.240142061403647	0.147199518366498	0.315491771599096	-0.286364249934365
chr1	28538503	28538752	250	+	utr3	RCC1	0.704643732320666	1	0.892400961042222	1	0.90098340236721	0.999373714722608	0.282055454329984	0.765466943821606	-0.060454929201308	0.240142061403647	0.147199518366498	0.315491771599096	-0.300596990604955
chr1	28577653	28577752	100	+	utr3	TRNAU1AP	0.254304516295923	1	0.312043666750621	1	0.554103659046822	0.999373714722608	0.0272378382359576	0.627037028575155	-0.444803990582246	-0.194176338557114	0.170381975833975	0.347063080385173	-0.250627652025132
chr1	28593908	28594304	397	+	utr3	RAB42	0.955365792092792	1	0.877028166197285	1	0.94965263479392	0.999373714722608	0.351536689801085	0.792947800306967	-0.0678458400388731	0.0545179226126852	0.785437761527662	0.877173891806265	-0.122363762651558
chr1	28594552	28594601	50	+	utr3	RAB42	0.536534082769338	1	0.573142391701004	1	0.746488481021468	0.999373714722608	0.48339361772424	0.835504772087933	-0.354178540811568	0.0545179226126852	0.785437761527662	0.877173891806265	-0.408696463424254
chr1	28594700	28595047	348	+	utr3	RAB42	0.208866905606445	1	0.129868845140781	1	0.412717561858971	0.999373714722608	0.746955718723157	0.922679662910316	-0.323493032250225	0.0545179226126852	0.785437761527662	0.877173891806265	-0.37801095486291
chr1	28595245	28595344	100	+	utr3	RAB42	0.852409248539779	1	0.903865279051689	1	0.847272733831349	0.999373714722608	0.74294319072351	0.922234304237806	-0.536582087889427	0.0545179226126852	0.785437761527662	0.877173891806265	-0.591100010502112
chr1	28714087	28715329	1243	+	utr3	GMEB1	0.584688603252893	1	0.324040197524236	1	0.643177498720062	0.999373714722608	0.589950831429948	0.867742219238712	-0.0215560935613717	0.252628177544571	0.0513191384938659	0.162355216423307	-0.274184271105943
chr1	28716621	28716670	50	+	utr3	GMEB1	0.386383467388953	1	0.307472708565851	1	0.649763596751924	0.999373714722608	0.900232875826085	0.97524073695277	-0.149858057090013	0.252628177544571	0.0513191384938659	0.162355216423307	-0.402486234634584
chr1	28742607	28742805	199	+	exon	YTHDF2	0.712566048165687	1	0.595556268505428	1	0.847004664009486	0.999373714722608	0.784316768682398	0.932163997448554	0.622042855446291	0.24297393078903	0.0490440139644807	0.1576027803274	0.37906892465726
chr1	28743052	28743201	150	+	exon	YTHDF2	0.929105080996642	1	0.882601111463316	1	0.968567484683991	0.999373714722608	0.309922498856403	0.775322531441682	0.306784561967958	0.24297393078903	0.0490440139644807	0.1576027803274	0.0638106311789274
chr1	28743300	28743844	545	+	exon	YTHDF2	0.683770975129894	1	0.457906476576708	1	0.598575685623273	0.999373714722608	0.369474599174567	0.797944689735596	-0.0488662936733278	0.24297393078903	0.0490440139644807	0.1576027803274	-0.291840224462358
chr1	28769033	28769132	100	+	utr3	YTHDF2	0.11910680055726	1	0.0871112110014622	1	0.072486095106835	0.999373714722608	0.497064751052587	0.841435526323335	-1.48335349303464	0.24297393078903	0.0490440139644807	0.1576027803274	-1.72632742382367
chr1	28987473	28987823	351	+	utr5	EPB41	0.694336598081708	1	0.589241460944664	1	0.716246301417396	0.999373714722608	0.257884450064232	0.756318481311531	0.487812166655456	0.571305692380352	4.61478738204012e-05	0.00173377925312332	-0.0834935257248958
chr1	29117099	29117249	151	+	utr3	EPB41	0.740905988569819	1	0.891001347861099	1	0.832055318790514	0.999373714722608	0.402490172724793	0.810423038310755	0.705045010436061	0.571305692380352	4.61478738204012e-05	0.00173377925312332	0.133739318055709
chr1	29119397	29119746	350	+	utr3	EPB41	0.977781221839141	1	0.848484641430836	1	0.917096548509092	0.999373714722608	0.37902236288633	0.80347712911871	-0.294447060472953	0.571305692380352	4.61478738204012e-05	0.00173377925312332	-0.865752752853305
chr1	29326215	29326265	51	+	utr3	PTPRU	0.343808279568248	1	0.452974471293708	1	0.781041925833869	0.999373714722608	0.226246254116481	0.74194703081009	0.0308815390778756	0.192639642519715	0.289096599991575	0.486444589255487	-0.161758103441839
chr1	31364116	31364411	296	+	utr3	ZCCHC17	0.88276246142647	1	0.875201512592283	1	0.815009471549954	0.999373714722608	0.597599179482705	0.870150882204249	-0.28697410661237	-0.213810922412801	0.182569911501668	0.36318090644746	-0.073163184199569
chr1	31364510	31364658	149	+	utr3	ZCCHC17	0.665040589112454	1	0.417588188064746	1	0.6510652704585	0.999373714722608	0.837484996317884	0.951315902815305	-0.532897940018624	-0.213810922412801	0.182569911501668	0.36318090644746	-0.319087017605823
chr1	31587238	31587337	100	+	utr3	TINAGL1	0.915009890717967	1	0.800021245600435	1	0.784577808120641	0.999373714722608	0.96521609333846	0.993352996284703	-0.6128296643458	-0.0681176409860486	0.832566578543809	0.907482429835869	-0.544712023359752
chr1	32102619	32102718	100	+	utr3	TMEM39B	0.177580796949787	1	0.214141022009652	1	0.533027548834251	0.999373714722608	0.147989227254838	0.697691360207578	-0.203010228729957	-0.118870095788597	0.398290887381366	0.589090248001069	-0.0841401329413597
chr1	32169939	32170039	101	+	utr3	KPNA6	0.872803623711071	1	0.962828511860014	1	0.994783997525706	0.999373714722608	0.0932809027189903	0.665092294463078	0.402248330033036	0.333501490823156	0.0546918797232321	0.169057291339356	0.0687468392098795
chr1	32170971	32171233	263	+	utr3	KPNA6	0.808046366541152	1	0.986371833959955	1	0.978028462592642	0.999373714722608	0.407618489685246	0.812624018235896	0.0352766444027573	0.333501490823156	0.0546918797232321	0.169057291339356	-0.298224846420399
chr1	32172180	32172280	101	+	utr3	KPNA6	0.941405305885467	1	0.779769682297789	1	0.9211541674064	0.999373714722608	0.221208782336214	0.740901976724905	0.220578963029176	0.333501490823156	0.0546918797232321	0.169057291339356	-0.11292252779398
chr1	32176119	32176369	251	+	utr3	KPNA6	0.960518096335853	1	0.735694935995906	1	0.843225690617836	0.999373714722608	0.233334167121415	0.743568074111998	-0.670409306298906	0.333501490823156	0.0546918797232321	0.169057291339356	-1.00391079712206
chr1	32180321	32180370	50	+	utr5	TXLNA	0.766040703715352	1	0.900490945656227	1	0.92579927615188	0.999373714722608	0.0704577632648463	0.655021554300614	0.0333517792328799	0.0771055714852446	0.60501192539861	0.754785834034128	-0.0437537922523648
chr1	32181295	32181444	150	+	exon	TXLNA	0.70780771746582	1	0.845759176883886	1	0.921350866242059	0.999373714722608	0.0313726678559132	0.631584071290213	0.197790106358585	0.0771055714852446	0.60501192539861	0.754785834034128	0.12068453487334
chr1	32194917	32195462	546	+	utr3	TXLNA	0.843084418520728	1	0.587644334616744	1	0.80834761303484	0.999373714722608	0.250503960167371	0.751692229924757	-0.110544660131853	0.0771055714852446	0.60501192539861	0.754785834034128	-0.187650231617098
chr1	32207449	32208241	793	+	utr3	IQCC	0.627779877585734	1	0.813143673223717	1	0.873060224121119	0.999373714722608	0.0506962540749961	0.640197255599357	-0.202953788655135	-0.23026905524598	0.112346521115877	0.265161352815738	0.027315266590845
chr1	32685962	32686012	51	+	utr3	RBBP4	0.783433788440802	1	0.682672418431912	1	0.662540360981022	0.999373714722608	0.873625256086327	0.965323078446052	-1.05584563245775	0.208919055571313	0.0963752129777298	0.240421949311362	-1.26476468802907
chr1	32770024	32770223	200	+	exon	KIAA1522	0.870656883768359	1	0.948698219383478	1	0.914039710303968	0.999373714722608	0.348835038397026	0.792126127391998	0.467205550346028	0.470932008447743	0.0537816763563614	0.167255631066715	-0.00372645810171557
chr1	32771416	32771515	100	+	exon	KIAA1522	0.914496567759666	1	0.99255736638597	1	0.929725077101669	0.999373714722608	0.297890426421584	0.77425035788569	0.572393131841807	0.470932008447743	0.0537816763563614	0.167255631066715	0.101461123394064
chr1	32772062	32773032	971	+	utr3	KIAA1522	0.920629026336401	1	0.963056814090185	1	0.900895556392142	0.999373714722608	0.178937074121882	0.722462312029498	0.324833762332973	0.470932008447743	0.0537816763563614	0.167255631066715	-0.14609824611477
chr1	32773231	32773380	150	+	utr3	KIAA1522	0.847179531667215	1	0.974959201565573	1	0.950980175423827	0.999373714722608	0.451830088753278	0.826340349299056	0.528142413801632	0.470932008447743	0.0537816763563614	0.167255631066715	0.0572104053538887
chr1	32826432	32826831	400	+	exon	S100PBP	0.751318830439049	1	0.667730275603087	1	0.851754329543628	0.999373714722608	0.829834776636912	0.949422096857755	0.617008882809965	0.414920714360167	0.00292813643227477	0.0259015761456356	0.202088168449798
chr1	33299228	33299278	51	+	utr3	ZNF362	0.538972956445332	1	0.365450078994958	1	0.590987477431488	0.999373714722608	0.451432913595384	0.826340349299056	-0.223511934905517	0.00113216133803372	0.994346162566934	0.996809881440587	-0.224644096243551
chr1	33299427	33299675	249	+	utr3	ZNF362	0.51938564156322	1	0.604641670018827	1	0.695600951179637	0.999373714722608	0.232806312015535	0.743568074111998	-0.0597322039887525	0.00113216133803372	0.994346162566934	0.996809881440587	-0.0608643653267862
chr1	33479330	33479430	101	+	exon	ZSCAN20	0.0309734041997126	1	0.0346807603763174	1	0.102343152441501	0.999373714722608	0.00594953047433966	0.571748969793884	0.56145779198565	0.651063863143162	0.000804440639332701	0.0113262784908487	-0.0896060711575124
chr1	33491139	33491685	547	+	exon	ZSCAN20	0.819069152941576	1	0.74840702205231	1	0.964650746901677	0.999373714722608	0.441353422810656	0.823959503193823	0.678709919861862	0.651063863143162	0.000804440639332701	0.0113262784908487	0.0276460567186996
chr1	33493375	33493574	200	+	exon	ZSCAN20	0.844283558223575	1	0.944369371736783	1	0.938935968996028	0.999373714722608	0.544481817540654	0.853140248362187	0.706451395143038	0.651063863143162	0.000804440639332701	0.0113262784908487	0.055387531999876
chr1	33494424	33494672	249	+	exon	ZSCAN20	0.712626645943065	1	0.634894050032892	1	0.895423592684274	0.999373714722608	0.921490098278948	0.979796914991879	0.668781922547396	0.651063863143162	0.000804440639332701	0.0113262784908487	0.0177180594042335
chr1	33494870	33495019	150	+	exon	ZSCAN20	0.982502717949584	1	0.886752644320186	1	0.970984444438441	0.999373714722608	0.562506292672562	0.858245663265435	0.511825778873379	0.651063863143162	0.000804440639332701	0.0113262784908487	-0.139238084269784
chr1	33495366	33495515	150	+	utr3	ZSCAN20	0.435833994882238	1	0.364723205350725	1	0.617205023650254	0.999373714722608	0.877639352787366	0.967001745018127	0.234225346449637	0.651063863143162	0.000804440639332701	0.0113262784908487	-0.416838516693525
chr1	35113868	35113968	101	+	exon	ZMYM1	0.385266925076316	1	0.392255866247919	1	0.322796517440772	0.999373714722608	0.636400272989452	0.884964520249625	0.437023211404608	0.496426631505153	0.113826298773906	0.267147467766757	-0.0594034201005447
chr1	35115113	35115312	200	+	utr3	ZMYM1	0.208828647633117	1	0.213620725770732	1	0.0859457178190862	0.999373714722608	0.33187296860279	0.785235148926244	-0.0842623151063293	0.496426631505153	0.113826298773906	0.267147467766757	-0.580688946611482
chr1	35359298	35359398	101	+	exon	ZMYM4	0.456831226572352	1	0.438816175380232	1	0.428523108831034	0.999373714722608	0.793218279014709	0.93572380517975	-0.0631355824549375	0.616318366136845	0.0510663299996488	0.161906590879139	-0.679453948591782
chr1	35381621	35381721	101	+	exon	ZMYM4	0.939395140938952	1	0.888952026926014	1	0.977858093389487	0.999373714722608	0.70182494625668	0.908330279567943	0.989935662535772	0.616318366136845	0.0510663299996488	0.161906590879139	0.373617296398928
chr1	35419559	35420209	651	+	utr3	ZMYM4	0.928456369801955	1	0.826922889799565	1	0.719834909326545	0.999373714722608	0.758368223464054	0.926111541437618	0.0372726248773165	0.616318366136845	0.0510663299996488	0.161906590879139	-0.579045741259528
chr1	35560483	35560632	150	+	exon	NCDN	0.924359950391154	1	0.858766792671182	1	0.953445704398693	0.999373714722608	0.28647042145329	0.767987069358016	-0.120648381161787	-0.0785698361616034	0.598055811803155	0.750349105148865	-0.0420785450001839
chr1	35853610	35853710	101	+	utr3	AGO4	0.765155055928964	1	0.90060902979759	1	0.890899977746451	0.999373714722608	0.492286796933449	0.840136182673915	0.730569814728477	0.558441551041603	0.00522324127972766	0.0372640153141336	0.172128263686874
chr1	35853809	35853909	101	+	utr3	AGO4	0.301006085750249	1	0.278605508246216	1	0.294763466583519	0.999373714722608	0.292228378435349	0.771060274087155	0.230368238618409	0.558441551041603	0.00522324127972766	0.0372640153141336	-0.328073312423194
chr1	35855800	35855999	200	+	utr3	AGO4	0.863662898690373	1	0.991758986075701	1	0.928676131754599	0.999373714722608	0.338832161226717	0.788304435008846	-0.0143623999837018	0.558441551041603	0.00522324127972766	0.0372640153141336	-0.572803951025305
chr1	35919790	35919989	200	+	utr3	AGO1	0.581789141303403	1	0.703661868670864	1	0.723391986913907	0.999373714722608	0.337961434865389	0.788249629957498	0.710905229127337	0.417517069215566	0.00155137198521384	0.0173475618482655	0.293388159911771
chr1	36093197	36093344	148	+	exon	ADPRHL2	0.941431622697064	1	0.905313190695751	1	0.961530424694402	0.999373714722608	0.513864737217259	0.846321382979242	-0.134633328396635	-0.120676971233818	0.491070560443262	0.668762307197945	-0.0139563571628172
chr1	36093540	36093736	197	+	utr3	ADPRHL2	0.853747647872381	1	0.598967428001719	1	0.647649517156928	0.999373714722608	0.704838532410703	0.909141243512292	-0.510402752910714	-0.120676971233818	0.491070560443262	0.668762307197945	-0.389725781676896
chr1	36286620	36286720	101	+	exon	THRAP3	0.715353539544883	1	0.895203036941013	1	0.938950966580138	0.999373714722608	0.325745994796984	0.781244444504722	0.643027125190768	0.144484663554291	0.151855785598337	0.322114650753048	0.498542461636477
chr1	36289157	36289456	300	+	exon	THRAP3	0.364353915849037	1	0.197759580629172	1	0.465035238143041	0.999373714722608	0.554890247916449	0.856762332849146	-0.160073326136444	0.144484663554291	0.151855785598337	0.322114650753048	-0.304557989690735
chr1	36303961	36304260	300	+	utr3	THRAP3	0.937256184021134	1	0.793727887308309	1	0.869437034969239	0.999373714722608	0.448588461936378	0.826235544008511	-0.0540415418104986	0.144484663554291	0.151855785598337	0.322114650753048	-0.19852620536479
chr1	36319922	36320071	150	+	utr3	SH3D21	0.560627876731747	1	0.450523881646516	1	0.61354770308468	0.999373714722608	0.603194786345186	0.872448745168908	-0.491272838908284	-0.169626521571502	0.350869278905131	0.545926327974938	-0.321646317336782
chr1	36320617	36320767	151	+	utr3	SH3D21	0.282471132220665	1	0.383808640379723	1	0.632826601103194	0.999373714722608	0.0489001218578117	0.640197255599357	-0.091588560071407	-0.169626521571502	0.350869278905131	0.545926327974938	0.0780379615000951
chr1	36321059	36321307	249	+	utr3	SH3D21	0.592521108643882	1	0.646018780515726	1	0.740563214960586	0.999373714722608	0.236550001109075	0.744987358817753	-0.233420672205877	-0.169626521571502	0.350869278905131	0.545926327974938	-0.0637941506343745
chr1	36321556	36321655	100	+	exon	SH3D21	0.0371849670012579	1	0.0327349950138111	1	0.162740332556426	0.999373714722608	0.00646009085891475	0.571748969793884	0.390382308957862	-0.169626521571502	0.350869278905131	0.545926327974938	0.560008830529364
chr1	36323842	36324041	200	+	utr3	SH3D21	0.500872464064451	1	0.612005355789415	1	0.829565757755756	0.999373714722608	0.476625609949746	0.832880955761775	-0.465086332524476	-0.169626521571502	0.350869278905131	0.545926327974938	-0.295459810952974
chr1	37475628	37475777	150	+	exon	ZC3H12A	0.638095541537124	1	0.742003355376757	1	0.820910747024088	0.999373714722608	0.339989048734866	0.788425538381166	-0.0831243165432195	-0.108841794924238	0.576397017716919	0.733991337040696	0.0257174783810189
chr1	37483044	37483241	198	+	exon	ZC3H12A	0.768596524137849	1	0.612347012010269	1	0.770894020574323	0.999373714722608	0.431124502337113	0.821376270268145	-0.252382660784475	-0.108841794924238	0.576397017716919	0.733991337040696	-0.143540865860237
chr1	37708337	37708485	149	+	utr3	CDCA8	0.863943378941348	1	0.901850393632407	1	0.958095898214027	0.999373714722608	0.451684154283873	0.826340349299056	0.367328757326979	0.490306143893693	0.00191757304685669	0.0197187673184741	-0.122977386566714
chr1	37708831	37708880	50	+	utr3	CDCA8	0.662936695863138	1	0.844047249671035	1	0.831610972222648	0.999373714722608	0.0738445683113857	0.656007561162849	0.308469775758509	0.490306143893693	0.00191757304685669	0.0197187673184741	-0.181836368135184
chr1	37799802	37800197	396	+	utr3	MANEAL	0.892448042918564	1	0.7314987081437	1	0.884967186884895	0.999373714722608	0.439561099445137	0.82362930923673	0.374653067045153	0.520885942053781	0.037427861743159	0.13251951582169	-0.146232875008628
chr1	37800395	37800593	199	+	utr3	MANEAL	0.862500400232779	1	0.972879503756783	1	0.859572045436539	0.999373714722608	0.0958308477752949	0.669358287285624	0.308567644897473	0.520885942053781	0.037427861743159	0.13251951582169	-0.212318297156308
chr1	37809107	37809157	51	+	utr3	C1orf122	0.762169814990013	1	0.884044338942802	1	0.860357387941808	0.999373714722608	0.262836624175805	0.758304857249147	-0.432719064749175	-0.320832298712815	0.0592557299099794	0.177573665175528	-0.111886766036361
chr1	39357732	39357832	101	+	exon	MACF1	0.12000695692365	1	0.129685891736515	1	0.27140397503005	0.999373714722608	0.441161229248629	0.823927106697208	0.459545173635774	0.6552472349089	0.00460123091414672	0.0343569986551388	-0.195702061273126
chr1	39385637	39385837	201	+	exon	MACF1	0.776089424326136	1	0.737105484750063	1	0.881032995694883	0.999373714722608	0.900202448104833	0.97524073695277	0.80299188932168	0.6552472349089	0.00460123091414672	0.0343569986551388	0.14774465441278
chr1	39387393	39387593	201	+	exon	MACF1	0.980802420472278	1	0.929098993255128	1	0.989257394470066	0.999373714722608	0.72542181884991	0.916391217591442	0.752656942091626	0.6552472349089	0.00460123091414672	0.0343569986551388	0.0974097071827256
chr1	39388242	39388642	401	+	exon	MACF1	0.921345025213811	1	0.82546735099112	1	0.873310226741636	0.999373714722608	0.382148301513341	0.804682444712392	0.673836234638906	0.6552472349089	0.00460123091414672	0.0343569986551388	0.0185889997300053
chr1	39409306	39409405	100	+	utr5	MACF1	0.608425624840907	1	0.600772759828951	1	0.704387099069895	0.999373714722608	0.964936460044495	0.993255700132119	0.357199111854269	0.6552472349089	0.00460123091414672	0.0343569986551388	-0.298048123054632
chr1	39409705	39410005	301	+	utr5	MACF1	0.680732413493205	1	0.606968120438785	1	0.620169043325191	0.999373714722608	0.628337787303773	0.881852941953331	0.32391659905634	0.6552472349089	0.00460123091414672	0.0343569986551388	-0.33133063585256
chr1	39410105	39410454	350	+	utr5	MACF1	0.650855520397584	1	0.57808621998429	1	0.552503395024205	0.999373714722608	0.916352479558828	0.978730084049115	0.656111553299052	0.6552472349089	0.00460123091414672	0.0343569986551388	0.000864318390152219
chr1	39410854	39410954	101	+	exon	MACF1	0.77063363647331	1	0.694376290519753	1	0.88351939302478	0.999373714722608	0.87521618372236	0.966185732544767	0.841960614938322	0.6552472349089	0.00460123091414672	0.0343569986551388	0.186713380029421
chr1	39411253	39411753	501	+	exon	MACF1	0.619198270824201	1	0.575770934481611	1	0.665899444152703	0.999373714722608	0.957141763266252	0.991975028959557	0.880491466266663	0.6552472349089	0.00460123091414672	0.0343569986551388	0.225244231357763
chr1	39411903	39412352	450	+	exon	MACF1	0.820169274195925	1	0.750119744940508	1	0.843098485440092	0.999373714722608	0.858126770315293	0.958859506757822	0.818653253350331	0.6552472349089	0.00460123091414672	0.0343569986551388	0.16340601844143
chr1	39412502	39412901	400	+	exon	MACF1	0.69193899149551	1	0.641596852184346	1	0.610096935088512	0.999373714722608	0.831751855509159	0.949977824105277	0.745602810363769	0.6552472349089	0.00460123091414672	0.0343569986551388	0.0903555754548686
chr1	39414300	39414400	101	+	exon	MACF1	0.975543447342536	1	0.899237207783993	1	0.926094461677389	0.999373714722608	0.386653906302783	0.805304537486086	0.636525802733409	0.6552472349089	0.00460123091414672	0.0343569986551388	-0.018721432175491
chr1	39485729	39485829	101	+	utr3	MACF1	0.689253394720655	1	0.812267964882822	1	0.884851874773243	0.999373714722608	0.163996667872706	0.711039180689744	0.00628641650435697	0.6552472349089	0.00460123091414672	0.0343569986551388	-0.648960818404543
chr1	40071758	40071857	100	+	utr3	CAP1	0.72914194119259	1	0.972235299668337	1	0.917603264880715	0.999373714722608	0.481320523099894	0.834884346677919	0.284137789878079	0.464983413540924	0.00138467568615052	0.0160968283368072	-0.180845623662845
chr1	40236125	40236375	251	+	exon	RLF	0.934541489368308	1	0.977068429301206	1	0.97921251270305	0.999373714722608	0.554307377399306	0.856704542133554	0.487171553254057	0.278632738901386	0.442195178354318	0.626824145573319	0.208538814352671
chr1	40237724	40237774	51	+	exon	RLF	0.952239550666723	1	0.881071911630081	1	0.969005834732185	0.999373714722608	0.768018748843135	0.927695513504589	1.28630115832704	0.278632738901386	0.442195178354318	0.626824145573319	1.00766841942565
chr1	40237923	40237973	51	+	exon	RLF	0.429307475832375	1	0.439774616839113	1	0.481066039096482	0.999373714722608	0.794976190226717	0.936144439454955	1.08583120302125	0.278632738901386	0.442195178354318	0.626824145573319	0.807198464119869
chr1	40239122	40239272	151	+	exon	RLF	0.706045998321252	1	0.653385175272614	1	0.558703295986614	0.999373714722608	0.187081793586937	0.7276502693633	0.0189584093616757	0.278632738901386	0.442195178354318	0.626824145573319	-0.25967432953971
chr1	40240172	40240571	400	+	utr3	RLF	0.675148091144212	1	0.638101195864418	1	0.360067347808305	0.999373714722608	0.853065686858356	0.957139829321078	-0.833193871320215	0.278632738901386	0.442195178354318	0.626824145573319	-1.1118266102216
chr1	40292547	40292746	200	+	utr3	ZMPSTE24	0.718975295967061	1	0.642529932019915	1	0.590780913829575	0.999373714722608	0.74046357897817	0.921340833735228	0.490608798473167	0.517345920488672	0.0309969864944794	0.117082822482393	-0.0267371220155059
chr1	40421983	40422133	151	+	utr3	SMAP2	0.882036471980925	1	0.971814671126727	1	0.94105513902305	0.999373714722608	0.296434491906965	0.773681241742174	0.195878436918402	0.256160649994435	0.05167588696404	0.163116120045131	-0.0602822130760329
chr1	40463072	40463221	150	+	utr3	ZFP69B	0.582889905078221	1	0.548893787493488	1	0.314318090989692	0.999373714722608	0.69588055959393	0.905768515780597	-0.134755046650457	0.116849176672816	0.719033215067168	0.83623684034329	-0.251604223323273
chr1	40479105	40479205	101	+	utr5	ZFP69	0.2162548477937	1	0.249042355721129	1	0.353493729666165	0.999373714722608	0.0751799264371826	0.657720418929238	0.536233370628877	0.0796668257988622	0.694462534614237	0.8198630586051	0.456566544830015
chr1	40495794	40495993	200	+	exon	ZFP69	0.303613012511142	1	0.279447138715126	1	0.353303136093	0.999373714722608	0.0806396433084137	0.657720418929238	-0.733742713557561	0.0796668257988622	0.694462534614237	0.8198630586051	-0.813409539356423
chr1	40514612	40515260	649	+	exon	EXO5	0.901861070796705	1	0.745651408506448	1	0.931871657678143	0.999373714722608	0.705441503919557	0.909283725552951	0.331608757844719	0.4480332671087	0.00242048940396576	0.022735798493636	-0.116424509263981
chr1	40515359	40515659	301	+	exon	EXO5	0.980302611643779	1	0.790610786359733	1	0.93724107088538	0.999373714722608	0.448267765948281	0.826235544008511	0.269315661756417	0.4480332671087	0.00242048940396576	0.022735798493636	-0.178717605352283
chr1	40546924	40547024	101	+	exon	ZNF684	0.989101287958416	1	0.987500294846872	1	0.956175352910443	0.999373714722608	0.694069216286938	0.905271914336885	0.250372640631814	-0.134882703183184	0.557400988031775	0.720097164709042	0.385255343814998
chr1	40770854	40770954	101	+	utr3	NFYC	0.790855414123766	1	0.991589982434739	1	0.971330692238722	0.999373714722608	0.47432355946109	0.832307859623007	-0.303070341975687	0.12040007712739	0.345033298272646	0.540534068453229	-0.423470419103077
chr1	41361922	41362022	101	+	utr5	FOXO6	0.922295010530569	1	0.937329825200482	1	0.894285866447712	0.999373714722608	0.892991483738626	0.973017799276241	0.048132185164718	0.251516899903503	0.28979549309797	0.48709860479365	-0.203384714738785
chr1	41381992	41382042	51	+	exon	FOXO6	0.696661965873281	1	0.678763518283213	1	0.836184442099978	0.999373714722608	0.82067854544022	0.946631467455228	-0.302922601039592	0.251516899903503	0.28979549309797	0.48709860479365	-0.554439500943094
chr1	41382541	41382641	101	+	exon	FOXO6	0.517249768665748	1	0.467160219116947	1	0.641314983704898	0.999373714722608	0.998970085627364	1	0.0351603734202156	0.251516899903503	0.28979549309797	0.48709860479365	-0.216356526483287
chr1	42459881	42460130	250	+	utr3	PPCS	0.727519449352917	1	0.557836988751568	1	0.683375251711217	0.999373714722608	0.933334833894777	0.983460460047977	-0.281035448064152	0.0709344493921304	0.610198217313177	0.758706477349282	-0.351969897456282
chr1	42682476	42682575	100	+	utr5	YBX1	0.591705843158777	1	0.634524762020058	1	0.37341513850751	0.999373714722608	0.0180275546392999	0.581572762069067	0.260651511515979	0.0718854963861479	0.518061950477584	0.690139363795909	0.188766015129831
chr1	42775239	42789811	14573	+	utr3	RP5-994D16.12	0.697926170191753	1	0.485019657350887	1	0.761816198665207	0.999373714722608	0.880751951661077	0.968474260459747	-0.370425310732632	1.1097594756089	0.439323101879379	NA	-1.48018478634153
chr1	42830332	42830432	101	+	utr5	ERMAP	0.629138397743038	1	0.696800316998697	1	0.776641837068441	0.999373714722608	0.176320755484654	0.719152689588742	-0.403320040418654	0.262390848819622	0.162121074943834	0.33600230083703	-0.665710889238276
chr1	42830581	42830731	151	+	utr5	ERMAP	0.821305196851773	1	0.863270632702045	1	0.82369029478155	0.999373714722608	0.552204884528842	0.856541385028402	-0.316343702080856	0.262390848819622	0.162121074943834	0.33600230083703	-0.578734550900478
chr1	42842649	42842848	200	+	exon	ERMAP	0.750671167369786	1	0.650558436412842	1	0.822030377441914	0.999373714722608	0.737869636921345	0.920183954706661	0.355640914324483	0.262390848819622	0.162121074943834	0.33600230083703	0.0932500655048611
chr1	42842948	42843147	200	+	exon	ERMAP	0.987708280614604	1	0.861857893201747	1	0.96119371150466	0.999373714722608	0.544398209479253	0.853140248362187	0.543623952781982	0.262390848819622	0.162121074943834	0.33600230083703	0.28123310396236
chr1	42850988	42851236	249	+	exon	ZNF691	0.351154234615455	1	0.554752170555165	1	0.660587214099088	0.999373714722608	0.065711006850388	0.653465982801958	0.380259292239584	0.0594081475373994	0.608849416384805	0.75770532716017	0.320851144702184
chr1	42851584	42851881	298	+	utr3	ZNF691	0.480063004988994	1	0.59802791372307	1	0.71202246174168	0.999373714722608	0.15811637207923	0.708942077893259	0.09328248207536	0.0594081475373994	0.608849416384805	0.75770532716017	0.0338743345379606
chr1	42851981	42852179	199	+	utr3	ZNF691	0.179029805810221	1	0.276195332247978	1	0.553492712307747	0.999373714722608	0.119474806150321	0.678930403077788	-0.0106698902122674	0.0594081475373994	0.608849416384805	0.75770532716017	-0.0700780377496668
chr1	43406446	43406496	51	+	utr3	SZT2	0.00879555820942295	1	0.00921162603040617	1	0.0221959497813027	0.999373714722608	0.0511294779441129	0.640197255599357	0.857443471659459	-0.0335055688548674	0.872677542528704	0.930395858788367	0.890949040514326
chr1	43410041	43410240	200	+	utr3	SZT2	0.306618857300224	1	0.384493236812567	1	0.529967786395926	0.999373714722608	0.421816387431017	0.81774566506399	-0.168931076273636	-0.0335055688548674	0.872677542528704	0.930395858788367	-0.135425507418768
chr1	43450456	43451154	699	+	utr3	SZT2	0.945438791669379	1	0.850130763476415	1	0.972645248603776	0.999373714722608	0.00295268966030737	0.563976495375161	-0.413854054148581	-0.0335055688548674	0.872677542528704	0.930395858788367	-0.380348485293713
chr1	43451603	43451653	51	+	utr3	SZT2	0.320189780803202	1	0.264629077329506	1	0.634385497680143	0.999373714722608	0.75175175259178	0.924351275052054	-0.481874961929277	-0.0335055688548674	0.872677542528704	0.930395858788367	-0.44836939307441
chr1	43590976	43591226	251	+	exon	PTPRF	0.485045754870127	1	0.550696962780079	1	0.435730807173445	0.999373714722608	0.103413610927098	0.671784757073735	0.816152947689247	0.529745710718485	0.0316796876851595	0.118535493899757	0.286407236970761
chr1	43603652	43603752	101	+	exon	PTPRF	0.999809187238033	1	0.92254831850598	1	0.973338753997049	0.999373714722608	0.332762404771461	0.785851059639887	0.648245526667803	0.529745710718485	0.0316796876851595	0.118535493899757	0.118499815949318
chr1	43603852	43604101	250	+	exon	PTPRF	0.873706910486362	1	0.966490649790502	1	0.767624169409935	0.999373714722608	0.228082733261472	0.74194703081009	0.65467887683047	0.529745710718485	0.0316796876851595	0.118535493899757	0.124933166111984
chr1	43606402	43606452	51	+	exon	PTPRF	0.906087236277249	1	0.77442466642751	1	0.902502975751548	0.999373714722608	0.163411711989811	0.711039180689744	0.532320238110207	0.529745710718485	0.0316796876851595	0.118535493899757	0.00257452739172148
chr1	43622122	43622271	150	+	utr3	PTPRF	0.965878755380894	1	0.84834307370544	1	0.919835175369615	0.999373714722608	0.257713693829266	0.756318481311531	0.20691821186689	0.529745710718485	0.0316796876851595	0.118535493899757	-0.322827498851595
chr1	43622470	43622570	101	+	utr3	PTPRF	0.831118017311733	1	0.938358149265794	1	0.913145453975971	0.999373714722608	0.143329824424189	0.693342961051931	0.075897846574343	0.529745710718485	0.0316796876851595	0.118535493899757	-0.453847864144142
chr1	43623267	43623367	101	+	utr3	PTPRF	0.752016898692117	1	0.863716185577753	1	0.890772731603434	0.999373714722608	0.474336899912236	0.832307859623007	-0.136767765122808	0.529745710718485	0.0316796876851595	0.118535493899757	-0.666513475841293
chr1	43704371	43704819	449	+	utr3	KDM4A	0.977822024620822	1	0.818801548355432	1	0.979735531255498	0.999373714722608	0.472211836998276	0.831786373765802	0.0202648899810583	0.432009281270429	0.00231772589853712	0.0221530395678686	-0.411744391289371
chr1	43930366	43930466	101	+	utr3	ST3GAL3	0.150344847316756	1	0.195633197327801	1	0.439133366613493	0.999373714722608	0.214895424491317	0.738828597735326	0.0637626448502901	-0.0445609179142801	0.717266013944414	0.835252369535407	0.10832356276457
chr1	43930866	43931115	250	+	utr3	ST3GAL3	0.975613395958282	1	0.809329233020656	1	0.796077882251825	0.999373714722608	0.1988344292874	0.733121690333332	-0.616041850844192	-0.0445609179142801	0.717266013944414	0.835252369535407	-0.571480932929912
chr1	43936749	43937192	444	+	utr3	ARTN	0.863599551548076	1	0.917768884169437	1	0.930072022895011	0.999373714722608	0.761647054399482	0.926530872566169	-0.458831279173949	-0.632380872013393	0.110701635860974	0.262604049590858	0.173549592839443
chr1	43946989	43947138	150	+	utr5	IPO13	0.594157268055221	1	0.62683356996627	1	0.516394433094973	0.999373714722608	0.00142298117193207	0.46824465915199	0.552358494776616	0.271137234203194	0.0786766675222165	0.211158651938072	0.281221260573422
chr1	43947238	43947387	150	+	utr5	IPO13	0.970206155994048	1	0.804534485399127	1	0.911674242771451	0.999373714722608	0.522494935501883	0.848631197107673	0.682145214505583	0.271137234203194	0.0786766675222165	0.211158651938072	0.411007980302389
chr1	43947637	43949523	1887	+	exon	IPO13	0.670477473555926	1	0.751629420096445	1	0.681690342533849	0.999373714722608	0.199614070373764	0.733433074387685	0.641879455263924	0.271137234203194	0.0786766675222165	0.211158651938072	0.37074222106073
chr1	43949622	43949872	251	+	exon	IPO13	0.878316479265914	1	0.750328509267534	1	0.99723019432621	0.999373714722608	0.550116566820041	0.855732452119152	0.515604349116714	0.271137234203194	0.0786766675222165	0.211158651938072	0.24446711491352
chr1	43950071	43953234	3164	+	exon	IPO13	0.622538638783404	1	0.519113588522362	1	0.819727269932398	0.999373714722608	0.0428158724753678	0.640197255599357	-0.120711127423368	0.271137234203194	0.0786766675222165	0.211158651938072	-0.391848361626562
chr1	43972525	43972624	100	+	utr3	DPH2	0.453058560819161	1	0.638417477226799	1	0.775305624268412	0.999373714722608	0.152933211522206	0.702936056814593	0.158454678209261	0.254784015135732	0.124682208904107	0.283577045621652	-0.0963293369264707
chr1	43985640	43985839	200	+	exon	B4GALT2	0.546018889754547	1	0.76814600205842	1	0.863335664748563	0.999373714722608	0.380252518139957	0.803912173926345	-0.154186728802552	-0.0413811295621369	0.751973987869634	0.857340187746994	-0.112805599240415
chr1	43985987	43986136	150	+	exon	B4GALT2	0.200929451482589	1	0.26028715127861	1	0.485631300801414	0.999373714722608	0.30595308559053	0.774600182636694	-0.464879354345486	-0.0413811295621369	0.751973987869634	0.857340187746994	-0.423498224783349
chr1	43990376	43990674	299	+	utr3	B4GALT2	0.772675893041387	1	0.943777528349831	1	0.939615342447365	0.999373714722608	0.145838853063413	0.694943765367517	-0.167688380629134	-0.0413811295621369	0.751973987869634	0.857340187746994	-0.126307251066997
chr1	44412082	44412232	151	+	utr5	RNF220	0.844097414721248	1	0.960286307528247	1	0.949346428177673	0.999373714722608	0.460438412989201	0.828662045779768	0.270939238934951	0.0627333507001442	0.593150542477062	0.746783075195275	0.208205888234807
chr1	44412481	44419308	6828	+	exon	RNF220	0.334191823819165	1	0.445384017184078	1	0.51269292822682	0.999373714722608	0.165641050980767	0.711039180689744	0.137667671431297	0.0627333507001442	0.593150542477062	0.746783075195275	0.0749343207311525
chr1	44636212	44636312	101	+	utr3	RNF220	0.533843215289156	1	0.389920884196313	1	0.626412785084943	0.999373714722608	0.160755204252882	0.711039180689744	-0.378638139041685	0.0627333507001442	0.593150542477062	0.746783075195275	-0.441371489741829
chr1	44813751	44813900	150	+	utr3	BTBD19	0.387747736320084	1	0.432920069564899	1	0.603556369070821	0.999373714722608	0.271528038023664	0.762002012998352	-0.686116272018273	-0.793793101721704	7.70924451665179e-07	0.000133274961183885	0.107676829703431
chr1	45012848	45012946	99	+	exon	UROD	0.64235999738255	1	0.461869290871404	1	0.873378715057378	0.999373714722608	0.446429032615869	0.824849349936981	-0.0146421403155651	-0.048993940252451	0.764711809914005	0.864878675697166	0.0343517999368858
chr1	45327053	45327152	100	+	utr5	HPDL	0.792610897157173	1	0.752897608857859	1	0.887522592786493	0.999373714722608	0.97778336295622	0.997115626098672	-0.393593969799842	-0.389475100385027	0.241285789979901	0.435138951574241	-0.00411886941481493
chr1	45327793	45327892	100	+	exon	HPDL	0.690790378983827	1	0.643714075605574	1	0.732153514338835	0.999373714722608	0.336212592093913	0.787459221651611	-0.664930304485961	-0.389475100385027	0.241285789979901	0.435138951574241	-0.275455204100934
chr1	45343178	45343526	349	+	exon	TOE1	0.679090633386071	1	0.876081814591555	1	0.940981902713015	0.999373714722608	0.236484595293585	0.744987358817753	-0.14790197306461	0.0677967087684802	0.717056423621824	0.835212142288149	-0.21569868183309
chr1	45508936	45509236	301	+	utr3	MMACHC	0.60178456523466	1	0.830317814194	1	0.861179741257935	0.999373714722608	0.135445216651819	0.687385458141381	0.195756316348926	0.0803741588500592	0.548027780875869	0.713602957292627	0.115382157498867
chr1	45510385	45510535	151	+	utr3	MMACHC	0.576025461275935	1	0.391042531512134	1	0.668135409427848	0.999373714722608	0.98346533539853	0.998254287810538	-0.019515561463379	0.0803741588500592	0.548027780875869	0.713602957292627	-0.0998897203134382
chr1	45583896	45584120	225	+	utr5	NASP	0.103236664702858	1	0.263458135942518	1	0.574609303832282	0.999373714722608	0.123081162575822	0.679809665736737	0.128776949166459	-0.301597288337285	0.0132387216831897	0.0673711994871707	0.430374237503744
chr1	45606680	45607569	890	+	utr3	NASP	0.906722433795111	1	0.757298085313188	1	0.670742645811628	0.999373714722608	0.714186071243843	0.912824129958007	-0.288195554069467	-0.301597288337285	0.0132387216831897	0.0673711994871707	0.0134017342678183
chr1	45607718	45607768	51	+	utr3	NASP	0.957079878942457	1	0.887753082977549	1	0.750060475139457	0.999373714722608	0.512954627095154	0.846213523868747	-0.19348991939363	-0.301597288337285	0.0132387216831897	0.0673711994871707	0.108107368943656
chr1	45608066	45608165	100	+	utr3	NASP	0.960963659895667	1	0.878450694521909	1	0.931775270832893	0.999373714722608	0.310111646079398	0.775322531441682	-0.128586177088596	-0.301597288337285	0.0132387216831897	0.0673711994871707	0.173011111248689
chr1	45618556	45618854	299	+	utr3	NASP	0.501622149558595	1	0.672494682204466	1	0.831477578089581	0.999373714722608	0.307137979044694	0.774793362345089	-0.748435006688301	-0.301597288337285	0.0132387216831897	0.0673711994871707	-0.446837718351015
chr1	45693448	45693498	51	+	exon	TMEM69	0.202571761775646	1	0.329921983985421	1	0.563972501059789	0.999373714722608	0.195160493432598	0.733014029596802	0.443836881520799	0.139667174946809	0.469917098802456	0.651185654398826	0.304169706573991
chr1	46034878	46035376	499	+	utr3	MAST2	0.830558610909495	1	0.994406413764103	1	0.8874457307538	0.999373714722608	0.293642831421119	0.771760163789884	-0.214402206824558	0.25953408581327	0.121197201285723	0.278555070430973	-0.473936292637828
chr1	46035526	46036074	549	+	utr3	MAST2	0.822732450937951	1	0.991023386222508	1	0.994138130994277	0.999373714722608	0.123692422143735	0.680286732075887	-0.310942197108373	0.25953408581327	0.121197201285723	0.278555070430973	-0.570476282921643
chr1	46341789	46341839	51	+	utr5	NSUN4	0.390364042118849	1	0.369336420288619	1	0.495118586069066	0.999373714722608	0.45963585522323	0.828540199567189	0.149571915937812	0.0621780202296668	0.570765827517572	0.729834464393247	0.0873938957081449
chr1	46341988	46342088	101	+	exon	NSUN4	0.519307011100326	1	0.577543796307659	1	0.640062059836943	0.999373714722608	0.708362015663762	0.910369456725102	0.613446397348358	0.0621780202296668	0.570765827517572	0.729834464393247	0.551268377118691
chr1	46361715	46361964	250	+	utr3	NSUN4	0.879980054434894	1	0.647816755286492	1	0.852299316975592	0.999373714722608	0.4019990098315	0.810423038310755	-0.103107063066469	0.0621780202296668	0.570765827517572	0.729834464393247	-0.165285083296136
chr1	46362164	46362313	150	+	utr3	NSUN4	0.0138178934049533	1	0.0178439885948979	1	0.266590401845684	0.999373714722608	0.00351119114726606	0.571748969793884	0.571395543665235	0.0621780202296668	0.570765827517572	0.729834464393247	0.509217523435568
chr1	46364604	46364654	51	+	utr3	NSUN4	0.444910410526152	1	0.312527494264481	1	0.516299001433686	0.999373714722608	0.53237575460554	0.851271804112936	-0.849972388979994	0.0621780202296668	0.570765827517572	0.729834464393247	-0.912150409209661
chr1	47416715	47416765	51	+	exon	FOXE3	0.810189459798065	1	0.905083512747152	1	0.941848657869257	0.999373714722608	0.651126500441624	0.890331910560547	-0.280422949459168	0.00294061588037535	0.99117502743807	0.995391140001698	-0.283363565339544
chr1	47417359	47417557	199	+	utr3	FOXE3	0.948869650581921	1	0.806803336416097	1	0.871032196204368	0.999373714722608	0.227790213222755	0.74194703081009	-0.0785247492604209	0.00294061588037535	0.99117502743807	0.995391140001698	-0.0814653651407962
chr1	47417656	47418003	348	+	utr3	FOXE3	0.808735206174711	1	0.659584980086491	1	0.761630599345309	0.999373714722608	0.66902962987461	0.89653645931193	-0.234979714181452	0.00294061588037535	0.99117502743807	0.995391140001698	-0.237920330061827
chr1	47438155	47438205	51	+	exon	FOXD2	0.509811658468397	1	0.483420822715935	1	0.438116074334866	0.999373714722608	0.101680716504451	0.671784757073735	0.357638289204786	0.108229312606046	0.543061970267258	0.709480829344832	0.24940897659874
chr1	47438304	47438354	51	+	exon	FOXD2	0.748711518612391	1	0.749336587617853	1	0.948891671279618	0.999373714722608	0.99704820572397	1	-0.287252523951863	0.108229312606046	0.543061970267258	0.709480829344832	-0.395481836557909
chr1	47438702	47438802	101	+	exon	FOXD2	0.263468570444929	1	0.282639301381256	1	0.314246789429208	0.999373714722608	0.0401464238452236	0.640197255599357	0.566055057662491	0.108229312606046	0.543061970267258	0.709480829344832	0.457825745056445
chr1	47439299	47439547	249	+	exon	FOXD2	0.864941411497891	1	0.854936906444705	1	0.972097883025321	0.999373714722608	0.934896086559092	0.983816975465528	0.0758733380380579	0.108229312606046	0.543061970267258	0.709480829344832	-0.032355974567988
chr1	47439697	47439846	150	+	utr3	FOXD2	0.528194669283174	1	0.398288821359769	1	0.669054071805086	0.999373714722608	0.964469297344753	0.993201356818345	0.0912295677138218	0.108229312606046	0.543061970267258	0.709480829344832	-0.0169997448922241
chr1	50968818	50969362	545	+	utr5	CDKN2C	0.73764599852237	1	0.618883284345566	1	0.904281951573596	0.999373714722608	0.204907615129104	0.735939790178225	0.230429142133909	0.297913639522587	0.0437213734963534	0.146497304424509	-0.0674844973886772
chr1	50969659	50969951	293	+	utr5	CDKN2C	0.466014735138336	1	0.62128214742994	1	0.75931754493708	0.999373714722608	0.0527736912418471	0.640197255599357	0.32213508353385	0.297913639522587	0.0437213734963534	0.146497304424509	0.0242214440112636
chr1	50970446	50974286	3841	+	utr3	CDKN2C	0.837746758233018	1	0.933364136914872	1	0.997337619236317	0.999373714722608	0.27762429274011	0.763963410948688	0.147927709565714	0.297913639522587	0.0437213734963534	0.146497304424509	-0.149985929956873
chr1	51270102	51271374	1273	+	utr3	RNF11	0.693519959953255	1	0.86409128605491	1	0.713902221004341	0.999373714722608	0.280512852360747	0.765466943821606	1.50057257064049	1.20437017956052	6.58286463721156e-08	2.85540730272648e-05	0.296202391079969
chr1	52237661	52237860	200	+	exon	ZFYVE9	0.857535251219268	1	0.777733371643776	1	0.835019421608146	0.999373714722608	0.283537183625015	0.76574377720447	0.719154313132307	0.317792085740853	0.126568643354844	0.286294503130417	0.401362227391454
chr1	52238306	52238356	51	+	exon	ZFYVE9	0.761054843684445	1	0.826757768694832	1	0.87065724640009	0.999373714722608	0.407891650392211	0.812624018235896	1.07204466453891	0.317792085740853	0.126568643354844	0.286294503130417	0.754252578798061
chr1	52238455	52239101	647	+	exon	ZFYVE9	0.825667660364891	1	0.74539452016966	1	0.796103734068624	0.999373714722608	0.274927754507591	0.762007807440649	0.499651628641107	0.317792085740853	0.126568643354844	0.286294503130417	0.181859542900254
chr1	52239299	52239398	100	+	exon	ZFYVE9	0.355535417105126	1	0.360712402404347	1	0.590699069374169	0.999373714722608	0.300912462795869	0.774600182636694	0.301558093390278	0.317792085740853	0.126568643354844	0.286294503130417	-0.0162339923505757
chr1	52416671	52416720	50	+	utr3	PRPF38A	0.208819043193818	1	0.361519926627751	1	0.59452853501194	0.999373714722608	0.0737092119478705	0.656007561162849	0.230011673775192	0.106523384223187	0.411220860889783	0.600061983431694	0.123488289552005
chr1	52417812	52418110	299	+	utr3	PRPF38A	0.892600763626575	1	0.796376400970303	1	0.68489811979641	0.999373714722608	0.360644390182577	0.795454912537278	-0.352557170376126	0.106523384223187	0.411220860889783	0.600061983431694	-0.459080554599314
chr1	52608455	52608852	398	+	utr3	GPX7	0.633382491759468	1	0.81608071247998	1	0.911541415282104	0.999373714722608	0.499423589898926	0.841435526323335	0.0144586910321529	0.22248240692569	0.127196543595948	0.287241863586248	-0.208023715893537
chr1	52771137	52771337	201	+	exon	ZYG11B	0.447088056398107	1	0.549130645142458	1	0.57817244441571	0.999373714722608	0.0390757855141984	0.640197255599357	1.09813141602534	0.242244134855452	0.417258707127492	0.605065704834706	0.85588728116989
chr1	52771437	52771687	251	+	exon	ZYG11B	0.868965851080052	1	0.792263267130166	1	0.69069641471026	0.999373714722608	0.818263318150542	0.945419837899365	0.835338098025431	0.242244134855452	0.417258707127492	0.605065704834706	0.593093963169979
chr1	52857118	52857268	151	+	exon	ZYG11A	0.667377209436804	1	0.579761105561152	1	0.753561379770823	0.999373714722608	0.991209580248061	0.999238068299664	0.489329515819956	0.181072265017713	0.279148656330533	0.476335705176849	0.308257250802244
chr1	52857517	52860748	3232	+	utr5	ZYG11A	0.00472495966250923	1	0.0188291100876234	1	0.119664287142103	0.999373714722608	0.00824826923833288	0.571748969793884	0.409006288985959	0.181072265017713	0.279148656330533	0.476335705176849	0.227934023968247
chr1	52893051	52893350	300	+	utr3	ZYG11A	0.565056695095666	1	0.457083245552719	1	0.650611445431283	0.999373714722608	0.795187076764694	0.936144439454955	-0.185737666454823	0.181072265017713	0.279148656330533	0.476335705176849	-0.366809931472535
chr1	52894299	52894449	151	+	utr3	ZYG11A	0.0451387688229941	1	0.0549468749769084	1	0.345344557926533	0.999373714722608	0.627585457251779	0.881583303657281	-0.634043389832333	0.181072265017713	0.279148656330533	0.476335705176849	-0.815115654850045
chr1	52994813	52995062	250	+	utr3	SCP2	0.817720744025306	1	0.752292432363133	1	0.90086630385646	0.999373714722608	0.966183241254888	0.993681341264729	0.0802958839262498	0.544376924762852	0.0373105485604796	0.132206726111671	-0.464081040836602
chr1	52995310	52995459	150	+	utr3	SCP2	0.110103493922975	1	0.0948666540831023	1	0.13105664681004	0.999373714722608	0.0832088459760154	0.658779336440648	-0.175111988497876	0.544376924762852	0.0373105485604796	0.132206726111671	-0.719488913260728
chr1	52995559	52995708	150	+	utr3	SCP2	0.500609507252155	1	0.526768501770912	1	0.664385522023925	0.999373714722608	0.396398878964608	0.808258891873977	0.624657985886024	0.544376924762852	0.0373105485604796	0.132206726111671	0.0802810611231719
chr1	53073143	53073293	151	+	exon	PODN	0.0360054731904234	1	0.0353686049968769	1	0.0316431582164285	0.999373714722608	0.143209359959251	0.693342961051931	0.332076363869161	-0.0485202965275329	0.812355586910526	0.894588591069258	0.380596660396694
chr1	53085102	53085152	51	+	utr3	PODN	0.509838800460904	1	0.487081763805429	1	0.550409613586837	0.999373714722608	0.235622235277852	0.744952430708126	-0.190247176288335	-0.0485202965275329	0.812355586910526	0.894588591069258	-0.141726879760803
chr1	53210076	53210325	250	+	utr3	CPT2	0.514930735743872	1	0.367785070032203	1	0.773426699328618	0.999373714722608	0.358593378904075	0.795020574970483	0.256466774930229	0.081204423436067	0.49434944901267	0.671319158692868	0.175262351494162
chr1	53210475	53210773	299	+	utr3	CPT2	0.396181575485353	1	0.283067194412939	1	0.752410705769558	0.999373714722608	0.582548193702998	0.86561856584979	-0.00155511446135432	0.081204423436067	0.49434944901267	0.671319158692868	-0.0827595378974213
chr1	53210873	53211072	200	+	utr3	CPT2	0.462563453145083	1	0.239898109681155	1	0.699826129484107	0.999373714722608	0.667121499195458	0.895563981477042	-0.104618427032864	0.081204423436067	0.49434944901267	0.671319158692868	-0.185822850468931
chr1	53213898	53214048	151	+	utr3	CPT2	0.797626216858176	1	0.975241294696903	1	0.942175719383755	0.999373714722608	0.248743880412901	0.751243879746577	-0.519911311885035	0.081204423436067	0.49434944901267	0.671319158692868	-0.601115735321102
chr1	53952097	53952244	148	+	exon	LRRC42	0.720610089704002	1	0.574325559793293	1	0.815558360841046	0.999373714722608	0.367452077126855	0.797866528027933	0.431472384778419	0.237346287128885	0.18644825488538	0.368311336987705	0.194126097649534
chr1	53967824	53967971	148	+	utr3	LRRC42	0.998607010741946	1	0.776555708914409	1	0.903579295847906	0.999373714722608	0.536883420021256	0.851367639348784	-0.338120809651042	0.237346287128885	0.18644825488538	0.368311336987705	-0.575467096779927
chr1	54096428	54096877	450	+	utr3	TCEANC2	0.906299103954872	1	0.909953603129389	1	0.981691481289552	0.999373714722608	0.280326388590348	0.765466943821606	0.571365994008565	0.28448296780643	0.00532574139882593	0.0377245286673962	0.286883026202135
chr1	54609105	54609404	300	+	utr3	ACOT11	0.955320481060691	1	0.851259929860398	1	0.904442109283709	0.999373714722608	0.321080344978272	0.779548648903812	-0.583355921386802	-0.0817383386991593	0.647373374201511	0.785693981193745	-0.501617582687643
chr1	54609653	54609952	300	+	utr3	ACOT11	0.899214731271441	1	0.662865579061406	1	0.859780573018019	0.999373714722608	0.905215299078824	0.976453409454092	-0.418899752646516	-0.0817383386991593	0.647373374201511	0.785693981193745	-0.337161413947357
chr1	54610201	54610251	51	+	utr3	ACOT11	0.972772288121004	1	0.851137219706651	1	0.937544277405799	0.999373714722608	0.938951801367413	0.985093773485229	-0.777208161088357	-0.0817383386991593	0.647373374201511	0.785693981193745	-0.695469822389198
chr1	54741709	54742309	601	+	utr3	MROH7-TTC4	0.34044109440759	1	0.182317608133098	1	0.293088574514815	0.999373714722608	0.705853872999521	0.909470190266075	-0.359087607147506	NA	NA	NA	NA
chr1	55039598	55039648	51	+	utr5	PCSK9	0.445938278615092	1	0.491029566654517	1	0.321472686353904	0.999373714722608	0.153691200765521	0.704062728679535	0.0556722186641038	-0.0522252739032931	0.861712705323926	0.924637306304941	0.107897492567397
chr1	55063856	55064005	150	+	utr3	PCSK9	0.975117447175237	1	0.971568537560717	1	0.906384460243519	0.999373714722608	0.395293906539905	0.808141438771422	-0.0347680646905722	-0.0522252739032931	0.861712705323926	0.924637306304941	0.0174572092127209
chr1	55064205	55064653	449	+	utr3	PCSK9	0.898294689494543	1	0.976227283445864	1	0.866517816881783	0.999373714722608	0.29358240845541	0.771760163789884	-0.0837063670128634	-0.0522252739032931	0.861712705323926	0.924637306304941	-0.0314810931095703
chr1	56917730	56918074	345	+	utr3	C8A	0.258426736911323	1	0.207488761242726	1	0.206824900967351	0.999373714722608	0.728594606193478	0.917626311454088	-1.4596587782978	-0.238697686624634	0.199590912921308	0.384904959045174	-1.22096109167317
chr1	61088333	61088632	300	+	exon	NFIA	0.702732835100977	1	0.640492503234816	1	0.700953125158342	0.999373714722608	0.610826685173604	0.875143158273355	-0.0534323482532943	-0.239772386374612	0.229677881948355	0.421956559708112	0.186340038121318
chr1	61455363	61455512	150	+	utr3	NFIA	0.400538940526863	1	0.475356894247817	1	0.600857794004082	0.999373714722608	0.113156323084945	0.678425590990885	0.77309652366407	-0.239772386374612	0.229677881948355	0.421956559708112	1.01286891003868
chr1	61455612	61455712	101	+	utr3	NFIA	0.46176280188483	1	0.408386435940588	1	0.518283657414906	0.999373714722608	0.412039841417872	0.814029930606039	-0.311335775177297	-0.239772386374612	0.229677881948355	0.421956559708112	-0.0715633888026843
chr1	62444883	62445131	249	+	exon	USP1	0.548843641014259	1	0.447226286977968	1	0.107370849261369	0.999373714722608	0.914515076592811	0.978474277010794	-1.18123079360862	-0.144207450054063	0.556454922234042	0.719530898630761	-1.03702334355456
chr1	62445329	62445379	51	+	exon	USP1	0.920514502557901	1	0.821034905536598	1	0.634638928442357	0.999373714722608	0.634116878779971	0.884120209279166	-0.361800299430895	-0.144207450054063	0.556454922234042	0.719530898630761	-0.217592849376832
chr1	62450317	62450416	100	+	exon	USP1	0.680173795252945	1	0.633707858017765	1	0.621147895597306	0.999373714722608	0.505907698487382	0.842815575381846	0.00192162888550494	-0.144207450054063	0.556454922234042	0.719530898630761	0.146129078939568
chr1	62450515	62450763	249	+	exon	USP1	0.385119635620022	1	0.352074695639806	1	0.327987783265999	0.999373714722608	0.896195934815581	0.973862152209713	-0.259474147253618	-0.144207450054063	0.556454922234042	0.719530898630761	-0.115266697199555
chr1	62816723	62819067	2345	+	exon	ATG4C	0.919838863749784	1	0.975631341374609	1	0.897887200438224	0.999373714722608	0.660404894217048	0.89353589965373	0.48953188258504	0.283919533540112	0.364146788976697	0.557237405244197	0.205612349044928
chr1	63659746	63659896	151	+	utr3	PGM1	0.860966372922835	1	0.682421578783188	1	0.841959970492323	0.999373714722608	0.447386923664298	0.825297380238412	-0.293530416028274	0.179973334397419	0.332915742051036	0.529738601888319	-0.473503750425694
chr1	64142844	64142943	100	+	utr3	ROR1	0.995645121881268	1	0.989026706482442	1	0.8733095269831	0.999373714722608	0.987070238809204	0.998783088448522	-0.45122353235577	0.0811420117715024	0.768775039821767	0.867007002223121	-0.532365544127272
chr1	64143043	64143093	51	+	utr3	ROR1	0.713203715553109	1	0.683900618532329	1	0.824929219268996	0.999373714722608	0.798456038586099	0.937112956873018	-0.989449303134682	0.0811420117715024	0.768775039821767	0.867007002223121	-1.07059131490618
chr1	64177569	64177619	51	+	exon	ROR1	0.143190438681499	1	0.108564252693898	1	0.285074443514515	0.999373714722608	0.769785157337967	0.928146150912059	-0.254257781957874	0.0811420117715024	0.768775039821767	0.867007002223121	-0.335399793729377
chr1	64178763	64178862	100	+	utr3	ROR1	0.599156296775175	1	0.581042927772301	1	0.628521966176278	0.999373714722608	0.985546471502838	0.998783088448522	-0.90047562467348	0.0811420117715024	0.768775039821767	0.867007002223121	-0.981617636444982
chr1	64179011	64179210	200	+	utr3	ROR1	0.0952265583124792	1	0.0963239292512334	1	0.059595974779923	0.999373714722608	0.101672188785996	0.671784757073735	-1.62965105181143	0.0811420117715024	0.768775039821767	0.867007002223121	-1.71079306358293
chr1	64691410	64692259	850	+	utr3	CACHD1	0.996014634532169	1	0.854029727458893	1	0.993738678875398	0.999373714722608	0.454207445187516	0.826730921241203	0.842808484284675	1.26196880843174	2.7140980934608e-09	4.31668254771295e-06	-0.419160324147067
chr1	64777826	64777975	150	+	exon	RAVER2	0.858094882834859	1	0.795627565932386	1	0.841069538382984	0.999373714722608	0.686148005023118	0.903125271512217	1.05312660727261	0.502749401949602	0.0447669454956171	0.148499029294902	0.550377205323009
chr1	64831143	64831192	50	+	utr3	RAVER2	0.0455469534792807	1	0.0427948337874605	1	0.14107885911346	0.999373714722608	0.111688500504595	0.675365547627031	-0.2113220551111	0.502749401949602	0.0447669454956171	0.148499029294902	-0.714071457060702
chr1	64832983	64833083	101	+	utr3	RAVER2	0.84633386147716	1	0.905882586612672	1	0.937829545605735	0.999373714722608	0.101180138577374	0.671784757073735	-0.704500690836572	0.502749401949602	0.0447669454956171	0.148499029294902	-1.20725009278617
chr1	65432417	65432466	50	+	utr3	LEPROT	0.906449834363571	1	0.768075708881405	1	0.708374859255387	0.999373714722608	0.573942650510669	0.861679058911969	-0.00743812481051162	0.139836395410543	0.436271731252376	0.622235486663746	-0.147274520221055
chr1	66984632	66984832	201	+	exon	MIER1	0.702805982911176	1	0.641948071704659	1	0.414245938910209	0.999373714722608	0.938298525401124	0.985093773485229	0.168139359457892	-0.0349900473069488	0.913555829853162	0.953857999597658	0.203129406764841
chr1	67685258	67685307	50	+	utr5	GADD45A	0.986938381808649	1	0.955476027848915	1	0.956579066562903	0.999373714722608	0.724720178532971	0.916089666816455	0.272935810964715	0.0249806964751276	0.872163019842525	0.930202550983938	0.247955114489587
chr1	67687747	67688043	297	+	utr3	GADD45A	0.870675087202547	1	0.882438940180519	1	0.886303478689444	0.999373714722608	0.541635796126292	0.853140248362187	-0.141098758227876	0.0249806964751276	0.872163019842525	0.930202550983938	-0.166079454703003
chr1	70250406	70250859	454	+	utr3	SRSF11	0.914259324734309	1	0.779322052844879	1	0.476570574712796	0.999373714722608	0.815227271429327	0.944046902310666	-0.982116390454532	-0.636429003597585	0.0299084001642524	0.114472173160047	-0.345687386856947
chr1	70367812	70367861	50	+	utr3	HHLA3	0.863728443802838	1	0.745587452564101	1	0.810108990562044	0.999373714722608	0.535537572568717	0.851271804112936	-0.771333927314933	-0.328835475464171	0.0507489346888614	0.16129993803253	-0.442498451850762
chr1	75786770	75786820	51	+	exon	RABGGTB	0.635007651793803	1	0.575556273930465	1	0.688440867455983	0.999373714722608	0.0183054639195385	0.581572762069067	-0.294873670331834	-0.170286628539225	0.481075541719872	0.660692074143997	-0.124587041792609
chr1	78013231	78013530	300	+	exon	DNAJB4	0.655532503189757	1	0.608131113493333	1	0.579923002275384	0.999373714722608	0.909078742974367	0.977428131534001	0.48384917643022	0.528975751236915	0.0296168007278568	0.113786001592311	-0.0451265748066954
chr1	81943069	81943665	597	+	exon	ADGRL2	0.88759870154736	1	0.834496511652867	1	0.936884577717454	0.999373714722608	0.843476102421756	0.953458030358786	1.19596080583773	0.841373422512615	0.00836109813257417	0.050651180207958	0.354587383325117
chr1	81990448	81991691	1244	+	utr3	ADGRL2	0.956048105873541	1	0.949073113912546	1	0.994550142074231	0.999373714722608	0.370807479431278	0.798079790994572	0.259408996741354	0.841373422512615	0.00836109813257417	0.050651180207958	-0.581964425771261
chr1	84479308	84479358	51	+	exon	RPF1	0.498057440296558	1	0.626763111653476	1	0.940602432187707	0.999373714722608	0.0573057004690887	0.647238137664871	-0.433610048180132	-0.342413727981067	0.0682444779936578	0.193582854376916	-0.0911963201990659
chr1	85583177	85583275	99	+	utr3	CYR61	0.975398303761162	1	0.971517394463289	1	0.895601161040333	0.999373714722608	0.64969985113412	0.889797755153642	0.388107216564361	0.870214230940931	0.256399318759966	0.45196679087162	-0.48210701437657
chr1	86743198	86743298	101	+	utr3	SH3GLB1	0.485074317263741	1	0.669372298276709	1	0.951022998145227	0.999373714722608	0.303102972922962	0.774600182636694	0.0760099057196411	0.225255348903145	0.223200230795574	0.41394452612743	-0.149245443183504
chr1	87104664	87104813	150	+	utr3	HS2ST1	0.970188092266947	1	0.866826538366082	1	0.851858111526825	0.999373714722608	0.34056054155888	0.788425538381166	0.964080845029149	0.370483020042202	0.211310399565876	0.398883753760479	0.593597824986947
chr1	87328966	87329116	151	+	utr5	LMO4	0.418584933523086	1	0.524771023968422	1	0.824521766509318	0.999373714722608	0.0287608797082171	0.629297475947016	0.480694739216	0.308014107413759	0.023641539493554	0.0984493293240911	0.172680631802241
chr1	87344935	87345085	151	+	utr3	LMO4	0.678722688606058	1	0.520926835103157	1	0.638673782952399	0.999373714722608	0.898103775764472	0.974806019631444	-0.0816322271010888	0.308014107413759	0.023641539493554	0.0984493293240911	-0.389646334514848
chr1	88833307	88833607	301	+	utr3	PKN2	0.675164366192365	1	0.601364846222714	1	0.2729099270845	0.999373714722608	0.84119209339821	0.953034323065163	0.502065916969935	0.620426509925201	0.0486845998822874	0.156828044746385	-0.118360592955267
chr1	89582892	89582942	51	+	exon	LRRC8B	0.0890651876537069	1	0.088355268720071	1	0.223573954526357	0.999373714722608	0.105328644391006	0.671784757073735	0.553418019078584	0.583525852973826	0.0201422531939575	0.0883171722933733	-0.0301078338952421
chr1	89583841	89583991	151	+	utr3	LRRC8B	0.872062688026961	1	0.827357913714765	1	0.83324687113856	0.999373714722608	0.246293488654787	0.750950246303269	0.759991261778024	0.583525852973826	0.0201422531939575	0.0883171722933733	0.176465408804198
chr1	89584190	89584640	451	+	utr3	LRRC8B	0.6940679287586	1	0.658830918274021	1	0.689332437280728	0.999373714722608	0.636971175333261	0.885025511361966	0.81530964816661	0.583525852973826	0.0201422531939575	0.0883171722933733	0.231783795192783
chr1	89592920	89593120	201	+	utr3	LRRC8B	0.820721958255051	1	0.754643771986883	1	0.690270425287074	0.999373714722608	0.476594497953794	0.832880955761775	-0.122089492714977	0.583525852973826	0.0201422531939575	0.0883171722933733	-0.705615345688803
chr1	89593370	89593420	51	+	utr3	LRRC8B	0.259138690063736	1	0.204224328704636	1	0.311451899372879	0.999373714722608	0.265473416536376	0.759172881192424	-1.34597079889413	0.583525852973826	0.0201422531939575	0.0883171722933733	-1.92949665186796
chr1	89713443	89713543	101	+	exon	LRRC8C	0.624321721958511	1	0.657799317919912	1	0.590286861326843	0.999373714722608	0.733645096335799	0.918806158244866	0.388078493793508	0.4916272050036	0.0886076626331164	0.227803905464607	-0.103548711210092
chr1	89713792	89713842	51	+	exon	LRRC8C	0.864745955944045	1	0.792856891560438	1	0.776914529762428	0.999373714722608	0.373905882346288	0.799897323917668	0.758509618862004	0.4916272050036	0.0886076626331164	0.227803905464607	0.266882413858405
chr1	89714490	89714640	151	+	exon	LRRC8C	0.861078829352966	1	0.820843965918773	1	0.925909354341097	0.999373714722608	0.0867401396659724	0.663534247302244	0.258103630916293	0.4916272050036	0.0886076626331164	0.227803905464607	-0.233523574087307
chr1	89714840	89714989	150	+	utr3	LRRC8C	0.773926241166491	1	0.767323037619642	1	0.807424296821707	0.999373714722608	0.965518775196236	0.993473971026662	-0.0951418971666104	0.4916272050036	0.0886076626331164	0.227803905464607	-0.58676910217021
chr1	89933344	89933443	100	+	exon	LRRC8D	0.952977294760966	1	0.846591999683988	1	0.994543141187034	0.999373714722608	0.0704883139497032	0.655021554300614	0.837661143655386	0.460558759019679	0.019721277991538	0.0871974412887897	0.377102384635707
chr1	89933542	89933591	50	+	exon	LRRC8D	0.745656388385389	1	0.66332359968575	1	0.750253819780507	0.999373714722608	0.921521282375437	0.979796914991879	0.663950966342189	0.460558759019679	0.019721277991538	0.0871974412887897	0.20339220732251
chr1	89933691	89933789	99	+	exon	LRRC8D	0.920030804066322	1	0.849616495336672	1	0.985160454348051	0.999373714722608	0.902488820845766	0.975874045938705	0.923946993639051	0.460558759019679	0.019721277991538	0.0871974412887897	0.463388234619372
chr1	89933938	89934087	150	+	exon	LRRC8D	0.721898739288514	1	0.639291856506249	1	0.773488364522474	0.999373714722608	0.878561126004972	0.967372601554928	0.67457817894613	0.460558759019679	0.019721277991538	0.0871974412887897	0.214019419926451
chr1	89934433	89935225	793	+	exon	LRRC8D	0.642570372885898	1	0.562280812094004	1	0.651873829938441	0.999373714722608	0.811581753620844	0.942571276997696	0.294474730259386	0.460558759019679	0.019721277991538	0.0871974412887897	-0.166084028760293
chr1	89935324	89935769	446	+	utr3	LRRC8D	0.526527445990173	1	0.42266228638975	1	0.384118331755502	0.999373714722608	0.930338602086191	0.982731285732957	-0.46799799761296	0.460558759019679	0.019721277991538	0.0871974412887897	-0.92855675663264
chr1	90027444	90027593	150	+	utr3	ZNF326	0.808632671762001	1	0.952254968251802	1	0.76117512509864	0.999373714722608	0.426126681207497	0.819753469449626	-0.411353325574196	-0.291029062325542	0.272867896224618	0.46944612390789	-0.120324263248654
chr1	91524085	91524282	198	+	exon	CDC7	0.903379130918171	1	0.834676418801908	1	0.942107920303694	0.999373714722608	0.0615381805021439	0.650120842154391	0.550106483478676	0.460969076558253	0.127775129779767	0.287849978390548	0.089137406920423
chr1	91950076	91950126	51	+	utr5	BRDT	0.211141881926963	1	0.235334627751994	1	0.339095567980822	0.999373714722608	0.10266212776195	0.671784757073735	-0.248122326972095	-0.458800171697414	0.1615255356543	0.335263155046514	0.210677844725319
chr1	92324311	92324361	51	+	exon	RPAP2	0.938606236383883	1	0.87943502045839	1	0.829790083597456	0.999373714722608	0.733665623950846	0.918806158244866	-0.101556760258939	-0.203607433891477	0.484897128619967	0.663732331027974	0.102050673632537
chr1	92387614	92387714	101	+	utr3	RPAP2	0.421925975155452	1	0.509017012138069	1	0.700200429917568	0.999373714722608	0.323553101237621	0.780186410126262	-0.130681801649928	-0.203607433891477	0.484897128619967	0.663732331027974	0.0729256322415485
chr1	92388513	92388613	101	+	utr3	RPAP2	0.297645455878936	1	0.262800876376997	1	0.234463071976554	0.999373714722608	0.118814051859594	0.678930403077788	-1.12108784079293	-0.203607433891477	0.484897128619967	0.663732331027974	-0.917480406901457
chr1	92389013	92389113	101	+	utr3	RPAP2	0.908498236911247	1	0.952177779579955	1	0.930814972553556	0.999373714722608	1	1	-0.119925211430421	-0.203607433891477	0.484897128619967	0.663732331027974	0.0836822224610554
chr1	92393910	92394010	101	+	utr3	RPAP2	0.441918613499528	1	0.410192761521308	1	0.386806767413072	0.999373714722608	0.584384859327886	0.866380983184102	-0.712139433734163	-0.203607433891477	0.484897128619967	0.663732331027974	-0.508531999842687
chr1	93136748	93137045	298	+	utr3	MTF2	0.899631460114822	1	0.799445421580343	1	0.592516498514645	0.999373714722608	0.311507348735575	0.775322531441682	-0.768251319133236	-0.246357948478728	0.403250192280912	0.593524711146028	-0.521893370654508
chr1	93346488	93346838	351	+	utr5	DR1	0.585836497064789	1	0.836058074610002	1	0.896811841281079	0.999373714722608	0.141447427477008	0.691049573461032	0.338693066319874	0.0482457459611884	0.713028592698734	0.832327600769113	0.290447320358685
chr1	93553212	93553312	101	+	utr3	FNBP1L	0.808001665912738	1	0.773087119445637	1	0.873660306370637	0.999373714722608	0.516814979941333	0.847849135221308	0.63799611858495	0.775974440996978	0.0161652548347614	0.0769000104187816	-0.137978322412028
chr1	93602315	93605427	3113	+	exon	RP5-1033H22.2	0.84673904922315	1	0.68933918157542	1	0.776512137381256	0.999373714722608	0.661725183270004	0.894001605675534	-0.200777742972936	-0.0730986144358664	0.671296538793656	0.802964227926812	-0.12767912853707
chr1	95244445	95244646	202	+	utr3	TMEM56-RWDD3	0.165394123969106	1	0.1507879717827	1	0.135624445644045	0.999373714722608	0.229647997625929	0.743008505393082	0.0971641555856885	-0.554307035281651	0.569116579454938	NA	0.651471190867339
chr1	99688951	99689201	251	+	exon	PALMD	0.927828797927012	1	0.970034344276973	1	0.830832429247415	0.999373714722608	0.708086952409952	0.910179437899253	-0.646493791931821	-0.583213924522217	0.160778117250284	0.33426436106667	-0.0632798674096038
chr1	99689351	99689401	51	+	exon	PALMD	0.669674396275886	1	0.638479851664133	1	0.599154197482157	0.999373714722608	0.339815866972997	0.788425538381166	-0.985328319377043	-0.583213924522217	0.160778117250284	0.33426436106667	-0.402114394854825
chr1	100082180	100082230	51	+	utr3	MFSD14A	0.655354216348537	1	0.777576051947164	1	0.784054062516064	0.999373714722608	0.396160198351284	0.808258891873977	0.914796549422354	0.822730523095039	0.000146683920970988	0.00363012272054445	0.0920660263273151
chr1	101086969	101087069	101	+	exon	RP11-421L21.3	0.887780884019332	1	0.793970671813805	1	0.868789642488604	0.999373714722608	0.490385653815608	0.83928331192633	-0.674387991177892	0.0321873318392242	0.885585902793584	0.938120992981952	-0.706575323017116
chr1	107056778	107057222	445	+	exon	PRMT6	0.351820549769488	1	0.497450327605127	1	0.589202824391956	0.999373714722608	0.094140027113109	0.665092294463078	0.736623206775806	0.725681482364675	7.78406243358187e-05	0.00241837913612853	0.0109417244111305
chr1	107057370	107057468	99	+	exon	PRMT6	0.434968018191128	1	0.539899156758821	1	0.654414545132959	0.999373714722608	0.146795053113802	0.695562740116315	0.562206818013895	0.725681482364675	7.78406243358187e-05	0.00241837913612853	-0.16347466435078
chr1	107057715	107057962	248	+	utr3	PRMT6	0.624658104696215	1	0.540072358284169	1	0.710549471065091	0.999373714722608	0.799288236661314	0.9371898112637	0.580237841446527	0.725681482364675	7.78406243358187e-05	0.00241837913612853	-0.145443640918148
chr1	108699417	108700013	597	+	exon	PRPF38B	0.914942749247124	1	0.942675068664506	1	0.645545830875852	0.999373714722608	0.554922450522317	0.856762332849146	-0.783291997883585	-0.587018337138091	0.0464758123575528	0.151907583972344	-0.196273660745493
chr1	108929746	108929946	201	+	utr3	GPSM2	0.209240840778906	1	0.198248692474729	1	0.149283871640571	0.999373714722608	0.0547920967836796	0.643161814771872	-0.576005798478357	0.272134749812679	0.293250555148047	0.490352545353601	-0.848140548291035
chr1	108932346	108932446	101	+	utr3	GPSM2	0.396647379675974	1	0.330122622341724	1	0.470548955882819	0.999373714722608	0.555236530524477	0.856974396769786	-0.479490338433334	0.272134749812679	0.293250555148047	0.490352545353601	-0.751625088246013
chr1	109094598	109094747	150	+	utr3	TMEM167B	0.781185405645875	1	0.939126672304013	1	0.980315536144052	0.999373714722608	0.104826955997701	0.671784757073735	0.435683421698616	0.268167201459487	0.122906057731787	0.281074560899851	0.167516220239129
chr1	109214734	109215033	300	+	exon	SARS	0.590396015191551	1	0.758449637289649	1	0.793911218684598	0.999373714722608	0.301614645463566	0.774600182636694	0.536335595009876	0.148067915605284	0.371390328635742	0.564239894941278	0.388267679404593
chr1	109237870	109238119	250	+	utr3	SARS	0.878983515250232	1	0.986354662369186	1	0.920984465991409	0.999373714722608	0.42658027260132	0.819817237369496	-0.349137306953449	0.148067915605284	0.371390328635742	0.564239894941278	-0.497205222558732
chr1	109250669	109251019	351	+	exon	CELSR2	0.904061952260174	1	0.996785934826747	1	0.985248293928723	0.999373714722608	0.558214435143169	0.857477605050658	0.0152735926117786	0.263670677315249	0.127741831857473	0.287849978390548	-0.24839708470347
chr1	109251269	109251619	351	+	exon	CELSR2	0.818494730431986	1	0.657206227998978	1	0.787245516437436	0.999373714722608	0.833954863844633	0.950403034373509	0.319385518036567	0.263670677315249	0.127741831857473	0.287849978390548	0.0557148407213179
chr1	109251769	109251919	151	+	exon	CELSR2	0.232110523524846	1	0.274982602383915	1	0.519018286806553	0.999373714722608	0.0789498016717215	0.657720418929238	0.309858504930558	0.263670677315249	0.127741831857473	0.287849978390548	0.0461878276153092
chr1	109252069	109252369	301	+	exon	CELSR2	0.749721039351415	1	0.636858055471204	1	0.83784937506643	0.999373714722608	0.844325715218045	0.95371528059545	0.450028685632007	0.263670677315249	0.127741831857473	0.287849978390548	0.186358008316758
chr1	109252619	109253118	500	+	exon	CELSR2	0.685548883697024	1	0.594679381672785	1	0.82770678943112	0.999373714722608	0.878698341330971	0.967442547018327	0.461512721217984	0.263670677315249	0.127741831857473	0.287849978390548	0.197842043902735
chr1	109253218	109253368	151	+	exon	CELSR2	0.834756368953123	1	0.881955263074806	1	0.820479830351791	0.999373714722608	0.236913360306803	0.744987358817753	0.195926483002758	0.263670677315249	0.127741831857473	0.287849978390548	-0.067744194312491
chr1	109259010	109259060	51	+	exon	CELSR2	0.922511743379357	1	0.931851866297372	1	0.955842676099047	0.999373714722608	0.66940997862162	0.896690540291184	0.214693671846711	0.263670677315249	0.127741831857473	0.287849978390548	-0.0489770054685376
chr1	109274250	109274850	601	+	utr3	CELSR2	0.997263938120383	1	0.93482180718506	1	0.914214923409001	0.999373714722608	0.50076713963313	0.841435526323335	-0.0122560218142519	0.263670677315249	0.127741831857473	0.287849978390548	-0.275926699129501
chr1	109491277	109491526	250	+	utr3	ATXN7L2	0.684145844289141	1	0.789869630401975	1	0.905485247034037	0.999373714722608	0.0437823885149147	0.640197255599357	-0.428200879166686	-0.308457999753567	0.040964392691975	0.140281856969208	-0.119742879413119
chr1	109496050	109496349	300	+	utr3	CYB561D1	0.485012071744955	1	0.585246532905682	1	0.669733541232323	0.999373714722608	0.0770768470917439	0.657720418929238	0.649120317353545	0.376740401278867	0.0455244173496358	0.149994320154036	0.272379916074679
chr1	109592397	109592647	251	+	utr3	GNAI3	0.648775651943516	1	0.586995990519548	1	0.477549353966705	0.999373714722608	0.693738315624516	0.905271914336885	0.351457636227647	0.309400880372797	0.235699313417183	0.428784392267328	0.0420567558548504
chr1	109665338	109665387	50	+	utr3	GSTM4	0.417780450150775	1	0.425925722727107	1	0.550233431056056	0.999373714722608	0.587017417301392	0.867210461545509	-0.684534800192799	-0.0418787104445973	0.773065007315167	0.869778035667025	-0.642656089748202
chr1	109923294	109923841	548	+	exon	CSF1	0.723034127156133	1	0.638379408426342	1	0.724545060295073	0.999373714722608	0.17179297643108	0.714896485120475	0.653216778301647	0.64748002612072	0.00668497871259811	0.0435866458448902	0.00573675218092706
chr1	109928954	109929799	846	+	utr3	CSF1	0.853998863605723	1	0.986370732451127	1	0.857905637320851	0.999373714722608	0.351044886465667	0.792947800306967	0.412682088656789	0.64748002612072	0.00668497871259811	0.0435866458448902	-0.234797937463931
chr1	110053770	110053969	200	+	utr3	STRIP1	0.89755786322694	1	0.682791140063021	1	0.86298646052469	0.999373714722608	0.358728784840852	0.795020574970483	0.121203523999846	0.337433649331791	0.0297220576371447	0.114054870363416	-0.216230125331945
chr1	110223129	110223279	151	+	exon	KCNC4	0.654566989033701	1	0.770896964813083	1	0.748982605644435	0.999373714722608	0.387206849955879	0.80543391708776	0.471458035269114	0.389550641765342	0.0430523948260929	0.144804875703665	0.0819073935037716
chr1	110223529	110223679	151	+	exon	KCNC4	0.0307835292126784	1	0.0174962581022925	1	0.19635366030973	0.999373714722608	0.187909288735493	0.72843907631398	0.0394054423659337	0.389550641765342	0.0430523948260929	0.144804875703665	-0.350145199399409
chr1	110223929	110224079	151	+	exon	KCNC4	0.560896950459274	1	0.594442620218377	1	0.5849438229674	0.999373714722608	0.197339973504409	0.733121690333332	-0.0989319266897527	0.389550641765342	0.0430523948260929	0.144804875703665	-0.488482568455095
chr1	110233051	110233151	101	+	utr3	KCNC4	0.538609322777454	1	0.607902011802838	1	0.684722491742673	0.999373714722608	0.203985436326274	0.735939790178225	-0.128024634206702	0.389550641765342	0.0430523948260929	0.144804875703665	-0.517575275972044
chr1	110339996	110340493	498	+	exon	RBM15	0.649932392515955	1	0.566217727222156	1	0.620360155999431	0.999373714722608	0.907387268638334	0.977126760714485	0.0555328980798046	0.133180984054133	0.46299310933487	0.645339250374036	-0.0776480859743285
chr1	110340791	110341337	547	+	exon	RBM15	0.46494835139887	1	0.619395224294949	1	0.595276205002655	0.999373714722608	0.0682939264999578	0.653924130574744	0.417495597381498	0.133180984054133	0.46299310933487	0.645339250374036	0.284314613327365
chr1	110341486	110341784	299	+	exon	RBM15	0.854550272582116	1	0.766512595099447	1	0.796604442781684	0.999373714722608	0.379520373360141	0.803588409331473	0.211980991819994	0.133180984054133	0.46299310933487	0.645339250374036	0.0788000077658604
chr1	110341983	110342231	249	+	exon	RBM15	0.389845891290416	1	0.521021594152065	1	0.555707263564645	0.999373714722608	0.10068726072774	0.671784757073735	0.229199958606966	0.133180984054133	0.46299310933487	0.645339250374036	0.0960189745528327
chr1	110347315	110347465	151	+	exon	LAMTOR5-AS1	0.982581535424407	1	0.869512083253559	1	0.858743703539255	0.999373714722608	0.515771493104292	0.847316324772969	0.246099297301976	0.224362689428715	0.283215727455801	0.48028700667565	0.0217366078732607
chr1	110347614	110347713	100	+	exon	LAMTOR5-AS1	0.691511506367127	1	0.745369581354893	1	0.786695408611046	0.999373714722608	0.508372865346465	0.843852051344199	0.28465658394368	0.224362689428715	0.283215727455801	0.48028700667565	0.0602938945149647
chr1	111765927	111767021	1095	+	utr3	DDX20	0.430262509851996	1	0.38324164590366	1	0.437939164057376	0.999373714722608	0.942699456503472	0.986209369034361	0.00358469524185882	0.551704190744874	0.00166955693989274	0.0181723922468592	-0.548119495503015
chr1	112456154	112456650	497	+	exon	CTTNBP2NL	0.425878040517964	1	0.378956348629822	1	0.447320694618504	0.999373714722608	0.556741498499493	0.857080521501586	0.194359061460599	0.471735232821111	0.027271738740678	0.108081419321151	-0.277376171360511
chr1	112456948	112457098	151	+	exon	CTTNBP2NL	0.596059091496016	1	0.589671639910556	1	0.679750832799349	0.999373714722608	0.974966380811981	0.996805979061267	0.615600274746681	0.471735232821111	0.027271738740678	0.108081419321151	0.14386504192557
chr1	112457247	112457495	249	+	utr3	CTTNBP2NL	0.356655013868151	1	0.424549918923578	1	0.47371432298992	0.999373714722608	0.0499892549469944	0.640197255599357	1.12201224445341	0.471735232821111	0.027271738740678	0.108081419321151	0.650277011632295
chr1	112700647	112700746	100	+	utr3	MOV10	0.802829707933409	1	0.633592404932763	1	0.850493139607844	0.999373714722608	0.521588622062432	0.848543818238527	-0.576442695234637	0.112576326571693	0.390496331577309	0.58229082957934	-0.68901902180633
chr1	112956665	112956814	150	+	exon	SLC16A1-AS1	0.775564830655425	1	0.705996425927795	1	0.797538836045764	0.999373714722608	0.468457148572183	0.830608526183568	0.0686432725290201	-0.521380343898695	0.00391413660897981	0.0310954236032073	0.590023616427716
chr1	112957014	112957314	301	+	exon	SLC16A1-AS1	0.300063879859599	1	0.352729489004068	1	0.464520642545573	0.999373714722608	0.173596733299175	0.717252877143635	0.442385434113481	-0.521380343898695	0.00391413660897981	0.0310954236032073	0.963765778012176
chr1	112957464	112957514	51	+	exon	SLC16A1-AS1	0.295503923953101	1	0.301616940804854	1	0.40487974825612	0.999373714722608	0.139586611020103	0.688886511733553	0.882763265304033	-0.521380343898695	0.00391413660897981	0.0310954236032073	1.40414360920273
chr1	112968175	112968275	101	+	exon	SLC16A1-AS1	0.638613226715568	1	0.551231522026371	1	0.787647142505766	0.999373714722608	0.519625079255675	0.848543818238527	-0.509127481708238	-0.521380343898695	0.00391413660897981	0.0310954236032073	0.0122528621904572
chr1	112968674	112968724	51	+	exon	SLC16A1-AS1	0.0599139031368944	1	0.0538198934540225	1	0.233901144587258	0.999373714722608	0.0457669677655951	0.640197255599357	-0.0744694386911653	-0.521380343898695	0.00391413660897981	0.0310954236032073	0.44691090520753
chr1	113123990	113124239	250	+	utr3	LRIG2	0.806189229751479	1	0.710306379672385	1	0.764189069663478	0.999373714722608	0.643296998311087	0.886800466813145	-0.0412320018255889	0.132444600352632	0.435158622814083	0.621465385481927	-0.173676602178221
chr1	113124538	113124638	101	+	utr3	LRIG2	0.441862067845917	1	0.547154860272039	1	0.755178472956044	0.999373714722608	0.359860512855811	0.795137925993011	-0.217174390293022	0.132444600352632	0.435158622814083	0.621465385481927	-0.349618990645653
chr1	113390749	113390799	51	+	utr5	MAGI3	0.931540184368333	1	0.969436566355056	1	0.964361465334268	0.999373714722608	0.536972673558013	0.851390045643577	0.0456947789855616	0.179254377283154	0.482359369200647	0.661891606523631	-0.133559598297592
chr1	113642091	113642340	250	+	exon	MAGI3	0.787939264673549	1	0.87483484176492	1	0.865480469444297	0.999373714722608	0.225206474182713	0.74194703081009	0.937046470448053	0.179254377283154	0.482359369200647	0.661891606523631	0.7577920931649
chr1	113683280	113683380	101	+	utr3	MAGI3	0.35326802251033	1	0.407732132926272	1	0.578488915167307	0.999373714722608	0.108738129685072	0.674090278190097	-0.176804827879025	0.179254377283154	0.482359369200647	0.661891606523631	-0.356059205162179
chr1	113683629	113683978	350	+	utr3	MAGI3	0.775543773792949	1	0.657586001283648	1	0.401666841679672	0.999373714722608	0.457738092299129	0.828332443342344	-0.871001084533924	0.179254377283154	0.482359369200647	0.661891606523631	-1.05025546181708
chr1	113684128	113684277	150	+	utr3	MAGI3	0.580508904429254	1	0.63921413200088	1	0.754502330851644	0.999373714722608	0.205567231771189	0.735939790178225	0.2634210736073	0.179254377283154	0.482359369200647	0.661891606523631	0.0841666963241466
chr1	113900197	113900247	51	+	exon	AP4B1-AS1	0.213108565237052	1	0.17788389419946	1	0.560761602256296	0.999373714722608	0.694115186501476	0.905271914336885	-0.0773070387628931	-0.386113939114699	0.458394036764831	0.641176508858968	0.308806900351806
chr1	113911493	113911942	450	+	exon	DCLRE1B	0.930386370467732	1	0.765717562076481	1	0.900501244670594	0.999373714722608	0.203541229855059	0.735124877699121	0.771697227652427	0.801793806767643	9.48329459285309e-05	0.00272253861734893	-0.0300965791152161
chr1	113912092	113912341	250	+	utr3	DCLRE1B	0.75416424226337	1	0.94128060892053	1	0.99101705339715	0.999373714722608	0.282853235199548	0.765598762237276	0.422620086226226	0.801793806767643	9.48329459285309e-05	0.00272253861734893	-0.379173720541417
chr1	113940440	113940589	150	+	exon	HIPK1	0.622421268967056	1	0.560697454432925	1	0.536411511807095	0.999373714722608	0.457686937793205	0.828332443342344	0.437554255323806	0.947272680552816	3.0287819174484e-06	0.000304884600019267	-0.50971842522901
chr1	113940789	113941138	350	+	exon	HIPK1	0.55035671210124	1	0.48037088932427	1	0.452199927937485	0.999373714722608	0.60377158125881	0.87268445660172	0.615427168497416	0.947272680552816	3.0287819174484e-06	0.000304884600019267	-0.3318455120554
chr1	113980998	113981592	595	+	exon	OLFML3	0.939599033386798	1	0.945261547706085	1	0.950330832700544	0.999373714722608	0.128587549226431	0.682568647707628	0.335253021360058	0.385696012505159	0.160199858054453	0.33346898295132	-0.050442991145101
chr1	115663705	115663954	250	+	exon	VANGL1	0.462353650109891	1	0.563351039048152	1	0.663290346329908	0.999373714722608	0.0149845883945773	0.571748969793884	0.57240294905451	0.703794319244863	4.21022828813149e-05	0.00163322628081224	-0.131391370190353
chr1	115691154	115691403	250	+	utr3	VANGL1	0.284539077211782	1	0.215454239842838	1	0.328168399305628	0.999373714722608	0.287791045835336	0.768684215362912	0.596063887018404	0.703794319244863	4.21022828813149e-05	0.00163322628081224	-0.107730432226459
chr1	115691503	115691851	349	+	utr3	VANGL1	0.997052603914178	1	0.848972468678396	1	0.923526909809762	0.999373714722608	0.645837293942451	0.887961027217121	0.645648251828576	0.703794319244863	4.21022828813149e-05	0.00163322628081224	-0.0581460674162868
chr1	116941866	116941916	51	+	exon	PTGFRN	0.661223853744381	1	0.744173439300569	1	0.932814757281607	0.999373714722608	0.00821236084671728	0.571748969793884	0.631944326196682	0.718343897779374	0.0001369758404638	0.00347641768717539	-0.0863995715826915
chr1	116949404	116949553	150	+	exon	PTGFRN	0.418413301295551	1	0.333590649930813	1	0.551676862820465	0.999373714722608	0.220437076172388	0.740901976724905	0.606350529870974	0.718343897779374	0.0001369758404638	0.00347641768717539	-0.111993367908399
chr1	116961372	116966911	5540	+	exon	PTGFRN	0.759649964371526	1	0.566503608598108	1	0.702528066795376	0.999373714722608	0.579855583961441	0.863847091814822	0.691922866574856	0.718343897779374	0.0001369758404638	0.00347641768717539	-0.0264210312045178
chr1	116967110	116967259	150	+	exon	PTGFRN	0.993988316045695	1	0.876560853032299	1	0.950680086385343	0.999373714722608	0.170854202627939	0.71434165965464	0.782492438968178	0.718343897779374	0.0001369758404638	0.00347641768717539	0.0641485411888048
chr1	116986934	116987232	299	+	utr3	PTGFRN	0.943846577375743	1	0.87520494518663	1	0.960029795739766	0.999373714722608	0.542829980613399	0.853140248362187	0.608446003127383	0.718343897779374	0.0001369758404638	0.00347641768717539	-0.10989789465199
chr1	116989118	116989217	100	+	utr3	PTGFRN	0.750562590006138	1	0.609559036079556	1	0.880827897733461	0.999373714722608	0.585153002213052	0.866726716953351	0.482450381741204	0.718343897779374	0.0001369758404638	0.00347641768717539	-0.23589351603817
chr1	117075136	117075286	151	+	exon	TTF2	0.400637201538398	1	0.373302918711515	1	0.656657700071733	0.999373714722608	0.859621736788262	0.959530971407178	0.399687108164932	0.431310851507919	0.00421571855635216	0.0325050203954606	-0.0316237433429876
chr1	117075435	117075535	101	+	exon	TTF2	0.673609716259664	1	0.597199485773436	1	0.795056459480318	0.999373714722608	0.771885116636606	0.92854885079221	0.482320355570198	0.431310851507919	0.00421571855635216	0.0325050203954606	0.0510095040622794
chr1	117367449	117367598	150	+	utr5	MAN1A2	0.75804114205326	1	0.759491783999543	1	0.664273646851358	0.999373714722608	0.598662453192209	0.870262058632722	0.488792113205206	-0.068609354560066	0.764910251339997	0.864964382048712	0.557401467765272
chr1	117367947	117368346	400	+	utr5	MAN1A2	0.737271696770531	1	0.677901384745678	1	0.507725513461101	0.999373714722608	0.634631877603825	0.88445482747475	0.232664100038485	-0.068609354560066	0.764910251339997	0.864964382048712	0.301273454598551
chr1	117368445	117402245	33801	+	exon	MAN1A2	0.246884069705415	1	0.291636072081105	1	0.518328756521028	0.999373714722608	0.0955881990600203	0.669358287285624	-0.517310631450752	-0.068609354560066	0.764910251339997	0.864964382048712	-0.448701276890686
chr1	117405551	117414718	9168	+	exon	MAN1A2	0.945238885752209	1	0.908351689616757	1	0.819857935096679	0.999373714722608	0.66073219878289	0.893618338282071	-0.770388100936715	-0.068609354560066	0.764910251339997	0.864964382048712	-0.701778746376649
chr1	117522993	117523242	250	+	utr3	MAN1A2	0.97898421802144	1	0.926147630569369	1	0.765222576179853	0.999373714722608	0.121425757601404	0.678930403077788	0.959744777153745	-0.068609354560066	0.764910251339997	0.864964382048712	1.02835413171381
chr1	117623415	117623663	249	+	exon	FAM46C	0.65893059340791	1	0.676363996852896	1	0.726783938357265	0.999373714722608	0.36115256637801	0.795621796771022	0.245056252642662	0.000478715010432596	0.998613552831709	0.999032311397916	0.244577537632229
chr1	117623812	117623960	149	+	exon	FAM46C	0.745950857847396	1	0.69567635190777	1	0.763180838470818	0.999373714722608	0.824409911832728	0.94757476613063	-0.166450209206547	0.000478715010432596	0.998613552831709	0.999032311397916	-0.166928924216979
chr1	117624208	117624357	150	+	utr3	FAM46C	0.366518945918567	1	0.354087785767308	1	0.462435494158628	0.999373714722608	0.53540150664077	0.851271804112936	-0.374601408544838	0.000478715010432596	0.998613552831709	0.999032311397916	-0.37508012355527
chr1	117959410	117959659	250	+	utr3	WDR3	0.382045248118988	1	0.328412568533816	1	0.38066002580965	0.999373714722608	0.897512778263069	0.974412613697677	-0.617618735776955	0.478767419512726	0.0489278009827237	0.157398941214245	-1.09638615528968
chr1	119140446	119140545	100	+	exon	RP11-418J17.1	0.921085152614408	1	0.804720267595553	1	0.900892072953619	0.999373714722608	0.533596071727754	0.851271804112936	0.173211093024434	0.286430134909512	0.0216567682186649	0.0928408407959413	-0.113219041885078
chr1	119183015	119183313	299	+	exon	RP11-418J17.1	0.681558604225048	1	0.592469851296426	1	0.738122688251175	0.999373714722608	0.813001792029105	0.94316662912199	-0.0608990054024603	0.286430134909512	0.0216567682186649	0.0928408407959413	-0.347329140311972
chr1	145670301	145670350	50	+	utr3	GPR89A	0.436992826993549	1	0.541100340529903	1	0.672213166495897	0.999373714722608	0.181437567171901	0.722884029176975	-0.559288326228291	-0.220994447808683	0.231238457026105	0.423673747736103	-0.338293878419608
chr1	145977999	145978099	101	+	exon	POLR3GL	0.806193882646819	1	0.972859817483601	1	0.877830407388292	0.999373714722608	0.365901162930508	0.796804136720533	-0.27556242008861	-0.154376565995025	0.318763862650453	0.516314053451657	-0.121185854093586
chr1	145978349	145978498	150	+	utr3	POLR3GL	0.399085702586313	1	0.261724937302366	1	0.487879008564232	0.999373714722608	0.989063769612834	0.998851374431063	-0.324024452394884	-0.154376565995025	0.318763862650453	0.516314053451657	-0.169647886399859
chr1	146058740	146058838	99	+	exon	RP11-458D21.1	0.739481968861599	1	0.666649147174752	1	0.724405654108841	0.999373714722608	0.885378234919872	0.970228110531307	1.15229225142986	0.909729003192713	0.000662414934845493	0.00990356591047046	0.242563248237143
chr1	146059231	146059428	198	+	exon	RP11-458D21.1	0.698746286403584	1	0.772751689738562	1	0.762514863636032	0.999373714722608	0.460276924522072	0.828627311519298	0.941751303389255	0.909729003192713	0.000662414934845493	0.00990356591047046	0.0320223001965423
chr1	146994359	146994509	151	+	utr3	NBPF12	0.451533268899508	1	0.405019152407334	1	0.586239469106286	0.999373714722608	0.982862950541407	0.998052195567989	0.120598095834334	0.732715350103492	0.00074516637142466	0.0107904125699223	-0.612117254269158
chr1	146994758	146994857	100	+	utr3	NBPF12	0.591405069900584	1	0.536268118911343	1	0.610488590627123	0.999373714722608	0.5652877660019	0.858915686078487	0.72562364171207	0.732715350103492	0.00074516637142466	0.0107904125699223	-0.00709170839142215
chr1	147618916	147619115	200	+	exon	BCL9	0.861458058908782	1	0.773241698543518	1	0.99170796327316	0.999373714722608	0.521209161768817	0.848543818238527	0.937271045662952	0.735072583317647	0.000105496122875887	0.00296476569671005	0.202198462345304
chr1	147619314	147619712	399	+	exon	BCL9	0.576238535147937	1	0.499955757349037	1	0.716866712604409	0.999373714722608	0.746653329724037	0.922571593514071	0.829060996697349	0.735072583317647	0.000105496122875887	0.00296476569671005	0.0939884133797019
chr1	147620558	147620658	101	+	exon	BCL9	0.759512086957264	1	0.871397566025837	1	0.901691669538917	0.999373714722608	0.370258733281979	0.798079790994572	0.413565127874319	0.735072583317647	0.000105496122875887	0.00296476569671005	-0.321507455443328
chr1	147623977	147624126	150	+	exon	BCL9	0.640813707616174	1	0.755432909574436	1	0.830865789446051	0.999373714722608	0.253009662639135	0.753761611179603	0.708772496638615	0.735072583317647	0.000105496122875887	0.00296476569671005	-0.0263000866790325
chr1	147624425	147625171	747	+	utr3	BCL9	0.742271004106407	1	0.930703185995215	1	0.799529174397816	0.999373714722608	0.113244286548577	0.678425590990885	0.457022490160033	0.735072583317647	0.000105496122875887	0.00296476569671005	-0.278050093157614
chr1	148459439	148459583	145	+	exon	AC245100.1	0.901762682360583	1	0.948349370698335	1	0.976541450757574	0.999373714722608	0.658661769138585	0.893012561556324	-0.247386218661465	-0.32436172604702	0.364191767755224	0.557237405244197	0.0769755073855548
chr1	148953131	148953181	51	+	exon	PDE4DIP	0.052663509133951	1	0.0352976591384391	1	0.162608336621414	0.999373714722608	0.483693724456946	0.835504772087933	0.556459860700345	0.373367469724364	0.000341265303396726	0.00650746593478244	0.183092390975981
chr1	148953531	148953581	51	+	exon	PDE4DIP	0.140888277717848	1	0.200202674676998	1	0.233590466663001	0.999373714722608	0.0770269866028339	0.657720418929238	0.748492229464111	0.373367469724364	0.000341265303396726	0.00650746593478244	0.375124759739746
chr1	148981373	148981623	251	+	utr3	PDE4DIP	0.0687986082454429	1	0.0552147659973754	1	0.272424867122415	0.999373714722608	0.57461046220849	0.861855465816871	-0.450258004068623	0.373367469724364	0.000341265303396726	0.00650746593478244	-0.823625473792987
chr1	149900263	149900603	341	+	utr3	BOLA1	0.666756857460294	1	0.547992832667679	1	0.729897323276824	0.999373714722608	0.930945649684481	0.982760336267346	-0.251135639842957	0.0510780221745722	0.77655847466476	0.871869524687147	-0.302213662017529
chr1	150158914	150159710	797	+	utr3	PLEKHO1	0.787369504395389	1	0.590049498977557	1	0.572562727996452	0.999373714722608	0.665489208405514	0.895137567116774	-0.523374069709715	-0.195644169682309	0.229758895775441	0.421967511663949	-0.327729900027406
chr1	150470775	150470924	150	+	exon	RPRD2	0.78242213561328	1	0.911908277048712	1	0.971784728416156	0.999373714722608	0.111104793624304	0.675365547627031	0.534523793944209	0.447667061258883	0.0020329997672828	0.0204474179797916	0.0868567326853265
chr1	150471024	150471274	251	+	exon	RPRD2	0.590142934484089	1	0.494753405411616	1	0.77653748245935	0.999373714722608	0.961032593778204	0.99254473787638	0.507818179665154	0.447667061258883	0.0020329997672828	0.0204474179797916	0.0601511184062715
chr1	150471573	150471973	401	+	exon	RPRD2	0.401824903792977	1	0.598472133945112	1	0.722885323999955	0.999373714722608	0.17166950917669	0.714896485120475	0.349350078969115	0.447667061258883	0.0020329997672828	0.0204474179797916	-0.0983169822897675
chr1	150472073	150472622	550	+	exon	RPRD2	0.595564697171856	1	0.490999092779688	1	0.779867379311557	0.999373714722608	0.294083383160358	0.772325104142682	0.169603184320093	0.447667061258883	0.0020329997672828	0.0204474179797916	-0.278063876938789
chr1	150472871	150473371	501	+	utr3	RPRD2	0.557083168162667	1	0.751147143556544	1	0.879211283741175	0.999373714722608	0.226214535931979	0.74194703081009	0.0863539137479163	0.447667061258883	0.0020329997672828	0.0204474179797916	-0.361313147510966
chr1	150506963	150507311	349	+	utr3	TARS2	0.752831430423076	1	0.540144471190333	1	0.701437533093213	0.999373714722608	0.241819271610231	0.747704557056335	-0.220021245168936	0.118442237541008	0.343895039207532	0.539508381033346	-0.338463482709944
chr1	150553655	150553755	101	+	exon	ADAMTSL4	0.923412882234293	1	0.994594759182881	1	0.990196644967691	0.999373714722608	0.363923354228367	0.796122916427867	0.165865004986283	0.107903989739456	0.650108062490677	0.787730613380064	0.0579610152468271
chr1	150560339	150560438	100	+	utr3	ADAMTSL4	0.695494327350761	1	0.840923396473121	1	0.857951486652626	0.999373714722608	0.542776765115573	0.853140248362187	0.0618025476289678	0.107903989739456	0.650108062490677	0.787730613380064	-0.0461014421104883
chr1	150950705	150950954	250	+	exon	SETDB1	0.798555853669094	1	0.658299183217579	1	0.872001959378923	0.999373714722608	0.618715601532875	0.878107729087489	0.342442872339395	0.263083505213897	0.023659292922446	0.0985060647907144	0.0793593671254982
chr1	150960739	150961138	400	+	exon	SETDB1	0.448106757950105	1	0.618767001953582	1	0.672740389622463	0.999373714722608	0.266599857706041	0.759565429474406	0.0084970447000586	0.263083505213897	0.023659292922446	0.0985060647907144	-0.254586460513838
chr1	151033984	151034577	594	+	utr3	PRUNE1	0.632791002580977	1	0.786696274667079	1	0.621046926143016	0.999373714722608	0.428004586172445	0.820498208644417	0.901264913131521	0.592304650024753	0.00112594800489459	0.0141080575382197	0.308960263106768
chr1	151048632	151048731	100	+	exon	C1orf56	0.383991778650192	1	0.358865241579764	1	0.600198349086148	0.999373714722608	0.690059111848689	0.904105610161842	-0.198857977674365	-0.14281357925828	0.357715139050812	0.551344879841204	-0.0560443984160851
chr1	151067454	151067553	100	+	utr3	MLLT11	0.262217836110342	1	0.329612210299652	1	0.280774991840274	0.999373714722608	0.114394663475359	0.678446553333785	0.556257153901385	0.118909023420973	0.645120309438772	0.784036435164584	0.437348130480413
chr1	151118152	151118252	101	+	exon	GABPB2	0.716755660032443	1	0.664425708017359	1	0.801452121262408	0.999373714722608	0.999432895019162	1	0.0585324365361794	0.0674640714237202	0.740837796988682	0.850614636495259	-0.00893163488754073
chr1	151198630	151198729	100	+	utr5	PIP5K1A	0.980815554870965	1	0.86646144389173	1	0.921957457079938	0.999373714722608	0.841332873783503	0.953049507912481	0.372295211093474	0.512802892280224	0.00617569782658943	0.0414557183592977	-0.14050768118675
chr1	151234198	151234347	150	+	exon	PIP5K1A	0.761598747451422	1	0.885750349556673	1	0.861108468196442	0.999373714722608	0.460102795643503	0.828540199567189	0.996643967379268	0.512802892280224	0.00617569782658943	0.0414557183592977	0.483841075099044
chr1	151248098	151248346	249	+	utr3	PIP5K1A	0.923937522418927	1	0.908072928616654	1	0.901879367822027	0.999373714722608	0.608392638542374	0.874573877657438	0.463743989872237	0.512802892280224	0.00617569782658943	0.0414557183592977	-0.0490589024079865
chr1	151267330	151267380	51	+	utr3	PSMD4	0.913630295912131	1	0.824596068925039	1	0.874698019187823	0.999373714722608	0.491616905180991	0.839786483003056	-0.371336470203415	-0.142079458164907	0.336379568573472	0.532515419207519	-0.229257012038509
chr1	151286464	151286864	401	+	exon	ZNF687	0.301689079350262	1	0.195581398463687	1	0.418305526830842	0.999373714722608	0.651601302722743	0.890369787101442	0.0678076708933837	0.0648422104494424	0.672047546083175	0.803185843524104	0.00296546044394136
chr1	151287014	151287414	401	+	exon	ZNF687	0.801668307834699	1	0.694713378065527	1	0.866309580993189	0.999373714722608	0.261416008957116	0.757388711565146	0.0884328621573985	0.0648422104494424	0.672047546083175	0.803185843524104	0.0235906517079561
chr1	151287514	151287864	351	+	exon	ZNF687	0.924287243391022	1	0.939335806739069	1	0.967795040213854	0.999373714722608	0.302126316589343	0.774600182636694	0.0875222292038944	0.0648422104494424	0.672047546083175	0.803185843524104	0.022680018754452
chr1	151288014	151288214	201	+	exon	ZNF687	0.549997918202994	1	0.416242449781591	1	0.686497566726515	0.999373714722608	0.933956786602598	0.983542551502472	-0.071153541085302	0.0648422104494424	0.672047546083175	0.803185843524104	-0.135995751534744
chr1	151288364	151288535	172	+	exon	ZNF687	0.801191125663916	1	0.896286216940732	1	0.994516693847408	0.999373714722608	0.0689417741346344	0.653924130574744	-0.0253037728642692	0.0648422104494424	0.672047546083175	0.803185843524104	-0.0901459833137116
chr1	151289710	151289760	51	+	utr3	ZNF687	0.898951744036159	1	0.960689766487854	1	0.89727616059735	0.999373714722608	0.00139801339103285	0.46824465915199	0.0593444643574856	0.0648422104494424	0.672047546083175	0.803185843524104	-0.00549774609195677
chr1	151291530	151291630	101	+	utr3	ZNF687	0.822077422108506	1	0.6313398067939	1	0.800502541334464	0.999373714722608	0.61879969278522	0.878107729087489	-0.340834396558821	0.0648422104494424	0.672047546083175	0.803185843524104	-0.405676607008264
chr1	151518747	151518896	150	+	exon	CGN	0.262451755045176	1	0.158341988623212	1	0.53408907061473	0.999373714722608	0.911191955107292	0.977936765818901	0.0748695770199016	0.29621127959789	0.0368902701137099	0.131386791535192	-0.221341702577989
chr1	151518996	151519294	299	+	exon	CGN	0.885470993624833	1	0.748046265771432	1	0.964097913592103	0.999373714722608	0.0630144962000064	0.650259333377499	0.221537454679916	0.29621127959789	0.0368902701137099	0.131386791535192	-0.0746738249179738
chr1	151537349	151537648	300	+	utr3	CGN	0.925234521752004	1	0.89464216534093	1	0.901446479645972	0.999373714722608	0.360225129507057	0.795289287958467	0.218701861267024	0.29621127959789	0.0368902701137099	0.131386791535192	-0.0775094183308662
chr1	151538394	151538543	150	+	utr3	CGN	0.699938921136323	1	0.538032722461695	1	0.86058554966366	0.999373714722608	0.78792558632783	0.933939466450231	-0.157227368908494	0.29621127959789	0.0368902701137099	0.131386791535192	-0.453438648506384
chr1	151581794	151582092	299	+	utr3	TUFT1	0.650829677533575	1	0.747148531596187	1	0.562231035498272	0.999373714722608	0.479194741676674	0.833801776371072	0.649276365330762	0.59585634706495	0.0603423788008786	0.179746301792054	0.0534200182658116
chr1	151759718	151759814	97	+	exon	RP11-98D18.15	0.805075659944045	1	0.981480609454525	1	0.941055402955492	0.999373714722608	0.360867851320234	0.795454912537278	-0.408092965060412	0.197180123458219	0.870341043999183	NA	-0.605273088518631
chr1	151791101	151791201	101	+	exon	RP11-98D18.9	0.344141895486523	1	0.276979493825619	1	0.489342486990552	0.999373714722608	0.619087360700944	0.878107729087489	-0.426966725524345	-0.895345988146002	0.0653848313467718	0.188741527599447	0.468379262621656
chr1	151850293	151850385	93	+	exon	AL450992.2	0.379045099858586	1	0.306160141813622	1	0.478535715271539	0.999373714722608	0.71040131681745	0.911081093713722	0.242696510293257	0.225759385619909	0.389377353838228	0.581197598427852	0.0169371246733482
chr1	153634131	153634181	51	+	utr5	CHTOP	0.471737839347087	1	0.571176424677146	1	0.760080784110588	0.999373714722608	0.00348125196934834	0.571748969793884	0.0909756178540998	0.0895937128750326	0.413922996859457	0.602293975101503	0.00138190497906719
chr1	153645211	153645460	250	+	utr3	CHTOP	0.512489097983006	1	0.346552419325609	1	0.418071493360279	0.999373714722608	0.974189108317201	0.996757195768564	-0.384782426512155	0.0895937128750326	0.413922996859457	0.602293975101503	-0.474376139387188
chr1	153661282	153661482	201	+	utr3	SNAPIN	0.936796293643905	1	0.731680392531631	1	0.919251914104553	0.999373714722608	0.478655825287744	0.833550810465797	-0.0730999534454397	0.0801924728088888	0.637196794619648	0.779033942834236	-0.153292426254329
chr1	153773258	153773358	101	+	utr3	INTS3	0.307098502029779	1	0.409810072690743	1	0.614430033488784	0.999373714722608	0.220857372572125	0.740901976724905	-0.026768889493672	0.352223101669061	0.0544283060200701	0.168570180023473	-0.378991991162733
chr1	153773658	153773758	101	+	utr3	INTS3	0.83670526996148	1	0.980351334522787	1	0.937403815121198	0.999373714722608	0.428978338060641	0.820563660209719	-0.386414493113637	0.352223101669061	0.0544283060200701	0.168570180023473	-0.738637594782698
chr1	153774608	153774758	151	+	utr3	INTS3	0.143538660163108	1	0.165566499204463	1	0.332599884222363	0.999373714722608	0.317278834955427	0.77838367951575	-0.318622513746879	0.352223101669061	0.0544283060200701	0.168570180023473	-0.67084561541594
chr1	153775796	153775995	200	+	exon	SLC27A3	0.674748071050451	1	0.745951630034513	1	0.755935720930098	0.999373714722608	0.107081650512232	0.673366818366093	0.157173018547638	0.0137703095934355	0.926913649103939	0.960866382492078	0.143402708954203
chr1	153778268	153778317	50	+	exon	SLC27A3	0.815318378515349	1	0.703736311826408	1	0.908515380904763	0.999373714722608	0.495905253897321	0.841435526323335	-0.167482969714273	0.0137703095934355	0.926913649103939	0.960866382492078	-0.181253279307709
chr1	153780008	153780058	51	+	utr3	SLC27A3	0.867207367980473	1	0.710691692090136	1	0.948577119578208	0.999373714722608	0.813160812130599	0.94316662912199	-0.454076004470326	0.0137703095934355	0.926913649103939	0.960866382492078	-0.467846314063762
chr1	154271063	154271162	100	+	utr3	UBAP2L	0.645096959556517	1	0.806296935486762	1	0.844295353922046	0.999373714722608	0.219389785791653	0.740901976724905	0.0397424490867308	0.377963024459577	0.0176656455961417	0.0812510713296997	-0.338220575372846
chr1	154349115	154349514	400	+	utr3	ATP8B2	0.469525574338257	1	0.574169117580447	1	0.670469691828192	0.999373714722608	0.162637981252373	0.711039180689744	0.0405676567882849	0.418813651836736	0.0102050926169614	0.057298869042798	-0.378245995048451
chr1	154465281	154465976	696	+	utr3	IL6R	0.555685862746282	1	0.696719096152662	1	0.577994351664434	0.999373714722608	0.270421100315269	0.761357413203993	0.933585917675579	0.748759530536279	3.56972494198519e-05	0.0014582693140572	0.1848263871393
chr1	154962174	154962274	101	+	exon	RP11-307C12.12	0.674763499764201	1	0.730889571127115	1	0.787436991184533	0.999373714722608	0.30509634269376	0.774600182636694	-0.345927855308847	-0.234797680985664	0.646559599578728	0.784985871101767	-0.111130174323183
chr1	154962473	154962623	151	+	exon	RP11-307C12.12	0.729470240436451	1	0.511162221465465	1	0.768088011153032	0.999373714722608	0.509744422502601	0.844259415090804	-0.475104314871418	-0.234797680985664	0.646559599578728	0.784985871101767	-0.240306633885754
chr1	154983388	154983487	100	+	utr5	FLAD1	0.0874852495574846	1	0.139439505500267	1	0.435104378335536	0.999373714722608	0.0669198320063374	0.653924130574744	0.123252805062846	-0.0145445533175044	0.915081550492793	0.954411126193846	0.137797358380351
chr1	154987630	154987729	100	+	utr5	FLAD1	0.622209846332717	1	0.739154103253123	1	0.891506431890046	0.999373714722608	0.0356198124726848	0.640197255599357	-0.240771199513159	-0.0145445533175044	0.915081550492793	0.954411126193846	-0.226226646195655
chr1	154987828	154988225	398	+	utr5	FLAD1	0.485353272779866	1	0.395398500875252	1	0.812194438292717	0.999373714722608	0.150814256310495	0.701153998636513	-0.0948869202539798	-0.0145445533175044	0.915081550492793	0.954411126193846	-0.0803423669364753
chr1	154988523	154988920	398	+	utr3	FLAD1	0.574992155962478	1	0.375968932446371	1	0.701133325885105	0.999373714722608	0.72278956924261	0.915677027206501	-0.0165240500880234	-0.0145445533175044	0.915081550492793	0.954411126193846	-0.00197949677051893
chr1	155014853	155015743	891	+	exon	ZBTB7B	0.928362966574538	1	0.916150980546048	1	0.991117604631781	0.999373714722608	0.272604503569527	0.762007807440649	-0.12149974035146	0.00900233074547108	0.954971384691451	0.975790317139967	-0.130502071096931
chr1	155016297	155016890	594	+	utr3	ZBTB7B	0.803739846366872	1	0.922866538785106	1	0.861042696469694	0.999373714722608	0.0620548054723119	0.650139560388643	-0.0124788050692501	0.00900233074547108	0.954971384691451	0.975790317139967	-0.0214811358147212
chr1	155017088	155017236	149	+	utr3	ZBTB7B	0.871870726393576	1	0.706323086176859	1	0.89097341814345	0.999373714722608	0.290017416882537	0.769176944797379	-0.0115540316590942	0.00900233074547108	0.954971384691451	0.975790317139967	-0.0205563624045653
chr1	155058500	155058550	51	+	utr3	ADAM15	0.840189896588244	1	0.845886584227025	1	0.838944888130331	0.999373714722608	0.251214985641854	0.752086745987181	-0.99201525200322	-0.243775115032985	0.101086512870146	0.248211294518637	-0.748240136970235
chr1	155062576	155062675	100	+	utr3	ADAM15	0.973074265899731	1	0.885887757796148	1	0.932443342192983	0.999373714722608	0.0179881409178547	0.581572762069067	-0.560738374166475	-0.243775115032985	0.101086512870146	0.248211294518637	-0.31696325913349
chr1	155069165	155069213	49	+	utr3	EFNA4	0.737768840365178	1	0.86524248809205	1	0.852752232438086	0.999373714722608	0.160196515980624	0.711039180689744	-0.0958184398515456	-0.035021085484897	0.826673070218033	0.903846903583484	-0.0607973543666487
chr1	155134011	155134160	150	+	utr3	EFNA1	0.72961364649551	1	0.842368444153155	1	0.924076128840832	0.999373714722608	0.0186196604604075	0.58191620810142	-0.0138278314381397	-0.0826093965245728	0.647130016882418	0.785518510876354	0.0687815650864331
chr1	155134409	155134608	200	+	utr3	EFNA1	0.714937271626727	1	0.537350446167107	1	0.530730677120108	0.999373714722608	0.845327315353387	0.954119185925292	-0.466448229388825	-0.0826093965245728	0.647130016882418	0.785518510876354	-0.383838832864252
chr1	155138310	155138459	150	+	utr3	SLC50A1	0.673687898581437	1	0.829891277824152	1	0.875020020405739	0.999373714722608	0.400590393954053	0.809827948081476	-0.437632978787318	-0.26029224881707	0.1307316550029	0.292371376829349	-0.177340729970248
chr1	155284449	155284499	51	+	exon	HCN3	0.581502302986463	1	0.554123720770573	1	0.894359509100623	0.999373714722608	0.97568260994241	0.996805979061267	-0.265705961048711	-0.253808080614688	0.298168697489535	0.495696129615898	-0.0118978804340226
chr1	155287912	155288111	200	+	exon	HCN3	0.160881448971975	1	0.212844102435632	1	0.228532008508777	0.999373714722608	0.0161911589450444	0.571748969793884	-0.020824557608549	-0.253808080614688	0.298168697489535	0.495696129615898	0.232983523006139
chr1	155288359	155288756	398	+	utr3	HCN3	0.33104618158029	1	0.413982993004041	1	0.479630385859659	0.999373714722608	0.0565184507697066	0.645538335253238	-0.133520175125381	-0.253808080614688	0.298168697489535	0.495696129615898	0.120287905489308
chr1	155308946	155308996	51	+	utr5	FDPS	0.667843475332276	1	0.545788167169482	1	0.830951162502202	0.999373714722608	0.603520665699672	0.872596732402227	-0.254672067516987	-0.214498452016709	0.230991797506715	0.42335187163845	-0.0401736155002782
chr1	155320517	155320616	100	+	utr3	FDPS	0.61116537890267	1	0.433811842753321	1	0.52671239506948	0.999373714722608	0.794685773279079	0.936144439454955	-0.879946831498288	-0.214498452016709	0.230991797506715	0.42335187163845	-0.665448379481579
chr1	155563316	155563509	194	+	exon	ASH1L-AS1	0.376736370589833	1	0.480962849128347	1	0.629114917620576	0.999373714722608	0.181493650014194	0.722884029176975	-0.112854973695599	-0.153864293137802	0.418837390367418	0.606374895732182	0.0410093194422026
chr1	155614472	155614522	51	+	utr3	MSTO1	0.969530573534726	1	0.877969860120533	1	0.901863965145752	0.999373714722608	0.703352910358065	0.908774467034001	-0.429407736156494	-0.040802486401031	0.750815803831702	0.856957400978581	-0.388605249755463
chr1	155614621	155614670	50	+	utr3	MSTO1	0.297433342277121	1	0.345857686642691	1	0.513723608227426	0.999373714722608	0.375271122072095	0.800867391463437	-0.209340836465665	-0.040802486401031	0.750815803831702	0.856957400978581	-0.168538350064634
chr1	155614819	155614918	100	+	utr3	MSTO1	0.77415818650011	1	0.989843052516398	1	0.963259311623144	0.999373714722608	0.492747079457075	0.840415362304064	-0.428542412325503	-0.040802486401031	0.750815803831702	0.856957400978581	-0.387739925924472
chr1	155738262	155738462	201	+	utr3	DAP3	0.876524729904868	1	0.924757343080997	1	0.930022483155388	0.999373714722608	0.20537374986149	0.735939790178225	-0.427149244963315	0.0577228689647837	0.629722654531814	0.77347955357903	-0.484872113928099
chr1	155748042	155748412	371	+	exon	MSTO2P	0.720665141717638	1	0.889964448334752	1	0.936591179534643	0.999373714722608	0.467621133903151	0.830505348273303	-0.164820431082886	-0.157132397844259	0.396915002040039	0.588039570494269	-0.00768803323862705
chr1	155868177	155868476	300	+	exon	SYT11	0.60182807732186	1	0.660496019328799	1	0.449487847692768	0.999373714722608	0.12474055279926	0.681284800789289	1.25501341740359	0.81035116905141	0.00425678246938865	0.0327066213759115	0.444662248352181
chr1	155884850	155884900	51	+	utr3	SYT11	0.299711975323963	1	0.244325033897722	1	0.368035646435817	0.999373714722608	0.25944167957764	0.75718115099552	-1.04365967098311	0.81035116905141	0.00425678246938865	0.0327066213759115	-1.85401084003452
chr1	156055474	156055523	50	+	exon	LAMTOR2	0.438728970924971	1	0.39164420747291	1	0.637394303165794	0.999373714722608	0.192473605920444	0.730976257422623	-0.296741653822915	-0.429318653069424	0.00909859492143957	0.053202249764898	0.132576999246509
chr1	156058411	156058460	50	+	utr3	LAMTOR2	0.616367105710722	1	0.744651424869826	1	0.940182873674797	0.999373714722608	0.497847675460441	0.841435526323335	-0.771248379527771	-0.429318653069424	0.00909859492143957	0.053202249764898	-0.341929726458347
chr1	156114732	156114832	101	+	utr5	LMNA	0.625204896365999	1	0.612785309025558	1	0.538699812985153	0.999373714722608	0.0114389688351466	0.571748969793884	-0.107534756155464	-0.0695701428156306	0.746035169047669	0.85371983680667	-0.0379646133398332
chr1	156200234	156200434	201	+	exon	SLC25A44	0.778110810940827	1	0.607258048822432	1	0.799751539673979	0.999373714722608	0.772462993710732	0.928600248250733	0.407028745278681	0.382423094074606	0.0172780062601121	0.0802075947833224	0.0246056512040753
chr1	156210399	156210698	300	+	utr3	SLC25A44	0.954852547395677	1	0.798453833633177	1	0.996813309050368	0.999373714722608	0.664394863501436	0.895060505919019	0.507534043217339	0.382423094074606	0.0172780062601121	0.0802075947833224	0.125110949142733
chr1	156212596	156212746	151	+	utr3	SLC25A44	0.979200294849777	1	0.737087937770955	1	0.836904495441214	0.999373714722608	0.666359198418936	0.895137567116774	-0.681760299862469	0.382423094074606	0.0172780062601121	0.0802075947833224	-1.06418339393707
chr1	156239795	156239844	50	+	utr3	PMF1	0.937619972017202	1	0.896245230412446	1	0.926678314221202	0.999373714722608	0.438960812141729	0.82362930923673	-0.358586660605604	-0.330708454858757	0.0310840135030798	0.117337232617559	-0.0278782057468474
chr1	156291616	156291864	249	+	utr3	TMEM79	0.912638966981109	1	0.73700062613926	1	0.837361466644184	0.999373714722608	0.861491457572799	0.960150311660395	-0.145402053338278	0.0144394645688359	0.928338648788965	0.961716754707471	-0.159841517907114
chr1	156292061	156292210	150	+	utr3	TMEM79	0.818136262801813	1	0.678858145125948	1	0.792804651842727	0.999373714722608	0.582065041911746	0.865357121806042	-0.126626009338197	0.0144394645688359	0.928338648788965	0.961716754707471	-0.141065473907033
chr1	156292789	156293037	249	+	exon	TMEM79	0.986862115776441	1	0.755397003850435	1	0.874558524037893	0.999373714722608	0.773545978518898	0.928845203658794	-0.162780438242431	0.0144394645688359	0.928338648788965	0.961716754707471	-0.177219902811267
chr1	156594150	156594249	100	+	utr3	NAXE	0.808969130857755	1	0.623003116716329	1	0.711247979331427	0.999373714722608	0.591644145559826	0.868173474462789	-0.545466145499007	-0.149007483110825	0.38495060652467	0.576797300581526	-0.396458662388182
chr1	156728739	156729135	397	+	utr5	RRNAD1	0.747724636237374	1	0.56410994208316	1	0.82629847174831	0.999373714722608	0.496313806096753	0.841435526323335	0.0273088520676873	-0.0171524421305353	0.907008004242468	0.950034436515041	0.0444612941982226
chr1	156734349	156734398	50	+	exon	RRNAD1	0.94486754040604	1	0.820758285794165	1	0.92463351433347	0.999373714722608	0.00495160088089475	0.571748969793884	-0.13469141592267	-0.0171524421305353	0.907008004242468	0.950034436515041	-0.117538973792135
chr1	156767625	156767724	100	+	utr5	PRCC	0.565881706969405	1	0.68536154416868	1	0.691512943696261	0.999373714722608	0.0947915433167584	0.666896256078079	0.521868033798278	0.0194040217147305	0.895421891960622	0.944146552068421	0.502464012083548
chr1	156786638	156787034	397	+	exon	PRCC	0.935156963850566	1	0.673349491371265	1	0.878272699342138	0.999373714722608	0.345495470642642	0.79004200120985	0.00973324057918808	0.0194040217147305	0.895421891960622	0.944146552068421	-0.00967078113554244
chr1	156800520	156800768	249	+	utr3	PRCC	0.854601599209047	1	0.951084761469367	1	0.932563373815128	0.999373714722608	0.549010405261897	0.855375506202121	-0.590326959602434	0.0194040217147305	0.895421891960622	0.944146552068421	-0.609730981317164
chr1	158094832	158095181	350	+	utr3	KIRREL	0.788968083250794	1	0.861168260388889	1	0.724002069203567	0.999373714722608	0.366922615525722	0.797407506556608	0.785656955415751	0.805262691230873	0.00569071746382834	0.0392834046685627	-0.0196057358151216
chr1	160425185	160425385	201	+	utr3	VANGL2	0.178262960710319	1	0.132229983709117	1	0.311250349658098	0.999373714722608	0.604561679930876	0.872983893118691	0.416129674144315	0.673621665935409	1.74030577081123e-05	0.000922632772760965	-0.257491991791094
chr1	161120734	161120983	250	+	utr3	NIT1	0.908938012987134	1	0.696732718569198	1	0.907690314607404	0.999373714722608	0.630729499577145	0.882569016194486	-0.422950372512301	0.0171309836056631	0.909173882051132	0.951197706621666	-0.440081356117964
chr1	161124148	161124297	150	+	utr3	NIT1	0.4667934680203	1	0.372150621626469	1	0.685773120149494	0.999373714722608	0.897664793610153	0.974484162501838	-0.0393614801530192	0.0171309836056631	0.909173882051132	0.951197706621666	-0.0564924637586822
chr1	161158510	161158807	298	+	utr3	UFC1	0.738034939442522	1	0.45241091102511	1	0.657128209920499	0.999373714722608	0.933066026265563	0.983460460047977	-0.617776879587137	-0.230710966971761	0.0991426221012198	0.244820926277153	-0.387065912615376
chr1	161160807	161161055	249	+	exon	USP21	0.469409526595829	1	0.58730820479146	1	0.710806448169412	0.999373714722608	0.352641647904082	0.792947800306967	0.211549013480607	0.124577698757625	0.345288887671574	0.540755910234306	0.0869713147229812
chr1	161229163	161229410	248	+	utr3	TOMM40L	0.932509068975731	1	0.77971349568123	1	0.984549502564128	0.999373714722608	0.744093077035774	0.922436568317699	0.0931873671038391	0.216657244854339	0.21937978879338	0.409241701155336	-0.1234698777505
chr1	161230003	161230151	149	+	utr3	TOMM40L	0.943621059509319	1	0.739379558375953	1	0.923455432775019	0.999373714722608	0.865099895159142	0.961695025614531	-0.453660041480398	0.216657244854339	0.21937978879338	0.409241701155336	-0.670317286334737
chr1	161230299	161230744	446	+	utr3	TOMM40L	0.765004879197191	1	0.988298087080167	1	0.944970457327494	0.999373714722608	0.440902851085265	0.823927106697208	-0.530834752612104	0.216657244854339	0.21937978879338	0.409241701155336	-0.747491997466443
chr1	161525133	161525231	99	+	exon	HSPA6	0.91192413080117	1	0.929502076879453	1	0.897932001505054	0.999373714722608	0.49578131353517	0.841435526323335	0.873246214273929	1.08290696323215	0.038112898317565	0.133990482635153	-0.209660748958217
chr1	161525478	161525527	50	+	exon	HSPA6	1	1	0.874745880134057	1	0.830299805877605	0.999373714722608	0.819186738123809	0.945825578711611	0.287778317543177	1.08290696323215	0.038112898317565	0.133990482635153	-0.795128645688969
chr1	161525972	161526120	149	+	exon	HSPA6	0.357908031106988	1	0.363545981351463	1	0.424673281755068	0.999373714722608	0.424730596606697	0.819123293455773	0.876042395043205	1.08290696323215	0.038112898317565	0.133990482635153	-0.206864568188941
chr1	161526663	161526713	51	+	utr3	HSPA6	0.350300223816883	1	0.318685056843124	1	0.690598577900742	0.999373714722608	0.250134700842276	0.751490957026487	0.688895548342865	1.08290696323215	0.038112898317565	0.133990482635153	-0.394011414889281
chr1	161958478	161958827	350	+	utr3	ATF6	0.693501347193885	1	0.543035030372972	1	0.708679517453476	0.999373714722608	0.247167835517844	0.751243879746577	-0.285623212597762	0.347275617045841	0.0177510989425575	0.0814713288712187	-0.632898829643602
chr1	162382060	162382110	51	+	utr3	RP11-565P22.6	0.569182515640951	1	0.570509400381022	1	0.560811886420178	0.999373714722608	0.327438815958303	0.782423497948673	0.430241403902692	NA	NA	NA	NA
chr1	162383423	162383722	300	+	utr3	C1orf226	0.357467712764312	1	0.271486787194733	1	0.521491279375017	0.999373714722608	0.486394683970045	0.836846480148352	0.384267824124593	0.52927063002548	0.00599784886457538	0.040673871620857	-0.145002805900887
chr1	162383822	162384072	251	+	utr3	C1orf226	0.468757912607497	1	0.505626425039255	1	0.531431935963852	0.999373714722608	0.117819865975692	0.678930403077788	0.824277197905137	0.52927063002548	0.00599784886457538	0.040673871620857	0.295006567879658
chr1	162566116	162566216	101	+	exon	UAP1	0.734313306128018	1	0.677703972107758	1	0.747703870786593	0.999373714722608	0.799054291006727	0.937159827899997	0.545920413273556	0.387550852360099	0.147106795204977	0.315349700171186	0.158369560913457
chr1	164559819	164559969	151	+	utr5	PBX1	0.557527266817706	1	0.440428124242736	1	0.663180203737767	0.999373714722608	0.885465574156579	0.970228110531307	0.32272397981327	0.474081365115246	0.00177157746853378	0.0187910242069088	-0.151357385301976
chr1	165907893	165908091	199	+	utr3	UCK2	0.187645616500841	1	0.12480033810387	1	0.235177956209537	0.999373714722608	0.821821456942836	0.947056378330842	-0.846834483708668	0.142762480388535	0.252532735321737	0.447997729518938	-0.989596964097204
chr1	166849247	166850196	950	+	exon	POGK	0.796635035746698	1	0.676209181947296	1	0.905046223665509	0.999373714722608	0.758406181010503	0.926111541437618	1.06339079009366	1.04803462864638	1.32706955980074e-07	4.65586742473033e-05	0.0153561614472721
chr1	166852595	166852995	401	+	utr3	POGK	0.381874958065329	1	0.340501274132187	1	0.468403338372205	0.999373714722608	0.53303297056063	0.851271804112936	0.936541742498316	1.04803462864638	1.32706955980074e-07	4.65586742473033e-05	-0.111492886148069
chr1	167415581	167416229	649	+	utr3	POU2F1	0.817998762485275	1	0.728064611053197	1	0.330349127239216	0.999373714722608	0.775281076838393	0.929220409533536	-1.37820403243155	-0.175603809696052	0.558370530727311	0.720840720329864	-1.2026002227355
chr1	167787941	167788090	150	+	utr3	MPZL1	0.427611951507795	1	0.604187159702423	1	0.662361444099642	0.999373714722608	0.25416395461563	0.754060716769108	0.572779655782252	0.184753641281222	0.0887192071936452	0.227931738748524	0.388026014501031
chr1	167935882	167935982	101	+	exon	DCAF6	0.636482447101832	1	0.766625421643107	1	0.715088346345296	0.999373714722608	0.0771578441533697	0.657720418929238	0.176545088219045	0.204116251188913	0.363669164290738	0.556764118108461	-0.0275711629698677
chr1	168242553	168243102	550	+	utr3	SFT2D2	0.704037827041085	1	0.589596863726179	1	0.69769119572817	0.999373714722608	0.521141794961251	0.848543818238527	-0.132661172057246	0.0265988886480731	0.882233123496523	0.936398791086735	-0.159260060705319
chr1	169106352	169106451	100	+	utr5	ATP1B1	0.843505104672804	1	0.907934804389658	1	0.842569355899563	0.999373714722608	0.133698290066719	0.686694186302048	0.219034837772862	0.314916470237032	0.0498851341520914	0.159617709960628	-0.0958816324641699
chr1	169131390	169131636	247	+	utr3	ATP1B1	0.842423875921011	1	0.593742457041069	1	0.746542874768793	0.999373714722608	0.797469729059092	0.936842795371787	0.0368134143370508	0.314916470237032	0.0498851341520914	0.159617709960628	-0.278103055899981
chr1	169853434	169853583	150	+	utr3	C1orf112	0.856951547311551	1	0.968618270481418	1	0.987721313512569	0.999373714722608	0.0436877625088873	0.640197255599357	-0.176645816446914	0.820271048805964	6.55618327249109e-06	0.000507827481596818	-0.996916865252878
chr1	169853682	169853782	101	+	utr3	C1orf112	0.436235563784656	1	0.358256608940934	1	0.684332630589504	0.999373714722608	0.856244831509066	0.95835307687674	-0.526605055619482	0.820271048805964	6.55618327249109e-06	0.000507827481596818	-1.34687610442545
chr1	170552056	170552304	249	+	utr3	GORAB	0.696511563563902	1	0.661403493321046	1	0.694632534550267	0.999373714722608	0.245208937008627	0.749559930630901	0.461523294634868	0.542389076521189	0.0978381793973469	0.2427725882504	-0.0808657818863208
chr1	171532593	171535458	2866	+	utr3	PRRC2C	0.984898872167917	1	0.836198709532723	1	0.489583673485273	0.999373714722608	0.658918188439098	0.893290574622443	-1.18100894122137	-0.250125683154334	0.256461471419053	0.45200955405174	-0.930883258067034
chr1	171536089	171536139	51	+	exon	PRRC2C	0.674872328792908	1	0.59009898352645	1	0.504398755980587	0.999373714722608	0.930127754529234	0.982731285732957	-0.748570754276002	-0.250125683154334	0.256461471419053	0.45200955405174	-0.498445071121668
chr1	171540118	171540168	51	+	exon	PRRC2C	0.834368831178691	1	0.773290389439237	1	0.731926866210907	0.999373714722608	0.0945303266203328	0.666268402258926	-0.0640419124024312	-0.250125683154334	0.256461471419053	0.45200955405174	0.186083770751903
chr1	171540368	171540468	101	+	exon	PRRC2C	0.970142890384715	1	0.844415390292208	1	0.804196435369861	0.999373714722608	0.119511061199847	0.678930403077788	0.217394678044958	-0.250125683154334	0.256461471419053	0.45200955405174	0.467520361199293
chr1	171540767	171540967	201	+	exon	PRRC2C	0.846165112027507	1	0.738852089621826	1	0.730445467397527	0.999373714722608	0.0957552717348193	0.669358287285624	0.20627005822832	-0.250125683154334	0.256461471419053	0.45200955405174	0.456395741382654
chr1	171541116	171541515	400	+	exon	PRRC2C	0.839444264053378	1	0.710325405280291	1	0.654281800752429	0.999373714722608	0.321563394175733	0.78000875866566	0.363595181864729	-0.250125683154334	0.256461471419053	0.45200955405174	0.613720865019063
chr1	171541865	171542064	200	+	exon	PRRC2C	0.991943846911003	1	0.857520147868115	1	0.756007527368852	0.999373714722608	0.441113923887479	0.823927106697208	0.133006923661395	-0.250125683154334	0.256461471419053	0.45200955405174	0.383132606815729
chr1	171557758	171558007	250	+	exon	PRRC2C	0.701287387113216	1	0.84391677837644	1	0.91179905216463	0.999373714722608	0.163953679830259	0.711039180689744	0.464183694478742	-0.250125683154334	0.256461471419053	0.45200955405174	0.714309377633076
chr1	171591715	171592014	300	+	utr3	PRRC2C	0.60122260737247	1	0.541794160290231	1	0.592939160014879	0.999373714722608	0.900754613539655	0.975450380695124	0.144823606549689	-0.250125683154334	0.256461471419053	0.45200955405174	0.394949289704023
chr1	171782111	171783830	1720	+	utr5	METTL13	0.58059182078413	1	0.754440215562363	1	0.798486914237391	0.999373714722608	0.559403026567264	0.857489945003103	0.445860489894599	0.276724568057203	0.058792149793404	0.176792877389217	0.169135921837396
chr1	171783979	171784078	100	+	exon	METTL13	0.930420005216992	1	0.897278366673034	1	0.990468413433834	0.999373714722608	0.499627014569631	0.841435526323335	-0.0588560758995575	0.276724568057203	0.058792149793404	0.176792877389217	-0.33558064395676
chr1	171784376	171784476	101	+	exon	METTL13	0.752571143812074	1	0.851891792550243	1	0.800301411721442	0.999373714722608	0.205689480978741	0.735939790178225	0.234663731430986	0.276724568057203	0.058792149793404	0.176792877389217	-0.0420608366262163
chr1	171796524	171796922	399	+	utr3	METTL13	0.617785626827228	1	0.827951440009228	1	0.938103073214677	0.999373714722608	0.284927221783789	0.766935477883765	-0.135996230681198	0.276724568057203	0.058792149793404	0.176792877389217	-0.412720798738401
chr1	172610035	172610284	250	+	utr3	SUCO	0.643779890395341	1	0.599457914577475	1	0.408701628276961	0.999373714722608	0.937781758795905	0.985013452558014	0.6333594366064	0.574542731156975	0.0551827401066833	0.170063399540727	0.0588167054494255
chr1	173734000	173734198	199	+	exon	KLHL20	0.815743212686778	1	0.738697135050507	1	0.762068826822359	0.999373714722608	0.826530571794946	0.948331431456558	0.527488756310318	0.421243164596689	0.0727042828078815	0.201265499529778	0.106245591713629
chr1	173785218	173785317	100	+	utr3	KLHL20	0.861042184496656	1	0.950561613286269	1	0.980182969310402	0.999373714722608	0.343000401004118	0.788425538381166	-0.144165323062002	0.421243164596689	0.0727042828078815	0.201265499529778	-0.565408487658691
chr1	173824952	173825251	300	+	utr5	DARS2	0.958690483600928	1	0.916908308993341	1	0.763157646342062	0.999373714722608	0.625013850277543	0.880495214560649	1.19472610525106	0.870336293629214	1.76852864256554e-07	5.77969696242274e-05	0.324389811621851
chr1	173870624	173870674	51	+	exon	ZBTB37	0.893270776358806	1	0.962734531239451	1	0.944241174783638	0.999373714722608	0.557667334568485	0.857149984686913	0.0958082813516131	0.280153610046374	0.350499426490952	0.545457587592605	-0.184345328694761
chr1	173870874	173871024	151	+	exon	ZBTB37	0.665697348396898	1	0.637481749195318	1	0.660099881421983	0.999373714722608	0.919669950912038	0.979070289517764	0.236376783632093	0.280153610046374	0.350499426490952	0.545457587592605	-0.0437768264142805
chr1	173885982	173886332	351	+	utr3	ZBTB37	0.568562826715313	1	0.62527873251486	1	0.718296634641451	0.999373714722608	0.303892194118446	0.774600182636694	0.701997249710969	0.280153610046374	0.350499426490952	0.545457587592605	0.421843639664595
chr1	173886432	173886531	100	+	utr3	ZBTB37	0.997486582907054	1	0.957154150651176	1	0.899150718866296	0.999373714722608	0.75544641654968	0.925359918684129	0.209380305123162	0.280153610046374	0.350499426490952	0.545457587592605	-0.0707733049232114
chr1	178442731	178443081	351	+	exon	RASAL2	0.719452511671073	1	0.599303162546563	1	0.6297388121967	0.999373714722608	0.0171392938312237	0.572745886469376	0.241591798196124	0.602838106154987	0.0112761179973133	0.0609292943423514	-0.361246307958863
chr1	178457829	178457929	101	+	exon	RASAL2	0.619669772246532	1	0.535833757425334	1	0.672971606271898	0.999373714722608	0.961066051991843	0.99254473787638	0.44282938748437	0.602838106154987	0.0112761179973133	0.0609292943423514	-0.160008718670617
chr1	178458179	178458379	201	+	exon	RASAL2	0.857516683113451	1	0.933774371127217	1	0.856056529896846	0.999373714722608	0.650974162448713	0.890180314516253	0.601475399843093	0.602838106154987	0.0112761179973133	0.0609292943423514	-0.0013627063118935
chr1	178473202	178473452	251	+	utr3	RASAL2	0.970890729433456	1	0.953431215609183	1	0.962368985934493	0.999373714722608	0.640469003142325	0.886118655078032	0.272625716369102	0.602838106154987	0.0112761179973133	0.0609292943423514	-0.330212389785884
chr1	178916355	178916704	350	+	utr3	RALGPS2	0.529036132841263	1	0.505471202667749	1	0.293356399198615	0.999373714722608	0.517058788659012	0.847938490225816	0.815940377060105	0.762403071471236	0.0178474534686251	0.0817719795277491	0.0535373055888684
chr1	179044006	179044156	151	+	exon	FAM20B	0.814476266486082	1	0.693971939255323	1	0.834144950332598	0.999373714722608	0.602569513225142	0.872102663433192	0.700383417277757	0.570002334625034	1.65832648053057e-05	0.000899152155591313	0.130381082652722
chr1	179071921	179072570	650	+	utr3	FAM20B	0.855193818398075	1	0.975255767657798	1	0.849745169965775	0.999373714722608	0.419883973719006	0.817460744814076	0.805559738002446	0.570002334625034	1.65832648053057e-05	0.000899152155591313	0.235557403377412
chr1	179095201	179095448	248	+	utr3	TOR3A	0.862412901473598	1	0.928656851837602	1	0.972500078276115	0.999373714722608	0.224773095486276	0.74194703081009	0.12541104305999	0.180711671051172	0.286391726655334	0.48367884913042	-0.0553006279911819
chr1	179353613	179353911	299	+	utr3	SOAT1	0.689669051326973	1	0.630318105816574	1	0.728023362424023	0.999373714722608	0.775826471702709	0.929321194873091	0.537362497851736	0.585058179554804	0.00395844439710386	0.0312675874704323	-0.0476956817030681
chr1	179917777	179918275	499	+	utr3	TOR1AIP1	0.787611086876756	1	0.700021920976421	1	0.701683127769394	0.999373714722608	0.813126839365451	0.94316662912199	0.684506712926481	0.666894718777373	0.00308645832471586	0.0267564085220735	0.0176119941491085
chr1	179922260	179922360	101	+	utr3	TOR1AIP1	0.904869878550277	1	0.938326395139714	1	0.921186644583097	0.999373714722608	0.937626223722303	0.984948641645509	-0.739252886076847	0.666894718777373	0.00308645832471586	0.0267564085220735	-1.40614760485422
chr1	179996886	179997035	150	+	exon	CEP350	0.52334135732413	1	0.516235691893787	1	0.440284065868225	0.999373714722608	0.890152411392576	0.972026327035746	-0.297345804505846	0.168589207664265	0.643756926135139	0.783391556031715	-0.465935012170111
chr1	180014328	180014378	51	+	exon	CEP350	0.489736582891468	1	0.451129544015963	1	0.465295430774307	0.999373714722608	0.444730873081864	0.824849349936981	-0.451741728577125	0.168589207664265	0.643756926135139	0.783391556031715	-0.62033093624139
chr1	180020596	180020695	100	+	exon	CEP350	0.336355826078619	1	0.313575827025808	1	0.319158238600682	0.999373714722608	0.426168278224247	0.819760022590147	-0.223721504635203	0.168589207664265	0.643756926135139	0.783391556031715	-0.392310712299468
chr1	180020895	180020994	100	+	exon	CEP350	0.597287959676371	1	0.581721308140394	1	0.55762019161858	0.999373714722608	0.520468145092347	0.848543818238527	-0.0570823141244198	0.168589207664265	0.643756926135139	0.783391556031715	-0.225671521788685
chr1	180111093	180111392	300	+	utr3	CEP350	0.541355680461729	1	0.640687479482721	1	0.547773913250469	0.999373714722608	0.172989991979312	0.717178702301759	1.1385595466433	0.168589207664265	0.643756926135139	0.783391556031715	0.969970338979037
chr1	180112439	180112588	150	+	utr3	CEP350	0.997094762365727	1	0.964675733693393	1	0.975574727989288	0.999373714722608	0.847752442034447	0.954979432806786	0.305862517124181	0.168589207664265	0.643756926135139	0.783391556031715	0.137273309459916
chr1	180196363	180197010	648	+	exon	QSOX1	0.747921639262346	1	0.595707036844527	1	0.821522288164636	0.999373714722608	0.765403608300955	0.927210105802892	-0.0338179049821078	0.317167506963188	0.165790187166482	0.340852852053668	-0.350985411945296
chr1	180197458	180197558	101	+	utr3	QSOX1	0.563135565554284	1	0.612678618448207	1	0.743242670641188	0.999373714722608	0.103724168523356	0.671784757073735	0.464949015138664	0.317167506963188	0.165790187166482	0.340852852053668	0.147781508175475
chr1	180884383	180884482	100	+	utr3	XPR1	0.837905096644428	1	0.775981736996108	1	0.822547507328516	0.999373714722608	0.567107556975172	0.859083747170527	1.06233591339071	1.13131536424582	8.89849266529633e-07	0.000146930673252171	-0.0689794508551109
chr1	180950415	180950565	151	+	utr3	KIAA1614	0.0308325070671996	1	0.040677514599485	1	0.183101132356134	0.999373714722608	0.0126300594431482	0.571748969793884	0.00133215028465558	0.132965962049668	0.521496808197064	0.692532666471325	-0.131633811765012
chr1	181089210	181089360	151	+	exon	IER5	0.909017106581225	1	0.946917328650004	1	0.90522839354732	0.999373714722608	0.527871375383522	0.850697056720283	-0.130954671183369	0.11406680346285	0.50271823850945	0.677896733897804	-0.245021474646219
chr1	181089659	181090556	898	+	utr3	IER5	0.707470764685803	1	0.864805101333164	1	0.884860274444565	0.999373714722608	0.0227256807365093	0.606042773412564	0.0484276015202312	0.11406680346285	0.50271823850945	0.677896733897804	-0.0656392019426186
chr1	183023858	183024007	150	+	exon	LAMC1	0.789483670229419	1	0.84532191435819	1	0.83670251034045	0.999373714722608	0.132478915276097	0.686110853530407	0.48484674089886	0.739503749598555	9.07823576111619e-05	0.00266506336010799	-0.254657008699695
chr1	183103521	183103571	51	+	utr5	LAMC1	0.798086149371531	1	0.69460003307359	1	0.718781506982286	0.999373714722608	0.554140854761479	0.856704542133554	1.04356323406026	0.739503749598555	9.07823576111619e-05	0.00266506336010799	0.304059484461703
chr1	183142608	183143205	598	+	utr3	LAMC1	0.884428625810173	1	0.88947445821733	1	0.980838227513772	0.999373714722608	0.379248752355502	0.803482684641902	0.468288295883716	0.739503749598555	9.07823576111619e-05	0.00266506336010799	-0.271215453714839
chr1	183542361	183542461	101	+	exon	SMG7	0.65528298150588	1	0.803009513350605	1	0.698501894603703	0.999373714722608	0.342307354082206	0.788425538381166	0.804830878250653	0.614417503670487	0.000225823163363487	0.00486672376545864	0.190413374580166
chr1	183546043	183546142	100	+	exon	SMG7	0.817892932902448	1	0.702530007427769	1	0.886928091543201	0.999373714722608	0.724288825560934	0.915921977180714	0.741029961878591	0.614417503670487	0.000225823163363487	0.00486672376545864	0.126612458208104
chr1	183551927	183552275	349	+	utr3	SMG7	0.930842778249928	1	0.776225725844101	1	0.9543821956876	0.999373714722608	0.670890304525532	0.897572948556504	0.472531946523222	0.614417503670487	0.000225823163363487	0.00486672376545864	-0.141885557147265
chr1	183553072	183553271	200	+	utr3	SMG7	0.917208587006424	1	0.725731917355535	1	0.88584560116825	0.999373714722608	0.75220864254725	0.924609865187738	0.112566690988781	0.614417503670487	0.000225823163363487	0.00486672376545864	-0.501850812681707
chr1	183926201	183926350	150	+	utr3	RGL1	0.504964015179116	1	0.607532721274174	1	0.329260509436377	0.999373714722608	0.111038547901301	0.675365547627031	1.41040152887671	1.12041390568771	0.000478731209939255	0.00802606498631117	0.289987623189002
chr1	183926796	183926945	150	+	utr3	RGL1	0.620606736231912	1	0.701157459314877	1	0.566454318637023	0.999373714722608	0.112909228109778	0.677929113671719	0.946348785400323	1.12041390568771	0.000478731209939255	0.00802606498631117	-0.174065120287385
chr1	192811535	192811834	300	+	utr3	RGS2	0.944697267067807	1	0.980522375732968	1	0.981363522421489	0.999373714722608	0.186269217696225	0.726793826693494	-0.511977980442607	-0.460870553291737	0.180078285740778	0.359960424207603	-0.0511074271508697
chr1	193069146	193069196	51	+	exon	TROVE2	0.888152600031106	1	0.839542548303203	1	0.816132727220319	0.999373714722608	0.771409975402937	0.92854885079221	-0.0663579697621314	-0.67943460750739	0.0609550752138976	0.180826315515787	0.613076637745258
chr1	193084931	193084980	50	+	utr3	TROVE2	0.218815506896185	1	0.185056616743417	1	0.0594950683418903	0.999373714722608	0.0958879077094886	0.669358287285624	-2.69867794378045	-0.67943460750739	0.0609550752138976	0.180826315515787	-2.01924333627306
chr1	200029369	200029717	349	+	utr3	NR5A2	0.802777455256305	1	0.906777716915294	1	0.727144190708924	0.999373714722608	0.200829898251004	0.734255453237573	0.677993860161256	0.581015032148773	0.000901722438982359	0.0121538939134475	0.0969788280124831
chr1	200048248	200048696	449	+	exon	NR5A2	0.745401815188975	1	0.690869951685754	1	0.704109401507859	0.999373714722608	0.541075950450925	0.853140248362187	0.590313834385207	0.581015032148773	0.000901722438982359	0.0121538939134475	0.00929880223643387
chr1	200174142	200174789	648	+	utr3	NR5A2	0.749648926201112	1	0.8458771263768	1	0.72562379810707	0.999373714722608	0.525330129696808	0.8494961001915	0.969220212662401	0.581015032148773	0.000901722438982359	0.0121538939134475	0.388205180513628
chr1	200176380	200176479	100	+	utr3	NR5A2	0.569809714686987	1	0.659349368211745	1	0.573310472142932	0.999373714722608	0.0512271900989965	0.640197255599357	0.43571027674918	0.581015032148773	0.000901722438982359	0.0121538939134475	-0.145304755399592
chr1	200848967	200849316	350	+	exon	CAMSAP2	0.964783098930922	1	0.857190072878301	1	0.580406965901188	0.999373714722608	0.401603219402361	0.81010117000023	0.30793916910279	0.426192747099812	0.180849235736748	0.360866528686149	-0.118253577997022
chr1	200849914	200850113	200	+	exon	CAMSAP2	0.636893747066665	1	0.586216811809517	1	0.465764999531215	0.999373714722608	0.215793620401028	0.739574554346982	0.383778829454967	0.426192747099812	0.180849235736748	0.360866528686149	-0.0424139176448451
chr1	200857813	200858212	400	+	utr3	CAMSAP2	0.685865955682712	1	0.629759692543304	1	0.43863824086049	0.999373714722608	0.710443770121431	0.911081104412506	0.0635950141817148	0.426192747099812	0.180849235736748	0.360866528686149	-0.362597732918097
chr1	200913650	200913699	50	+	utr3	C1orf106	0.930045748041125	1	0.857683749204895	1	0.90314003054541	0.999373714722608	0.454192500281416	0.826730921241203	0.275078714947783	0.357300053781521	0.206049223349449	0.392538792683505	-0.0822213388337386
chr1	200913898	200913997	100	+	utr3	C1orf106	0.494214116525235	1	0.607003429310294	1	0.603224214868142	0.999373714722608	0.0949857564411256	0.667423496535399	0.650445382822899	0.357300053781521	0.206049223349449	0.392538792683505	0.293145329041378
chr1	201820034	201820333	300	+	utr3	NAV1	0.604535347038008	1	0.64860559622991	1	0.67767405099298	0.999373714722608	0.0989955674058561	0.671784757073735	0.461639874794714	0.167172249487557	0.305242695326582	0.502912636906511	0.294467625307157
chr1	201821830	201821880	51	+	utr3	NAV1	0.25413935301858	1	0.232110135946829	1	0.437673826289965	0.999373714722608	0.0461902870015152	0.640197255599357	1.57042709252382	0.167172249487557	0.305242695326582	0.502912636906511	1.40325484303627
chr1	201876069	201876567	499	+	utr3	IPO9	0.815640029083059	1	0.90876111028277	1	0.940237128196711	0.999373714722608	0.394765215226534	0.808047651396069	-0.201477435407247	0.359661719188662	0.00386928355699663	0.0308727417455748	-0.56113915459591
chr1	201877814	201878262	449	+	utr3	IPO9	0.815220197968959	1	0.735534828817201	1	0.71359581405362	0.999373714722608	0.735332335908305	0.919366212267465	-0.333339347296371	0.359661719188662	0.00386928355699663	0.0308727417455748	-0.693001066485033
chr1	201878362	201878511	150	+	utr3	IPO9	0.621315977398455	1	0.538790914641583	1	0.632439257287831	0.999373714722608	0.875900039950107	0.966399902150667	0.110649023453208	0.359661719188662	0.00386928355699663	0.0308727417455748	-0.249012695735454
chr1	201878811	201879309	499	+	utr3	IPO9	0.987191179598038	1	0.878527951123339	1	0.959892180177207	0.999373714722608	0.684388204662458	0.902351639184781	-0.123249438144143	0.359661719188662	0.00386928355699663	0.0308727417455748	-0.482911157332805
chr1	201883646	201883746	101	+	utr3	IPO9	0.442985174248952	1	0.488507371925313	1	0.620881227692269	0.999373714722608	0.304826060853931	0.774600182636694	-1.19978550531551	0.359661719188662	0.00386928355699663	0.0308727417455748	-1.55944722450418
chr1	201955540	201957318	1779	+	exon	TIMM17A	0.290644359424944	1	0.453697041489394	1	0.678673245243899	0.999373714722608	0.0357490875614809	0.640197255599357	0.128995508956938	-0.0134616444862905	0.931641437037987	0.963256035512493	0.142457153443229
chr1	201969523	201969870	348	+	utr3	TIMM17A	0.586687845770059	1	0.470763499940971	1	0.421337253673056	0.999373714722608	0.96240399924374	0.992920312151365	-0.607954726029352	-0.0134616444862905	0.931641437037987	0.963256035512493	-0.594493081543061
chr1	202015263	202015790	528	+	utr3	ELF3	0.870226241947285	1	0.990428218155671	1	0.937332927883899	0.999373714722608	0.338332124102249	0.788249629957498	0.0533508841658537	0.305146680988091	0.324131092201727	0.521675468303084	-0.251795796822237
chr1	202016139	202016289	151	+	utr3	ELF3	0.206831011866082	1	0.251556054051586	1	0.276653063608995	0.999373714722608	0.171321224252437	0.714893094591476	0.809414686844901	0.305146680988091	0.324131092201727	0.521675468303084	0.50426800585681
chr1	202586216	202586416	201	+	utr3	PPP1R12B	0.557556203482823	1	0.718537344201573	1	0.681242883257486	0.999373714722608	0.439150366579568	0.82362930923673	0.719856751878072	0.334832695750068	0.0368800481233409	0.131386791535192	0.385024056128004
chr1	202873168	202873267	100	+	exon	RP11-480I12.9	0.215723852946514	1	0.223924635136185	1	0.532562457606339	0.999373714722608	0.126512405234119	0.682131319822715	0.0993036543986302	-0.0267145202247075	0.89664778213384	0.94505527450263	0.126018174623338
chr1	202873464	202873513	50	+	exon	RP11-480I12.9	0.925506343302566	1	0.964465185849848	1	0.958388916673956	0.999373714722608	0.611857869836647	0.87582578737251	0.254658915398729	-0.0267145202247075	0.89664778213384	0.94505527450263	0.281373435623437
chr1	202873661	202873711	51	+	exon	RP11-480I12.9	0.529891165176022	1	0.510101891155564	1	0.708850041382878	0.999373714722608	0.186052076441964	0.726793826693494	0.455397354695023	-0.0267145202247075	0.89664778213384	0.94505527450263	0.482111874919731
chr1	202874303	202874550	248	+	exon	RP11-480I12.9	0.876486105188032	1	0.794067934513381	1	0.938260037658283	0.999373714722608	0.778881797766637	0.930254886018652	-0.651825600769615	-0.0267145202247075	0.89664778213384	0.94505527450263	-0.625111080544907
chr1	203305589	203305639	51	+	utr5	BTG2	0.390890263974292	1	0.375476203741436	1	0.522266497520457	0.999373714722608	0.0168172031265177	0.571748969793884	0.251527061920698	0.497150872693345	0.0102432394666996	0.0574184595763753	-0.245623810772647
chr1	203307141	203307535	395	+	utr3	BTG2	0.619953034344852	1	0.591279956510342	1	0.891676133978271	0.999373714722608	0.389866344412797	0.806272463271057	0.460632556552054	0.497150872693345	0.0102432394666996	0.0574184595763753	-0.0365183161412909
chr1	203307633	203307781	149	+	utr3	BTG2	0.65768155994881	1	0.817773050247892	1	0.863444367725136	0.999373714722608	0.216676856277631	0.740430138739273	0.815893250501015	0.497150872693345	0.0102432394666996	0.0574184595763753	0.318742377807669
chr1	203683130	203683379	250	+	utr5	ATP2B4	0.941184459195153	1	0.946283385331389	1	0.981816610758783	0.999373714722608	0.745182073773644	0.922436568317699	1.3319260170537	1.19463690311852	9.85616833807826e-08	3.73235885780211e-05	0.137289113935183
chr1	203739744	203740043	300	+	utr3	ATP2B4	0.945724704486606	1	0.968727662692298	1	0.97316810680736	0.999373714722608	0.444959487833587	0.824849349936981	0.831623605852169	1.19463690311852	9.85616833807826e-08	3.73235885780211e-05	-0.363013297266352
chr1	203797209	203797309	101	+	utr5	ZBED6	0.559329752701521	1	0.536923835858919	1	0.43464198976319	0.999373714722608	0.67565732773994	0.899399113230621	0.0683020726810549	0.353728281581423	0.351272818289928	0.546320773870762	-0.285426208900368
chr1	203798959	203799109	151	+	utr5	ZC3H11A	0.926988499772492	1	0.869497611769436	1	0.932299321104042	0.999373714722608	0.84453938105456	0.953855422819418	0.392992133898565	0.285870345847099	0.332230437132467	0.529190408445077	0.107121788051466
chr1	203847390	203847540	151	+	exon	ZC3H11A	0.812505360544869	1	0.75388066094113	1	0.662792106660946	0.999373714722608	0.425133243498613	0.819230788443788	0.060590868641204	0.285870345847099	0.332230437132467	0.529190408445077	-0.225279477205895
chr1	203852274	203852424	151	+	utr3	ZC3H11A	0.543075731982239	1	0.501450624035857	1	0.60383341973072	0.999373714722608	0.952526507736952	0.990024282809107	0.226566774025107	0.285870345847099	0.332230437132467	0.529190408445077	-0.0593035718219918
chr1	203852674	203852774	101	+	utr3	ZC3H11A	0.878505655765956	1	0.815060238848063	1	0.869106449734675	0.999373714722608	0.0876372101940551	0.663729621386309	0.219261638896064	0.285870345847099	0.332230437132467	0.529190408445077	-0.066608706951035
chr1	203853724	203853924	201	+	utr3	ZC3H11A	0.979244946415176	1	0.916431383013822	1	0.759580505067168	0.999373714722608	0.442541231232845	0.824498898347308	-0.746269492727494	0.285870345847099	0.332230437132467	0.529190408445077	-1.03213983857459
chr1	204073165	204073264	100	+	exon	SOX13	0.605274413612882	1	0.648648247580937	1	0.712255237143547	0.999373714722608	0.281408368608288	0.765466943821606	0.156074691220269	0.30653846172199	0.0396537083533155	0.137382881235122	-0.150463770501721
chr1	204126050	204126399	350	+	utr3	SOX13	0.659282534999948	1	0.864605690134045	1	0.759216590024676	0.999373714722608	0.340664988708336	0.788425538381166	0.36343477908235	0.30653846172199	0.0396537083533155	0.137382881235122	0.0568963173603601
chr1	204549304	204549653	350	+	utr3	MDM4	0.854083232327043	1	0.996018583020204	1	0.969569029479371	0.999373714722608	0.15482797243052	0.705451587395694	0.0873897060542083	-0.222991836240363	0.273455397045542	0.470065676972929	0.310381542294571
chr1	205531397	205531846	450	+	utr3	CDK18	0.615451951263465	1	0.784526893234511	1	0.848058918417352	0.999373714722608	0.341685254610276	0.788425538381166	-0.203424547776019	-0.223774670146195	0.121465669489906	0.278957111765564	0.0203501223701756
chr1	206454289	206454539	251	+	utr3	SRGAP2	0.677417462086872	1	0.740241790871313	1	0.807960184425968	0.999373714722608	0.560062504403614	0.857583207512748	-0.173512759045551	0.421996323161306	0.00213310388025306	0.0209940013495038	-0.595509082206857
chr1	206455937	206456086	150	+	utr3	SRGAP2	0.154098752763596	1	0.118521300027538	1	0.193687258076617	0.999373714722608	0.296232763423218	0.773681241742174	-0.660871856029044	0.421996323161306	0.00213310388025306	0.0209940013495038	-1.08286817919035
chr1	206458660	206458760	101	+	exon	SRGAP2	0.0940848315837274	1	0.140261291847107	1	0.191573977430691	0.999373714722608	0.0307250256031513	0.630564598162278	1.20289936465729	0.421996323161306	0.00213310388025306	0.0209940013495038	0.780903041495979
chr1	206461148	206461598	451	+	utr3	SRGAP2	0.40264612517033	1	0.496465462007074	1	0.470881659517108	0.999373714722608	0.272114648374454	0.762007807440649	0.492400389198622	0.421996323161306	0.00213310388025306	0.0209940013495038	0.0704040660373161
chr1	206463644	206463794	151	+	utr3	SRGAP2	0.86346314381632	1	0.689892840995791	1	0.939952480509191	0.999373714722608	0.446663312365834	0.824864311249633	-0.214394213087861	0.421996323161306	0.00213310388025306	0.0209940013495038	-0.636390536249167
chr1	206463994	206464193	200	+	utr3	SRGAP2	0.946046796592572	1	0.781565227381049	1	0.916334219206431	0.999373714722608	0.136984097855727	0.687518040933157	-0.520253470088735	0.421996323161306	0.00213310388025306	0.0209940013495038	-0.942249793250041
chr1	206496340	206496440	101	+	utr3	IKBKE	0.488928478211874	1	0.313542330607307	1	0.52053214371525	0.999373714722608	0.561562675622523	0.858057209601088	-0.348385266788232	-0.0680696027377123	0.656677507067848	0.792751507242063	-0.28031566405052
chr1	206586907	206587306	400	+	utr3	RASSF5	0.542702588487638	1	0.462583257074674	1	0.711809524404014	0.999373714722608	0.706528443510748	0.909677669157134	0.306243706109937	0.250388355938409	0.128811380542834	0.2894464637478	0.0558553501715282
chr1	206588402	206588452	51	+	utr3	RASSF5	0.291516741846762	1	0.330823345885171	1	0.411330642981374	0.999373714722608	0.161423922944438	0.711039180689744	0.643073613524685	0.250388355938409	0.128811380542834	0.2894464637478	0.392685257586276
chr1	206647634	206648081	448	+	exon	DYRK3	0.911437359120995	1	0.956918066885208	1	0.97473077799415	0.999373714722608	0.513534158222183	0.846315443497195	1.06202792276828	0.771566837356885	0.00260795254820897	0.0239718786900578	0.290461085411391
chr1	206648378	206648726	349	+	exon	DYRK3	0.506986405858161	1	0.537817858464332	1	0.577566319303896	0.999373714722608	0.0609129609247199	0.649618274184512	0.447106397320833	0.771566837356885	0.00260795254820897	0.0239718786900578	-0.324460440036052
chr1	206732685	206732985	301	+	utr3	MAPKAPK2	0.868852812532277	1	0.651832663368215	1	0.815496588863071	0.999373714722608	0.559965756328409	0.857583207512748	0.219439469138542	0.262270364545998	0.0957783161121745	0.239767396378609	-0.0428308954074565
chr1	209676004	209676148	145	+	utr3	G0S2	0.978051807302728	1	0.933737076703039	1	0.882277832482262	0.999373714722608	0.755930120024588	0.925509926210802	0.88275561235091	0.862105686541202	0.0165150559966264	0.0778040463885299	0.020649925809708
chr1	209836941	209837041	101	+	exon	DIEXF	0.754451138149175	1	0.86172605241036	1	0.947724987782519	0.999373714722608	0.256576434185763	0.756017099848279	0.441547167061827	0.494308758216599	0.0272308639271452	0.107986489479704	-0.0527615911547729
chr1	209851480	209851530	51	+	utr3	DIEXF	0.91748771817951	1	0.949858591802144	1	0.971154408640023	0.999373714722608	0.702987268286321	0.908624998473782	-0.375039310855501	0.494308758216599	0.0272308639271452	0.107986489479704	-0.869348069072101
chr1	211313688	211313987	300	+	utr3	RCOR3	0.618139156442625	1	0.58348619221221	1	0.599558413671981	0.999373714722608	0.971239126215626	0.99570205601771	0.149949635998578	0.140801631671421	0.435095879549723	0.62141297883248	0.00914800432715646
chr1	211372454	211372803	350	+	utr3	TRAF5	0.733761113810871	1	0.833899695503924	1	0.875220876449491	0.999373714722608	0.298674914499279	0.774600182636694	0.687706589323604	0.175167552419982	0.455833179799402	0.638755487252531	0.512539036903622
chr1	211374547	211374647	101	+	utr3	TRAF5	0.0990522884733549	1	0.0750614084517718	1	0.0514979730788614	0.999373714722608	0.00741165510337582	0.571748969793884	-1.42913069847185	0.175167552419982	0.455833179799402	0.638755487252531	-1.60429825089183
chr1	212100664	212100813	150	+	exon	DTL	0.640995409253544	1	0.831714855598539	1	0.797484921595741	0.999373714722608	0.457291181106882	0.828332443342344	0.611311004105716	0.712688135108968	3.01916846621702e-05	0.00131919967213442	-0.101377131003252
chr1	212858305	212858704	400	+	utr5	FLVCR1	0.658562880176407	1	0.692754684534719	1	0.547075761290532	0.999373714722608	0.43046434232428	0.821252964891181	0.611021635390671	-0.00596950937744549	0.972197184626805	0.985517699222508	0.616991144768117
chr1	212952570	212952720	151	+	exon	VASH2	0.522915653629212	1	0.452137922435459	1	0.434721114299269	0.999373714722608	0.467139298257379	0.83019912544251	-0.185018038183512	0.602647881462796	0.0440001697640279	0.147100903876179	-0.787665919646308
chr1	212972723	212972823	101	+	exon	VASH2	0.590521054105351	1	0.630843288150427	1	0.552945065871834	0.999373714722608	0.297661814084225	0.77425035788569	1.19619442196562	0.602647881462796	0.0440001697640279	0.147100903876179	0.593546540502821
chr1	213241094	213241144	51	+	exon	RPS6KC1	0.978689455655338	1	0.967486916209206	1	0.962722170043996	0.999373714722608	0.384175043932765	0.804682444712392	0.890129523954959	0.486277505802515	0.091998688582393	0.233565836831529	0.403852018152444
chr1	213241344	213241443	100	+	exon	RPS6KC1	0.871328454599718	1	0.953904136936579	1	0.8941636873543	0.999373714722608	0.553702119399793	0.856704542133554	0.859784991524592	0.486277505802515	0.091998688582393	0.233565836831529	0.373507485722076
chr1	213241593	213241793	201	+	exon	RPS6KC1	0.995527316534056	1	0.913355410131606	1	0.933002447080182	0.999373714722608	0.475603824549319	0.832744776371474	0.648212921673516	0.486277505802515	0.091998688582393	0.233565836831529	0.161935415871001
chr1	213241943	213242192	250	+	exon	RPS6KC1	0.272248020110572	1	0.276229512848206	1	0.18586878853774	0.999373714722608	0.241716339879193	0.747704557056335	0.13398754043961	0.486277505802515	0.091998688582393	0.233565836831529	-0.352289965362906
chr1	213272677	213272826	150	+	utr3	RPS6KC1	0.668831951304621	1	0.788454174235203	1	0.80117497467489	0.999373714722608	0.733690355645317	0.918806158244866	-0.0110376512282791	0.486277505802515	0.091998688582393	0.233565836831529	-0.497315157030794
chr1	213274274	213274324	51	+	utr3	RPS6KC1	0.238710659314586	1	0.258034303876839	1	0.482876467408185	0.999373714722608	0.279194073412409	0.765181407788223	-0.325330947392746	0.486277505802515	0.091998688582393	0.233565836831529	-0.811608453195262
chr1	213988091	213988191	101	+	utr5	PROX1	0.5352737951926	1	0.515101025388677	1	0.53408974485811	0.999373714722608	0.344193857224212	0.789751057757105	-0.564711968529972	0.519997203110107	0.0431010976221211	0.144907396557348	-1.08470917164008
chr1	213996589	213996988	400	+	exon	PROX1	0.705442084925285	1	0.649377516640191	1	0.640768135964686	0.999373714722608	0.64277146822012	0.886678604654218	0.240904033386136	0.519997203110107	0.0431010976221211	0.144907396557348	-0.279093169723971
chr1	213997188	213998135	948	+	exon	PROX1	0.947275064933479	1	0.848748437196048	1	0.715065675434615	0.999373714722608	0.319371505136234	0.779168377178486	0.288820479099845	0.519997203110107	0.0431010976221211	0.144907396557348	-0.231176724010262
chr1	214011684	214035667	23984	+	exon	PROX1	0.189296017749247	1	0.285811432617381	1	0.529527081738835	0.999373714722608	0.0627369710828944	0.650259333377499	0.200035656175623	0.519997203110107	0.0431010976221211	0.144907396557348	-0.319961546934484
chr1	214035817	214035867	51	+	utr3	PROX1	0.441683763468639	1	0.423676429864866	1	0.483006635745092	0.999373714722608	0.690860423091743	0.904275737195883	0.226774889856498	0.519997203110107	0.0431010976221211	0.144907396557348	-0.293222313253609
chr1	214642090	214642340	251	+	exon	CENPF	0.965738781769553	1	0.879871532765904	1	0.75922207252222	0.999373714722608	0.488990565631382	0.838338231248584	0.190664285132563	-0.366421736413664	0.33013874304114	0.52718339978129	0.557086021546227
chr1	214643139	214644771	1633	+	exon	CENPF	0.955962212366965	1	0.960148412162578	1	0.840125150157528	0.999373714722608	0.426283609353024	0.819784906025098	0.290430113074013	-0.366421736413664	0.33013874304114	0.52718339978129	0.656851849487677
chr1	214645620	214645770	151	+	exon	CENPF	0.97822969132181	1	0.937961934671171	1	0.92106717289128	0.999373714722608	0.754056007869531	0.925264295604607	0.0103008360153448	-0.366421736413664	0.33013874304114	0.52718339978129	0.376722572429009
chr1	214646069	214646169	101	+	exon	CENPF	0.717707710688832	1	0.661465478844147	1	0.541571915733022	0.999373714722608	0.997839023951928	1	-0.267163174486714	-0.366421736413664	0.33013874304114	0.52718339978129	0.0992585619269505
chr1	214646619	214646769	151	+	exon	CENPF	0.877238214432641	1	0.923576304740973	1	0.940437597401362	0.999373714722608	0.55946476953486	0.857489945003103	-0.180047482107012	-0.366421736413664	0.33013874304114	0.52718339978129	0.186374254306652
chr1	214647068	214647318	251	+	exon	CENPF	0.881585509571189	1	0.828745875023304	1	0.703629963892388	0.999373714722608	0.702600214748416	0.908622340617831	-0.440856530217464	-0.366421736413664	0.33013874304114	0.52718339978129	-0.0744347938038
chr1	214656989	214657138	150	+	exon	CENPF	0.907446867068261	1	0.829824104722368	1	0.620756385995688	0.999373714722608	0.804550935744654	0.938846452243068	-0.610592360460377	-0.366421736413664	0.33013874304114	0.52718339978129	-0.244170624046713
chr1	214663739	214663889	151	+	utr3	CENPF	0.951066766109645	1	0.990395829095358	1	0.859006857830223	0.999373714722608	0.102477669838796	0.671784757073735	-0.692085015469052	-0.366421736413664	0.33013874304114	0.52718339978129	-0.325663279055388
chr1	215620115	215620314	200	+	exon	KCTD3	0.825970398693869	1	0.950603783947642	1	0.997650769797639	0.999373714722608	0.233591567885886	0.743568074111998	0.291643181566384	0.512313031386861	0.0728233204790137	0.201408063606287	-0.220669849820477
chr1	215620463	215620612	150	+	exon	KCTD3	0.910101638566286	1	0.989409198199756	1	0.993122734856472	0.999373714722608	0.0396541013240832	0.640197255599357	0.0788060172010078	0.512313031386861	0.0728233204790137	0.201408063606287	-0.433507014185853
chr1	218285337	218285387	51	+	exon	RRP15	0.824037535920594	1	0.938431411549114	1	0.925882948279183	0.999373714722608	0.555721115896364	0.856974396769786	-0.854749764680002	-0.573579923657562	0.039354440699433	0.136882765966814	-0.28116984102244
chr1	218330999	218331149	151	+	utr3	RRP15	0.402550740158873	1	0.302343867989024	1	0.258080371950423	0.999373714722608	0.835899695213127	0.951028062709648	-1.08479824854988	-0.573579923657562	0.039354440699433	0.136882765966814	-0.511218324892317
chr1	218346879	218347027	149	+	exon	TGFB2	0.810463493202883	1	0.895309282683476	1	0.982809317808732	0.999373714722608	0.518489642242835	0.848543818238527	1.18208162000976	0.875235358976328	0.00625488415482529	0.0417639997989552	0.306846261033434
chr1	218441400	218441598	199	+	utr3	TGFB2	0.0409271338737282	1	0.0366326567239388	1	0.0308438198382055	0.999373714722608	0.152797849393106	0.702936056814593	-0.614960538643809	0.875235358976328	0.00625488415482529	0.0417639997989552	-1.49019589762014
chr1	218441895	218442044	150	+	utr3	TGFB2	0.743112404782844	1	0.634076665462664	1	0.601557880661478	0.999373714722608	0.983173243665741	0.998052195567989	-0.0475381020730641	0.875235358976328	0.00625488415482529	0.0417639997989552	-0.922773461049392
chr1	220690438	220690488	51	+	exon	C1orf115	0.599203263541619	1	0.587119079346381	1	0.312478390354254	0.999373714722608	0.301900543554091	0.774600182636694	1.00119108069591	0.882851616008704	5.44824345355333e-05	0.00192461823145636	0.118339464687207
chr1	220696783	220697130	348	+	utr3	C1orf115	0.832824392003435	1	0.653342491458269	1	0.834832577691322	0.999373714722608	0.669251381175945	0.896639395429074	0.827695647293455	0.882851616008704	5.44824345355333e-05	0.00192461823145636	-0.0551559687152482
chr1	220697327	220697525	199	+	utr3	C1orf115	0.715590446320008	1	0.814488461450053	1	0.602545224239488	0.999373714722608	0.396791610518699	0.808258891873977	0.834512157128371	0.882851616008704	5.44824345355333e-05	0.00192461823145636	-0.0483394588803321
chr1	220698020	220698415	396	+	utr3	C1orf115	0.770803284261935	1	0.593150045717613	1	0.79988077384667	0.999373714722608	0.637374297958623	0.885025511361966	0.53613316127868	0.882851616008704	5.44824345355333e-05	0.00192461823145636	-0.346718454730023
chr1	220813486	220813784	299	+	utr3	MARC1	0.271783131524115	1	0.220913754085881	1	0.196430690403018	0.999373714722608	0.851580437549404	0.956569308647447	-0.422645977424192	0.480749524934457	0.00166768093977295	0.0181670612694809	-0.903395502358649
chr1	220813934	220814282	349	+	utr3	MARC1	0.876317292959096	1	0.906353370165777	1	0.948014830975627	0.999373714722608	0.646000437969838	0.887961027217121	-0.0802200538571994	0.480749524934457	0.00166768093977295	0.0181670612694809	-0.560969578791656
chr1	220814829	220814879	51	+	utr3	MARC1	0.526636602278558	1	0.455024402722766	1	0.628524548573921	0.999373714722608	0.014392006929047	0.571748969793884	-0.0438372703602397	0.480749524934457	0.00166768093977295	0.0181670612694809	-0.524586795294697
chr1	220884265	220884513	249	+	exon	HLX	0.871687801540117	1	0.928163398011883	1	0.892833377602284	0.999373714722608	0.397735337895449	0.808446367015589	-0.496162372511092	-0.378789213049995	0.0707636787964594	0.197752030578322	-0.117373159461096
chr1	220884662	220885009	348	+	utr3	HLX	0.70847501459536	1	0.763636095924741	1	0.839837620123224	0.999373714722608	0.0709710408140962	0.655021554300614	-0.740072044156907	-0.378789213049995	0.0707636787964594	0.197752030578322	-0.361282831106912
chr1	222627695	222627744	50	+	exon	MIA3	0.200631820588938	1	0.215244359858204	1	0.325638005001022	0.999373714722608	0.429986517329043	0.820779065759706	-0.00519777494746558	0.0663568707664735	0.817289470951446	0.897690662951527	-0.0715546457139391
chr1	222627994	222628093	100	+	exon	MIA3	0.876115865821773	1	0.908513665369987	1	0.982612324176303	0.999373714722608	0.804659493749543	0.938846452243068	0.266943267444907	0.0663568707664735	0.817289470951446	0.897690662951527	0.200586396678433
chr1	222629290	222629340	51	+	exon	MIA3	0.704384933979332	1	0.656596787432179	1	0.615911007428273	0.999373714722608	0.693278445183502	0.905271914336885	-0.132227727513609	0.0663568707664735	0.817289470951446	0.897690662951527	-0.198584598280083
chr1	222629639	222630087	449	+	exon	MIA3	0.740842268677405	1	0.682078839947956	1	0.514274877023439	0.999373714722608	0.437469227280893	0.823316040020645	0.0830731131086426	0.0663568707664735	0.817289470951446	0.897690662951527	0.0167162423421691
chr1	222665469	222665669	201	+	utr3	MIA3	0.962406037436839	1	0.869588076889843	1	0.794475342697537	0.999373714722608	0.319762725920492	0.779365795130467	-0.488978528501278	0.0663568707664735	0.817289470951446	0.897690662951527	-0.555335399267751
chr1	222837238	222837287	50	+	exon	RP11-452F19.3	0.995167451724121	1	0.872877730448631	1	0.92576513594985	0.999373714722608	0.392537990863565	0.806894362194948	-1.07100924319083	-0.425352165137823	0.019281490688344	0.0860453653856759	-0.645657078053009
chr1	223002507	223002906	400	+	exon	DISP1	0.333584965824839	1	0.279318162127753	1	0.394544675128833	0.999373714722608	0.902648837936257	0.975874045938705	0.423879897821178	0.323820708828169	0.0408130095656565	0.139949545052221	0.100059188993009
chr1	223003853	223004102	250	+	exon	DISP1	0.832036320831916	1	0.728169429303433	1	0.874409676525042	0.999373714722608	0.118594327809536	0.678930403077788	0.355058633391368	0.323820708828169	0.0408130095656565	0.139949545052221	0.0312379245631988
chr1	223005098	223005347	250	+	exon	DISP1	0.691384862341913	1	0.560938880143317	1	0.754781557346579	0.999373714722608	0.255964824809708	0.755552337068822	-0.0737654808270656	0.323820708828169	0.0408130095656565	0.139949545052221	-0.397586189655234
chr1	223005596	223005945	350	+	exon	DISP1	0.873718533691768	1	0.958788919308483	1	0.939239340903762	0.999373714722608	0.628334796844666	0.881852941953331	-0.468723214640039	0.323820708828169	0.0408130095656565	0.139949545052221	-0.792543923468208
chr1	224157452	224157952	501	+	utr3	FBXO28	0.870557444773853	1	0.993873971394525	1	0.955767131090579	0.999373714722608	0.174265540831337	0.717667480035368	1.03159320501166	0.72071143272085	0.00726221149292485	0.046102868437123	0.310881772290815
chr1	224189670	224189818	149	+	exon	DEGS1	0.796851348256755	1	0.69222306448838	1	0.89645957066056	0.999373714722608	0.200189031334758	0.734121204686749	0.544725392566922	0.35760384564059	0.0310735589590661	0.117316331078721	0.187121546926332
chr1	224192357	224192702	346	+	utr3	DEGS1	0.531398073556383	1	0.387667236581236	1	0.639404119102884	0.999373714722608	0.981873044501649	0.998052195567989	-0.0361310216132975	0.35760384564059	0.0310735589590661	0.117316331078721	-0.393734867253887
chr1	224375911	224375961	51	+	utr3	CNIH4	0.659122776499122	1	0.782588841531251	1	0.973216138774154	0.999373714722608	0.0447665755626314	0.640197255599357	-0.124692944825352	0.0477432529814005	0.705975218141974	0.827874704562005	-0.172436197806752
chr1	224376111	224376211	101	+	utr3	CNIH4	0.822409038651015	1	0.975339973115655	1	0.973009571943383	0.999373714722608	0.576622393033928	0.862642853810514	0.420389413570711	0.0477432529814005	0.705975218141974	0.827874704562005	0.372646160589311
chr1	226225669	226225966	298	+	utr3	MIXL1	0.275997604244616	1	0.368623454211743	1	0.488856949111988	0.999373714722608	0.1734113082815	0.717252877143635	0.306542769358495	-0.164343510078362	0.465762248411277	0.648100901740907	0.470886279436857
chr1	226895760	226895908	149	+	utr3	PSEN2	0.557248396054477	1	0.408586394491177	1	0.554828330495249	0.999373714722608	0.212810496893066	0.737686188750597	-0.575835025614125	0.177301130986425	0.189852872048342	0.37266084979902	-0.75313615660055
chr1	226965207	226965407	201	+	exon	ADCK3	0.603356954417168	1	0.682825750073212	1	0.729521549130233	0.999373714722608	0.178083462951658	0.721609294066235	-0.085743726218078	-0.196571563148784	0.134170203585633	0.297508927125424	0.110827836930706
chr1	226986745	226986845	101	+	utr3	ADCK3	0.567516559581586	1	0.396712291548447	1	0.773526493357511	0.999373714722608	0.974188096302392	0.996757195768564	-0.49969524386421	-0.196571563148784	0.134170203585633	0.297508927125424	-0.303123680715426
chr1	227654411	227654560	150	+	exon	ZNF678	0.676094410306431	1	0.644087193106902	1	0.494132039899478	0.999373714722608	0.765063794596891	0.92711075492086	0.554666417405527	0.362128206133298	0.251977409261014	0.447445109991813	0.192538211272229
chr1	227655257	227655357	101	+	exon	ZNF678	0.715258644106262	1	0.756201735436226	1	0.738651814604581	0.999373714722608	0.543866075988181	0.853140248362187	1.1847471508204	0.362128206133298	0.251977409261014	0.447445109991813	0.822618944687102
chr1	227661432	227661482	51	+	utr3	ZNF678	0.873004160997256	1	0.881105332563964	1	0.914020463488164	0.999373714722608	0.153557661591172	0.704023918216656	-0.37784303480506	0.362128206133298	0.251977409261014	0.447445109991813	-0.739971240938358
chr1	227661681	227661781	101	+	utr3	ZNF678	0.702475668868769	1	0.637588966370206	1	0.656422334431465	0.999373714722608	0.403115226716298	0.810423038310755	-0.62110324876807	0.362128206133298	0.251977409261014	0.447445109991813	-0.983231454901367
chr1	227731736	227732626	891	+	exon	SNAP47	0.837525294805513	1	0.574781496795042	1	0.735225451246787	0.999373714722608	0.462329969475871	0.828909266018684	-0.341903077471382	0.04121996169826	0.76072610040198	0.862332157050748	-0.383123039169642
chr1	227732726	227732825	100	+	exon	SNAP47	0.0662730973095303	1	0.0669579855338985	1	0.182633494465532	0.999373714722608	0.0756063610829993	0.657720418929238	0.333592828847845	0.04121996169826	0.76072610040198	0.862332157050748	0.292372867149585
chr1	227733772	227733872	101	+	exon	SNAP47	0.0911435028423366	1	0.101099635819518	1	0.272862665052783	0.999373714722608	0.0160539723756832	0.571748969793884	-0.260830585221088	0.04121996169826	0.76072610040198	0.862332157050748	-0.302050546919348
chr1	227736484	227747837	11354	+	utr5	SNAP47	0.00748634936000689	1	0.0146712137784938	1	0.206596909272146	0.999373714722608	0.0232774074766786	0.606042773412564	-0.0131259786045597	0.04121996169826	0.76072610040198	0.862332157050748	-0.0543459403028197
chr1	227748087	227759246	11160	+	utr5	SNAP47	0.737347708261341	1	0.915459087517709	1	0.904980007350666	0.999373714722608	0.0127288871906415	0.571748969793884	-0.0396803052544964	0.04121996169826	0.76072610040198	0.862332157050748	-0.0809002669527564
chr1	227780882	227781131	250	+	utr3	SNAP47	0.633683840994782	1	0.785785348843617	1	0.885601168302341	0.999373714722608	0.235813651252893	0.744987358817753	-0.0637748642915508	0.04121996169826	0.76072610040198	0.862332157050748	-0.104994825989811
chr1	228158282	228158381	100	+	exon	GJC2	0.486748801708051	1	0.490347951771566	1	0.532223078845232	0.999373714722608	0.225905228153667	0.74194703081009	-0.697800579166823	-0.507474493828103	0.010907383106797	0.0596944988394676	-0.19032608533872
chr1	228158481	228158630	150	+	exon	GJC2	0.400448144105794	1	0.340160513910841	1	0.512774363748987	0.999373714722608	0.873222518803304	0.965323078446052	-0.5110300148638	-0.507474493828103	0.010907383106797	0.0596944988394676	-0.00355552103569645
chr1	228174987	228175528	542	+	utr3	IBA57	0.90064842310977	1	0.985587023300627	1	0.994460212749037	0.999373714722608	0.316688196165657	0.778357081541346	-0.229236214298844	-0.0591904480388705	0.703619383432558	0.826115870619561	-0.170045766259973
chr1	228394434	228396967	2534	+	exon	RP11-245P10.8	0.970740154251712	1	0.733939596324147	1	0.935866177770161	0.999373714722608	0.252557713251079	0.753356213859702	-0.231023984081235	NA	NA	NA	NA
chr1	228494074	228494174	101	+	utr3	RNF187	0.869703554591747	1	0.969056205211108	1	0.927409969413142	0.999373714722608	0.309868374753414	0.775322531441682	-0.136168249122293	-0.110656008928948	0.439940415236016	0.625394271626105	-0.0255122401933451
chr1	228494273	228494472	200	+	utr3	RNF187	0.993395019289813	1	0.820837091848061	1	0.959980044122133	0.999373714722608	0.25510170367767	0.754964575960456	-0.272272945460634	-0.110656008928948	0.439940415236016	0.625394271626105	-0.161616936531686
chr1	228743540	228743788	249	+	utr3	RHOU	0.993228926051154	1	0.852037720360219	1	0.913100889476041	0.999373714722608	0.551180690873407	0.855866173827386	0.955726014595042	0.74301380026696	7.24313139021079e-05	0.00229786416989706	0.212712214328082
chr1	228745030	228745129	100	+	utr3	RHOU	0.534371384012204	1	0.637463751013787	1	0.543948689779976	0.999373714722608	0.00423551223032315	0.571748969793884	0.862690245380927	0.74301380026696	7.24313139021079e-05	0.00229786416989706	0.119676445113966
chr1	228746470	228746520	51	+	utr3	RHOU	0.811787615033112	1	0.705813580394344	1	0.711173672258457	0.999373714722608	0.528356428647711	0.851029794984208	-1.02485604583084	0.74301380026696	7.24313139021079e-05	0.00229786416989706	-1.7678698460978
chr1	229635172	229635470	299	+	exon	URB2	0.813780432348559	1	0.69193866622128	1	0.723539150800496	0.999373714722608	0.279025144521838	0.764835426128156	0.838845455412159	1.01940305207007	1.54046688976889e-05	0.000870874848085695	-0.180557596657912
chr1	229635718	229636114	397	+	exon	URB2	0.925489434033866	1	0.80306173393591	1	0.890397019857916	0.999373714722608	0.544293426574357	0.853140248362187	0.985717777120172	1.01940305207007	1.54046688976889e-05	0.000870874848085695	-0.0336852749498999
chr1	229636263	229636511	249	+	exon	URB2	0.488296833191428	1	0.402740276763127	1	0.616714275815465	0.999373714722608	0.189626519102846	0.728861991926025	0.740594691402366	1.01940305207007	1.54046688976889e-05	0.000870874848085695	-0.278808360667706
chr1	229636660	229637007	348	+	exon	URB2	0.963896169570404	1	0.94979816593971	1	0.814454808726273	0.999373714722608	0.322136112008547	0.780150060028972	1.26999844981222	1.01940305207007	1.54046688976889e-05	0.000870874848085695	0.250595397742146
chr1	229637156	229637404	249	+	exon	URB2	0.63662078446097	1	0.523692542691967	1	0.711204482972383	0.999373714722608	0.544702564083944	0.853140248362187	1.06806176849705	1.01940305207007	1.54046688976889e-05	0.000870874848085695	0.0486587164269801
chr1	229638048	229638247	200	+	exon	URB2	0.50693016866007	1	0.638498940008848	1	0.546489622366716	0.999373714722608	0.123950682932625	0.680286732075887	0.84479620529746	1.01940305207007	1.54046688976889e-05	0.000870874848085695	-0.174606846772612
chr1	229659207	229659406	200	+	utr3	URB2	0.995209036720136	1	0.829520428593803	1	0.976032220385419	0.999373714722608	0.465528169928731	0.829158749695104	0.534108244869323	1.01940305207007	1.54046688976889e-05	0.000870874848085695	-0.485294807200749
chr1	230279327	230280076	750	+	utr3	GALNT2	0.871040103944028	1	0.939856108309595	1	0.940003468868255	0.999373714722608	0.13539568967261	0.687385458141381	0.331650805408878	0.434383099393076	0.0151692519550776	0.0737650695032989	-0.102732293984198
chr1	230280825	230280975	151	+	utr3	GALNT2	0.594042810946514	1	0.761471357779417	1	0.723459412047152	0.999373714722608	0.434458769910212	0.822125624670828	0.36327904362471	0.434383099393076	0.0151692519550776	0.0737650695032989	-0.071104055768366
chr1	230693383	230693632	250	+	utr3	COG2	0.77886041713685	1	0.611111729705435	1	0.813369086236232	0.999373714722608	0.738017858984922	0.920271485018668	-0.328622144672822	0.332964526442787	0.00586563712080443	0.040016731249457	-0.661586671115609
chr1	230875343	230875442	100	+	exon	RP5-858B6.3	0.166762003150392	1	0.136548660394144	1	0.155392411495632	0.999373714722608	0.707203082545293	0.910169503224643	0.190619188841828	0.373618986451828	0.293940149051159	0.491209223294788	-0.182999797609999
chr1	231000297	231000446	150	+	utr3	ARV1	0.514701081304989	1	0.63358300497466	1	0.734603527725196	0.999373714722608	0.225620993035569	0.74194703081009	-0.414800653639775	-0.147197310534086	0.512460861833455	0.685925254535226	-0.267603343105688
chr1	231163259	231163359	101	+	exon	TRIM67	0.690407383375443	1	0.656650659210136	1	0.723789075494267	0.999373714722608	0.909396947013774	0.977525437811141	0.449886561637251	0.718807918481885	4.14426049894088e-07	9.45863373324665e-05	-0.268921356844634
chr1	231163857	231163957	101	+	exon	TRIM67	0.288906988004566	1	0.267523598736873	1	0.451028765591649	0.999373714722608	0.469797107023461	0.831298134003813	0.247820499181011	0.718807918481885	4.14426049894088e-07	9.45863373324665e-05	-0.470987419300874
chr1	231209063	231213876	4814	+	exon	TRIM67	0.425339639633214	1	0.581019221603661	1	0.701641743904782	0.999373714722608	0.240019102381657	0.745987868545099	0.434562198247368	0.718807918481885	4.14426049894088e-07	9.45863373324665e-05	-0.284245720234517
chr1	231215572	231215772	201	+	utr3	TRIM67	0.54814937566994	1	0.511103768079943	1	0.727677638819552	0.999373714722608	0.872818580666206	0.965323078446052	0.900521235997104	0.718807918481885	4.14426049894088e-07	9.45863373324665e-05	0.181713317515219
chr1	231217018	231217118	101	+	utr3	TRIM67	0.444215135390175	1	0.381989339637043	1	0.701119854950933	0.999373714722608	0.936181864712526	0.984405735167022	0.548485960523147	0.718807918481885	4.14426049894088e-07	9.45863373324665e-05	-0.170321957958737
chr1	231217567	231217617	51	+	utr3	TRIM67	0.540683605165173	1	0.451636966392918	1	0.628513055770238	0.999373714722608	0.64054919051563	0.886118655078032	0.627271009737261	0.718807918481885	4.14426049894088e-07	9.45863373324665e-05	-0.0915369087446238
chr1	231217766	231218265	500	+	utr3	TRIM67	0.440490381012474	1	0.357648542415148	1	0.63190648926822	0.999373714722608	0.814507804541137	0.944005604921851	0.816564628691898	0.718807918481885	4.14426049894088e-07	9.45863373324665e-05	0.0977567102100135
chr1	231220808	231220958	151	+	utr3	TRIM67	0.869700474113865	1	0.937580562099119	1	0.911596787739005	0.999373714722608	0.560026234796875	0.857583207512748	0.240813725235764	0.718807918481885	4.14426049894088e-07	9.45863373324665e-05	-0.47799419324612
chr1	231267791	231267890	100	+	exon	GNPAT	0.756307769773293	1	0.643431461756756	1	0.850697878864569	0.999373714722608	0.271862540142735	0.762007807440649	0.386163880499025	0.31287505704816	0.0542620033798162	0.168234801422591	0.0732888234508647
chr1	231277626	231277676	51	+	utr3	GNPAT	0.787268336011109	1	0.927512761309976	1	0.916431917878061	0.999373714722608	0.0828803678148844	0.658663178319362	-0.859845519616504	0.31287505704816	0.0542620033798162	0.168234801422591	-1.17272057666466
chr1	231337154	231337253	100	+	utr5	SPRTN	0.766650548155494	1	0.857725427424312	1	0.804198236163659	0.999373714722608	0.468956369417895	0.830608526183568	0.160982938067489	0.181397655181587	0.372347105194526	0.565074344199918	-0.0204147171140978
chr1	231337650	231337799	150	+	utr5	SPRTN	0.610920142768013	1	0.689783979847693	1	0.754414746295359	0.999373714722608	0.332504539679757	0.785804902734642	0.1187673194269	0.181397655181587	0.372347105194526	0.565074344199918	-0.0626303357546866
chr1	231338493	231338543	51	+	exon	SPRTN	0.92064371728735	1	0.923338819777346	1	0.850952451318792	0.999373714722608	0.408233403057188	0.812624018235896	-0.0588018551016552	0.181397655181587	0.372347105194526	0.565074344199918	-0.240199510283242
chr1	231352691	231352740	50	+	utr3	SPRTN	0.522456342525612	1	0.502335762670797	1	0.628482470042395	0.999373714722608	0.525018857413191	0.849248664233168	0.23324344508551	0.181397655181587	0.372347105194526	0.565074344199918	0.0518457899039227
chr1	231353088	231353286	199	+	utr3	SPRTN	0.549990457055633	1	0.641271319915372	1	0.596889900473782	0.999373714722608	0.163178593228881	0.711039180689744	0.537010213012641	0.181397655181587	0.372347105194526	0.565074344199918	0.355612557831054
chr1	231694141	231694243	103	+	utr3	TSNAX-DISC1	0.915402176412515	1	0.912440575343474	1	0.946457786570117	0.999373714722608	0.973893526897546	0.99665912471065	-0.306389027034611	0.782975010298686	0.645522324552737	NA	-1.0893640373333
chr1	231694539	231694738	200	+	utr3	TSNAX-DISC1	0.472542632206849	1	0.452396341372569	1	0.618862025581488	0.999373714722608	0.757413199438194	0.925833514294648	0.102454453532142	0.782975010298686	0.645522324552737	NA	-0.680520556766545
chr1	232805981	232806080	100	+	exon	MAP10	0.226375615790034	1	0.273981426732615	1	0.208567802185053	0.999373714722608	0.105748919456745	0.671784757073735	0.507204297069619	0.345281777669774	0.211420955021197	0.39892017726282	0.161922519399844
chr1	232976618	232976817	200	+	utr3	NTPCR	0.778351773787555	1	0.861459711262446	1	0.852057869346268	0.999373714722608	0.442975659284862	0.824541308140177	-0.359478509048781	0.100183252775702	0.441242573075114	0.62632974747742	-0.459661761824483
chr1	232982536	232982586	51	+	utr3	NTPCR	0.216426221491057	1	0.203458815204562	1	0.454687087436804	0.999373714722608	0.0687694005751859	0.653924130574744	-0.136920096754748	0.100183252775702	0.441242573075114	0.62632974747742	-0.23710334953045
chr1	232983483	232983732	250	+	utr3	NTPCR	0.391442932107672	1	0.380317819873092	1	0.552246425588148	0.999373714722608	0.728308302445456	0.917543635659857	-0.606906519354134	0.100183252775702	0.441242573075114	0.62632974747742	-0.707089772129836
chr1	233379418	233379667	250	+	exon	RP5-862P8.2	0.934797375572691	1	0.870161021611419	1	0.889729683135881	0.999373714722608	0.932388525722233	0.983166727536305	0.511212256056049	0.745160123911002	0.00245024367964019	0.0229359874673975	-0.233947867854953
chr1	233382510	233382759	250	+	utr3	RP5-862P8.2	0.92597739326031	1	0.971975489944971	1	0.92511266462941	0.999373714722608	0.343363233316779	0.788603873651258	0.71383387497182	0.745160123911002	0.00245024367964019	0.0229359874673975	-0.031326248939182
chr1	234607057	234607206	150	+	exon	RP4-781K5.2	0.505761815537578	1	0.331150857689999	1	0.456205134252567	0.999373714722608	0.449317262530353	0.826340349299056	0.538842371052448	NA	NA	NA	NA
chr1	234607305	234609434	2130	+	exon	RP4-781K5.2	0.63864604544853	1	0.788621416613517	1	0.663394063171612	0.999373714722608	0.0876771683628916	0.663729621386309	0.594299049747311	NA	NA	NA	NA
chr1	235329362	235329412	51	+	exon	GGPS1	0.289472547459322	1	0.387050145112011	1	0.520973548636934	0.999373714722608	0.169668637155925	0.713685537243176	0.428950195936221	-0.107844705745802	0.645465243161347	0.784136078322653	0.536794901682022
chr1	235342208	235342356	149	+	exon	GGPS1	0.500487223938725	1	0.647239727493425	1	0.643747149806677	0.999373714722608	0.148154533636278	0.69776607504362	0.201747990289984	-0.107844705745802	0.645465243161347	0.784136078322653	0.309592696035786
chr1	236482328	236482577	250	+	exon	EDARADD	0.726787695395146	1	0.675442932111861	1	0.852562607241427	0.999373714722608	0.803894955245642	0.938620823234753	0.541824522169466	0.431388787878963	0.109573907858644	0.260654573714595	0.110435734290503
chr1	236482726	236482825	100	+	utr3	EDARADD	0.515282543551301	1	0.433673143493467	1	0.420448046314507	0.999373714722608	0.971726683778766	0.995799317859298	0.413194856641417	0.431388787878963	0.109573907858644	0.260654573714595	-0.018193931237546
chr1	236484267	236484323	57	+	utr3	EDARADD	0.0933960447171441	1	0.117737262697837	1	0.423487713259789	0.999373714722608	0.0414516250085085	0.640197255599357	0.0928114740113098	0.431388787878963	0.109573907858644	0.260654573714595	-0.338577313867653
chr1	236484466	236484566	101	+	utr3	EDARADD	0.411196082219229	1	0.46595432610349	1	0.745738880905819	0.999373714722608	0.193031600504194	0.732441807463766	-0.132297623786197	0.431388787878963	0.109573907858644	0.260654573714595	-0.56368641166516
chr1	236484665	236484715	51	+	utr3	EDARADD	0.534920244162567	1	0.461790648731095	1	0.587690405551407	0.999373714722608	0.860184888051859	0.95969650147062	-0.50526623262141	0.431388787878963	0.109573907858644	0.260654573714595	-0.936655020500373
chr1	236543148	236543496	349	+	exon	LGALS8	0.326415054125482	1	0.324200895281087	1	0.420527469912873	0.999373714722608	0.274715524965361	0.762007807440649	-0.350515211909125	0.05633522036271	0.777533182738477	0.872471150961472	-0.406850432271835
chr1	236548102	236548201	100	+	utr3	LGALS8	0.257746048929443	1	0.396082549080115	1	0.713621080585049	0.999373714722608	0.106897655946078	0.673293617718171	0.271856077119606	0.05633522036271	0.777533182738477	0.872471150961472	0.215520856756896
chr1	236551288	236551438	151	+	utr3	LGALS8	0.582077441618217	1	0.547548862298521	1	0.513927085899969	0.999373714722608	0.397549117297444	0.80839574108123	-1.07636519940841	0.05633522036271	0.777533182738477	0.872471150961472	-1.13270041977112
chr1	236551587	236551886	300	+	utr3	LGALS8	0.927829296908643	1	0.978470187578975	1	0.910047475576335	0.999373714722608	0.204550225952168	0.735939790178225	-0.741992941379472	0.05633522036271	0.777533182738477	0.872471150961472	-0.798328161742182
chr1	236894405	236894455	51	+	exon	MTR	0.731741704101258	1	0.83912700969383	1	0.980723246025411	0.999373714722608	0.462344649398833	0.828909266018684	0.254442246131151	0.230297052291722	0.38333788735023	0.575369051078185	0.0241451938394293
chr1	236897596	236898245	650	+	utr3	MTR	0.884599244106011	1	0.805901182215375	1	0.732932533442214	0.999373714722608	0.698155638030752	0.90671241733653	-0.0467091328553653	0.230297052291722	0.38333788735023	0.575369051078185	-0.277006185147087
chr1	236899242	236899442	201	+	utr3	MTR	0.706555215416986	1	0.786301180959321	1	0.798684419932852	0.999373714722608	0.441099418632159	0.823927106697208	0.215556520133973	0.230297052291722	0.38333788735023	0.575369051078185	-0.0147405321577486
chr1	236903582	236903831	250	+	utr3	MTR	0.807533382240253	1	0.876441706243716	1	0.895837141606712	0.999373714722608	0.32221051649731	0.780150060028972	-1.19028959067871	0.230297052291722	0.38333788735023	0.575369051078185	-1.42058664297043
chr1	241593744	241594093	350	+	utr3	KMO	0.643241980379835	1	0.502294768981118	1	0.481401680652216	0.999373714722608	0.939384932231802	0.985152443363499	-0.223366900223327	-0.739226874290112	0.0302769081705471	0.115336364781408	0.515859974066786
chr1	241594193	241594343	151	+	utr3	KMO	0.773643192619374	1	0.657047292509292	1	0.737502437009445	0.999373714722608	0.63571260836903	0.884754661132155	0.68016850984091	-0.739226874290112	0.0302769081705471	0.115336364781408	1.41939538413102
chr1	241594443	241594593	151	+	utr3	KMO	0.702590171260797	1	0.820206332863221	1	0.686667985327952	0.999373714722608	0.371611610663103	0.798224687073314	0.925191112209021	-0.739226874290112	0.0302769081705471	0.115336364781408	1.66441798649913
chr1	241878860	241878960	101	+	exon	EXO1	0.625501894114382	1	0.532724405058812	1	0.586528783182069	0.999373714722608	0.927471494635863	0.982046357084129	0.275830470003857	0.535939108843787	0.0171464279256507	0.0798949865277828	-0.26010863883993
chr1	244053868	244054164	297	+	exon	ZBTB18	0.712535835089446	1	0.837571599969786	1	0.901401722235085	0.999373714722608	0.0333789602579289	0.640197255599357	0.507250527299851	0.60912075796628	0.00125482920788777	0.0150813402582259	-0.101870230666429
chr1	244054263	244054411	149	+	exon	ZBTB18	0.351186129657038	1	0.352258922734855	1	0.468912622775259	0.999373714722608	0.633462661625796	0.884070906510598	0.432122093056277	0.60912075796628	0.00125482920788777	0.0150813402582259	-0.176998664910003
chr1	244054560	244054906	347	+	exon	ZBTB18	0.66880169031247	1	0.805272611260168	1	0.833902807729541	0.999373714722608	0.267375087720378	0.759890185105331	0.58414442980743	0.60912075796628	0.00125482920788777	0.0150813402582259	-0.0249763281588501
chr1	244055004	244055350	347	+	exon	ZBTB18	0.699598029691399	1	0.780893757738119	1	0.577027662357286	0.999373714722608	0.157362876749678	0.708942077893259	0.690839388069387	0.60912075796628	0.00125482920788777	0.0150813402582259	0.0817186301031066
chr1	244056685	244056833	149	+	utr3	ZBTB18	0.964861728873272	1	0.942550007698283	1	0.970721349525161	0.999373714722608	0.818192483517331	0.945414310716654	-0.0931441379265033	0.60912075796628	0.00125482920788777	0.0150813402582259	-0.702264895892783
chr1	244653777	244653876	100	+	utr5	DESI2	0.531789056527578	1	0.572347416528537	1	0.831054444132462	0.999373714722608	0.0110584474305762	0.571748969793884	1.06813737757197	0.702241577829446	0.0045968342913004	0.0343567279722912	0.365895799742526
chr1	244705664	244705862	199	+	utr3	DESI2	0.686271004691005	1	0.805745928966171	1	0.791610819259686	0.999373714722608	0.359189401709087	0.795137925993011	1.1684049377653	0.702241577829446	0.0045968342913004	0.0343567279722912	0.466163359935853
chr1	245091151	245091499	349	+	exon	EFCAB2	0.968903460251153	1	0.860370809161113	1	0.863887451529144	0.999373714722608	0.663067195526615	0.894521862358041	-0.511873987928786	-0.379948678919993	0.00350097350576968	0.0290513825833555	-0.131925309008793
chr1	245123234	245123483	250	+	utr3	EFCAB2	0.548919977875477	1	0.639827472621779	1	0.826052927088788	0.999373714722608	0.282801613086034	0.765598762237276	-0.240585377436232	-0.379948678919993	0.00350097350576968	0.0290513825833555	0.139363301483762
chr1	245124428	245124478	51	+	utr3	EFCAB2	0.20227120242329	1	0.203746025437757	1	0.327068077238449	0.999373714722608	0.00431148402113335	0.571748969793884	0.169779302864083	-0.379948678919993	0.00350097350576968	0.0290513825833555	0.549727981784077
chr1	245124876	245124925	50	+	utr3	EFCAB2	0.949289676948605	1	0.886665460055116	1	0.906870292455843	0.999373714722608	0.889532835059932	0.971846538651374	-0.844813670661843	-0.379948678919993	0.00350097350576968	0.0290513825833555	-0.46486499174185
chr1	246591713	246591912	200	+	exon	CNST	0.2329006807057	1	0.251447567473081	1	0.477784208010421	0.999373714722608	0.642217053562533	0.886455327594282	0.282848263722488	0.806348980934025	0.00122250085585333	0.0148423424519557	-0.523500717211537
chr1	246647234	246647881	648	+	exon	CNST	0.816541331086143	1	0.766921541200358	1	0.940687275897521	0.999373714722608	0.757908682024223	0.925978135332116	0.866245861098677	0.806348980934025	0.00122250085585333	0.0148423424519557	0.0598968801646514
chr1	246665798	246666096	299	+	utr3	CNST	0.544260976238554	1	0.527708475065912	1	0.537613173760563	0.999373714722608	0.835917444512532	0.951028062709648	0.957093915836637	0.806348980934025	0.00122250085585333	0.0148423424519557	0.150744934902611
chr1	248847173	248847572	400	+	utr5	ZNF672	0.812866435967642	1	0.912522874984558	1	0.868944689235204	0.999373714722608	0.0758378244152292	0.657720418929238	-0.00617709594738405	-0.0233955657432813	0.887092727253367	0.939213098848139	0.0172184697958972
chr1	248847722	248847822	101	+	exon	ZNF672	0.995593486590896	1	0.959766885373092	1	0.983730108060649	0.999373714722608	0.491280511159812	0.839529987424995	-0.232916681550156	-0.0233955657432813	0.887092727253367	0.939213098848139	-0.209521115806875
chr1	248847971	248848121	151	+	exon	ZNF672	0.951278005846287	1	0.968439273205364	1	0.781139650295589	0.999373714722608	0.50182040972707	0.841792364394464	-0.131682523680141	-0.0233955657432813	0.887092727253367	0.939213098848139	-0.10828695793686
chr1	248848220	248848470	251	+	exon	ZNF672	0.661001772486816	1	0.689184325004376	1	0.703974768449035	0.999373714722608	0.115957345074311	0.678711662147815	-0.221013522173112	-0.0233955657432813	0.887092727253367	0.939213098848139	-0.197617956429831
chr1	248848669	248848819	151	+	utr3	ZNF672	0.154203843702398	1	0.176369151416283	1	0.507244006389962	0.999373714722608	0.0341414257714761	0.640197255599357	0.292518629553317	-0.0233955657432813	0.887092727253367	0.939213098848139	0.315914195296599
chr1	248849367	248849467	101	+	utr3	ZNF672	0.534084341096768	1	0.644246026587779	1	0.790123030150965	0.999373714722608	0.413214263762172	0.814625658675149	-0.207362323977804	-0.0233955657432813	0.887092727253367	0.939213098848139	-0.183966758234523
chr1	248916789	248916987	199	+	exon	PGBD2	0.69883253581519	1	0.783513572991851	1	0.841105444555792	0.999373714722608	0.439607053279498	0.82362930923673	0.0714336496153106	0.147713697203425	0.417547153040519	0.605318770920356	-0.0762800475881143
chr1	248917332	248917529	198	+	utr5	PGBD2	0.766683278743272	1	0.641934599339311	1	0.795567348952359	0.999373714722608	0.986312342310173	0.998783088448522	0.0951361379616105	0.147713697203425	0.417547153040519	0.605318770920356	-0.0525775592418144
chr1	248917677	248917973	297	+	exon	PGBD2	0.479406118431784	1	0.61287610501801	1	0.671142213503953	0.999373714722608	0.290048835260599	0.769176944797379	0.0807621663502492	0.147713697203425	0.417547153040519	0.605318770920356	-0.0669515308531757
chr1	248918072	248918466	395	+	utr3	PGBD2	0.820138540968473	1	0.731973896867581	1	0.806563267380657	0.999373714722608	0.632543232649146	0.883494305622977	-0.204158088724773	0.147713697203425	0.417547153040519	0.605318770920356	-0.351871785928198
chr1	919682	919781	100	-	exon	RP11-54O7.3	0.819330578386232	1	0.77242930055261	1	0.769349139307943	0.999373714722608	0.359304804687391	0.795137925993011	0.145065523657938	0.274861323851292	0.625086602194425	0.769965462027696	-0.129795800193353
chr1	920077	920275	199	-	exon	RP11-54O7.3	0.718357624275713	1	0.673315583501366	1	0.703039772223767	0.999373714722608	0.65430230373787	0.891143332204345	0.286266162354843	0.274861323851292	0.625086602194425	0.769965462027696	0.011404838503551
chr1	920522	920670	149	-	exon	RP11-54O7.3	0.52635879880679	1	0.519978425470351	1	0.275989734242181	0.999373714722608	0.00848995089752957	0.571748969793884	0.609277750269867	0.274861323851292	0.625086602194425	0.769965462027696	0.334416426418575
chr1	1082316	1082913	598	-	utr3	C1orf159	0.80259792973872	1	0.876158364181791	1	0.880177215658995	0.999373714722608	0.0910049436911594	0.66508412738088	-0.498423233405492	-0.476993747387443	0.00445877216549329	0.0337584663764435	-0.0214294860180486
chr1	1083162	1083361	200	-	exon	C1orf159	0.472793540757639	1	0.622096295620516	1	0.705964693650803	0.999373714722608	0.389251357021832	0.806272463271057	-0.48863791425673	-0.476993747387443	0.00445877216549329	0.0337584663764435	-0.0116441668692868
chr1	1083510	1084008	499	-	utr3	C1orf159	0.709288734311547	1	0.847182069874635	1	0.848148335145501	0.999373714722608	0.567127845363012	0.859083747170527	-0.647378202232192	-0.476993747387443	0.00445877216549329	0.0337584663764435	-0.170384454844748
chr1	1217007	1217156	150	-	utr3	SDF4	0.563242559480507	1	0.663381917165749	1	0.842154419241913	0.999373714722608	0.105454514939295	0.671784757073735	-0.30855486859832	-0.274524368893896	0.0758735529463043	0.206633762088081	-0.0340304997044233
chr1	1254950	1255397	448	-	utr3	UBE2J2	0.858794339175269	1	0.933208631338789	1	0.98351406128472	0.999373714722608	0.0770731007503686	0.657720418929238	-0.316865215843567	-0.186024531812215	0.149838542819801	0.319287953245315	-0.130840684031352
chr1	1273191	1273340	150	-	utr5	UBE2J2	0.308637799213816	1	0.41548131180866	1	0.597663852295033	0.999373714722608	0.206932456876098	0.735939790178225	-0.303200343324885	-0.186024531812215	0.149838542819801	0.319287953245315	-0.117175811512669
chr1	1292476	1292525	50	-	utr3	ACAP3	0.235562023748068	1	0.266931404422232	1	0.544082220633196	0.999373714722608	0.0415699023926681	0.640197255599357	-0.454998065933784	-0.495887677754854	0.00223875635232944	0.0216643918588177	0.0408896118210699
chr1	1292724	1292874	151	-	utr3	ACAP3	0.397585057325478	1	0.674011375395697	1	0.870930954353252	0.999373714722608	0.356840204246321	0.794809067567425	-0.358187805387866	-0.495887677754854	0.00223875635232944	0.0216643918588177	0.137699872366988
chr1	1311585	1311734	150	-	utr3	CPSF3L	0.893924385572457	1	0.651153214176554	1	0.850620767982898	0.999373714722608	0.472079480878816	0.831786373765802	-0.543797360924837	-0.232696798756292	0.11637656862751	0.270947184321899	-0.311100562168545
chr1	1313001	1313051	51	-	utr3	CPSF3L	0.379291499218043	1	0.439774028634542	1	0.609845613143366	0.999373714722608	0.181491184289063	0.722884029176975	-0.229326270777756	-0.232696798756292	0.11637656862751	0.270947184321899	0.00337052797853574
chr1	1313201	1313549	349	-	utr3	CPSF3L	0.210159369523501	1	0.249492740615621	1	0.405756795959324	0.999373714722608	0.115170567633711	0.678599021207141	0.0570357076792728	-0.232696798756292	0.11637656862751	0.270947184321899	0.289732506435564
chr1	1313937	1314784	848	-	utr3	CPSF3L	0.453665731119946	1	0.529539272278278	1	0.649586595978812	0.999373714722608	0.136469775967685	0.687518040933157	-0.134750917220413	-0.232696798756292	0.11637656862751	0.270947184321899	0.097945881535879
chr1	1314983	1315631	649	-	utr3	CPSF3L	0.766843135363075	1	0.957253210310523	1	0.933664045648068	0.999373714722608	0.524993432753956	0.849248664233168	-0.146673733643627	-0.232696798756292	0.11637656862751	0.270947184321899	0.0860230651126642
chr1	1316239	1316339	101	-	exon	CPSF3L	0.12583560522581	1	0.172881964819634	1	0.492488945960884	0.999373714722608	0.166823721923186	0.711039180689744	-0.180950244340871	-0.232696798756292	0.11637656862751	0.270947184321899	0.0517465544154207
chr1	1318862	1319161	300	-	exon	CPSF3L	0.387050227721054	1	0.475931571837817	1	0.603424919633232	0.999373714722608	0.0815090740290951	0.657720418929238	-0.395123825347799	-0.232696798756292	0.11637656862751	0.270947184321899	-0.162427026591508
chr1	1319261	1319759	499	-	utr3	CPSF3L	0.838487222440987	1	0.628308194885122	1	0.8726215602242	0.999373714722608	0.47010691137728	0.831480294389693	-0.198523425929982	-0.232696798756292	0.11637656862751	0.270947184321899	0.0341733728263096
chr1	1320855	1321054	200	-	utr3	CPSF3L	0.325100177443286	1	0.389633049814125	1	0.699019649411194	0.999373714722608	0.0211178913001472	0.598805200472469	0.0240812193681773	-0.232696798756292	0.11637656862751	0.270947184321899	0.256778018124469
chr1	1335524	1335623	100	-	utr3	DVL1	0.924734270597491	1	0.806800475901898	1	0.988718512750442	0.999373714722608	0.0701268700533765	0.655021554300614	-0.523728175896446	-0.201376554868645	0.239616055857698	0.433402069439648	-0.322351621027801
chr1	1335969	1336217	249	-	utr3	DVL1	0.9441915826603	1	0.869919344748801	1	0.873932492735503	0.999373714722608	0.104488095032904	0.671784757073735	-0.438622669196447	-0.201376554868645	0.239616055857698	0.433402069439648	-0.237246114327802
chr1	1352887	1353284	398	-	utr3	MXRA8	0.767684216512494	1	0.899258480571464	1	0.962899299152692	0.999373714722608	0.446059325336671	0.824849349936981	0.0992724831865073	0.202045189072461	0.401819739882183	0.592253400121663	-0.102772705885954
chr1	1374170	1374269	100	-	exon	AURKAIP1	0.814450724939281	1	0.920715301103914	1	0.928551394739441	0.999373714722608	0.119701290390511	0.678930403077788	-0.444908667971596	-0.427310996719424	0.0226995310046088	0.0956456163567433	-0.0175976712521714
chr1	1385961	1386211	251	-	exon	CCNL2	0.444491953253295	1	0.362935275995462	1	0.553133065287694	0.999373714722608	0.17527738854621	0.71865953255502	-1.031963654204	-0.196182043450812	0.130736939064202	0.292371376829349	-0.83578161075319
chr1	1386861	1387361	501	-	utr3	CCNL2	0.930192479379763	1	0.90167674142679	1	0.99485733007943	0.999373714722608	0.200945916806528	0.734379474356383	-0.544970875842895	-0.196182043450812	0.130736939064202	0.292371376829349	-0.348788832392083
chr1	1401908	1402107	200	-	utr3	MRPL20	0.951609198966777	1	0.771280217518628	1	0.810916892585374	0.999373714722608	0.659548472098968	0.89345628100513	-0.581529642185912	-0.176896188735006	0.208610153770543	0.3956130714232	-0.404633453450906
chr1	1402356	1402555	200	-	utr3	MRPL20	0.277462040794113	1	0.394567088818656	1	0.638441992171741	0.999373714722608	0.0285053842103861	0.627037028575155	0.0138855479112201	-0.176896188735006	0.208610153770543	0.3956130714232	0.190781736646226
chr1	1419118	1419168	51	-	utr3	ANKRD65	0.894696543386961	1	0.938101836830044	1	0.928321193661207	0.999373714722608	0.941750649353566	0.985928196676213	-0.393908418261725	-0.0470359087740988	0.896756874605879	0.945128501390372	-0.346872509487626
chr1	1541723	1541773	51	-	utr3	SSU72	0.83087037441123	1	0.947367344868899	1	0.905366514489129	0.999373714722608	0.481153677601775	0.834851196803392	-0.474844465485257	-0.129267889253514	0.36418014869146	0.557237405244197	-0.345576576231743
chr1	1544921	1545020	100	-	exon	SSU72	0.778585014102554	1	0.558519465551661	1	0.755850887887355	0.999373714722608	0.841935330203219	0.953049507912481	-0.199293721832672	-0.129267889253514	0.36418014869146	0.557237405244197	-0.070025832579158
chr1	1564660	1564810	151	-	exon	SSU72	0.753004316070923	1	0.494475506988574	1	0.698382812352286	0.999373714722608	0.727490025994762	0.917214297091193	-0.20728822997992	-0.129267889253514	0.36418014869146	0.557237405244197	-0.0780203407264061
chr1	1598111	1598459	349	-	utr3	FNDC10	0.623229444151513	1	0.72342844784654	1	0.826326300874476	0.999373714722608	0.269200962681337	0.760837284431213	-0.339380671543605	-0.217977384271519	0.375979279189241	0.568857030924513	-0.121403287272087
chr1	1599054	1599104	51	-	utr3	FNDC10	0.592031280849497	1	0.581507351268464	1	0.638244682432665	0.999373714722608	0.40382758667319	0.810722083654937	-0.462941412370027	-0.217977384271519	0.375979279189241	0.568857030924513	-0.244964028098508
chr1	1615497	1615547	51	-	exon	RP11-345P4.9	0.411517433511374	1	0.442104979032959	1	0.498177459474384	0.999373714722608	0.177746017740608	0.721095874277482	-0.131664781503951	0.0651269895540817	0.740501134288635	0.850478315074329	-0.196791771058033
chr1	1663393	1663493	101	-	utr3	SLC35E2B	0.659856633899547	1	0.512173085416706	1	0.735145191050821	0.999373714722608	0.798934362781124	0.937159827899997	0.486073608581902	0.587852820841141	0.000555883608396654	0.00887858478502567	-0.101779212259239
chr1	1665092	1665841	750	-	utr3	SLC35E2B	0.830426149966206	1	0.926202675705088	1	0.729285005411252	0.999373714722608	0.121467870098876	0.678930403077788	0.423003470878504	0.587852820841141	0.000555883608396654	0.00887858478502567	-0.164849349962637
chr1	1786877	1786926	50	-	utr3	GNB1	0.525247536037253	1	0.685930217702404	1	0.736691986458433	0.999373714722608	0.233114819794781	0.743568074111998	0.586862407598124	0.452987362193118	0.00595929256418366	0.0405119618521025	0.133875045405007
chr1	1917789	1917938	150	-	utr3	TMEM52	0.990282300487736	1	0.923065395663487	1	0.956714276901974	0.999373714722608	0.256957848832652	0.756318481311531	-0.402915038501193	-0.303833303772565	0.252174439396964	0.447567751943355	-0.0990817347286285
chr1	2181992	2182240	249	-	exon	RP11-181G12.2	0.687010789366483	1	0.750475180072936	1	0.818602314631607	0.999373714722608	0.290183782854376	0.769176944797379	-0.0709727468127831	-0.0399158859931482	0.801704924602663	0.888210352193966	-0.0310568608196349
chr1	2184511	2185408	898	-	utr3	FAAP20	0.743337662082857	1	0.900039172543041	1	0.956750567392314	0.999373714722608	0.075606821793921	0.657720418929238	-0.204253673499817	-0.491498553850053	0.00361708261876981	0.0296230504552869	0.287244880350236
chr1	2190567	2191016	450	-	exon	FAAP20	0.915014470536181	1	0.913693805336616	1	0.968973390691545	0.999373714722608	0.498416415580487	0.841435526323335	-0.702891548113424	-0.491498553850053	0.00361708261876981	0.0296230504552869	-0.211392994263371
chr1	2191963	2192661	699	-	utr3	FAAP20	0.926280611289533	1	0.692000261348722	1	0.798421475210528	0.999373714722608	0.49512093126036	0.841184922214376	-0.712687655977792	-0.491498553850053	0.00361708261876981	0.0296230504552869	-0.221189102127739
chr1	2375477	2375527	51	-	utr3	MORN1	0.228115459885479	1	0.222789572571334	1	0.471186697225946	0.999373714722608	0.0973551054102769	0.670165542383852	0.889004736748861	-0.18401782188094	0.157610659410727	0.329748092744166	1.0730225586298
chr1	2375827	2375927	101	-	utr3	MORN1	0.479837856725186	1	0.43479602296544	1	0.569819633661885	0.999373714722608	0.489015538465755	0.838338231248584	-0.136357949148804	-0.18401782188094	0.157610659410727	0.329748092744166	0.0476598727321361
chr1	2376126	2376326	201	-	utr3	MORN1	0.178951803802354	1	0.132235903591213	1	0.245572195387262	0.999373714722608	0.451779444478914	0.826340349299056	-0.178665808964768	-0.18401782188094	0.157610659410727	0.329748092744166	0.00535201291617254
chr1	2376676	2376776	101	-	utr3	MORN1	0.881757704171847	1	0.903158712833042	1	0.893386224024885	0.999373714722608	0.64830408695255	0.888940571479217	0.411072645930823	-0.18401782188094	0.157610659410727	0.329748092744166	0.595090467811763
chr1	2376925	2377025	101	-	utr3	MORN1	0.553312312984272	1	0.503290432080346	1	0.590048859045036	0.999373714722608	0.385838844871433	0.804953535500992	-0.0867397921134051	-0.18401782188094	0.157610659410727	0.329748092744166	0.0972780297675353
chr1	2377225	2377325	101	-	utr3	MORN1	0.979411611246717	1	0.965182834610534	1	0.931929135578716	0.999373714722608	0.905506784615048	0.976571528501331	-0.217156174235282	-0.18401782188094	0.157610659410727	0.329748092744166	-0.0331383523543413
chr1	2377575	2377724	150	-	utr3	MORN1	0.467872103121485	1	0.448557184384602	1	0.610615132668778	0.999373714722608	0.44976221051059	0.826340349299056	0.0651777833018042	-0.18401782188094	0.157610659410727	0.329748092744166	0.249195605182745
chr1	2378723	2378773	51	-	utr3	MORN1	0.431616780913058	1	0.418121279837977	1	0.625364390507187	0.999373714722608	0.295517190954428	0.77332904753675	0.142408502470298	-0.18401782188094	0.157610659410727	0.329748092744166	0.326426324351238
chr1	2385635	2385735	101	-	exon	MORN1	0.680692948576492	1	0.78546673974712	1	0.951470414400325	0.999373714722608	0.553669431402909	0.856704542133554	-0.371112214385765	-0.18401782188094	0.157610659410727	0.329748092744166	-0.187094392504824
chr1	2386084	2386484	401	-	exon	MORN1	0.870319106583277	1	0.970867085224804	1	0.958353279558799	0.999373714722608	0.643026150225022	0.886800466813145	-0.190402586900194	-0.18401782188094	0.157610659410727	0.329748092744166	-0.00638476501925406
chr1	2405210	2405609	400	-	utr3	PEX10	0.286546351202499	1	0.363961892299541	1	0.672185342543446	0.999373714722608	0.110518563002452	0.675365547627031	-0.0970289816170944	0.155271178648239	0.317460677319547	0.515167892844465	-0.252300160265334
chr1	2508583	2508880	298	-	utr3	PANK4	0.821214011440106	1	0.982159662346515	1	0.983159017237564	0.999373714722608	0.609283899724058	0.874836929122838	-0.489567725388641	0.0109649151634422	0.941071968507844	0.968946743899863	-0.500532640552083
chr1	3631214	3631413	200	-	utr3	WRAP73	0.147410564003878	1	0.159807084701216	1	0.328227258285703	0.999373714722608	0.0272685236157305	0.627037028575155	-0.197425435811203	0.0311012326028099	0.816650736977899	0.897330353356749	-0.228526668414013
chr1	3634722	3634821	100	-	exon	WRAP73	0.410437053896073	1	0.327064374416838	1	0.558221295454701	0.999373714722608	0.534573648327248	0.851271804112936	-0.282555564829147	0.0311012326028099	0.816650736977899	0.897330353356749	-0.313656797431957
chr1	3736247	3736347	101	-	exon	TP73-AS1	0.0655054995318938	1	0.0415922699851204	1	0.190237094051048	0.999373714722608	0.023468758104804	0.606042773412564	-0.840860801582191	0.440597500046366	0.00220729879694494	0.0214673980426887	-1.28145830162856
chr1	3737987	3738335	349	-	exon	TP73-AS1	0.847324426140189	1	0.68956841423725	1	0.959370281526015	0.999373714722608	0.724835768542896	0.916145223790053	0.238834582249709	0.440597500046366	0.00220729879694494	0.0214673980426887	-0.201762917796657
chr1	3738484	3738733	250	-	exon	TP73-AS1	0.178265274729846	1	0.168716394548632	1	0.576890616758604	0.999373714722608	0.506547914638891	0.843140211875129	-0.155894782436625	0.440597500046366	0.00220729879694494	0.0214673980426887	-0.596492282482991
chr1	3740174	3740274	101	-	exon	TP73-AS1	0.865163524321249	1	0.752538399104403	1	0.974833438651166	0.999373714722608	0.612914247667572	0.876320810376635	0.264368269525625	0.440597500046366	0.00220729879694494	0.0214673980426887	-0.176229230520741
chr1	3743144	3743194	51	-	exon	TP73-AS1	0.281479175170786	1	0.403683161611824	1	0.644614302080802	0.999373714722608	0.144185465257879	0.694943765367517	0.61099867483954	0.440597500046366	0.00220729879694494	0.0214673980426887	0.170401174793175
chr1	3745646	3745894	249	-	exon	TP73-AS1	0.938102153286809	1	0.749262509815969	1	0.979391646632745	0.999373714722608	0.429796306015874	0.820710867105295	0.566257365472014	0.440597500046366	0.00220729879694494	0.0214673980426887	0.125659865425648
chr1	3746143	3746690	548	-	exon	TP73-AS1	0.696224599342967	1	0.527151873163441	1	0.725300402139111	0.999373714722608	0.464777204451541	0.829153216186312	0.480170602637681	0.440597500046366	0.00220729879694494	0.0214673980426887	0.0395731025913152
chr1	3778955	3779153	199	-	utr3	LRRC47	0.626514936510338	1	0.513090387786923	1	0.787844145427706	0.999373714722608	0.935135901219442	0.983816975465528	-0.362251889571846	0.108047813517941	0.480136557762753	0.659801508229332	-0.470299703089788
chr1	3779253	3779401	149	-	utr3	LRRC47	0.439986987434571	1	0.340088686735019	1	0.575381133494802	0.999373714722608	0.533824623815571	0.851271804112936	-0.18693022224774	0.108047813517941	0.480136557762753	0.659801508229332	-0.294978035765681
chr1	3779501	3779699	199	-	utr3	LRRC47	0.765033230259396	1	0.837963241236251	1	0.879140306111013	0.999373714722608	0.290227513596791	0.769197873731958	0.323245138888878	0.108047813517941	0.480136557762753	0.659801508229332	0.215197325370937
chr1	3780096	3780195	100	-	utr3	LRRC47	0.32214223796602	1	0.239857725135342	1	0.384252325618055	0.999373714722608	0.873597537677199	0.965323078446052	0.0500413660262808	0.108047813517941	0.480136557762753	0.659801508229332	-0.0580064474916607
chr1	3785167	3786961	1795	-	exon	LRRC47	0.324445159588888	1	0.394261490348985	1	0.629244173942728	0.999373714722608	0.0273003560180971	0.627037028575155	0.307497372623887	0.108047813517941	0.480136557762753	0.659801508229332	0.199449559105945
chr1	3795909	3795958	50	-	exon	LRRC47	0.586087378526881	1	0.516031859696867	1	0.797952598700837	0.999373714722608	0.663012607750913	0.894521862358041	-0.240401872103963	0.108047813517941	0.480136557762753	0.659801508229332	-0.348449685621905
chr1	3814972	3815271	300	-	utr3	CEP104	0.138227136163732	1	0.205722244203021	1	0.559804228187308	0.999373714722608	0.0471050216505382	0.640197255599357	0.0805328968614129	0.289078205065636	0.0514457372798047	0.162561715799245	-0.208545308204223
chr1	3815371	3815420	50	-	utr3	CEP104	0.148082484724699	1	0.199893048352971	1	0.473252292068618	0.999373714722608	0.0490978985633655	0.640197255599357	0.100766897610172	0.289078205065636	0.0514457372798047	0.162561715799245	-0.188311307455464
chr1	3889723	3889823	101	-	utr3	C1orf174	0.949562466913614	1	0.798939084692459	1	0.882416676909003	0.999373714722608	0.515037552755142	0.847225547489118	-0.323791667312498	0.150814847906305	0.177760190180616	0.356551610655705	-0.474606515218804
chr1	3890667	3890866	200	-	exon	C1orf174	0.834264019889572	1	0.660133920723689	1	0.891575015916013	0.999373714722608	0.452471984965689	0.826361274041164	0.0937413072090821	0.150814847906305	0.177760190180616	0.356551610655705	-0.0570735406972233
chr1	3895607	3895707	101	-	exon	C1orf174	0.182099370846323	1	0.231141998378612	1	0.354312628848261	0.999373714722608	0.0503897405543453	0.640197255599357	0.277592546164182	0.150814847906305	0.177760190180616	0.356551610655705	0.126777698257876
chr1	5862961	5863060	100	-	utr3	NPHP4	0.83795902651337	1	0.754039349400651	1	0.988480881819098	0.999373714722608	0.783366809524599	0.931938622537578	-0.511698010598553	0.0364517453329736	0.813051268404148	0.895001742507274	-0.548149755931526
chr1	5886884	5886934	51	-	utr3	NPHP4	0.336275108254714	1	0.272916631242227	1	0.505881015249759	0.999373714722608	0.66568204808449	0.895137567116774	-0.655429428888289	0.0364517453329736	0.813051268404148	0.895001742507274	-0.691881174221263
chr1	6222929	6223127	199	-	utr3	ICMT	0.847418289728117	1	0.684887233285502	1	0.839664647637995	0.999373714722608	0.269623598158931	0.761357413203993	0.254653533538771	0.681472104303458	0.00160756637392073	0.017730795646152	-0.426818570764687
chr1	6223573	6223920	348	-	utr3	ICMT	0.824757132052684	1	0.969076511385595	1	0.920325135723042	0.999373714722608	0.320929850505426	0.779548648903812	0.276473070978882	0.681472104303458	0.00160756637392073	0.017730795646152	-0.404999033324576
chr1	6224565	6225110	546	-	utr3	ICMT	0.804028423842081	1	0.923911115805078	1	0.631319441890431	0.999373714722608	0.319716100393177	0.779365795130467	1.03802983568234	0.681472104303458	0.00160756637392073	0.017730795646152	0.356557731378883
chr1	6248939	6249088	150	-	utr3	GPR153	0.843199073798781	1	0.937061367918273	1	0.968382674105464	0.999373714722608	0.112070820791826	0.676030590191691	-0.0953384257399603	0.02437235140415	0.870078345915201	0.929327502619043	-0.11971077714411
chr1	6249287	6249337	51	-	utr3	GPR153	0.651455711172055	1	0.639307652211759	1	0.520313391013251	0.999373714722608	0.960730565207853	0.99254473787638	-0.266230970598474	0.02437235140415	0.870078345915201	0.929327502619043	-0.290603322002623
chr1	6249984	6250569	586	-	exon	GPR153	0.622163425732066	1	0.783295765985245	1	0.892103373648997	0.999373714722608	0.242232003946103	0.747704557056335	0.233025049377297	0.02437235140415	0.870078345915201	0.929327502619043	0.208652697973147
chr1	6468285	6468435	151	-	exon	PLEKHG5	0.552062637167849	1	0.619148272210906	1	0.664920104270509	0.999373714722608	0.0734097000073048	0.656007561162849	-0.0342609031307702	-0.227449245813321	0.28344523841023	0.480539585897729	0.193188342682551
chr1	6524444	6524793	350	-	utr3	NOL9	0.745290098054596	1	0.500977143962398	1	0.49965434324968	0.999373714722608	0.921552290555372	0.979796914991879	-0.507104515571261	-0.123848013643157	0.47004903403649	0.651254997677481	-0.383256501928104
chr1	6525443	6525592	150	-	utr3	NOL9	0.677265906501212	1	0.851996364707112	1	0.896485794413906	0.999373714722608	0.433743842523041	0.821594738771362	-0.356822925506848	-0.123848013643157	0.47004903403649	0.651254997677481	-0.232974911863691
chr1	6525742	6525942	201	-	utr3	NOL9	0.88790398625536	1	0.681778020718907	1	0.815208749122047	0.999373714722608	0.579598109164778	0.863847091814822	-0.307618917293601	-0.123848013643157	0.47004903403649	0.651254997677481	-0.183770903650444
chr1	6531994	6532292	299	-	exon	NOL9	0.553195130874897	1	0.409639202257906	1	0.604042203690084	0.999373714722608	0.87858974457551	0.967372601554928	-0.00496401643403951	-0.123848013643157	0.47004903403649	0.651254997677481	0.118883997209118
chr1	6532442	6532542	101	-	exon	NOL9	0.492902942655001	1	0.373997436166444	1	0.518879557007092	0.999373714722608	0.539863098003368	0.852449218281498	-0.116489622775953	-0.123848013643157	0.47004903403649	0.651254997677481	0.00735839086720393
chr1	6590923	6590972	50	-	utr3	KLHL21	0.933227525594321	1	0.890896919143112	1	0.882051598616829	0.999373714722608	0.889170988409993	0.971846538651374	-0.360172783892614	0.21194154279992	0.21325375034005	0.401324818321573	-0.572114326692534
chr1	6592610	6593007	398	-	utr3	KLHL21	0.658518605533202	1	0.819183276336364	1	0.752400635591279	0.999373714722608	0.0733705713056232	0.656007561162849	0.286153847439633	0.21194154279992	0.21325375034005	0.401324818321573	0.0742123046397122
chr1	6593206	6593653	448	-	utr3	KLHL21	0.734782285075422	1	0.879018132149281	1	0.820325963707801	0.999373714722608	0.122170879972486	0.679809665736737	0.298896457087642	0.21194154279992	0.21325375034005	0.401324818321573	0.0869549142877214
chr1	6595539	6599376	3838	-	utr5	KLHL21	0.908987980270257	1	0.939769939760418	1	0.959952870290432	0.999373714722608	0.230211379484024	0.743102685529003	0.0321019396110482	0.21194154279992	0.21325375034005	0.401324818321573	-0.179839603188872
chr1	6602298	6602447	150	-	exon	KLHL21	0.650456876462079	1	0.699479267719041	1	0.391044798810401	0.999373714722608	0.325628067114847	0.781244444504722	0.239997890087041	0.21194154279992	0.21325375034005	0.401324818321573	0.0280563472871205
chr1	6634317	6634866	550	-	utr3	DNAJC11	0.164801799477669	1	0.176258580219468	1	0.539502031113227	0.999373714722608	0.0176304926759677	0.576993794839167	-0.221690253047056	0.341128031657221	0.0129508650575745	0.066487795928245	-0.562818284704277
chr1	6635015	6635164	150	-	utr3	DNAJC11	0.508680676664283	1	0.344836434498953	1	0.694650754778647	0.999373714722608	0.548333620730497	0.855206481749806	-0.340047286139162	0.341128031657221	0.0129508650575745	0.066487795928245	-0.681175317796383
chr1	6635364	6635513	150	-	utr3	DNAJC11	0.798803912600023	1	0.886410007846538	1	0.929593943832619	0.999373714722608	0.0139520438241253	0.571748969793884	-0.306359210969763	0.341128031657221	0.0129508650575745	0.066487795928245	-0.647487242626984
chr1	6651132	6651530	399	-	exon	DNAJC11	0.152571968858716	1	0.141717997726716	1	0.474627863158395	0.999373714722608	0.873816700561125	0.965478208036512	-0.386964261875779	0.341128031657221	0.0129508650575745	0.066487795928245	-0.728092293533
chr1	8013158	8013806	649	-	utr3	ERRFI1	0.886626812672636	1	0.987678475288865	1	0.761785544321906	0.999373714722608	0.388740073192176	0.805923592114665	1.34007551935894	1.23062180389329	7.25487007910933e-06	0.000539821112837135	0.109453715465648
chr1	8013906	8014254	349	-	utr3	ERRFI1	0.849327078724549	1	0.758359610221367	1	0.853838327027207	0.999373714722608	0.902396331903696	0.975864641257133	1.40176582119697	1.23062180389329	7.25487007910933e-06	0.000539821112837135	0.171144017303687
chr1	8354239	8354389	151	-	utr3	RERE	0.631337252666931	1	0.74925947398104	1	0.630125862173917	0.999373714722608	0.121717463120022	0.678930403077788	0.73965807936681	0.248748147833325	0.148283042626898	0.317187173670753	0.490909931533485
chr1	8354837	8355086	250	-	utr3	RERE	0.998056048817437	1	0.822441339381564	1	0.936135826874421	0.999373714722608	0.592479534210911	0.868516740081438	0.3012160019617	0.248748147833325	0.148283042626898	0.317187173670753	0.0524678541283755
chr1	8358231	8358480	250	-	exon	RERE	0.658533124311854	1	0.739233276997698	1	0.663662746677725	0.999373714722608	0.10833880965408	0.673531478240572	0.252582090369786	0.248748147833325	0.148283042626898	0.317187173670753	0.00383394253646138
chr1	8358679	8358779	101	-	exon	RERE	0.831115288283295	1	0.955779534346085	1	0.869299759746952	0.999373714722608	0.0494453285341864	0.640197255599357	-0.0420063626279302	0.248748147833325	0.148283042626898	0.317187173670753	-0.290754510461255
chr1	8360498	8360597	100	-	exon	RERE	0.515308683686042	1	0.609632310254614	1	0.632977755574451	0.999373714722608	0.00200924194369745	0.501492771179834	0.531788861338137	0.248748147833325	0.148283042626898	0.317187173670753	0.283040713504812
chr1	8361195	8361394	200	-	exon	RERE	0.593858500911044	1	0.652489521621593	1	0.63803477380933	0.999373714722608	0.040643979755311	0.640197255599357	0.184576950415672	0.248748147833325	0.148283042626898	0.317187173670753	-0.0641711974176528
chr1	8655990	8656339	350	-	utr5	RERE	0.702500224265047	1	0.476269665810487	1	0.635439058095976	0.999373714722608	0.781545606936318	0.931586544348469	-0.298370306802286	0.248748147833325	0.148283042626898	0.317187173670753	-0.54711845463561
chr1	8817543	8817593	51	-	utr5	RERE	0.798426415251724	1	0.866850992772439	1	0.92541984811395	0.999373714722608	0.189055837109705	0.728861991926025	-0.358069707321389	0.248748147833325	0.148283042626898	0.317187173670753	-0.606817855154714
chr1	8878245	8878655	411	-	utr5	ENO1	0.50178742475391	1	0.559140193994091	1	0.539083640533785	0.999373714722608	0.0120757475852689	0.571748969793884	0.5975513198507	0.0707662937473943	0.652127519209207	0.789095466918952	0.526785026103305
chr1	9103786	9104134	349	-	utr3	GPR157	0.82191915072578	1	0.727124413271372	1	0.936666534761964	0.999373714722608	0.203361491460118	0.735124877699121	0.547634365467447	0.567355163972369	0.0169043078356394	0.0790757003989901	-0.0197207985049219
chr1	9104333	9104482	150	-	utr3	GPR157	0.951071765062209	1	0.859494107932759	1	0.991788457763449	0.999373714722608	0.459126931773893	0.828470818230901	0.78108327464105	0.567355163972369	0.0169043078356394	0.0790757003989901	0.213728110668681
chr1	9149948	9150097	150	-	exon	MIR34A	0.712611084880349	1	0.766381547021407	1	0.72356161662206	0.999373714722608	0.277225210074984	0.763881788736782	0.284509778683616	0.258749163026993	0.325599849022156	0.523044988445202	0.0257606156566231
chr1	9150693	9151041	349	-	exon	MIR34A	0.251074199764753	1	0.241026405373871	1	0.402023991639284	0.999373714722608	0.376321734772013	0.802239153528777	0.344580587227601	0.258749163026993	0.325599849022156	0.523044988445202	0.0858314242006086
chr1	9151140	9151289	150	-	exon	MIR34A	0.93380424591678	1	0.96869130375217	1	0.968054789101529	0.999373714722608	0.739712600612601	0.920829762158893	0.443895889708504	0.258749163026993	0.325599849022156	0.523044988445202	0.185146726681511
chr1	9151438	9151488	51	-	exon	MIR34A	0.945166126424459	1	0.992574668618952	1	0.895027055510469	0.999373714722608	0.830397082484957	0.949625646006372	0.281183294402184	0.258749163026993	0.325599849022156	0.523044988445202	0.0224341313751918
chr1	9930090	9930189	100	-	utr3	LZIC	0.545127111715602	1	0.715897241615785	1	0.712366851470757	0.999373714722608	0.136793152226842	0.687518040933157	0.851519379376504	0.437541591329498	0.00154225836827501	0.0172983817075396	0.413977788047006
chr1	10456721	10456821	101	-	utr3	DFFA	0.874624382011206	1	0.674447456846201	1	0.903026285191506	0.999373714722608	0.533897576896825	0.851271804112936	-0.300747640499217	0.0870583357693085	0.650603184338857	0.787942238924592	-0.387805976268526
chr1	10461251	10463062	1812	-	utr3	DFFA	0.993255041573447	1	0.768681441839492	1	0.864699132299194	0.999373714722608	0.594798379477211	0.869275462792382	-0.0624700859226478	0.0870583357693085	0.650603184338857	0.787942238924592	-0.149528421691956
chr1	10638701	10638801	101	-	utr3	CASZ1	0.158640569432325	1	0.164354811316772	1	0.112283050059012	0.999373714722608	0.0117645449614856	0.571748969793884	0.784515403806529	0.374592534025232	0.196655041850857	0.381492871477955	0.409922869781297
chr1	10639400	10639950	551	-	exon	CASZ1	0.863887806397159	1	0.842689089730535	1	0.979790250024445	0.999373714722608	0.119423965519478	0.678930403077788	0.543461725461982	0.374592534025232	0.196655041850857	0.381492871477955	0.16886919143675
chr1	10653676	10653976	301	-	exon	CASZ1	0.906329672919255	1	0.977021415688156	1	0.981144430290762	0.999373714722608	0.462579044544734	0.828909266018684	0.14811882812763	0.374592534025232	0.196655041850857	0.381492871477955	-0.226473705897603
chr1	10658533	10659708	1176	-	exon	CASZ1	0.789001006377581	1	0.665072560103224	1	0.794942508025809	0.999373714722608	0.995212663479335	1	0.194380011943494	0.374592534025232	0.196655041850857	0.381492871477955	-0.180212522081738
chr1	11045708	11046351	644	-	exon	MASP2	0.282457873211374	1	0.381631491197342	1	0.508236044802416	0.999373714722608	0.022917362868117	0.606042773412564	-0.456345685351721	-0.343711830683653	0.10177253281429	0.24928001184297	-0.112633854668068
chr1	11046598	11046647	50	-	exon	MASP2	0.927855802505517	1	0.996602824972684	1	0.948869829759556	0.999373714722608	0.00638262751825258	0.571748969793884	-0.620410661624236	-0.343711830683653	0.10177253281429	0.24928001184297	-0.276698830940583
chr1	11106685	11106734	50	-	utr3	MTOR	0.720338298456281	1	0.542455019648739	1	0.805155713895825	0.999373714722608	0.713406410728888	0.912616357181248	-0.704821715839232	0.725207875589975	0.000286585082928109	0.00577942546358065	-1.43002959142921
chr1	11106934	11107383	450	-	utr3	MTOR	0.865161756631765	1	0.906243338080914	1	0.995411376334069	0.999373714722608	0.663893631932873	0.894828776676904	-0.299240562234711	0.725207875589975	0.000286585082928109	0.00577942546358065	-1.02444843782469
chr1	11674678	11674728	51	-	utr3	MAD2L2	0.913678518800081	1	0.975132775032748	1	0.90623728040562	0.999373714722608	0.227129409245856	0.74194703081009	-0.509371060715575	-0.298856207924953	0.101381156353277	0.248631583278853	-0.210514852790622
chr1	11788812	11789011	200	-	utr3	MTHFR	0.770832386238445	1	0.784551931295512	1	0.691955258507577	0.999373714722608	0.527331935405837	0.850378382623526	0.330236345376079	0.0528494373020558	0.729520641358364	0.842990512787364	0.277386908074023
chr1	11789509	11789709	201	-	utr3	MTHFR	0.911483681501985	1	0.71898651382477	1	0.893972999142581	0.999373714722608	0.679206900860125	0.900115831756658	0.150103531628148	0.0528494373020558	0.729520641358364	0.842990512787364	0.0972540943260918
chr1	11790107	11790805	699	-	utr3	MTHFR	0.711563732032477	1	0.504658552755509	1	0.717521068113918	0.999373714722608	0.737861139917348	0.920183954706661	-0.263571663518769	0.0528494373020558	0.729520641358364	0.842990512787364	-0.316421100820825
chr1	11805475	11805874	400	-	utr5	MTHFR	0.632498873865219	1	0.667483306350874	1	0.698521766052461	0.999373714722608	0.106077911063577	0.672066812567794	-0.199177304137688	0.0528494373020558	0.729520641358364	0.842990512787364	-0.252026741439744
chr1	11919989	11920088	100	-	utr3	KIAA2013	0.733982072245773	1	0.888014945385072	1	0.898438275439841	0.999373714722608	0.473557023142443	0.832307859623007	0.271932173977498	0.0448488998385785	0.742802315596611	0.851804350995879	0.22708327413892
chr1	11920237	11922328	2092	-	utr3	KIAA2013	0.964063935994263	1	0.67775051692268	1	0.873372567784909	0.999373714722608	0.151140544422472	0.701852596247303	-0.22570028001831	0.0448488998385785	0.742802315596611	0.851804350995879	-0.270549179856889
chr1	11922675	11922825	151	-	exon	KIAA2013	0.369238706391674	1	0.444011001081003	1	0.660398805807936	0.999373714722608	0.0644710252912558	0.653465982801958	-0.0830607221126324	0.0448488998385785	0.742802315596611	0.851804350995879	-0.127909621951211
chr1	11923172	11923272	101	-	exon	KIAA2013	0.962706711459072	1	0.937379064278339	1	0.994084261705897	0.999373714722608	0.436649103199913	0.823316040020645	-0.0720387048658112	0.0448488998385785	0.742802315596611	0.851804350995879	-0.11688760470439
chr1	11923471	11925335	1865	-	exon	KIAA2013	0.627734283089489	1	0.825086613165585	1	0.940051206946333	0.999373714722608	0.050622881060742	0.640197255599357	0.159361718086291	0.0448488998385785	0.742802315596611	0.851804350995879	0.114512818247712
chr1	11925583	11925683	101	-	exon	KIAA2013	0.826658345650585	1	0.854843756860585	1	0.780855632482136	0.999373714722608	0.399592774674075	0.809113781159879	-0.0107321573219598	0.0448488998385785	0.742802315596611	0.851804350995879	-0.0555810571605384
chr1	12568010	12568308	299	-	utr3	DHRS3	0.666851026929575	1	0.818496521494585	1	0.912677275199075	0.999373714722608	0.253765040826723	0.753984875809843	-0.395966095355156	-0.342876526460143	0.0507665326134722	0.161334377056029	-0.053089568895013
chr1	15492721	15492919	199	-	utr3	CASP9	0.985099702681178	1	0.775546812400096	1	0.928520556584495	0.999373714722608	0.226182863825273	0.74194703081009	0.186593978753467	0.279264353397646	0.0769020490654469	0.208270199177474	-0.0926703746441788
chr1	15573403	15573602	200	-	utr3	AGMAT	0.646474475460632	1	0.45462714431859	1	0.549769732653676	0.999373714722608	0.906865314237968	0.977112040733996	-0.428256308072043	0.137331586936398	0.227176410185721	0.418998656188694	-0.565587895008441
chr1	15835413	15835562	150	-	exon	FLJ37453	0.188730775659567	1	0.208311316734157	1	0.405742148389641	0.999373714722608	0.0453552475418232	0.640197255599357	-0.0340520398100814	-0.354897239032243	0.0672786224700421	0.191764169207622	0.320845199222161
chr1	15941919	15941969	51	-	utr3	ZBTB17	0.96964984379983	1	0.891905270788111	1	0.99288804851071	0.999373714722608	0.469926464383986	0.831298134003813	-0.555724641629071	-0.162520210171299	0.285292121526689	0.482558821033571	-0.393204431457772
chr1	16124684	16125178	495	-	utr3	EPHA2	0.873628182495092	1	0.696829954706826	1	0.866398430301718	0.999373714722608	0.531517422642391	0.851271804112936	-0.227831335423252	0.179550381056391	0.453561819860147	0.636994427291666	-0.407381716479643
chr1	16146438	16148514	2077	-	exon	EPHA2	0.319087598851326	1	0.374273917899629	1	0.29496911323029	0.999373714722608	0.00373611981542543	0.571748969793884	0.330584627652404	0.179550381056391	0.453561819860147	0.636994427291666	0.151034246596013
chr1	16148712	16148910	199	-	exon	EPHA2	0.709954628383132	1	0.586433570591382	1	0.771810649494598	0.999373714722608	0.790363434141627	0.934238356185651	0.0343189435842376	0.179550381056391	0.453561819860147	0.636994427291666	-0.145231437472153
chr1	16198253	16198403	151	-	utr3	ARHGEF19	0.427522789337392	1	0.516482690330831	1	0.668461476966966	0.999373714722608	0.521507923493273	0.848543818238527	-0.563779632843431	-0.294156536659138	0.0814009688115825	0.215847828491489	-0.269623096184294
chr1	16231750	16232198	449	-	utr3	RSG1	0.770997486599806	1	0.838813734403114	1	0.849462669833261	0.999373714722608	0.143721913011271	0.693880086096928	-0.226872624763375	0.0258318240503571	0.878991040343537	0.934537601919683	-0.252704448813732
chr1	16247488	16247637	150	-	utr3	FBXO42	0.406023458612372	1	0.372906414173632	1	0.585786364132932	0.999373714722608	0.64418266487488	0.887039845521537	-0.399813575392859	0.312681043586584	0.044010466625157	0.147114712382846	-0.712494618979443
chr1	16250532	16250981	450	-	utr3	FBXO42	0.936902734319338	1	0.870471504542316	1	0.909406873498693	0.999373714722608	0.574591091212694	0.861855465816871	0.0259852721237953	0.312681043586584	0.044010466625157	0.147114712382846	-0.286695771462789
chr1	16251131	16251630	500	-	exon	FBXO42	0.963178991232279	1	0.837177946665805	1	0.967813335798186	0.999373714722608	0.517600984513346	0.848039054433559	0.231390266339262	0.312681043586584	0.044010466625157	0.147114712382846	-0.0812907772473226
chr1	16602811	16602860	50	-	exon	NBPF1	0.838839911881222	1	0.798605734613906	1	0.921628672488541	0.999373714722608	0.836230053801772	0.951076055817447	0.809823240597431	0.71705269317534	0.000390471112009309	0.00711647770756767	0.0927705474220905
chr1	16607391	16607590	200	-	exon	NBPF1	0.434227382678415	1	0.375217213609886	1	0.653286396447041	0.999373714722608	0.13674585020776	0.687518040933157	0.525892032136489	0.71705269317534	0.000390471112009309	0.00711647770756767	-0.191160661038851
chr1	16613462	16613512	51	-	utr5	NBPF1	0.974668917678251	1	0.914392678859501	1	0.946485506548705	0.999373714722608	0.31755076009641	0.77848686503054	0.372208711097813	0.71705269317534	0.000390471112009309	0.00711647770756767	-0.344843982077527
chr1	17044883	17045184	302	-	utr5	SDHB	0.83701440853677	1	0.895281479772078	1	0.729286755227144	0.999373714722608	0.073105124328387	0.656007561162849	0.405998881762968	0.26039193605	0.0894106280934332	0.228894661919201	0.145606945712968
chr1	17407108	17407158	51	-	utr3	RCC2	0.548176426074403	1	0.66435749387089	1	0.772062474302544	0.999373714722608	0.0911378438667273	0.66508412738088	-0.226176569607079	0.503870848170562	0.00642924968533653	0.0425353881705695	-0.730047417777641
chr1	17407903	17408052	150	-	utr3	RCC2	0.63653558570224	1	0.776595245318927	1	0.776197735656223	0.999373714722608	0.181376836005762	0.722884029176975	0.388492508942292	0.503870848170562	0.00642924968533653	0.0425353881705695	-0.11537833922827
chr1	17408251	17408400	150	-	utr3	RCC2	0.721589525983526	1	0.535503980394569	1	0.783213929458276	0.999373714722608	0.63242346418113	0.883456805722637	0.220075927195169	0.503870848170562	0.00642924968533653	0.0425353881705695	-0.283794920975393
chr1	17408947	17409046	100	-	utr3	RCC2	0.886552005393516	1	0.698333506793404	1	0.96120190790359	0.999373714722608	0.725559323882323	0.916502729778972	0.444121339022202	0.503870848170562	0.00642924968533653	0.0425353881705695	-0.0597495091483596
chr1	18871679	18871779	101	-	utr3	ALDH4A1	0.980877087415999	1	0.82942727612227	1	0.87746199603496	0.999373714722608	0.523167173806773	0.848841091960761	-0.422970090030009	-0.081894464536945	0.630113492052568	0.773720602187355	-0.341075625493064
chr1	18882623	18883111	489	-	exon	ALDH4A1	0.756394204769854	1	0.902972352408125	1	0.914902161865045	0.999373714722608	0.202596078691077	0.734436663820779	-0.476243726265073	-0.081894464536945	0.630113492052568	0.773720602187355	-0.394349261728128
chr1	18908223	18908472	250	-	utr3	IFFO2	0.954752640472805	1	0.867388645232428	1	0.987355615306035	0.999373714722608	0.554533096128749	0.856704542133554	0.412019382665823	0.527204498116063	0.0935132843440362	0.235979101395777	-0.11518511545024
chr1	19073441	19073638	198	-	exon	RP5-1126H10.2	0.80855159810462	1	0.686100287601683	1	0.751122147749024	0.999373714722608	0.878578036108489	0.967372601554928	-0.218851861553624	0.0425294841706722	0.901510759860935	0.947226156835581	-0.261381345724296
chr1	19074082	19074229	148	-	exon	RP5-1126H10.2	0.94568895956698	1	0.813530220149348	1	0.747136637357876	0.999373714722608	0.422901563784656	0.818253342442645	-0.191207004840254	0.0425294841706722	0.901510759860935	0.947226156835581	-0.233736489010926
chr1	19219064	19219364	301	-	utr3	EMC1	0.862908329045012	1	0.901945100777233	1	0.971953170669858	0.999373714722608	0.361323069244285	0.795622922922233	0.196645258095439	0.651222047267966	4.03494922858859e-05	0.00157806202863013	-0.454576789172527
chr1	19682262	19682460	199	-	utr3	TMCO4	0.955694716112897	1	0.814948468367984	1	0.822661123368571	0.999373714722608	0.881171606398888	0.968588262655126	-0.399837046395079	0.109561064453827	0.508194467721179	0.682657399573433	-0.509398110848906
chr1	19682757	19683152	396	-	utr3	TMCO4	0.731218258182193	1	0.908325933256258	1	0.967611885530203	0.999373714722608	0.136818297155081	0.687518040933157	-0.053350719124024	0.109561064453827	0.508194467721179	0.682657399573433	-0.162911783577851
chr1	20483427	20483673	247	-	utr3	CAMK2N1	0.84945347698593	1	0.614260140924666	1	0.686491251072022	0.999373714722608	0.890931114080131	0.972233673804271	-0.459591956899597	-0.203633596189244	0.242806647471787	0.436635617390719	-0.255958360710353
chr1	20484567	20484616	50	-	exon	CAMK2N1	0.530329993714422	1	0.59583372797083	1	0.793226960747284	0.999373714722608	0.366187373421358	0.796884566795789	-0.468188928282004	-0.203633596189244	0.242806647471787	0.436635617390719	-0.26455533209276
chr1	20499846	20500642	797	-	utr3	MUL1	0.535418036362226	1	0.278194371505915	1	0.562178806290214	0.999373714722608	0.491479534629827	0.839736385483501	0.0630025927542243	0.337214964167898	0.0350716709333828	0.12686957596023	-0.274212371413673
chr1	20501040	20501238	199	-	exon	MUL1	0.907380403415513	1	0.69982515489551	1	0.852834983104837	0.999373714722608	0.571766870824773	0.86050586740223	0.274159699355527	0.337214964167898	0.0350716709333828	0.12686957596023	-0.0630552648123707
chr1	20648350	20648949	600	-	exon	PINK1-AS	0.767427924607844	1	0.884076404073645	1	0.783604034147111	0.999373714722608	0.184012959449332	0.724118431299543	0.0519675681624981	0.188637204832745	0.313453310220434	0.51145992900136	-0.136669636670247
chr1	20650696	20651095	400	-	exon	PINK1-AS	0.423353125918166	1	0.189238055129266	1	0.593213117793223	0.999373714722608	0.742047988585333	0.921948354734155	-0.181364452112822	0.188637204832745	0.313453310220434	0.51145992900136	-0.370001656945567
chr1	20807092	20807142	51	-	utr3	EIF4G3	0.452339185877917	1	0.40323560946201	1	0.545739587319155	0.999373714722608	0.727160989062587	0.917159836750457	-0.708593855002436	0.455181741347081	0.029618605436067	0.113786001592311	-1.16377559634952
chr1	20807242	20807341	100	-	utr3	EIF4G3	0.473928414315905	1	0.634211895283709	1	0.787293294453918	0.999373714722608	0.0265219782754308	0.624764914504859	-0.0935294375914138	0.455181741347081	0.029618605436067	0.113786001592311	-0.548711178938495
chr1	20941525	20941625	101	-	exon	EIF4G3	0.416368552554849	1	0.377509643095418	1	0.507758587370131	0.999373714722608	0.971277836714763	0.99570205601771	0.295800973181852	0.455181741347081	0.029618605436067	0.113786001592311	-0.159380768165229
chr1	20941725	20941875	151	-	exon	EIF4G3	0.819812073454184	1	0.750700283156067	1	0.857910734540103	0.999373714722608	0.747308439680532	0.922796735761527	0.634709532427834	0.455181741347081	0.029618605436067	0.113786001592311	0.179527791080753
chr1	20941975	20942125	151	-	exon	EIF4G3	0.904740675676171	1	0.987639637970431	1	0.959597704226048	0.999373714722608	0.0504801673952733	0.640197255599357	0.569229877669006	0.455181741347081	0.029618605436067	0.113786001592311	0.114048136321925
chr1	21218093	21218342	250	-	utr3	ECE1	0.672231600047796	1	0.82706971880169	1	0.796642341727427	0.999373714722608	0.252084167629273	0.752571162470423	-0.0441473834155575	0.23750681088268	0.207944162963218	0.394946572391808	-0.281654194298238
chr1	21218988	21219187	200	-	utr3	ECE1	0.978607623401472	1	0.810029298173115	1	0.977658026527178	0.999373714722608	0.675503775511056	0.899399113230621	-0.133816311560835	0.23750681088268	0.207944162963218	0.394946572391808	-0.371323122443515
chr1	21219436	21220033	598	-	utr3	ECE1	0.956657224892466	1	0.805880636532214	1	0.980071980926377	0.999373714722608	0.143626625272172	0.693706551136498	0.0971746053283741	0.23750681088268	0.207944162963218	0.394946572391808	-0.140332205554306
chr1	21596661	21597009	349	-	utr3	RAP1GAP	0.80819837643156	1	0.938971692782371	1	0.931279134172623	0.999373714722608	0.360704914984935	0.795454912537278	-0.390362306726437	-0.258935409866619	0.0625594964448953	0.183583686209759	-0.131426896859819
chr1	21679198	21679298	101	-	utr3	USP48	0.570763137580416	1	0.539644546449263	1	0.535229019014968	0.999373714722608	0.763132110427078	0.926797486375805	-0.886671057271946	0.124027910877673	0.60946751312714	0.758045277132276	-1.01069896814962
chr1	21822295	21822495	201	-	utr3	HSPG2	0.701611903970142	1	0.798677509973413	1	0.763177171464739	0.999373714722608	0.189841461282482	0.728861991926025	-0.228631321007002	0.576552602262025	0.0978539300253951	0.2427725882504	-0.805183923269027
chr1	21823044	21823344	301	-	utr3	HSPG2	0.71024922430521	1	0.814076539487803	1	0.776812771394782	0.999373714722608	0.0779286040840677	0.657720418929238	-0.0535389316354707	0.576552602262025	0.0978539300253951	0.2427725882504	-0.630091533897496
chr1	23084222	23084322	101	-	utr3	LUZP1	0.532216408150682	1	0.617261201068602	1	0.697047208690681	0.999373714722608	0.344998016458737	0.789910714216511	-0.123810260452243	0.552619680992903	0.00101058537255207	0.0131315551377858	-0.676429941445145
chr1	23087458	23087557	100	-	utr3	LUZP1	0.914365650260663	1	0.985734381736521	1	0.801195288916292	0.999373714722608	0.308289252208071	0.775322531441682	1.30170173362391	0.552619680992903	0.00101058537255207	0.0131315551377858	0.74908205263101
chr1	23087806	23088403	598	-	utr3	LUZP1	0.697863307627283	1	0.822200703122215	1	0.707688947580465	0.999373714722608	0.0786031763115437	0.657720418929238	1.29670322529857	0.552619680992903	0.00101058537255207	0.0131315551377858	0.744083544305664
chr1	23088603	23090473	1871	-	utr3	LUZP1	0.451482623287585	1	0.568909661569059	1	0.484696091058031	0.999373714722608	0.0627472947833856	0.650259333377499	0.977173486548303	0.552619680992903	0.00101058537255207	0.0131315551377858	0.4245538055554
chr1	23091212	23091511	300	-	exon	LUZP1	0.540589424950986	1	0.449791162364908	1	0.640578408120829	0.999373714722608	0.600364561483562	0.871328518767887	0.859148046360442	0.552619680992903	0.00101058537255207	0.0131315551377858	0.306528365367539
chr1	23092606	23092756	151	-	exon	LUZP1	0.881620671575953	1	0.73510161319743	1	0.991152787161772	0.999373714722608	0.746107867906263	0.92246349848826	0.186526905490485	0.552619680992903	0.00101058537255207	0.0131315551377858	-0.366092775502418
chr1	23093104	23093204	101	-	exon	LUZP1	0.56082885009429	1	0.388924821056158	1	0.427408019085576	0.999373714722608	0.697310327737638	0.906368304764951	0.0362463270836404	0.552619680992903	0.00101058537255207	0.0131315551377858	-0.516373353909262
chr1	23093552	23093602	51	-	exon	LUZP1	0.534933166985549	1	0.399427847945856	1	0.422871741471711	0.999373714722608	0.68549743740264	0.902822585215834	-0.973846530258881	0.552619680992903	0.00101058537255207	0.0131315551377858	-1.52646621125178
chr1	23093751	23093900	150	-	exon	LUZP1	0.873797735460533	1	0.692861787388081	1	0.746392175129018	0.999373714722608	0.518482450364793	0.848543818238527	-0.0675477430464401	0.552619680992903	0.00101058537255207	0.0131315551377858	-0.620167424039343
chr1	23310380	23310480	101	-	utr3	HNRNPR	0.718994050377532	1	0.643048080540644	1	0.568837533658977	0.999373714722608	0.83162364234799	0.949977824105277	-0.192430188024014	0.240047554017288	0.303243305836863	0.500655747221457	-0.432477742041302
chr1	23310580	23310780	201	-	exon	HNRNPR	0.899999859255986	1	0.79081023631869	1	0.770075290019971	0.999373714722608	0.520282128177064	0.848543818238527	0.00224564617962096	0.240047554017288	0.303243305836863	0.500655747221457	-0.237801907837667
chr1	23361544	23361643	100	-	utr3	ZNF436	0.870555324023845	1	0.766571911505251	1	0.823006636160855	0.999373714722608	0.676784767785694	0.899399113230621	1.00371631906676	0.925449133696784	1.4408501541504e-07	4.91062316108088e-05	0.0782671853699753
chr1	23381209	23381407	199	-	utr3	TCEA3	0.728887862641427	1	0.544705149746748	1	0.626059553276953	0.999373714722608	0.188280208035561	0.728843041565974	-0.794572206224754	-0.263842903518491	0.129531376027136	0.290532402426157	-0.530729302706263
chr1	23509654	23510051	398	-	utr3	E2F2	0.391344700543792	1	0.457171125905367	1	0.56605587444526	0.999373714722608	0.219986914827889	0.740901976724905	0.329378029172885	0.170007379335869	0.291109560603816	0.488431028013591	0.159370649837016
chr1	23531121	23531220	100	-	utr5	E2F2	0.856137708017452	1	0.678798461568571	1	0.655877401870913	0.999373714722608	0.689274913655666	0.903920394518253	-0.476592666035809	0.170007379335869	0.291109560603816	0.488431028013591	-0.646600045371677
chr1	23558118	23558317	200	-	utr3	ID3	0.843183781040705	1	0.741641341346262	1	0.916184354376196	0.999373714722608	0.100304703652392	0.671784757073735	-0.0455363808623311	0.305410108854514	0.28877129255996	0.485977477892422	-0.350946489716846
chr1	23802232	23802431	200	-	utr3	HMGCL	0.797524890811455	1	0.971268960741944	1	0.930676528468212	0.999373714722608	0.299080386258358	0.774600182636694	-0.206090176554377	0.0554945635459917	0.699289528771214	0.823361479019586	-0.261584740100369
chr1	23845426	23845676	251	-	utr3	FUCA1	0.216567843345029	1	0.192890237366098	1	0.376984689248399	0.999373714722608	0.48790249373101	0.837893193690386	-0.349222732708039	0.535180119007918	0.00341915282480465	0.0286414076339061	-0.884402851715957
chr1	23967498	23967647	150	-	utr3	SRSF10	0.888699216857075	1	0.98557216890344	1	0.954035638500743	0.999373714722608	0.103110986351672	0.671784757073735	0.418246104197378	0.24142350291276	0.358114292392006	0.551693960583501	0.176822601284618
chr1	23967747	23967797	51	-	utr3	SRSF10	0.390283982478047	1	0.392405169599196	1	0.42330370005788	0.999373714722608	0.890739374707075	0.972157646207919	0.328242386679483	0.24142350291276	0.358114292392006	0.551693960583501	0.0868188837667227
chr1	23978107	23978157	51	-	utr3	SRSF10	0.9306818406273	1	0.790643977660401	1	0.586419753997473	0.999373714722608	0.638003525802945	0.88535981906906	-0.732046179665527	0.24142350291276	0.358114292392006	0.551693960583501	-0.973469682578287
chr1	24156693	24156842	150	-	utr3	IFNLR1	0.793210504848144	1	0.915601943125034	1	0.831863610572507	0.999373714722608	0.668310138438254	0.896125943835219	0.906396552772543	0.798476243607435	2.54614048703087e-05	0.00120522368252174	0.107920309165108
chr1	24156991	24157339	349	-	utr3	IFNLR1	0.703545228276949	1	0.578485185475672	1	0.711281069339494	0.999373714722608	0.650430640976177	0.889797755153642	0.602715104877407	0.798476243607435	2.54614048703087e-05	0.00120522368252174	-0.195761138730028
chr1	24157438	24157786	349	-	utr3	IFNLR1	0.610062920045138	1	0.477771332811976	1	0.65157411551161	0.999373714722608	0.981978585715498	0.998052195567989	0.581602826564559	0.798476243607435	2.54614048703087e-05	0.00120522368252174	-0.216873417042876
chr1	24358144	24358492	349	-	utr3	STPG1	0.250989466952204	1	0.323658814661411	1	0.455337304600234	0.999373714722608	0.0424193694221474	0.640197255599357	0.396691217863502	0.467942052419083	0.00460753792880756	0.0343569986551388	-0.071250834555581
chr1	25832109	25834006	1898	-	utr3	AUNIP	0.414682158873689	1	0.564545353648533	1	0.745691480586042	0.999373714722608	0.437015640380083	0.823316040020645	0.0254536127436526	-0.264561864686576	0.0681431126592824	0.193442436781592	0.290015477430229
chr1	25835037	25835676	640	-	exon	AUNIP	0.932563333448084	1	0.818924302384294	1	0.849928436531242	0.999373714722608	0.492323289073144	0.840136182673915	-0.352621730468876	-0.264561864686576	0.0681431126592824	0.193442436781592	-0.0880598657822998
chr1	25862608	25862708	101	-	utr3	PAQR7	0.973158240797929	1	0.886591065061345	1	0.994146651467402	0.999373714722608	0.602655814896331	0.872168761242567	-0.610169222608011	-0.313998611285112	0.0356148494623609	0.128230017656802	-0.296170611322899
chr1	25862858	25863657	800	-	exon	PAQR7	0.776788696705115	1	0.940170252413747	1	0.857378507600585	0.999373714722608	0.0855944025196439	0.663044593387277	-0.0432706101215423	-0.313998611285112	0.0356148494623609	0.128230017656802	0.270728001163569
chr1	25900864	25901063	200	-	utr3	STMN1	0.87713928020085	1	0.706204359806835	1	0.758510769315021	0.999373714722608	0.611754876381116	0.87582578737251	-0.0594440829347219	0.0796950738033201	0.648797643046134	0.786630276477248	-0.139139156738042
chr1	25961111	25961161	51	-	utr3	PAFAH2	0.999425569033831	1	0.831910959769515	1	0.833826818829663	0.999373714722608	0.81085711239049	0.942149581057523	0.0324234846580282	0.357382212609595	0.0159305772143909	0.0760874231804561	-0.324958727951567
chr1	25961510	25961858	349	-	utr3	PAFAH2	0.653060122837397	1	0.451449185248269	1	0.633008143749924	0.999373714722608	0.530242856922971	0.851271804112936	0.0915138256456855	0.357382212609595	0.0159305772143909	0.0760874231804561	-0.26586838696391
chr1	26170695	26171624	930	-	utr3	RP11-96L14.7	0.958416771396807	1	0.839918975683328	1	0.679070723208806	0.999373714722608	0.54153369354159	0.853140248362187	-0.645608762861856	-0.178590479436542	0.433203526366249	0.619897824407366	-0.467018283425314
chr1	26889849	26889899	51	-	exon	GPN2	0.644933687656188	1	0.678868657912601	1	0.593838889207852	0.999373714722608	0.41749271679978	0.816495751364291	0.0559793746412931	0.00484594100261877	0.971785013397608	0.985499471397523	0.0511334336386743
chr1	26890537	26890735	199	-	utr3	GPATCH3	0.901027739195842	1	0.887899183759907	1	0.900644133283317	0.999373714722608	0.536498398706492	0.851367639348784	-0.654641251426345	-0.12248588948062	0.380113211487111	0.572244644819084	-0.532155361945725
chr1	26890982	26891081	100	-	utr3	GPATCH3	0.383161511173707	1	0.452956040126703	1	0.711784469547416	0.999373714722608	0.0209523242454923	0.59758911789996	-0.156123081575635	-0.12248588948062	0.380113211487111	0.572244644819084	-0.0336371920950147
chr1	26897310	26897558	249	-	exon	GPATCH3	0.39996085075346	1	0.490501628060011	1	0.557368311388959	0.999373714722608	0.283091422123329	0.765598762237276	0.0403575171408015	-0.12248588948062	0.380113211487111	0.572244644819084	0.162843406621422
chr1	26911585	26911730	146	-	utr3	NR0B2	0.770356918135689	1	0.759142001923531	1	0.866577665600761	0.999373714722608	0.757819568908695	0.925932443484902	-0.444141129107717	-0.243606408573939	0.258044539711575	0.453877118988896	-0.200534720533778
chr1	26911922	26912066	145	-	exon	NR0B2	0.251290433566938	1	0.253421842666283	1	0.380016351113239	0.999373714722608	0.0435914531498912	0.640197255599357	-0.0504740934627307	-0.243606408573939	0.258044539711575	0.453877118988896	0.193132315111208
chr1	26951473	26951822	350	-	utr3	KDF1	0.535910003963347	1	0.597906010860961	1	0.653087969589671	0.999373714722608	0.174912941647645	0.718344830136028	-0.123551049067791	-0.214726618092709	0.369176204988999	0.562452054564312	0.0911755690249179
chr1	26951921	26952071	151	-	exon	KDF1	0.692802254009913	1	0.719980930560229	1	0.693892875222869	0.999373714722608	0.111548595098391	0.675365547627031	-0.0981221629757241	-0.214726618092709	0.369176204988999	0.562452054564312	0.116604455116985
chr1	27005415	27005562	148	-	utr3	FAM46B	0.464959014172972	1	0.318215995506662	1	0.4381327368985	0.999373714722608	0.95913293527829	0.99254473787638	-0.481749664017482	-0.23962271919952	0.155417135460522	0.326677233540235	-0.242126944817962
chr1	27005661	27006203	543	-	utr3	FAM46B	0.662159191228851	1	0.779034256068406	1	0.809306259663807	0.999373714722608	0.128017149806733	0.682568647707628	-0.364880797773525	-0.23962271919952	0.155417135460522	0.326677233540235	-0.125258078574004
chr1	27006401	27006795	395	-	exon	FAM46B	0.698995544463782	1	0.530686600703972	1	0.717465818900778	0.999373714722608	0.337562246975222	0.788249629957498	-0.295446214865637	-0.23962271919952	0.155417135460522	0.326677233540235	-0.0558234956661169
chr1	27099363	27099412	50	-	utr3	SLC9A1	0.33927767544964	1	0.37779926429625	1	0.649924111975982	0.999373714722608	0.0197394217042769	0.587705401646886	-0.434289649347993	-0.0830434530876581	0.666925940661821	0.799993332397508	-0.351246196260335
chr1	27099562	27099711	150	-	utr3	SLC9A1	0.489583575913976	1	0.339452857656579	1	0.562452096759457	0.999373714722608	0.734178415456478	0.918914035993127	-0.509692798183436	-0.0830434530876581	0.666925940661821	0.799993332397508	-0.426649345095778
chr1	27100159	27100308	150	-	utr3	SLC9A1	0.940686218067982	1	0.911445417758523	1	0.987714310888056	0.999373714722608	0.535161514361062	0.851271804112936	-0.266082368502034	-0.0830434530876581	0.666925940661821	0.799993332397508	-0.183038915414376
chr1	27105569	27105768	200	-	utr3	SLC9A1	0.571713260192869	1	0.488165049035594	1	0.689662947980403	0.999373714722608	0.929528935601577	0.982631795256728	-0.6047748602866	-0.0830434530876581	0.666925940661821	0.799993332397508	-0.521731407198942
chr1	27154376	27154475	100	-	utr5	SLC9A1	0.976920361765498	1	0.844403100086097	1	0.915473722055138	0.999373714722608	0.907687683419937	0.977254156824444	0.458389668848646	-0.0830434530876581	0.666925940661821	0.799993332397508	0.541433121936304
chr1	27154724	27154774	51	-	utr5	SLC9A1	0.911629550532186	1	0.88590919218983	1	0.984839299764527	0.999373714722608	0.132728208242721	0.686302147140813	0.062769282245301	-0.0830434530876581	0.666925940661821	0.799993332397508	0.145812735332959
chr1	27355233	27355283	51	-	utr3	MAP3K6	0.906981899991679	1	0.748960431543477	1	0.845609228648914	0.999373714722608	0.922666515043188	0.98015622812046	-0.672077568490699	-0.192952829262715	0.269458298795731	0.465524539516338	-0.479124739227984
chr1	27407263	27407362	100	-	utr3	WASF2	0.544430417536952	1	0.73935031408775	1	0.858202936332924	0.999373714722608	0.312217018667442	0.776203185742025	0.635194528525192	0.226326430037279	0.131059839657919	0.292871355818563	0.408868098487914
chr1	27534582	27534631	50	-	utr3	AHDC1	0.792155843002493	1	0.836850901373215	1	0.888858711597743	0.999373714722608	0.0237730265647975	0.606042773412564	-0.411233985863641	0.0137057829753864	0.936583779318954	0.966230452895666	-0.424939768839027
chr1	27547323	27547820	498	-	exon	AHDC1	0.614275682975568	1	0.693420844042713	1	0.742819810212609	0.999373714722608	0.053480868382187	0.640721109800829	-0.226831153916967	0.0137057829753864	0.936583779318954	0.966230452895666	-0.240536936892353
chr1	27548019	27548218	200	-	exon	AHDC1	0.20906295509649	1	0.343102933462819	1	0.666234850558513	0.999373714722608	0.094103848301086	0.665092294463078	0.0643881961119125	0.0137057829753864	0.936583779318954	0.966230452895666	0.0506824131365261
chr1	27548416	27548566	151	-	exon	AHDC1	0.848150210476442	1	0.996532916183005	1	0.935166621645136	0.999373714722608	0.441218595441568	0.823927106697208	0.118998721675661	0.0137057829753864	0.936583779318954	0.966230452895666	0.105292938700275
chr1	27548665	27548864	200	-	exon	AHDC1	0.503698841162654	1	0.647056308957594	1	0.726122072788222	0.999373714722608	0.210899100939596	0.737034932471397	0.318166461265076	0.0137057829753864	0.936583779318954	0.966230452895666	0.30446067828969
chr1	27549013	27549361	349	-	exon	AHDC1	0.45253991688051	1	0.473014669188803	1	0.400083726103677	0.999373714722608	0.00102021448679912	0.424664418309454	-0.0683850874361651	0.0137057829753864	0.936583779318954	0.966230452895666	-0.0820908704115515
chr1	27549559	27549957	399	-	exon	AHDC1	0.766183384836078	1	0.876482032967633	1	0.857740402458928	0.999373714722608	0.0972989859362988	0.670165542383852	0.0619751111945	0.0137057829753864	0.936583779318954	0.966230452895666	0.0482693282191136
chr1	27550156	27550305	150	-	exon	AHDC1	0.850721346486099	1	0.943299754643671	1	0.994058727402324	0.999373714722608	0.225628313284263	0.74194703081009	0.0806676258940578	0.0137057829753864	0.936583779318954	0.966230452895666	0.0669618429186714
chr1	27550852	27550951	100	-	exon	AHDC1	0.872869227761364	1	0.892272167260169	1	0.883064000089586	0.999373714722608	0.591235093639082	0.868173474462789	0.0751216762380173	0.0137057829753864	0.936583779318954	0.966230452895666	0.0614158932626309
chr1	27551050	27551746	697	-	exon	AHDC1	0.477795812831693	1	0.508853865049123	1	0.494581222810211	0.999373714722608	0.113811752041482	0.678446553333785	0.125980469039979	0.0137057829753864	0.936583779318954	0.966230452895666	0.112274686064592
chr1	27974084	27974183	100	-	utr3	EYA3	0.358122918221102	1	0.316334558649717	1	0.634669189782139	0.999373714722608	0.524372307610556	0.848881992546196	0.375896739158185	0.269181821338043	0.0195073337013689	0.0865819942280315	0.106714917820142
chr1	28149642	28149939	298	-	utr3	PTAFR	0.850067210602343	1	0.930478671378263	1	0.96750696994353	0.999373714722608	0.775660291707903	0.929275041842297	-0.117212084042834	0.0650175676877143	0.77185664536344	0.869208590438309	-0.182229651730548
chr1	28603232	28603531	300	-	utr3	TAF12	0.646705847443536	1	0.459205357743053	1	0.712433061552412	0.999373714722608	0.907500960554161	0.977151147142967	-0.470732955382886	-0.0406635862679442	0.747329597661224	0.854700010134412	-0.430069369114942
chr1	28642737	28642936	200	-	utr5	TAF12	0.103828619014308	1	0.177092462233501	1	0.515201460206341	0.999373714722608	0.179713483451205	0.722658284428646	-0.0847814675670225	-0.0406635862679442	0.747329597661224	0.854700010134412	-0.0441178812990783
chr1	29119428	29119776	349	-	utr3	TMEM200B	0.841670604686824	1	0.964861205804692	1	0.967429601324064	0.999373714722608	0.396482448770051	0.808258891873977	-0.280165273541074	0.315829849830208	0.129921349647365	0.291118027476021	-0.595995123371281
chr1	29120374	29120473	100	-	utr3	TMEM200B	0.0576966580247134	1	0.0894720117369677	1	0.344514644925993	0.999373714722608	0.0725116256612311	0.655950479090482	0.419121563503111	0.315829849830208	0.129921349647365	0.291118027476021	0.103291713672904
chr1	29120722	29121120	399	-	utr3	TMEM200B	0.660325557286293	1	0.753073883673992	1	0.75354177722659	0.999373714722608	0.331074007853597	0.78442066283085	0.380420373207477	0.315829849830208	0.129921349647365	0.291118027476021	0.064590523377269
chr1	29148193	29148442	250	-	utr3	SRSF4	0.702282571033691	1	0.55161473888476	1	0.850758259185003	0.999373714722608	0.845661193208883	0.954119185925292	-0.249074329682732	0.213480973443678	0.0283589204391826	0.110820436513936	-0.462555303126409
chr1	29148742	29149092	351	-	exon	SRSF4	0.600563982871639	1	0.857312564695084	1	0.900235255400553	0.999373714722608	0.142335290920676	0.691469440010408	0.226315874263845	0.213480973443678	0.0283589204391826	0.110820436513936	0.0128349008201679
chr1	29193220	29193568	349	-	utr3	MECR	0.568152923452233	1	0.737949655596478	1	0.821741355148836	0.999373714722608	0.444816712067086	0.824849349936981	-0.226071266961772	-0.0575624534690557	0.670540342601371	0.802511984698099	-0.168508813492716
chr1	29193717	29193866	150	-	utr3	MECR	0.877481474022482	1	0.986566850072883	1	0.990081251032863	0.999373714722608	0.0169275229222221	0.571748969793884	-0.1431731312108	-0.0575624534690557	0.670540342601371	0.802511984698099	-0.0856106777417441
chr1	30719035	30719134	100	-	exon	MATN1	0.8191859552077	1	0.817999421399182	1	0.879025973225535	0.999373714722608	0.997823851288146	1	-0.577840742106821	0.771209486114938	0.26212808946373	0.457769550569959	-1.34905022822176
chr1	30721485	30721633	149	-	exon	MATN1	0.49717102897437	1	0.499883440348856	1	0.617817039501903	0.999373714722608	0.550385514284554	0.855819946273053	0.149261946183113	0.771209486114938	0.26212808946373	0.457769550569959	-0.621947539931825
chr1	30869915	30870064	150	-	utr3	SDC3	0.600556894933787	1	0.774718879886672	1	0.887222688149233	0.999373714722608	0.396608572433807	0.808258891873977	-0.0315779730938423	0.449602588374833	0.0108453669877042	0.0594671987366654	-0.481180561468676
chr1	30872652	30873149	498	-	utr3	SDC3	0.76339339094508	1	0.615219739724193	1	0.813843016082209	0.999373714722608	0.685317034605986	0.902695762629939	0.307760466539201	0.449602588374833	0.0108453669877042	0.0594671987366654	-0.141842121835633
chr1	30873348	30874466	1119	-	exon	SDC3	0.923339607939331	1	0.832511818361957	1	0.953485331441039	0.999373714722608	0.189503826896766	0.728861991926025	0.377365123715351	0.449602588374833	0.0108453669877042	0.0594671987366654	-0.0722374646594821
chr1	30876728	30876827	100	-	exon	SDC3	0.953174244366335	1	0.958857817279475	1	0.934497818122537	0.999373714722608	0.470700503114115	0.831661123727876	0.171044413497571	0.449602588374833	0.0108453669877042	0.0594671987366654	-0.278558174877263
chr1	31059307	31059357	51	-	exon	PUM1	0.832612025552794	1	0.746476580978702	1	0.888699943615164	0.999373714722608	0.617634800230696	0.877799699651047	0.577359636678979	0.721503633092271	3.25262013614741e-07	8.25508070085838e-05	-0.144143996413292
chr1	31630357	31630604	248	-	utr3	PEF1	0.533830919974908	1	0.68618247592161	1	0.831152659632239	0.999373714722608	0.287229835156215	0.768368446115173	-0.0412633828754123	-0.0414331312223582	0.791884485108796	0.881567343035024	0.000169748346945955
chr1	31727216	31727465	250	-	utr3	ADGRB2	0.671856544057492	1	0.739861264189612	1	0.859822860499029	0.999373714722608	0.251979093872585	0.752571162470423	-0.193661551344385	-0.245940659418126	0.252080364722929	0.447561305439825	0.0522791080737403
chr1	31731042	31731142	101	-	exon	ADGRB2	0.845268675593815	1	0.841611865572659	1	0.77580605399865	0.999373714722608	0.781719593410681	0.931586544348469	-0.484346415604292	-0.245940659418126	0.252080364722929	0.447561305439825	-0.238405756186167
chr1	31756454	31756653	200	-	exon	ADGRB2	0.207455351839714	1	0.205273964214266	1	0.302308147115678	0.999373714722608	0.132433000029874	0.686110853530407	-0.268508510081839	-0.245940659418126	0.252080364722929	0.447561305439825	-0.0225678506637128
chr1	31908709	31908758	50	-	utr3	PTP4A2	0.918357586414782	1	0.723658416919955	1	0.729398876548311	0.999373714722608	0.837543445576975	0.951315902815305	-0.428344895633493	0.101214087448634	0.403707312795804	0.593739139926121	-0.529558983082127
chr1	32214522	32214571	50	-	utr3	TMEM234	0.578252441262528	1	0.629273836702691	1	0.717105020954013	0.999373714722608	0.239107327972335	0.745452257796104	-0.9479574218754	-0.236159360223756	0.204300624035473	0.390389872511508	-0.711798061651644
chr1	32214720	32214769	50	-	utr3	TMEM234	0.144206875391	1	0.179544001239258	1	0.387032966459785	0.999373714722608	0.00463953312101673	0.571748969793884	-0.16783208277619	-0.236159360223756	0.204300624035473	0.390389872511508	0.0683272774475659
chr1	32216343	32216740	398	-	utr3	TMEM234	0.8403914187684	1	0.649883355688257	1	0.768240183071461	0.999373714722608	0.803631114528028	0.938465909000823	-0.356676833383456	-0.236159360223756	0.204300624035473	0.390389872511508	-0.1205174731597
chr1	32334481	32334581	101	-	utr3	MARCKSL1	0.92550518488928	1	0.726938079965424	1	0.924033564005965	0.999373714722608	0.304042033067295	0.774600182636694	0.00787780470070788	0.134633389015983	0.23671092927732	0.429968984297932	-0.126755584315276
chr1	32334981	32335031	51	-	exon	MARCKSL1	0.87212851900526	1	0.984409464790023	1	0.982433242248153	0.999373714722608	0.1352236520084	0.687385458141381	0.205353827182224	0.134633389015983	0.23671092927732	0.429968984297932	0.0707204381662404
chr1	32366347	32366695	349	-	utr3	BSDC1	0.38578647761182	1	0.281877105796839	1	0.762035011584351	0.999373714722608	0.842474439788526	0.953078626017746	0.133415476572435	0.362711725655899	0.0192397606165826	0.085971711749356	-0.229296249083464
chr1	32368437	32369265	829	-	utr3	BSDC1	0.82112772803071	1	0.62575261984889	1	0.872998140369081	0.999373714722608	0.318869932858588	0.779168377178486	0.182619757425746	0.362711725655899	0.0192397606165826	0.085971711749356	-0.180091968230153
chr1	32376297	32376496	200	-	utr3	BSDC1	0.758635373318247	1	0.951119137220804	1	0.879630809244011	0.999373714722608	0.445087450707723	0.824849349936981	0.250144804035175	0.362711725655899	0.0192397606165826	0.085971711749356	-0.112566921620724
chr1	32775486	32775884	399	-	utr3	YARS	0.944465970817161	1	0.862349878465755	1	0.908328186968048	0.999373714722608	0.290663315744132	0.769782612269931	-0.384451912526793	-0.00428794465528467	0.980081337844612	0.989999173382967	-0.380163967871508
chr1	32817207	32817307	101	-	utr5	YARS	0.816820496895091	1	0.908050374211087	1	0.93575380212788	0.999373714722608	0.0408710898463188	0.640197255599357	0.130074499877174	-0.00428794465528467	0.980081337844612	0.989999173382967	0.134362444532459
chr1	32936790	32937233	444	-	utr3	RNF19B	0.918583665591054	1	0.808497005685202	1	0.926259685700093	0.999373714722608	0.645926546570953	0.887961027217121	-0.11280507996949	0.267389828621835	0.077378018564827	0.209098200215054	-0.380194908591326
chr1	33008040	33008836	797	-	utr3	AK2	0.217863007083614	1	0.104096188023425	1	0.289040719479755	0.999373714722608	0.895920254160502	0.973862152209713	-0.243536451179081	0.312407297886879	0.00573321011519445	0.0394709766707784	-0.55594374906596
chr1	33013088	33013238	151	-	utr3	AK2	0.60000069226835	1	0.361313164620932	1	0.671248961886793	0.999373714722608	0.336142269043807	0.787459221651611	-0.225832232069987	0.312407297886879	0.00573321011519445	0.0394709766707784	-0.538239529956866
chr1	33036783	33036832	50	-	utr5	AK2	0.902237878717579	1	0.76619049256208	1	0.984416902097518	0.999373714722608	0.302329210830301	0.774600182636694	0.190296588940383	0.312407297886879	0.00573321011519445	0.0394709766707784	-0.122110708946495
chr1	33145652	33145752	101	-	utr3	TRIM62	0.609446466067757	1	0.732481623637767	1	0.875964580027207	0.999373714722608	0.306230173419153	0.774600182636694	-0.190702150251575	-0.0100876962918249	0.957164893889949	0.977014073503758	-0.18061445395975
chr1	33146750	33146800	51	-	utr3	TRIM62	0.762220499919764	1	0.669903523876492	1	0.830517793706423	0.999373714722608	0.00316196168437255	0.563976495375161	-0.132098405265448	-0.0100876962918249	0.957164893889949	0.977014073503758	-0.122010708973623
chr1	33146900	33147249	350	-	utr3	TRIM62	0.669112081602873	1	0.5438564639897	1	0.726118670458443	0.999373714722608	0.582002339541384	0.865357121806042	-0.10517134778966	-0.0100876962918249	0.957164893889949	0.977014073503758	-0.0950836514978351
chr1	33324715	33324913	199	-	utr3	PHC2	0.813558397742923	1	0.947683658140686	1	0.912949725471449	0.999373714722608	0.168974302108235	0.712964349514661	-0.113590026705065	-0.066249002025995	0.653513143685274	0.790246708848245	-0.0473410246790698
chr1	34855066	34855216	151	-	utr3	SMIM12	0.670617495119982	1	0.495413383504752	1	0.666352294707486	0.999373714722608	0.916729421323134	0.978731435332375	-0.617907256772572	0.0818962410243084	0.590125501952632	0.744467458097613	-0.69980349779688
chr1	34855316	34855815	500	-	utr3	SMIM12	0.877168337006621	1	0.891498797654715	1	0.977589137232761	0.999373714722608	0.321559853502117	0.78000875866566	0.0267646806393089	0.0818962410243084	0.590125501952632	0.744467458097613	-0.0551315603849994
chr1	34904481	34904630	150	-	exon	DLGAP3	0.528516439737504	1	0.436286848957795	1	0.538285389052056	0.999373714722608	0.862965459787325	0.96067876915486	-0.197968018826395	-0.0308747363284693	0.901515423984219	0.947226156835581	-0.167093282497925
chr1	34987414	34987514	101	-	exon	ZMYM6	0.789494998893251	1	0.750470851104008	1	0.706007167930621	0.999373714722608	0.884677491854475	0.969926631104511	-0.903010942482627	-0.332851105074892	0.286177592537115	0.483351421250121	-0.570159837407735
chr1	35192700	35192749	50	-	exon	SFPQ	0.758424499030244	1	0.765510427243423	1	0.595794802102276	0.999373714722608	0.0851944636453881	0.663044593387277	0.519630394721665	0.257192377629915	0.0347579373668675	0.12613631149397	0.26243801709175
chr1	35433540	35433690	151	-	utr3	KIAA0319L	0.354773478668346	1	0.223129003882655	1	0.450989089331153	0.999373714722608	0.769757730720072	0.928146150912059	-0.868771480764554	0.0128003914121836	0.917818783510895	0.95596899333807	-0.881571872176737
chr1	35433889	35433939	51	-	utr3	KIAA0319L	0.778466297653066	1	0.637991000814707	1	0.788358526307925	0.999373714722608	0.67395777797706	0.898931442507773	-0.789636333300022	0.0128003914121836	0.917818783510895	0.95596899333807	-0.802436724712206
chr1	35434587	35434687	101	-	utr3	KIAA0319L	0.894535169113161	1	0.700348312025304	1	0.886386641440856	0.999373714722608	0.824675551744536	0.947727846567965	-0.46773760553568	0.0128003914121836	0.917818783510895	0.95596899333807	-0.480537996947863
chr1	35506704	35507053	350	-	exon	KIAA0319L	0.630746859852378	1	0.477118593452192	1	0.745431516926207	0.999373714722608	0.745214113928633	0.922436568317699	0.104038322153073	0.0128003914121836	0.917818783510895	0.95596899333807	0.0912379307408891
chr1	35714620	35714819	200	-	utr3	C1orf216	0.801649081498656	1	0.988793858178562	1	0.966967450435195	0.999373714722608	0.645041535413105	0.887438569263062	0.0700192565615541	0.116033372175613	0.311073411165684	0.5087597429341	-0.0460141156140585
chr1	35715863	35716012	150	-	exon	C1orf216	0.716314625283381	1	0.845835497917781	1	0.800485446687659	0.999373714722608	0.146895302521388	0.695589602607896	0.087983119719179	0.116033372175613	0.311073411165684	0.5087597429341	-0.0280502524564336
chr1	35720764	35720863	100	-	utr3	CLSPN	0.662563586293895	1	0.742614425609429	1	0.847101426063465	0.999373714722608	0.203014387380534	0.734981248966631	-0.893890185202744	-0.485940342630072	0.0907977076847486	0.231477635368394	-0.407949842572673
chr1	35736362	35736461	100	-	utr3	CLSPN	0.369131966918921	1	0.360339669958021	1	0.31760823805754	0.999373714722608	0.787185483747168	0.933532398267014	-1.21364782989002	-0.485940342630072	0.0907977076847486	0.231477635368394	-0.727707487259949
chr1	35749752	35751389	1638	-	exon	CLSPN	0.839490008130874	1	0.971932755727335	1	0.699106456842944	0.999373714722608	0.078533099362436	0.657720418929238	-0.793249953039823	-0.485940342630072	0.0907977076847486	0.231477635368394	-0.307309610409751
chr1	35753924	35760875	6952	-	exon	CLSPN	0.916796202305774	1	0.967994527906689	1	0.746854663940893	0.999373714722608	0.210818408003688	0.737034932471397	-0.499362478978318	-0.485940342630072	0.0907977076847486	0.231477635368394	-0.0134221363482465
chr1	35764299	35764597	299	-	exon	CLSPN	0.531727171334673	1	0.449491535547491	1	0.185196798742731	0.999373714722608	0.740225699609013	0.921205046504375	-1.3374557544789	-0.485940342630072	0.0907977076847486	0.231477635368394	-0.851515411848825
chr1	36136868	36137166	299	-	utr3	TRAPPC3	0.810045830878458	1	0.576851197816004	1	0.760785044089376	0.999373714722608	0.78065226107484	0.931031269250552	-0.2483680445853	0.0691161986656296	0.584921832037384	0.740329998775313	-0.31748424325093
chr1	36322079	36322370	292	-	utr3	EVA1B	0.519923176060893	1	0.571502328550668	1	0.595868678229164	0.999373714722608	0.122846758704704	0.679809665736737	-0.537548613387276	-0.601123743737241	0.00460960175310978	0.0343569986551388	0.063575130349965
chr1	36340472	36340572	101	-	utr3	STK40	0.36105718115773	1	0.207469431381527	1	0.608947744892014	0.999373714722608	0.706484779312349	0.909677669157134	-0.194062203165973	0.14419616526323	0.27849156524566	0.475724851214787	-0.338258368429203
chr1	36341570	36341720	151	-	utr3	STK40	0.774066593927947	1	0.955962676288692	1	0.907850910021339	0.999373714722608	0.216082295067866	0.739851693138606	0.196228500766074	0.14419616526323	0.27849156524566	0.475724851214787	0.0520323355028443
chr1	36393680	36394029	350	-	utr3	LSM10	0.985551644548418	1	0.812675105697054	1	0.862321481236413	0.999373714722608	0.260100817274714	0.75718115099552	-0.284376357662547	-0.205334874666988	0.18137699730111	0.361488659803087	-0.079041482995559
chr1	36455767	36455866	100	-	utr3	MRPS15	0.94280296056001	1	0.759123986829358	1	0.679261001449135	0.999373714722608	0.628015289832467	0.88181776648485	-0.757728696492652	-0.345005623931826	0.0461327395235084	0.151233119142158	-0.412723072560826
chr1	36466891	36466941	51	-	exon	CSF3R	0.54498020811008	1	0.613402432761006	1	0.771470923522885	0.999373714722608	0.252904546942725	0.753712752649791	-0.344143351505264	-0.193102550433476	0.352724278637574	0.547776534009674	-0.151040801071788
chr1	36473547	36473743	197	-	exon	CSF3R	0.93604806477194	1	0.888925660974074	1	0.990239984313857	0.999373714722608	0.704328576929075	0.908831554179898	-0.0998039034046314	-0.193102550433476	0.352724278637574	0.547776534009674	0.0932986470288446
chr1	36475381	36475431	51	-	exon	CSF3R	0.932326972864782	1	0.976394233555994	1	0.995367516738324	0.999373714722608	0.033705510218577	0.640197255599357	-0.284819950858903	-0.193102550433476	0.352724278637574	0.547776534009674	-0.0917174004254269
chr1	37455128	37455178	51	-	exon	LINC01137	0.422262111592141	1	0.427696401080888	1	0.645050881657854	0.999373714722608	0.273029566921783	0.762007807440649	-0.30192450317003	-0.502222310816272	0.0592100350990943	0.177529120452352	0.200297807646242
chr1	37455327	37455825	499	-	exon	LINC01137	0.954163124858648	1	0.940875864159481	1	0.980839582478645	0.999373714722608	0.576092816127807	0.862453213933627	-0.543458636055757	-0.502222310816272	0.0592100350990943	0.177529120452352	-0.0412363252394849
chr1	37537042	37537092	51	-	utr3	SNIP1	0.393448993734752	1	0.496282821283323	1	0.559834496636118	0.999373714722608	0.356478110970677	0.794574813389326	0.112665664854149	0.428161784157153	0.00189157844474938	0.0195220821042913	-0.315496119303003
chr1	37537641	37537990	350	-	utr3	SNIP1	0.914354663703106	1	0.920117583953141	1	0.909005767740467	0.999373714722608	0.536791377885203	0.851367639348784	0.509606002687296	0.428161784157153	0.00189157844474938	0.0195220821042913	0.0814442185301434
chr1	37540283	37540732	450	-	exon	SNIP1	0.944294297987393	1	0.859694619042723	1	0.953148421875773	0.999373714722608	0.463337766560771	0.828909266018684	0.514993775745259	0.428161784157153	0.00189157844474938	0.0195220821042913	0.0868319915881061
chr1	37566866	37566916	51	-	exon	GNL2	0.908781405908943	1	0.790935191968151	1	0.578072214862491	0.999373714722608	0.178819535198637	0.722311125901155	-1.21203012212585	-0.476516430259721	0.090797992697214	0.231477635368394	-0.735513691866134
chr1	37682815	37683064	250	-	utr3	C1orf109	0.985938261026796	1	0.850068972576778	1	0.980300731630202	0.999373714722608	0.184138022766885	0.724118431299543	0.638460470111756	0.488395993826188	0.000850812762912247	0.0116850065176472	0.150064476285568
chr1	37690381	37691058	678	-	utr5	C1orf109	0.271690827276572	1	0.359713443153233	1	0.738218740275915	0.999373714722608	0.0916292321661263	0.66508412738088	0.442951851023894	0.488395993826188	0.000850812762912247	0.0116850065176472	-0.045444142802294
chr1	37799820	37800169	350	-	exon	RP11-109P14.9	0.94035428656553	1	0.778624996547346	1	0.923849487851454	0.999373714722608	0.475170226664653	0.832582541120325	0.37165361414355	NA	NA	NA	NA
chr1	37814849	37814999	151	-	utr3	MTF1	0.26427554260363	1	0.229758027705263	1	0.218320976904465	0.999373714722608	0.776456221209949	0.929495147323086	-1.10653524610198	0.421648880176896	0.0106030053493916	0.0586466001524471	-1.52818412627888
chr1	37815148	37815497	350	-	exon	MTF1	0.783957637003899	1	0.639415558901648	1	0.754439721855959	0.999373714722608	0.828649341734364	0.949042691299121	-0.0294103922134694	0.421648880176896	0.0106030053493916	0.0586466001524471	-0.451059272390366
chr1	37817449	37822436	4988	-	exon	MTF1	0.0351207792761495	1	0.12509636006054	1	0.416788353575599	0.999373714722608	0.0202807195139565	0.590815324946456	0.41646312827753	0.421648880176896	0.0106030053493916	0.0586466001524471	-0.00518575189936593
chr1	37857353	37857602	250	-	exon	MTF1	0.278254951819201	1	0.420383320593457	1	0.551683772306489	0.999373714722608	0.0360766131746509	0.640197255599357	0.676034506002626	0.421648880176896	0.0106030053493916	0.0586466001524471	0.25438562582573
chr1	37958172	37958222	51	-	utr3	SF3A3	0.604369689805414	1	0.415104370604626	1	0.67420656727391	0.999373714722608	0.584855812836138	0.866684847948064	-0.506111131272276	0.0366987488102201	0.705939102050583	0.827874704562005	-0.542809880082496
chr1	37990023	37990073	51	-	utr5	SF3A3	0.150585111294207	1	0.149438419524405	1	0.437819242644048	0.999373714722608	0.446420641536174	0.824849349936981	-0.42066379410979	0.0366987488102201	0.705939102050583	0.827874704562005	-0.45736254292001
chr1	37997210	37997356	147	-	utr3	FHL3	0.741015715027579	1	0.595184154279389	1	0.780179422049802	0.999373714722608	0.944443354700332	0.986565587941414	-0.48474590642066	-0.211910818967566	0.192009829365658	0.375303028778623	-0.272835087453094
chr1	38838595	38838695	101	-	utr3	RRAGC	0.93297262366351	1	0.803606933860344	1	0.883247142413368	0.999373714722608	0.353418663197613	0.792947800306967	-0.377394321743811	-0.231085082372736	0.163424844607401	0.337911814681813	-0.146309239371075
chr1	38838943	38839489	547	-	utr3	RRAGC	0.639681491274781	1	0.476396658709204	1	0.573432363573644	0.999373714722608	0.832349547016253	0.95012876359674	-0.465874958547402	-0.231085082372736	0.163424844607401	0.337911814681813	-0.234789876174666
chr1	39758772	39758822	51	-	utr3	BMP8B	0.357537231788511	1	0.40280633044734	1	0.369441932711598	0.999373714722608	0.0526603846266214	0.640197255599357	1.30663432778154	0.822631042947453	0.000321457001306817	0.00625798969107262	0.484003284834089
chr1	39759717	39759866	150	-	utr3	BMP8B	0.357639000459639	1	0.411471475746871	1	0.261233190185368	0.999373714722608	0.132688131866243	0.686302147140813	1.56375972997813	0.822631042947453	0.000321457001306817	0.00625798969107262	0.74112868703068
chr1	39760214	39760313	100	-	utr3	BMP8B	0.0211872657010382	1	0.0262303970068516	1	0.038242401077729	0.999373714722608	0.00372541923734737	0.571748969793884	1.58587249157481	0.822631042947453	0.000321457001306817	0.00625798969107262	0.763241448627361
chr1	39769671	39769819	149	-	utr3	OXCT2	0.879043409380612	1	0.729511613707661	1	0.77381177268547	0.999373714722608	0.672206976374377	0.898158901206101	-0.385104868373711	-0.0202808561814594	0.950079240257084	0.973007970966456	-0.364824012192251
chr1	39895922	39896220	299	-	utr3	MYCL	0.55720571758582	1	0.474148108492008	1	0.60270752145716	0.999373714722608	0.944478797662504	0.986565587941414	0.578068660527346	1.16101082796434	6.26170886078066e-07	0.000118559990707654	-0.58294216743699
chr1	39896369	39896518	150	-	utr3	MYCL	0.851014206568194	1	0.753499537842865	1	0.73932778234918	0.999373714722608	0.220941175286209	0.740901976724905	0.960362509771264	1.16101082796434	6.26170886078066e-07	0.000118559990707654	-0.200648318193073
chr1	39896766	39896964	199	-	utr3	MYCL	0.275085594162956	1	0.221132628904441	1	0.320376722546783	0.999373714722608	0.958424691497862	0.99254473787638	1.19017368985235	1.16101082796434	6.26170886078066e-07	0.000118559990707654	0.0291628618880138
chr1	39897213	39897461	249	-	utr3	MYCL	0.315994693651076	1	0.24040841457063	1	0.400402062080787	0.999373714722608	0.899112562732591	0.97524073695277	1.02136575554688	1.16101082796434	6.26170886078066e-07	0.000118559990707654	-0.139645072417454
chr1	39901335	39901385	51	-	exon	MYCL	0.761102549386914	1	0.833768875047352	1	0.938339790566779	0.999373714722608	0.00873612532168599	0.571748969793884	1.52513135166358	1.16101082796434	6.26170886078066e-07	0.000118559990707654	0.364120523699241
chr1	39901484	39901533	50	-	utr5	MYCL	0.21650460376896	1	0.184541802445392	1	0.264826683723752	0.999373714722608	0.615255131848558	0.877190781335972	0.222207305234802	1.16101082796434	6.26170886078066e-07	0.000118559990707654	-0.938803522729534
chr1	40257619	40257768	150	-	exon	RP1-39G22.7	0.952563620945174	1	0.952809755508383	1	0.962271494895573	0.999373714722608	0.750594939270553	0.924276993908518	0.265849333096108	0.377841072530018	0.152795285182648	0.323158763774126	-0.11199173943391
chr1	40300685	40300783	99	-	utr3	COL9A2	0.535845058521327	1	0.615418865571745	1	0.828887591737135	0.999373714722608	0.0531717938062092	0.640197255599357	-0.23078248616763	-0.22121886310892	0.32876440097252	0.526008814293	-0.0095636230587097
chr1	40300932	40301080	149	-	utr3	COL9A2	0.345856201450079	1	0.237565005589946	1	0.563746794649416	0.999373714722608	0.743845587279406	0.922436568317699	-0.328052532506878	-0.22121886310892	0.32876440097252	0.526008814293	-0.106833669397958
chr1	40514818	40515009	192	-	exon	RP11-656D10.5	0.674247078415533	1	0.609808622191617	1	0.816770135321784	0.999373714722608	0.660594305118159	0.893544442583735	0.368097227948824	NA	NA	NA	NA
chr1	40517025	40517075	51	-	exon	RP11-656D10.6	0.821858064420072	1	0.756085225833192	1	0.797034811204873	0.999373714722608	0.842316543838374	0.953049507912481	-0.424476204800254	-0.356387021900044	0.332430039679367	0.529248145253964	-0.0680891829002108
chr1	40861246	40861441	196	-	utr3	CITED4	0.723716636582446	1	0.81919042990714	1	0.873176691578448	0.999373714722608	0.0216220844596359	0.604320368393338	-0.343853325423459	-0.406957737790708	0.0560692918715504	0.171757202899278	0.0631044123672492
chr1	42179486	42179735	250	-	utr3	FOXJ3	0.84016242508097	1	0.944826823957546	1	0.858226950805706	0.999373714722608	0.444664047518195	0.824849349936981	0.841248623336569	0.520586235506723	0.00159305759703623	0.0176278177608967	0.320662387829845
chr1	42278409	42278459	51	-	exon	FOXJ3	0.507736156328264	1	0.510179748638225	1	0.792184995547155	0.999373714722608	0.567907974558719	0.859083747170527	0.689893850749018	0.520586235506723	0.00159305759703623	0.0176278177608967	0.169307615242295
chr1	42335677	42335777	101	-	utr5	FOXJ3	0.348842251894545	1	0.262348730282783	1	0.418458759632275	0.999373714722608	0.433216256607773	0.821594738771362	-0.245058930610344	0.520586235506723	0.00159305759703623	0.0176278177608967	-0.765645166117067
chr1	42746434	42746683	250	-	utr3	P3H1	0.975596877193239	1	0.800695337868166	1	0.856744385258294	0.999373714722608	0.162540564729279	0.711039180689744	-0.720433670180389	-0.00568390237551461	0.964608310074807	0.980873427143272	-0.714749767804874
chr1	42807245	42807342	98	-	utr3	SVBP	0.925663812697634	1	0.892874675288581	1	0.91303063222298	0.999373714722608	0.641237290557678	0.886338614093129	-0.362373162392993	-0.103305303444199	0.473067393516188	0.653867390673934	-0.259067858948794
chr1	42834779	42834828	50	-	exon	RP11-342M1.3	0.940920319826909	1	0.84113907238106	1	0.764766514842753	0.999373714722608	0.554183269410933	0.856704542133554	-0.553577420884786	-0.0453798886081688	0.839482633674618	0.911819061895243	-0.508197532276617
chr1	42842813	42842862	50	-	exon	RP11-342M1.3	0.85905747849246	1	0.939602495024038	1	0.859266707183585	0.999373714722608	0.626958209642476	0.880967397877438	0.49741080420581	-0.0453798886081688	0.839482633674618	0.911819061895243	0.542790692813979
chr1	42926519	42926718	200	-	utr3	SLC2A1	0.805007407108988	1	0.905128616411947	1	0.79788018149876	0.999373714722608	0.225063901007558	0.74194703081009	-0.419865501913664	-0.00320543202355551	0.985692842684919	0.992096955994352	-0.416660069890109
chr1	42926818	42927017	200	-	utr3	SLC2A1	0.986712162429461	1	0.860321197825433	1	0.986282840319262	0.999373714722608	0.179381454901328	0.722658284428646	-0.232083645243332	-0.00320543202355551	0.985692842684919	0.992096955994352	-0.228878213219777
chr1	42958725	42958874	150	-	utr5	SLC2A1	0.679297856824786	1	0.739443457489746	1	0.611754873206531	0.999373714722608	0.234903500846154	0.744284975424806	0.0597684216181958	-0.00320543202355551	0.985692842684919	0.992096955994352	0.0629738536417513
chr1	43172223	43172273	51	-	utr5	EBNA1BP2	0.11603292292152	1	0.185327421334047	1	0.432832379298622	0.999373714722608	0.00709986546389885	0.571748969793884	0.131996702929122	-0.165558791822008	0.308287708020899	0.506042373073799	0.297555494751129
chr1	43282665	43282860	196	-	utr3	C1orf210	0.614005239206629	1	0.565512098037625	1	0.487566975404335	0.999373714722608	0.568027042231776	0.859083747170527	-0.120012782012797	0.13251132066062	0.687517311534904	0.814808768071942	-0.252524102673417
chr1	43363692	43363888	197	-	utr3	ELOVL1	0.910109552396007	1	0.943891523808188	1	0.992094208984416	0.999373714722608	0.102949668082134	0.671784757073735	-0.263244817292406	-0.0207993521181006	0.909121720922601	0.951197706621666	-0.242445465174306
chr1	43704417	43707075	2659	-	exon	KDM4A-AS1	0.555472456845043	1	0.687881771705162	1	0.717951893613265	0.999373714722608	0.174358914885097	0.717667480035368	0.0114790452035232	-0.272874187968713	0.174780914356939	0.352591601032766	0.284353233172236
chr1	43997478	43997726	249	-	utr3	SLC6A9	0.919286548428883	1	0.841059251065428	1	0.920557642547334	0.999373714722608	0.611915179744958	0.87582578737251	-0.364022862772196	-0.211491705197299	0.437748055410933	0.623502578150801	-0.152531157574896
chr1	44635288	44635487	200	-	utr3	TMEM53	0.574242249580008	1	0.698943796927624	1	0.893461045424648	0.999373714722608	0.292561648478952	0.771118561356773	-0.44188668563966	-0.258953780444874	0.165486905199223	0.340434689776482	-0.182932905194786
chr1	44636234	44636333	100	-	utr3	TMEM53	0.481590872399436	1	0.329933374063967	1	0.602193317989389	0.999373714722608	0.124473546023805	0.681284800789289	-0.453016831929119	-0.258953780444874	0.165486905199223	0.340434689776482	-0.194063051484245
chr1	44654212	44654262	51	-	utr3	TMEM53	0.858641589544414	1	0.759505489859819	1	0.863357346580552	0.999373714722608	0.0982325486394977	0.67108900590287	-0.509296055317436	-0.258953780444874	0.165486905199223	0.340434689776482	-0.250342274872562
chr1	44654511	44654760	250	-	utr3	TMEM53	0.624323739650002	1	0.735249143108271	1	0.881025848986289	0.999373714722608	0.129397189053545	0.682568647707628	-0.37011899584547	-0.258953780444874	0.165486905199223	0.340434689776482	-0.111165215400596
chr1	45002789	45002839	51	-	utr3	HECTD3	0.411691140605806	1	0.261838030748072	1	0.559874607849496	0.999373714722608	0.698316357493675	0.906731516781408	-0.467580364050633	0.359853604635061	0.0376369740545624	0.132899654029721	-0.827433968685694
chr1	45017698	45017798	101	-	utr3	ZSWIM5	0.634804720518267	1	0.598088170243202	1	0.781251149736347	0.999373714722608	0.830336362258747	0.949625646006372	-0.0166347562927419	0.954592892421155	3.54557437101273e-06	0.000334335050471346	-0.971227648713897
chr1	45018048	45018447	400	-	utr3	ZSWIM5	0.28967119944133	1	0.265729480392825	1	0.273997650594057	0.999373714722608	0.749190947621503	0.923788797103817	0.724838391665732	0.954592892421155	3.54557437101273e-06	0.000334335050471346	-0.229754500755423
chr1	45018647	45018797	151	-	exon	ZSWIM5	0.666420329682787	1	0.60099785538787	1	0.863866647785799	0.999373714722608	0.544396697343706	0.853140248362187	1.00540353612916	0.954592892421155	3.54557437101273e-06	0.000334335050471346	0.0508106437080007
chr1	45018997	45019197	201	-	exon	ZSWIM5	0.910803462308392	1	0.85648768863957	1	0.915598829522081	0.999373714722608	0.742856223907974	0.922233015973665	0.985736185540993	0.954592892421155	3.54557437101273e-06	0.000334335050471346	0.0311432931198383
chr1	45206333	45206383	51	-	utr5	ZSWIM5	0.123135726794253	1	0.107446125622947	1	0.233464819845018	0.999373714722608	0.468398338834416	0.830608526183568	0.0368570765929804	0.954592892421155	3.54557437101273e-06	0.000334335050471346	-0.917735815828174
chr1	45699849	45699997	149	-	utr3	IPP	0.320640512416741	1	0.480870191175767	1	0.781663390780002	0.999373714722608	0.316866196368294	0.778357081541346	0.282422614287286	0.280342452076052	0.0298025196239981	0.11425336825803	0.0020801622112343
chr1	46043472	46043621	150	-	utr3	PIK3R3	0.167333891048398	1	0.156026409727284	1	0.386799041624237	0.999373714722608	0.111308803946291	0.675365547627031	0.70950880886063	0.357573533349297	0.0113136241183612	0.0610516015814847	0.351935275511333
chr1	46188732	46188882	151	-	utr3	POMGNT1	0.797811695261313	1	0.962473009243019	1	0.989743856905441	0.999373714722608	0.230550448758114	0.743336871306224	-0.482021228168704	0.189125276177009	0.298796848019816	0.496386219268471	-0.671146504345714
chr1	46285498	46285896	399	-	exon	LRRC41	0.970607618334909	1	0.766295912767547	1	0.96411042559915	0.999373714722608	0.125899964647896	0.681805398553088	0.369627123266198	0.323174004074273	0.0541665964446581	0.168065091868931	0.0464531191919251
chr1	46609554	46609654	101	-	utr3	MOB3C	0.289823939884856	1	0.211903722874517	1	0.333847122994735	0.999373714722608	0.71840333972766	0.91434910527411	-0.429822612764345	0.0515944260716374	0.74705467360492	0.854508479081008	-0.481417038835983
chr1	46635675	46635824	150	-	utr3	ATPAF1	0.617487920073556	1	0.849938646477332	1	0.787654789189191	0.999373714722608	0.395108263303334	0.808124040097784	0.57206829775215	0.557951884763791	4.14082660506016e-06	0.000369991386954758	0.0141164129883595
chr1	47219489	47219639	151	-	utr3	TAL1	0.303819734603957	1	0.247686173643717	1	0.381777260102042	0.999373714722608	0.696046538404099	0.905768515780597	0.465238799010011	0.5371863432136	0.00127790384752556	0.0152698653986771	-0.0719475442035894
chr1	47219789	47219839	51	-	exon	TAL1	0.238354367152673	1	0.23753144171199	1	0.264104994660753	0.999373714722608	0.0702521888543221	0.655021554300614	0.592803398804935	0.5371863432136	0.00127790384752556	0.0152698653986771	0.0556170555913355
chr1	47251237	47251737	501	-	exon	STIL	0.876573083368165	1	0.80473576510326	1	0.75287372064338	0.999373714722608	0.388597900667615	0.805888478520335	-0.134217478181025	0.289365273108198	0.321287054779908	0.518848254645926	-0.423582751289223
chr1	47272191	47281039	8849	-	exon	STIL	0.373133169013043	1	0.505079136205187	1	0.365913274899574	0.999373714722608	0.0153653568590301	0.571748969793884	0.582963464059982	0.289365273108198	0.321287054779908	0.518848254645926	0.293598190951784
chr1	47432231	47432281	51	-	exon	FOXD2-AS1	0.937011358916835	1	0.992049778979786	1	0.963780329680984	0.999373714722608	0.38020133316667	0.803912173926345	-0.192646841375059	0.0189785256461243	0.914699969969965	0.95428275944468	-0.211625367021183
chr1	47432428	47432576	149	-	exon	FOXD2-AS1	0.948753260077974	1	0.864337807159801	1	0.917642192025316	0.999373714722608	0.794891109859619	0.936144439454955	-0.259778510230073	0.0189785256461243	0.914699969969965	0.95428275944468	-0.278757035876197
chr1	47432920	47433018	99	-	exon	FOXD2-AS1	0.644495283325173	1	0.752051360697605	1	0.778533758297637	0.999373714722608	0.401590713327977	0.81010117000023	0.251739674190867	0.0189785256461243	0.914699969969965	0.95428275944468	0.232761148544743
chr1	47433412	47433608	197	-	exon	FOXD2-AS1	0.477727783235124	1	0.610655611763988	1	0.641642510323796	0.999373714722608	0.0398437247774128	0.640197255599357	0.120438584283239	0.0189785256461243	0.914699969969965	0.95428275944468	0.101460058637115
chr1	47433756	47434100	345	-	exon	FOXD2-AS1	0.280916242245675	1	0.381193807622761	1	0.531106432300062	0.999373714722608	0.181169693369434	0.722884029176975	0.0771241984937141	0.0189785256461243	0.914699969969965	0.95428275944468	0.0581456728475899
chr1	47765416	47765566	151	-	utr3	TRABD2B	0.16586780502432	1	0.22669850649665	1	0.246778251530428	0.999373714722608	0.0175862480767707	0.576993794839167	0.0100610568508761	0.174393759951147	0.549759108966432	0.714631001626405	-0.164332703100271
chr1	47994107	47994456	350	-	exon	TRABD2B	0.93199654584053	1	0.797281194990498	1	0.975026992309258	0.999373714722608	0.53280558167857	0.851271804112936	0.0643079937987042	0.174393759951147	0.549759108966432	0.714631001626405	-0.110085766152443
chr1	51295942	51295992	51	-	utr3	TTC39A	0.973211594688803	1	0.955650529354915	1	0.945460008384924	0.999373714722608	0.993619837713322	1	-0.245365535447194	0.279258650522172	0.147347807868549	0.315696151982036	-0.524624185969366
chr1	51301394	51301544	151	-	utr3	TTC39A	0.421015179268585	1	0.460698611882466	1	0.583983400241225	0.999373714722608	0.442057481815555	0.824473925683828	-0.179056043826769	0.279258650522172	0.147347807868549	0.315696151982036	-0.458314694348941
chr1	51840291	51840391	101	-	exon	NRDC	0.328431277712163	1	0.267248795470403	1	0.232840041917594	0.999373714722608	0.508223956236579	0.843852051344199	-0.0846681951270932	0.0282694759042805	0.898622275699213	0.945924445435763	-0.112937671031374
chr1	51878337	51878487	151	-	exon	NRDC	0.914711945964674	1	0.985093142739741	1	0.954043113144824	0.999373714722608	0.124737865488347	0.681284800789289	0.285295596630698	0.0282694759042805	0.898622275699213	0.945924445435763	0.257026120726418
chr1	52032250	52032641	392	-	utr3	KTI12	0.980213477869441	1	0.854834049143361	1	0.959693325419876	0.999373714722608	0.598291108461011	0.870150882204249	-0.194529303664695	0.175709673608749	0.239410192573626	0.43325562954024	-0.370238977273444
chr1	52032739	52032837	99	-	exon	KTI12	0.568288814201207	1	0.406189786878558	1	0.719083496558016	0.999373714722608	0.926983548676248	0.982014835055544	0.0691184624089559	0.175709673608749	0.239410192573626	0.43325562954024	-0.106591211199793
chr1	52033180	52033327	148	-	exon	KTI12	0.850471520812474	1	0.978749081351672	1	0.868562891463803	0.999373714722608	0.396014642469894	0.808258891873977	0.163718035918999	0.175709673608749	0.239410192573626	0.43325562954024	-0.01199163768975
chr1	52055127	52055177	51	-	utr5	TXNDC12	0.732608663363323	1	0.806116331278228	1	0.695171610103236	0.999373714722608	0.328965771342511	0.783364797189593	0.46154435573799	0.240259645804771	0.081277314700604	0.215735747308891	0.221284709933219
chr1	52352560	52353110	551	-	utr3	CC2D1B	0.725506790872332	1	0.506146700611668	1	0.822253680830459	0.999373714722608	0.81319286304033	0.94316662912199	-0.439821488004896	-0.0774913908463575	0.641236812763382	0.78162613131494	-0.362330097158538
chr1	52389291	52393707	4417	-	exon	ORC1	0.390308935528172	1	0.584339204290891	1	0.57404320130446	0.999373714722608	0.247345999445649	0.751243879746577	0.379651260338698	0.24676387904312	0.0471129530111073	0.153422566200653	0.132887381295578
chr1	52425425	52431030	5606	-	exon	ZCCHC11	0.938335806357062	1	0.967244383084206	1	0.910762253270553	0.999373714722608	0.48432528500498	0.835881961156345	-0.19236676322421	0.197163752048323	0.50298041180626	0.678173600342599	-0.389530515272532
chr1	52474914	52475363	450	-	exon	ZCCHC11	0.326030392369185	1	0.330998599538492	1	0.175494573726498	0.999373714722608	0.875650138988937	0.966399902150667	-0.043596660307253	0.197163752048323	0.50298041180626	0.678173600342599	-0.240760412355576
chr1	52525672	52525822	151	-	exon	ZCCHC11	0.991648646049736	1	0.876192475388603	1	0.750940247015851	0.999373714722608	0.531570784755032	0.851271804112936	-0.50302025854268	0.197163752048323	0.50298041180626	0.678173600342599	-0.700184010591003
chr1	52553005	52553055	51	-	utr5	ZCCHC11	0.469971491866561	1	0.426822724480689	1	0.438991072034804	0.999373714722608	0.387246760221612	0.80543391708776	0.515534074744471	0.197163752048323	0.50298041180626	0.678173600342599	0.318370322696149
chr1	52686880	52686930	51	-	utr3	COA7	0.982854113468915	1	0.831721308059017	1	0.823103820526503	0.999373714722608	0.714793795128368	0.912909469033661	-0.0256634216649017	0.0652217324297734	0.617443205504569	0.763880289009589	-0.0908851540946751
chr1	52687524	52688070	547	-	utr3	COA7	0.899812515649228	1	0.712192769605155	1	0.76138222280972	0.999373714722608	0.705817022281346	0.909470190266075	0.125843583400826	0.0652217324297734	0.617443205504569	0.763880289009589	0.0606218509710523
chr1	52896010	52896060	51	-	utr3	ECHDC2	0.506309545650953	1	0.395714920008027	1	0.602382714321335	0.999373714722608	0.258450751907255	0.756728291958261	-0.543468145071524	-0.322171454496093	0.0205758973773683	0.0895849411021909	-0.22129669057543
chr1	52896259	52896509	251	-	utr3	ECHDC2	0.894586945835926	1	0.942763594936483	1	0.977043141655504	0.999373714722608	0.300864950192002	0.774600182636694	-0.429793965877602	-0.322171454496093	0.0205758973773683	0.0895849411021909	-0.107622511381509
chr1	52897157	52897356	200	-	exon	ECHDC2	0.115420902335214	1	0.174871512031811	1	0.248003546281148	0.999373714722608	0.000512981846657601	0.362126698555594	0.399709922705453	-0.322171454496093	0.0205758973773683	0.0895849411021909	0.721881377201546
chr1	52897606	52897805	200	-	exon	ECHDC2	0.45864541279563	1	0.580654161023076	1	0.660765354563739	0.999373714722608	0.00629257456552945	0.571748969793884	0.240075289765091	-0.322171454496093	0.0205758973773683	0.0895849411021909	0.562246744261185
chr1	53087477	53087973	497	-	utr3	SLC1A7	0.589492127101722	1	0.654612949907527	1	0.601728092287515	0.999373714722608	0.0503036692586257	0.640197255599357	-0.29091065773756	-0.549129473404837	0.0169941073345406	0.0793714322684801	0.258218815667277
chr1	53090315	53090464	150	-	exon	SLC1A7	0.729085918194856	1	0.74506034736496	1	0.673044736451876	0.999373714722608	0.326401476201098	0.781964078181087	-0.727352377991403	-0.549129473404837	0.0169941073345406	0.0793714322684801	-0.178222904586565
chr1	53210126	53210350	225	-	exon	RP5-1024G6.2	0.562086759348396	1	0.405949327839585	1	0.78330101722988	0.999373714722608	0.304094840465513	0.774600182636694	0.257986244472591	-0.451894878340553	0.44098156607708	0.626160960224184	0.709881122813144
chr1	53214199	53214298	100	-	utr3	C1orf123	0.62687979869849	1	0.794953494024804	1	0.922208489849061	0.999373714722608	0.342526018969231	0.788425538381166	-0.638294051509289	-0.133962382780641	0.256066275110836	0.451627355318662	-0.504331668728648
chr1	53214498	53214647	150	-	utr3	C1orf123	0.969813366600046	1	0.748501466575767	1	0.891366286652137	0.999373714722608	0.447057982649878	0.825036980216983	-0.325050165898648	-0.133962382780641	0.256066275110836	0.451627355318662	-0.191087783118008
chr1	53220318	53220368	51	-	exon	C1orf123	0.314597313119704	1	0.439535759508597	1	0.685939035065208	0.999373714722608	0.00384911812518329	0.571748969793884	0.186964945586637	-0.133962382780641	0.256066275110836	0.451627355318662	0.320927328367278
chr1	53244107	53244405	299	-	utr3	LRP8	0.50769844256466	1	0.496943522469665	1	0.593041561882234	0.999373714722608	0.628696081819533	0.881908338534588	0.0759473032071638	0.309982043764343	0.0888950030778727	0.228117096812621	-0.234034740557179
chr1	53244605	53244754	150	-	utr3	LRP8	0.468095150731138	1	0.454197261921067	1	0.520380859103847	0.999373714722608	0.729588893375342	0.917824925777066	0.119746594784973	0.309982043764343	0.0888950030778727	0.228117096812621	-0.19023544897937
chr1	53245202	53245252	51	-	utr3	LRP8	0.625759273797846	1	0.70575915558369	1	0.598171006683607	0.999373714722608	0.325711257696237	0.781244444504722	0.692142523109686	0.309982043764343	0.0888950030778727	0.228117096812621	0.382160479345344
chr1	53766208	53766357	150	-	utr3	NDC1	0.604265177308147	1	0.563097807604199	1	0.488328788343192	0.999373714722608	0.910717683090566	0.977864015382512	-0.45833529530751	0.585447786169493	0.0105604170611763	0.0585362151088483	-1.043783081477
chr1	53767803	53767952	150	-	utr3	NDC1	0.364506619130618	1	0.327303463915727	1	0.144917641158531	0.999373714722608	0.790757437058382	0.934437726517199	-0.125864416934044	0.585447786169493	0.0105604170611763	0.0585362151088483	-0.711312203103537
chr1	53851768	53851867	100	-	utr3	YIPF1	0.862959048841882	1	0.956807617313871	1	0.890876053973133	0.999373714722608	0.554636907211834	0.856721667688215	-0.576768625036652	0.282637460636658	0.0592494450512017	0.177573665175528	-0.85940608567331
chr1	54173341	54173590	250	-	utr3	CYB5RL	0.892282980353734	1	0.990387811872019	1	0.884327450904105	0.999373714722608	0.215064867239671	0.738894210541243	0.453083949975716	0.38027115105247	0.0156317863638364	0.0751718458540706	0.072812798923246
chr1	54173989	54174288	300	-	utr3	CYB5RL	0.233521999581676	1	0.162164045795142	1	0.355631711457057	0.999373714722608	0.542017731556878	0.853140248362187	0.0724884336966418	0.38027115105247	0.0156317863638364	0.0751718458540706	-0.307782717355828
chr1	54174438	54174787	350	-	utr3	CYB5RL	0.211372524669537	1	0.1761605871097	1	0.35721517145078	0.999373714722608	0.491885527660389	0.840028868742958	0.29691781377778	0.38027115105247	0.0156317863638364	0.0751718458540706	-0.0833533372746894
chr1	54225780	54225930	151	-	utr3	SSBP3	0.682955571817238	1	0.516655604982603	1	0.810275636548126	0.999373714722608	0.640456116736374	0.886118655078032	-0.192064391335383	0.0353608349504486	0.802477902435923	0.888633276940857	-0.227425226285832
chr1	54226179	54226278	100	-	utr3	SSBP3	0.910168513902638	1	0.984588921891084	1	0.891858087448291	0.999373714722608	0.0722253514784023	0.655802525162396	-0.0857911695863129	0.0353608349504486	0.802477902435923	0.888633276940857	-0.121152004536762
chr1	54226477	54226577	101	-	utr3	SSBP3	0.847774412103469	1	0.637384868334625	1	0.785952316636829	0.999373714722608	0.793103921871392	0.935718113995056	-0.434020518945006	0.0353608349504486	0.802477902435923	0.888633276940857	-0.469381353895455
chr1	54609182	54609378	197	-	utr3	FAM151A	0.840885811707583	1	0.993419003062861	1	0.997730691456279	0.999373714722608	0.208720965941128	0.736786909385818	-0.593467398692003	0.0115514218102098	0.939291193474301	0.967893486641172	-0.605018820502213
chr1	54609671	54609915	245	-	exon	FAM151A	0.818687601986723	1	0.574392897395542	1	0.80388328799429	0.999373714722608	0.973331950604525	0.996515360966973	-0.447644905025502	0.0115514218102098	0.939291193474301	0.967893486641172	-0.459196326835712
chr1	54757647	54757946	300	-	utr3	PARS2	0.686599839538398	1	0.911906122671884	1	0.934043437036028	0.999373714722608	0.445701961223908	0.824849349936981	0.234878433273441	0.415654380404313	0.000482646898686107	0.00807468938425979	-0.180775947130872
chr1	54758146	54758346	201	-	exon	PARS2	0.799321381759177	1	0.598196422656732	1	0.752084138764006	0.999373714722608	0.26399217646977	0.759073617112734	0.463589191720905	0.415654380404313	0.000482646898686107	0.00807468938425979	0.0479348113165916
chr1	54758595	54758795	201	-	exon	PARS2	0.459879786457324	1	0.354050438697632	1	0.550596258237373	0.999373714722608	0.880605425208189	0.968474260459747	0.528708405503944	0.415654380404313	0.000482646898686107	0.00807468938425979	0.113054025099631
chr1	54779811	54779960	150	-	utr3	TTC22	0.666085974777458	1	0.539354034120317	1	0.638635378909253	0.999373714722608	0.879908070425829	0.968302287547842	-0.201137506177254	0.349947398838167	0.0162490112032875	0.0771118662920415	-0.551084905015421
chr1	54780903	54781498	596	-	utr3	TTC22	0.959575020225517	1	0.773581840510907	1	0.848314721641202	0.999373714722608	0.299959690243004	0.774600182636694	0.187483129111182	0.349947398838167	0.0162490112032875	0.0771118662920415	-0.162464269726984
chr1	54801069	54801217	149	-	utr5	TTC22	0.875104459001418	1	0.873404968610992	1	0.905505144661548	0.999373714722608	0.432498935732551	0.821594738771362	0.434963431739425	0.349947398838167	0.0162490112032875	0.0771118662920415	0.0850160329012584
chr1	54850633	54851033	401	-	utr3	DHCR24	0.681616256135958	1	0.485271388766857	1	0.855774484907385	0.999373714722608	0.719600077283576	0.914760644990234	0.170582667893795	0.571082018668766	0.00116080313344311	0.0144310997157646	-0.400499350774972
chr1	54851133	54851433	301	-	utr3	DHCR24	0.90686561919224	1	0.723497852191159	1	0.940071813305288	0.999373714722608	0.711392728104923	0.911502758151155	0.573858324938379	0.571082018668766	0.00116080313344311	0.0144310997157646	0.00277630626961245
chr1	54851633	54851683	51	-	utr3	DHCR24	0.759514914662413	1	0.653407068306035	1	0.976774523742409	0.999373714722608	0.379269577431255	0.803482684641902	0.249535047028985	0.571082018668766	0.00116080313344311	0.0144310997157646	-0.321546971639781
chr1	54851882	54852232	351	-	utr3	DHCR24	0.698029828384615	1	0.520983083227302	1	0.765977481419195	0.999373714722608	0.648824534674647	0.889228042807399	0.503706234735211	0.571082018668766	0.00116080313344311	0.0144310997157646	-0.0673757839335555
chr1	55066509	55066958	450	-	utr3	USP24	0.417029714245638	1	0.388274492495492	1	0.218401889170714	0.999373714722608	0.439635329019708	0.82362930923673	-0.940828682850049	0.641884108221401	0.0350440402866413	0.126827316310437	-1.58271279107145
chr1	55067057	55067756	700	-	utr3	USP24	0.988572866345706	1	0.923285348482018	1	0.932014962646543	0.999373714722608	0.73660091907722	0.919767738236321	-0.130512904085088	0.641884108221401	0.0350440402866413	0.126827316310437	-0.772397012306488
chr1	55068653	55069002	350	-	utr3	USP24	0.818348206994659	1	0.740625083895285	1	0.588467461561742	0.999373714722608	0.752943112898218	0.924745127774334	0.209581883518507	0.641884108221401	0.0350440402866413	0.126827316310437	-0.432302224702893
chr1	56496442	56496592	151	-	utr3	PLPP3	0.841291572650299	1	0.689382955339185	1	0.872335983477597	0.999373714722608	0.912917144580826	0.978253848129579	0.500781155622008	0.812510325471711	5.38942802116381e-05	0.00192190708969963	-0.311729169849703
chr1	56579177	56579326	150	-	utr5	PLPP3	0.345624717235841	1	0.293030819758973	1	0.627406882058986	0.999373714722608	0.438883742597849	0.82362930923673	0.343179283290708	0.812510325471711	5.38942802116381e-05	0.00192190708969963	-0.469331042181003
chr1	58681998	58682198	201	-	exon	MYSM1	0.850477811835012	1	0.804018265105798	1	0.625210010745578	0.999373714722608	0.764605777005487	0.92704452631365	-0.559014394955654	0.338812859371206	0.347597155273571	0.54299537279738	-0.89782725432686
chr1	58682347	58682497	151	-	exon	MYSM1	0.793242529409729	1	0.763508320107122	1	0.751603008740556	0.999373714722608	0.916344658733981	0.978730084049115	-0.361718724448749	0.338812859371206	0.347597155273571	0.54299537279738	-0.700531583819954
chr1	58781685	58782234	550	-	utr3	JUN	0.879614190925001	1	0.592658950032366	1	0.682678405303573	0.999373714722608	0.538381932766899	0.85186176375075	-0.0705161827352098	0.140381964683756	0.38998466549545	0.581746024180889	-0.210898147418966
chr1	58782931	58783230	300	-	utr5	JUN	0.63335688710045	1	0.782445088532762	1	0.841391791204376	0.999373714722608	0.0724438988765865	0.655950479090482	0.253692016325782	0.140381964683756	0.38998466549545	0.581746024180889	0.113310051642026
chr1	58783579	58783729	151	-	utr5	JUN	0.837118246938512	1	0.965126290898442	1	0.842264811766472	0.999373714722608	0.175026483187115	0.718344830136028	0.0816393174429973	0.140381964683756	0.38998466549545	0.581746024180889	-0.0587426472407588
chr1	59893507	59893607	101	-	utr3	CYP2J2	0.829733756111453	1	0.987689633625859	1	0.939345825575133	0.999373714722608	0.595257367708576	0.869345939367244	-0.194201511480863	0.240944659058122	0.135208840866756	0.298908440674066	-0.435146170538985
chr1	60595657	60595756	100	-	exon	RP11-776H12.1	0.539087593227179	1	0.661300116911917	1	0.794057128277723	0.999373714722608	0.157946716027935	0.708942077893259	0.547363107576477	0.145082116372475	0.573557224951254	0.732057384704595	0.402280991204002
chr1	62238175	62238274	100	-	utr3	KANK4	0.541096061967944	1	0.566618330007139	1	0.503061117456368	0.999373714722608	0.162823649018309	0.711039180689744	0.483298860569158	0.604784505677196	0.000457432852041924	0.00779498253654584	-0.121485645108038
chr1	62273389	62274037	649	-	exon	KANK4	0.732096506614987	1	0.575857490748056	1	0.68852316826546	0.999373714722608	0.632444864798879	0.883456805722637	0.583833792208498	0.604784505677196	0.000457432852041924	0.00779498253654584	-0.0209507134686988
chr1	62274784	62274984	201	-	exon	KANK4	0.501623811921011	1	0.410984588619024	1	0.62014134172133	0.999373714722608	0.158809255254347	0.710140179589893	0.42361464386769	0.604784505677196	0.000457432852041924	0.00779498253654584	-0.181169861809507
chr1	67004201	67004350	150	-	utr3	SLC35D1	0.61940834556611	1	0.77562421691914	1	0.776448439231588	0.999373714722608	0.0673806281353698	0.653924130574744	1.20279200300439	0.846605227436343	8.82790269690439e-05	0.0026275987043376	0.356186775568044
chr1	67413043	67415244	2202	-	utr3	SERBP1	0.43075774240667	1	0.368705289095218	1	0.332086623773564	0.999373714722608	0.412450278285084	0.814440891181531	-0.566526523697125	-0.0395652388815576	0.839255447878455	0.9117124548079	-0.526961284815567
chr1	68482127	68482177	51	-	exon	DEPDC1	0.577068869157808	1	0.553236276651684	1	0.608185894842238	0.999373714722608	0.257702529975955	0.756318481311531	1.41286139045943	0.385356027854646	0.214349854697361	0.402756298886871	1.02750536260478
chr1	70262585	70262685	101	-	utr3	ANKRD13C	0.707166989142012	1	0.642282306194262	1	0.600079005252247	0.999373714722608	0.97672032228597	0.997113179771156	0.633060169585689	0.654479668142843	0.00301663110364725	0.0264030244182139	-0.0214194985571533
chr1	77565601	77565750	150	-	utr3	ZZZ3	0.664843718946236	1	0.660258784398799	1	0.644775765951616	0.999373714722608	0.458798537646114	0.828470818230901	0.307919979529034	0.612037607000737	0.0579919124829859	0.175138220493209	-0.304117627471702
chr1	77631878	77632674	797	-	exon	ZZZ3	0.800887211272483	1	0.742185254178315	1	0.724620644534794	0.999373714722608	0.382548638938591	0.804682444712392	0.876020279404042	0.612037607000737	0.0579919124829859	0.175138220493209	0.263982672403305
chr1	77632774	77632923	150	-	exon	ZZZ3	0.803322866369379	1	0.900706076938238	1	0.917450280411739	0.999373714722608	0.34064312218218	0.788425538381166	0.538578676840877	0.612037607000737	0.0579919124829859	0.175138220493209	-0.0734589301598593
chr1	77633022	77633122	101	-	exon	ZZZ3	0.716214852394672	1	0.649899879054957	1	0.578871395430458	0.999373714722608	0.925487791291978	0.981356293043635	0.562123104454947	0.612037607000737	0.0579919124829859	0.175138220493209	-0.0499145025457898
chr1	84555047	84555097	51	-	utr3	CTBS	0.597030879830783	1	0.681685625943104	1	0.820993478169159	0.999373714722608	0.432775158931707	0.821594738771362	-0.065599477559768	0.346350240452247	0.138220124324625	0.303108512364425	-0.411949718012015
chr1	85158808	85159155	348	-	exon	SYDE2	0.844122593432536	1	0.792034670309148	1	0.787892589791626	0.999373714722608	0.55695249161106	0.857080521501586	0.654856124872714	0.761618520624196	0.010131594942287	0.057060779163867	-0.106762395751482
chr1	85182161	85182359	199	-	exon	SYDE2	0.376568020671577	1	0.364172021728599	1	0.239103653007392	0.999373714722608	0.156326881275584	0.708490197584594	0.157400740666833	0.761618520624196	0.010131594942287	0.057060779163867	-0.604217779957363
chr1	85182706	85182806	101	-	exon	SYDE2	0.591730005208194	1	0.539389289522681	1	0.364604678896312	0.999373714722608	0.964540037461392	0.993201356818345	0.149566750896896	0.761618520624196	0.010131594942287	0.057060779163867	-0.6120517697273
chr1	85182905	85183103	199	-	exon	SYDE2	0.24838982511906	1	0.245452444322375	1	0.177699229766063	0.999373714722608	0.459621632432737	0.828540199567189	0.100896569965474	0.761618520624196	0.010131594942287	0.057060779163867	-0.660721950658722
chr1	85200550	85200699	150	-	exon	SYDE2	0.932111730274057	1	0.880061285121368	1	0.680554935462572	0.999373714722608	0.33791715380988	0.788249629957498	0.663984741590799	0.761618520624196	0.010131594942287	0.057060779163867	-0.0976337790333965
chr1	85252480	85252678	199	-	utr3	C1orf52	0.292689723244023	1	0.248309162747862	1	0.353827063276164	0.999373714722608	0.701050142277788	0.907996196023805	-0.392338309995345	0.170542040697853	0.13043393779162	0.291882792786293	-0.562880350693198
chr1	85267632	85267731	100	-	utr3	BCL10	0.440782829584125	1	0.38892861078741	1	0.46566037014686	0.999373714722608	0.853654550953508	0.957283590817917	0.677685196329365	0.410207517457958	0.0122108078386168	0.0640671305489071	0.267477678871406
chr1	85707733	85708133	401	-	exon	ZNHIT6	0.99582346137744	1	0.836468336886142	1	0.627426491501174	0.999373714722608	0.599219023302231	0.870540530299992	-0.110935126856617	-0.0316985699771869	0.901577599374178	0.947226156835581	-0.0792365568794303
chr1	88982547	88982946	400	-	utr3	RBMXL1	0.441208057940321	1	0.395813197134916	1	0.466928659444487	0.999373714722608	0.551513413325457	0.856061645538433	0.353914617741239	0.433514802404349	0.0199592536247041	0.0878164057847929	-0.0796001846631103
chr1	88983246	88983794	549	-	exon	RBMXL1	0.180742945692008	1	0.298478646262518	1	0.475871009069537	0.999373714722608	0.0532497078504441	0.640197255599357	0.80087286144965	0.433514802404349	0.0199592536247041	0.0878164057847929	0.3673580590453
chr1	89108075	89108274	200	-	utr3	GBP2	0.916659852869913	1	0.930755076259309	1	0.883137174880684	0.999373714722608	0.390287325545138	0.806461055335618	-0.535575975396051	0.0695582347560955	0.720441847909985	0.836680098496489	-0.605134210152146
chr1	89993642	89993884	243	-	exon	GEMIN8P4	0.581295465552779	1	0.685642866718349	1	0.765235302159108	0.999373714722608	0.116546725962034	0.678880725312093	0.19412874458913	0.210966229596194	0.319955383886096	0.517528348486363	-0.0168374850070645
chr1	90783033	90783231	199	-	exon	RP4-665J23.1	0.884155965861548	1	0.744922197716424	1	0.744952356592971	0.999373714722608	0.502246439076684	0.84211215550547	-0.607113999607613	-0.136449216630071	0.442936787875481	0.627651636276155	-0.470664782977543
chr1	90831988	90832137	150	-	exon	RP4-665J23.1	0.481178899693773	1	0.398376290267465	1	0.631017796255492	0.999373714722608	0.014336649127339	0.571748969793884	-0.290181444974895	-0.136449216630071	0.442936787875481	0.627651636276155	-0.153732228344825
chr1	90916838	90916888	51	-	exon	ZNF644	0.423840376023421	1	0.519772925441619	1	0.500066714828871	0.999373714722608	0.226077237750546	0.74194703081009	0.891492598136975	0.457446871538124	0.0859597670084686	0.22344107229473	0.434045726598851
chr1	90937617	90937915	299	-	utr3	ZNF644	0.352763863174101	1	0.332740626221699	1	0.270096286893573	0.999373714722608	0.922472309896579	0.98015622812046	0.187176200392941	0.457446871538124	0.0859597670084686	0.22344107229473	-0.270270671145183
chr1	90939587	90939686	100	-	exon	ZNF644	0.166343319934989	1	0.168976860931856	1	0.101869925752461	0.999373714722608	0.244730787191199	0.749392648737231	-0.0635541247520622	0.457446871538124	0.0859597670084686	0.22344107229473	-0.521000996290186
chr1	90940929	90941127	199	-	exon	ZNF644	0.663792743048523	1	0.638717825779111	1	0.575009174251389	0.999373714722608	0.989381554168784	0.998851374431063	0.497149811858015	0.457446871538124	0.0859597670084686	0.22344107229473	0.0397029403198902
chr1	91020877	91020927	51	-	exon	ZNF644	0.629334111425563	1	0.650395113775052	1	0.736563886811772	0.999373714722608	0.678852378136333	0.900115831756658	-0.448698280500737	0.457446871538124	0.0859597670084686	0.22344107229473	-0.906145152038861
chr1	91683526	91683675	150	-	utr3	TGFBR3	0.408914431465696	1	0.403382580726571	1	0.563360637884283	0.999373714722608	0.299786140140676	0.774600182636694	0.122775571123123	0.193734762546359	0.356536008849495	0.550471108149262	-0.0709591914232364
chr1	92475058	92475452	395	-	utr3	GFI1	0.366026452599603	1	0.314120530141415	1	0.477240906456258	0.999373714722608	0.863512056533107	0.96067876915486	-0.256084185350342	0.0551803604464894	0.809915662971803	0.892975442229864	-0.311264545796831
chr1	92475649	92475846	198	-	utr3	GFI1	0.623888470819318	1	0.55399044823812	1	0.679088367910239	0.999373714722608	0.334198984675019	0.786843167614378	-0.140440892986548	0.0551803604464894	0.809915662971803	0.892975442229864	-0.195621253433037
chr1	92513681	92513781	101	-	exon	EVI5	0.391255475382993	1	0.481256319064434	1	0.652647797468507	0.999373714722608	0.0042538645172272	0.571748969793884	0.236237643486048	-0.227761520571448	0.489833462499532	0.667616368535839	0.463999164057495
chr1	92842610	92842709	100	-	utr3	FAM69A	0.891179593311762	1	0.85306542008704	1	0.861609438566622	0.999373714722608	0.300310870072191	0.774600182636694	-0.841963261071486	0.333462936178047	0.262651692592112	0.45828745031063	-1.17542619724953
chr1	92843108	92843307	200	-	utr3	FAM69A	0.935857772504941	1	0.983825780048059	1	0.976720845846249	0.999373714722608	0.91854944562195	0.978875562372966	-0.302449274843005	0.333462936178047	0.262651692592112	0.45828745031063	-0.635912211021052
chr1	93154578	93154677	100	-	utr3	TMED5	0.319310427409184	1	0.317205495372845	1	0.219954959959626	0.999373714722608	0.825868938099783	0.948266309850516	0.139143537757195	0.382611804448318	0.201940472017302	0.387652524106641	-0.243468266691122
chr1	93180379	93180529	151	-	utr5	TMED5	0.166850347702734	1	0.175917446569004	1	0.189515505322798	0.999373714722608	0.131210762088291	0.685431737217125	-0.177487970408792	0.382611804448318	0.201940472017302	0.387652524106641	-0.56009977485711
chr1	93262236	93262336	101	-	exon	CCDC18-AS1	0.412907644219508	1	0.398703019892182	1	0.443968801370567	0.999373714722608	0.28808255475764	0.768684215362912	-0.554187575254901	-0.434990002720186	0.100898325943287	0.247876775000413	-0.119197572534715
chr1	93576054	93582725	6672	-	exon	BCAR3	0.938131861262873	1	0.863028255046242	1	0.995046736803392	0.999373714722608	0.546107625691255	0.854200989977614	0.396473027502935	0.701144352277396	6.48090215260484e-05	0.00215341062193167	-0.304671324774461
chr1	93876665	93877063	399	-	exon	DNTTIP2	0.613309581490729	1	0.55212049222824	1	0.533007761332276	0.999373714722608	0.941585925511874	0.985928196676213	-0.428452395504615	-0.454041514785311	0.0716796615856389	0.199400849632531	0.0255891192806965
chr1	93877163	93877312	150	-	exon	DNTTIP2	0.294536814693103	1	0.29270719922157	1	0.376338499126494	0.999373714722608	0.686929142460699	0.90343324814159	-0.356464151793842	-0.454041514785311	0.0716796615856389	0.199400849632531	0.0975773629914694
chr1	94173937	94174636	700	-	exon	ARHGAP29	0.955710165957595	1	0.904171474567161	1	0.959618540172254	0.999373714722608	0.65906205576629	0.893385982129676	1.05648887532078	0.156329918905457	0.65982285278901	0.795421837437213	0.900158956415325
chr1	94530315	94530464	150	-	utr3	F3	0.904318864261588	1	0.957353877812895	1	0.98755809515321	0.999373714722608	0.594508321674507	0.869275462792382	0.423313480687143	0.661355958503366	0.00493977849137257	0.0359842123568474	-0.238042477816223
chr1	94982991	94983091	101	-	utr3	ALG14	0.967397594017905	1	0.905647700082446	1	0.946682232600875	0.999373714722608	0.206722435045252	0.735939790178225	-0.498791936408003	-0.0476258323051634	0.732378836984317	0.845288424217006	-0.45116610410284
chr1	99708852	99709000	149	-	utr3	FRRS1	0.708085935325685	1	0.870574662850215	1	0.824556057667679	0.999373714722608	0.306513025865013	0.774600182636694	0.464498293640681	0.919811712993604	0.000110037471192523	0.00302438243115211	-0.455313419352923
chr1	100874016	100874216	201	-	utr3	EXTL2	0.72007602821114	1	0.668984062458742	1	0.4662972881697	0.999373714722608	0.786392121813833	0.933416660845716	0.00194447996020144	0.369698558903322	0.193669563132808	0.377635861680375	-0.36775407894312
chr1	100877538	100877738	201	-	exon	EXTL2	0.697820832864587	1	0.755271819312113	1	0.643866339000142	0.999373714722608	0.595011394783848	0.869345939367244	0.930782852955597	0.369698558903322	0.193669563132808	0.377635861680375	0.561084294052276
chr1	100990464	100990563	100	-	utr5	DPH5	0.257309509235581	1	0.208791482187634	1	0.601563058844767	0.999373714722608	0.910081329273118	0.977698217070569	-0.356769553978854	0.0453468406632821	0.664996034110976	0.798638501338673	-0.402116394642136
chr1	108929657	108929955	299	-	utr3	CLCC1	0.170850385847206	1	0.164400365850776	1	0.117785452300253	0.999373714722608	0.189789195392801	0.728861991926025	-0.533389878438713	0.363815328578057	0.014344596553632	0.0709863870792062	-0.89720520701677
chr1	108932337	108934708	2372	-	utr3	CLCC1	0.97461288470425	1	0.815023813476717	1	0.810582946575328	0.999373714722608	0.644140738112988	0.887039845521537	-0.254176542794019	0.363815328578057	0.014344596553632	0.0709863870792062	-0.617991871372076
chr1	108937189	108937239	51	-	exon	CLCC1	0.154957739441938	1	0.169482618573626	1	0.386481878947416	0.999373714722608	0.340631637096091	0.788425538381166	0.0861148929042717	0.363815328578057	0.014344596553632	0.0709863870792062	-0.277700435673785
chr1	108971307	108971506	200	-	utr3	WDR47	0.979587219836982	1	0.984327878786313	1	0.965490877399841	0.999373714722608	0.703113686059146	0.908635388715337	0.418207725477891	0.378697686459447	0.217253138120083	0.406574216828586	0.0395100390184441
chr1	109074997	109075952	956	-	utr5	TAF13	0.585458735005162	1	0.769806628235346	1	0.967666494376624	0.999373714722608	0.217665594087458	0.740901976724905	0.339157084426027	0.278988207717391	0.178990945095825	0.358387492836853	0.0601688767086364
chr1	109089066	109089315	250	-	exon	RP5-1065J22.8	0.5822019526079	1	0.690306643771726	1	0.839303662353432	0.999373714722608	0.0433352170337983	0.640197255599357	-0.503807216524669	-0.534051815941863	0.0274473574221142	0.108556300732655	0.0302445994171943
chr1	109089564	109089663	100	-	exon	RP5-1065J22.8	0.609007006112353	1	0.617410093608559	1	0.613129919295132	0.999373714722608	0.552397927988337	0.856541385028402	-0.380440113373335	-0.534051815941863	0.0274473574221142	0.108556300732655	0.153611702568529
chr1	109090261	109090360	100	-	exon	RP5-1065J22.8	0.808064848831598	1	0.847565901265759	1	0.937637139571118	0.999373714722608	0.632078723606913	0.883420354357494	-0.560022991407411	-0.534051815941863	0.0274473574221142	0.108556300732655	-0.0259711754655479
chr1	109090659	109090709	51	-	exon	RP5-1065J22.8	0.948514080158723	1	0.912591194989864	1	0.960536084434725	0.999373714722608	0.969942274476363	0.995224708298315	-0.238766145348703	-0.534051815941863	0.0274473574221142	0.108556300732655	0.29528567059316
chr1	109279704	109280048	345	-	utr3	PSRC1	0.970898162321156	1	0.722460977399338	1	0.892278281679351	0.999373714722608	0.159904637342963	0.711039180689744	-0.102382484895122	0.00763474018027768	0.94657919316975	0.97175178843542	-0.1100172250754
chr1	109505174	109505224	51	-	utr3	AMIGO1	0.307179355295183	1	0.258591273339618	1	0.38722551841175	0.999373714722608	0.81535484152414	0.9440481121443	0.251513445031615	0.410161636994483	0.00549819436371312	0.0384347085661263	-0.158648191962868
chr1	109507520	109507620	101	-	exon	AMIGO1	0.481964648947329	1	0.5520128340528	1	0.649550807763492	0.999373714722608	0.219795512589601	0.740901976724905	0.084367279598229	0.410161636994483	0.00549819436371312	0.0384347085661263	-0.325794357396254
chr1	109507770	109508269	500	-	exon	AMIGO1	0.809641220894362	1	0.680280432705987	1	0.87401543106871	0.999373714722608	0.77197267111473	0.92854885079221	0.391710347979096	0.410161636994483	0.00549819436371312	0.0384347085661263	-0.018451289015387
chr1	109508569	109508669	101	-	exon	AMIGO1	0.721445667193907	1	0.818933214648378	1	0.887519791655315	0.999373714722608	0.47090749941621	0.831661123727876	0.808477648084202	0.410161636994483	0.00549819436371312	0.0384347085661263	0.398316011089719
chr1	109736631	109736781	151	-	utr3	GSTM3	0.900718613774942	1	0.862499458680961	1	0.863096876163515	0.999373714722608	0.907290378123876	0.977112040733996	-0.540108253302903	-0.14012117131043	0.273988932665004	0.470560360419623	-0.399987081992473
chr1	110947929	110948326	398	-	utr3	LRIF1	0.51441298983148	1	0.445022116053652	1	0.409044647947285	0.999373714722608	0.969507859255116	0.995115046487176	-0.576221454133242	-0.0928836780675031	0.736130337615961	0.847580125577647	-0.483337776065739
chr1	110951387	110951536	150	-	exon	LRIF1	0.328968852244414	1	0.307015005560569	1	0.392842273343243	0.999373714722608	0.0581102611020865	0.647238137664871	-0.0757836310700375	-0.0928836780675031	0.736130337615961	0.847580125577647	0.0171000469974656
chr1	110951684	110951833	150	-	exon	LRIF1	0.92308837052366	1	0.901077462017277	1	0.964182048756567	0.999373714722608	0.981574363053712	0.998052195567989	0.532217450775917	-0.0928836780675031	0.736130337615961	0.847580125577647	0.62510112884342
chr1	111415005	111415202	198	-	exon	OVGP1	0.695343365075317	1	0.626784749958885	1	0.699585915138176	0.999373714722608	0.848171844986901	0.954994159286815	-0.252061522453012	0.041331293299091	0.849892716045507	0.917668727164411	-0.293392815752103
chr1	111441021	111441077	57	-	utr3	WDR77	0.363517276422343	1	0.163942547253551	1	0.513697514482774	0.999373714722608	0.931454724455384	0.9827827766688	-0.229773837703194	0.287985997806589	0.0320459825437284	0.119400438161132	-0.517759835509783
chr1	111723729	111723879	151	-	utr3	FAM212B	0.733639732696304	1	0.630260143248898	1	0.846509565737729	0.999373714722608	0.822320264946735	0.947168971480522	0.2891139904576	0.239277336860349	0.11459407212773	0.26823692884137	0.0498366535972508
chr1	111723979	111724428	450	-	utr3	FAM212B	0.719994439998157	1	0.816158759513347	1	0.736463271173518	0.999373714722608	0.163571217949903	0.711039180689744	0.169469796055466	0.239277336860349	0.11459407212773	0.26823692884137	-0.0698075408048833
chr1	111726676	111727076	401	-	utr3	FAM212B	0.938563462680244	1	0.767115559279696	1	0.886462287894868	0.999373714722608	0.591286759890067	0.868173474462789	0.118812421793105	0.239277336860349	0.11459407212773	0.26823692884137	-0.120464915067245
chr1	111727225	111727475	251	-	exon	FAM212B	0.759907216291149	1	0.613353128904408	1	0.788701227566622	0.999373714722608	0.525114170048754	0.849338833554104	-0.0408232176978734	0.239277336860349	0.11459407212773	0.26823692884137	-0.280100554558223
chr1	111727675	111727825	151	-	exon	FAM212B	0.349114295211726	1	0.269927513934351	1	0.579213098336882	0.999373714722608	0.838373141809005	0.95169916383364	-0.0143002404619615	0.239277336860349	0.11459407212773	0.26823692884137	-0.253577577322311
chr1	111746202	111746351	150	-	exon	FAM212B	0.997748932608712	1	0.908596759704145	1	0.899937236541861	0.999373714722608	0.246054307081676	0.750602883951586	0.215434003406208	0.239277336860349	0.11459407212773	0.26823692884137	-0.0238433334541414
chr1	111746601	111746651	51	-	exon	FAM212B	0.508672938198306	1	0.370986934203486	1	0.597526879860208	0.999373714722608	0.794413980552615	0.9359561501065	0.776601637181795	0.239277336860349	0.11459407212773	0.26823692884137	0.537324300321445
chr1	112913684	112917490	3807	-	utr3	SLC16A1	0.767563414431969	1	0.655775401602787	1	0.659049579004432	0.999373714722608	0.630146007019858	0.882241771813774	0.851221208535816	0.905311065117582	2.39519217400469e-05	0.00115365165151064	-0.0540898565817661
chr1	112917589	112917887	299	-	exon	SLC16A1	0.67500482402026	1	0.624798766951646	1	0.686322595832943	0.999373714722608	0.964499953799228	0.993201356818345	1.02442858699062	0.905311065117582	2.39519217400469e-05	0.00115365165151064	0.119117521873036
chr1	112956081	112956181	101	-	utr5	SLC16A1	0.471300406076624	1	0.547011301070398	1	0.408951359159133	0.999373714722608	0.152013267901893	0.70216586948873	1.30812584815117	0.905311065117582	2.39519217400469e-05	0.00115365165151064	0.402814783033593
chr1	113766012	113766261	250	-	utr3	RSBN1	0.913598576577308	1	0.826186614182302	1	0.837931123310123	0.999373714722608	0.356061890044806	0.794574813389326	0.452302688645731	-0.100709756148928	0.634698115625516	0.777429426732964	0.55301244479466
chr1	113797609	113797907	299	-	exon	RSBN1	0.85999630297257	1	0.985254615744053	1	0.702111420155789	0.999373714722608	0.685985755330472	0.903074611825206	-0.715763203439125	-0.100709756148928	0.634698115625516	0.777429426732964	-0.615053447290196
chr1	113895096	113895245	150	-	exon	AP4B1	0.63370104215021	1	0.724225179038255	1	0.813567267347576	0.999373714722608	0.451222720754141	0.826340349299056	-1.01501771533546	0.0503475122483172	0.735648946899502	0.847230360906658	-1.06536522758377
chr1	113900194	113900244	51	-	exon	AP4B1	0.191660271726907	1	0.160085931299911	1	0.558843140396242	0.999373714722608	0.638891750819018	0.885848422862834	-0.111465161420673	0.0503475122483172	0.735648946899502	0.847230360906658	-0.16181267366899
chr1	114396317	114396417	101	-	utr3	TRIM33	0.625409399471878	1	0.564048642314993	1	0.532470678249193	0.999373714722608	0.946036166733563	0.987102193220685	-0.124536942079683	-0.28508445905757	0.332426576494554	0.529248145253964	0.160547516977887
chr1	114397414	114397763	350	-	utr3	TRIM33	0.913321878093497	1	0.97406812755551	1	0.749319284609243	0.999373714722608	0.518244224329926	0.84845643164075	-1.35800278671824	-0.28508445905757	0.332426576494554	0.529248145253964	-1.07291832766067
chr1	114568056	114568156	101	-	utr3	BCAS2	0.753290070053348	1	0.681003800783917	1	0.610249875726795	0.999373714722608	0.929363048142758	0.982553210283421	-0.520318537326683	-0.0413907718534468	0.859047819462675	0.923290191405524	-0.478927765473236
chr1	114774173	114774323	151	-	utr3	SIKE1	0.667948974259621	1	0.627310781650419	1	0.677520490758091	0.999373714722608	0.984823317000521	0.998782541904851	0.181692090937862	0.467718769129993	0.0662546047368108	0.190159540188441	-0.286026678192132
chr1	116405603	116405701	99	-	exon	ATP1A1-AS1	0.855541708956334	1	0.958478561620349	1	0.966003561383987	0.999373714722608	0.677406093522387	0.899399113230621	0.460251077046336	0.432868188734754	0.0365700918962995	0.130764109535138	0.0273828883115825
chr1	116577149	116577349	201	-	utr3	IGSF3	0.670553695222496	1	0.780485486510207	1	0.608057678304251	0.999373714722608	0.302554166870998	0.774600182636694	1.24634527754465	1.15743700734195	1.27042786251513e-06	0.00018258191274713	0.0889082702027022
chr1	116579678	116579778	101	-	exon	IGSF3	0.563151864012021	1	0.68174341870995	1	0.640828654526262	0.999373714722608	0.0201520955833164	0.590361063923458	1.14322629436302	1.15743700734195	1.27042786251513e-06	0.00018258191274713	-0.0142107129789353
chr1	116614088	116614138	51	-	exon	IGSF3	0.954824060625126	1	0.940629001809556	1	0.82035479200231	0.999373714722608	0.639304348684586	0.88590496091121	1.36417302843856	1.15743700734195	1.27042786251513e-06	0.00018258191274713	0.206736021096611
chr1	116666544	116666744	201	-	utr5	IGSF3	0.619943182454883	1	0.511322428335417	1	0.567483549761989	0.999373714722608	0.786910413941862	0.933532398267014	1.26687307225492	1.15743700734195	1.27042786251513e-06	0.00018258191274713	0.109436064912968
chr1	117112251	117112350	100	-	utr3	TRIM45	0.668599212417585	1	0.602219878042696	1	0.691682273254144	0.999373714722608	0.389685787900577	0.806272463271057	-0.127424479641382	0.241399019382658	0.169734408005725	0.34620478326104	-0.36882349902404
chr1	117118203	117118700	498	-	exon	TRIM45	0.964975423223321	1	0.838653718512082	1	0.873343752251425	0.999373714722608	0.853878933076965	0.957352379132779	0.375401801689313	0.241399019382658	0.169734408005725	0.34620478326104	0.134002782306655
chr1	117120993	117121043	51	-	exon	TRIM45	0.929182680602847	1	0.977268459718062	1	0.947615972348032	0.999373714722608	0.140594015351959	0.690185028972186	0.356515964434461	0.241399019382658	0.169734408005725	0.34620478326104	0.115116945051803
chr1	117121142	117121191	50	-	exon	TRIM45	0.479852753083909	1	0.413556937271755	1	0.486516321806066	0.999373714722608	0.79720291577837	0.936717789970589	-0.441727548419552	0.241399019382658	0.169734408005725	0.34620478326104	-0.68312656780221
chr1	118883886	118884084	199	-	utr3	TBX15	0.298872092568854	1	0.371276652813495	1	0.464457998727457	0.999373714722608	0.120213493857808	0.678930403077788	-0.00348469102763784	-0.0232822200245643	0.948794964918957	0.972687098881508	0.0197975289969264
chr1	118884232	118884380	149	-	utr3	TBX15	0.817361625518945	1	0.854442838851585	1	0.805101653358357	0.999373714722608	0.892566609854806	0.9728570197977	0.0787385149101842	-0.0232822200245643	0.948794964918957	0.972687098881508	0.102020734934749
[truncated: 19,849 more rows]
