# Supplementary material for: Limits in the detection of m6A changes using MeRIP/m6A-seq
Source: Sci Rep. 2020 Apr 20;10:6590. doi: 10.1038/s41598-020-63355-3 (PMC7170965; doi:10.1038/s41598-020-63355-3)
Supplement: Supplementary file 3 — Supplementary information 3. [file 41598_2020_63355_MOESM3_ESM.zip › additional_file4_v2/metdiff_deq_results/zhang_alkbh5_2017_deq_results.txt]

seqnames	start	end	width	strand	annot	main.gene	deseq2.p	deseq2.padj	edger.p	edger.padj	qnb.p	qnb.padj	peak.l2fc	gene.l2fc	gene.p	gene.padj	diff.l2fc
chr1	856207	856506	300	+	exon	LINC01128	0.952944722479604	1	0.98734867232341	1	0.962063198610528	0.994939447936317	-0.767255314973542	-0.143066704418774	0.636694138840449	0.762227997120998	-0.624188610554768
chr1	912504	912604	101	+	exon	RP11-54O7.1	0.145485783765214	1	0.0959962683700525	1	0.0920490864588393	0.994939447936317	-0.514384190716532	1.47457749011597	0.000640147206498032	0.00244925393255429	-1.98896168083251
chr1	912754	912854	101	+	exon	RP11-54O7.1	0.165426594617313	1	0.0861099348023167	1	0.186437202917743	0.994939447936317	0.434344037619522	1.47457749011597	0.000640147206498032	0.00244925393255429	-1.04023345249645
chr1	913003	913302	300	+	exon	RP11-54O7.1	0.593592870696169	1	0.596377020446866	1	0.646003212652146	0.994939447936317	1.13896908384595	1.47457749011597	0.000640147206498032	0.00244925393255429	-0.335608406270028
chr1	923978	924225	248	+	utr5	SAMD11	0.049561267974287	1	0.0427592283701494	1	0.0927717856917402	0.994939447936317	2.16071633188953	1.84746836605661	7.4069868798439e-07	5.36396356527229e-06	0.313247965832927
chr1	924374	924473	100	+	utr5	SAMD11	0.863580468196776	1	0.843490333812031	1	0.813373914878559	0.994939447936317	1.89803317194567	1.84746836605661	7.4069868798439e-07	5.36396356527229e-06	0.0505648058890615
chr1	924622	925170	549	+	utr5	SAMD11	0.451150950314868	1	0.466237458023453	1	0.349873064176186	0.994939447936317	1.08627000496883	1.84746836605661	7.4069868798439e-07	5.36396356527229e-06	-0.761198361087772
chr1	942530	943026	497	+	utr3	SAMD11	0.603202501616622	1	0.579668794930755	1	0.541996470558531	0.994939447936317	1.50476434472145	1.84746836605661	7.4069868798439e-07	5.36396356527229e-06	-0.34270402133516
chr1	943319	943738	420	+	utr3	SAMD11	0.865259740597506	1	0.813257213166661	1	0.858287318818743	0.994939447936317	0.890658213763418	1.84746836605661	7.4069868798439e-07	5.36396356527229e-06	-0.956810152293188
chr1	943887	944135	249	+	utr3	SAMD11	0.696109259850758	1	0.653440282883495	1	0.703438785421024	0.994939447936317	0.633344053086713	1.84746836605661	7.4069868798439e-07	5.36396356527229e-06	-1.21412431296989
chr1	944333	944482	150	+	utr3	SAMD11	0.629201336572543	1	0.588207749172301	1	0.579804034968587	0.994939447936317	-0.0479586117152629	1.84746836605661	7.4069868798439e-07	5.36396356527229e-06	-1.89542697777187
chr1	1013540	1014194	655	+	utr5	ISG15	0.362888865291936	1	0.329948197764332	1	0.202406667787348	0.994939447936317	0.13072280381939	1.23811763268246	1.98491303774573e-08	1.93542632646838e-07	-1.10739482886307
chr1	1014293	1014392	100	+	exon	ISG15	0.995136121962999	1	0.955440184058749	1	0.772510662491202	0.994939447936317	0.192540343293692	1.23811763268246	1.98491303774573e-08	1.93542632646838e-07	-1.04557728938877
chr1	1020123	1022249	2127	+	utr5	AGRN	0.57840264044943	1	0.626731114168762	1	0.568519112043001	0.994939447936317	0.327848858768849	1.04448123024211	1.1842649146999e-10	1.76021487010985e-09	-0.716632371473265
chr1	1034390	1034489	100	+	exon	AGRN	0.931292797705004	1	0.906205287172237	1	0.860241172665273	0.994939447936317	1.85388036228439	1.04448123024211	1.1842649146999e-10	1.76021487010985e-09	0.809399132042276
chr1	1044005	1044239	235	+	exon	AGRN	0.110626713335524	1	0.09487165958661	1	0.0994553169130292	0.994939447936317	-0.299925742612799	1.04448123024211	1.1842649146999e-10	1.76021487010985e-09	-1.34440697285491
chr1	1046281	1046910	630	+	exon	AGRN	0.515659468329898	1	0.552970316498524	1	0.636113758392747	0.994939447936317	0.780155251902544	1.04448123024211	1.1842649146999e-10	1.76021487010985e-09	-0.26432597833957
chr1	1048124	1048323	200	+	exon	AGRN	0.846132763254739	1	0.916519617650502	1	0.920450817541505	0.994939447936317	0.561530709069189	1.04448123024211	1.1842649146999e-10	1.76021487010985e-09	-0.482950521172925
chr1	1049310	1049409	100	+	exon	AGRN	0.726582461230742	1	0.690282900628045	1	0.704117322807671	0.994939447936317	0.455359323823977	1.04448123024211	1.1842649146999e-10	1.76021487010985e-09	-0.589121906418137
chr1	1054551	1054923	373	+	exon	AGRN	0.543750059921585	1	0.497831456828935	1	0.528256379608424	0.994939447936317	0.215112449451229	1.04448123024211	1.1842649146999e-10	1.76021487010985e-09	-0.829368780790885
chr1	1055033	1055938	906	+	utr3	AGRN	0.278205794179451	1	0.329563572686682	1	0.256294112861616	0.994939447936317	0.127720093198672	1.04448123024211	1.1842649146999e-10	1.76021487010985e-09	-0.916761137043443
chr1	1065462	1066161	700	+	exon	RP11-465B22.3	0.542618204200338	1	0.578424565257695	1	0.669046774049642	0.994939447936317	0.447647499486265	1.29152107469172	0.00149533552961744	0.00522215685120332	-0.84387357520546
chr1	1232612	1232711	100	+	exon	B3GALT6	0.157934038399689	1	0.169723133872211	1	0.0515723969752145	0.994939447936317	0.934559092448384	0.160047944976097	0.393707620329039	0.549959853354943	0.774511147472287
chr1	1232909	1233504	596	+	utr3	B3GALT6	0.683947034857621	1	0.652963800053926	1	0.417226685021026	0.994939447936317	0.279415398767246	0.160047944976097	0.393707620329039	0.549959853354943	0.119367453791149
chr1	1234496	1234892	397	+	utr3	B3GALT6	0.14463574395673	1	0.122892376350534	1	0.0576260905649079	0.994939447936317	-1.16983212382293	0.160047944976097	0.393707620329039	0.549959853354943	-1.32988006879903
chr1	1285576	1286035	460	+	exon	SCNN1D	0.303830702069136	1	0.260609310119478	1	0.231529105512242	0.994939447936317	1.43206642617586	1.66482645934576	1.58729951692949e-13	3.89358424784858e-12	-0.232760033169905
chr1	1291433	1291830	398	+	utr3	SCNN1D	0.75302398128858	1	0.785392732425359	1	0.824065494654607	0.994939447936317	1.42503047065123	1.66482645934576	1.58729951692949e-13	3.89358424784858e-12	-0.239795988694526
chr1	1308716	1308883	168	+	utr5	PUSL1	0.375550830722257	1	0.317555353767166	1	0.373296424674559	0.994939447936317	1.01188743119761	1.12510976157965	7.88579556384557e-06	4.66583458952039e-05	-0.113222330382041
chr1	1309095	1309294	200	+	utr5	PUSL1	0.754768147080087	1	0.76466763960174	1	0.795177557600433	0.994939447936317	1.22608222411237	1.12510976157965	7.88579556384557e-06	4.66583458952039e-05	0.100972462532719
chr1	1324854	1325051	198	+	utr5	CPTP	0.415826674350815	1	0.440870804259188	1	0.31787645374057	0.994939447936317	1.67291227953552	1.692466321331	1.49389930038463e-18	8.14534410946425e-17	-0.0195540417954803
chr1	1327325	1328750	1426	+	utr3	CPTP	0.111570319057038	1	0.0849772985024729	1	0.0228799014236211	0.988054128672754	0.449563200118783	1.692466321331	1.49389930038463e-18	8.14534410946425e-17	-1.24290312121222
chr1	1333615	1334112	498	+	exon	TAS1R3	0.440711348429204	1	0.353965372075987	1	0.465383992138782	0.994939447936317	0.727819867815681	0.854810348955422	0.141842567755717	0.255337962366673	-0.126990481139741
chr1	1399571	1399769	199	+	exon	RP4-758J18.2	0.649710948359344	1	0.597316351653102	1	0.555158371192502	0.994939447936317	0.47901709393165	0.836234902891826	1.24267496920106e-05	7.05044541930537e-05	-0.357217808960176
chr1	1400116	1400462	347	+	exon	RP4-758J18.2	0.224280300610485	1	0.198663435314334	1	0.188452577252147	0.994939447936317	-0.15235984599707	0.836234902891826	1.24267496920106e-05	7.05044541930537e-05	-0.988594748888896
chr1	1400611	1401353	743	+	exon	RP4-758J18.2	0.347930921957408	1	0.302107405826068	1	0.283275510377898	0.994939447936317	-0.466160779645985	0.836234902891826	1.24267496920106e-05	7.05044541930537e-05	-1.30239568253781
chr1	1437364	1439307	1944	+	utr3	VWA1	0.85652049285375	1	0.866796836830017	1	0.918903197998482	0.994939447936317	-0.72936514452077	-0.529750063271149	0.459914353869052	0.612337749708072	-0.19961508124962
chr1	1439804	1439953	150	+	utr3	VWA1	0.46004929759376	1	0.346958479691916	1	0.613751964347018	0.994939447936317	-0.709067883329532	-0.529750063271149	0.459914353869052	0.612337749708072	-0.179317820058382
chr1	1440201	1440499	299	+	utr3	VWA1	0.481014200616971	1	0.374231165076596	1	0.289195808622887	0.994939447936317	-1.56296198559197	-0.529750063271149	0.459914353869052	0.612337749708072	-1.03321192232082
chr1	1471769	1471869	101	+	utr5	ATAD3B	0.516556337228798	1	0.369292048094328	1	0.537251804643952	0.994939447936317	0.805648700997027	1.57642818569048	4.90966106614867e-14	1.32174212977055e-12	-0.770779484693454
chr1	1471969	1472068	100	+	exon	ATAD3B	0.132431764831808	1	0.0520262595092754	1	0.178652333159454	0.994939447936317	2.93647953772187	1.57642818569048	4.90966106614867e-14	1.32174212977055e-12	1.36005135203139
chr1	1480936	1482287	1352	+	exon	ATAD3B	0.107536328262109	1	0.0591676022058967	1	0.0981757267093287	0.994939447936317	0.408792858559904	1.57642818569048	4.90966106614867e-14	1.32174212977055e-12	-1.16763532713058
chr1	1495953	1496102	150	+	utr3	ATAD3B	0.37208079078831	1	0.402557195131918	1	0.549437485808016	0.994939447936317	1.22047585960769	1.57642818569048	4.90966106614867e-14	1.32174212977055e-12	-0.355952326082793
chr1	1512151	1512250	100	+	utr5	ATAD3A	0.929192475320515	1	0.854158890448838	1	0.839325783709971	0.994939447936317	0.0934038466811102	0.918889559608757	1.65706569168964e-06	1.12951087654102e-05	-0.825485712927647
chr1	1520150	1522765	2616	+	exon	ATAD3A	0.631608520016815	1	0.67534126099168	1	0.784252219596976	0.994939447936317	-0.205701969626277	0.918889559608757	1.65706569168964e-06	1.12951087654102e-05	-1.12459152923503
chr1	1533994	1534093	100	+	utr3	ATAD3A	0.831342142000327	1	0.799151179462854	1	0.774705183876853	0.994939447936317	0.369878184792741	0.918889559608757	1.65706569168964e-06	1.12951087654102e-05	-0.549011374816015
chr1	1534440	1534539	100	+	utr3	ATAD3A	0.879477035561994	1	0.842253021097949	1	0.790370636620987	0.994939447936317	0.353248405663596	0.918889559608757	1.65706569168964e-06	1.12951087654102e-05	-0.565641153945161
chr1	1615515	1616058	544	+	utr5	MIB2	0.795685951279027	1	0.765941297195874	1	0.564183592158125	0.994939447936317	1.02018025285258	1.59192135987068	5.39811686200534e-19	3.17648204527347e-17	-0.571741107018094
chr1	1616480	1616630	151	+	utr5	MIB2	0.602268997014536	1	0.555382318809931	1	0.49599898333116	0.994939447936317	0.733722666035245	1.59192135987068	5.39811686200534e-19	3.17648204527347e-17	-0.858198693835432
chr1	1623330	1623902	573	+	utr3	MIB2	0.988106978713566	1	0.977925425815712	1	0.981287469883649	0.994939447936317	0.797516195057528	1.59192135987068	5.39811686200534e-19	3.17648204527347e-17	-0.794405164813148
chr1	1624835	1625396	562	+	utr3	MIB2	0.0204555683553248	1	0.0163397651814648	1	0.0313890989763919	0.994939447936317	-0.224816983179415	1.59192135987068	5.39811686200534e-19	3.17648204527347e-17	-1.81673834305009
chr1	1627072	1627359	288	+	utr3	MIB2	0.295667840120999	1	0.268357428848257	1	0.316414605354962	0.994939447936317	0.197563079467747	1.59192135987068	5.39811686200534e-19	3.17648204527347e-17	-1.39435828040293
chr1	1629625	1630461	837	+	utr3	MIB2	0.508173325427413	1	0.531329659143523	1	0.476235494397478	0.994939447936317	0.986447917491615	1.59192135987068	5.39811686200534e-19	3.17648204527347e-17	-0.605473442379061
chr1	1672727	1672874	148	+	exon	RP11-345P4.6	0.423902550694895	1	0.372743944830799	1	0.361579084779471	0.994939447936317	0.8985020788472	1.65442070378059	6.56991649517668e-06	3.96570323869451e-05	-0.755918624933389
chr1	1891566	1891662	97	+	exon	RP1-140A9.1	0.684932439881692	1	0.681196560343201	1	0.836440424800204	0.994939447936317	1.48956773016447	1.31407541051894	0.105795270407927	0.202031631386373	0.175492319645535
chr1	2029740	2030158	419	+	exon	GABRD	0.402241407142752	1	0.299347736856622	1	0.402847003317247	0.994939447936317	0.906775129758686	1.36294344650741	0.0200287600110569	0.0503395267076826	-0.456168316748729
chr1	2030356	2030504	149	+	utr3	GABRD	0.318754614862713	1	0.224078668527694	1	0.337331973778691	0.994939447936317	0.605646795539997	1.36294344650741	0.0200287600110569	0.0503395267076826	-0.757296650967418
chr1	2073707	2073857	151	+	utr5	PRKCZ	0.466167148635784	1	0.344390935544673	1	0.439989939847076	0.994939447936317	-0.545593015664601	0.0581318567151312	0.883985477359512	0.932880310919237	-0.603724872379732
chr1	2181905	2184996	3092	+	utr3	PRKCZ	0.353901808679584	1	0.325655613684217	1	0.281789278539111	0.994939447936317	-1.12966711099023	0.0581318567151312	0.883985477359512	0.932880310919237	-1.18779896770536
chr1	2185096	2185345	250	+	utr3	PRKCZ	0.876414954344619	1	0.923869391248661	1	0.984242698893062	0.994939447936317	-0.395106328290878	0.0581318567151312	0.883985477359512	0.932880310919237	-0.453238185006009
chr1	2228745	2228894	150	+	utr5	SKI	0.558272566415032	1	0.583325099474371	1	0.56102958665165	0.994939447936317	1.40914556327448	0.976842209059121	1.87154684156884e-08	1.83549655404682e-07	0.432303354215354
chr1	2228994	2229692	699	+	exon	SKI	0.377084033275347	1	0.323556723156821	1	0.235723612857316	0.994939447936317	0.631370823288648	0.976842209059121	1.87154684156884e-08	1.83549655404682e-07	-0.345471385770474
chr1	2303890	2304089	200	+	exon	SKI	0.660851867886958	1	0.628080678576938	1	0.615686082665522	0.994939447936317	0.803720192560107	0.976842209059121	1.87154684156884e-08	1.83549655404682e-07	-0.173122016499014
chr1	2304522	2306731	2210	+	exon	SKI	0.667383204025608	1	0.622347206458546	1	0.515557657582114	0.994939447936317	0.605165305405084	0.976842209059121	1.87154684156884e-08	1.83549655404682e-07	-0.371676903654037
chr1	2307129	2307578	450	+	utr3	SKI	0.261311014114493	1	0.222047838499927	1	0.135011752503189	0.994939447936317	0.337656380107487	0.976842209059121	1.87154684156884e-08	1.83549655404682e-07	-0.639185828951634
chr1	2308226	2308325	100	+	utr3	SKI	0.976727285572964	1	0.948845038851027	1	0.853275973989448	0.994939447936317	-0.0256421775738977	0.976842209059121	1.87154684156884e-08	1.83549655404682e-07	-1.00248438663302
chr1	2391825	2391925	101	+	utr5	RER1	0.0110066348556392	1	0.0120806051828618	1	0.000649962317332386	0.144988022644932	1.33424745958554	-0.0612947117581456	0.699300153064689	0.809547806738024	1.39554217134368
chr1	2403348	2403497	150	+	utr3	RER1	0.598948668541744	1	0.62563793168898	1	0.641447146654625	0.994939447936317	0.111366824887836	-0.0612947117581456	0.699300153064689	0.809547806738024	0.172661536645982
chr1	2404945	2405045	101	+	utr3	RER1	0.789050611537649	1	0.738125421870881	1	0.724185132190803	0.994939447936317	-0.221483731472529	-0.0612947117581456	0.699300153064689	0.809547806738024	-0.160189019714383
chr1	2405244	2405394	151	+	utr3	RER1	0.431575414483442	1	0.47438405167303	1	0.53392119597254	0.994939447936317	0.421115878663512	-0.0612947117581456	0.699300153064689	0.809547806738024	0.482410590421657
chr1	2426030	2430480	4451	+	utr5	PLCH2	0.506256001030898	1	0.470914301605388	1	0.583536202311601	0.994939447936317	3.4107851799615	4.26441915207689	3.41492958694052e-19	2.04298162538717e-17	-0.853633972115388
chr1	2502186	2502336	151	+	exon	PLCH2	0.311230531439771	1	0.145629263524524	1	0.481859045562531	0.994939447936317	2.87629969310418	4.26441915207689	3.41492958694052e-19	2.04298162538717e-17	-1.3881194589727
chr1	2504033	2505131	1099	+	utr3	PLCH2	0.715902191466386	1	0.67786429433666	1	0.808798772292616	0.994939447936317	3.47960840649725	4.26441915207689	3.41492958694052e-19	2.04298162538717e-17	-0.784810745579636
chr1	2556259	2556562	304	+	utr5	TNFRSF14	0.446965293318793	1	0.391537430392864	1	0.417888680566357	0.994939447936317	0.767317860663894	2.44490976134165	7.78684600897113e-28	1.32051419287568e-25	-1.67759190067776
chr1	2558908	2559256	349	+	exon	TNFRSF14	0.804249090133677	1	0.854301841037357	1	0.7963264999059	0.994939447936317	3.33333965591466	2.44490976134165	7.78684600897113e-28	1.32051419287568e-25	0.888429894573004
chr1	2559505	2559754	250	+	exon	TNFRSF14	0.944314447042848	1	0.892406071493187	1	0.962689015206529	0.994939447936317	2.51801878532653	2.44490976134165	7.78684600897113e-28	1.32051419287568e-25	0.0731090239848742
chr1	2563065	2563662	598	+	utr3	TNFRSF14	0.715459822964788	1	0.772569151190506	1	0.606647033061142	0.994939447936317	1.66060745653974	2.44490976134165	7.78684600897113e-28	1.32051419287568e-25	-0.784302304801916
chr1	2587089	2587287	199	+	exon	FAM213B	0.516928684198112	1	0.463497903465851	1	0.424313101167143	0.994939447936317	-0.189966582823562	0.238307807894846	0.232092409835569	0.375409255022806	-0.428274390718409
chr1	2589487	2589883	397	+	utr3	FAM213B	0.803014977521559	1	0.738076597540225	1	0.803479770633006	0.994939447936317	-0.311848652843695	0.238307807894846	0.232092409835569	0.375409255022806	-0.550156460738541
chr1	3468634	3468783	150	+	utr5	ARHGEF16	0.402462432265191	1	0.239333365852472	1	0.409044643618556	0.994939447936317	-0.945644346899441	0.409997900957766	0.26885366742317	0.417439365243516	-1.35564224785721
chr1	3468882	3469527	646	+	utr5	ARHGEF16	0.987314665828359	1	0.980181831003423	1	0.9421074015859	0.994939447936317	-0.314747956441922	0.409997900957766	0.26885366742317	0.417439365243516	-0.724745857399689
chr1	3478113	3478361	249	+	exon	ARHGEF16	0.736353587507347	1	0.696361620158364	1	0.740450191228895	0.994939447936317	0.256181689302718	0.409997900957766	0.26885366742317	0.417439365243516	-0.153816211655048
chr1	3479563	3479884	322	+	exon	ARHGEF16	0.97431002322633	1	0.95007248110958	1	0.938338175706105	0.994939447936317	-0.117180843743003	0.409997900957766	0.26885366742317	0.417439365243516	-0.52717874470077
chr1	3732870	3733417	548	+	utr3	TP73	0.834080006670997	1	0.790042792637761	1	0.614585271376715	0.994939447936317	-0.847580386034821	-0.209034218753523	0.388009406982814	0.54418849949133	-0.638546167281298
chr1	3746560	3747881	1322	+	exon	CCDC27	0.528576096349035	1	0.469188941018806	1	0.477722941422203	0.994939447936317	0.188794659655215	-1.56923998955817	0.624158746970146	NA	1.75803464921339
chr1	3914247	3914450	204	+	exon	LINC01134	0.422148793722508	1	0.288408805605592	1	0.541929815747468	0.994939447936317	1.58107391675055	1.42081582785654	0.0350109573470812	0.0808612319982935	0.160258088894013
chr1	3916779	3916878	100	+	exon	LINC01134	0.176239456155846	1	0.0464779635110603	1	0.146068668535743	0.994939447936317	0.674201066732329	1.42081582785654	0.0350109573470812	0.0808612319982935	-0.74661476112421
chr1	6007648	6018722	11075	+	utr5	KCNAB2	0.881361598919157	1	0.816411198614568	1	0.87464793542294	0.994939447936317	0.0767314819772781	0.192271107196036	0.617295635494153	0.747354887944099	-0.115539625218757
chr1	6098747	6098847	101	+	utr3	KCNAB2	0.628001428157544	1	0.596150918832314	1	0.633305623708217	0.994939447936317	-1.26470796524479	0.192271107196036	0.617295635494153	0.747354887944099	-1.45697907244083
chr1	6210659	6210859	201	+	exon	RNF207	0.277970086517232	1	0.167245988362003	1	0.307320386608107	0.994939447936317	0.709272692263445	0.837246644542812	0.0355722374383234	0.0819554212354697	-0.127973952279368
chr1	6451815	6452015	201	+	exon	ESPN	0.713751880868745	1	0.6735544040522	1	0.851044151486741	0.994939447936317	0.518795693195094	1.08611600921888	0.0361927967075409	0.0832071160002465	-0.567320316023789
chr1	6457211	6460072	2862	+	exon	ESPN	0.280741645134024	1	0.170405691728761	1	0.272100174182535	0.994939447936317	-0.00543844549611996	1.08611600921888	0.0361927967075409	0.0832071160002465	-1.091554454715
chr1	6580603	6580751	149	+	utr5	ZBTB48	0.226035744851317	1	0.156176826593299	1	0.277873473202299	0.994939447936317	0.196950687840393	1.19596740287217	3.57963065725538e-07	2.74065074530071e-06	-0.999016715031773
chr1	6580850	6581197	348	+	exon	ZBTB48	0.348984235814086	1	0.305706966019697	1	0.283564345606977	0.994939447936317	-0.145540266111553	1.19596740287217	3.57963065725538e-07	2.74065074530071e-06	-1.34150766898372
chr1	6588934	6589181	248	+	utr3	ZBTB48	0.804970429611542	1	0.749886810868741	1	0.755430073804355	0.994939447936317	0.662050431952443	1.19596740287217	3.57963065725538e-07	2.74065074530071e-06	-0.533916970919723
chr1	6613934	6614033	100	+	utr5	PHF13	0.987708424874718	1	0.970979073862949	1	0.903429884104655	0.994939447936317	0.477895756366859	-0.551214150594299	0.0158071760798291	0.0409476968043396	1.02910990696116
chr1	6619877	6620125	249	+	exon	PHF13	0.840451668925364	1	0.774553686380526	1	0.658362170212323	0.994939447936317	-0.948588620451158	-0.551214150594299	0.0158071760798291	0.0409476968043396	-0.39737446985686
chr1	6620225	6620324	100	+	exon	PHF13	0.555278445596569	1	0.471353200267673	1	0.487549726650771	0.994939447936317	-1.11452654439631	-0.551214150594299	0.0158071760798291	0.0409476968043396	-0.563312393802013
chr1	6621497	6621696	200	+	utr3	PHF13	0.197759438058025	1	0.171264953514736	1	0.114231722518681	0.994939447936317	-1.49752885194169	-0.551214150594299	0.0158071760798291	0.0409476968043396	-0.946314701347387
chr1	6621795	6621895	101	+	utr3	PHF13	0.923381808927169	1	0.964340886671188	1	0.935168004887693	0.994939447936317	-1.44208590542742	-0.551214150594299	0.0158071760798291	0.0409476968043396	-0.890871754833121
chr1	6628474	6628574	101	+	exon	THAP3	0.325052452689448	1	0.268129803626981	1	0.394718365835935	0.994939447936317	-0.0122467920203501	0.726881376055558	0.00556010836812812	0.0165649542017396	-0.739128168075908
chr1	6632799	6633245	447	+	utr3	THAP3	0.923234196915764	1	0.854096141446148	1	0.817249609074443	0.994939447936317	-0.178555862727126	0.726881376055558	0.00556010836812812	0.0165649542017396	-0.905437238782685
chr1	6634444	6634593	150	+	utr3	THAP3	0.516781504208087	1	0.546919271137898	1	0.646907875281669	0.994939447936317	0.00594051815785203	0.726881376055558	0.00556010836812812	0.0165649542017396	-0.720940857897706
chr1	6634692	6634990	299	+	utr3	THAP3	0.984389478567032	1	0.91921249814552	1	0.887241275309095	0.994939447936317	0.242623783007156	0.726881376055558	0.00556010836812812	0.0165649542017396	-0.484257593048403
chr1	6635238	6635487	250	+	utr3	THAP3	0.766431672808178	1	0.841962066016518	1	0.88461366381143	0.994939447936317	0.374974301149387	0.726881376055558	0.00556010836812812	0.0165649542017396	-0.351907074906172
chr1	7772787	7772935	149	+	utr5	VAMP3	0.579200322296713	1	0.630726202985666	1	0.566902915556832	0.994939447936317	0.187993749857555	-0.288981994226552	0.0837392418296165	0.16699000474856	0.476975744084108
chr1	7827226	7827376	151	+	exon	PER3	0.73951396036349	1	0.764879971033154	1	0.696278832074267	0.994939447936317	1.33431612297675	0.382472180320987	0.137366046024572	0.248881343756306	0.951843942655763
chr1	8318174	8324443	6270	+	exon	SLC45A1	0.482921240221534	1	0.425128669048675	1	0.504313688420548	0.994939447936317	0.548960709303949	1.37505316300862	3.97711397157977e-07	3.02241014840908e-06	-0.826092453704668
chr1	8325839	8325988	150	+	exon	SLC45A1	0.642181547974039	1	0.562980488154394	1	0.585807956695218	0.994939447936317	0.333900822290206	1.37505316300862	3.97711397157977e-07	3.02241014840908e-06	-1.04115234071841
chr1	8330183	8330481	299	+	exon	SLC45A1	0.0966886619068575	1	0.071736769411529	1	0.10605148497874	0.994939447936317	0.197350477314867	1.37505316300862	3.97711397157977e-07	3.02241014840908e-06	-1.17770268569375
chr1	8330631	8330880	250	+	exon	SLC45A1	0.606169925999479	1	0.547139198589067	1	0.513447409132918	0.994939447936317	0.240223706417232	1.37505316300862	3.97711397157977e-07	3.02241014840908e-06	-1.13482945659138
chr1	9182102	9183760	1659	+	exon	RP3-510D11.2	0.810615788231583	1	0.875937431143766	1	0.838005854975444	0.994939447936317	1.80490810685111	1.41468522168961	0.00593286388362115	0.0175444307924686	0.390222885161499
chr1	9244956	9245305	350	+	exon	H6PD	0.389614408373193	1	0.350098377131661	1	0.257449424903438	0.994939447936317	-0.766740097804653	0.384841651947829	0.0296400889608258	0.070187861016966	-1.15158174975248
chr1	9263512	9263761	250	+	exon	H6PD	0.933893752569964	1	0.873858289536152	1	0.880501771744861	0.994939447936317	0.179238314493046	0.384841651947829	0.0296400889608258	0.070187861016966	-0.205603337454783
chr1	9263911	9264409	499	+	exon	H6PD	0.416810937116463	1	0.375898635100072	1	0.363209263885537	0.994939447936317	-0.296454057401168	0.384841651947829	0.0296400889608258	0.070187861016966	-0.681295709348997
chr1	9264509	9265456	948	+	utr3	H6PD	0.200878426446174	1	0.172141926299258	1	0.140364768646974	0.994939447936317	-0.537530585482396	0.384841651947829	0.0296400889608258	0.070187861016966	-0.922372237430225
chr1	9269044	9269244	201	+	utr3	H6PD	0.731207148971022	1	0.675293984798941	1	0.566608995870288	0.994939447936317	-0.702843513505331	0.384841651947829	0.0296400889608258	0.070187861016966	-1.08768516545316
chr1	9269343	9269443	101	+	utr3	H6PD	0.682712942079391	1	0.621883682356696	1	0.570394201841506	0.994939447936317	-0.822715342282617	0.384841651947829	0.0296400889608258	0.070187861016966	-1.20755699423045
chr1	9269742	9270191	450	+	utr3	H6PD	0.792949771664834	1	0.745412174696956	1	0.558376747443378	0.994939447936317	-0.635544806406584	0.384841651947829	0.0296400889608258	0.070187861016966	-1.02038645835441
chr1	9270540	9270839	300	+	utr3	H6PD	0.129467022551671	1	0.117278096494818	1	0.0733938549577909	0.994939447936317	-0.731009235259038	0.384841651947829	0.0296400889608258	0.070187861016966	-1.11585088720687
chr1	9355810	9367560	11751	+	utr5	SPSB1	0.675135857777532	1	0.637590075396905	1	0.476756858349507	0.994939447936317	0.139863382235487	1.16312015026076	3.36401943205871e-05	0.000175086724282862	-1.02325676802527
chr1	9601236	9601336	101	+	exon	TMEM201	0.569529392685775	1	0.518839722624808	1	0.663459898295701	0.994939447936317	0.534507328794579	1.006106485467	4.37560235522991e-10	5.86417846450446e-09	-0.471599156672425
chr1	9602199	9602397	199	+	utr3	TMEM201	0.897656671091635	1	0.82559929754604	1	0.849977571491547	0.994939447936317	0.424520348851794	1.006106485467	4.37560235522991e-10	5.86417846450446e-09	-0.58158613661521
chr1	9613082	9613430	349	+	utr3	TMEM201	0.498294340562453	1	0.508791995085166	1	0.571328597639989	0.994939447936317	-0.49850356315743	1.006106485467	4.37560235522991e-10	5.86417846450446e-09	-1.50461004862443
chr1	9613828	9613928	101	+	utr3	TMEM201	0.849627326619141	1	0.867318019832106	1	0.953414437445227	0.994939447936317	-0.0749987944221521	1.006106485467	4.37560235522991e-10	5.86417846450446e-09	-1.08110527988916
chr1	10033131	10033381	251	+	utr5	UBE4B	0.298915414238444	1	0.260426192287493	1	0.379732958181763	0.994939447936317	-0.243154507843124	-0.200784755772344	0.257143061852546	0.4041221630997	-0.0423697520707802
chr1	10179461	10180042	582	+	utr3	UBE4B	0.680638462082199	1	0.744016832947212	1	0.781679924818078	0.994939447936317	0.0707934411732808	-0.200784755772344	0.257143061852546	0.4041221630997	0.271578196945624
chr1	10303431	10303580	150	+	exon	KIF1B	0.64195055460675	1	0.709000046566557	1	0.782716469440595	0.994939447936317	-0.807927076055793	-0.532837061481071	0.00333041937556462	0.0105187332587674	-0.275090014574721
chr1	10304030	10304129	100	+	exon	KIF1B	0.709545153654572	1	0.77568537527144	1	0.719753395311327	0.994939447936317	-1.14089781744751	-0.532837061481071	0.00333041937556462	0.0105187332587674	-0.608060755966434
chr1	10304529	10304678	150	+	utr3	KIF1B	0.732274183629345	1	0.794823374967724	1	0.71180408000555	0.994939447936317	-1.29686742745013	-0.532837061481071	0.00333041937556462	0.0105187332587674	-0.76403036596906
chr1	10378259	10378558	300	+	utr3	KIF1B	0.965382892882518	1	0.913523480918848	1	0.753420326294163	0.994939447936317	-0.894429988517388	-0.532837061481071	0.00333041937556462	0.0105187332587674	-0.361592927036316
chr1	10378708	10378808	101	+	utr3	KIF1B	0.680853620870326	1	0.710894072208182	1	0.781700357424155	0.994939447936317	-0.781563755026099	-0.532837061481071	0.00333041937556462	0.0105187332587674	-0.248726693545028
chr1	10380655	10380804	150	+	utr3	KIF1B	0.716642568151708	1	0.764038010624702	1	0.862037328408237	0.994939447936317	-1.17971760606606	-0.532837061481071	0.00333041937556462	0.0105187332587674	-0.646880544584984
chr1	10431104	10431352	249	+	utr5	APITD1-CORT	0.51450472370903	1	0.465119396641661	1	0.559772088044907	0.994939447936317	-1.31264667955526	-0.570695796306619	0.734248598852537	NA	-0.741950883248645
chr1	10450210	10451460	1251	+	utr3	APITD1-CORT	0.240467888919779	1	0.266624692754247	1	0.303374542262661	0.994939447936317	0.659611440597717	-0.570695796306619	0.734248598852537	NA	1.23030723690434
chr1	10627344	10630009	2666	+	utr3	PEX14	0.69600792959092	1	0.61803459425674	1	0.579891649446337	0.994939447936317	0.353281454329563	0.920376158478233	1.80374930628299e-06	1.21702220580879e-05	-0.56709470414867
chr1	10630109	10630459	351	+	utr3	PEX14	0.120635164442673	1	0.0989113960052947	1	0.089161487721206	0.994939447936317	0.0838488890712364	0.920376158478233	1.80374930628299e-06	1.21702220580879e-05	-0.836527269406997
chr1	10639390	10640038	649	+	exon	RP4-734G22.3	0.386717612243969	1	0.334952313018428	1	0.318706350939942	0.994939447936317	0.841229760899835	1.29091957043202	0.181485429415607	0.310284329072314	-0.449689809532182
chr1	10653735	10654184	450	+	exon	RP4-734G22.3	0.0998034922649507	1	0.0793915278029254	1	0.10556503419839	0.994939447936317	0.291029028641923	1.29091957043202	0.181485429415607	0.310284329072314	-0.999890541790095
chr1	11023385	11023485	101	+	utr3	TARDBP	0.778417178226898	1	0.721256700426755	1	0.569074916465877	0.994939447936317	-1.96878717727555	-0.958581194406756	6.54226349658778e-09	7.0379984478527e-08	-1.01020598286879
chr1	11273206	11273405	200	+	utr5	UBIAD1	0.151122904617005	1	0.101416554863949	1	0.10881411754325	0.994939447936317	-0.120701311281795	0.00916563397833781	0.971119188580049	0.983032241231835	-0.129866945260133
chr1	11285985	11286084	100	+	exon	UBIAD1	0.784584383087372	1	0.742079916265955	1	0.476777328695974	0.994939447936317	-1.1602580305831	0.00916563397833781	0.971119188580049	0.983032241231835	-1.16942366456143
chr1	11295202	11295451	250	+	utr3	UBIAD1	0.531130169697161	1	0.473306613060913	1	0.465362385803918	0.994939447936317	-0.276594587216072	0.00916563397833781	0.971119188580049	0.983032241231835	-0.28576022119441
chr1	11295650	11295750	101	+	utr3	UBIAD1	0.316661143213904	1	0.20382056702868	1	0.195338556875405	0.994939447936317	-0.220638208012561	0.00916563397833781	0.971119188580049	0.983032241231835	-0.229803841990899
chr1	11654574	11654948	375	+	utr5	FBXO44	0.799310262542733	1	0.831698771396688	1	0.776850086539271	0.994939447936317	1.51541834769254	1.43784845413769	2.28325265840366e-13	5.47599248374606e-12	0.0775698935548499
chr1	11655671	11656025	355	+	utr5	FBXO44	0.833360778457775	1	0.8920290223443	1	0.810555667449257	0.994939447936317	1.04379842976649	1.43784845413769	2.28325265840366e-13	5.47599248374606e-12	-0.394050024371201
chr1	11661738	11661887	150	+	utr3	FBXO44	0.174498096223127	1	0.197852410256361	1	0.276198033207174	0.994939447936317	1.24796319568654	1.43784845413769	2.28325265840366e-13	5.47599248374606e-12	-0.18988525845115
chr1	11661986	11662135	150	+	utr3	FBXO44	0.295429958227629	1	0.332950100029677	1	0.526565237372707	0.994939447936317	1.06832708215709	1.43784845413769	2.28325265840366e-13	5.47599248374606e-12	-0.369521371980603
chr1	11664696	11668812	4117	+	utr5	FBXO6	0.591957755197114	1	0.638244489745848	1	0.682778110758538	0.994939447936317	0.705920947700481	1.24997893033991	4.04453078261087e-08	3.73049505203813e-07	-0.544057982639433
chr1	11691779	11709389	17611	+	utr5	DRAXIN	0.576783773901927	1	0.614169738315012	1	0.496830783744087	0.994939447936317	0.343331787124619	-0.167916615346295	0.301216052326795	0.454292025137407	0.511248402470914
chr1	11712397	11719961	7565	+	utr3	DRAXIN	0.958064105643371	1	0.870897842778901	1	0.925335740710937	0.994939447936317	-0.432534721903118	-0.167916615346295	0.301216052326795	0.454292025137407	-0.264618106556823
chr1	11720511	11720810	300	+	utr3	DRAXIN	0.833668399551206	1	0.910118288557214	1	0.748801716555844	0.994939447936317	-0.976123582172865	-0.167916615346295	0.301216052326795	0.454292025137407	-0.80820696682657
chr1	11724708	11724858	151	+	utr3	DRAXIN	0.915359323046422	1	0.985868711710769	1	0.96397554985953	0.994939447936317	-0.918162506117199	-0.167916615346295	0.301216052326795	0.454292025137407	-0.750245890770904
chr1	11736134	11745812	9679	+	utr5	AGTRAP	0.843049054586941	1	0.777733058697567	1	0.936382233886117	0.994939447936317	-0.306966882563806	0.819750404193256	2.16824716027787e-05	0.000117448538961027	-1.12671728675706
chr1	11806196	11806346	151	+	utr5	CLCN6	0.486837621230455	1	0.439548067821676	1	0.447616683367391	0.994939447936317	0.593459791529557	0.878607130951372	1.53602866901783e-07	1.2597657823548e-06	-0.285147339421814
chr1	11949806	11950405	600	+	exon	PLOD1	0.34720293006871	1	0.292664975720834	1	0.435511350765075	0.994939447936317	-1.23294400343394	0.138376702700687	0.384839767066335	0.541427635597105	-1.37132070613463
chr1	11975041	11975439	399	+	utr3	PLOD1	0.78420710581455	1	0.710050259829103	1	0.722990187694294	0.994939447936317	-1.24671199574447	0.138376702700687	0.384839767066335	0.541427635597105	-1.38508869844515
chr1	12011724	12011973	250	+	utr3	MFN2	0.520127605134239	1	0.461907807529253	1	0.432073210781651	0.994939447936317	-0.853300660885993	0.260970376240415	0.083502493752471	0.166579585767596	-1.11427103712641
chr1	12019515	12022356	2842	+	utr5	MIIP	0.205803694525189	1	0.175402305127958	1	0.135375072426803	0.994939447936317	0.608036578444206	1.64067099790273	2.0316466969518e-13	4.91083893515723e-12	-1.03263441945852
chr1	12031699	12031847	149	+	utr3	MIIP	0.961219539222267	1	0.918252767504964	1	0.987591629549799	0.994939447936317	0.547112783011846	1.64067099790273	2.0316466969518e-13	4.91083893515723e-12	-1.09355821489088
chr1	12207445	12207593	149	+	utr3	TNFRSF1B	0.755944259301713	1	0.696202799147125	1	0.578042943927739	0.994939447936317	-2.30076062029292	-1.37506366666434	1.45296293421631e-08	1.45478673706261e-07	-0.925696953628589
chr1	12208534	12208634	101	+	utr3	TNFRSF1B	0.12111308514632	1	0.108516451841398	1	0.0100976024679426	0.748283686615909	-2.8894487077423	-1.37506366666434	1.45296293421631e-08	1.45478673706261e-07	-1.51438504107797
chr1	12208733	12209079	347	+	utr3	TNFRSF1B	0.649482878702114	1	0.718011156441982	1	0.57586351302504	0.994939447936317	-2.33454566445793	-1.37506366666434	1.45296293421631e-08	1.45478673706261e-07	-0.959481997793596
chr1	12509001	12509101	101	+	utr3	VPS13D	0.118020775978787	1	0.14891491164559	1	0.12631683017408	0.994939447936317	0.10552182595024	-0.210246759653782	0.194233362112066	0.326838340480316	0.315768585604022
chr1	13778432	13778681	250	+	exon	PRDM2	0.779831984748959	1	0.843195857806438	1	0.835530424556625	0.994939447936317	-0.843330320051214	-0.370987273355107	0.0436492555192824	0.0974169964889933	-0.472343046696107
chr1	13780875	13780975	101	+	exon	PRDM2	0.743712545660042	1	0.676573043378106	1	0.672620483755267	0.994939447936317	-0.888897724629633	-0.370987273355107	0.0436492555192824	0.0974169964889933	-0.517910451274527
chr1	13786703	13786803	101	+	utr3	PRDM2	0.598891618108647	1	0.547047046052163	1	0.412592862338179	0.994939447936317	-1.36379547675754	-0.370987273355107	0.0436492555192824	0.0974169964889933	-0.992808203402437
chr1	14960772	15034795	74024	+	exon	KAZN	0.516244131939329	1	0.566454708949254	1	0.623069475850398	0.994939447936317	0.196097772777122	0.795774596500344	0.000101559815386913	0.000470790732670673	-0.599676823723222
chr1	15043998	15056129	12132	+	exon	KAZN	0.480502519007212	1	0.437823732341523	1	0.526296720813117	0.994939447936317	0.0917442684232477	0.795774596500344	0.000101559815386913	0.000470790732670673	-0.704030328077096
chr1	15114795	15114895	101	+	utr3	KAZN	0.0612963955455157	1	0.0271322792814077	1	0.0497518349555495	0.994939447936317	-0.870762043850279	0.795774596500344	0.000101559815386913	0.000470790732670673	-1.66653664035062
chr1	15114995	15115295	301	+	utr3	KAZN	0.112003234347202	1	0.0727672986057319	1	0.0834758006388513	0.994939447936317	-0.520860365318727	0.795774596500344	0.000101559815386913	0.000470790732670673	-1.31663496181907
chr1	15117094	15117344	251	+	utr3	KAZN	0.98459071984401	1	0.934376727738699	1	0.963330387044726	0.994939447936317	-0.782264546709279	0.795774596500344	0.000101559815386913	0.000470790732670673	-1.57803914320962
chr1	15117443	15117743	301	+	utr3	KAZN	0.826715745744606	1	0.767821720337704	1	0.88032688638866	0.994939447936317	-0.527549871558433	0.795774596500344	0.000101559815386913	0.000470790732670673	-1.32332446805878
chr1	15215093	15219982	4890	+	utr3	TMEM51	0.746909111126269	1	0.685517868550362	1	0.527547342824587	0.994939447936317	-0.975464456706785	-0.290674441314454	0.230041078785164	0.372912968624092	-0.684790015392332
chr1	15220132	15220231	100	+	utr3	TMEM51	0.923239687698775	1	0.976920245054849	1	0.843818977251535	0.994939447936317	-1.93836466935783	-0.290674441314454	0.230041078785164	0.372912968624092	-1.64769022804337
chr1	15329407	15329556	150	+	exon	FHAD1	0.154646615217114	1	0.0776318253234445	1	0.157135836703396	0.994939447936317	0.936667381118363	-0.347831957019754	0.186766196393826	0.317097640656983	1.28449933813812
chr1	15341809	15345147	3339	+	exon	FHAD1	0.961131851815524	1	0.916377016213573	1	0.908731250279619	0.994939447936317	-1.2345748744154	-0.347831957019754	0.186766196393826	0.317097640656983	-0.886742917395645
chr1	15367567	15374512	6946	+	exon	FHAD1	0.485349994854049	1	0.506647627295308	1	0.392236618734106	0.994939447936317	-0.767469481297669	-0.347831957019754	0.186766196393826	0.317097640656983	-0.419637524277915
chr1	15383272	15383372	101	+	utr3	FHAD1	0.705109881854929	1	0.655486255452533	1	0.70958554580997	0.994939447936317	-0.204519483138079	-0.347831957019754	0.186766196393826	0.317097640656983	0.143312473881675
chr1	15409895	15410193	299	+	utr5	EFHD2	0.0165369307663605	1	0.0179316919115057	1	1.12369480798045e-05	0.00818836406575355	0.689118993278398	0.157007298847954	0.354512426130916	0.511292715568307	0.532111694430444
chr1	15427925	15428805	881	+	utr3	EFHD2	0.652182408021721	1	0.582145375813032	1	0.734948534113287	0.994939447936317	-0.743633121422176	0.157007298847954	0.354512426130916	0.511292715568307	-0.900640420270129
chr1	15429400	15429500	101	+	utr3	EFHD2	0.448023251123297	1	0.389470084373533	1	0.576874976901794	0.994939447936317	-0.357018326156996	0.157007298847954	0.354512426130916	0.511292715568307	-0.51402562500495
chr1	15617500	15617600	101	+	utr5	DDI2	0.240240527533432	1	0.199093166974821	1	0.288516837025518	0.994939447936317	0.15015880310467	-1.31872803490672	6.79644191245784e-11	1.05762261176737e-09	1.46888683801139
chr1	15660055	15660155	101	+	utr3	DDI2	0.725291713434848	1	0.771972763069308	1	0.693767725578171	0.994939447936317	-1.56637769533261	-1.31872803490672	6.79644191245784e-11	1.05762261176737e-09	-0.247649660425892
chr1	15725321	15727385	2065	+	exon	PLEKHM2	0.709776356995959	1	0.640514436231564	1	0.591073632105194	0.994939447936317	0.198836275260672	0.996106389159686	5.58029512979892e-10	7.30150766770835e-09	-0.797270113899014
chr1	15727534	15727832	299	+	exon	PLEKHM2	0.909903313424068	1	0.83625131358584	1	0.765915389948612	0.994939447936317	0.13211214514389	0.996106389159686	5.58029512979892e-10	7.30150766770835e-09	-0.863994244015795
chr1	15734173	15734372	200	+	utr3	PLEKHM2	0.582710778602809	1	0.647738478562216	1	0.704504239659983	0.994939447936317	0.639210555665754	0.996106389159686	5.58029512979892e-10	7.30150766770835e-09	-0.356895833493931
chr1	15739849	15739949	101	+	utr3	SLC25A34	0.172792682589749	1	0.0595526123867575	1	0.171002392669409	0.994939447936317	-0.722649878589737	1.06479225455277	0.0423136980759646	0.0948886001105841	-1.78744213314251
chr1	15741146	15741246	101	+	utr3	SLC25A34	0.563721819893752	1	0.414823143513451	1	0.493319114310492	0.994939447936317	-0.383634229056823	1.06479225455277	0.0423136980759646	0.0948886001105841	-1.44842648360959
chr1	15756657	15757969	1313	+	utr5	FBLIM1	0.189207772860443	1	0.194152192566578	1	0.30311098172634	0.994939447936317	0.143611014257206	0.145015951332808	0.396324750222526	0.552540532466503	-0.00140493707560166
chr1	15758807	15764600	5794	+	utr5	FBLIM1	0.94686598941568	1	0.891364973256124	1	0.885688959987982	0.994939447936317	-0.439778027880709	0.145015951332808	0.396324750222526	0.552540532466503	-0.584793979213516
chr1	15784807	15785006	200	+	utr3	FBLIM1	0.549795690899711	1	0.618125090490634	1	0.702445965533815	0.994939447936317	-0.300451935995508	0.145015951332808	0.396324750222526	0.552540532466503	-0.445467887328315
chr1	15848014	15872879	24866	+	utr5	SPEN	0.922913229514324	1	0.85283179155771	1	0.95255886036005	0.994939447936317	-0.682408691574775	0.33620414054957	0.0234837109227313	0.0578484138331081	-1.01861283212434
chr1	15928358	15928458	101	+	exon	SPEN	0.104587661096917	1	0.117688620811035	1	0.224765793679604	0.994939447936317	0.168733381719605	0.33620414054957	0.0234837109227313	0.0578484138331081	-0.167470758829965
chr1	15928608	15928908	301	+	exon	SPEN	0.446520371870949	1	0.509902452136381	1	0.450587076038948	0.994939447936317	-0.795861299945659	0.33620414054957	0.0234837109227313	0.0578484138331081	-1.13206544049523
chr1	15929258	15929508	251	+	exon	SPEN	0.314338553416287	1	0.373188054869033	1	0.315497209527593	0.994939447936317	-0.343867782158585	0.33620414054957	0.0234837109227313	0.0578484138331081	-0.680071922708155
chr1	15930957	15931057	101	+	exon	SPEN	0.26344867792751	1	0.311393633011842	1	0.332047638796201	0.994939447936317	-0.0836498015315496	0.33620414054957	0.0234837109227313	0.0578484138331081	-0.41985394208112
chr1	15931757	15931856	100	+	exon	SPEN	0.24720338981373	1	0.28509762692238	1	0.416713907946107	0.994939447936317	0.00164267228986408	0.33620414054957	0.0234837109227313	0.0578484138331081	-0.334561468259706
chr1	15932056	15932406	351	+	exon	SPEN	0.807400109062336	1	0.733303403345909	1	0.769888229963027	0.994939447936317	-0.109088773527936	0.33620414054957	0.0234837109227313	0.0578484138331081	-0.445292914077506
chr1	15932756	15932856	101	+	exon	SPEN	0.695709849166321	1	0.760258383421048	1	0.784572871028945	0.994939447936317	0.297398511690935	0.33620414054957	0.0234837109227313	0.0578484138331081	-0.0388056288586347
chr1	15933456	15933556	101	+	exon	SPEN	0.514380544630902	1	0.581893495884386	1	0.597931928159776	0.994939447936317	0.304013472237008	0.33620414054957	0.0234837109227313	0.0578484138331081	-0.0321906683125616
chr1	15935205	15935555	351	+	exon	SPEN	0.543679833643194	1	0.491215385665274	1	0.581436952887249	0.994939447936317	0.179259833523157	0.33620414054957	0.0234837109227313	0.0578484138331081	-0.156944307026412
chr1	15937400	15937600	201	+	exon	SPEN	0.777042129380818	1	0.71831888189484	1	0.804807656540005	0.994939447936317	0.167811197826081	0.33620414054957	0.0234837109227313	0.0578484138331081	-0.168392942723489
chr1	15939461	15939910	450	+	utr3	SPEN	0.801430307001548	1	0.876307425883147	1	0.951711866560749	0.994939447936317	-0.351066544408349	0.33620414054957	0.0234837109227313	0.0578484138331081	-0.687270684957919
chr1	16391390	16393343	1954	+	utr3	SZRD1	0.319230138921939	1	0.273579682727825	1	0.400338224903455	0.994939447936317	-0.0636798062047603	0.80867044693762	1.95837265339239e-07	1.57027073105406e-06	-0.87235025314238
chr1	16395148	16395397	250	+	utr3	SZRD1	0.923167269636243	1	0.835266685404797	1	0.803542252026907	0.994939447936317	0.32443384996247	0.80867044693762	1.95837265339239e-07	1.57027073105406e-06	-0.484236596975151
chr1	16440722	16441183	462	+	utr5	NECAP2	0.44706969756957	1	0.385513507343608	1	0.471770658218047	0.994939447936317	0.781995375910481	0.562264361518319	0.000732651396624448	0.00276099967263355	0.219731014392162
chr1	16458937	16459383	447	+	utr3	NECAP2	0.789359093014144	1	0.711657944052613	1	0.764515071936985	0.994939447936317	-0.713968543171376	0.562264361518319	0.000732651396624448	0.00276099967263355	-1.27623290468969
chr1	16929849	16929949	101	+	exon	CROCC	0.69834560730501	1	0.609064058742904	1	0.72487585971601	0.994939447936317	0.985322845402335	1.94360363816949	8.67958869364082e-19	4.8972524202448e-17	-0.958280792767151
chr1	16930140	16931344	1205	+	exon	CROCC	0.404751142189996	1	0.355490164451574	1	0.343337479965691	0.994939447936317	0.68233473611166	1.94360363816949	8.67958869364082e-19	4.8972524202448e-17	-1.26126890205783
chr1	16936683	16939085	2403	+	exon	CROCC	0.772655945775754	1	0.730430660467478	1	0.722502328623795	0.994939447936317	0.973929169087262	1.94360363816949	8.67958869364082e-19	4.8972524202448e-17	-0.969674469082224
chr1	16941411	16944226	2816	+	exon	CROCC	0.350433661304568	1	0.361714859922545	1	0.216075577823384	0.994939447936317	1.53913233891715	1.94360363816949	8.67958869364082e-19	4.8972524202448e-17	-0.404471299252338
chr1	16946405	16946860	456	+	exon	CROCC	0.0770613641228784	1	0.0433411589663185	1	0.0830393148004512	0.994939447936317	0.105661289184483	1.94360363816949	8.67958869364082e-19	4.8972524202448e-17	-1.837942348985
chr1	16946960	16948448	1489	+	exon	CROCC	0.54062314822927	1	0.538118316397218	1	0.568306609734409	0.994939447936317	1.03261074360841	1.94360363816949	8.67958869364082e-19	4.8972524202448e-17	-0.910992894561073
chr1	16954290	16960921	6632	+	exon	CROCC	0.52182679694525	1	0.49015702499426	1	0.4218207434514	0.994939447936317	0.616168583529422	1.94360363816949	8.67958869364082e-19	4.8972524202448e-17	-1.32743505464006
chr1	16965812	16966555	744	+	exon	CROCC	0.296352733803999	1	0.260012971337636	1	0.156838177976048	0.994939447936317	0.980307098384236	1.94360363816949	8.67958869364082e-19	4.8972524202448e-17	-0.96329653978525
chr1	16968285	16970823	2539	+	exon	CROCC	0.834568513773927	1	0.791904250071298	1	0.828304958500469	0.994939447936317	1.18215301265287	1.94360363816949	8.67958869364082e-19	4.8972524202448e-17	-0.761450625516618
chr1	16970923	16972580	1658	+	utr3	CROCC	0.796706218365942	1	0.834532771760499	1	0.797827853537387	0.994939447936317	1.70378384849891	1.94360363816949	8.67958869364082e-19	4.8972524202448e-17	-0.239819789670578
chr1	17587563	17602159	14597	+	exon	ARHGEF10L	0.337039032238429	1	0.303295205918855	1	0.478758969283159	0.994939447936317	-0.460496145586254	0.934772075144657	1.84682504697556e-07	1.48767510989132e-06	-1.39526822073091
chr1	17607848	17607948	101	+	exon	ARHGEF10L	0.614257717352541	1	0.558775426447725	1	0.681602284725197	0.994939447936317	-0.0273027842407612	0.934772075144657	1.84682504697556e-07	1.48767510989132e-06	-0.962074859385418
chr1	17616086	17616186	101	+	exon	ARHGEF10L	0.182224124024967	1	0.149214424389559	1	0.229199730393756	0.994939447936317	-0.573542350336699	0.934772075144657	1.84682504697556e-07	1.48767510989132e-06	-1.50831442548136
chr1	17695212	17697575	2364	+	utr3	ARHGEF10L	0.776001507658211	1	0.707004431510581	1	0.696433623435046	0.994939447936317	-0.0716304634721351	0.934772075144657	1.84682504697556e-07	1.48767510989132e-06	-1.00640253861679
chr1	19251588	19251737	150	+	utr5	MRTO4	0.182974498043535	1	0.141965681563281	1	0.200825437649552	0.994939447936317	-0.00057488719313499	-0.106316988331593	0.572311055114274	0.711203230857776	0.105742101138458
chr1	19258693	19258891	199	+	utr3	MRTO4	0.741726431554978	1	0.674135329418383	1	0.530924964600805	0.994939447936317	-0.669265819186624	-0.106316988331593	0.572311055114274	0.711203230857776	-0.562948830855031
chr1	19312724	19312873	150	+	utr5	PQLC2	0.119756066028973	1	0.0992156633305604	1	0.0652567696921792	0.994939447936317	0.5435193325852	1.42305090847985	8.09604189215351e-13	1.77922912480929e-11	-0.879531575894646
chr1	19328064	19329002	939	+	utr3	PQLC2	0.302450666671928	1	0.258718208904185	1	0.160354911696261	0.994939447936317	0.346427872049837	1.42305090847985	8.09604189215351e-13	1.77922912480929e-11	-1.07662303643001
chr1	19596977	19600806	3830	+	utr5	MINOS1-NBL1	0.208131960769289	1	0.251302166485644	1	0.206394026863677	0.994939447936317	-0.328092992557279	-0.215005333896882	0.964498723243832	NA	-0.113087658660398
chr1	19626685	19626785	101	+	utr3	MINOS1	0.630903648531048	1	0.5216902134412	1	0.371906978680453	0.994939447936317	-1.70632926246436	-0.892638028033255	0.00707399613051586	0.0203816260418622	-0.8136912344311
chr1	19655172	19657259	2088	+	utr3	MINOS1-NBL1	0.204312306347731	1	0.184405386357859	1	0.106913200898373	0.994939447936317	-0.471252710142096	-0.215005333896882	0.964498723243832	NA	-0.256247376245215
chr1	19657714	19657813	100	+	utr3	MINOS1-NBL1	0.347950099291797	1	0.313392901070249	1	0.322565679616257	0.994939447936317	-0.687533371799336	-0.215005333896882	0.964498723243832	NA	-0.472528037902454
chr1	19882513	19882662	150	+	utr5	OTUD3	0.820416235223498	1	0.786760046480178	1	0.864101132678742	0.994939447936317	1.35862261552041	-0.288408705097532	0.179868887525706	0.308009559564374	1.64703132061794
chr1	19907672	19907771	100	+	utr3	OTUD3	0.584296582924797	1	0.615124051881467	1	0.607402139399416	0.994939447936317	-0.194111717194599	-0.288408705097532	0.179868887525706	0.308009559564374	0.0942969879029327
chr1	20553032	20553280	249	+	exon	FAM43B	0.706890252852022	1	0.650094746215255	1	0.72539174524835	0.994939447936317	1.05800818822782	1.3547144568563	0.000486107140206041	0.00192026586181539	-0.296706268628486
chr1	20553724	20554071	348	+	utr3	FAM43B	0.117073436062721	1	0.11653409480382	1	0.0920068710833304	0.994939447936317	1.01657415983217	1.3547144568563	0.000486107140206041	0.00192026586181539	-0.338140297024129
chr1	20554268	20554367	100	+	utr3	FAM43B	0.725161776045294	1	0.693943845450582	1	0.795430252787192	0.994939447936317	0.342947992102204	1.3547144568563	0.000486107140206041	0.00192026586181539	-1.0117664647541
chr1	20554516	20554812	297	+	utr3	FAM43B	0.618010367541768	1	0.550343917072686	1	0.513425732727746	0.994939447936317	0.129530897185206	1.3547144568563	0.000486107140206041	0.00192026586181539	-1.2251835596711
chr1	20633505	20633854	350	+	utr5	PINK1	0.65572246890679	1	0.674609953823464	1	0.724413857260033	0.994939447936317	0.492318826128439	1.18932204710356	3.03272943478636e-08	2.85721320371802e-07	-0.697003220975126
chr1	20648614	20648913	300	+	exon	PINK1	0.0320929008111812	1	0.0309647937515665	1	0.00960457905196555	0.741928277932929	-1.10734833267847	1.18932204710356	3.03272943478636e-08	2.85721320371802e-07	-2.29667037978203
chr1	20650763	20651062	300	+	utr3	PINK1	0.737725181745444	1	0.696185053790255	1	0.53511271192545	0.994939447936317	-0.58491004288592	1.18932204710356	3.03272943478636e-08	2.85721320371802e-07	-1.77423208998949
chr1	21440178	21440277	100	+	utr5	NBPF3	0.112085704392669	1	0.0584670820389825	1	0.212112334795759	0.994939447936317	1.01637519165076	-0.556443520685005	0.135910699067328	0.246871388135359	1.57281871233576
chr1	21822378	21822577	200	+	utr3	LDLRAD2	0.399727789756299	1	0.429520787468583	1	0.298398818252474	0.994939447936317	-0.667015396575607	-0.599686512804751	0.840551554143895	NA	-0.067328883770856
chr1	21823026	21823176	151	+	utr3	LDLRAD2	0.808330976226769	1	0.79236037167536	1	0.73665785061082	0.994939447936317	-0.685635567384086	-0.599686512804751	0.840551554143895	NA	-0.0859490545793348
chr1	21823376	21823475	100	+	utr3	LDLRAD2	0.307849210756428	1	0.185864461515046	1	0.311936982201972	0.994939447936317	-0.469012710503417	-0.599686512804751	0.840551554143895	NA	0.130673802301334
chr1	22025736	22025835	100	+	exon	LINC00339	0.707438204123289	1	0.631834190418763	1	0.734348792167842	0.994939447936317	0.410722605140177	-0.0790222050422944	0.816626670765688	0.891463764421948	0.489744810182472
chr1	22030391	22030734	344	+	exon	LINC00339	0.686850543186494	1	0.628984673190612	1	0.598835652886091	0.994939447936317	-0.841473797772078	-0.0790222050422944	0.816626670765688	0.891463764421948	-0.762451592729784
chr1	22490387	22490487	101	+	exon	ZBTB40	0.998558096300364	1	0.941808890144214	1	0.983109287888123	0.994939447936317	-0.622177499276569	0.330593763279999	0.0460836068575942	0.101962465676187	-0.952771262556568
chr1	22511710	22512060	351	+	exon	ZBTB40	0.350696971491885	1	0.409903661530049	1	0.421893063743985	0.994939447936317	0.00403805506630975	0.330593763279999	0.0460836068575942	0.101962465676187	-0.326555708213689
chr1	22524355	22526462	2108	+	utr3	ZBTB40	0.389028162586364	1	0.352911827787837	1	0.450555214601538	0.994939447936317	0.0101985879399468	0.330593763279999	0.0460836068575942	0.101962465676187	-0.320395175340052
chr1	22527760	22528160	401	+	utr3	ZBTB40	0.799850004403103	1	0.871930950903942	1	0.972443543059085	0.994939447936317	0.101662268466662	0.330593763279999	0.0460836068575942	0.101962465676187	-0.228931494813337
chr1	22528859	22529009	151	+	utr3	ZBTB40	0.203266884395434	1	0.22305841614573	1	0.213607089423542	0.994939447936317	0.0940102499081951	0.330593763279999	0.0460836068575942	0.101962465676187	-0.236583513371804
chr1	22529159	22529459	301	+	utr3	ZBTB40	0.289499773505174	1	0.320855840873527	1	0.42602588954603	0.994939447936317	0.153002846659511	0.330593763279999	0.0460836068575942	0.101962465676187	-0.177590916620488
chr1	22781448	22784504	3057	+	exon	EPHB2	0.645137852176516	1	0.591788515076187	1	0.597376299029185	0.994939447936317	-1.18369836686342	0.0590773435813515	0.719200612323916	0.824212397574638	-1.24277571044477
chr1	22784603	22784903	301	+	exon	EPHB2	0.955329642365534	1	0.972819573723754	1	0.971510320381314	0.994939447936317	-0.419890278550729	0.0590773435813515	0.719200612323916	0.824212397574638	-0.478967622132081
chr1	22913572	22914470	899	+	utr3	EPHB2	0.623505425156965	1	0.552821740368734	1	0.497128163491284	0.994939447936317	-1.10730974444146	0.0590773435813515	0.719200612323916	0.824212397574638	-1.16638708802281
chr1	22914769	22914869	101	+	utr3	EPHB2	0.568048999065991	1	0.61737313799494	1	0.540866885946616	0.994939447936317	-0.737215777682317	0.0590773435813515	0.719200612323916	0.824212397574638	-0.796293121263669
chr1	23019498	23019847	350	+	utr5	KDM1A	0.146441544714357	1	0.166906121083424	1	0.0396221720589567	0.994939447936317	0.153435116537624	-0.873027244811475	1.86884270951499e-08	1.83535182101342e-07	1.0264623613491
chr1	23030517	23044459	13943	+	exon	MIR3115	0.568974887403989	1	0.635654626001934	1	0.638542301263859	0.994939447936317	-1.18224278018658	NA	NA	NA	NA
chr1	23371249	23371397	149	+	exon	ZNF436-AS1	0.570724470102251	1	0.448810366744605	1	0.631278213527473	0.994939447936317	-0.63278026190938	-0.888237476982953	0.0020748137584297	0.00694351915308203	0.255457215073573
chr1	23751218	23751667	450	+	exon	TCEB3	0.488119195077402	1	0.561312228158059	1	0.493700226752338	0.994939447936317	-0.27657029353445	0.0809501750147863	0.620396886406479	0.749971247335897	-0.357520468549236
chr1	23751767	23752016	250	+	exon	TCEB3	0.964274707422035	1	0.906791654950907	1	0.841802333109898	0.994939447936317	-1.132868310728	0.0809501750147863	0.620396886406479	0.749971247335897	-1.21381848574279
chr1	23759514	23759713	200	+	utr3	TCEB3	0.420632319034607	1	0.485716547610707	1	0.475730028831863	0.994939447936317	-0.401236032147111	0.0809501750147863	0.620396886406479	0.749971247335897	-0.482186207161898
chr1	23778405	23778604	200	+	utr5	PITHD1	0.218722152052081	1	0.23789880986326	1	0.067831567126418	0.994939447936317	0.730585000616661	-0.96036380071758	4.33979447451908e-05	0.000220231276149193	1.69094880133424
chr1	24415794	24419329	3536	+	utr5	NIPAL3	0.743899386944288	1	0.689937289073607	1	0.790810185539558	0.994939447936317	-0.315343073388843	0.374391442822322	0.0489549081312034	0.107333997396083	-0.689734516211164
chr1	24419429	24419528	100	+	utr5	NIPAL3	0.0452633862243855	1	0.0336912681980843	1	0.104673730292133	0.994939447936317	-0.483489466764876	0.374391442822322	0.0489549081312034	0.107333997396083	-0.857880909587198
chr1	24666824	24666924	101	+	exon	SRRM1	0.674985135912907	1	0.613894706565056	1	0.737323421696593	0.994939447936317	0.0909658251354119	-0.155094246479838	0.400066202936038	0.55624440365613	0.246060071615249
chr1	24670217	24671486	1270	+	utr3	SRRM1	0.645574803340948	1	0.719565041885528	1	0.550817075652558	0.994939447936317	-0.504873844304091	-0.155094246479838	0.400066202936038	0.55624440365613	-0.349779597824253
chr1	24745357	24797835	52479	+	utr5	CLIC4	0.0515392896629224	1	0.0575028801259103	1	0.0305100107591289	0.994939447936317	-0.36156097969276	-1.68147068907403	8.98624109073144e-20	5.77721416033084e-18	1.31990970938127
chr1	25338312	25338411	100	+	utr5	TMEM50A	0.997485819534975	1	0.937427291053422	1	0.984099093612831	0.994939447936317	-0.850289398034119	-0.982223402243965	5.69345883387104e-07	4.21664452906054e-06	0.131934004209846
chr1	25338513	25338809	297	+	exon	TMEM50A	0.427309255160651	1	0.360847093272456	1	0.348273352232014	0.994939447936317	0.354231896781863	-0.982223402243965	5.69345883387104e-07	4.21664452906054e-06	1.33645529902583
chr1	25563069	25563749	681	+	exon	LDLRAP1	0.982268980388929	1	0.936167144233213	1	0.949885275204985	0.994939447936317	0.379886813229381	0.27718273163555	0.163132986755433	0.285201326061511	0.102704081593831
chr1	25565148	25567087	1940	+	utr3	LDLRAP1	0.790785813369357	1	0.859691616846617	1	0.925530208194112	0.994939447936317	-0.0839458196558977	0.27718273163555	0.163132986755433	0.285201326061511	-0.361128551291448
chr1	25567437	25567537	101	+	utr3	LDLRAP1	0.85879149504667	1	0.917475961270771	1	0.982467636859387	0.994939447936317	-0.511727784337133	0.27718273163555	0.163132986755433	0.285201326061511	-0.788910515972683
chr1	25617568	25618266	699	+	utr5	MAN1C1	0.679569307584116	1	0.716773836569366	1	0.762295627276738	0.994939447936317	-0.0891320604749959	-0.243286919975237	0.659489802134926	0.779808491741512	0.154154859500241
chr1	25783664	25783963	300	+	utr3	MAN1C1	0.956977907244105	1	0.980901799756426	1	0.715277592160541	0.994939447936317	-1.22571580941392	-0.243286919975237	0.659489802134926	0.779808491741512	-0.982428889438688
chr1	25815739	25816087	349	+	utr3	SEPN1	0.724155985775196	1	0.789826516927738	1	0.945940214158571	0.994939447936317	-0.193924300205675	0.151403495211225	0.45064858426234	0.603170627012492	-0.345327795416901
chr1	25819942	25820646	705	+	utr5	MTFR1L	0.723894536657154	1	0.757023861672165	1	0.686692007806153	0.994939447936317	0.953662906201778	0.189630154540922	0.261298113966685	0.408676476419547	0.764032751660856
chr1	25823007	25823107	101	+	utr3	RP1-317E23.6	0.448999583534614	1	0.405579636968362	1	0.40284170606445	0.994939447936317	-0.377238786742466	NA	NA	NA	NA
chr1	26021819	26021918	100	+	utr5	EXTL1	0.741632906011724	1	0.634755714462356	1	0.740396336869788	0.994939447936317	-0.435691374469142	1.95975150312197	0.000230914287912025	0.000982846051138595	-2.39544287759111
chr1	26022118	26022716	599	+	utr5	EXTL1	0.709701897575531	1	0.637971489048139	1	0.701670383913322	0.994939447936317	0.810652707353311	1.95975150312197	0.000230914287912025	0.000982846051138595	-1.14909879576866
chr1	26022965	26023414	450	+	exon	EXTL1	0.760911002142734	1	0.753321447995718	1	0.729239291533933	0.994939447936317	0.330142867834663	1.95975150312197	0.000230914287912025	0.000982846051138595	-1.62960863528731
chr1	26111215	26111364	150	+	utr5	PDIK1L	0.856717611955368	1	0.845671835755254	1	0.845106192695688	0.994939447936317	0.755573899900141	-1.68177512462746	2.28983463786502e-08	2.19867002209982e-07	2.4373490245276
chr1	26122205	26122454	250	+	exon	PDIK1L	0.507574464969258	1	0.554430390927517	1	0.429635457731277	0.994939447936317	-2.04428037582435	-1.68177512462746	2.28983463786502e-08	2.19867002209982e-07	-0.362505251196888
chr1	26170063	26170441	379	+	exon	ZNF593	0.0959337648935632	1	0.0886586667891303	1	0.0280948376992074	0.994939447936317	0.0249345968708946	-3.18811091243899	0.442344629272182	NA	3.21304550930988
chr1	26170537	26170777	241	+	utr3	ZNF593	0.46856773679897	1	0.414353496579928	1	0.424874883688796	0.994939447936317	-0.290923155993233	-3.18811091243899	0.442344629272182	NA	2.89718775644575
chr1	26255324	26255473	150	+	exon	CEP85	0.510602433428682	1	0.556141395942348	1	0.352551969644123	0.994939447936317	-1.14857049207548	-0.609998394610725	0.00207830101372862	0.00695252701656933	-0.538572097464752
chr1	26255672	26255771	100	+	exon	CEP85	0.974771887180864	1	0.977005539221699	1	0.96462535246305	0.994939447936317	-0.694619975826293	-0.609998394610725	0.00207830101372862	0.00695252701656933	-0.0846215812155686
chr1	26269350	26269595	246	+	exon	CEP85	0.207061112876935	1	0.150278559820927	1	0.2003442352834	0.994939447936317	-1.81046521152691	-0.609998394610725	0.00207830101372862	0.00695252701656933	-1.20046681691619
chr1	26276677	26277397	721	+	utr3	CEP85	0.900839702419093	1	0.966339928504979	1	0.902152673670661	0.994939447936317	-0.800109373153105	-0.609998394610725	0.00207830101372862	0.00695252701656933	-0.190110978542381
chr1	26280069	26280168	100	+	utr5	SH3BGRL3	0.789243177810154	1	0.711085060319385	1	0.66743344392346	0.994939447936317	0.155123051369926	0.829831529754152	1.43065047104403e-07	1.18098578746168e-06	-0.674708478384226
chr1	26280828	26281125	298	+	utr3	SH3BGRL3	0.877561020249425	1	0.79720653973713	1	0.830192203419285	0.994939447936317	0.0829211267546606	0.829831529754152	1.43065047104403e-07	1.18098578746168e-06	-0.746910402999491
chr1	26468896	26469146	251	+	utr3	DHDDS	0.482510655362661	1	0.540600097765554	1	0.471659012785291	0.994939447936317	0.661330714078757	0.319286345099236	0.0763931063477366	0.154981003335645	0.342044368979521
chr1	26472450	26473225	776	+	utr5	HMGN2	0.938362416643707	1	0.871283199202269	1	0.964919199921875	0.994939447936317	-0.567682808115108	-0.794164602908014	6.67343208219197e-05	0.000322906553031158	0.226481794792906
chr1	26546028	26546959	932	+	utr3	RPS6KA1	0.766201982537327	1	0.712304645583245	1	0.866417780703223	0.994939447936317	-1.5110064014271	-1.00286335185438	0.000298927837095055	0.00124454065871181	-0.508143049572728
chr1	26574133	26574382	250	+	utr3	RPS6KA1	0.811110040238867	1	0.748880071472098	1	0.82218714623105	0.994939447936317	-1.71537381792387	-1.00286335185438	0.000298927837095055	0.00124454065871181	-0.712510466069496
chr1	26696049	26696848	800	+	utr5	ARID1A	0.0282002007135332	1	0.0333376947995268	1	1.06048333619248e-05	0.00799421593534614	0.884652267352226	0.067590426715159	0.667948072617084	0.786411838342991	0.817061840637067
chr1	26696948	26697497	550	+	exon	ARID1A	0.313295561043014	1	0.336491328774818	1	0.131200920186906	0.994939447936317	0.796874439355146	0.067590426715159	0.667948072617084	0.786411838342991	0.729284012639987
chr1	26779359	26780707	1349	+	utr3	ARID1A	0.904739496911702	1	0.988422873206393	1	0.97243593530128	0.994939447936317	-0.555281455192048	0.067590426715159	0.667948072617084	0.786411838342991	-0.622871881907207
chr1	26787571	26788032	462	+	utr5	PIGV	0.339725278039771	1	0.243055765437786	1	0.298429108589443	0.994939447936317	0.102245615698121	0.347019874878553	0.15259176248896	0.270741719451726	-0.244774259180432
chr1	26853763	26853862	100	+	utr3	ZDHHC18	0.0394929277718647	1	0.0526401253008614	1	0.0857145994826105	0.994939447936317	1.1454665067115	0.640082734385624	0.000337042194879657	0.00138317030318658	0.505383772325876
chr1	26854062	26854211	150	+	utr3	ZDHHC18	0.0928553703946817	1	0.105659098946117	1	0.192662725306002	0.994939447936317	1.04129980114811	0.640082734385624	0.000337042194879657	0.00138317030318658	0.401217066762489
chr1	26855109	26855308	200	+	utr3	ZDHHC18	0.0434887044699997	1	0.0519155942664182	1	0.108558937307796	0.994939447936317	1.19086759006172	0.640082734385624	0.000337042194879657	0.00138317030318658	0.5507848556761
chr1	26921764	26921911	148	+	utr5	NUDC	0.401175350586348	1	0.35327510974344	1	0.346272088086588	0.994939447936317	-0.410372339521803	0.144937840192889	0.36111771506693	0.518354587403124	-0.555310179714692
chr1	26922468	26942681	20214	+	utr5	NUDC	0.893321915701021	1	0.955098355732923	1	0.942974885920854	0.994939447936317	-0.528307572285973	0.144937840192889	0.36111771506693	0.518354587403124	-0.673245412478862
chr1	26945681	26946271	591	+	utr3	NUDC	0.944230090344421	1	0.987068077931482	1	0.928438250882029	0.994939447936317	-0.770354398944859	0.144937840192889	0.36111771506693	0.518354587403124	-0.915292239137749
chr1	26993756	26994053	298	+	utr5	TRNP1	0.216550235724683	1	0.204876397112527	1	0.149768225026047	0.994939447936317	1.07050653729182	-0.621348836696308	0.0499790601868059	0.109290183698166	1.69185537398812
chr1	26994398	26994546	149	+	utr3	TRNP1	0.799237066734984	1	0.806538604041198	1	0.936340554762792	0.994939447936317	0.8241450264918	-0.621348836696308	0.0499790601868059	0.109290183698166	1.44549386318811
chr1	27234765	27234864	100	+	utr5	WDTC1	0.100880085163866	1	0.0546765049413127	1	0.0778200414643891	0.994939447936317	0.931812762836554	0.528077652260564	0.00238358167288019	0.00784342222900239	0.40373511057599
chr1	27306244	27306343	100	+	utr3	WDTC1	0.697948446919527	1	0.629759549352269	1	0.686441410443036	0.994939447936317	0.0841168612912471	0.528077652260564	0.00238358167288019	0.00784342222900239	-0.443960790969317
chr1	27322244	27322344	101	+	utr5	TMEM222	0.782077746675102	1	0.809010858560403	1	0.807947090376734	0.994939447936317	-0.104241745750784	0.706137734311671	0.000107944836374058	0.000497924168127671	-0.810379480062455
chr1	27335455	27335704	250	+	utr3	TMEM222	0.530056456981777	1	0.591788193886564	1	0.725203431164252	0.994939447936317	-0.118034011883916	0.706137734311671	0.000107944836374058	0.000497924168127671	-0.824171746195587
chr1	27347422	27347859	438	+	exon	SYTL1	0.70021106087085	1	0.631304358707416	1	0.741154531099175	0.994939447936317	1.38280634885059	2.23163723977364	2.90847704894113e-09	3.35151793488738e-08	-0.848830890923043
chr1	27349112	27349457	346	+	exon	SYTL1	0.456021521622284	1	0.373767867768435	1	0.449450019772817	0.994939447936317	0.786148636464884	2.23163723977364	2.90847704894113e-09	3.35151793488738e-08	-1.44548860330875
chr1	27349556	27349656	101	+	exon	SYTL1	0.430245209321113	1	0.309793972271229	1	0.369915563738871	0.994939447936317	1.58311830091482	2.23163723977364	2.90847704894113e-09	3.35151793488738e-08	-0.648518938858811
chr1	27350802	27350902	101	+	exon	SYTL1	0.767122600394075	1	0.751499274068511	1	0.903987103791498	0.994939447936317	1.12003413863362	2.23163723977364	2.90847704894113e-09	3.35151793488738e-08	-1.11160310114002
chr1	27843298	27850292	6995	+	utr5	PPP1R8	0.714751139279853	1	0.772001198207455	1	0.893001869007609	0.994939447936317	-0.938849167303764	-0.643495238164701	0.000679939926068003	0.00257905357304096	-0.295353929139063
chr1	27882339	27882836	498	+	exon	THEMIS2	0.440041279739879	1	0.389582016154235	1	0.406686761308048	0.994939447936317	0.154747293204671	1.06782481979289	0.0110401704440636	0.0300825089642961	-0.913077526588214
chr1	27885990	27886238	249	+	utr3	THEMIS2	0.92672267707222	1	0.859462666388431	1	0.898480560088448	0.994939447936317	-0.462064862899629	1.06782481979289	0.0110401704440636	0.0300825089642961	-1.52988968269251
chr1	28236158	28236496	339	+	utr3	ATPIF1	0.710950546422612	1	0.64036657691306	1	0.641951764900567	0.994939447936317	0.37774758178862	0.236229109247914	0.181313086374118	0.31001428558585	0.141518472540706
chr1	28259576	28259872	297	+	utr5	SESN2	0.468209283910789	1	0.422723429560281	1	0.300703259647259	0.994939447936317	1.79389696628689	1.73512742057397	3.3552312286682e-21	2.69632891685922e-19	0.0587695457129254
chr1	28334540	28334687	148	+	exon	MED18	0.603106443508437	1	0.6753349187833	1	0.579119227197419	0.994939447936317	-0.152015214086458	0.278450917317412	0.219608528986834	0.360059355820081	-0.43046613140387
chr1	28466485	28466585	101	+	utr3	PHACTR4	0.553171686988974	1	0.507052855463868	1	0.584805723929223	0.994939447936317	-0.277160236021842	-0.0444413163274862	0.790941358992791	0.8743023843915	-0.232718919694356
chr1	28496584	28496684	101	+	utr3	PHACTR4	0.302896253425469	1	0.3431800366399	1	0.3359140911411	0.994939447936317	-0.172960135076965	-0.0444413163274862	0.790941358992791	0.8743023843915	-0.128518818749478
chr1	28518928	28531897	12970	+	utr5	RCC1	0.755502110000245	1	0.685750170379404	1	0.734322019304616	0.994939447936317	-0.971403303575917	-0.614867054397967	0.000404607171613882	0.00162836764135568	-0.35653624917795
chr1	28538004	28538154	151	+	utr3	RCC1	0.910182362114053	1	0.973801729845717	1	0.798057943497551	0.994939447936317	-1.50374491534901	-0.614867054397967	0.000404607171613882	0.00162836764135568	-0.888877860951043
chr1	28538652	28538752	101	+	utr3	RCC1	0.822715225504657	1	0.773120235451941	1	0.687148918167147	0.994939447936317	-1.83816193082126	-0.614867054397967	0.000404607171613882	0.00162836764135568	-1.2232948764233
chr1	28553085	28553184	100	+	utr5	TRNAU1AP	0.488420223670598	1	0.388023213245447	1	0.524085590185835	0.994939447936317	0.0314206464410624	-0.397744950267909	0.0953987142595352	0.186088407663039	0.429165596708971
chr1	28710608	28714783	4176	+	utr3	GMEB1	0.897951219726624	1	0.966568750099362	1	0.90358304177296	0.994939447936317	-0.292963216976449	-0.105670959500905	0.596735661228451	0.731153273383409	-0.187292257475544
chr1	28736967	28737116	150	+	utr5	YTHDF2	0.996858557158002	1	0.955521745817723	1	0.933783917954136	0.994939447936317	0.221733044276256	-0.678612472473293	0.000151101065556882	0.000674179334762494	0.90034551674955
chr1	28743250	28743399	150	+	exon	YTHDF2	0.756489868286519	1	0.682751827550655	1	0.57620035485102	0.994939447936317	-1.04144675332956	-0.678612472473293	0.000151101065556882	0.000674179334762494	-0.36283428085627
chr1	28743695	28743794	100	+	exon	YTHDF2	0.753092222095217	1	0.710539081424067	1	0.423838786179883	0.994939447936317	-1.58944087497467	-0.678612472473293	0.000151101065556882	0.000674179334762494	-0.910828402501378
chr1	28863472	28863672	201	+	utr3	OPRD1	0.55569525755982	1	0.273503448777753	1	0.648960285361382	0.994939447936317	-0.65246755838501	0.132958989439747	0.878617680087288	0.929826472441208	-0.785426547824757
chr1	28914712	28987723	73012	+	utr5	EPB41	0.152825690652889	1	0.191872419299528	1	0.0377492808311787	0.994939447936317	-0.429265348557519	-0.554605351301166	0.00438259587449063	0.0133997682210257	0.125340002743647
chr1	29282686	29282786	101	+	exon	PTPRU	0.628464127446127	1	0.514886346933379	1	0.541714788484133	0.994939447936317	0.756942132561735	0.990996313405272	0.000289052835338744	0.00120692728086284	-0.234054180843537
chr1	30718852	30719199	348	+	exon	MATN1-AS1	0.837817811594452	1	0.794854254626161	1	0.870276177009827	0.994939447936317	0.824919726476178	0.784346620647267	0.0480251332597099	0.105587717648842	0.0405731058289106
chr1	30721398	30721696	299	+	exon	MATN1-AS1	0.872477544747798	1	0.810605589134856	1	0.872585736872771	0.994939447936317	-0.0159278418175388	0.784346620647267	0.0480251332597099	0.105587717648842	-0.800274462464806
chr1	30824228	30824631	404	+	exon	RP5-1125N11.2	0.64848178289884	1	0.689721289368523	1	0.70503773242716	0.994939447936317	-0.289482812181933	-0.433897454192383	0.284819376390958	0.435417015142821	0.14441464201045
chr1	32170923	32171133	211	+	utr3	KPNA6	0.862918541471035	1	0.788079289020809	1	0.683320626972845	0.994939447936317	0.0207001711274252	-0.144993921883277	0.383752672137039	0.540518734606655	0.165694093010702
chr1	32180271	32181543	1273	+	utr5	TXLNA	0.655976466612091	1	0.591251361916109	1	0.577103661470313	0.994939447936317	-0.590549597413157	0.19300365335914	0.252372907462316	0.398544897200168	-0.783553250772298
chr1	32184589	32190104	5516	+	exon	TXLNA	0.591188722723124	1	0.61835774891793	1	0.744295467592698	0.994939447936317	-0.243624868568707	0.19300365335914	0.252372907462316	0.398544897200168	-0.436628521927848
chr1	32194077	32195263	1187	+	utr3	TXLNA	0.394586736946696	1	0.468749409715369	1	0.406085613530385	0.994939447936317	0.069213621108403	0.19300365335914	0.252372907462316	0.398544897200168	-0.123790032250737
chr1	32200633	32201718	1086	+	utr5	CCDC28B	0.776043047602454	1	0.846043262531581	1	0.808057960872295	0.994939447936317	-0.310877075553752	0.549177437572246	0.00742580808752958	0.0212653418502093	-0.860054513125998
chr1	32201866	32202014	149	+	utr5	CCDC28B	0.555802289714763	1	0.488664433012185	1	0.500360948862122	0.994939447936317	-0.548725593433205	0.549177437572246	0.00742580808752958	0.0212653418502093	-1.09790303100545
chr1	32205041	32205239	199	+	utr3	CCDC28B	0.0852688925283964	1	0.0928601507667031	1	0.125856059694697	0.994939447936317	0.598025197219914	0.549177437572246	0.00742580808752958	0.0212653418502093	0.0488477596476675
chr1	32205909	32206247	339	+	exon	IQCC	0.10625181500245	1	0.0747784698966547	1	0.176007051906341	0.994939447936317	-0.112296786570067	0.353607466982425	0.171767365648677	0.29692220515094	-0.465904253552492
chr1	32206495	32206743	249	+	exon	IQCC	0.582314681072762	1	0.550463998391313	1	0.694169669718263	0.994939447936317	-0.641144570863186	0.353607466982425	0.171767365648677	0.29692220515094	-0.994752037845611
chr1	32207300	32207647	348	+	exon	IQCC	0.479281529359631	1	0.428217663288878	1	0.441288587040224	0.994939447936317	-0.67146719841125	0.353607466982425	0.171767365648677	0.29692220515094	-1.02507466539368
chr1	32207795	32208142	348	+	utr3	IQCC	0.692308171986409	1	0.644832276831634	1	0.543974302241248	0.994939447936317	-1.09066810003825	0.353607466982425	0.171767365648677	0.29692220515094	-1.44427556702067
chr1	32327292	32327441	150	+	exon	HDAC1	0.500557391229186	1	0.557144402651088	1	0.652617643861471	0.994939447936317	0.156254836034019	-0.45488899520324	0.00366542543566247	0.0114558507630043	0.611143831237259
chr1	32332068	32333041	974	+	exon	HDAC1	0.165188666099217	1	0.208596267240062	1	0.172301129687875	0.994939447936317	-0.716136011954775	-0.45488899520324	0.00366542543566247	0.0114558507630043	-0.261247016751535
chr1	32363665	32363814	150	+	utr5	TSSK3	0.941842970411941	1	0.88387811232743	1	0.976657606242869	0.994939447936317	0.383739747277056	0.601592767744986	0.387913219047356	0.544172930274268	-0.217853020467931
chr1	32471096	32471334	239	+	exon	ZBTB8B	0.308330034385892	1	0.250921337310786	1	0.349769806602464	0.994939447936317	-1.07310189216723	-1.34855314492153	0.0195031343965212	0.0492137089042621	0.275451252754303
chr1	32471346	32471446	101	+	exon	ZBTB8B	0.354263483613267	1	0.225118656736341	1	0.296979798126354	0.994939447936317	-2.3581057436296	-1.34855314492153	0.0195031343965212	0.0492137089042621	-1.00955259870806
chr1	32485139	32485301	163	+	exon	ZBTB8B	0.635146419748766	1	0.486000664012924	1	0.542155272581244	0.994939447936317	-1.38936209331191	-1.34855314492153	0.0195031343965212	0.0492137089042621	-0.0408089483903713
chr1	32651192	32651374	183	+	utr5	RBBP4	0.925599628474615	1	0.983649631558469	1	0.979469819567473	0.994939447936317	0.22957619683997	-0.775259861610363	1.40488033677403e-06	9.71641227138803e-06	1.00483605845033
chr1	32769975	32770173	199	+	exon	KIAA1522	0.398861795090446	1	0.312361344714965	1	0.389593814692442	0.994939447936317	0.0253638794117768	0.462272806308152	0.0270404401987672	0.0650692693364077	-0.436908926896375
chr1	32771913	32772012	100	+	exon	KIAA1522	0.588099504735168	1	0.566781426213074	1	0.78391688370527	0.994939447936317	0.390508396883478	0.462272806308152	0.0270404401987672	0.0650692693364077	-0.0717644094246742
chr1	32772112	32772932	821	+	utr3	KIAA1522	0.478767619132583	1	0.543520938318707	1	0.494752369567866	0.994939447936317	-0.0331296745755089	0.462272806308152	0.0270404401987672	0.0650692693364077	-0.495402480883661
chr1	32817735	32817835	101	+	utr5	S100PBP	0.67116159337685	1	0.604595048445534	1	0.72744553799463	0.994939447936317	-0.499488049167118	-0.769756228944857	9.57545945178586e-05	0.000446861690602626	0.270268179777739
chr1	32826581	32826681	101	+	exon	S100PBP	0.335019728404786	1	0.390419953120606	1	0.167905064709262	0.994939447936317	-1.22798070752935	-0.769756228944857	9.57545945178586e-05	0.000446861690602626	-0.458224478584495
chr1	33280188	33280288	101	+	exon	ZNF362	0.454308293722099	1	0.402653842014928	1	0.443695908314171	0.994939447936317	-0.688674174577508	0.105866261885421	0.558307924266042	0.700103508874396	-0.794540436462929
chr1	33299029	33299278	250	+	utr3	ZNF362	0.665320059303981	1	0.609642620758029	1	0.617749395107766	0.994939447936317	-0.718842075345033	0.105866261885421	0.558307924266042	0.700103508874396	-0.824708337230453
chr1	33299476	33299874	399	+	utr3	ZNF362	0.243223541556276	1	0.208970819523552	1	0.0716974012390206	0.994939447936317	-0.975005234026564	0.105866261885421	0.558307924266042	0.700103508874396	-1.08087149591198
chr1	33479281	33488486	9206	+	utr5	ZSCAN20	0.779475095561391	1	0.834882841188162	1	0.732558516604275	0.994939447936317	-0.0933816436911536	0.558662854543493	0.0188172782568103	0.0477459615712681	-0.652044498234647
chr1	33491139	33491635	497	+	exon	ZSCAN20	0.74908852745172	1	0.689696501243854	1	0.667351757290444	0.994939447936317	-0.118944308704854	0.558662854543493	0.0188172782568103	0.0477459615712681	-0.677607163248348
chr1	33493326	33494473	1148	+	exon	ZSCAN20	0.643540507048329	1	0.705926199034548	1	0.595125634881585	0.994939447936317	-0.166297266080518	0.558662854543493	0.0188172782568103	0.0477459615712681	-0.724960120624011
chr1	33494821	33495019	199	+	exon	ZSCAN20	0.846986274723386	1	0.78511232332748	1	0.818228314170289	0.994939447936317	-0.145483916617753	0.558662854543493	0.0188172782568103	0.0477459615712681	-0.704146771161246
chr1	34197486	34197833	348	+	exon	C1orf94	0.704762872558585	1	0.767910761267419	1	0.658510970460505	0.994939447936317	-0.251740029269742	0.206794463866079	0.284421842671695	0.434973138802697	-0.458534493135821
chr1	34785425	34785574	150	+	exon	GJB3	0.454199293172626	1	0.310185964444498	1	0.498696947635487	0.994939447936317	-0.24563898691928	0.548252454088279	0.572718031779344	0.711462666576209	-0.793891441007559
chr1	35419759	35419859	101	+	utr3	ZMYM4	0.801789171075277	1	0.754835831769717	1	0.606385760886533	0.994939447936317	-1.68496843282672	-0.965422500995528	8.12306943926387e-09	8.5884411641348e-08	-0.719545931831194
chr1	35557821	35557920	100	+	utr5	NCDN	0.889537051362073	1	0.862653394383474	1	0.836965983644883	0.994939447936317	0.984435032524608	1.34885641404059	5.20935305527904e-11	8.26169637345689e-10	-0.364421381515986
chr1	35559107	35560582	1476	+	utr5	NCDN	0.310865992065345	1	0.263349002140555	1	0.244784774710184	0.994939447936317	0.160025555925491	1.34885641404059	5.20935305527904e-11	8.26169637345689e-10	-1.1888308581151
chr1	35560731	35561128	398	+	exon	NCDN	0.377928361705383	1	0.330012444115279	1	0.230734590974623	0.994939447936317	0.42816450498007	1.34885641404059	5.20935305527904e-11	8.26169637345689e-10	-0.920691909060523
chr1	35855153	35855302	150	+	utr3	AGO4	0.987782426480438	1	0.939746171530553	1	0.970721842338108	0.994939447936317	-0.283555872293998	-0.2440012214953	0.257308326513128	0.40426389175031	-0.039554650798698
chr1	35855750	35855899	150	+	utr3	AGO4	0.148001792841028	1	0.137027295940269	1	0.132814977548975	0.994939447936317	-0.302548129903987	-0.2440012214953	0.257308326513128	0.40426389175031	-0.0585469084086869
chr1	35883263	35883363	101	+	utr5	AGO1	0.862904985861327	1	0.870565283699266	1	0.874085790353409	0.994939447936317	1.34720927338178	0.0291939477853574	0.86059897012571	0.918989106932198	1.31801532559642
chr1	35919790	35919889	100	+	utr3	AGO1	0.897482156698129	1	0.835010429219038	1	0.853900014583153	0.994939447936317	-0.290519351829716	0.0291939477853574	0.86059897012571	0.918989106932198	-0.319713299615074
chr1	35931147	35931346	200	+	utr5	AGO3	0.149876599036507	1	0.080507970408595	1	0.20345771424696	0.994939447936317	1.41907096624423	-0.465772720664344	0.0171535465586753	0.0440433872477575	1.88484368690857
chr1	36084919	36085017	99	+	utr5	TEKT2	0.802570963907002	1	0.736422438961993	1	0.861132891264792	0.994939447936317	0.267392343011038	0.542174000654971	0.114199241146796	0.215086056543817	-0.274781657643934
chr1	36093246	36093589	344	+	utr3	ADPRHL2	0.809314607558574	1	0.736714792512849	1	0.677108140964334	0.994939447936317	-0.166756205208846	0.685563362385876	0.00036450458865856	0.00148568041747528	-0.852319567594722
chr1	36156208	36156407	200	+	utr5	MAP7D1	0.128843099068655	1	0.150525894401915	1	0.00236551649300496	0.331490743933215	1.11186441984002	0.97505389256976	4.02660452644673e-11	6.53019440407252e-10	0.13681052727026
chr1	36157257	36171581	14325	+	utr5	MAP7D1	0.799207013686117	1	0.864481231603848	1	0.880898682308882	0.994939447936317	0.258813261282998	0.97505389256976	4.02660452644673e-11	6.53019440407252e-10	-0.716240631286762
chr1	36172422	36172571	150	+	exon	MAP7D1	0.498591980395062	1	0.437372088075407	1	0.544286828621145	0.994939447936317	0.0971750674494577	0.97505389256976	4.02660452644673e-11	6.53019440407252e-10	-0.877878825120302
chr1	36176312	36176825	514	+	exon	MAP7D1	0.642307451862596	1	0.597305050552254	1	0.511468981333569	0.994939447936317	0.305763877513207	0.97505389256976	4.02660452644673e-11	6.53019440407252e-10	-0.669290015056553
chr1	36177551	36179002	1452	+	exon	MAP7D1	0.601362400329614	1	0.55410328921118	1	0.348622655563139	0.994939447936317	0.533022637504019	0.97505389256976	4.02660452644673e-11	6.53019440407252e-10	-0.442031255065741
chr1	36179499	36180023	525	+	exon	MAP7D1	0.80685171475077	1	0.759862230909156	1	0.709692492117794	0.994939447936317	-0.0775339904018315	0.97505389256976	4.02660452644673e-11	6.53019440407252e-10	-1.05258788297159
chr1	36289406	36289606	201	+	exon	THRAP3	0.395460975830649	1	0.450331455438683	1	0.427502861748655	0.994939447936317	-0.946348287548224	-0.394800449731988	0.00954592961946685	0.0265518127617793	-0.551547837816237
chr1	36300896	36301046	151	+	exon	THRAP3	0.261172464779594	1	0.308130288087332	1	0.267178190494498	0.994939447936317	-0.848069706998956	-0.394800449731988	0.00954592961946685	0.0265518127617793	-0.453269257266969
chr1	36304011	36304260	250	+	utr3	THRAP3	0.143868706895401	1	0.121185570943681	1	0.222267493866021	0.994939447936317	-0.856166355853974	-0.394800449731988	0.00954592961946685	0.0265518127617793	-0.461365906121986
chr1	36319535	36320220	686	+	utr3	SH3D21	0.490115668301207	1	0.437475466053333	1	0.489452952711596	0.994939447936317	0.110007369998707	1.01183037096121	0.0102886899434015	0.0283106573797163	-0.9018230009625
chr1	36320319	36320617	299	+	utr3	SH3D21	0.638237085140152	1	0.638576468943738	1	0.587846370690993	0.994939447936317	0.175407598650619	1.01183037096121	0.0102886899434015	0.0283106573797163	-0.836422772310587
chr1	36320717	36321109	393	+	utr3	SH3D21	0.416869633021868	1	0.385435791085897	1	0.290292561036466	0.994939447936317	-0.126985677045728	1.01183037096121	0.0102886899434015	0.0283106573797163	-1.13881604800693
chr1	36322389	36323842	1454	+	utr3	SH3D21	0.388535737380027	1	0.412425467004849	1	0.129491514859288	0.994939447936317	0.885986880392178	1.01183037096121	0.0102886899434015	0.0283106573797163	-0.125843490569028
chr1	37474601	37475876	1276	+	utr5	ZC3H12A	0.185152287820204	1	0.152876250669995	1	0.144682378823032	0.994939447936317	-0.368201293466765	0.857474600485596	0.00199674670777916	0.00671831492664267	-1.22567589395236
chr1	37480281	37480429	149	+	exon	ZC3H12A	0.791706875102859	1	0.716386279231116	1	0.718270737021923	0.994939447936317	0.199468402894923	0.857474600485596	0.00199674670777916	0.00671831492664267	-0.658006197590673
chr1	37482846	37483241	396	+	exon	ZC3H12A	0.94060012670991	1	0.994248415564965	1	0.955481382958313	0.994939447936317	-0.10849287270515	0.857474600485596	0.00199674670777916	0.00671831492664267	-0.965967473190745
chr1	37556968	37557693	726	+	exon	DNALI1	0.100763936110899	1	0.082499762569347	1	0.0338135978331607	0.994939447936317	-0.827050343679975	-0.0124871716452772	0.943438659729668	0.96811694371059	-0.814563172034698
chr1	37561553	37561701	149	+	exon	DNALI1	0.160137107937348	1	0.148246349187463	1	0.0384878755633945	0.994939447936317	-0.749087089062575	-0.0124871716452772	0.943438659729668	0.96811694371059	-0.736599917417298
chr1	37562047	37562196	150	+	exon	DNALI1	0.403108961876384	1	0.367315434613178	1	0.222892638065636	0.994939447936317	-1.04510507700733	-0.0124871716452772	0.943438659729668	0.96811694371059	-1.03261790536205
chr1	37794198	37794297	100	+	exon	MANEAL	0.606397449852933	1	0.577881911210638	1	0.684652563578396	0.994939447936317	0.774250527945698	0.367335266424921	0.074200843713724	0.151260158169662	0.406915261520777
chr1	37799802	37800049	248	+	utr3	MANEAL	0.554633267869927	1	0.499632194850598	1	0.312159025004334	0.994939447936317	-0.586149378984202	0.367335266424921	0.074200843713724	0.151260158169662	-0.953484645409123
chr1	37800197	37800543	347	+	utr3	MANEAL	0.718356200547313	1	0.656529815229216	1	0.617701042186287	0.994939447936317	-0.765388095011898	0.367335266424921	0.074200843713724	0.151260158169662	-1.13272336143682
chr1	37808069	37809107	1039	+	utr3	C1orf122	0.549006980845198	1	0.580850989011815	1	0.397180391474292	0.994939447936317	0.714450259049502	0.780476962517984	3.93343935693218e-05	0.000202037880825777	-0.0660267034684822
chr1	38012723	38012822	100	+	utr5	UTP11	0.378648510118005	1	0.407337387973348	1	0.453515281917706	0.994939447936317	-0.741483281511094	-1.18024872317275	1.01933990336869e-10	1.53736158955542e-09	0.438765441661653
chr1	38919250	38919396	147	+	exon	RP5-864K19.4	0.865526904305861	1	0.791140953708651	1	0.858205792207661	0.994939447936317	-0.383702252046228	0.647155814820147	0.486765712526943	0.637719639314604	-1.03085806686638
chr1	39103691	39105675	1985	+	utr3	MACF1	0.0126239332594422	1	0.017831427029982	1	5.94294775561238e-07	0.000764228122855543	1.58762990560614	-0.398377349436667	0.0116707834191995	0.0315216531852646	1.9860072550428
chr1	39332627	39332777	151	+	exon	MACF1	0.534399599902465	1	0.578232237432747	1	0.515490400612015	0.994939447936317	-0.970957371032298	-0.398377349436667	0.0116707834191995	0.0315216531852646	-0.572580021595631
chr1	39336173	39336522	350	+	exon	MACF1	0.0264465528919218	1	0.036159161127854	1	0.040166142684686	0.994939447936317	-0.421085687382627	-0.398377349436667	0.0116707834191995	0.0315216531852646	-0.0227083379459601
chr1	39347079	39347178	100	+	exon	MACF1	0.341554941190931	1	0.35053580200449	1	0.490121741944527	0.994939447936317	0.0243016143651345	-0.398377349436667	0.0116707834191995	0.0315216531852646	0.422678963801801
chr1	39350852	39350952	101	+	exon	MACF1	0.665014175373729	1	0.702812354821689	1	0.668156769168549	0.994939447936317	-0.356503563810795	-0.398377349436667	0.0116707834191995	0.0315216531852646	0.0418737856258723
chr1	39357383	39357583	201	+	exon	MACF1	0.905695553214295	1	0.854632575566682	1	0.831403057577039	0.994939447936317	-0.851844456029516	-0.398377349436667	0.0116707834191995	0.0315216531852646	-0.45346710659285
chr1	39357682	39357782	101	+	exon	MACF1	0.152470545739111	1	0.185737309860749	1	0.158206673927855	0.994939447936317	-0.51355037963471	-0.398377349436667	0.0116707834191995	0.0315216531852646	-0.115173030198043
chr1	39385637	39385837	201	+	exon	MACF1	0.805970275760005	1	0.873925133120328	1	0.899067778128395	0.994939447936317	-0.847169178493022	-0.398377349436667	0.0116707834191995	0.0315216531852646	-0.448791829056355
chr1	39387343	39387493	151	+	exon	MACF1	0.278080410125044	1	0.332377920435936	1	0.256100759496396	0.994939447936317	-0.990615398143902	-0.398377349436667	0.0116707834191995	0.0315216531852646	-0.592238048707235
chr1	39388142	39388542	401	+	exon	MACF1	0.543889952616519	1	0.602193396506517	1	0.573981600762753	0.994939447936317	-0.833800929739982	-0.398377349436667	0.0116707834191995	0.0315216531852646	-0.435423580303315
chr1	39388642	39409605	20964	+	utr5	MACF1	0.0894824546604934	1	0.102393530775742	1	0.0913084677075461	0.994939447936317	0.029622248628589	-0.398377349436667	0.0116707834191995	0.0315216531852646	0.427999598065256
chr1	39410204	39410304	101	+	utr5	MACF1	0.192102298094405	1	0.217566235558173	1	0.0949800593915812	0.994939447936317	-1.37478422363099	-0.398377349436667	0.0116707834191995	0.0315216531852646	-0.976406874194326
chr1	39411203	39411653	451	+	exon	MACF1	0.773426832169314	1	0.716990743518121	1	0.62937183574209	0.994939447936317	-1.5899276422586	-0.398377349436667	0.0116707834191995	0.0315216531852646	-1.19155029282194
chr1	39412002	39412202	201	+	exon	MACF1	0.621634127415329	1	0.683557104369555	1	0.654465074123776	0.994939447936317	-1.33406277577241	-0.398377349436667	0.0116707834191995	0.0315216531852646	-0.935685426335744
chr1	39412452	39412602	151	+	exon	MACF1	0.311549013193418	1	0.354461278224087	1	0.361980922572497	0.994939447936317	-1.21087121309905	-0.398377349436667	0.0116707834191995	0.0315216531852646	-0.81249386366238
chr1	39413251	39413351	101	+	exon	MACF1	0.720581658690093	1	0.703495973905841	1	0.768838613820658	0.994939447936317	0.369941381276476	-0.398377349436667	0.0116707834191995	0.0315216531852646	0.768318730713143
chr1	39753346	39753445	100	+	utr3	PPIE	0.695728917147975	1	0.64757823802446	1	0.692712921671593	0.994939447936317	-0.917612566127737	-0.636809723742847	0.00214493912923087	0.00713775556647794	-0.280802842384889
chr1	39955161	39955310	150	+	utr5	MFSD2A	0.694312010623454	1	0.67369913682964	1	0.688937432665001	0.994939447936317	0.248180840587027	-0.355076723293719	0.286460644139815	0.437336212966109	0.603257563880746
chr1	39969572	39969721	150	+	utr3	MFSD2A	0.816673182233822	1	0.829425304890593	1	0.856138414399594	0.994939447936317	-0.243620306485819	-0.355076723293719	0.286460644139815	0.437336212966109	0.1114564168079
chr1	40161423	40161573	151	+	exon	RLF	0.155985508855696	1	0.12690275556118	1	0.167911863256808	0.994939447936317	0.685705500226551	-0.391618533064861	0.0421041305099956	0.0945246718918027	1.07732403329141
chr1	40373748	40374096	349	+	utr5	SMAP2	0.954886865842139	1	0.993615915193388	1	0.934876292026981	0.994939447936317	-0.427797038640545	-0.993776316527111	2.85186357553559e-06	1.84446203682613e-05	0.565979277886566
chr1	40450880	40450979	100	+	utr5	ZFP69B	0.189329636932019	1	0.133685445235177	1	0.120984723440641	0.994939447936317	-0.198365438873454	-1.13913935067382	2.50092606716578e-05	0.000133786499524464	0.940773911800367
chr1	40477315	40477415	101	+	utr5	ZFP69	0.884595720094405	1	0.901125349526652	1	0.852560717072981	0.994939447936317	1.47641483722471	-0.956956743323529	0.000191310249889587	0.00083153357252715	2.43337158054824
chr1	40691748	40692087	340	+	utr5	NFYC	0.594407780397695	1	0.535521595118882	1	0.550986052782043	0.994939447936317	0.831899695499311	0.593398027233603	0.000476236618209552	0.00188438509027726	0.238501668265707
chr1	40770705	40770854	150	+	utr3	NFYC	0.868818648516269	1	0.790729122253767	1	0.856139520159842	0.994939447936317	0.442915560397897	0.593398027233603	0.000476236618209552	0.00188438509027726	-0.150482466835707
chr1	40838361	40838560	200	+	utr3	KCNQ4	0.876874790173639	1	0.837850261909917	1	0.812656950615729	0.994939447936317	1.64010165521893	1.54055054105246	0.0381558401861305	0.0870050111263836	0.0995511141664662
chr1	41361922	41362222	301	+	utr5	FOXO6	0.551689603183594	1	0.5610964778631	1	0.526822277232509	0.994939447936317	0.434667507100672	0.630175034121978	0.121648856938892	0.226054946414775	-0.195507527021307
chr1	41362321	41382092	19772	+	exon	FOXO6	0.511340329265972	1	0.556063041626691	1	0.401447242748424	0.994939447936317	0.544168101122938	0.630175034121978	0.121648856938892	0.226054946414775	-0.0860069329990408
chr1	41382491	41382941	451	+	utr3	FOXO6	0.782035997733878	1	0.823938207847488	1	0.904921181386688	0.994939447936317	0.539371854618135	0.630175034121978	0.121648856938892	0.226054946414775	-0.0908031795038434
chr1	42682427	42682625	199	+	utr5	YBX1	0.460807644925553	1	0.410822935936259	1	0.264202051623532	0.994939447936317	-0.434259409506903	-0.449108499268513	0.00543567261998811	0.0162279014716778	0.01484908976161
chr1	42767292	42767591	300	+	utr5	RP5-994D16.12	0.197881803865453	1	0.1678563041403	1	0.12200472740614	0.994939447936317	0.567669582874635	NA	NA	NA	NA
chr1	42775289	42775453	165	+	utr3	RP5-994D16.12	0.0511915324670974	1	0.0637441488533085	1	0.0560903291783016	0.994939447936317	-0.150853375531004	NA	NA	NA	NA
chr1	42850938	42851137	200	+	utr5	ZNF691	0.963826797869363	1	0.901190711676942	1	0.98071478015422	0.994939447936317	-0.849294398015547	0.0333904353271003	0.892845044520433	0.93816769248562	-0.882684833342647
chr1	42851484	42851782	299	+	exon	ZNF691	0.560320876610605	1	0.506523324540377	1	0.451008010780539	0.994939447936317	-0.445515485176031	0.0333904353271003	0.892845044520433	0.93816769248562	-0.478905920503132
chr1	43450406	43451005	600	+	utr3	SZT2	0.801855613032244	1	0.733426880546223	1	0.77464118007902	0.994939447936317	-0.0778561767285575	1.11631227323494	4.09295827075729e-12	8.0428870690967e-11	-1.1941684499635
chr1	43452351	43452451	101	+	utr3	SZT2	0.559540234391898	1	0.50146818850742	1	0.622731388667531	0.994939447936317	-0.133334892083589	1.11631227323494	4.09295827075729e-12	8.0428870690967e-11	-1.24964716531853
chr1	43453976	43456599	2624	+	exon	HYI-AS1	0.00937937952773418	1	0.0070567006977326	1	0.037639932481427	0.994939447936317	1.17895566220444	1.23886983563764	0.250960477333098	0.396809030197704	-0.0599141734331983
chr1	43530959	43531058	100	+	utr5	PTPRF	0.229335611794975	1	0.13679192981912	1	0.234225405008784	0.994939447936317	0.903149240291865	0.587723980752455	0.00735231936559253	0.0210848072139503	0.31542525953941
chr1	43591176	43591275	100	+	exon	PTPRF	0.473155086773683	1	0.417512324395861	1	0.545022679572347	0.994939447936317	1.08682353342677	0.587723980752455	0.00735231936559253	0.0210848072139503	0.499099552674316
chr1	43603752	43604001	250	+	exon	PTPRF	0.979928208762867	1	0.970021854844834	1	0.894805045323244	0.994939447936317	-0.118598394010952	0.587723980752455	0.00735231936559253	0.0210848072139503	-0.706322374763407
chr1	43622171	43622271	101	+	utr3	PTPRF	0.878306121769282	1	0.82483166015009	1	0.971386343849668	0.994939447936317	-0.104957211363253	0.587723980752455	0.00735231936559253	0.0210848072139503	-0.692681192115708
chr1	43930217	43930466	250	+	utr3	ST3GAL3	0.939796758119506	1	0.985106329593013	1	0.98192571699045	0.994939447936317	-0.542107943129486	-0.0377197615934371	0.873788893285005	0.926805159994722	-0.504388181536049
chr1	43930866	43931065	200	+	utr3	ST3GAL3	0.770221019666843	1	0.826258584228575	1	0.870415013970239	0.994939447936317	-0.630487576248264	-0.0377197615934371	0.873788893285005	0.926805159994722	-0.592767814654827
chr1	43936700	43937093	394	+	utr3	ARTN	0.235145845319357	1	0.202924866360284	1	0.237580635484918	0.994939447936317	-0.305401290642795	0.353936002043213	0.607308391566205	0.739545450026086	-0.659337292686008
chr1	43946939	43949373	2435	+	utr5	IPO13	0.582596838948351	1	0.513699580317936	1	0.481423537089293	0.994939447936317	0.657115941758774	1.12387022664094	1.06641395518343e-11	1.93490794884462e-10	-0.466754284882161
chr1	43949523	43950121	599	+	exon	IPO13	0.828925276493433	1	0.753959678601687	1	0.685560717429143	0.994939447936317	0.362936894078394	1.12387022664094	1.06641395518343e-11	1.93490794884462e-10	-0.760933332562541
chr1	43953483	43956418	2936	+	exon	IPO13	0.459738198920042	1	0.514717253649348	1	0.436705326298418	0.994939447936317	0.788974691592196	1.12387022664094	1.06641395518343e-11	1.93490794884462e-10	-0.334895535048739
chr1	43970000	43970248	249	+	utr5	DPH2	0.665486827234264	1	0.607185738043944	1	0.533972830091992	0.994939447936317	0.0634180709567965	0.909688833902735	2.94671018666404e-07	2.29295943384857e-06	-0.846270762945939
chr1	43972426	43972525	100	+	utr3	DPH2	0.427822748686861	1	0.487274281792622	1	0.50931119235686	0.994939447936317	0.757148141228636	0.909688833902735	2.94671018666404e-07	2.29295943384857e-06	-0.1525406926741
chr1	43974537	43974769	233	+	utr5	ATP6V0B	0.839730677609156	1	0.843926870753423	1	0.873676886656527	0.994939447936317	0.758457226319163	0.00402952702533719	0.982585026597334	0.989435678677905	0.754427699293826
chr1	43974968	43975117	150	+	utr5	ATP6V0B	0.540902108988056	1	0.490616310717953	1	0.571961760523516	0.994939447936317	0.0281675336728067	0.00402952702533719	0.982585026597334	0.989435678677905	0.0241380066474695
chr1	43979408	43979557	150	+	utr5	B4GALT2	0.465452149510742	1	0.421218059886176	1	0.62852070027345	0.994939447936317	1.71804532271338	0.501674799187407	0.006777888747107	0.0196599851779722	1.21637052352597
chr1	43980611	43981204	594	+	utr5	B4GALT2	0.176600606557472	1	0.191561725953897	1	0.145519937807056	0.994939447936317	0.797926127249355	0.501674799187407	0.006777888747107	0.0196599851779722	0.296251328061948
chr1	43990426	43990723	298	+	utr3	B4GALT2	0.227144619611276	1	0.19986909143024	1	0.0577135718661897	0.994939447936317	-0.869701029841125	0.501674799187407	0.006777888747107	0.0196599851779722	-1.37137582902853
chr1	43991670	43992339	670	+	utr3	CCDC24	0.539830938726927	1	0.487357365568645	1	0.434500348083064	0.994939447936317	0.754414148739132	1.29719204046554	1.40941472387989e-09	1.71883153500573e-08	-0.542777891726411
chr1	44213505	44213705	201	+	utr5	DMAP1	0.943729788946366	1	0.988030579717191	1	0.928732974825588	0.994939447936317	0.700985502911027	0.728659123331947	1.34508140641897e-05	7.56173799270306e-05	-0.0276736204209204
chr1	44218145	44218244	100	+	exon	DMAP1	0.153818500958952	1	0.170916664696117	1	0.306624590130159	0.994939447936317	0.957537838666169	0.728659123331947	1.34508140641897e-05	7.56173799270306e-05	0.228878715334222
chr1	44219112	44219426	315	+	exon	DMAP1	0.803562008130596	1	0.746592377219374	1	0.795083182509594	0.994939447936317	0.225298703943612	0.728659123331947	1.34508140641897e-05	7.56173799270306e-05	-0.503360419388335
chr1	44412032	44412132	101	+	utr5	RNF220	0.927802396587987	1	0.867592381704181	1	0.949820545706073	0.994939447936317	-0.396444586172769	0.634156359478696	0.00018709974463948	0.000815536773993218	-1.03060094565146
chr1	44412481	44412681	201	+	exon	RNF220	0.882105275920426	1	0.817048838049644	1	0.932132922242772	0.994939447936317	-0.681259170906346	0.634156359478696	0.00018709974463948	0.000815536773993218	-1.31541553038504
chr1	44631970	44632242	273	+	utr5	RNF220	0.0836618715520164	1	0.081586944901704	1	0.0679505591508435	0.994939447936317	1.46058865040915	0.634156359478696	0.00018709974463948	0.000815536773993218	0.826432290930454
chr1	44644675	44645447	773	+	exon	RNF220	0.031759397228143	1	0.0237184524142078	1	0.102409740841568	0.994939447936317	-0.607723830226042	0.634156359478696	0.00018709974463948	0.000815536773993218	-1.24188018970474
chr1	44775685	44775785	101	+	exon	RPS8	0.255886449302692	1	0.182350592168823	1	0.382181693616745	0.994939447936317	1.02266011942221	-0.351695624397669	0.0212909932118354	0.0531275774305757	1.37435574381988
chr1	44800424	44800888	465	+	utr5	PLK3	0.449297374342225	1	0.45610822798532	1	0.555915381448096	0.994939447936317	1.55184270927866	1.21867611902436	4.75185063428612e-10	6.30385344013514e-09	0.333166590254301
chr1	44813208	44813999	792	+	utr3	BTBD19	0.731551503179984	1	0.671052615168813	1	0.637103545918286	0.994939447936317	0.515269497549385	0.629996772099471	0.00159434297534575	0.00553025683041092	-0.114727274550086
chr1	45012798	45013161	364	+	exon	UROD	0.597770230400828	1	0.672408395517361	1	0.370352678085046	0.994939447936317	-0.225640907887736	0.201342187950865	0.286607298465435	0.437467142951813	-0.426983095838601
chr1	45304056	45304154	99	+	exon	LINC01144	0.557528477899028	1	0.467556547617214	1	0.589470152133318	0.994939447936317	1.60320095863887	1.61674117699011	0.0250447276918361	0.0610582182815343	-0.0135402183512383
chr1	45327152	45327250	99	+	exon	HPDL	0.476448857032947	1	0.322447534442997	1	0.646738731730275	0.994939447936317	0.844935463937578	0.143166920086586	0.851383949093187	0.912796500976701	0.701768543850993
chr1	45340218	45340368	151	+	utr5	TOE1	0.530635724534919	1	0.468784017248742	1	0.496033675160194	0.994939447936317	-0.561384033103104	-0.352071940019786	0.220629548022563	0.361373380162898	-0.209312093083318
chr1	45343227	45343427	201	+	exon	TOE1	0.698550015308614	1	0.759104881749501	1	0.933916997939848	0.994939447936317	-1.31353249946469	-0.352071940019786	0.220629548022563	0.361373380162898	-0.961460559444904
chr1	45550890	45550989	100	+	utr5	AKR1A1	0.24400468165818	1	0.212633611806709	1	0.351612857780152	0.994939447936317	-0.403730845317413	0.203321166997011	0.242474872322084	0.3876609995695	-0.607052012314423
chr1	45584070	45584170	101	+	utr5	NASP	0.413336612273275	1	0.387284714024455	1	0.117267481796098	0.994939447936317	-1.89941380195543	-1.74185201242831	2.41205937364787e-26	3.48647803558753e-24	-0.157561789527119
chr1	45607519	45607668	150	+	utr3	NASP	0.923670948694436	1	0.971853024669963	1	0.801211782737018	0.994939447936317	-2.99693579375733	-1.74185201242831	2.41205937364787e-26	3.48647803558753e-24	-1.25508378132901
chr1	45617490	45617590	101	+	exon	NASP	0.196494184413545	1	0.226691874425331	1	0.177942091806575	0.994939447936317	-2.01354389164637	-1.74185201242831	2.41205937364787e-26	3.48647803558753e-24	-0.271691879218053
chr1	45618606	45618705	100	+	utr3	NASP	0.217100315571737	1	0.20893408338433	1	0.0544677704784161	0.994939447936317	-2.20010451090215	-1.74185201242831	2.41205937364787e-26	3.48647803558753e-24	-0.458252498473833
chr1	46034878	46035526	649	+	utr3	MAST2	0.444970380666065	1	0.399429314341161	1	0.292244528519415	0.994939447936317	-0.419772244839259	0.247979852477579	0.154533263924045	0.273272264154049	-0.667752097316838
chr1	46035725	46036024	300	+	utr3	MAST2	0.43833823298864	1	0.493556336262136	1	0.55803771242269	0.994939447936317	-0.633823160237796	0.247979852477579	0.154533263924045	0.273272264154049	-0.881803012715374
chr1	46203383	46220139	16757	+	utr5	LURAP1	0.671812645405718	1	0.61543718768035	1	0.686510540035607	0.994939447936317	-0.844324492875015	-0.192890821439284	0.702323713974111	0.811592141726309	-0.65143367143573
chr1	46303680	46303777	98	+	utr5	UQCRH	0.651185117261228	1	0.707210810442504	1	0.609763385356768	0.994939447936317	-0.837108166897772	-1.05002405877334	2.47418419332315e-08	2.3630379144834e-07	0.212915891875571
chr1	46344866	46345065	200	+	utr3	NSUN4	0.639964176556177	1	0.591866203493286	1	0.541205849620107	0.994939447936317	-0.561831028681787	0.0561645050409765	0.771977519728094	0.861687180475162	-0.617995533722763
chr1	47436614	47436713	100	+	utr5	FOXD2	0.919408164119344	1	0.8520924952757	1	0.831963022162814	0.994939447936317	-0.235558059803754	-0.0486160592979605	0.867344081053022	0.92306119847996	-0.186942000505793
chr1	47437310	47437658	349	+	utr5	FOXD2	0.26397650065355	1	0.228925480614135	1	0.282075016398998	0.994939447936317	0.629842711727725	-0.0486160592979605	0.867344081053022	0.92306119847996	0.678458771025685
chr1	47437857	47437956	100	+	utr5	FOXD2	0.561702028741505	1	0.497795273513493	1	0.708770236935508	0.994939447936317	1.99256756523745	-0.0486160592979605	0.867344081053022	0.92306119847996	2.04118362453541
chr1	47438056	47438354	299	+	utr5	FOXD2	0.586688054894927	1	0.586319772776711	1	0.635985738806502	0.994939447936317	0.608050649169771	-0.0486160592979605	0.867344081053022	0.92306119847996	0.656666708467731
chr1	47438503	47438802	300	+	exon	FOXD2	0.703323476827542	1	0.725133496315179	1	0.610602094720996	0.994939447936317	-0.197607408204826	-0.0486160592979605	0.867344081053022	0.92306119847996	-0.148991348906865
chr1	47439150	47439597	448	+	exon	FOXD2	0.0336967972604255	1	0.0295184118414518	1	0.017396136522445	0.920176857389149	0.303161149353062	-0.0486160592979605	0.867344081053022	0.92306119847996	0.351777208651022
chr1	50968768	50969659	892	+	utr5	CDKN2C	0.237069987551435	1	0.28548151602596	1	0.13356134235153	0.994939447936317	-1.23787079054918	-0.947891184709548	2.41012954178621e-09	2.82103043160052e-08	-0.289979605839636
chr1	50969758	50969951	194	+	utr5	CDKN2C	0.972226081030538	1	0.944007551935783	1	0.916409498704009	0.994939447936317	-1.40620430957336	-0.947891184709548	2.41012954178621e-09	2.82103043160052e-08	-0.458313124863814
chr1	51236469	51236717	249	+	utr5	RNF11	0.462195477982117	1	0.498075826544016	1	0.511645876844211	0.994939447936317	0.791317842231121	-0.744574904302275	3.34582718423413e-06	2.14015681814228e-05	1.5358927465334
chr1	51270102	51271275	1174	+	exon	RNF11	0.996773546173512	1	0.938548285969926	1	0.824825700814172	0.994939447936317	-1.51882913168099	-0.744574904302275	3.34582718423413e-06	2.14015681814228e-05	-0.774254227378715
chr1	51729848	51729948	101	+	utr5	OSBPL9	0.140528440469061	1	0.0963164402250271	1	0.120084963874897	0.994939447936317	0.308378060473879	-0.383523497005666	0.0302598156536422	0.0714041470069566	0.691901557479545
chr1	52033486	52033772	287	+	exon	RP11-91A18.4	0.0270435011769918	1	0.0192932039663408	1	0.0160608727139453	0.907841422402533	0.301284863059109	0.598679301198217	0.788310867337165	NA	-0.297394438139108
chr1	52413990	52415360	1371	+	exon	PRPF38A	0.574894087809742	1	0.518423930701641	1	0.636339919597813	0.994939447936317	-0.335346729545577	-0.514922782245362	0.00242286240968166	0.00796051681423554	0.179576052699785
chr1	52417862	52418011	150	+	utr3	PRPF38A	0.250942021026584	1	0.294193828719183	1	0.13925510074017	0.994939447936317	-1.33771332627257	-0.514922782245362	0.00242286240968166	0.00796051681423554	-0.822790544027204
chr1	52995161	52995261	101	+	utr3	SCP2	0.11155657501029	1	0.0271628159764986	1	0.0632160073902707	0.994939447936317	0.0239287187472918	-0.920614545554517	7.14320737937477e-08	6.28444678633964e-07	0.944543264301809
chr1	53196827	53196976	150	+	utr5	CPT2	0.443389332343884	1	0.44331974610216	1	0.523871188740084	0.994939447936317	0.756522153510965	0.233572471975166	0.275206895015243	0.424218154619638	0.5229496815358
chr1	53210475	53210624	150	+	utr3	CPT2	0.458808473440037	1	0.526570824271741	1	0.440123196308472	0.994939447936317	-0.3526574737741	0.233572471975166	0.275206895015243	0.424218154619638	-0.586229945749266
chr1	53952048	53952146	99	+	exon	LRRC42	0.692196557354066	1	0.751571231025371	1	0.727957899643756	0.994939447936317	-1.04497778263449	-0.666672055439094	0.000431173272839005	0.00172349272032919	-0.378305727195395
chr1	54053637	54053737	101	+	utr5	TCEANC2	0.821212675493542	1	0.839611703991414	1	0.945069101919521	0.994939447936317	-0.542621920262964	-0.329035012130478	0.134434973480114	0.244785764612885	-0.213586908132486
chr1	54096378	54096678	301	+	utr3	TCEANC2	0.58417893703024	1	0.632193604566144	1	0.608460023625566	0.994939447936317	-0.359984752752091	-0.329035012130478	0.134434973480114	0.244785764612885	-0.0309497406216127
chr1	54200207	54200457	251	+	utr5	MRPL37	0.741734349689277	1	0.67217741136354	1	0.677759040637937	0.994939447936317	-0.0879464043937352	-0.156573922471186	0.354185582338064	0.511061560214212	0.0686275180774512
chr1	54548611	54584746	36136	+	exon	ACOT11	0.111210221798181	1	0.0917057144468949	1	0.305646271681031	0.994939447936317	0.129291161412412	1.5409629723266	4.514427404825e-05	0.000227965352913754	-1.41167181091419
chr1	54609354	54609753	400	+	utr3	ACOT11	0.295696416463421	1	0.235262659937515	1	0.263685324875856	0.994939447936317	0.182586053454087	1.5409629723266	4.514427404825e-05	0.000227965352913754	-1.35837691887251
chr1	54715872	54715971	100	+	utr5	TTC4	0.701777532183917	1	0.634453930997393	1	0.762468805636895	0.994939447936317	0.0824747512267207	1.04509963201766	0.152720798035595	0.270823205211412	-0.96262488079094
chr1	54741709	54741962	254	+	utr3	MROH7-TTC4	0.878558136535675	1	0.948406997305791	1	0.980246920565581	0.994939447936317	-0.778537507991813	NA	NA	NA	NA
chr1	54887066	54887714	649	+	exon	RP11-67L3.4	0.599421794425328	1	0.638024985796951	1	0.629220986118747	0.994939447936317	-1.28718841234369	0.366414035804886	0.840891098994388	NA	-1.65360244814857
chr1	61088432	61088532	101	+	exon	NFIA	0.916358104323158	1	0.975273911250465	1	0.982893308812405	0.994939447936317	-1.02014188234197	0.0063307283464738	0.968581202148497	0.981755146398352	-1.02647261068844
chr1	62436885	62437331	447	+	utr5	USP1	0.496748161797496	1	0.453254300485772	1	0.338563585561037	0.994939447936317	-0.690179364011477	-1.80775918503196	2.40481071544362e-22	2.21335078540638e-20	1.11757982102048
chr1	62688482	62688629	148	+	exon	RP11-230B22.1	0.55067751891661	1	0.478458149034097	1	0.515880926513407	0.994939447936317	0.278943205967167	0.492950097353795	0.433870489138644	0.587505106858156	-0.214006891386628
chr1	63323041	63323339	299	+	utr5	FOXD3	0.979878162252255	1	0.949396531615187	1	0.883329908850727	0.994939447936317	1.31914129182367	0.189257888101015	0.838898872922805	0.905904784704094	1.12988340372265
chr1	63323488	63323786	299	+	exon	FOXD3	0.808775951478611	1	0.799444715268291	1	0.86906165851311	0.994939447936317	0.312320275273083	0.189257888101015	0.838898872922805	0.905904784704094	0.123062387172068
chr1	63593326	63593525	200	+	utr5	PGM1	0.590583772211025	1	0.541411557176727	1	0.584942144614191	0.994939447936317	-0.550386354984199	-0.613836934416301	0.00396964281563789	0.0122765935267653	0.0634505794321022
chr1	63659696	63659796	101	+	utr3	PGM1	0.889685420583493	1	0.952089550473257	1	0.835987789814279	0.994939447936317	-1.33935451794483	-0.613836934416301	0.00396964281563789	0.0122765935267653	-0.725517583528531
chr1	63774072	63774320	249	+	utr5	ROR1	0.61779312513024	1	0.613313841832326	1	0.800621527917662	0.994939447936317	2.41792947801511	1.57142796566463	0.0326893814353729	0.0762185999754926	0.846501512350478
chr1	64691559	64692009	451	+	utr3	CACHD1	0.209706306485788	1	0.246300454692772	1	0.161518842150548	0.994939447936317	-1.03021729272833	-0.38931358180613	0.0451468962125019	0.100236674455345	-0.640903710922204
chr1	65254476	65254625	150	+	utr5	DNAJC6	0.254057045288854	1	0.214280367685083	1	0.257037380195969	0.994939447936317	0.380354463850623	-0.587865589624454	0.000963800361135912	0.00353497417877795	0.968220053475077
chr1	65392448	65392696	249	+	exon	DNAJC6	0.776180269516961	1	0.725278954092671	1	0.776098519655916	0.994939447936317	-0.572560361023001	-0.587865589624454	0.000963800361135912	0.00353497417877795	0.0153052286014528
chr1	65992885	65992985	101	+	utr5	PDE4B	0.605521147750435	1	0.559566478582925	1	0.234763563845088	0.994939447936317	-1.88313561263193	-1.08976711237649	2.37120554984362e-09	2.78455037769804e-08	-0.793368500255439
chr1	66372381	66372581	201	+	exon	PDE4B	0.872110706059077	1	0.815348141694184	1	0.567058589884827	0.994939447936317	-1.99052573533876	-1.08976711237649	2.37120554984362e-09	2.78455037769804e-08	-0.900758622962274
chr1	66372730	66372930	201	+	utr3	PDE4B	0.922386937363013	1	0.99137992213873	1	0.995022760482122	0.995888314572827	-1.38788727238961	-1.08976711237649	2.37120554984362e-09	2.78455037769804e-08	-0.298120160013124
chr1	67685209	67685504	296	+	utr5	GADD45A	0.100444131367559	1	0.106054586629362	1	8.14006938967733e-05	0.0348921680250463	1.72290546012006	0.897049802137436	3.9584190020024e-07	3.01032733213721e-06	0.825855657982624
chr1	70221570	70221769	200	+	utr5	SRSF11	0.0179403605771756	1	0.0202441433637937	1	0.0303326805531725	0.994939447936317	0.370987504558487	-1.04187506031693	5.4266530065246e-12	1.04538305725868e-10	1.41286256487542
chr1	70244747	70246761	2015	+	exon	SRSF11	0.0865492452235753	1	0.108501454093936	1	0.10017374233562	0.994939447936317	-0.646856578245218	-1.04187506031693	5.4266530065246e-12	1.04538305725868e-10	0.395018482071713
chr1	70354854	70354952	99	+	utr5	HHLA3	0.22372477162814	1	0.186203820454108	1	0.285505285048054	0.994939447936317	0.0490207453989792	0.815936676454744	0.0050911496426306	0.0153203981910487	-0.766915931055765
chr1	74733152	74733301	150	+	utr5	TYW3	0.764130544878808	1	0.823522213175115	1	0.777311133455066	0.994939447936317	-0.1990269598155	-0.775167987304689	9.0622896518671e-05	0.000425587728373881	0.576141027489189
chr1	75724746	75728416	3671	+	utr5	ACADM	0.520682907768223	1	0.564823544887964	1	0.585097521028684	0.994939447936317	-1.01852119411866	-1.26138700528662	3.30808766707098e-09	3.76765119437904e-08	0.242865811167964
chr1	76868594	76868792	199	+	exon	ST6GALNAC5	0.887481061300141	1	0.857723334317874	1	0.814761759217797	0.994939447936317	1.81730719569106	1.53389986569175	3.53638236502755e-05	0.000183216422890542	0.283407329999314
chr1	81990498	81990647	150	+	utr3	ADGRL2	0.670390081533676	1	0.743403675228981	1	0.673006344151232	0.994939447936317	-1.71262809579634	-1.42905071263293	1.68704265410392e-18	9.1521001615708e-17	-0.283577383163411
chr1	84078112	84078311	200	+	utr5	PRKACB	0.0994793659622898	1	0.0690995995583184	1	0.0547627710674988	0.994939447936317	0.402204968997409	-0.900087271564601	0.000229988717634162	0.000979487247713455	1.30229224056201
chr1	84479259	84479407	149	+	utr5	RPF1	0.902206367705075	1	0.832122529474492	1	0.804885363132819	0.994939447936317	-0.139020058846729	-0.418281565908236	0.0325056547677255	0.0759036970373494	0.279261507061508
chr1	85580761	85580908	148	+	utr5	CYR61	0.787951659682344	1	0.77264368998021	1	0.848207295119118	0.994939447936317	0.91275990033219	-0.127782267145735	0.758783388578238	0.851968899383252	1.04054216747792
chr1	85582833	85582931	99	+	exon	CYR61	0.950477859377287	1	0.901677142388311	1	0.938030902768212	0.994939447936317	-1.17692708432674	-0.127782267145735	0.758783388578238	0.851968899383252	-1.04914481718101
chr1	86914648	86914997	350	+	utr5	HS2ST1	0.0264684801122378	1	0.0229710138890577	1	0.0292722732020326	0.994939447936317	-0.605954000172813	-1.48535318727171	4.93400163473417e-11	7.85973322538978e-10	0.879399187098901
chr1	87328518	87328966	449	+	utr5	LMO4	0.124519692500654	1	0.139350053188055	1	0.0094497111298814	0.735160622812588	0.313444522913139	-1.04966109046259	6.21964444899464e-11	9.75618954828825e-10	1.36310561337573
chr1	88684272	88684372	101	+	utr5	PKN2	0.831082926666471	1	0.768893816047799	1	0.812628869648625	0.994939447936317	-0.0135306291205222	-1.01631569505648	7.45237860955468e-09	7.94170599277482e-08	1.00278506593596
chr1	88833307	88833457	151	+	utr3	PKN2	0.96915344417954	1	0.912682310122781	1	0.983012149395293	0.994939447936317	-1.44083720398316	-1.01631569505648	7.45237860955468e-09	7.94170599277482e-08	-0.42452150892668
chr1	89584340	89584440	101	+	utr3	LRRC8B	0.806562857345012	1	0.819531283159652	1	0.823141288202087	0.994939447936317	-1.21354610781879	-1.15573618382475	1.26625492121895e-05	7.16911993645963e-05	-0.0578099239940342
chr1	89934483	89934581	99	+	exon	LRRC8D	0.608612401868724	1	0.648622981109387	1	0.584521280333137	0.994939447936317	-1.04030146771334	-0.631524181204801	0.00194573508066651	0.00657131824248309	-0.408777286508536
chr1	89935324	89935522	199	+	exon	LRRC8D	0.758413652333744	1	0.829233236364968	1	0.647167054147741	0.994939447936317	-0.589280593661439	-0.631524181204801	0.00194573508066651	0.00657131824248309	0.042243587543362
chr1	91501299	91501398	100	+	utr5	CDC7	0.276825702087391	1	0.123631639647643	1	0.252269412768521	0.994939447936317	0.85783091908818	-2.90661242722212	2.20984566807579e-28	4.30069627296459e-26	3.7644433463103
chr1	92388513	92388663	151	+	utr3	RPAP2	0.792673316804699	1	0.800587655938738	1	0.81696396147045	0.994939447936317	0.213453158044277	-0.199418626666285	0.327113415366754	0.481957559157115	0.412871784710562
chr1	93136897	93136996	100	+	exon	MTF2	0.676636373020653	1	0.692757675793845	1	0.516422844409336	0.994939447936317	-1.70598492348197	-1.01716013729033	9.06664858630189e-06	5.29613264451272e-05	-0.688824786191641
chr1	93180368	93180567	200	+	utr5	CCDC18	0.0387609709955375	1	0.0471681855097382	1	0.0910958761498496	0.994939447936317	0.24844331797293	-2.26939431561114	6.62253309795607e-11	1.03279866278552e-09	2.51783763358407
chr1	93180667	93183393	2727	+	utr5	CCDC18	0.00515158652647259	1	0.00199971574968857	1	0.0108852294954898	0.78020328524886	0.588078262682932	-2.26939431561114	6.62253309795607e-11	1.03279866278552e-09	2.85747257829407
chr1	93345938	93346388	451	+	utr5	DR1	0.462201249727791	1	0.520612637004648	1	0.597900626888488	0.994939447936317	0.101866809096463	-0.908785682856418	1.33427081656137e-06	9.26674962150346e-06	1.01065249195288
chr1	93346488	93346588	101	+	utr5	DR1	0.92270467717637	1	0.860069869932302	1	0.841870577296663	0.994939447936317	-0.872767924876287	-0.908785682856418	1.33427081656137e-06	9.26674962150346e-06	0.0360177579801306
chr1	93448131	93448281	151	+	utr5	FNBP1L	0.494707792857162	1	0.445245821430917	1	0.534273978769318	0.994939447936317	0.323219996440208	-0.666772014191791	0.000216609219411548	0.000928750300311866	0.989992010631999
chr1	93847174	93847468	295	+	exon	RP4-561L24.3	0.619013726761024	1	0.571330552092442	1	0.749948396510484	0.994939447936317	0.144378197878103	1.16593894129368	0.262804476828737	0.410415148088871	-1.02156074341558
chr1	95244298	95244646	349	+	utr3	TMEM56-RWDD3	0.691515915560894	1	0.638816789602714	1	0.456291364933109	0.994939447936317	-1.24902479161929	-3.33271011150264	0.158286073556762	NA	2.08368531988335
chr1	98661750	98661849	100	+	exon	SNX7	0.144958805323304	1	0.145584429285471	1	0.0655988503991113	0.994939447936317	1.25128401475015	-0.514992071860691	0.0110520398847662	0.0301055772921622	1.76627608661085
chr1	99264502	99264602	101	+	exon	PLPPR4	0.385341964987825	1	0.320208294811795	1	0.452441226985042	0.994939447936317	2.48087967751455	2.09759435193457	2.87461741204256e-14	7.98846905847234e-13	0.383285325579986
chr1	99306396	99306746	351	+	exon	PLPPR4	0.514289613774132	1	0.545955047456771	1	0.60197975259914	0.994939447936317	2.48057299899774	2.09759435193457	2.87461741204256e-14	7.98846905847234e-13	0.382978647063171
chr1	99850134	99850284	151	+	utr5	AGL	0.774765715922223	1	0.707711583046661	1	0.739716895310097	0.994939447936317	0.557070558428479	-0.857963375015818	0.00302158415458722	0.00966520985256868	1.4150339334443
chr1	99970039	99970139	101	+	utr5	SLC35A3	0.108726427712723	1	0.0702683844234128	1	0.0938763715440668	0.994939447936317	1.1181710234645	-0.997671893705573	5.36998745605088e-06	3.29403075593756e-05	2.11584291717007
chr1	100352506	100352655	150	+	utr5	CDC14A	0.799444164855418	1	0.743323074853337	1	0.82360776505897	0.994939447936317	-0.47263763748802	-1.7778965380209	8.42074764906595e-07	6.05534698223484e-06	1.30525890053288
chr1	100352755	100352855	101	+	utr5	CDC14A	0.693247696953931	1	0.608814562455088	1	0.755806030330399	0.994939447936317	0.0290479448347817	-1.7778965380209	8.42074764906595e-07	6.05534698223484e-06	1.80694448285568
chr1	100895071	100895166	96	+	exon	RP4-549L20.3	0.892587967802896	1	0.816712889859339	1	0.834360406771285	0.994939447936317	-0.577892497627911	NA	NA	NA	NA
chr1	101025878	101025978	101	+	exon	RP11-421L21.3	0.217754833476725	1	0.178725260824662	1	0.174560060763541	0.994939447936317	0.103797912161301	-0.192149878628165	0.582784682876432	0.719609776121414	0.295947790789466
chr1	101239933	101240082	150	+	exon	S1PR1	0.708301272363601	1	0.674554208665624	1	0.738229797627317	0.994939447936317	0.47808373800044	1.38334190307172	0.0144268473732566	0.0379100795360942	-0.905258165071282
chr1	107056728	107057863	1136	+	utr3	PRMT6	0.306246845382795	1	0.25393591755858	1	0.165469619842631	0.994939447936317	0.154145715309696	0.521507767874476	0.00476458904604302	0.0144446726188948	-0.36736205256478
chr1	108199975	108200661	687	+	exon	RP11-483I13.6	0.616941863434628	1	0.658068941304737	1	0.660311536118766	0.994939447936317	0.337682835794407	-1.67047526502871	0.460444448643686	NA	2.00815810082311
chr1	108877004	108877204	201	+	utr5	GPSM2	0.104200949563358	1	0.0645792651030146	1	0.0449788963045806	0.994939447936317	0.902795946709441	-1.52030089300964	1.25421081754892e-14	3.70534134122786e-13	2.42309683971908
chr1	109090350	109090449	100	+	utr5	TMEM167B	0.929591230952856	1	0.896586749961712	1	0.930491541365125	0.994939447936317	0.249279456823804	-1.68959509483952	7.57582806302545e-14	1.96579046979975e-12	1.93887455166332
chr1	109213918	109214784	867	+	utr5	SARS	0.657556897111372	1	0.591305568107902	1	0.638693812580448	0.994939447936317	-0.209365920701102	0.461902665064395	0.00258996378002118	0.00843451612545114	-0.671268585765497
chr1	109237771	109237970	200	+	utr3	SARS	0.681460492911575	1	0.75666855833421	1	0.717483017325275	0.994939447936317	0.00307581615689376	0.461902665064395	0.00258996378002118	0.00843451612545114	-0.458826848907501
chr1	109250019	109251319	1301	+	utr5	CELSR2	0.425754247823964	1	0.359741086210193	1	0.389466925853314	0.994939447936317	-0.659173033191895	0.353574675572021	0.0161629214104833	0.0417760670840674	-1.01274770876392
chr1	109251419	109251519	101	+	exon	CELSR2	0.186677782549154	1	0.166868906439085	1	0.0872886199713249	0.994939447936317	-1.50393470654668	0.353574675572021	0.0161629214104833	0.0417760670840674	-1.8575093821187
chr1	109251669	109251919	251	+	exon	CELSR2	0.885307703016508	1	0.970226882635974	1	0.905364787790951	0.994939447936317	-0.530369392959809	0.353574675572021	0.0161629214104833	0.0417760670840674	-0.883944068531831
chr1	109252169	109252819	651	+	exon	CELSR2	0.586633568908744	1	0.517395396482139	1	0.565100257109347	0.994939447936317	-0.872662834032724	0.353574675572021	0.0161629214104833	0.0417760670840674	-1.22623750960475
chr1	109252919	109253069	151	+	exon	CELSR2	0.719332270240937	1	0.799089801323682	1	0.802717631342118	0.994939447936317	-0.599193617115175	0.353574675572021	0.0161629214104833	0.0417760670840674	-0.952768292687197
chr1	109253168	109258710	5543	+	exon	CELSR2	0.415039497249702	1	0.345988170003833	1	0.446077603194047	0.994939447936317	-0.466712640292137	0.353574675572021	0.0161629214104833	0.0417760670840674	-0.820287315864159
chr1	109258960	109259060	101	+	exon	CELSR2	0.00587321314640668	1	0.00349675803632883	1	0.00476608773570536	0.513258344779581	-0.551424839501168	0.353574675572021	0.0161629214104833	0.0417760670840674	-0.90499951507319
chr1	109272912	109273300	389	+	exon	CELSR2	0.848990512767284	1	0.775321859829301	1	0.836642492779912	0.994939447936317	-0.0577506332174443	0.353574675572021	0.0161629214104833	0.0417760670840674	-0.411325308789466
chr1	109273500	109273850	351	+	exon	CELSR2	0.565490071504121	1	0.507088599987775	1	0.527627703536115	0.994939447936317	-0.355040785253383	0.353574675572021	0.0161629214104833	0.0417760670840674	-0.708615460825404
chr1	109274300	109274800	501	+	utr3	CELSR2	0.40777241857241	1	0.481257787848077	1	0.373054666760064	0.994939447936317	-0.621828115802635	0.353574675572021	0.0161629214104833	0.0417760670840674	-0.975402791374656
chr1	109487205	109487604	400	+	utr3	ATXN7L2	0.235743203746574	1	0.263023465049757	1	0.39993131927223	0.994939447936317	0.804055711008383	1.33690921380487	8.08420498390365e-14	2.08514398489022e-12	-0.532853502796487
chr1	109491227	109491526	300	+	utr3	ATXN7L2	0.870121747562394	1	0.949346084190376	1	0.988130413386652	0.994939447936317	0.599114639998141	1.33690921380487	8.08420498390365e-14	2.08514398489022e-12	-0.73779457380673
chr1	109494152	109494534	383	+	exon	CYB561D1	0.424970856581804	1	0.434510101158256	1	0.610073704706273	0.994939447936317	0.23526854866192	0.282948444983028	0.18734796796807	0.317884911851282	-0.0476798963211086
chr1	109495900	109496199	300	+	utr3	CYB561D1	0.279624113912297	1	0.249335265679599	1	0.17809167784215	0.994939447936317	-0.303726313537572	0.282948444983028	0.18734796796807	0.317884911851282	-0.5866747585206
chr1	109548611	109548711	101	+	utr5	GNAI3	0.447923910202194	1	0.390746372668398	1	0.508283054379906	0.994939447936317	0.410236958938117	-0.448693071185745	0.00531177500194998	0.0158954700871192	0.858930030123862
chr1	109619851	109620000	150	+	utr5	AMPD2	0.360016736782413	1	0.31761360381857	1	0.328915121829628	0.994939447936317	-0.634664458049449	0.802905723258525	6.54315470395809e-07	4.7834325478325e-06	-1.43757018130797
chr1	109656180	109656714	535	+	utr5	GSTM4	0.639084719046557	1	0.575518396175181	1	0.729020158796127	0.994939447936317	-0.0727028038640406	-0.0476339246980799	0.806268392060615	0.884459958223881	-0.0250688791659607
chr1	109665139	109665288	150	+	utr3	GSTM4	0.814829291069541	1	0.870471714703138	1	0.952422662853965	0.994939447936317	-1.2574832113912	-0.0476339246980799	0.806268392060615	0.884459958223881	-1.20984928669312
chr1	109668072	109668444	373	+	utr5	GSTM2	0.88990036610617	1	0.96381673626667	1	0.863297759233494	0.994939447936317	0.152950559006578	0.24114565444922	0.225847023147041	0.367669900730817	-0.0881950954426426
chr1	109896172	109896420	249	+	exon	RP11-195M16.3	0.0916831126115218	1	0.0326618041432947	1	0.17087738740911	0.994939447936317	1.28464883182424	1.732190519406	0.191936670953545	0.323859298207967	-0.447541687581759
chr1	109922529	109923940	1412	+	exon	CSF1	0.726008642676875	1	0.66346040718385	1	0.616726879658781	0.994939447936317	-0.682701069913244	0.0540103301715309	0.76132510799643	0.853770312466499	-0.736711400084775
chr1	109924139	109924824	686	+	exon	CSF1	0.121152517207699	1	0.113523309284437	1	0.0863501708735758	0.994939447936317	-1.39410361906112	0.0540103301715309	0.76132510799643	0.853770312466499	-1.44811394923265
chr1	109928855	109929948	1094	+	utr3	CSF1	0.50121777352659	1	0.444941305990895	1	0.321037469623252	0.994939447936317	-0.669406304670248	0.0540103301715309	0.76132510799643	0.853770312466499	-0.723416634841779
chr1	109984835	109985182	348	+	utr5	AHCYL1	0.390227527153641	1	0.431352104854616	1	0.44091441632709	0.994939447936317	-0.517573847601968	-1.36305633334427	5.65117651967466e-16	2.11668502094318e-14	0.8454824857423
chr1	110034651	110034751	101	+	exon	STRIP1	0.0944551515907163	1	0.092215762833161	1	0.0686485796077935	0.994939447936317	1.36763710136053	0.411063932676347	0.0108124554142286	0.0295255296381694	0.956573168684187
chr1	110043252	110043720	469	+	utr3	STRIP1	0.910000145408538	1	0.834818199065317	1	0.874009478795895	0.994939447936317	0.0778574918807639	0.411063932676347	0.0108124554142286	0.0295255296381694	-0.333206440795583
chr1	110053721	110054019	299	+	utr3	STRIP1	0.293405181715186	1	0.263652014424507	1	0.166744913401049	0.994939447936317	-0.646065506904959	0.411063932676347	0.0108124554142286	0.0295255296381694	-1.05712943958131
chr1	110339450	110339648	199	+	utr5	RBM15	0.530257450700507	1	0.470249510450315	1	0.59504376893462	0.994939447936317	0.257409914086676	0.61298477167683	0.00174778218308685	0.0059917767232737	-0.355574857590154
chr1	110339797	110339897	101	+	exon	RBM15	0.801765093385723	1	0.846544723864646	1	0.8827302376888	0.994939447936317	0.832027448400474	0.61298477167683	0.00174778218308685	0.0059917767232737	0.219042676723644
chr1	110339996	110340493	498	+	exon	RBM15	0.606472264314646	1	0.550589993166838	1	0.460596750232304	0.994939447936317	0.114377974325431	0.61298477167683	0.00174778218308685	0.0059917767232737	-0.498606797351398
chr1	110340940	110341039	100	+	exon	RBM15	0.577872992095599	1	0.533250879408937	1	0.575561864084264	0.994939447936317	-0.597242489376327	0.61298477167683	0.00174778218308685	0.0059917767232737	-1.21022726105316
chr1	110341139	110341884	746	+	exon	RBM15	0.825063714186886	1	0.902901957988353	1	0.811185191971855	0.994939447936317	0.0269653578874872	0.61298477167683	0.00174778218308685	0.0059917767232737	-0.586019413789342
chr1	110341983	110342231	249	+	exon	RBM15	0.892435314771638	1	0.828204632481353	1	0.787466131410799	0.994939447936317	-0.417838152994693	0.61298477167683	0.00174778218308685	0.0059917767232737	-1.03082292467152
chr1	110407610	110407709	100	+	exon	LAMTOR5-AS1	0.706060932396737	1	0.769760091424286	1	0.617681237643646	0.994939447936317	-0.137547628405066	-0.663532666982981	0.13148358958604	0.240530202065279	0.525985038577915
chr1	110963951	110964050	100	+	exon	RP11-96K19.5	0.479445525008638	1	0.426706552502942	1	0.671594628834067	0.994939447936317	1.12765111803332	0.354699516007403	0.784054404420608	0.870197356764062	0.772951602025915
chr1	111449063	111449262	200	+	utr5	ATP5F1	0.399656097252166	1	0.354445557313328	1	0.351762121100593	0.994939447936317	-0.735376410616568	-0.318644869117951	0.0442559298330314	0.0985565050991623	-0.416731541498617
chr1	111619784	111619933	150	+	utr5	RAP1A	0.341451036327284	1	0.281023045121466	1	0.301381565667772	0.994939447936317	0.689513714650128	-0.901027011457722	1.23688716711486e-06	8.64336110258036e-06	1.59054072610785
chr1	111746114	111746312	199	+	exon	FAM212B-AS1	0.766710078920303	1	0.84145624157102	1	0.853019574151629	0.994939447936317	-1.36121540573123	-0.219419353895782	0.430902467888667	0.584772933265168	-1.14179605183545
chr1	111755693	111755792	100	+	utr5	DDX20	0.530358518070886	1	0.514580164555352	1	0.5856487485772	0.994939447936317	-0.0541302125988893	-0.529800773554678	0.00990561863683106	0.027421247889644	0.475670560955788
chr1	111766027	111766126	100	+	exon	DDX20	0.311184545357888	1	0.358929579850978	1	0.343265232427356	0.994939447936317	-1.09820380590171	-0.529800773554678	0.00990561863683106	0.027421247889644	-0.568403032347037
chr1	111766424	111766723	300	+	exon	DDX20	0.413284523589891	1	0.474308719836777	1	0.433713839791688	0.994939447936317	-0.924108071660706	-0.529800773554678	0.00990561863683106	0.027421247889644	-0.394307298106028
chr1	111989819	111990162	344	+	exon	RP11-88H9.2	0.804782445878513	1	0.802418610609199	1	0.857150361957785	0.994939447936317	1.37446158007643	0.0313462397730518	0.964915933804583	0.979973350342418	1.34311534030338
chr1	111990684	111991130	447	+	exon	RP11-88H9.2	0.752114389042071	1	0.740817819164752	1	0.868714899548245	0.994939447936317	-0.162686107726494	0.0313462397730518	0.964915933804583	0.979973350342418	-0.194032347499545
chr1	112454531	112456253	1723	+	exon	CTTNBP2NL	0.635732986357869	1	0.708301785135471	1	0.659592743209153	0.994939447936317	-0.463144143428727	-0.0999802972387117	0.537039777351164	0.681810049800284	-0.363163846190015
chr1	112456601	112456700	100	+	exon	CTTNBP2NL	0.612641242683294	1	0.651359973871103	1	0.699698741256419	0.994939447936317	-0.0891239386948793	-0.0999802972387117	0.537039777351164	0.681810049800284	0.0108563585438324
chr1	112457048	112457296	249	+	exon	CTTNBP2NL	0.615085168429358	1	0.688376536160845	1	0.65305668231333	0.994939447936317	-0.0268939100868848	-0.0999802972387117	0.537039777351164	0.681810049800284	0.0730863871518269
chr1	112619173	112619471	299	+	utr5	CAPZA1	0.740249745143183	1	0.682002493960117	1	0.617403773204997	0.994939447936317	-0.811914398204211	-0.977894909844278	1.48313390744793e-10	2.16264420884943e-09	0.165980511640067
chr1	112674507	112674607	101	+	utr5	MOV10	0.339023061262988	1	0.321516521018771	1	0.340707789704063	0.994939447936317	-0.355343587301468	0.305945364574156	0.0447207438572438	0.0994017873206432	-0.661288951875624
chr1	112674763	112674862	100	+	utr5	MOV10	0.84509706236714	1	0.77401917797935	1	0.810612497568283	0.994939447936317	-0.242083317966846	0.305945364574156	0.0447207438572438	0.0994017873206432	-0.548028682541001
chr1	112956465	112956765	301	+	exon	SLC16A1-AS1	0.871668827935871	1	0.812038174107715	1	0.874722331702813	0.994939447936317	-0.278646212729479	-0.512517760612757	0.10015355042464	0.193280198521099	0.233871547883278
chr1	113123940	113124090	151	+	exon	LRIG2	0.822635924444083	1	0.773095215523006	1	0.649629802363518	0.994939447936317	-0.792167782647903	-0.0209523788444097	0.914665267516846	0.951256837049981	-0.771215403803493
chr1	113390749	113390899	151	+	utr5	MAGI3	0.919965496798677	1	0.932219428085565	1	0.929517253378491	0.994939447936317	0.510221081312505	-0.536684836389351	0.00457364647328372	0.0139285384749875	1.04690591770186
chr1	113390998	113391098	101	+	utr5	MAGI3	0.749782508814493	1	0.707482364600015	1	0.823469798786804	0.994939447936317	0.392816664500138	-0.536684836389351	0.00457364647328372	0.0139285384749875	0.929501500889488
chr1	113641991	113642290	300	+	exon	MAGI3	0.96643029303039	1	0.902927270094355	1	0.821621135745743	0.994939447936317	-1.04149119939273	-0.536684836389351	0.00457364647328372	0.0139285384749875	-0.504806363003375
chr1	113683779	113683928	150	+	utr3	MAGI3	0.196209810968242	1	0.21056700818051	1	0.104670668445166	0.994939447936317	-0.869902688565932	-0.536684836389351	0.00457364647328372	0.0139285384749875	-0.333217852176581
chr1	113911493	113911842	350	+	exon	DCLRE1B	0.83737752277861	1	0.781085114353104	1	0.596508797037484	0.994939447936317	-1.38340048463139	-0.692861781913032	0.000761706879060493	0.00286398063099264	-0.690538702718362
chr1	113912141	113912291	151	+	utr3	DCLRE1B	0.286244223665978	1	0.327132506803104	1	0.228580174466545	0.994939447936317	-1.44756501834426	-0.692861781913032	0.000761706879060493	0.00286398063099264	-0.754703236431229
chr1	113929718	113929918	201	+	utr5	HIPK1	0.239105297950846	1	0.260398410998654	1	0.0721697626822508	0.994939447936317	0.18023099279775	-0.362376844239761	0.0248757258078381	0.0607424610797516	0.542607837037511
chr1	113940689	113940789	101	+	exon	HIPK1	0.937223198574324	1	0.992104425460728	1	0.921129797129654	0.994939447936317	-0.825781727829783	-0.362376844239761	0.0248757258078381	0.0607424610797516	-0.463404883590022
chr1	113940889	113941138	250	+	exon	HIPK1	0.623723808888197	1	0.6973920086519	1	0.59885278689298	0.994939447936317	-0.653430400297388	-0.362376844239761	0.0248757258078381	0.0607424610797516	-0.291053556057627
chr1	113980949	113981097	149	+	exon	OLFML3	0.632329966008022	1	0.518850087022041	1	0.61598571062703	0.994939447936317	0.0104287414417901	1.87112275614678	2.9708034483625e-08	2.80377711951723e-07	-1.86069401470499
chr1	113981246	113981493	248	+	exon	OLFML3	0.231437852659238	1	0.18217098774453	1	0.24707730381356	0.994939447936317	0.742140936631036	1.87112275614678	2.9708034483625e-08	2.80377711951723e-07	-1.12898181951575
chr1	116165424	116165616	193	+	exon	RP5-1185H19.2	0.318465476543178	1	0.188556046343663	1	0.387072034632533	0.994939447936317	-0.30499353336155	1.76357313821033	0.417975787959978	NA	-2.06856667157188
chr1	116372817	116373354	538	+	utr5	ATP1A1	0.159897143399288	1	0.162611144377747	1	0.200349053467301	0.994939447936317	0.719804408246357	-0.326713076729894	0.024442556573277	0.0598543878247489	1.04651748497625
chr1	116910057	116941866	31810	+	utr5	PTGFRN	0.713445007664349	1	0.642660201802416	1	0.821290548738716	0.994939447936317	-0.222140406633178	0.0355704338357683	0.825482423673503	0.89694843643894	-0.257710840468946
chr1	116944709	116944858	150	+	exon	PTGFRN	0.782474313574345	1	0.754579419739196	1	0.689408562703621	0.994939447936317	0.913402137327584	0.0355704338357683	0.825482423673503	0.89694843643894	0.877831703491816
chr1	116949503	116961570	12068	+	exon	PTGFRN	0.537381213789419	1	0.48354291960555	1	0.518974820620792	0.994939447936317	-0.734005089202097	0.0355704338357683	0.825482423673503	0.89694843643894	-0.769575523037865
chr1	116984772	116984871	100	+	exon	PTGFRN	0.168223012549904	1	0.135610309410952	1	0.262684779557393	0.994939447936317	-0.67270390643972	0.0355704338357683	0.825482423673503	0.89694843643894	-0.708274340275488
chr1	116986885	116987034	150	+	utr3	PTGFRN	0.538171757408433	1	0.479661214052911	1	0.466220639402525	0.994939447936317	-1.03935624344766	0.0355704338357683	0.825482423673503	0.89694843643894	-1.07492667728343
chr1	117017186	117017285	100	+	exon	CD101	0.778808389991574	1	0.7881612517485	1	0.952224909076898	0.994939447936317	0.96095663507514	1.2358602796842	7.38387610582957e-06	4.39664195994613e-05	-0.274903644609058
chr1	117075086	117075286	201	+	exon	TTF2	0.387848631218212	1	0.446972304708192	1	0.301028427796609	0.994939447936317	-1.94759134734331	-1.1104663537216	3.32361852543727e-10	4.52470114932633e-09	-0.837124993621708
chr1	117075485	117075735	251	+	exon	TTF2	0.644976836939937	1	0.715911607690961	1	0.57666316451506	0.994939447936317	-1.32196026083189	-1.1104663537216	3.32361852543727e-10	4.52470114932633e-09	-0.211493907110287
chr1	117367449	117367648	200	+	utr5	MAN1A2	0.885432445900818	1	0.843667261408538	1	0.760659192091515	0.994939447936317	0.126421679797581	-0.977373404652775	3.58504038559171e-08	3.34102184268665e-07	1.10379508445036
chr1	117367897	117368047	151	+	utr5	MAN1A2	0.427123044897403	1	0.391684514750491	1	0.263792932615195	0.994939447936317	-1.32884337981237	-0.977373404652775	3.58504038559171e-08	3.34102184268665e-07	-0.351469975159599
chr1	117623762	117623861	100	+	exon	FAM46C	0.879911892657922	1	0.77291247776932	1	0.860024278262121	0.994939447936317	0.714302760052058	1.23697359476223	0.0753569267495855	0.153254214485913	-0.52267083471017
chr1	119140644	119140744	101	+	exon	RP11-418J17.1	0.363218219081282	1	0.269366070610415	1	0.321711151867282	0.994939447936317	-0.0827647669846854	0.520400158316543	0.1696211932211	0.294038283837961	-0.603164925301229
chr1	120724073	120724222	150	+	utr5	NBPF26	0.662279907847262	1	0.583745193987686	1	0.65479855026267	0.994939447936317	0.224889610952347	0.238169626154237	0.463449529343871	0.615940297036652	-0.0132800152018901
chr1	121184909	121185451	543	+	utr5	SRGAP2C	0.66988254427921	1	0.680504045030525	1	0.731079680565387	0.994939447936317	0.389582886377326	-0.830870760579285	6.95102505180382e-05	0.000334609357489269	1.22045364695661
chr1	145824088	145824337	250	+	utr5	POLR3C	0.657620395598424	1	0.599274770142141	1	0.582310029129389	0.994939447936317	-0.0348745001696596	-0.0836376031174404	0.685546277410209	0.798950767131151	0.0487631029477808
chr1	145845775	145846011	237	+	exon	NUDT17	0.581087783626354	1	0.512520605207332	1	0.59850802234543	0.994939447936317	1.26503812254311	1.55580559940345	3.39770378878394e-07	2.61344094639427e-06	-0.290767476860339
chr1	145846108	145846633	526	+	exon	NUDT17	0.720493333073332	1	0.756881054222622	1	0.785072238297973	0.994939447936317	0.936578438136572	1.55580559940345	3.39770378878394e-07	2.61344094639427e-06	-0.619227161266882
chr1	145919412	145919562	151	+	exon	GNRHR2	0.766741459999308	1	0.674889264861852	1	0.801980926072371	0.994939447936317	0.915549719144824	0.511511823363632	0.403728849058822	0.559242875108043	0.404037895781191
chr1	145926927	145927144	218	+	exon	RP11-315I20.1	0.787912110846564	1	0.736839081804833	1	0.715619571848834	0.994939447936317	-0.734368471479757	-0.474042928910145	0.558650473733225	0.700381740226136	-0.260325542569611
chr1	145977999	145978099	101	+	exon	POLR3GL	0.276330046973483	1	0.321841360269645	1	0.324356377816031	0.994939447936317	-0.50257727718122	-0.468523211443543	0.0418132162814105	0.0939129459852684	-0.0340540657376771
chr1	147172771	147172870	100	+	exon	RP11-337C18.8	0.246868670577838	1	0.15451540102687	1	0.261293410873642	0.994939447936317	0.236197826296263	0.495378762554474	0.266154038404276	0.41427067994503	-0.259180936258211
chr1	147172969	147173118	150	+	exon	RP11-337C18.8	0.479599865311019	1	0.382734347728158	1	0.462473022516421	0.994939447936317	-0.167102919414117	0.495378762554474	0.266154038404276	0.41427067994503	-0.662481681968591
chr1	147173217	147173329	113	+	exon	RP11-337C18.10	0.332869321693885	1	0.324196919682617	1	0.476129037123956	0.994939447936317	0.801276026930033	NA	NA	NA	NA
chr1	147618916	147619016	101	+	exon	BCL9	0.742056142524482	1	0.684232636657801	1	0.728575008045162	0.994939447936317	-0.476126495487569	0.326847782355807	0.0539933442556294	0.116506828497494	-0.802974277843376
chr1	147619215	147619812	598	+	exon	BCL9	0.643558826566709	1	0.576293398288444	1	0.480730068141558	0.994939447936317	-0.382977503872879	0.326847782355807	0.0539933442556294	0.116506828497494	-0.709825286228686
chr1	147619961	147620309	349	+	exon	BCL9	0.762487306666487	1	0.70068935136513	1	0.625374291861015	0.994939447936317	-0.557969304398842	0.326847782355807	0.0539933442556294	0.116506828497494	-0.884817086754649
chr1	147620409	147620558	150	+	exon	BCL9	0.58202448980124	1	0.531394827773683	1	0.67527026666985	0.994939447936317	-0.183305492489734	0.326847782355807	0.0539933442556294	0.116506828497494	-0.510153274845541
chr1	147624126	147624226	101	+	exon	BCL9	0.421067418105207	1	0.368321761950639	1	0.396761240064931	0.994939447936317	-0.103283878880214	0.326847782355807	0.0539933442556294	0.116506828497494	-0.430131661236021
chr1	147624425	147625022	598	+	utr3	BCL9	0.941270841769441	1	0.864768193946047	1	0.747618383336923	0.994939447936317	0.0748504113511968	0.326847782355807	0.0539933442556294	0.116506828497494	-0.25199737100461
chr1	148459439	148459535	97	+	exon	AC245100.1	0.653749011189491	1	0.587296268705828	1	0.584017698694392	0.994939447936317	0.0567022586650005	1.51341533608166	0.0352191886942056	0.0812724383271302	-1.45671307741666
chr1	148952981	148953131	151	+	exon	PDE4DIP	0.369343030844554	1	0.325807140965322	1	0.328500360569752	0.994939447936317	-0.41935325807288	-0.0885574966631693	0.651642116464042	0.774355344420992	-0.330795761409711
chr1	148981273	148981473	201	+	utr3	PDE4DIP	0.678749085471198	1	0.632763505299634	1	0.733900565947663	0.994939447936317	-0.860012263629304	-0.0885574966631693	0.651642116464042	0.774355344420992	-0.771454766966134
chr1	149899971	149900457	487	+	utr5	BOLA1	0.261972271043113	1	0.216089680555671	1	0.132270781553391	0.994939447936317	0.255420477082231	0.970000857409461	0.000386258843216289	0.00156457714996224	-0.71458038032723
chr1	150067442	150067740	299	+	utr5	VPS45	0.79524171533062	1	0.73271262968062	1	0.753528051475524	0.994939447936317	0.0411635747733534	-1.00804678519915	6.85145923260258e-10	8.8677810993126e-09	1.0492103599725
chr1	150158865	150159511	647	+	exon	PLEKHO1	0.591233168800771	1	0.527477279983446	1	0.399393314856139	0.994939447936317	-0.854951303393332	-0.198728401415318	0.282275160713638	0.432509969855551	-0.656222901978014
chr1	150257905	150258055	151	+	utr5	CA14	0.491993109238221	1	0.458728028588504	1	0.43655681922498	0.994939447936317	-0.233164507328815	0.62582886737142	0.0591864487140848	0.125858861172516	-0.858993374700235
chr1	150283445	150283544	100	+	utr5	CIART	0.481777640866017	1	0.461761065337503	1	0.522476536401494	0.994939447936317	0.364622014236567	1.28302121036582	0.0229202509442989	0.0566582213651812	-0.918399196129257
chr1	150293869	150294039	171	+	utr5	MRPS21	0.456944473921093	1	0.404915208376083	1	0.317197484002374	0.994939447936317	-0.529156702356247	0.073551862212209	0.655368229585783	0.776897047588563	-0.602708564568456
chr1	150472073	150472372	300	+	exon	RPRD2	0.978943096274443	1	0.91322885096588	1	0.944367454968882	0.994939447936317	-0.691096175074479	-0.0931711317217883	0.595087648629826	0.729780360354206	-0.597925043352691
chr1	150472871	150473121	251	+	exon	RPRD2	0.426656336156523	1	0.388971518199524	1	0.354921101395449	0.994939447936317	-0.155215517986863	-0.0931711317217883	0.595087648629826	0.729780360354206	-0.062044386265075
chr1	150507013	150507211	199	+	utr3	TARS2	0.658271934168552	1	0.732901611199907	1	0.684060687310713	0.994939447936317	-0.493910035233034	0.721028584379874	6.25726276864587e-05	0.000304479593873308	-1.21493861961291
chr1	150549419	150549841	423	+	utr5	ADAMTSL4	0.480540338608507	1	0.398755614117965	1	0.526235931561487	0.994939447936317	1.34040061695532	1.31546665555916	8.88270135744069e-09	9.33686297842817e-08	0.0249339613961572
chr1	150553555	150553705	151	+	exon	ADAMTSL4	0.523991278142456	1	0.452889536305664	1	0.541009374712973	0.994939447936317	0.659886733158805	1.31546665555916	8.88270135744069e-09	9.33686297842817e-08	-0.655579922400357
chr1	150959324	150960639	1316	+	exon	SETDB1	0.549427565692478	1	0.59505241735574	1	0.662559448482869	0.994939447936317	-0.740081740096776	0.217259249969671	0.195734694545839	0.328953423053744	-0.957340990066447
chr1	150960739	150961138	400	+	exon	SETDB1	0.7200989266074	1	0.793267814893532	1	0.732375523368398	0.994939447936317	-0.269865797448131	0.217259249969671	0.195734694545839	0.328953423053744	-0.487125047417802
chr1	151033984	151034133	150	+	exon	PRUNE1	0.847802854481308	1	0.794908642695924	1	0.835716198905612	0.994939447936317	-0.302815084174086	0.205290095161306	0.323973674186855	0.478692441064921	-0.508105179335391
chr1	151047790	151047889	100	+	utr5	C1orf56	0.699012822837156	1	0.615158463950854	1	0.613543066331483	0.994939447936317	0.765799799079704	0.94218335934602	0.00262133856805754	0.00851519890501586	-0.176383560266316
chr1	151048533	151048682	150	+	exon	C1orf56	0.567410491666267	1	0.480208995849432	1	0.615231582127375	0.994939447936317	0.209587423179507	0.94218335934602	0.00262133856805754	0.00851519890501586	-0.732595936166513
chr1	151059398	151059547	150	+	utr5	MLLT11	0.395725590184248	1	0.343774810382096	1	0.466331286515174	0.994939447936317	-0.115985201243382	-1.18453432139283	2.41627311023027e-13	5.77572408157929e-12	1.06854912014945
chr1	151059646	151059795	150	+	utr5	MLLT11	0.861004457222534	1	0.800199651910421	1	0.837313527064783	0.994939447936317	-0.311620346947073	-1.18453432139283	2.41627311023027e-13	5.77572408157929e-12	0.872913974445761
chr1	151060342	151060491	150	+	utr5	MLLT11	0.349485935000543	1	0.412893724351324	1	0.156756971319781	0.994939447936317	-1.07920334813031	-1.18453432139283	2.41627311023027e-13	5.77572408157929e-12	0.105330973262524
chr1	151067404	151067503	100	+	utr3	MLLT11	0.824498891038673	1	0.752366480055009	1	0.809277504645042	0.994939447936317	-1.36912120377007	-1.18453432139283	2.41627311023027e-13	5.77572408157929e-12	-0.184586882377237
chr1	151166111	151166478	368	+	utr5	SCNM1	0.72769399765858	1	0.799988447681482	1	0.715056914840668	0.994939447936317	-0.497793603330304	0.415330867148296	0.0168405311004066	0.043322326601703	-0.913124470478599
chr1	151248049	151248148	100	+	utr3	PIP5K1A	0.937199713846131	1	0.876192168816326	1	0.82107566876687	0.994939447936317	-1.07043350546074	-0.40728784508795	0.00920984506202892	0.0257099718860553	-0.663145660372786
chr1	151267181	151267380	200	+	utr3	PSMD4	0.309843590800856	1	0.369126553212353	1	0.408635922965548	0.994939447936317	-0.19815235294321	0.177724238713792	0.249705513178045	0.395579818853663	-0.375876591657003
chr1	151286365	151287214	850	+	exon	ZNF687	0.520911976711399	1	0.464374921817354	1	0.461256673547453	0.994939447936317	-0.134922129553857	1.01637047489217	8.9488597429523e-10	1.13907560451515e-08	-1.15129260444603
chr1	151287514	151288014	501	+	exon	ZNF687	0.164430139410547	1	0.140042133496902	1	0.10803368269981	0.994939447936317	0.0795860540939615	1.01637047489217	8.9488597429523e-10	1.13907560451515e-08	-0.93678442079821
chr1	151519095	151519194	100	+	exon	CGN	0.558884903165368	1	0.42841209418001	1	0.551044954052242	0.994939447936317	-0.595590217390166	0.367608259171992	0.366214189519265	0.523825584642503	-0.963198476562159
chr1	151536740	151537299	560	+	exon	CGN	0.657052006338201	1	0.549785018355163	1	0.675312263361542	0.994939447936317	-0.407453471881621	0.367608259171992	0.366214189519265	0.523825584642503	-0.775061731053613
chr1	151612065	151638856	26792	+	utr5	SNX27	0.0362559865774587	1	0.0377924374222761	1	0.0361196827586241	0.994939447936317	0.64329128884378	-0.404589586579377	0.0267955068923458	0.0645953472062292	1.04788087542316
chr1	151763048	151763510	463	+	utr5	OAZ3	0.163685816222455	1	0.134072292499529	1	0.0936305164068014	0.994939447936317	0.0946273522856917	-0.204440600166542	0.805714331947968	0.88420138907596	0.299067952452234
chr1	153634032	153634131	100	+	utr5	CHTOP	0.52922260279784	1	0.468899131625472	1	0.506648210149936	0.994939447936317	-0.217309287416348	-0.0692281976973486	0.675936695460965	0.791951289856533	-0.148081089718999
chr1	153658754	153658853	100	+	exon	SNAPIN	0.0762655714680548	1	0.063015456911183	1	0.138205081703179	0.994939447936317	0.1929007163257	0.255440493862813	0.128483846349044	0.236145809764411	-0.0625397775371131
chr1	153678934	153679677	744	+	utr5	NPR1	0.329112164448811	1	0.336942993203696	1	0.216438271683972	0.994939447936317	0.557165039354796	-0.102923621367644	0.704490287509903	0.813326578509825	0.66008866072244
chr1	153693596	153693843	248	+	utr3	NPR1	0.878121835503653	1	0.941637418941198	1	0.790103392463979	0.994939447936317	-0.691558732853763	-0.102923621367644	0.704490287509903	0.813326578509825	-0.588635111486119
chr1	153728617	153728717	101	+	utr5	INTS3	0.522744723194766	1	0.476164814443672	1	0.601211804794574	0.994939447936317	0.262978283281764	0.454560991906643	0.00386595670270274	0.0120007364523074	-0.19158270862488
chr1	153772947	153773258	312	+	utr3	INTS3	0.120731244405992	1	0.141355133425743	1	0.125027039909276	0.994939447936317	0.50559576770658	0.454560991906643	0.00386595670270274	0.0120007364523074	0.0510347757999372
chr1	153774408	153774558	151	+	utr3	INTS3	0.652228525735527	1	0.587720850259464	1	0.533498356971299	0.994939447936317	-1.11244340778898	0.454560991906643	0.00386595670270274	0.0120007364523074	-1.56700439969562
chr1	153775348	153776144	797	+	utr5	SLC27A3	0.945403532542198	1	0.999798938486153	1	0.868031318997484	0.994939447936317	0.3688512120416	0.645461651133569	0.000170573654535832	0.000751256604854441	-0.276610439091969
chr1	153973716	153974019	304	+	exon	CREB3L4	0.260159571328139	1	0.280032720571272	1	0.35367639286022	0.994939447936317	0.174563307545838	0.572263771293783	0.0335257310065028	0.077873562196619	-0.397700463747944
chr1	153977841	153978036	196	+	exon	RP11-422P24.11	0.573665811084553	1	0.648543711510328	1	0.623216348011062	0.994939447936317	0.183060583749146	-0.22218853827977	0.367046835509026	0.524662354573432	0.405249122028916
chr1	154228724	154235240	6517	+	exon	UBAP2L	0.607085349911146	1	0.547027784073632	1	0.608626400551856	0.994939447936317	-0.763311572039305	0.125374415690687	0.403277282316453	0.558904943967146	-0.888685987729992
chr1	154348966	154349364	399	+	utr3	ATP8B2	0.502186780241811	1	0.438687405146632	1	0.30232196887161	0.994939447936317	0.622029215636756	0.621175892956114	0.000328156748618049	0.00134953444624536	0.0008533226806412
chr1	154465380	154465777	398	+	utr3	IL6R	0.32633283789908	1	0.207534873154165	1	0.259144464769152	0.994939447936317	0.0996107941231823	0.975921138252507	0.0462350592969516	0.102224050105579	-0.876310344129325
chr1	154571983	154576082	4100	+	utr3	CHRNB2	0.234506021518196	1	0.194450005806692	1	0.233538550864014	0.994939447936317	2.34804837951074	2.86552816331077	2.71019222771991e-27	4.19923813010099e-25	-0.517479783800029
chr1	154576182	154576631	450	+	utr3	CHRNB2	0.178173191486844	1	0.154794102008211	1	0.157425037490033	0.994939447936317	2.28815592918487	2.86552816331077	2.71019222771991e-27	4.19923813010099e-25	-0.577372234125905
chr1	154576731	154576881	151	+	utr3	CHRNB2	0.662871941862223	1	0.638485672329537	1	0.776992870537215	0.994939447936317	1.77174002360429	2.86552816331077	2.71019222771991e-27	4.19923813010099e-25	-1.09378813970648
chr1	154577031	154577330	300	+	utr3	CHRNB2	0.353614960461167	1	0.333518641808148	1	0.403989792349967	0.994939447936317	2.33926453140191	2.86552816331077	2.71019222771991e-27	4.19923813010099e-25	-0.526263631908866
chr1	154983834	154984032	199	+	utr5	FLAD1	0.395939477133985	1	0.348244553657018	1	0.362878865506487	0.994939447936317	-0.0384363369371207	0.517855855369354	0.00238038315976957	0.00783409414913773	-0.556292192306475
chr1	154988027	154988275	249	+	utr5	FLAD1	0.491977874913219	1	0.451836776120985	1	0.540253537173224	0.994939447936317	-0.63991298489595	0.517855855369354	0.00238038315976957	0.00783409414913773	-1.1577688402653
chr1	154988473	154988820	348	+	utr5	FLAD1	0.803556669747249	1	0.722296660874553	1	0.642760907427625	0.994939447936317	-0.576622616263508	0.517855855369354	0.00238038315976957	0.00783409414913773	-1.09447847163286
chr1	155002828	155002927	100	+	utr5	ZBTB7B	0.559207712843929	1	0.511918666928794	1	0.472749301957417	0.994939447936317	0.564703369539534	1.4346935548042	4.97244586907161e-15	1.57487598062052e-13	-0.869990185264669
chr1	155014606	155016841	2236	+	utr3	ZBTB7B	0.294208515927085	1	0.25017673761186	1	0.136568474005095	0.994939447936317	0.361061110443642	1.4346935548042	4.97244586907161e-15	1.57487598062052e-13	-1.07363244436056
chr1	155051038	155051138	101	+	exon	ADAM15	0.0618063202680616	1	0.00920603174451113	1	0.0521356537623282	0.994939447936317	1.16823367982039	0.0732459566116482	0.68013347084806	0.795082331958155	1.09498772320875
chr1	155062576	155062675	100	+	utr3	ADAM15	0.621258561776874	1	0.567106482210436	1	0.59992325448611	0.994939447936317	-0.735076919882624	0.0732459566116482	0.68013347084806	0.795082331958155	-0.808322876494272
chr1	155069019	155069310	292	+	utr3	EFNA4	0.813312122368777	1	0.878810160559983	1	0.759551380245625	0.994939447936317	-0.398049886759441	0.24794876530623	0.414355204374135	0.569288293790242	-0.645998652065671
chr1	155134359	155134509	151	+	utr3	EFNA1	0.857547259002502	1	0.931851509859608	1	0.989761058226971	0.994939447936317	-0.161909131195506	0.655560338940036	0.00399332898444801	0.0123445279658471	-0.817469470135542
chr1	155183826	155184025	200	+	exon	TRIM46	0.177435217887352	1	0.128658236139424	1	0.226623576823522	0.994939447936317	-0.0718038749900765	1.19149312535202	2.11723510286876e-07	1.68884786705498e-06	-1.2632970003421
chr1	155184124	155184224	101	+	utr3	TRIM46	0.725957563797763	1	0.676156629587257	1	0.781586866359051	0.994939447936317	-0.229358809624115	1.19149312535202	2.11723510286876e-07	1.68884786705498e-06	-1.42085193497614
chr1	155208798	155210569	1772	+	utr5	MTX1	0.783765777837023	1	0.862513267967718	1	0.840823900172111	0.994939447936317	0.309094839277025	0.539313796984601	0.0130128517861488	0.0346767865526215	-0.230218957707576
chr1	155277583	155277782	200	+	utr5	HCN3	0.263134715007186	1	0.258595284725468	1	0.18705179219672	0.994939447936317	0.90317790390204	0.622630154105016	0.00795501758365244	0.0225906136206649	0.280547749797024
chr1	155282671	155282770	100	+	exon	HCN3	0.68791453199065	1	0.66204476350093	1	0.785426116728334	0.994939447936317	0.651209218804801	0.622630154105016	0.00795501758365244	0.0225906136206649	0.0285790646997844
chr1	155287813	155288111	299	+	exon	HCN3	0.919289257962809	1	0.961922139906264	1	0.95110935298054	0.994939447936317	0.135855655470761	0.622630154105016	0.00795501758365244	0.0225906136206649	-0.486774498634255
chr1	155288210	155288359	150	+	exon	HCN3	0.658022620457196	1	0.591487375856009	1	0.71573404022402	0.994939447936317	0.529572334253558	0.622630154105016	0.00795501758365244	0.0225906136206649	-0.0930578198514582
chr1	155321841	155322090	250	+	exon	RUSC1	0.84421545915715	1	0.899078752381152	1	0.927881940947474	0.994939447936317	1.49446529014432	0.73672704278877	7.16300314668257e-06	4.28526663250285e-05	0.757738247355547
chr1	155322189	155322936	748	+	exon	RUSC1	0.720337003125316	1	0.79073353778338	1	0.763967339302456	0.994939447936317	0.908406397541052	0.73672704278877	7.16300314668257e-06	4.28526663250285e-05	0.171679354752282
chr1	155324535	155324734	200	+	utr5	RUSC1	0.206909172865693	1	0.177534935749063	1	0.232763091229697	0.994939447936317	-0.262363062181092	0.73672704278877	7.16300314668257e-06	4.28526663250285e-05	-0.999090104969862
chr1	155326726	155327074	349	+	utr3	RUSC1	0.547544808030883	1	0.612910503522794	1	0.665385182725839	0.994939447936317	0.272238434840302	0.73672704278877	7.16300314668257e-06	4.28526663250285e-05	-0.464488607948469
chr1	155562235	155563268	1034	+	exon	ASH1L-AS1	0.97514914117678	1	0.969435196337551	1	0.917284658843351	0.994939447936317	0.753402163354852	0.713977872404395	0.191301705272267	0.323091658284882	0.0394242909504576
chr1	155688110	155689005	896	+	utr5	DAP3	0.798952282562072	1	0.732686875963904	1	0.755833744550275	0.994939447936317	0.262425922385057	-0.234489196924255	0.147178785833484	0.263292209754687	0.496915119309313
chr1	155738212	155738362	151	+	utr3	DAP3	0.978802589621089	1	0.942733658051717	1	0.960054903532145	0.994939447936317	-0.81517717987045	-0.234489196924255	0.147178785833484	0.263292209754687	-0.580687982946195
chr1	155868127	155868227	101	+	exon	SYT11	0.460631434783266	1	0.522758328072086	1	0.703137693536793	0.994939447936317	-0.732620331663609	-0.352516134412566	0.109475972330989	0.207844148104064	-0.380104197251044
chr1	155868327	155868526	200	+	exon	SYT11	0.834329465741761	1	0.903874607084162	1	0.949260250750488	0.994939447936317	-0.694891735492488	-0.352516134412566	0.109475972330989	0.207844148104064	-0.342375601079922
chr1	156054802	156054901	100	+	utr5	LAMTOR2	0.935089251387596	1	0.861906299874083	1	0.992683271620112	0.995328239019502	-0.0849769642775653	0.618373715151904	0.000377491492921682	0.00153367935918775	-0.703350679429469
chr1	156114682	156115181	500	+	utr5	LMNA	0.677681750374061	1	0.607632437834878	1	0.585691238830475	0.994939447936317	0.647865788354449	1.24381861523031	6.68446647455582e-12	1.25622473352974e-10	-0.595952826875859
chr1	156130650	156135291	4642	+	utr3	LMNA	0.423096804906991	1	0.370910590504511	1	0.531868357701976	0.994939447936317	-0.201515421702111	1.24381861523031	6.68446647455582e-12	1.25622473352974e-10	-1.44533403693242
chr1	156135864	156136405	542	+	exon	LMNA	0.51015029747732	1	0.471729735021357	1	0.451090428842363	0.994939447936317	0.368883049417083	1.24381861523031	6.68446647455582e-12	1.25622473352974e-10	-0.874935565813224
chr1	156136904	156137004	101	+	exon	LMNA	0.308401210807298	1	0.259617175833945	1	0.461921517739418	0.994939447936317	-0.112852413371415	1.24381861523031	6.68446647455582e-12	1.25622473352974e-10	-1.35667102860172
chr1	156176955	156177055	101	+	utr3	SEMA4A	0.223453711222877	1	0.0948179968055936	1	0.267494003257948	0.994939447936317	1.31019488667319	1.05762736592192	0.0645499751373202	0.135208404447818	0.252567520751275
chr1	156194082	156194232	151	+	utr5	SLC25A44	0.317614221509591	1	0.271908684298031	1	0.35225622443428	0.994939447936317	-0.512760175709894	-0.301339987099162	0.141690138342277	0.255127540295763	-0.211420188610732
chr1	156199635	156199985	351	+	utr5	SLC25A44	0.595282831907493	1	0.552894187917484	1	0.445181279315643	0.994939447936317	-0.627937220464929	-0.301339987099162	0.141690138342277	0.255127540295763	-0.326597233365767
chr1	156200234	156200334	101	+	exon	SLC25A44	0.893455555594551	1	0.824156698208776	1	0.714747136170084	0.994939447936317	-0.646162522951259	-0.301339987099162	0.141690138342277	0.255127540295763	-0.344822535852097
chr1	156210249	156210548	300	+	utr3	SLC25A44	0.945395965536644	1	0.893793139065605	1	0.741733991918961	0.994939447936317	-0.739036704815493	-0.301339987099162	0.141690138342277	0.255127540295763	-0.437696717716331
chr1	156212546	156212646	101	+	utr3	SLC25A44	0.192757239305711	1	0.230623747893773	1	0.143606534805601	0.994939447936317	-1.36999650792624	-0.301339987099162	0.141690138342277	0.255127540295763	-1.06865652082708
chr1	156236304	156243188	6885	+	utr3	PMF1	0.46397835129422	1	0.407304194176517	1	0.482695104636653	0.994939447936317	-0.334569596955294	0.647847377863192	0.00218489409470004	0.00726173828974609	-0.982416974818485
chr1	156285222	156285716	495	+	utr5	TMEM79	0.639140849102794	1	0.589055594010713	1	0.572993552249356	0.994939447936317	-0.31224400361929	0.302646197254096	0.214256336826272	0.35300173854249	-0.614890200873386
chr1	156291567	156292061	495	+	utr3	TMEM79	0.458812586287778	1	0.423436929959427	1	0.2293057017203	0.994939447936317	-0.791087194824862	0.302646197254096	0.214256336826272	0.35300173854249	-1.09373339207896
chr1	156599061	156599161	101	+	utr3	AL365181.1	0.944257404899164	1	0.889203825844454	1	0.778488949470041	0.994939447936317	-1.49505123838076	-0.870042512156173	0.527847838565329	NA	-0.62500872622459
chr1	156642152	156647026	4875	+	utr5	BCAN	0.755328451493466	1	0.802825108662286	1	0.982990732576633	0.994939447936317	0.388288156844123	1.65984197686505	4.17706861017298e-23	4.22354585245518e-21	-1.27155382002093
chr1	156648664	156648763	100	+	utr3	BCAN	0.33551813737312	1	0.364959964636755	1	0.54962741890447	0.994939447936317	1.63190769324094	1.65984197686505	4.17706861017298e-23	4.22354585245518e-21	-0.0279342836241119
chr1	156652364	156652762	399	+	utr3	BCAN	0.864459945753444	1	0.8011173813599	1	0.830879299064162	0.994939447936317	0.94185297939257	1.65984197686505	4.17706861017298e-23	4.22354585245518e-21	-0.717988997472482
chr1	156658271	156659183	913	+	utr3	BCAN	0.105296748169452	1	0.0820446159808159	1	0.191287336074046	0.994939447936317	0.383072088449955	1.65984197686505	4.17706861017298e-23	4.22354585245518e-21	-1.2767698884151
chr1	156728739	156729185	447	+	utr5	RRNAD1	0.087536925768103	1	0.0763698151409886	1	0.083824134054837	0.994939447936317	-0.14136007716943	1.07808085321813	1.72186494557344e-08	1.70109198774382e-07	-1.21944093038756
chr1	156732011	156732111	101	+	utr5	RRNAD1	0.543077666916124	1	0.569965287058996	1	0.698653666360554	0.994939447936317	0.26980194864923	1.07808085321813	1.72186494557344e-08	1.70109198774382e-07	-0.808278904568904
chr1	156733018	156733495	478	+	exon	RRNAD1	0.3360929749723	1	0.296648707634221	1	0.460714136188992	0.994939447936317	-0.0477674371864881	1.07808085321813	1.72186494557344e-08	1.70109198774382e-07	-1.12584829040462
chr1	156734250	156734448	199	+	exon	RRNAD1	0.132177640188322	1	0.0988124829113588	1	0.157059073771894	0.994939447936317	0.473704610052792	1.07808085321813	1.72186494557344e-08	1.70109198774382e-07	-0.604376243165343
chr1	156767625	156767774	150	+	utr5	PRCC	0.794826736497303	1	0.866824152552259	1	0.855112106649092	0.994939447936317	0.707288427287785	0.65616617698024	1.54587746068712e-05	8.59854412986014e-05	0.0511222503075455
chr1	157993323	157993422	100	+	utr5	KIRREL	0.940722262342738	1	0.967121845202052	1	0.933023476412666	0.994939447936317	-0.782144028411095	0.221782816637124	0.180176306715606	0.308339858381724	-1.00392684504822
chr1	157993622	157993721	100	+	utr5	KIRREL	0.492916277850183	1	0.41576031566659	1	0.475115440511059	0.994939447936317	-0.15714320057934	0.221782816637124	0.180176306715606	0.308339858381724	-0.378926017216464
chr1	158094782	158095280	499	+	utr3	KIRREL	0.357939093215469	1	0.307635655735933	1	0.221198120045277	0.994939447936317	-0.11318068911166	0.221782816637124	0.180176306715606	0.308339858381724	-0.334963505748784
chr1	159016572	159016672	101	+	utr5	IFI16	0.672569250551253	1	0.730256117540429	1	0.780343969838978	0.994939447936317	-0.633786326870782	-0.896231774442212	4.10419913628639e-05	0.000209857874639601	0.26244544757143
chr1	160370680	160371025	346	+	utr5	NHLH1	0.170377056648705	1	0.132800490563305	1	0.169271095039643	0.994939447936317	1.1078793920766	0.866467970781897	0.0981336053389039	0.190342461478556	0.241411421294704
chr1	160400686	160400835	150	+	utr5	VANGL2	0.684209884661671	1	0.61201253851128	1	0.639571967460222	0.994939447936317	-0.383127049351541	-0.146830841128488	0.401246222120288	0.557237547446779	-0.236296208223052
chr1	160416116	160419234	3119	+	exon	VANGL2	0.9352497616116	1	0.996530754235565	1	0.946348941835938	0.994939447936317	0.0688306996972895	-0.146830841128488	0.401246222120288	0.557237547446779	0.215661540825778
chr1	160424152	160425335	1184	+	exon	VANGL2	0.595220919321726	1	0.538255395073813	1	0.435128736229834	0.994939447936317	-0.972123985261127	-0.146830841128488	0.401246222120288	0.557237547446779	-0.825293144132639
chr1	161160758	161161055	298	+	exon	USP21	0.44120080179427	1	0.386829738975617	1	0.448611815759901	0.994939447936317	0.427099901898307	0.621787079411332	0.000808477974945924	0.00302032786581272	-0.194687177513025
chr1	161166460	161166559	100	+	utr5	PPOX	0.435362705840343	1	0.372911235479451	1	0.559053568009651	0.994939447936317	0.16085356300672	0.767105359129302	0.000173575968841578	0.000761986473897486	-0.606251796122582
chr1	161202407	161203511	1105	+	exon	NDUFS2	0.282170673405638	1	0.24207272330334	1	0.376133800688793	0.994939447936317	0.0409270258225062	0.308980911888368	0.0378334488437337	0.0863979416549138	-0.268053886065862
chr1	161229064	161229311	248	+	utr3	TOMM40L	0.772250341730808	1	0.70939166152707	1	0.603990851179121	0.994939447936317	-0.791474985715615	-0.0996198225620846	0.629483007366258	0.756172833995972	-0.69185516315353
chr1	161230250	161230497	248	+	utr3	TOMM40L	0.830906607076102	1	0.773130502185758	1	0.845328646062674	0.994939447936317	-1.64897474722986	-0.0996198225620846	0.629483007366258	0.756172833995972	-1.54935492466778
chr1	161399907	161422175	22269	+	exon	RP11-122G18.12	0.788876979040234	1	0.845288798504195	1	0.786854652963019	0.994939447936317	-0.526750209162708	-0.379958116962255	0.651179610659898	0.774052212470766	-0.146792092200453
chr1	161525034	161525281	248	+	exon	HSPA6	0.863974767007644	1	0.773805741328356	1	0.823818223383259	0.994939447936317	-1.12675372366605	-0.538863636859029	0.678585644721566	0.793931933418534	-0.58789008680702
chr1	161525923	161526219	297	+	exon	HSPA6	0.86538822943638	1	0.762937237625739	1	0.553790872323586	0.994939447936317	-1.9531343501115	-0.538863636859029	0.678585644721566	0.793931933418534	-1.41427071325247
chr1	161605115	161605364	250	+	exon	FCGR2C	0.722910516823635	1	0.628487293939314	1	0.666377464659421	0.994939447936317	-0.874455391841175	-0.131118284126336	0.853303847038636	0.913990399048645	-0.74333710771484
chr1	161606785	161606884	100	+	exon	HSPA7	0.956351733682511	1	0.915272686169167	1	0.827618762965295	0.994939447936317	-0.420783994089501	0.213874610920321	0.766546827684363	0.85775024823807	-0.634658605009822
chr1	161607032	161607131	100	+	exon	HSPA7	0.319164552552969	1	0.181960271855105	1	0.364115881143963	0.994939447936317	0.46115381883904	0.213874610920321	0.766546827684363	0.85775024823807	0.247279207918719
chr1	161607575	161607822	248	+	exon	HSPA7	0.970037835796783	1	0.918691801516054	1	0.942300813802954	0.994939447936317	-0.713465741956206	0.213874610920321	0.766546827684363	0.85775024823807	-0.927340352876527
chr1	161726046	161726794	749	+	exon	FCRLB	0.729120243401637	1	0.663604188082255	1	0.66501078208896	0.994939447936317	-0.0461078050144957	0.806144645395842	0.0176521057457517	0.0451351539173993	-0.852252450410338
chr1	161727396	161727645	250	+	utr3	FCRLB	0.837114249390063	1	0.877233082302247	1	0.851346849733222	0.994939447936317	0.51953896454046	0.806144645395842	0.0176521057457517	0.0451351539173993	-0.286605680855383
chr1	161750100	161751184	1085	+	utr3	DUSP12	0.34676038605965	1	0.319326988062309	1	0.238994925005017	0.994939447936317	-0.807442693827593	-0.421506604201655	0.0421075220378862	0.0945246718918027	-0.385936089625938
chr1	161958678	161958777	100	+	utr3	ATF6	0.920229159893753	1	0.860220082697687	1	0.80600606865672	0.994939447936317	-1.05854910696591	-0.788206814057398	3.07189336689183e-05	0.000161285634916503	-0.270342292908515
chr1	162069774	162069874	101	+	utr5	NOS1AP	0.301473225550131	1	0.296662704302311	1	0.350657382804957	0.994939447936317	0.773977689523654	0.0829882079577873	0.700578159837056	0.810504503030226	0.690989481565867
chr1	162343924	162355234	11311	+	exon	NOS1AP	0.936991446741148	1	0.874060181001915	1	0.921319416738693	0.994939447936317	-0.72776136248582	0.0829882079577873	0.700578159837056	0.810504503030226	-0.810749570443608
chr1	162381960	162384022	2063	+	utr3	C1orf226	0.702383908253004	1	0.627565244732017	1	0.653788860123492	0.994939447936317	-0.550030546678875	-0.0231444084337722	0.890344001987309	0.936911003038223	-0.526886138245103
chr1	164559719	164559869	151	+	utr5	PBX1	0.277606895220785	1	0.310390228332973	1	0.290149593921059	0.994939447936317	-0.0735196541599507	-0.274286785993093	0.135250215098473	0.2459375111935	0.200767131833142
chr1	165827630	165827879	250	+	utr5	UCK2	0.276699200420195	1	0.293362798936452	1	0.119815287626283	0.994939447936317	0.275771476574671	-0.848436447693544	4.68056355332451e-05	0.000235196680466519	1.12420792426822
chr1	166839447	166839547	101	+	utr5	POGK	0.58539426245232	1	0.58596398046189	1	0.667109768614462	0.994939447936317	0.671070248303717	-0.48697649524949	0.0024308327174595	0.00798183324225114	1.15804674355321
chr1	166849247	166850396	1150	+	exon	POGK	0.768263512388819	1	0.697131653404148	1	0.627300015745318	0.994939447936317	-0.900534950032921	-0.48697649524949	0.0024308327174595	0.00798183324225114	-0.413558454783431
chr1	166852595	166852745	151	+	utr3	POGK	0.99584155608828	1	0.933171803568861	1	0.980913979890722	0.994939447936317	-1.21537683999375	-0.48697649524949	0.0024308327174595	0.00798183324225114	-0.728400344744259
chr1	167415730	167415830	101	+	utr3	POU2F1	0.484878076867189	1	0.384887869021375	1	0.321502014698377	0.994939447936317	-0.648634889094449	-0.184230790450316	0.340751635045339	0.497096546698372	-0.464404098644133
chr1	167721715	167722199	485	+	utr5	MPZL1	0.417728179313652	1	0.376750753598853	1	0.3610824797825	0.994939447936317	-0.217935541966149	-1.07118427383449	5.55210002428993e-09	6.05752675902393e-08	0.853248731868344
chr1	167935882	167936031	150	+	exon	DCAF6	0.532174065113262	1	0.470975178594889	1	0.542678693836175	0.994939447936317	-0.0261842897690723	-0.987214928584863	4.40580013044879e-08	4.03262717422336e-07	0.961030638815791
chr1	168225988	168226088	101	+	utr5	SFT2D2	0.71768841233177	1	0.774499394502894	1	0.674221223799108	0.994939447936317	-0.328202321018984	-0.509808874105368	0.010428547429894	0.0286406052024517	0.181606553086384
chr1	168242902	168243002	101	+	utr3	SFT2D2	0.952264450456991	1	0.89948250770266	1	0.983548825940512	0.994939447936317	-0.888126189394757	-0.509808874105368	0.010428547429894	0.0286406052024517	-0.378317315289389
chr1	169106352	169106549	198	+	utr5	ATP1B1	0.795358275805269	1	0.748235314776107	1	0.719495945324648	0.994939447936317	0.79860534150933	-0.356385246076504	0.126598284762305	0.233397300027885	1.15499058758583
chr1	169106697	169106846	150	+	utr5	ATP1B1	0.0410708648873557	1	0.0497250874464143	1	0.000421037997376956	0.116637476015469	1.01908164743789	-0.356385246076504	0.126598284762305	0.233397300027885	1.3754668935144
chr1	170539167	170539266	100	+	utr3	GORAB	0.746121910273332	1	0.781933150150319	1	0.804223817336228	0.994939447936317	-0.566153073618376	-0.505045055158508	0.0116637502486235	0.0315066084415658	-0.0611080184598675
chr1	170663187	170663387	201	+	utr5	PRRX1	0.99304176918977	1	0.952197636563093	1	0.931178149757875	0.994939447936317	-0.814607046284445	-0.701359149964968	5.59238940922115e-05	0.000275298950186048	-0.113247896319477
chr1	170664236	170719752	55517	+	exon	RP1-79C4.4	0.0293627204390003	1	0.0364775694994255	1	0.104677681588378	0.994939447936317	-0.102552808966652	0.224958729693187	0.66394349309443	0.783122826190014	-0.327511538659839
chr1	170726866	170726965	100	+	utr3	PRRX1	0.143976559704632	1	0.166697392792073	1	0.0814795969056237	0.994939447936317	-1.18784813752501	-0.701359149964968	5.59238940922115e-05	0.000275298950186048	-0.486488987560038
chr1	171532543	171532842	300	+	utr3	PRRC2C	0.26907111527221	1	0.329717903855776	1	0.0474737692727609	0.994939447936317	-0.973634185322101	-0.555322124880657	0.000428915572055706	0.00171574195307648	-0.418312060441444
chr1	171541915	171542064	150	+	exon	PRRC2C	0.36290090610581	1	0.418088639863004	1	0.358134024452763	0.994939447936317	-1.29508480544411	-0.555322124880657	0.000428915572055706	0.00171574195307648	-0.739762680563451
chr1	171557758	171557858	101	+	exon	PRRC2C	0.938404440577237	1	0.877091914554036	1	0.872319050319494	0.994939447936317	-0.814246654229724	-0.555322124880657	0.000428915572055706	0.00171574195307648	-0.258924529349066
chr1	171783879	171784476	598	+	exon	METTL13	0.578053800593791	1	0.511286773834543	1	0.570623287684326	0.994939447936317	-0.447181498760629	0.110466327766694	0.521655559882252	0.669009048423447	-0.557647826527323
chr1	171796574	171796823	250	+	utr3	METTL13	0.771404817599434	1	0.710534707641211	1	0.552737773537222	0.994939447936317	-0.917536836177784	0.110466327766694	0.521655559882252	0.669009048423447	-1.02800316394448
chr1	171841498	171841748	251	+	utr5	DNM3	0.652276544333605	1	0.682324458120118	1	0.611324880167464	0.994939447936317	0.626130242406505	-0.342737073387224	0.0729816519451106	0.149155991453962	0.968867315793729
chr1	172532799	172533366	568	+	utr5	SUCO	0.561722614413112	1	0.505486768625313	1	0.440894293938003	0.994939447936317	0.509541213664283	-1.18969805933705	5.47582762919584e-10	7.17353404197024e-09	1.69923927300133
chr1	172609985	172610184	200	+	exon	SUCO	0.357971501614007	1	0.422531745139921	1	0.221251369741392	0.994939447936317	-1.29144449960583	-1.18969805933705	5.47582762919584e-10	7.17353404197024e-09	-0.101746440268787
chr1	173716057	173733802	17746	+	exon	KLHL20	0.742654177166489	1	0.70186053765069	1	0.742531468500936	0.994939447936317	-0.566009713785052	-0.0522969631444485	0.773856403931414	0.863014984023968	-0.513712750640604
chr1	173824603	173824802	200	+	utr5	DARS2	0.842476969966318	1	0.879133938915742	1	0.901656968181496	0.994939447936317	-0.635820106720277	-0.908881839847562	6.6048828633291e-06	3.98123040099409e-05	0.273061733127284
chr1	173868182	173868950	769	+	utr5	ZBTB37	0.824223039307878	1	0.779182671566895	1	0.764336130524871	0.994939447936317	1.46737736144328	-0.0638031087275385	0.737616792841466	0.836906404240307	1.53118047017082
chr1	173870824	173870974	151	+	exon	ZBTB37	0.609005368905203	1	0.539465974685502	1	0.45013285210576	0.994939447936317	-0.907691097269449	-0.0638031087275385	0.737616792841466	0.836906404240307	-0.843887988541911
chr1	174159560	174219127	59568	+	utr5	RABGAP1L	0.0447338360276881	1	0.049551624455846	1	0.0849223919150648	0.994939447936317	0.00725687803351425	-0.68061864838082	0.000477577040456686	0.00188910444669805	0.687875526414335
chr1	177280594	177281088	495	+	exon	BRINP2	0.526672204812735	1	0.485693340258521	1	0.379556979501377	0.994939447936317	0.060362783298509	1.1445548010307	4.54151335673765e-06	2.8228159643307e-05	-1.08419201773219
chr1	177281533	177281681	149	+	utr3	BRINP2	0.420189499428112	1	0.455078557025289	1	0.575583323438706	0.994939447936317	0.195722544979643	1.1445548010307	4.54151335673765e-06	2.8228159643307e-05	-0.94883225605106
chr1	178094141	178094391	251	+	utr5	RASAL2	0.519903285219112	1	0.500386458272875	1	0.484828994422359	0.994939447936317	1.15436133900489	0.194059978308087	0.324590780941029	0.479439794878743	0.960301360696798
chr1	178466069	178473252	7184	+	utr3	RASAL2	0.715479578283652	1	0.667488956791489	1	0.640385547396083	0.994939447936317	-0.0765850818072803	0.194059978308087	0.324590780941029	0.479439794878743	-0.270645060115367
chr1	178545470	178545718	249	+	exon	C1orf220	0.853062359108077	1	0.860407762820553	1	0.906103006688232	0.994939447936317	-0.510035467082392	0.049826685763103	0.940706281582875	0.966607781695067	-0.559862152845495
chr1	179072221	179072520	300	+	utr3	FAM20B	0.584489391193094	1	0.64774300626167	1	0.556966603513542	0.994939447936317	-2.37195436972646	-1.47697316567361	2.7000874673272e-14	7.57184684685232e-13	-0.894981204052848
chr1	179082121	179082749	629	+	utr5	TOR3A	0.746784671904926	1	0.713699116069034	1	0.799479831061051	0.994939447936317	0.27422640244717	0.0117052843300477	0.950843739468857	0.972759671966336	0.262521118117123
chr1	179095201	179095300	100	+	utr3	TOR3A	0.860044674679958	1	0.935549034909878	1	0.970196356642133	0.994939447936317	-1.1926017660024	0.0117052843300477	0.950843739468857	0.972759671966336	-1.20430705033244
chr1	179882291	179882441	151	+	utr5	TOR1AIP1	0.25059598972891	1	0.220640116923729	1	0.0937544788938643	0.994939447936317	0.559038702969523	-1.02462928845732	8.30339776475455e-07	5.97894609359809e-06	1.58366799142685
chr1	179954838	179955087	250	+	utr5	CEP350	0.203791538657778	1	0.212256490182601	1	0.162106644731668	0.994939447936317	1.12783664773423	-0.657230634664068	7.63021846166276e-05	0.000364211026172054	1.7850672823983
chr1	180154934	180155083	150	+	exon	QSOX1	0.55069957558028	1	0.568253342195944	1	0.564800905841029	0.994939447936317	0.516636375508811	0.662385896753639	2.6235202091307e-05	0.000139823693996654	-0.145749521244828
chr1	180196313	180196911	599	+	exon	QSOX1	0.522386066057051	1	0.467044397607614	1	0.370388228929254	0.994939447936317	-0.0673352346438743	0.662385896753639	2.6235202091307e-05	0.000139823693996654	-0.729721131397513
chr1	180197359	180197608	250	+	utr3	QSOX1	0.848028843695913	1	0.906308993008951	1	0.997328353607421	0.997419604657662	0.0280946454825564	0.662385896753639	2.6235202091307e-05	0.000139823693996654	-0.634291251271082
chr1	180632004	180632203	200	+	utr5	XPR1	0.970220621024113	1	0.968777043109825	1	0.974961901182916	0.994939447936317	0.465911815267649	-0.319869484876842	0.0593670248177144	0.12616810869342	0.785781300144491
chr1	180914044	180916740	2697	+	exon	KIAA1614	0.627877111559346	1	0.67038577043267	1	0.593593133237888	0.994939447936317	-0.255644401408952	0.872695623182456	0.000310830114086913	0.00128712712307053	-1.12834002459141
chr1	180928572	180938696	10125	+	exon	KIAA1614	0.962032044351927	1	0.969926890972279	1	0.887983372269815	0.994939447936317	0.464662025882379	0.872695623182456	0.000310830114086913	0.00128712712307053	-0.408033597300078
chr1	180946367	180946517	151	+	utr3	KIAA1614	0.0105198905074707	1	0.00497038837431882	1	0.00155842234805299	0.25236052556138	0.895046299470894	0.872695623182456	0.000310830114086913	0.00128712712307053	0.0223506762884376
chr1	180950365	180950615	251	+	utr3	KIAA1614	0.870651263384422	1	0.819469229219464	1	0.958515022181302	0.994939447936317	0.576190925901138	0.872695623182456	0.000310830114086913	0.00128712712307053	-0.296504697281318
chr1	181060988	181061088	101	+	utr3	MR1	0.121523102264311	1	0.0417968398489676	1	0.0400220153798671	0.994939447936317	0.0808673081863199	-0.45871789495162	0.0625029286115133	0.131701944379822	0.53958520313794
chr1	181088812	181090008	1197	+	utr3	IER5	0.821156797611564	1	0.895851130242326	1	0.727415771716894	0.994939447936317	0.651464147163265	0.744271990696733	0.000488543020992006	0.00192882695565625	-0.0928078435334688
chr1	181090207	181090307	101	+	utr3	IER5	0.578713346526913	1	0.518852722177836	1	0.696008857003041	0.994939447936317	-0.71079711055173	0.744271990696733	0.000488543020992006	0.00192882695565625	-1.45506910124846
chr1	181731212	181737577	6366	+	exon	CACNA1E	0.931126101963415	1	0.87495583387791	1	0.82054358659019	0.994939447936317	1.32631207448488	1.55670272536529	5.09789169818958e-18	2.60177326212114e-16	-0.23039065088041
chr1	181798450	181799099	650	+	utr3	CACNA1E	0.432015620758331	1	0.369567307024434	1	0.223467898574279	0.994939447936317	1.01972869130465	1.55670272536529	5.09789169818958e-18	2.60177326212114e-16	-0.536974034060639
chr1	181799199	181799498	300	+	utr3	CACNA1E	0.712917221240151	1	0.639148412378673	1	0.514580822401746	0.994939447936317	1.32703480811309	1.55670272536529	5.09789169818958e-18	2.60177326212114e-16	-0.229667917252203
chr1	182615254	182615352	99	+	exon	RP11-317P15.4	0.0884130337578501	1	0.0324462799218172	1	0.0788467938257563	0.994939447936317	-0.365798485757625	0.326291775584313	0.58264047619873	0.719514216507572	-0.692090261341937
chr1	182616236	182616482	247	+	exon	RP11-317P15.4	0.302993266380383	1	0.249094664878602	1	0.376467534079041	0.994939447936317	0.0341814047350483	0.326291775584313	0.58264047619873	0.719514216507572	-0.292110370849265
chr1	183023460	183024007	548	+	utr5	LAMC1	0.528592904526833	1	0.568083248084322	1	0.424486957526002	0.994939447936317	-0.172972346715102	-1.29508882003655	1.0481990583996e-19	6.65931065508914e-18	1.12211647332145
chr1	183142608	183142857	250	+	utr3	LAMC1	0.998624632077021	1	0.920299945481303	1	0.87585834313535	0.994939447936317	-2.12892477678551	-1.29508882003655	1.0481990583996e-19	6.65931065508914e-18	-0.833835956748955
chr1	183472316	183472614	299	+	utr5	SMG7	0.666844596106607	1	0.692195060800704	1	0.767333087715477	0.994939447936317	1.18141253954899	0.231423734582306	0.178290068187138	0.30567053005464	0.949988804966681
chr1	183551927	183552026	100	+	utr3	SMG7	0.979266450473155	1	0.969243195430924	1	0.961615729617938	0.994939447936317	0.318314835018416	0.231423734582306	0.178290068187138	0.30567053005464	0.0868911004361098
chr1	183553022	183553122	101	+	utr3	SMG7	0.213218705034361	1	0.258908324341218	1	0.304353475679065	0.994939447936317	0.258089371938818	0.231423734582306	0.178290068187138	0.30567053005464	0.0266656373565126
chr1	183636135	183636234	100	+	utr5	RGL1	0.271150912776854	1	0.221406420400742	1	0.31113299967971	0.994939447936317	-0.859894416789548	0.389483988272091	0.0312796764234673	0.0734565904625685	-1.24937840506164
chr1	183922284	183926449	4166	+	utr3	RGL1	0.832134886804742	1	0.765073035861348	1	0.739491220386291	0.994939447936317	-0.548084934878522	0.389483988272091	0.0312796764234673	0.0734565904625685	-0.937568923150613
chr1	183926746	183926994	249	+	utr3	RGL1	0.791422451838575	1	0.859719657857874	1	0.768590108613632	0.994939447936317	-0.379063158106235	0.389483988272091	0.0312796764234673	0.0734565904625685	-0.768547146378326
chr1	184051727	184051827	101	+	utr5	TSEN15	0.141915410794935	1	0.146271360489444	1	0.136966432416765	0.994939447936317	0.679397523661518	-1.19049136517881	1.77256511112259e-08	1.74717321731109e-07	1.86988888884033
chr1	184387158	184387307	150	+	utr5	C1orf21	0.717792552351435	1	0.743188992742936	1	0.653981259623975	0.994939447936317	-0.231636512331842	-0.654236092407298	0.000850665358075279	0.00316089243151387	0.422599580075456
chr1	186189651	186189750	100	+	exon	HMCN1	0.45735469445684	1	0.440626514388491	1	0.485588775241372	0.994939447936317	-0.515896300020383	-0.566768064171451	0.0112748011772229	0.0306365623206976	0.0508717641510681
chr1	192809039	192810244	1206	+	utr5	RGS2	0.403050060935735	1	0.461634936762634	1	0.353799707455576	0.994939447936317	0.330563238336151	0.0757127875957521	0.766136219610035	0.857424431601607	0.254850450740399
chr1	192811485	192811784	300	+	utr3	RGS2	0.725212113287862	1	0.669002740235901	1	0.567592302730019	0.994939447936317	-0.79205005200569	0.0757127875957521	0.766136219610035	0.857424431601607	-0.867762839601442
chr1	193059472	193060066	595	+	utr5	TROVE2	0.557350260588414	1	0.510056927637723	1	0.57451332936726	0.994939447936317	0.3400392418974	-0.804458298056024	3.26939523783986e-05	0.000170615374939077	1.14449753995342
chr1	193122017	193122215	199	+	utr5	CDC73	0.0344292881397691	1	0.0367079723108418	1	0.0776916370833424	0.994939447936317	0.152263500863281	-1.13691549205301	6.60227872846215e-10	8.56586005872827e-09	1.28917899291629
chr1	197902647	197902788	142	+	utr5	C1orf53	0.0395075962609032	1	0.0240756486368057	1	0.0361755923240714	0.994939447936317	0.48481410932591	0.924456673976773	0.0138757987670669	0.036658866296163	-0.439642564650863
chr1	198157063	198157212	150	+	utr5	NEK7	0.443234695680413	1	0.398634536813801	1	0.548262259052673	0.994939447936317	1.70759914710912	-0.996488747200466	2.67149145229194e-07	2.09449986923959e-06	2.70408789430959
chr1	200739558	200739857	300	+	utr5	CAMSAP2	0.000699447829334194	0.955074747705717	0.000880145748605153	1	3.90999916489691e-06	0.00356152048932547	0.529433051323484	-1.63818425744861	2.06601612708357e-24	2.4719882960555e-22	2.1676173087721
chr1	200891048	200891147	100	+	utr5	C1orf106	0.0610660546473309	1	0.0172039045632207	1	0.129942975177087	0.994939447936317	-0.630556669401203	-0.281580757711064	0.319609184372958	0.474092762526303	-0.348975911690139
chr1	200895061	200900200	5140	+	utr5	C1orf106	0.985867014203214	1	0.954671285999761	1	0.879114997557028	0.994939447936317	-1.32171360663927	-0.281580757711064	0.319609184372958	0.474092762526303	-1.04013284892821
chr1	200908541	200908820	280	+	exon	C1orf106	0.675848908149413	1	0.635784366253474	1	0.478488359673508	0.994939447936317	-1.49020900593779	-0.281580757711064	0.319609184372958	0.474092762526303	-1.20862824822673
chr1	200912052	200913550	1499	+	exon	C1orf106	0.883075646869512	1	0.885506870685162	1	0.817892043276607	0.994939447936317	-1.04971582789503	-0.281580757711064	0.319609184372958	0.474092762526303	-0.768135070183962
chr1	201622985	201623484	500	+	utr5	NAV1	0.946337931299558	1	0.990073157973918	1	0.83114009478679	0.994939447936317	-0.697737047847088	-0.0876473508777983	0.608551158302876	0.740529602578842	-0.61008969696929
chr1	201629476	201648284	18809	+	utr5	NAV1	0.700839195761899	1	0.633931043623308	1	0.747201641865281	0.994939447936317	-0.915912391773659	-0.0876473508777983	0.608551158302876	0.740529602578842	-0.82826504089586
chr1	201648434	201712873	64440	+	utr5	NAV1	0.236872205355764	1	0.257105953163784	1	0.263124247826059	0.994939447936317	0.0743450045472048	-0.0876473508777983	0.608551158302876	0.740529602578842	0.161992355425003
chr1	201781120	201782185	1066	+	exon	NAV1	0.57437263920011	1	0.530011435694125	1	0.546477489792579	0.994939447936317	-0.906261566427015	-0.0876473508777983	0.608551158302876	0.740529602578842	-0.818614215549216
chr1	201782534	201782834	301	+	exon	NAV1	0.876410477756302	1	0.945964096688385	1	0.989580236684583	0.994939447936317	-0.499624109371853	-0.0876473508777983	0.608551158302876	0.740529602578842	-0.411976758494054
chr1	201819934	201820383	450	+	utr3	NAV1	0.749710118977794	1	0.682075623555994	1	0.538959660830699	0.994939447936317	-0.946142406999626	-0.0876473508777983	0.608551158302876	0.740529602578842	-0.858495056121828
chr1	201821730	201821930	201	+	utr3	NAV1	0.935933896885474	1	0.993071218555705	1	0.784922162234828	0.994939447936317	-1.37284845027589	-0.0876473508777983	0.608551158302876	0.740529602578842	-1.28520109939809
chr1	201876069	201876318	250	+	utr3	IPO9	0.745872041127846	1	0.821518245460988	1	0.833588565456324	0.994939447936317	-1.60547214156357	-0.929374213851651	1.00779958514991e-08	1.0470323041666e-07	-0.676097927711918
chr1	201878063	201878212	150	+	utr3	IPO9	0.351387257898602	1	0.383293872076868	1	0.382400921662572	0.994939447936317	-0.952219649718446	-0.929374213851651	1.00779958514991e-08	1.0470323041666e-07	-0.0228454358667946
chr1	201888680	201889029	350	+	utr5	SHISA4	0.416409578936873	1	0.453480820351298	1	0.373387083483817	0.994939447936317	0.117783402411181	0.434194540032716	0.00909108504571108	0.025421280009021	-0.316411137621536
chr1	201982707	201982906	200	+	exon	RNPEP	0.102766154790107	1	0.110304984639195	1	0.0220131625055507	0.978109238889927	0.911017758638577	-0.291080084476048	0.084060509876079	0.167501583354699	1.20209784311462
chr1	202015291	202015391	101	+	utr3	ELF3	0.243454049321315	1	0.101270230412276	1	0.174190322690457	0.994939447936317	-2.31500025914467	-0.523634878052466	0.517189500906857	0.66551414716084	-1.79136538109221
chr1	202015590	202015690	101	+	utr3	ELF3	0.958337730624271	1	0.920572080692199	1	0.878253909540208	0.994939447936317	-2.09314556488829	-0.523634878052466	0.517189500906857	0.66551414716084	-1.56951068683582
chr1	202123207	202123307	101	+	exon	GPR37L1	0.371891477262581	1	0.235812059347592	1	0.35441440017127	0.994939447936317	-0.350787073465318	0.34895667878728	0.321331781351618	0.475702679060339	-0.699743752252599
chr1	202127853	202128153	301	+	exon	GPR37L1	0.160010785569215	1	0.0690004145716696	1	0.157182505195974	0.994939447936317	-0.257316538576924	0.34895667878728	0.321331781351618	0.475702679060339	-0.606273217364204
chr1	202348899	202348999	101	+	exon	PPP1R12B	0.856529829818672	1	0.815627285492661	1	0.883677267689324	0.994939447936317	0.496373784029178	-0.384949538867327	0.0622650072723833	0.131251978234836	0.881323322896505
chr1	203037194	203038949	1756	+	utr5	PPFIA4	0.86373455791774	1	0.801101451093665	1	0.821853036863677	0.994939447936317	0.166962273502807	0.848087801146194	1.43423062884924e-06	9.90032854279682e-06	-0.681125527643387
chr1	203045488	203045869	382	+	utr5	PPFIA4	0.762142387785495	1	0.734237277114205	1	0.779037589457264	0.994939447936317	-0.0603524165102462	0.848087801146194	1.43423062884924e-06	9.90032854279682e-06	-0.908440217656441
chr1	203045968	203048296	2329	+	utr5	PPFIA4	0.5337744795865	1	0.584742770399847	1	0.705674949892125	0.994939447936317	0.0961801833450808	0.848087801146194	1.43423062884924e-06	9.90032854279682e-06	-0.751907617801114
chr1	203056506	203056880	375	+	exon	PPFIA4	0.782497790431919	1	0.717787949577611	1	0.782798345066823	0.994939447936317	0.418740640256037	0.848087801146194	1.43423062884924e-06	9.90032854279682e-06	-0.429347160890157
chr1	203076600	203076749	150	+	utr3	PPFIA4	0.667237319002057	1	0.615547456672332	1	0.704102527603064	0.994939447936317	0.0373374730669506	0.848087801146194	1.43423062884924e-06	9.90032854279682e-06	-0.810750328079244
chr1	203076898	203077048	151	+	utr3	PPFIA4	0.863158374685243	1	0.923078053632202	1	0.891600640567643	0.994939447936317	-0.0913817483699218	0.848087801146194	1.43423062884924e-06	9.90032854279682e-06	-0.939469549516116
chr1	203165160	203165410	251	+	utr3	ADORA1	0.44923613726023	1	0.419826767680383	1	0.311666416022409	0.994939447936317	-0.673127049243037	0.333840913551638	0.167990482226311	0.291751553560847	-1.00696796279468
chr1	203165609	203165709	101	+	utr3	ADORA1	0.997711984682546	1	0.953346238738532	1	0.851024920733401	0.994939447936317	-0.669391681887074	0.333840913551638	0.167990482226311	0.291751553560847	-1.00323259543871
chr1	203165809	203166008	200	+	utr3	ADORA1	0.433643960066871	1	0.417606830994906	1	0.223544151364051	0.994939447936317	-1.1339134757274	0.333840913551638	0.167990482226311	0.291751553560847	-1.46775438927904
chr1	203166108	203166507	400	+	utr3	ADORA1	0.101377113936544	1	0.0893805175525797	1	0.0302192387072694	0.994939447936317	-1.1998423053213	0.333840913551638	0.167990482226311	0.291751553560847	-1.53368321887294
chr1	203166757	203166906	150	+	utr3	ADORA1	0.557062446270747	1	0.518604543265647	1	0.27128886994689	0.994939447936317	-0.921847229411402	0.333840913551638	0.167990482226311	0.291751553560847	-1.25568814296304
chr1	203167006	203167156	151	+	utr3	ADORA1	0.82181456390348	1	0.871813649345712	1	0.979871961277877	0.994939447936317	-1.00451234569745	0.333840913551638	0.167990482226311	0.291751553560847	-1.33835325924908
chr1	203305540	203307437	1898	+	utr5	BTG2	0.387435990414886	1	0.335341253733464	1	0.323077846366437	0.994939447936317	1.47479312449415	1.45891968593649	3.37253617051136e-19	2.02323987477167e-17	0.015873438557664
chr1	203475878	203483308	7431	+	utr5	PRELP	0.309751097681632	1	0.278489955239273	1	0.394331749144314	0.994939447936317	3.12839104603133	3.51796521927797	4.8154912444251e-09	5.33418072301318e-08	-0.389574173246642
chr1	203626810	203627109	300	+	utr5	ATP2B4	0.761481909614146	1	0.703783115714424	1	0.81268119121504	0.994939447936317	-0.915838365369435	-0.634952541472822	2.49146127211151e-05	0.000133346424993702	-0.280885823896613
chr1	203683080	203698237	15158	+	utr5	ATP2B4	0.259336687178131	1	0.224140710615274	1	0.149469013323831	0.994939447936317	-1.50822351057055	-0.634952541472822	2.49146127211151e-05	0.000133346424993702	-0.873270969097728
chr1	203740891	203740991	101	+	utr3	ATP2B4	0.107945794107099	1	0.139596337126142	1	0.178512241596766	0.994939447936317	-0.897925964933098	-0.634952541472822	2.49146127211151e-05	0.000133346424993702	-0.262973423460276
chr1	203798458	203798558	101	+	exon	ZBED6	0.799927827906032	1	0.861594355933501	1	0.850692899241245	0.994939447936317	-0.725195906405291	-0.589048579139402	0.00222117134415413	0.00736979929734208	-0.136147327265889
chr1	203853674	203853824	151	+	utr3	ZC3H11A	0.43167723771245	1	0.500225907722293	1	0.369099242193197	0.994939447936317	-0.724189918017237	-0.319319640694929	0.0384196213912415	0.0875230998416721	-0.404870277322309
chr1	203861701	203861947	247	+	exon	SNRPE	0.644915660092987	1	0.590658581157428	1	0.688445247885452	0.994939447936317	0.621286455507512	-0.24106677902213	0.229242023909783	0.371916042858381	0.862353234529642
chr1	204073115	204074027	913	+	utr5	SOX13	0.975714071814531	1	0.922423218813976	1	0.963455381804547	0.994939447936317	0.761083078842868	0.690589375587557	2.41760786437985e-05	0.000129845437843264	0.0704937032553112
chr1	204078164	204112992	34829	+	utr5	SOX13	0.971707678553183	1	0.923908666729879	1	0.955927737976463	0.994939447936317	-0.287699647738359	0.690589375587557	2.41760786437985e-05	0.000129845437843264	-0.978289023325916
chr1	204116321	204116674	354	+	exon	SOX13	0.433341259407337	1	0.483251224961971	1	0.498803103943754	0.994939447936317	-0.0993804883714354	0.690589375587557	2.41760786437985e-05	0.000129845437843264	-0.789969863958993
chr1	204124801	204126399	1599	+	utr3	SOX13	0.143534588348313	1	0.123255225403214	1	0.0641532908681191	0.994939447936317	-0.290900077651811	0.690589375587557	2.41760786437985e-05	0.000129845437843264	-0.981489453239368
chr1	204549354	204549553	200	+	utr3	MDM4	0.77579892970552	1	0.727326976961903	1	0.674539239219124	0.994939447936317	-1.09530675838393	-0.202669995014334	0.291476945827423	0.443047426232282	-0.892636763369592
chr1	205012840	205016830	3991	+	utr3	NFASC	0.673217306789395	1	0.599929753258635	1	0.604072531926454	0.994939447936317	0.637079451071093	1.22242853288529	2.87133383395187e-14	7.98846905847234e-13	-0.585349081814195
chr1	205017280	205017679	400	+	utr3	NFASC	0.734447191091933	1	0.809820035035195	1	0.835093267255935	0.994939447936317	0.325975243188009	1.22242853288529	2.87133383395187e-14	7.98846905847234e-13	-0.896453289697279
chr1	205018129	205018278	150	+	utr3	NFASC	0.130965549981389	1	0.149864715560398	1	0.21839424183147	0.994939447936317	0.814104221490911	1.22242853288529	2.87133383395187e-14	7.98846905847234e-13	-0.408324311394377
chr1	205073657	205073806	150	+	utr3	CNTN2	0.922173365825375	1	0.948170375977341	1	0.933202410300354	0.994939447936317	0.46414598847451	1.20060768960726	1.64462583947699e-05	9.09378862768059e-05	-0.736461701132747
chr1	205074006	205074455	450	+	utr3	CNTN2	0.144753073943045	1	0.0979468177309114	1	0.119186446005825	0.994939447936317	0.232689658744936	1.20060768960726	1.64462583947699e-05	9.09378862768059e-05	-0.967918030862321
chr1	205228176	205228275	100	+	utr5	TMCC2	0.415333474820163	1	0.277712191627519	1	0.359344004678029	0.994939447936317	-0.382048766479672	0.810853658357965	0.0049560652502521	0.0149661431728081	-1.19290242483764
chr1	205241861	205241960	100	+	exon	TMCC2	0.344763946798542	1	0.233032516138859	1	0.268563504426188	0.994939447936317	0.107090217816711	0.810853658357965	0.0049560652502521	0.0149661431728081	-0.703763440541255
chr1	205257338	205271198	13861	+	exon	TMCC2	0.682508490557252	1	0.623113982160112	1	0.651375755394798	0.994939447936317	0.224177821400353	0.810853658357965	0.0049560652502521	0.0149661431728081	-0.586675836957612
chr1	205531347	205531497	151	+	utr3	CDK18	0.47802555778271	1	0.478642831084941	1	0.555671693858333	0.994939447936317	1.59462704011503	2.00632430190113	1.45478957510523e-14	4.23975684425458e-13	-0.411697261786099
chr1	206454289	206454539	251	+	utr3	SRGAP2	0.538701405241164	1	0.493307009640002	1	0.279886330370687	0.994939447936317	-0.796192639781899	-0.738009181420091	3.4412400688341e-05	0.000178693281802393	-0.0581834583618087
chr1	206458660	206458810	151	+	exon	SRGAP2	0.757544734226443	1	0.83656895634363	1	0.860987540043027	0.994939447936317	-1.10251932384278	-0.738009181420091	3.4412400688341e-05	0.000178693281802393	-0.364510142422686
chr1	206458910	206461298	2389	+	exon	SRGAP2	0.445506429914941	1	0.499689352659103	1	0.484446252961578	0.994939447936317	-0.531129617053204	-0.738009181420091	3.4412400688341e-05	0.000178693281802393	0.206879564366886
chr1	206464044	206464193	150	+	utr3	SRGAP2	0.566751775150352	1	0.638761570080327	1	0.501064682999534	0.994939447936317	-1.13745707486532	-0.738009181420091	3.4412400688341e-05	0.000178693281802393	-0.399447893445234
chr1	206470476	206470675	200	+	utr5	IKBKE	0.617000342747772	1	0.653449363386799	1	0.730187262311464	0.994939447936317	-0.207101288591871	0.441318801884218	0.0441978609250983	0.0984577297004388	-0.648420090476089
chr1	206507729	206507929	201	+	exon	RASSF5	0.272802900420691	1	0.270728808773902	1	0.288923876453655	0.994939447936317	1.49280401568846	0.0293838054990033	0.858258199919718	0.917380855212217	1.46342021018945
chr1	206538282	206557602	19321	+	utr5	RASSF5	0.0554617352414563	1	0.0587808586564259	1	0.0599185068864699	0.994939447936317	0.426982051284072	0.0293838054990033	0.858258199919718	0.917380855212217	0.397598245785069
chr1	206587057	206587256	200	+	utr3	RASSF5	0.720415885323372	1	0.792992598948987	1	0.649469406640897	0.994939447936317	-1.0221287681636	0.0293838054990033	0.858258199919718	0.917380855212217	-1.0515125736626
chr1	206635586	206635734	149	+	utr5	DYRK3	0.629022616556626	1	0.65627793349576	1	0.642265229335027	0.994939447936317	0.813738963315339	-0.426604649655786	0.0508408885295236	0.110870819791449	1.24034361297113
chr1	206684944	206685293	350	+	utr5	MAPKAPK2	0.0027386745087912	1	0.00210925070957098	1	0.000298262065941645	0.0958868679933868	1.47004493869793	0.0427609074768458	0.828582835096664	0.898747104130194	1.42728403122109
chr1	206732685	206732885	201	+	utr3	MAPKAPK2	0.853414884677259	1	0.919602124682683	1	0.877090275981006	0.994939447936317	-0.825204312946311	0.0427609074768458	0.828582835096664	0.898747104130194	-0.867965220423157
chr1	209675468	209676100	633	+	utr3	G0S2	0.258630376112461	1	0.223782568415355	1	0.0699084260783774	0.994939447936317	1.42680184834815	2.3721637981133	2.92030994570047e-10	4.04467622511583e-09	-0.945361949765149
chr1	210328923	210329073	151	+	utr5	HHAT	0.956427416550425	1	0.951995606225668	1	0.889957091012791	0.994939447936317	0.95805562511562	0.485016135453162	0.0831338738854228	0.166044165990017	0.473039489662458
chr1	211372404	211372753	350	+	utr3	TRAF5	0.629108038933238	1	0.577223508987496	1	0.533060582711563	0.994939447936317	-1.19014412440397	-0.708616090447128	0.000604165024304541	0.00232896046687791	-0.481528033956843
chr1	212285537	212286232	696	+	utr5	PPP2R5A	0.681977429663182	1	0.725814200761742	1	0.640724551893541	0.994939447936317	0.51662274903089	-1.14802829578657	7.4171652529572e-09	7.91201030475182e-08	1.66465104481746
chr1	212608777	212608877	101	+	utr5	ATF3	0.314073684135053	1	0.329069850085298	1	0.186692194353521	0.994939447936317	0.633657575872985	-0.286777136116185	0.260426642058429	0.407724232032198	0.92043471198917
chr1	212858255	212858804	550	+	utr5	FLVCR1	0.305229200062059	1	0.271111606064405	1	0.135497653014538	0.994939447936317	-0.424436605816818	-1.07108522406537	5.53082190515313e-07	4.10607760673157e-06	0.646648618248549
chr1	213241993	213242142	150	+	exon	RPS6KC1	0.701731742014605	1	0.765583968134435	1	0.752556728658707	0.994939447936317	-1.77422280643744	-0.875210817496601	7.72211704277692e-07	5.58091391779485e-06	-0.899011988940834
chr1	213988041	213988241	201	+	utr5	PROX1	0.772199871037228	1	0.716791813089433	1	0.844154015959858	0.994939447936317	0.619537164601607	0.927171095286154	6.73302495189034e-07	4.91556469114787e-06	-0.307633930684547
chr1	213997138	213997936	799	+	exon	PROX1	0.943394175644307	1	0.976793867563502	1	0.918736183256992	0.994939447936317	1.01503998186492	0.927171095286154	6.73302495189034e-07	4.91556469114787e-06	0.0878688865787696
chr1	214281252	214281351	100	+	utr5	SMYD2	0.575003948571439	1	0.596794848286746	1	0.57712095658445	0.994939447936317	0.590574730095829	-0.658856012919017	4.07112066019316e-05	0.000208364367059363	1.24943074301485
chr1	215567392	215567492	101	+	utr5	KCTD3	0.240626860208872	1	0.253123645386152	1	0.117054122864611	0.994939447936317	0.957595123877051	-0.537253818828048	0.001298063827071	0.00460669900485194	1.4948489427051
chr1	218285287	218285387	101	+	utr5	RRP15	0.304023994202695	1	0.349075316516346	1	0.300445041743606	0.994939447936317	-0.966003263618259	-1.40074216207034	7.7032465060108e-11	1.19013500717327e-09	0.434738898452083
chr1	218346780	218346928	149	+	exon	TGFB2	0.676346674884131	1	0.746339206765649	1	0.730872738004392	0.994939447936317	-0.125149533188619	-0.61010435044737	0.00140189326034752	0.00492779094958456	0.484954817258751
chr1	218441400	218441549	150	+	utr3	TGFB2	0.633306788922035	1	0.695452968491066	1	0.552879838620593	0.994939447936317	-2.14140135090267	-0.61010435044737	0.00140189326034752	0.00492779094958456	-1.5312970004553
chr1	219173844	219173943	100	+	utr5	LYPLAL1	0.686639684182876	1	0.633196518020525	1	0.70453013128762	0.994939447936317	-0.395161251784901	-1.00388000340447	5.87268935021015e-05	0.000287585517361246	0.60871875161957
chr1	220528282	220528581	300	+	utr5	MARK1	0.172283346793688	1	0.162852655955479	1	0.152664468958064	0.994939447936317	1.29056143246504	-0.667504788212507	0.00090435007711303	0.00333967551625228	1.95806622067755
chr1	220627248	220627440	193	+	exon	HDAC1P2	0.296358506346263	1	0.328440630295095	1	0.300510428783839	0.994939447936317	-0.539830829388413	-0.18977546711616	0.627158217376616	0.754418371740404	-0.350055362272253
chr1	220748574	220748774	201	+	exon	MARC2	0.201241801879553	1	0.14265146649918	1	0.164866662595731	0.994939447936317	1.01148007666413	-0.493499506059555	0.0395321017155146	0.0897441630280423	1.50497958272368
chr1	220879747	220879847	101	+	utr5	HLX	0.401589681503959	1	0.260382701094422	1	0.396535825017979	0.994939447936317	1.20271016534831	1.37646932391143	0.000301793895708853	0.00125404883887354	-0.17375915856312
chr1	220884165	220884463	299	+	exon	HLX	0.851388227832116	1	0.905995513257184	1	0.965585861282863	0.994939447936317	1.09588569998226	1.37646932391143	0.000301793895708853	0.00125404883887354	-0.28058362392917
chr1	220884563	220884662	100	+	exon	HLX	0.607049936566245	1	0.499223536648772	1	0.537652951802596	0.994939447936317	0.869480966315323	1.37646932391143	0.000301793895708853	0.00125404883887354	-0.506988357596105
chr1	220884811	220884910	100	+	utr3	HLX	0.666330711253418	1	0.647080014966872	1	0.812020425410503	0.994939447936317	0.543251951513745	1.37646932391143	0.000301793895708853	0.00125404883887354	-0.833217372397683
chr1	222628891	222628991	101	+	exon	MIA3	0.669931778989274	1	0.723424586819206	1	0.616733630770312	0.994939447936317	-0.796715640650496	-0.609298642730816	0.000172298236377557	0.000757612722920261	-0.187416997919679
chr1	223003902	223004152	251	+	exon	DISP1	0.638216732960208	1	0.579724776555746	1	0.588358163587688	0.994939447936317	-0.612009953904947	0.0568196537115455	0.814725074012473	0.890335595646774	-0.668829607616493
chr1	223005646	223005746	101	+	exon	DISP1	0.719202581956784	1	0.734210994154649	1	0.620309863251472	0.994939447936317	-0.719666964320371	0.0568196537115455	0.814725074012473	0.890335595646774	-0.776486618031917
chr1	223712393	223712842	450	+	utr5	CAPN2	0.965533705896012	1	0.985113600417869	1	0.99324016880323	0.995328239019502	1.03580228012115	0.319100202262615	0.0287160769014828	0.0684210806756539	0.716702077858533
chr1	223752918	223757835	4918	+	exon	CAPN2	0.809111306728441	1	0.734149674084327	1	0.848036126837263	0.994939447936317	-0.0261364530467832	0.319100202262615	0.0287160769014828	0.0684210806756539	-0.345236655309398
chr1	224114137	224114287	151	+	exon	FBXO28	0.710882966669771	1	0.674997735642386	1	0.484090217977061	0.994939447936317	0.996359411404159	-0.438027740218962	0.0187089169160178	0.0475045913251916	1.43438715162312
chr1	224157402	224157702	301	+	utr3	FBXO28	0.565495595422694	1	0.609752861521125	1	0.544060196598947	0.994939447936317	-0.714981700686061	-0.438027740218962	0.0187089169160178	0.0475045913251916	-0.276953960467099
chr1	224183275	224183373	99	+	utr5	DEGS1	0.460306977727452	1	0.405039638623669	1	0.257590809362181	0.994939447936317	-0.210281500541521	-0.835597790480027	6.83049998466844e-06	4.10001332691762e-05	0.625316289938507
chr1	224357050	224357150	101	+	exon	CNIH4	0.852696531406491	1	0.804312968300109	1	0.894295883488122	0.994939447936317	2.30793577292253	-0.836028985597708	2.38322233727771e-05	0.000128094483349014	3.14396475852024
chr1	224434660	224434810	151	+	exon	CNIH3	0.0343353655718413	1	0.0380163163629955	1	0.00322813498827642	0.396462129093881	1.20860225306619	-0.270687802229664	0.171212744340985	0.296153632228077	1.47929005529586
chr1	224739352	224739901	550	+	utr3	CNIH3	0.890535633025861	1	0.958479862896189	1	0.877446523637723	0.994939447936317	-0.81457061230993	-0.270687802229664	0.171212744340985	0.296153632228077	-0.543882810080266
chr1	225825518	225828846	3329	+	utr5	EPHX1	0.67230841898954	1	0.611232800569731	1	0.719291189866672	0.994939447936317	-0.243146922654371	0.254795009470273	0.106591675682703	0.20315618753791	-0.497941932124643
chr1	226871244	226871342	99	+	utr5	PSEN2	0.676969045109254	1	0.733122686957687	1	0.768003710567102	0.994939447936317	-1.08563940956784	0.261498292906039	0.143915714532453	0.258572849243801	-1.34713770247388
chr1	226881974	226883728	1755	+	exon	PSEN2	0.694920455096121	1	0.640654624719003	1	0.742964461648168	0.994939447936317	-0.110069902786843	0.261498292906039	0.143915714532453	0.258572849243801	-0.371568195692882
chr1	226939580	226940374	795	+	utr5	ADCK3	0.937316533750015	1	0.877669286339459	1	0.898478151260865	0.994939447936317	1.31646836906954	1.49601523586695	7.76894617435701e-19	4.42644957029436e-17	-0.17954686679741
chr1	226940574	226961470	20897	+	utr5	ADCK3	0.404469635464104	1	0.372663773510602	1	0.541198980516171	0.994939447936317	0.239233678480212	1.49601523586695	7.76894617435701e-19	4.42644957029436e-17	-1.25678155738674
chr1	226965057	226974884	9828	+	exon	ADCK3	0.943817158198577	1	0.982598585143761	1	0.912120199282372	0.994939447936317	1.09276737748915	1.49601523586695	7.76894617435701e-19	4.42644957029436e-17	-0.403247858377795
chr1	226974984	226982111	7128	+	exon	ADCK3	0.351464755165182	1	0.311991257326082	1	0.378680389676673	0.994939447936317	1.0396891738833	1.49601523586695	7.76894617435701e-19	4.42644957029436e-17	-0.456326061983644
chr1	227677294	227677393	100	+	utr3	ZNF678	0.703769999582931	1	0.709697253165889	1	0.731149700213833	0.994939447936317	0.48641107429047	-0.876174694538738	1.98300868415589e-05	0.000108039610500039	1.36258576882921
chr1	227728689	227732925	4237	+	utr5	SNAP47	0.263110183401676	1	0.224073770821537	1	0.290327208797512	0.994939447936317	-0.288726146503359	0.59675000069331	0.00039800866625357	0.00160462610353859	-0.885476147196669
chr1	227733075	227733274	200	+	exon	SNAP47	0.428408166951203	1	0.371050918335946	1	0.467728677841785	0.994939447936317	0.488230581264865	0.59675000069331	0.00039800866625357	0.00160462610353859	-0.108519419428446
chr1	227733772	227734171	400	+	exon	SNAP47	0.684361535604178	1	0.62315812814041	1	0.671412449167343	0.994939447936317	-0.00430847156601341	0.59675000069331	0.00039800866625357	0.00160462610353859	-0.601058472259324
chr1	227735063	227735312	250	+	utr5	SNAP47	0.232581599910012	1	0.215042411944648	1	0.14972719458923	0.994939447936317	0.0078019875415863	0.59675000069331	0.00039800866625357	0.00160462610353859	-0.588948013151724
chr1	227747987	227759047	11061	+	utr5	SNAP47	0.885391673886987	1	0.814192733178637	1	0.863827722476216	0.994939447936317	-0.00501553463438639	0.59675000069331	0.00039800866625357	0.00160462610353859	-0.601765535327697
chr1	227776927	227781032	4106	+	utr3	SNAP47	0.134071037304236	1	0.110728939719101	1	0.104179332425842	0.994939447936317	-0.315740366714116	0.59675000069331	0.00039800866625357	0.00160462610353859	-0.912490367407427
chr1	228096478	228097200	723	+	utr5	ARF1	0.935901802130624	1	0.979318505178727	1	0.941075894647765	0.994939447936317	-0.365198324971772	0.612638787600284	5.39621350563161e-05	0.000266677949221634	-0.977837112572056
chr1	228097635	228097870	236	+	exon	ARF1	0.300191132907197	1	0.256146020959755	1	0.466395209030282	0.994939447936317	-0.11898194198175	0.612638787600284	5.39621350563161e-05	0.000266677949221634	-0.731620729582035
chr1	228140279	228141237	959	+	utr5	GUK1	0.37871371562303	1	0.425900940475969	1	0.56320799265136	0.994939447936317	0.787168087042257	1.48325495593074	1.28725165217879e-21	1.08719760129312e-19	-0.696086868888482
chr1	228141435	228141784	350	+	utr5	GUK1	0.933257054487167	1	0.997165136990588	1	0.960781666860045	0.994939447936317	0.855568542018093	1.48325495593074	1.28725165217879e-21	1.08719760129312e-19	-0.627686413912647
chr1	228145466	228145714	249	+	utr5	GUK1	0.548145586582733	1	0.488070753368298	1	0.460893250784894	0.994939447936317	0.84614461722599	1.48325495593074	1.28725165217879e-21	1.08719760129312e-19	-0.63711033870475
chr1	228158182	228158531	350	+	exon	GJC2	0.702011993521388	1	0.646882436701127	1	0.673391598016255	0.994939447936317	0.359746191046055	0.980886626650738	0.0231507602133615	0.0571197070357619	-0.621140435604682
chr1	228158780	228159328	549	+	utr3	GJC2	0.950931921886056	1	0.988644678632562	1	0.920330339160839	0.994939447936317	0.885332473357223	0.980886626650738	0.0231507602133615	0.0571197070357619	-0.0955541532935144
chr1	228174838	228175478	641	+	exon	IBA57	0.080302076756214	1	0.064609881378044	1	0.0590550075701028	0.994939447936317	0.463799152095978	0.843709944071501	0.000347554771795581	0.00142359968051758	-0.379910791975523
chr1	228212110	228212360	251	+	exon	OBSCN	0.360006523375682	1	0.999416110417958	1	NA	NA	2.45078373142157	1.52593466992223	2.81961785447016e-10	3.9203427844883e-09	0.924849061499339
chr1	228213479	228213579	101	+	exon	OBSCN	0.846961441399948	1	0.830557336609408	1	0.884748339460642	0.994939447936317	0.415178074263153	1.52593466992223	2.81961785447016e-10	3.9203427844883e-09	-1.11075659565908
chr1	228217417	228219413	1997	+	exon	OBSCN	0.274584892001179	1	0.20389013229206	1	0.244407815892584	0.994939447936317	1.25851630334277	1.52593466992223	2.81961785447016e-10	3.9203427844883e-09	-0.267418366579457
chr1	228264120	228264220	101	+	exon	OBSCN	0.899012549701437	1	0.905415804889887	1	0.91019563287776	0.994939447936317	0.965896292812787	1.52593466992223	2.81961785447016e-10	3.9203427844883e-09	-0.560038377109442
chr1	228283619	228283768	150	+	exon	OBSCN	0.820823440493225	1	0.743089555636548	1	0.877955037735275	0.994939447936317	0.507390755321018	1.52593466992223	2.81961785447016e-10	3.9203427844883e-09	-1.01854391460121
chr1	228291989	228292089	101	+	exon	OBSCN	0.906656025079918	1	0.905995993719196	1	0.918969266479442	0.994939447936317	1.03530980076504	1.52593466992223	2.81961785447016e-10	3.9203427844883e-09	-0.490624869157193
chr1	228293415	228294200	786	+	exon	OBSCN	0.538814192723524	1	0.429010702093389	1	0.513063167907091	0.994939447936317	0.407696376327353	1.52593466992223	2.81961785447016e-10	3.9203427844883e-09	-1.11823829359488
chr1	228294864	228294964	101	+	exon	OBSCN	0.840967978378171	1	0.826296949612313	1	0.928073260383908	0.994939447936317	0.445316825155373	1.52593466992223	2.81961785447016e-10	3.9203427844883e-09	-1.08061784476686
chr1	228321668	228321768	101	+	exon	OBSCN	0.368046747424469	1	0.262652984823967	1	0.348383148569893	0.994939447936317	0.351578442322263	1.52593466992223	2.81961785447016e-10	3.9203427844883e-09	-1.17435622759997
chr1	228321868	228323381	1514	+	exon	OBSCN	0.760814815615494	1	0.673733478823221	1	0.767205659608945	0.994939447936317	0.394355868491641	1.52593466992223	2.81961785447016e-10	3.9203427844883e-09	-1.13157880143059
chr1	228359827	228360227	401	+	utr3	OBSCN	0.845653567076755	1	0.791655098413468	1	0.885334552490597	0.994939447936317	0.70761038319726	1.52593466992223	2.81961785447016e-10	3.9203427844883e-09	-0.818324286724969
chr1	228360527	228361077	551	+	utr3	OBSCN	0.731538251422064	1	0.769998146770884	1	0.828754837522471	0.994939447936317	0.650187844462445	1.52593466992223	2.81961785447016e-10	3.9203427844883e-09	-0.875746825459784
chr1	228395791	228396919	1129	+	exon	RP11-245P10.8	0.851781475927777	1	0.794412845288132	1	0.743071710280349	0.994939447936317	0.304995548464399	NA	NA	NA	NA
chr1	228493068	228493267	200	+	exon	RNF187	0.908102668713279	1	0.829983488997903	1	0.851156851146764	0.994939447936317	0.339145317838072	1.13543814154629	2.53965531248723e-12	5.18942660958609e-11	-0.796292823708217
chr1	228494124	228494423	300	+	utr3	RNF187	0.815336143904402	1	0.896685475759829	1	0.986410462427945	0.994939447936317	0.884272921850382	1.13543814154629	2.53965531248723e-12	5.18942660958609e-11	-0.251165219695906
chr1	228650488	228650587	100	+	exon	DUSP5P1	0.146486702034193	1	0.0497148112202782	1	0.11537362714447	0.994939447936317	-1.17318200185963	-0.223825157619331	0.615756549590486	0.746120671122443	-0.949356844240297
chr1	228650934	228651033	100	+	exon	DUSP5P1	0.590663291881796	1	0.582120362772209	1	0.403722120214022	0.994939447936317	-1.36066500715433	-0.223825157619331	0.615756549590486	0.746120671122443	-1.136839849535
chr1	228735474	228735772	299	+	utr5	RHOU	0.626096110727262	1	0.654190100521868	1	0.505242120397942	0.994939447936317	0.7545738074452	-0.274159682811645	0.158047444995227	0.27825290794263	1.02873349025685
chr1	228743440	228743689	250	+	exon	RHOU	0.588960668421358	1	0.537734197639936	1	0.493952309597206	0.994939447936317	-0.922287429445699	-0.274159682811645	0.158047444995227	0.27825290794263	-0.648127746634054
chr1	229271161	229271309	149	+	utr5	RAB4A	0.30494012331828	1	0.284232879190218	1	0.307881758631836	0.994939447936317	1.39084279227743	-0.683787530691214	0.000761964058544241	0.00286444753514877	2.07463032296864
chr1	229635172	229635420	249	+	exon	URB2	0.594862600826641	1	0.551212904859474	1	0.312799224898005	0.994939447936317	-0.524471234504764	-0.214563218077389	0.322326739806655	0.476847849650771	-0.309908016427374
chr1	229635866	229636065	200	+	exon	URB2	0.796797495889678	1	0.743375088492969	1	0.666247148660685	0.994939447936317	-1.06282577375639	-0.214563218077389	0.322326739806655	0.476847849650771	-0.848262555679001
chr1	229636214	229636412	199	+	exon	URB2	0.9269565391415	1	0.9865419827489	1	0.951168255816776	0.994939447936317	-0.326741797645669	-0.214563218077389	0.322326739806655	0.476847849650771	-0.11217857956828
chr1	229637106	229637255	150	+	exon	URB2	0.949199841485317	1	0.892104918063923	1	0.981553369820141	0.994939447936317	-1.01151144733669	-0.214563218077389	0.322326739806655	0.476847849650771	-0.796948229259298
chr1	229637850	229638147	298	+	exon	URB2	0.294133251066719	1	0.263869726633031	1	0.238438801045617	0.994939447936317	-0.420088623959785	-0.214563218077389	0.322326739806655	0.476847849650771	-0.205525405882395
chr1	230067270	230067370	101	+	utr5	GALNT2	0.0240355275314709	1	0.0229996714104774	1	0.0132834107620205	0.846689558345084	0.761336724392282	0.191580094311934	0.21959316038193	0.360059355820081	0.569756630080348
chr1	230279327	230279427	101	+	exon	GALNT2	0.594521490618477	1	0.527310843469191	1	0.653264862068046	0.994939447936317	-0.427809913754784	0.191580094311934	0.21959316038193	0.360059355820081	-0.619390008066718
chr1	230279577	230279926	350	+	utr3	GALNT2	0.466959021783605	1	0.534210971609132	1	0.467632406325538	0.994939447936317	-0.080433729495205	0.191580094311934	0.21959316038193	0.360059355820081	-0.272013823807139
chr1	230979080	230979180	101	+	utr5	ARV1	0.801243381528783	1	0.73586412999527	1	0.796614371957176	0.994939447936317	-0.547234551789271	-0.680420469380142	0.000689313777597283	0.0026118491956567	0.133185917590871
chr1	231337203	231337848	646	+	utr5	SPRTN	0.397385284421709	1	0.347136721948079	1	0.201939396827584	0.994939447936317	0.761488528901577	-0.686916054549228	0.000919217976509034	0.00338819058019426	1.4484045834508
chr1	231338295	231338444	150	+	utr5	SPRTN	0.328925442127287	1	0.283035873888665	1	0.39528768869572	0.994939447936317	-0.465052512127278	-0.686916054549228	0.000919217976509034	0.00338819058019426	0.22186354242195
chr1	231616880	231694293	77414	+	utr3	TSNAX-DISC1	0.8934733711571	1	0.953032674504415	1	0.66155539517995	0.994939447936317	-0.201993884263489	4.6453424380742	0.0649204438365053	NA	-4.84733632233769
chr1	231694439	231694738	300	+	utr3	TSNAX-DISC1	0.998065283822096	1	0.93895491524033	1	0.93607536686478	0.994939447936317	-0.252252328924228	4.6453424380742	0.0649204438365053	NA	-4.89759476699843
chr1	231767147	231767246	100	+	utr3	TSNAX-DISC1	0.978668168665035	1	0.942966463671293	1	0.95359433884167	0.994939447936317	-0.173310014261117	4.6453424380742	0.0649204438365053	NA	-4.81865245233532
chr1	232026551	232036837	10287	+	utr3	DISC1	0.951343591904549	1	0.974919231131178	1	0.936407407659711	0.994939447936317	0.650573953441942	-0.585653443221356	0.0313947420817336	0.0736866347225693	1.2362273966633
chr1	232805585	232805882	298	+	exon	MAP10	0.461848573475652	1	0.403089419252684	1	0.442712877161145	0.994939447936317	1.64787016844817	0.396630292384951	0.222098049816553	0.363364152149735	1.25123987606322
chr1	232805981	232806130	150	+	exon	MAP10	0.287927617247459	1	0.311957028997695	1	0.222360577405124	0.994939447936317	1.3368844082659	0.396630292384951	0.222098049816553	0.363364152149735	0.940254115880949
chr1	232976568	232976867	300	+	utr3	NTPCR	0.622651179987256	1	0.669151923391335	1	0.6381510800336	0.994939447936317	1.225402321336	0.624700765582158	0.00117815871046977	0.00422547945834929	0.60070155575384
chr1	233382410	233382609	200	+	exon	RP5-862P8.2	0.207638158676443	1	0.125612769960381	1	0.232001957488783	0.994939447936317	0.143647908195633	0.637226632811225	0.242267899961578	0.38744514453646	-0.493578724615591
chr1	234214292	234214392	101	+	utr5	SLC35F3	0.161772601762284	1	0.0759566746930504	1	0.575805192623105	0.994939447936317	1.41378737321414	0.666626160893381	0.435079775549321	0.58869844355128	0.74716121232076
chr1	234214542	234231484	16943	+	exon	SLC35F3	0.232537856115413	1	0.139694945150917	1	0.190329615890426	0.994939447936317	1.57098327275922	0.666626160893381	0.435079775549321	0.58869844355128	0.904357111865838
chr1	234373601	234373702	102	+	utr5	COA6	0.0899926666974264	1	0.0773507459033978	1	0.183660794294771	0.994939447936317	-0.272616696589049	-0.508094997043094	0.0173919450169704	0.0445651778501477	0.235478300454045
chr1	234607354	234609483	2130	+	exon	RP4-781K5.2	0.711332787533734	1	0.804534489451696	1	0.710623265121425	0.994939447936317	1.06906836689769	NA	NA	NA	NA
chr1	236142554	236142701	148	+	utr5	GPR137B	0.154858198317648	1	0.111722382471637	1	0.153228687191008	0.994939447936317	1.56869506028909	-0.530953391314233	0.045909057761777	0.101638916222799	2.09964845160332
chr1	236543198	236543297	100	+	exon	LGALS8	0.216786199798388	1	0.128586807653949	1	0.228530416748364	0.994939447936317	-0.790349843930027	-0.865279308583128	4.75111170508362e-05	0.000238519097418149	0.0749294646531006
chr1	236751520	236751619	100	+	exon	ACTN2	0.820624091972056	1	0.827561823743284	1	0.943556692122641	0.994939447936317	1.6522181980933	2.37562581250361	4.30472632838864e-18	2.21796389795469e-16	-0.72340761441031
chr1	236894355	236894505	151	+	exon	MTR	0.964184617685192	1	0.904901935913899	1	0.963120260582552	0.994939447936317	0.0775718342848403	-0.30692964879887	0.071129822476095	0.146315471505984	0.38450148308371
chr1	236898045	236898195	151	+	utr3	MTR	0.663079071441592	1	0.717324205751351	1	0.665841829822905	0.994939447936317	-0.879237852321038	-0.30692964879887	0.071129822476095	0.146315471505984	-0.572308203522169
chr1	236901088	236901238	151	+	utr3	MTR	0.289981943225481	1	0.243095714484778	1	0.271414967072396	0.994939447936317	-1.19510820031395	-0.30692964879887	0.071129822476095	0.146315471505984	-0.888178551515083
chr1	239386615	239386764	150	+	exon	CHRM3	0.653489604706681	1	0.5895225093987	1	0.543336375268977	0.994939447936317	0.188955957939312	1.21580154302526	0.000322385550166198	0.00132859119669526	-1.02684558508595
chr1	239386964	239387213	250	+	exon	CHRM3	0.796478121136974	1	0.810856970894207	1	0.909684220220542	0.994939447936317	1.95880438823137	1.21580154302526	0.000322385550166198	0.00132859119669526	0.743002845206108
chr1	239908520	239908919	400	+	exon	CHRM3	0.627489318586864	1	0.576758151144264	1	0.602145180420796	0.994939447936317	1.66240853184065	1.21580154302526	0.000322385550166198	0.00132859119669526	0.446606988815389
chr1	239909218	239909318	101	+	utr3	CHRM3	0.69557661006191	1	0.655658114445555	1	0.867486041212381	0.994939447936317	0.415359417998415	1.21580154302526	0.000322385550166198	0.00132859119669526	-0.800442125026846
chr1	240091896	240123198	31303	+	utr5	FMN2	0.389854407309617	1	0.415278368266597	1	0.221013419465102	0.994939447936317	0.781524728764909	0.438109501689856	0.0370226560060199	0.0848161836402139	0.343415227075053
chr1	240188249	240207134	18886	+	exon	FMN2	0.71163489362568	1	0.659635370934276	1	0.804847797732822	0.994939447936317	-1.06004531907128	0.438109501689856	0.0370226560060199	0.0848161836402139	-1.49815482076113
chr1	241848266	241848743	478	+	utr5	EXO1	0.633622628745263	1	0.584277235875587	1	0.555530243827266	0.994939447936317	-1.89981103987226	-2.33978955519655	4.18962052790079e-29	9.20733237851013e-27	0.439978515324286
chr1	243256034	243256133	100	+	utr5	SDCCAG8	0.691837641933072	1	0.62401242368575	1	0.682799585860421	0.994939447936317	0.0342973771145673	-0.250308638523943	0.2041353168187	0.33976136339641	0.28460601563851
chr1	243378802	243415739	36938	+	exon	SDCCAG8	0.810718119120407	1	0.860667767999367	1	0.689829226081642	0.994939447936317	-0.724239826855595	-0.250308638523943	0.2041353168187	0.33976136339641	-0.473931188331652
chr1	244053966	244055301	1336	+	exon	ZBTB18	0.942532646252556	1	0.853801526770547	1	0.831249289536359	0.994939447936317	-0.758696151389681	-0.499495013236604	0.0110295733518105	0.0300574365782543	-0.259201138153077
chr1	244653084	244653331	248	+	utr5	DESI2	0.309598387494002	1	0.325487094345103	1	0.155927801685865	0.994939447936317	0.955955264915838	-0.981994982526732	6.43325988548805e-09	6.93459049818599e-08	1.93795024744257
chr1	244835471	244835669	199	+	utr5	COX20	0.590870270130021	1	0.530218349268806	1	0.647117975551084	0.994939447936317	-0.38887539756832	-0.239786447633257	0.454959898620229	0.607017181054633	-0.149088949935062
chr1	244970153	245002125	31973	+	utr5	EFCAB2	0.00838153572297456	1	0.011874767834098	1	0.054539531560939	0.994939447936317	0.089962224664365	-0.84519832333239	0.000809249732957949	0.00302216256263488	0.935160547996755
chr1	245091101	245091350	250	+	exon	EFCAB2	0.720192572600692	1	0.650006292533318	1	0.707078521233055	0.994939447936317	-0.849482281101792	-0.84519832333239	0.000809249732957949	0.00302216256263488	-0.00428395776940227
chr1	245685720	245685819	100	+	exon	KIF26B	0.153481264991786	1	0.0807991088254983	1	0.156179107034583	0.994939447936317	2.90369582460568	1.84623599729104	4.84150617709544e-05	0.000242661202085419	1.05745982731464
chr1	245686567	245686667	101	+	exon	KIF26B	0.687095015864922	1	0.599457880237512	1	0.727986537976706	0.994939447936317	1.96063355577259	1.84623599729104	4.84150617709544e-05	0.000242661202085419	0.114397558481553
chr1	245686766	245686966	201	+	exon	KIF26B	0.48592862285187	1	0.401838010862921	1	0.542458573764575	0.994939447936317	1.70481897967891	1.84623599729104	4.84150617709544e-05	0.000242661202085419	-0.141417017612127
chr1	245687414	245687514	101	+	exon	KIF26B	0.791037452793268	1	0.725020152598549	1	0.867995887228938	0.994939447936317	1.34491301767109	1.84623599729104	4.84150617709544e-05	0.000242661202085419	-0.501322979619954
chr1	245688062	245688311	250	+	exon	KIF26B	0.419360914086432	1	0.366646669543154	1	0.44387347657052	0.994939447936317	2.46806295686925	1.84623599729104	4.84150617709544e-05	0.000242661202085419	0.62182695957821
chr1	245702604	245702703	100	+	utr3	KIF26B	0.171886560303714	1	0.0734844466045918	1	0.201266353259336	0.994939447936317	2.13799530216748	1.84623599729104	4.84150617709544e-05	0.000242661202085419	0.291759304876436
chr1	246566494	246566693	200	+	utr5	CNST	0.474382281915649	1	0.410823043220119	1	0.509133303970417	0.994939447936317	1.19313292379341	0.489844562958642	0.00624228256600329	0.0182918083546908	0.703288360834771
chr1	246591763	246591863	101	+	exon	CNST	0.566571224265175	1	0.616378649396123	1	0.681729280281248	0.994939447936317	0.273857817320542	0.489844562958642	0.00624228256600329	0.0182918083546908	-0.2159867456381
chr1	246647184	246647582	399	+	exon	CNST	0.639708298531016	1	0.716167544379922	1	0.579507348376775	0.994939447936317	0.71828593718244	0.489844562958642	0.00624228256600329	0.0182918083546908	0.228441374223797
chr1	246647682	246647781	100	+	exon	CNST	0.568431444311386	1	0.626879081214614	1	0.629223004049785	0.994939447936317	0.372438799379272	0.489844562958642	0.00624228256600329	0.0182918083546908	-0.11740576357937
chr1	246724390	246724587	198	+	utr5	SCCPDH	0.379533981051973	1	0.35171096962765	1	0.216682051299356	0.994939447936317	0.0958193847802837	-1.20482365113374	1.89310331083947e-09	2.26384042229592e-08	1.30064303591403
chr1	248838310	248838509	200	+	utr5	ZNF672	0.905153034421142	1	0.949223454707817	1	0.914941752544933	0.994939447936317	0.815580269981222	0.787167109440382	1.50823379376017e-05	8.40652981786048e-05	0.0284131605408402
chr1	248847223	248848520	1298	+	utr5	ZNF672	0.887275436430066	1	0.94654848540587	1	0.920983389817161	0.994939447936317	0.526142843794884	0.787167109440382	1.50823379376017e-05	8.40652981786048e-05	-0.261024265645498
chr1	248916691	248916987	297	+	exon	PGBD2	0.478633908523361	1	0.430453049458154	1	0.381367966152042	0.994939447936317	-0.891264672962273	-0.282816972081856	0.326037533343803	0.480941329627231	-0.608447700880417
chr1	248917282	248917480	199	+	utr5	PGBD2	0.659508427934051	1	0.691325981726674	1	0.815131558840227	0.994939447936317	-0.884734922867969	-0.282816972081856	0.326037533343803	0.480941329627231	-0.601917950786113
chr1	248917677	248917776	100	+	exon	PGBD2	0.250474361740492	1	0.268729301933174	1	0.147652375586337	0.994939447936317	-0.756510057745289	-0.282816972081856	0.326037533343803	0.480941329627231	-0.473693085663433
chr1	248918022	248918318	297	+	exon	PGBD2	0.925391724635981	1	0.987247860497427	1	0.98311418090336	0.994939447936317	-0.507468703562168	-0.282816972081856	0.326037533343803	0.480941329627231	-0.224651731480312
chr1	827376	827473	98	-	exon	LINC00115	0.98673222858405	1	0.987355000301211	1	0.875082032182303	0.994939447936317	0.673144762524629	0.816803735630659	0.342825283880191	0.499420193379848	-0.14365897310603
chr1	917063	917213	151	-	exon	RP11-54O7.3	0.0989070900105551	1	0.0444550958365302	1	0.079201482946489	0.994939447936317	-0.131950570265933	0.714172670972189	0.0259664457343427	0.0629490479266703	-0.846123241238122
chr1	917310	917409	100	-	exon	RP11-54O7.3	0.945804199974121	1	0.973174664369769	1	0.946163785988357	0.994939447936317	0.0594940484879158	0.714172670972189	0.0259664457343427	0.0629490479266703	-0.654678622484273
chr1	917654	918101	448	-	exon	RP11-54O7.3	0.891943414418859	1	0.927459677737259	1	0.966986872467082	0.994939447936317	0.299845889157603	0.714172670972189	0.0259664457343427	0.0629490479266703	-0.414326781814586
chr1	919484	920720	1237	-	exon	RP11-54O7.3	0.980059531209432	1	0.968876542813243	1	0.977388545083105	0.994939447936317	-0.146648467147561	0.714172670972189	0.0259664457343427	0.0629490479266703	-0.86082113811975
chr1	944354	944453	100	-	utr3	NOC2L	0.592520075707735	1	0.553284964399702	1	0.539668762510995	0.994939447936317	-0.0463130430349275	0.684592766927436	1.81810401387412e-05	9.99145346945829e-05	-0.730905809962363
chr1	944653	945143	491	-	utr3	NOC2L	0.799523983983666	1	0.861328961566467	1	0.920473046677214	0.994939447936317	0.046230778375182	0.684592766927436	1.81810401387412e-05	9.99145346945829e-05	-0.638361988552254
chr1	956908	957280	373	-	exon	NOC2L	0.261319839529922	1	0.220407765637508	1	0.303455492180953	0.994939447936317	-0.517189836023601	0.684592766927436	1.81810401387412e-05	9.99145346945829e-05	-1.20178260295104
chr1	1063093	1063288	196	-	exon	RP11-54O7.18	0.9973341347382	1	0.954626369271369	1	0.951981063284808	0.994939447936317	1.05921225541237	1.95042079623192	0.0155095273047155	0.0403124172775354	-0.891208540819546
chr1	1082266	1082963	698	-	utr3	C1orf159	0.379297696704587	1	0.333815861738286	1	0.243410597682637	0.994939447936317	-0.0606412422691026	1.22801437101598	6.01230377052244e-09	6.51670791674594e-08	-1.28865561328508
chr1	1203655	1204160	506	-	utr3	TNFRSF18	0.964999631908364	1	0.925555807011724	1	0.797026994905047	0.994939447936317	0.525377166509472	2.44249712137367	0.135800098555581	NA	-1.9171199548642
chr1	1217156	1217750	595	-	utr3	SDF4	0.497865726885573	1	0.536724520123279	1	0.643813525192538	0.994939447936317	-0.58564713153118	0.100279958537145	0.537796540494142	0.682489192895077	-0.685927090068326
chr1	1218552	1218750	199	-	utr3	SDF4	0.674979088176592	1	0.62875124207404	1	0.528156785475316	0.994939447936317	-1.22367332710788	0.100279958537145	0.537796540494142	0.682489192895077	-1.32395328564502
chr1	1218850	1218949	100	-	exon	SDF4	0.27931493476923	1	0.240983977955594	1	0.333287996188302	0.994939447936317	-1.30953954567026	0.100279958537145	0.537796540494142	0.682489192895077	-1.40981950420741
chr1	1223892	1231981	8090	-	utr5	SDF4	0.229867125310447	1	0.198107847255234	1	0.13334794314798	0.994939447936317	-0.981363725075782	0.100279958537145	0.537796540494142	0.682489192895077	-1.08164368361293
chr1	1255050	1255446	397	-	utr3	UBE2J2	0.665439753709526	1	0.726850288808651	1	0.826029110326354	0.994939447936317	0.0824892515302656	0.49239260989381	0.00298071329005898	0.00954723708030939	-0.409903358363545
chr1	1273141	1273439	299	-	utr5	UBE2J2	0.526024956495499	1	0.462258248496779	1	0.515082040596798	0.994939447936317	0.263669422700354	0.49239260989381	0.00298071329005898	0.00954723708030939	-0.228723187193456
chr1	1273736	1273835	100	-	utr5	UBE2J2	0.0219365230923516	1	0.0240461305904562	1	0.00167072571140426	0.262760681848983	1.71353633250449	0.49239260989381	0.00298071329005898	0.00954723708030939	1.22114372261067
chr1	1293670	1294778	1109	-	exon	ACAP3	0.895678819088174	1	0.933181864152864	1	0.952742977856647	0.994939447936317	1.56216618466651	1.85026804758439	4.8138504301084e-28	8.78609294180039e-26	-0.288101862917885
chr1	1299822	1301487	1666	-	utr3	ACAP3	0.531833296141845	1	0.473903334404833	1	0.52613534796557	0.994939447936317	0.511983342688525	1.85026804758439	4.8138504301084e-28	8.78609294180039e-26	-1.33828470489587
chr1	1305534	1305633	100	-	exon	ACAP3	0.788385266245113	1	0.826908975748659	1	0.865641349672483	0.994939447936317	1.39368134471932	1.85026804758439	4.8138504301084e-28	8.78609294180039e-26	-0.456586702865077
chr1	1307353	1307838	486	-	utr5	ACAP3	0.374608087994132	1	0.402972411576949	1	0.148346096783902	0.994939447936317	1.2728977856197	1.85026804758439	4.8138504301084e-28	8.78609294180039e-26	-0.577370261964693
chr1	1307987	1309509	1523	-	utr5	ACAP3	0.479690100763101	1	0.501299654482747	1	0.443338879544129	0.994939447936317	1.10868212793146	1.85026804758439	4.8138504301084e-28	8.78609294180039e-26	-0.741585919652938
chr1	1311734	1311884	151	-	utr3	CPSF3L	0.468333690625971	1	0.509072038288289	1	0.674912400639057	0.994939447936317	0.288692403702378	1.12281629763033	5.16434138439172e-13	1.1720170747697e-11	-0.834123893927951
chr1	1312304	1313738	1435	-	utr3	CPSF3L	0.651457745621593	1	0.584974629647421	1	0.601925674595359	0.994939447936317	0.250207243043098	1.12281629763033	5.16434138439172e-13	1.1720170747697e-11	-0.872609054587232
chr1	1313937	1314834	898	-	utr3	CPSF3L	0.915123786582202	1	0.999200592083928	1	0.994641799719337	0.995780563457796	0.56627384202976	1.12281629763033	5.16434138439172e-13	1.1720170747697e-11	-0.55654245560057
chr1	1315083	1315581	499	-	utr3	CPSF3L	0.923162019522174	1	0.850634283984817	1	0.85302600115086	0.994939447936317	0.209940031812336	1.12281629763033	5.16434138439172e-13	1.1720170747697e-11	-0.912876265817994
chr1	1315681	1316239	559	-	exon	CPSF3L	0.856299129707627	1	0.793686579163076	1	0.82262216252126	0.994939447936317	-0.122097301795735	1.12281629763033	5.16434138439172e-13	1.1720170747697e-11	-1.24491359942607
chr1	1318862	1319659	798	-	utr3	CPSF3L	0.977162314132037	1	0.890524915800633	1	0.863650075251778	0.994939447936317	0.431487809433072	1.12281629763033	5.16434138439172e-13	1.1720170747697e-11	-0.691328488197258
chr1	1320904	1321964	1061	-	utr3	CPSF3L	0.159499033752281	1	0.142405675878228	1	0.168641568485542	0.994939447936317	-0.0494027318856691	1.12281629763033	5.16434138439172e-13	1.1720170747697e-11	-1.172219029516
chr1	1335524	1335672	149	-	utr3	DVL1	0.0926814725525468	1	0.115280121300421	1	0.186984963606147	0.994939447936317	0.973699157146845	1.32487129363961	1.76169792261992e-15	6.05130592654947e-14	-0.351172136492769
chr1	1335969	1337987	2019	-	utr3	DVL1	0.88597303286205	1	0.94721395953993	1	0.951776618464379	0.994939447936317	0.67508560825111	1.32487129363961	1.76169792261992e-15	6.05130592654947e-14	-0.649785685388503
chr1	1338553	1339334	782	-	exon	DVL1	0.0694162962863499	1	0.0552824906091374	1	0.108873019181064	0.994939447936317	0.122666576296172	1.32487129363961	1.76169792261992e-15	6.05130592654947e-14	-1.20220471734344
chr1	1340501	1341862	1362	-	exon	DVL1	0.540852075871982	1	0.51787919039399	1	0.467463621685163	0.994939447936317	0.463668295847932	1.32487129363961	1.76169792261992e-15	6.05130592654947e-14	-0.861202997791681
chr1	1342110	1349053	6944	-	exon	DVL1	0.523834952664839	1	0.473331485991723	1	0.581545532998058	0.994939447936317	0.349201551870684	1.32487129363961	1.76169792261992e-15	6.05130592654947e-14	-0.975669741768929
chr1	1353086	1353284	199	-	utr3	MXRA8	0.445393867282313	1	0.465807432706332	1	0.352681964736338	0.994939447936317	0.804674698923271	1.45107430627597	1.27133353339954e-08	1.29459623209578e-07	-0.646399607352699
chr1	1361281	1361628	348	-	utr5	MXRA8	0.15052668014303	1	0.163101293615781	1	0.102463425173775	0.994939447936317	0.160832809390584	1.45107430627597	1.27133353339954e-08	1.29459623209578e-07	-1.29024149688539
chr1	1373828	1374514	687	-	exon	AURKAIP1	0.422161589742894	1	0.368737769370866	1	0.509114562083505	0.994939447936317	0.22844092196104	1.2630335413746	3.12749044201522e-14	8.63267545369328e-13	-1.03459261941356
chr1	1374759	1375299	541	-	utr5	AURKAIP1	0.245210431034911	1	0.26143102091542	1	0.116094310894402	0.994939447936317	0.984606070495552	1.2630335413746	3.12749044201522e-14	8.63267545369328e-13	-0.278427470879047
chr1	1386061	1386261	201	-	exon	CCNL2	0.866199102527463	1	0.931499076528489	1	0.943469931356844	0.994939447936317	-0.219400028559577	0.119192047324509	0.427503271659911	0.581625897772552	-0.338592075884086
chr1	1386961	1387261	301	-	utr3	CCNL2	0.954217513816082	1	0.8662341909687	1	0.866617160110597	0.994939447936317	-0.10603543988725	0.119192047324509	0.427503271659911	0.581625897772552	-0.225227487211759
chr1	1387511	1387989	479	-	utr3	CCNL2	0.718094983972344	1	0.651260845826362	1	0.846680838692752	0.994939447936317	0.0787337427086467	0.119192047324509	0.427503271659911	0.581625897772552	-0.0404583046158622
chr1	1391372	1391522	151	-	utr3	CCNL2	0.868701057717615	1	0.950394935827464	1	0.972841319826274	0.994939447936317	-0.31395420882007	0.119192047324509	0.427503271659911	0.581625897772552	-0.433146256144579
chr1	1399078	1399328	251	-	utr5	CCNL2	0.27146290812525	1	0.286536372495203	1	0.299784707418964	0.994939447936317	0.988276507875287	0.119192047324509	0.427503271659911	0.581625897772552	0.869084460550778
chr1	1419068	1419517	450	-	utr3	ANKRD65	0.461694094151866	1	0.436850751205171	1	0.309047925338952	0.994939447936317	2.4296371338847	3.11020478451019	1.43564143997486e-10	2.10050337586539e-09	-0.68056765062549
chr1	1420871	1421320	450	-	utr5	ANKRD65	0.923145777058906	1	0.874653980686756	1	0.951460561542445	0.994939447936317	2.21879517257812	3.11020478451019	1.43564143997486e-10	2.10050337586539e-09	-0.891409611932071
chr1	1430633	1430822	190	-	exon	RP4-758J18.10	0.676446646318834	1	0.649622397545596	1	0.672529100285624	0.994939447936317	0.125941806929712	1.05212228136747	0.0945884580981816	0.184846874099237	-0.926180474437759
chr1	1434337	1434573	237	-	exon	RP4-758J18.10	0.101622369971566	1	0.0529409139110664	1	0.0827124554406571	0.994939447936317	0.355258572136833	1.05212228136747	0.0945884580981816	0.184846874099237	-0.696863709230637
chr1	1535273	1535600	328	-	utr3	TMEM240	0.310371416500349	1	0.231415494543707	1	0.230691944414239	0.994939447936317	-1.66123044823878	0.206285010002365	0.661798917809413	0.781509117932961	-1.86751545824114
chr1	1564909	1574570	9662	-	utr5	SSU72	0.344011357307177	1	0.396959645891295	1	0.528824231165241	0.994939447936317	0.64304685271467	0.343830848527154	0.0271842161591368	0.0653608394849705	0.299216004187516
chr1	1574670	1574819	150	-	utr5	SSU72	0.288990111555057	1	0.211094542275022	1	0.324475552995757	0.994939447936317	1.79597210016394	0.343830848527154	0.0271842161591368	0.0653608394849705	1.45214125163679
chr1	1598161	1598508	348	-	utr3	FNDC10	0.988624277290459	1	0.965486149917828	1	0.95946180545063	0.994939447936317	-0.760849454460979	0.11056474523483	0.860947886644939	0.919297701272784	-0.871414199695809
chr1	1599054	1599153	100	-	utr3	FNDC10	0.905754001569117	1	0.857098765378827	1	0.895066158079742	0.994939447936317	-0.166800606169784	0.11056474523483	0.860947886644939	0.919297701272784	-0.277365351404613
chr1	1615149	1615795	647	-	exon	RP11-345P4.9	0.709980238244827	1	0.678357458702294	1	0.399938738423802	0.994939447936317	0.9904452754765	0.459786074064247	0.158024570293277	0.278235380183641	0.530659201412253
chr1	1645876	1649553	3678	-	exon	CDK11B	0.902937363766934	1	0.968382685076277	1	0.986862079634449	0.994939447936317	-0.399267872763321	0.425361227970703	0.0196993260976185	0.049627370004025	-0.824629100734024
chr1	1665092	1665891	800	-	utr3	SLC35E2B	0.441312804107413	1	0.390386302944135	1	0.278660793756417	0.994939447936317	0.339261161920886	0.840266776168679	8.11689395747667e-08	7.05462248434928e-07	-0.501005614247793
chr1	1709614	1716381	6768	-	exon	RP1-283E3.8	0.717112444257069	1	0.665364539369837	1	0.674974969200067	0.994939447936317	-0.142429312309098	1.28682224674542	0.0230558720444833	0.0569181930561712	-1.42925155905452
chr1	1735310	1735408	99	-	exon	RP1-283E3.8	0.610165266280375	1	0.528907488846766	1	0.66968199748354	0.994939447936317	1.61055769694802	1.28682224674542	0.0230558720444833	0.0569181930561712	0.323735450202599
chr1	1752923	1753022	100	-	utr3	NADK	0.714023789642099	1	0.793651775645671	1	0.831543143607965	0.994939447936317	-0.233654519344581	0.348744837415378	0.0293169731337936	0.0695603889371503	-0.582399356759959
chr1	1890918	1891067	150	-	utr5	GNB1	0.00253934789291845	1	0.00312103572321714	1	0.000172962536453539	0.0630189001568471	1.81296924615657	-0.274780830164939	0.0662520948731985	0.138008643706749	2.08775007632151
chr1	1985415	1987987	2573	-	utr3	CFAP74	0.396119498141286	1	0.335152919607803	1	0.372075282201873	0.994939447936317	0.266735861637152	0.956476574905894	0.0421623005212117	0.0946279143732114	-0.689740713268742
chr1	2013555	2013701	147	-	exon	RP11-547D24.1	0.365518737041065	1	0.238908632397616	1	0.385937090547697	0.994939447936317	-0.152419157199296	0.891212503804217	0.344395510287444	0.500927092452531	-1.04363166100351
chr1	2184611	2184959	349	-	utr3	FAAP20	0.154254692449647	1	0.140150593902113	1	0.085461587818674	0.994939447936317	-1.15931288151401	1.30378254936308	1.43595170931976e-14	4.19621329221434e-13	-2.46309543087709
chr1	2185109	2185358	250	-	utr3	FAAP20	0.720252100665768	1	0.761192534857336	1	0.825990947863772	0.994939447936317	-0.383907536744444	1.30378254936308	1.43595170931976e-14	4.19621329221434e-13	-1.68769008610752
chr1	2187084	2187184	101	-	utr3	FAAP20	0.932619379285896	1	0.959192254577632	1	0.958544499876825	0.994939447936317	-0.457959636359025	1.30378254936308	1.43595170931976e-14	4.19621329221434e-13	-1.7617421857221
chr1	2189670	2190119	450	-	utr3	FAAP20	0.64786917486656	1	0.609221286103185	1	0.654181177864248	0.994939447936317	0.236312597034457	1.30378254936308	1.43595170931976e-14	4.19621329221434e-13	-1.06746995232862
chr1	2190268	2191365	1098	-	exon	FAAP20	0.27951487167571	1	0.245646935889093	1	0.176983430499792	0.994939447936317	0.619451203160441	1.30378254936308	1.43595170931976e-14	4.19621329221434e-13	-0.684331346202636
chr1	2192013	2192312	300	-	utr3	FAAP20	0.842209062158093	1	0.905051306637455	1	0.884295744842194	0.994939447936317	1.23200939121192	1.30378254936308	1.43595170931976e-14	4.19621329221434e-13	-0.0717731581511523
chr1	2192511	2193010	500	-	utr3	FAAP20	0.357370709495162	1	0.416478194041875	1	0.348022717731841	0.994939447936317	1.01574675791272	1.30378254936308	1.43595170931976e-14	4.19621329221434e-13	-0.288035791450361
chr1	2193707	2194193	487	-	exon	FAAP20	0.33679096350887	1	0.277516794873634	1	0.259529655586797	0.994939447936317	0.00815451632171301	1.30378254936308	1.43595170931976e-14	4.19621329221434e-13	-1.29562803304136
chr1	2212281	2212431	151	-	exon	FAAP20	0.784913460505916	1	0.7925941064539	1	0.939797093317631	0.994939447936317	1.66820076500227	1.30378254936308	1.43595170931976e-14	4.19621329221434e-13	0.364418215639198
chr1	2350512	2350660	149	-	exon	RP4-740C4.5	0.815237101525049	1	0.767260743389265	1	0.827478728909154	0.994939447936317	-1.18012902373755	-0.0790874710064222	0.840860527691005	0.907091115066886	-1.10104155273113
chr1	2350954	2351642	689	-	exon	RP4-740C4.5	0.410078926361637	1	0.439406854876966	1	0.373678038251218	0.994939447936317	-0.943869440767366	-0.0790874710064222	0.840860527691005	0.907091115066886	-0.864781969760944
chr1	2352574	2352771	198	-	exon	RP4-740C4.5	0.882723547279463	1	0.852830734656418	1	0.771800664959066	0.994939447936317	-1.18055302679737	-0.0790874710064222	0.840860527691005	0.907091115066886	-1.10146555579095
chr1	2375427	2376776	1350	-	utr3	MORN1	0.623276337263524	1	0.575851154215161	1	0.47378280848789	0.994939447936317	0.909667661905443	0.906745248938223	0.000260104702151362	0.00109604284293365	0.00292241296722029
chr1	2376975	2377175	201	-	utr3	MORN1	0.234325973757206	1	0.114224692260554	1	0.22228096054507	0.994939447936317	0.446434836602549	0.906745248938223	0.000260104702151362	0.00109604284293365	-0.460310412335674
chr1	2377275	2377824	550	-	utr3	MORN1	0.461393975496708	1	0.406326105156375	1	0.31158339049491	0.994939447936317	0.650577409605227	0.906745248938223	0.000260104702151362	0.00109604284293365	-0.256167839332996
chr1	2386384	2386534	151	-	exon	MORN1	0.688908428790313	1	0.646185242860784	1	0.814477290461276	0.994939447936317	0.403425520005099	0.906745248938223	0.000260104702151362	0.00109604284293365	-0.503319728933124
chr1	2404562	2404662	101	-	utr3	PEX10	0.600506452821537	1	0.636587122219429	1	0.756593410520719	0.994939447936317	-0.144011543663094	1.07568995837719	1.36924426531971e-07	1.136393593148e-06	-1.21970150204028
chr1	2405210	2405360	151	-	utr3	PEX10	0.610856903759701	1	0.666003642638888	1	0.746255735264621	0.994939447936317	0.42906115747939	1.07568995837719	1.36924426531971e-07	1.136393593148e-06	-0.6466288008978
chr1	2405509	2405609	101	-	utr3	PEX10	0.0723366206113593	1	0.0852239596322637	1	0.0961846612502611	0.994939447936317	-0.167684578014158	1.07568995837719	1.36924426531971e-07	1.136393593148e-06	-1.24337453639135
chr1	2408651	2408801	151	-	utr3	PEX10	0.241668462231367	1	0.204467865242759	1	0.244736297520921	0.994939447936317	0.623969992138588	1.07568995837719	1.36924426531971e-07	1.136393593148e-06	-0.451719966238602
chr1	2508880	2508979	100	-	utr3	PANK4	0.141976040849133	1	0.114804392119627	1	0.189533157238544	0.994939447936317	0.277827677404657	0.826391884456198	1.6825050882091e-06	1.14438964725673e-05	-0.548564207051541
chr1	2551784	2552034	251	-	exon	RP3-395M20.8	0.700822910547121	1	0.665490617513966	1	0.836795676058132	0.994939447936317	1.43904411071032	2.21325069807357	0.000962260597750947	0.00353052921529168	-0.774206587363247
chr1	2552433	2552583	151	-	exon	RP3-395M20.8	0.262798481149245	1	0.131872493087308	1	0.553498019044833	0.994939447936317	1.52596127120205	2.21325069807357	0.000962260597750947	0.00353052921529168	-0.687289426871514
chr1	2552682	2552782	101	-	exon	RP3-395M20.8	0.356341714434062	1	0.155819684465316	1	0.618810491787674	0.994939447936317	1.42605318757229	2.21325069807357	0.000962260597750947	0.00353052921529168	-0.78719751050128
chr1	2553929	2554029	101	-	exon	RP3-395M20.8	0.527043073405308	1	0.999420095830785	1	NA	NA	1.6172920701878	2.21325069807357	0.000962260597750947	0.00353052921529168	-0.595958627885768
chr1	2555803	2556003	201	-	exon	RP3-395M20.8	0.725857810251227	1	0.662815683231588	1	0.789319070302617	0.994939447936317	1.59454782830699	2.21325069807357	0.000962260597750947	0.00353052921529168	-0.618702869766577
chr1	2556402	2556551	150	-	exon	RP3-395M20.8	0.412973259204759	1	0.358876884332564	1	0.397058777992702	0.994939447936317	0.717672225685663	2.21325069807357	0.000962260597750947	0.00353052921529168	-1.4955784723879
chr1	2609788	2611387	1600	-	exon	MMEL1	0.984130570837175	1	0.96414876246877	1	0.937424698439402	0.994939447936317	0.369604412957356	1.15198142548744	0.00503043709355637	0.0151567604482266	-0.782377012530087
chr1	2641403	2641602	200	-	exon	TTC34	0.792100548687401	1	0.698411645712817	1	0.815024483045426	0.994939447936317	0.228934286489664	0.804518126439711	0.0451094123660911	0.100167173330086	-0.575583839950046
chr1	3490219	3490319	101	-	utr3	MEGF6	0.29559303168348	1	0.216370044292456	1	0.475612866099842	0.994939447936317	0.586875382455719	2.03409614962483	0.0464024882352524	0.102531075112612	-1.44722076716911
chr1	3631363	3631512	150	-	utr3	WRAP73	0.816551846366833	1	0.860006221347811	1	0.936064144760305	0.994939447936317	-0.139802615977555	0.205879523487763	0.257703318437791	0.404736845999759	-0.345682139465317
chr1	3634424	3634623	200	-	exon	WRAP73	0.838581932812786	1	0.776299100394294	1	0.904230962825173	0.994939447936317	0.012510911888963	0.205879523487763	0.257703318437791	0.404736845999759	-0.1933686115988
chr1	3636362	3636461	100	-	exon	WRAP73	0.70381636015905	1	0.6455910536805	1	0.661596900357757	0.994939447936317	-0.350005632055862	0.205879523487763	0.257703318437791	0.404736845999759	-0.555885155543625
chr1	3738037	3738733	697	-	exon	TP73-AS1	0.560441805406359	1	0.502296832385575	1	0.587958099887424	0.994939447936317	-0.817323237710396	0.287720834955828	0.130688827419196	0.239442388441279	-1.10504407266622
chr1	3740224	3740323	100	-	exon	TP73-AS1	0.38349413099334	1	0.337777714112903	1	0.388874132588403	0.994939447936317	-0.634704299702954	0.287720834955828	0.130688827419196	0.239442388441279	-0.922425134658782
chr1	3742895	3743244	350	-	exon	TP73-AS1	0.598727258208316	1	0.540649346724116	1	0.622621781693621	0.994939447936317	-0.544790637281123	0.287720834955828	0.130688827419196	0.239442388441279	-0.832511472236951
chr1	3745696	3746044	349	-	exon	TP73-AS1	0.19657056128222	1	0.175285645511344	1	0.162121250686557	0.994939447936317	-0.750898749897178	0.287720834955828	0.130688827419196	0.239442388441279	-1.03861958485301
chr1	3746491	3747286	796	-	exon	TP73-AS1	0.675493757863302	1	0.6090869778928	1	0.669782556891156	0.994939447936317	0.166973363442509	0.287720834955828	0.130688827419196	0.239442388441279	-0.120747471513319
chr1	3781138	3781237	100	-	exon	LRRC47	0.781539426064752	1	0.701727153440602	1	0.673223842943659	0.994939447936317	0.483693099883144	0.864717508954507	8.88328292914033e-08	7.66135091272658e-07	-0.381024409071363
chr1	3784057	3784157	101	-	exon	LRRC47	0.574299166827998	1	0.61694868756481	1	0.63979511197249	0.994939447936317	0.510922321179167	0.864717508954507	8.88328292914033e-08	7.66135091272658e-07	-0.35379518777534
chr1	3785167	3796157	10991	-	exon	LRRC47	0.909287793406682	1	0.830466499432456	1	0.844509778239145	0.994939447936317	0.554747461386941	0.864717508954507	8.88328292914033e-08	7.66135091272658e-07	-0.309970047567567
chr1	3796306	3796454	149	-	exon	LRRC47	0.805189911905709	1	0.84641492990801	1	0.838639142905537	0.994939447936317	0.857686984429289	0.864717508954507	8.88328292914033e-08	7.66135091272658e-07	-0.0070305245252178
chr1	3815321	3816201	881	-	utr3	CEP104	0.9544731103029	1	0.998464985453747	1	0.934437186960332	0.994939447936317	0.558512726815354	0.244327104865031	0.204288615949582	0.339986393764482	0.314185621950323
chr1	3856965	3857214	250	-	utr5	CEP104	0.486637999491926	1	0.493634776606915	1	0.559490616757233	0.994939447936317	1.13791294888133	0.244327104865031	0.204288615949582	0.339986393764482	0.893585844016302
chr1	3890072	3890916	845	-	exon	C1orf174	0.249524398445287	1	0.297308101442797	1	0.195325113851997	0.994939447936317	-0.206822518850142	0.0480895191958004	0.805824405056432	0.88420138907596	-0.254912038045943
chr1	5863310	5863459	150	-	utr3	NPHP4	0.60888239612083	1	0.598561639070176	1	0.696739153063596	0.994939447936317	0.0780970459496144	1.1373005464982	1.79078461377309e-07	1.44720931432762e-06	-1.05920350054859
chr1	5875025	5875978	954	-	utr3	NPHP4	0.481094595707015	1	0.415698820418557	1	0.434435187556651	0.994939447936317	0.861054761163512	1.1373005464982	1.79078461377309e-07	1.44720931432762e-06	-0.276245785334689
chr1	6112910	6113322	413	-	utr3	CHD5	0.867616662371652	1	0.852124033069967	1	0.882471443793552	0.994939447936317	0.188603282447974	1.36342158245091	0.000100157665152488	0.000464891300514901	-1.17481830000294
chr1	6199208	6199458	251	-	utr5	RPL22	0.252881107890161	1	0.15782192216707	1	0.253104663319663	0.994939447936317	-0.0665102553907698	-0.66834592100646	0.00590047846116751	0.0174582503940328	0.601835665615691
chr1	6223028	6223176	149	-	utr3	ICMT	0.336333129868652	1	0.385005858202158	1	0.228082213411876	0.994939447936317	-1.03361951925484	-1.1802193303872	2.10861989126209e-08	2.04380497741276e-07	0.146599811132361
chr1	6223821	6223920	100	-	utr3	ICMT	0.386067805787426	1	0.352925250564542	1	0.239740385189731	0.994939447936317	-2.17259837723798	-1.1802193303872	2.10861989126209e-08	2.04380497741276e-07	-0.992379046850777
chr1	6224912	6225110	199	-	utr3	ICMT	0.897406712413632	1	0.833468827969448	1	0.72649692228772	0.994939447936317	-1.65855705783618	-1.1802193303872	2.10861989126209e-08	2.04380497741276e-07	-0.478337727448979
chr1	6248839	6249387	549	-	utr3	GPR153	0.647936753636019	1	0.711501592147678	1	0.583739592134774	0.994939447936317	0.191166914931957	0.651492570867225	0.00126199867818647	0.00449102206412789	-0.460325655935268
chr1	6249934	6251431	1498	-	exon	GPR153	0.642581660507793	1	0.57756121331468	1	0.590811902602524	0.994939447936317	0.0865041187374906	0.651492570867225	0.00126199867818647	0.00449102206412789	-0.564988452129734
chr1	6339559	6358851	19293	-	utr5	ACOT7	0.0937402339432439	1	0.0794196576784057	1	0.165832603038505	0.994939447936317	-0.458621461605896	0.546385094253787	0.00723202285732189	0.0207813310577907	-1.00500655585968
chr1	6385557	6385656	100	-	exon	ACOT7	0.721988418746036	1	0.665358675119624	1	0.790786854610318	0.994939447936317	-0.0409753901833764	0.546385094253787	0.00723202285732189	0.0207813310577907	-0.587360484437164
chr1	6418483	6418682	200	-	utr3	HES2	0.0942184421066575	1	0.0408808817798551	1	0.212208164691367	0.994939447936317	1.69219330467379	2.67292311760809	0.000157126794935746	0.000698460223432645	-0.980729812934295
chr1	6418781	6418880	100	-	utr3	HES2	0.124748757268421	1	0.049395869892665	1	0.210981922937665	0.994939447936317	1.60904889955774	2.67292311760809	0.000157126794935746	0.000698460223432645	-1.06387421805035
chr1	6461448	6461746	299	-	utr3	TNFRSF25	0.765678540677911	1	0.716129953150019	1	0.765925839712437	0.994939447936317	0.820286131762503	0.590867409616658	0.0107213031048318	0.0293212323769856	0.229418722145844
chr1	6466192	6466341	150	-	utr3	PLEKHG5	0.326098279992938	1	0.326129917793437	1	0.293604926011299	0.994939447936317	0.805862106172071	1.01910353887365	7.40754739581322e-08	6.49842559118653e-07	-0.213241432701581
chr1	6466888	6467088	201	-	utr3	PLEKHG5	0.770674893519451	1	0.708018181611496	1	0.807013752155093	0.994939447936317	-0.242034293235688	1.01910353887365	7.40754739581322e-08	6.49842559118653e-07	-1.26113783210934
chr1	6467887	6469238	1352	-	exon	PLEKHG5	0.641039131866401	1	0.566489357292798	1	0.65337435092315	0.994939447936317	0.320153821756144	1.01910353887365	7.40754739581322e-08	6.49842559118653e-07	-0.698949717117508
chr1	6469673	6470631	959	-	exon	PLEKHG5	0.279198287002538	1	0.237450604674371	1	0.317717001885341	0.994939447936317	-0.425471590774902	1.01910353887365	7.40754739581322e-08	6.49842559118653e-07	-1.44457512964855
chr1	6471793	6473123	1331	-	exon	PLEKHG5	0.131913177184556	1	0.106283933880962	1	0.200619933216305	0.994939447936317	-0.549761844226773	1.01910353887365	7.40754739581322e-08	6.49842559118653e-07	-1.56886538310043
chr1	6475138	6476018	881	-	exon	PLEKHG5	0.496040761290095	1	0.436344097961242	1	0.622440670398953	0.994939447936317	-0.182893127174643	1.01910353887365	7.40754739581322e-08	6.49842559118653e-07	-1.2019966660483
chr1	6524593	6524693	101	-	utr3	NOL9	0.759620545691638	1	0.785480538863007	1	0.788520688239745	0.994939447936317	-0.82071832103109	-0.325112686114709	0.229523550350855	0.372232583125479	-0.495605634916381
chr1	6554235	6554335	101	-	exon	NOL9	0.0667311418083362	1	0.0183346241920229	1	0.157078006667713	0.994939447936317	0.835065480068401	-0.325112686114709	0.229523550350855	0.372232583125479	1.16017816618311
chr1	6592561	6593702	1142	-	utr3	KLHL21	0.417948059831896	1	0.358234619605631	1	0.287165881246384	0.994939447936317	0.210836263933871	1.21259905544326	1.00314121951781e-10	1.51505276611186e-09	-1.00176279150939
chr1	6599078	6601802	2725	-	utr5	KLHL21	0.0244325622266105	1	0.0197826553792856	1	0.0181054599512616	0.933498726402194	0.42135373951845	1.21259905544326	1.00314121951781e-10	1.51505276611186e-09	-0.791245315924807
chr1	6602248	6602645	398	-	exon	KLHL21	0.621834867464936	1	0.586723392433128	1	0.474993067726099	0.994939447936317	1.42928065588938	1.21259905544326	1.00314121951781e-10	1.51505276611186e-09	0.216681600446124
chr1	6602745	6602844	100	-	utr5	KLHL21	0.222030000112807	1	0.166091952283237	1	0.200457186312713	0.994939447936317	1.33920990478184	1.21259905544326	1.00314121951781e-10	1.51505276611186e-09	0.126610849338582
chr1	6634467	6634567	101	-	utr3	DNAJC11	0.421433326577389	1	0.44405909476332	1	0.542337631930634	0.994939447936317	0.00760672596929673	0.0428451739765466	0.82365093542343	0.895952835810617	-0.0352384480072499
chr1	6634716	6635015	300	-	utr3	DNAJC11	0.908616784552055	1	0.974847958522209	1	0.967911503032313	0.994939447936317	0.248289870476663	0.0428451739765466	0.82365093542343	0.895952835810617	0.205444696500116
chr1	6635264	6635513	250	-	utr3	DNAJC11	0.779939873639587	1	0.855005569115401	1	0.900317415945024	0.994939447936317	0.376930867689986	0.0428451739765466	0.82365093542343	0.895952835810617	0.33408569371344
chr1	7827196	7827293	98	-	exon	RP3-467L1.4	0.845525842015393	1	0.801037201227629	1	0.93012123626106	0.994939447936317	1.48422792106559	0.566766348582868	0.591067590203812	0.726546583540866	0.91746157248272
chr1	8356183	8358629	2447	-	exon	RERE	0.312415982371853	1	0.275862850918209	1	0.213006707866695	0.994939447936317	0.406291892373831	0.650182661083896	2.07171304284751e-05	0.000112474121007832	-0.243890768710065
chr1	8358779	8360199	1421	-	exon	RERE	0.494958194930043	1	0.435349409857758	1	0.436633760147114	0.994939447936317	0.427348927846831	0.650182661083896	2.07171304284751e-05	0.000112474121007832	-0.222833733237065
chr1	8360647	8360747	101	-	exon	RERE	0.192534885471168	1	0.175653781647626	1	0.169949790856431	0.994939447936317	0.0682036081664272	0.650182661083896	2.07171304284751e-05	0.000112474121007832	-0.581979052917468
chr1	8360996	8361095	100	-	exon	RERE	0.400778195082487	1	0.356586376015213	1	0.450368705713717	0.994939447936317	0.52332312582785	0.650182661083896	2.07171304284751e-05	0.000112474121007832	-0.126859535256046
chr1	8361195	8361766	572	-	exon	RERE	0.5051809558897	1	0.577630072277992	1	0.508199143872187	0.994939447936317	0.53686834408302	0.650182661083896	2.07171304284751e-05	0.000112474121007832	-0.113314317000875
chr1	8424093	8424192	100	-	exon	RERE	0.32226509529441	1	0.267959842869091	1	0.399092236633152	0.994939447936317	1.0358826497708	0.650182661083896	2.07171304284751e-05	0.000112474121007832	0.385699988686904
chr1	8656189	8656388	200	-	utr5	RERE	0.509360017152836	1	0.572016206575281	1	0.456912738196123	0.994939447936317	-0.247965651382319	0.650182661083896	2.07171304284751e-05	0.000112474121007832	-0.898148312466215
chr1	8817344	8817444	101	-	utr5	RERE	0.943407120428251	1	0.9931512835374	1	0.973674741154155	0.994939447936317	-0.0437543314229126	0.650182661083896	2.07171304284751e-05	0.000112474121007832	-0.693936992506808
chr1	8878903	8879200	298	-	utr5	ENO1	0.826753663909052	1	0.845252990789997	1	0.820140196700229	0.994939447936317	0.841564624578885	-0.165786561240351	0.248040988054437	0.393541953344772	1.00735118581924
chr1	9149899	9150048	150	-	exon	MIR34A	0.296172322259765	1	0.337090149688558	1	0.303411048866836	0.994939447936317	1.47141303234206	1.42593788331798	1.23140013627788e-09	1.52242621900211e-08	0.0454751490240841
chr1	9150693	9151289	597	-	exon	MIR34A	0.57523153670393	1	0.641597849856838	1	0.371475969062233	0.994939447936317	0.946307235283328	1.42593788331798	1.23140013627788e-09	1.52242621900211e-08	-0.47963064803465
chr1	9151538	9151637	100	-	exon	MIR34A	0.922542393634256	1	0.980991357394889	1	0.864450720627943	0.994939447936317	1.42316852383213	1.42593788331798	1.23140013627788e-09	1.52242621900211e-08	-0.00276935948584733
chr1	9182087	9183723	1637	-	exon	MIR34A	0.914014382144675	1	0.979821245022164	1	0.968765360364447	0.994939447936317	1.80653591483294	1.42593788331798	1.23140013627788e-09	1.52242621900211e-08	0.380598031514961
chr1	9197780	9197878	99	-	exon	RP3-510D11.4	0.781871742503114	1	0.740128807184225	1	0.874306168741311	0.994939447936317	2.13114005973993	2.31047204614457	0.0069691931841626	0.0201401790187699	-0.179331986404642
chr1	9729473	9729572	100	-	utr3	CLSTN1	0.296242708731477	1	0.347559506073651	1	0.404094108294646	0.994939447936317	-0.568416464586438	0.207344816221558	0.175558291624909	0.302044969382142	-0.775761280807995
chr1	9730217	9730366	150	-	utr3	CLSTN1	0.793705586081362	1	0.733358767454815	1	0.75019279994091	0.994939447936317	-0.0712964853068218	0.207344816221558	0.175558291624909	0.302044969382142	-0.278641301528379
chr1	9730465	9731278	814	-	utr3	CLSTN1	0.856153092413571	1	0.783392528429821	1	0.720119594566197	0.994939447936317	-0.0907678610340764	0.207344816221558	0.175558291624909	0.302044969382142	-0.298112677255634
chr1	9734024	9735027	1004	-	exon	CLSTN1	0.22438758034126	1	0.196122856476458	1	0.146869814733996	0.994939447936317	-1.08315617487215	0.207344816221558	0.175558291624909	0.302044969382142	-1.2905009910937
chr1	9744492	9744640	149	-	exon	CLSTN1	0.252487415879114	1	0.214501468901909	1	0.236273228580785	0.994939447936317	-0.653006683159514	0.207344816221558	0.175558291624909	0.302044969382142	-0.860351499381071
chr1	9910187	9910286	100	-	utr5	CTNNBIP1	0.989467227956645	1	0.971283549806232	1	0.798830824987822	0.994939447936317	1.08565848463401	-0.270226218194546	0.196279779199205	0.329766565614579	1.35588470282855
chr1	10472426	10472526	101	-	utr5	DFFA	0.405444712698996	1	0.358059616763279	1	0.494570503536183	0.994939447936317	-0.0944315893903827	-0.23505784616025	0.195636402213785	0.32886521967517	0.140626256769867
chr1	10637253	10637353	101	-	utr3	CASZ1	0.71493346502992	1	0.683821302305652	1	0.736586338119949	0.994939447936317	-0.0317571342243237	1.04644941529849	4.30367697054848e-05	0.000218707623677921	-1.07820654952281
chr1	10638302	10638901	600	-	utr3	CASZ1	0.161920070249585	1	0.150171334527056	1	0.120962245051133	0.994939447936317	1.66736283391781	1.04644941529849	4.30367697054848e-05	0.000218707623677921	0.620913418619324
chr1	10639051	10639201	151	-	exon	CASZ1	0.246801471372572	1	0.245613166705522	1	0.268315694342521	0.994939447936317	1.64112655542632	1.04644941529849	4.30367697054848e-05	0.000218707623677921	0.594677140127828
chr1	10639350	10640000	651	-	exon	CASZ1	0.318823334114154	1	0.270885413175006	1	0.248198913072477	0.994939447936317	0.848763120548135	1.04644941529849	4.30367697054848e-05	0.000218707623677921	-0.197686294750354
chr1	10653726	10654175	450	-	exon	CASZ1	0.104503394243551	1	0.0833594709614466	1	0.110358363737532	0.994939447936317	0.294716826845296	1.04644941529849	4.30367697054848e-05	0.000218707623677921	-0.751732588453192
chr1	10660158	10660257	100	-	exon	CASZ1	0.636417077518048	1	0.598176886865444	1	0.71404198713508	0.994939447936317	0.733403487050426	1.04644941529849	4.30367697054848e-05	0.000218707623677921	-0.313045928248063
chr1	10660407	10660607	201	-	exon	CASZ1	0.985682086027882	1	0.990404147696871	1	0.95397407936967	0.994939447936317	0.300757036606791	1.04644941529849	4.30367697054848e-05	0.000218707623677921	-0.745692378691698
chr1	10665190	10665539	350	-	exon	CASZ1	0.666491846945739	1	0.608137841160235	1	0.678805008834307	0.994939447936317	0.416705338416245	1.04644941529849	4.30367697054848e-05	0.000218707623677921	-0.629744076882244
chr1	11069617	11070934	1318	-	exon	EXOSC10	0.37294008589956	1	0.429165530887025	1	0.426287291714805	0.994939447936317	-0.528686729806385	-0.357856287226906	0.0263353034048607	0.0637039849148254	-0.170830442579479
chr1	11106984	11107133	150	-	utr3	MTOR	0.492081878688426	1	0.549558442238106	1	0.565738073289941	0.994939447936317	-0.822498023218275	-0.176678364097004	0.254543185176916	0.401043788202729	-0.645819659121271
chr1	11259386	11262507	3122	-	utr5	MTOR	0.604563552052429	1	0.545592445098548	1	0.590586112244278	0.994939447936317	-0.14175256235851	-0.176678364097004	0.254543185176916	0.401043788202729	0.0349258017384944
chr1	11650757	11653412	2656	-	exon	FBXO2	0.769996394928763	1	0.802531911347822	1	0.792122489709843	0.994939447936317	2.12496147754337	2.22404260305541	1.12842393857501e-05	6.46009206940189e-05	-0.0990811255120478
chr1	11680517	11680913	397	-	utr5	MAD2L2	0.681558833056514	1	0.714289635951896	1	0.788031481967661	0.994939447936317	0.186884421629114	0.245777090902118	0.151773915487592	0.26958802621495	-0.0588926692730036
chr1	11681013	11681112	100	-	utr5	MAD2L2	0.648391486043452	1	0.667770275356552	1	0.710578305250967	0.994939447936317	0.286536128511413	0.245777090902118	0.151773915487592	0.26958802621495	0.0407590376092958
chr1	11682006	11691551	9546	-	utr5	MAD2L2	0.0487700114149991	1	0.0496701988799322	1	0.0744056439848697	0.994939447936317	0.822113584262644	0.245777090902118	0.151773915487592	0.26958802621495	0.576336493360527
chr1	11788114	11788214	101	-	utr3	MTHFR	0.614755300202665	1	0.556241582946903	1	0.656161346075197	0.994939447936317	0.328486945554906	0.737354423847169	3.96111235112929e-05	0.00020336228058706	-0.408867478292264
chr1	11788613	11788911	299	-	utr3	MTHFR	0.989530637890662	1	0.942049217898656	1	0.932428329547352	0.994939447936317	0.635981216415236	0.737354423847169	3.96111235112929e-05	0.00020336228058706	-0.101373207431934
chr1	11790207	11790805	599	-	utr3	MTHFR	0.333357507646285	1	0.296279490860768	1	0.187254820076272	0.994939447936317	0.167570425648205	0.737354423847169	3.96111235112929e-05	0.00020336228058706	-0.569783998198964
chr1	11803064	11803164	101	-	utr5	MTHFR	0.664437636741258	1	0.59630133039411	1	0.631179420267506	0.994939447936317	0.170131405437435	0.737354423847169	3.96111235112929e-05	0.00020336228058706	-0.567223018409735
chr1	11803313	11803413	101	-	utr5	MTHFR	0.863907552418935	1	0.880399363189826	1	0.940727402424347	0.994939447936317	0.83026146704698	0.737354423847169	3.96111235112929e-05	0.00020336228058706	0.0929070431998104
chr1	11805575	11805973	399	-	utr5	MTHFR	0.645705601080673	1	0.600948447684361	1	0.571451648174253	0.994939447936317	0.60162617811728	0.737354423847169	3.96111235112929e-05	0.00020336228058706	-0.13572824572989
chr1	11806223	11806322	100	-	utr5	MTHFR	0.491510409276955	1	0.443066008935099	1	0.453911782466913	0.994939447936317	0.582796304118185	0.737354423847169	3.96111235112929e-05	0.00020336228058706	-0.154558119728984
chr1	11920187	11920287	101	-	utr3	KIAA2013	0.976200491053076	1	0.909484292276746	1	0.921556331308716	0.994939447936317	-0.745952818860237	0.665056100894509	0.00021189801466179	0.000910907692968256	-1.41100891975475
chr1	11923123	11923321	199	-	exon	KIAA2013	0.719306553519423	1	0.650895703480784	1	0.676440056196707	0.994939447936317	0.315354303524722	0.665056100894509	0.00021189801466179	0.000910907692968256	-0.349701797369786
chr1	11925235	11925434	200	-	exon	KIAA2013	0.510378528060797	1	0.460730880684831	1	0.497650398271486	0.994939447936317	-0.161418273719084	0.665056100894509	0.00021189801466179	0.000910907692968256	-0.826474374613593
chr1	11925633	11925732	100	-	exon	KIAA2013	0.828530357370231	1	0.861223867052321	1	0.89829487039223	0.994939447936317	0.441651503555811	0.665056100894509	0.00021189801466179	0.000910907692968256	-0.223404597338698
chr1	12568209	12568358	150	-	utr3	DHRS3	0.773917239359505	1	0.782503625347597	1	0.591212464358378	0.994939447936317	-1.39773939716735	-0.114173876272731	0.764728086656453	0.856427060595914	-1.28356552089462
chr1	15114815	15115265	451	-	exon	TMEM51-AS1	0.0666820295139454	1	0.0446247165148186	1	0.0488247723125938	0.994939447936317	-0.619091001352229	2.43053915595295	0.216908103787793	NA	-3.04963015730518
chr1	15117064	15117714	651	-	exon	TMEM51-AS1	0.664168702689209	1	0.603663531969113	1	0.686959574473328	0.994939447936317	-0.691504634156535	2.43053915595295	0.216908103787793	NA	-3.12204379010949
chr1	15329390	15329538	149	-	exon	RP3-467K16.2	0.182610587647875	1	0.0986633938352334	1	0.173668077813525	0.994939447936317	0.895104786471403	0.0600925945016455	0.954308443619756	0.974570004793716	0.835012191969758
chr1	15492721	15492919	199	-	utr3	CASP9	0.948746803340864	1	0.976671775072373	1	0.915613889444338	0.994939447936317	-0.441262100807674	0.516413657245176	0.0072845837847694	0.0209128340405996	-0.95767575805285
chr1	15518276	15518375	100	-	utr5	CASP9	0.837014884553281	1	0.797203799266746	1	0.853298067345762	0.994939447936317	-0.182121332737995	0.516413657245176	0.0072845837847694	0.0209128340405996	-0.698534989983171
chr1	15524126	15524424	299	-	utr5	CASP9	0.483358653919592	1	0.419958253868497	1	0.517836264143429	0.994939447936317	0.607272165466092	0.516413657245176	0.0072845837847694	0.0209128340405996	0.0908585082209155
chr1	15835562	15835759	198	-	exon	FLJ37453	0.659789352105295	1	0.696631719219533	1	0.647410395543353	0.994939447936317	-0.28924881495243	0.688616488246004	0.0389003749729741	0.0884405548182142	-0.977865303198434
chr1	15943701	15943950	250	-	exon	ZBTB17	0.169160132862664	1	0.14082353505346	1	0.17491136236805	0.994939447936317	-0.0956464502005234	1.25709521067249	1.92606932661655e-13	4.66611418305294e-12	-1.35274166087302
chr1	15944250	15945902	1653	-	exon	ZBTB17	0.514048253665034	1	0.452183672758572	1	0.434031860825933	0.994939447936317	0.385836031589021	1.25709521067249	1.92606932661655e-13	4.66611418305294e-12	-0.871259179083471
chr1	15946201	15947019	819	-	exon	ZBTB17	0.441753844626483	1	0.393568397575435	1	0.424480762157516	0.994939447936317	0.128854587068923	1.25709521067249	1.92606932661655e-13	4.66611418305294e-12	-1.12824062360357
chr1	16017915	16018014	100	-	utr5	HSPB7	0.311203858285142	1	0.183199595351086	1	0.354581023337102	0.994939447936317	1.65971239437864	2.03317868097341	2.49496800904845e-07	1.96324903218401e-06	-0.373466286594768
chr1	16124980	16129489	4510	-	utr3	EPHA2	0.609697428086796	1	0.54420322659046	1	0.628973194932047	0.994939447936317	-0.602495339073471	0.305119116618459	0.0868617118571467	0.172259731884656	-0.90761445569193
chr1	16137961	16138347	387	-	exon	EPHA2	0.236343127799553	1	0.196233941524935	1	0.366823897774242	0.994939447936317	-0.361165442544416	0.305119116618459	0.0868617118571467	0.172259731884656	-0.666284559162875
chr1	16148464	16148563	100	-	exon	EPHA2	0.0208220380980622	1	0.0161161617532928	1	0.0375809609696918	0.994939447936317	-1.0511729488332	0.305119116618459	0.0868617118571467	0.172259731884656	-1.35629206545166
chr1	16148712	16156038	7327	-	utr5	EPHA2	0.620086712561459	1	0.674843216321772	1	0.693243371406954	0.994939447936317	-0.474962494390016	0.305119116618459	0.0868617118571467	0.172259731884656	-0.780081611008475
chr1	16198453	16198553	101	-	utr3	ARHGEF19	0.923556297153562	1	0.944922165645126	1	0.903769653251973	0.994939447936317	0.200891248528659	0.360793756726127	0.237730360806383	0.382130416913882	-0.159902508197467
chr1	16208991	16212559	3569	-	utr5	ARHGEF19	0.509663977451933	1	0.500015267193532	1	0.426672798661498	0.994939447936317	-0.768326822271621	0.360793756726127	0.237730360806383	0.382130416913882	-1.12912057899775
chr1	16225289	16225388	100	-	exon	ANO7P1	0.635559281510504	1	0.585601916675102	1	0.730138612180848	0.994939447936317	1.63805402560971	3.16552143403653	9.51096207196682e-06	5.53166595041721e-05	-1.52746740842681
chr1	16231849	16232248	400	-	utr3	RSG1	0.281866196448378	1	0.316184715819131	1	0.116902317915684	0.994939447936317	1.62207497018986	1.8600042650619	8.18485476852491e-11	1.25732679850015e-09	-0.237929294872038
chr1	16250732	16250831	100	-	exon	FBXO42	0.592861162643165	1	0.549772743975048	1	0.488764846545838	0.994939447936317	-1.26278312824934	0.161636321210643	0.363448201613518	0.520866643475534	-1.42441944945999
chr1	16250931	16251580	650	-	exon	FBXO42	0.586564024164227	1	0.523970772613401	1	0.628704093217651	0.994939447936317	-0.362064421651466	0.161636321210643	0.363448201613518	0.520866643475534	-0.523700742862108
chr1	16352304	16352404	101	-	utr5	FBXO42	0.127468856561816	1	0.0834345173811543	1	0.13470504889117	0.994939447936317	0.322665197806104	0.161636321210643	0.363448201613518	0.520866643475534	0.161028876595462
chr1	16476017	16476452	436	-	exon	CROCCP3	0.329270060487308	1	0.2794258372366	1	0.344704082885726	0.994939447936317	0.306231275696239	1.11293606905487	1.09627856411472e-05	6.29279089428005e-05	-0.806704793358633
chr1	16478319	16483417	5099	-	exon	CROCCP3	0.484296827912125	1	0.522041604240266	1	0.392276290899841	0.994939447936317	0.946813124512598	1.11293606905487	1.09627856411472e-05	6.29279089428005e-05	-0.166122944542274
chr1	16484412	16489760	5349	-	exon	CROCCP3	0.909602718119656	1	0.851175868535762	1	0.864866060443081	0.994939447936317	0.850662163606659	1.11293606905487	1.09627856411472e-05	6.29279089428005e-05	-0.262273905448212
chr1	16490685	16491048	364	-	exon	CROCCP3	0.745596835421735	1	0.701061720864419	1	0.843753210990047	0.994939447936317	0.304245420289768	1.11293606905487	1.09627856411472e-05	6.29279089428005e-05	-0.808690648765104
chr1	16607540	16607690	151	-	exon	NBPF1	0.705613185107044	1	0.736868597004066	1	0.719664971723541	0.994939447936317	-0.700061674554021	-0.448527473826868	0.0752863681966357	0.153139640333485	-0.251534200727153
chr1	16613363	16613512	150	-	utr5	NBPF1	0.0245508188027124	1	0.0224827310207483	1	0.0215397445833284	0.97436369202559	0.368479799053114	-0.448527473826868	0.0752863681966357	0.153139640333485	0.817007272879982
chr1	16619069	16619959	891	-	exon	CROCCP2	0.89340720141114	1	0.850306622596939	1	0.967958824337968	0.994939447936317	0.231402188914276	1.59267623072137	5.06902625303788e-14	1.35954692916161e-12	-1.3612740418071
chr1	16624359	16624458	100	-	exon	CROCCP2	0.263780994487138	1	0.216670829112369	1	0.35844327297245	0.994939447936317	-0.0109783016535442	1.59267623072137	5.06902625303788e-14	1.35954692916161e-12	-1.60365453237492
chr1	16625864	16627256	1393	-	exon	CROCCP2	0.431155121848687	1	0.398042191624813	1	0.357381080170375	0.994939447936317	0.578453990369038	1.59267623072137	5.06902625303788e-14	1.35954692916161e-12	-1.01422224035234
chr1	16628533	16629702	1170	-	exon	CROCCP2	0.906297790129164	1	0.85957460943835	1	0.872123761665978	0.994939447936317	0.749622125896947	1.59267623072137	5.06902625303788e-14	1.35954692916161e-12	-0.843054104824427
chr1	16630950	16644683	13734	-	exon	CROCCP2	0.794080323793962	1	0.734518436544919	1	0.818114291559143	0.994939447936317	0.56464653884557	1.59267623072137	5.06902625303788e-14	1.35954692916161e-12	-1.0280296918758
chr1	16986156	16986255	100	-	utr3	ATP13A2	0.8341053627891	1	0.886256576817462	1	0.937220450999122	0.994939447936317	0.616231897226943	0.953294956981216	3.53628523956422e-07	2.71035498948379e-06	-0.337063059754273
chr1	17407953	17408052	100	-	utr3	RCC2	0.616728718781392	1	0.559444264642803	1	0.526544635972437	0.994939447936317	-0.804154875701714	-0.264095430802092	0.103794688099543	0.199005269972389	-0.540059444899623
chr1	18890012	18890161	150	-	utr3	RP13-279N23.2	0.430854438512924	1	0.329070088043523	1	0.496841173835603	0.994939447936317	1.32863055582957	2.12002336880818	0.666054387754023	NA	-0.791392812978615
chr1	18908372	18910397	2026	-	utr3	RP13-279N23.2	0.583177816595839	1	0.538272877577688	1	0.484708273766652	0.994939447936317	0.0358304302573232	2.12002336880818	0.666054387754023	NA	-2.08419293855086
chr1	18955738	18955938	201	-	exon	IFFO2	0.912254238398135	1	0.926022849569598	1	0.94586085934146	0.994939447936317	1.18257285712376	0.0905803377249437	0.632116172713376	0.758222557044165	1.09199251939882
chr1	18956037	18956187	151	-	exon	IFFO2	0.670493719618985	1	0.685110339637044	1	0.828970894272603	0.994939447936317	0.719381870201302	0.0905803377249437	0.632116172713376	0.758222557044165	0.628801532476359
chr1	18956337	18956686	350	-	utr5	IFFO2	0.532176631765435	1	0.551803810432465	1	0.483318215888713	0.994939447936317	1.26562025409383	0.0905803377249437	0.632116172713376	0.758222557044165	1.17503991636888
chr1	19087876	19088855	980	-	exon	UBR4	0.762626426109361	1	0.701682950208367	1	0.708046009383553	0.994939447936317	-0.0975799306528007	0.142585436402905	0.374606804057119	0.532060297111677	-0.240165367055706
chr1	19138052	19138152	101	-	exon	UBR4	0.134530368568141	1	0.12094044639819	1	0.196661541084523	0.994939447936317	0.000497529028196902	0.142585436402905	0.374606804057119	0.532060297111677	-0.142087907374708
chr1	19210126	19210226	101	-	exon	UBR4	0.02344880026383	1	0.0170622559150072	1	0.0189967330036961	0.937796851759243	1.33071483787584	0.142585436402905	0.374606804057119	0.532060297111677	1.18812940147294
chr1	19288957	19289104	148	-	utr5	AKR7A3	0.936270495888286	1	0.956537519902546	1	0.906389592585513	0.994939447936317	1.34551464689717	2.41566093531509	0.000973692267960318	0.00356639632228935	-1.07014628841792
chr1	19485439	19485539	101	-	utr5	CAPZB	0.0478145058231575	1	0.0481767554825827	1	0.0231142900914348	0.991501701859811	0.772651632735529	-0.188598567280472	0.219430001732773	0.360003443820345	0.961250200016001
chr1	19682707	19683202	496	-	utr3	TMCO4	0.978537839703745	1	0.971247702416485	1	0.912431546639273	0.994939447936317	0.51733271622172	0.819246744830915	0.00131909591434753	0.00466798697129521	-0.301914028609196
chr1	19978840	19978939	100	-	utr5	PLA2G2A	0.668613891388102	1	0.71635644867236	1	0.663628307326646	0.994939447936317	-0.107998758818278	0.223812723177203	0.57752432009154	0.715352541856538	-0.33181148199548
chr1	20484567	20485332	766	-	exon	CAMK2N1	0.58605843026898	1	0.529373174776512	1	0.517952101520381	0.994939447936317	-0.077216978920023	-0.745144160572263	0.0107246436801884	0.0293229212822417	0.66792718165224
chr1	20485677	20485924	248	-	utr5	CAMK2N1	0.782266961243276	1	0.803361736417327	1	0.961996532073062	0.994939447936317	-0.223101965504627	-0.745144160572263	0.0107246436801884	0.0293229212822417	0.522042195067636
chr1	20486023	20486171	149	-	utr5	CAMK2N1	0.721452597033003	1	0.693268277960199	1	0.449195514251935	0.994939447936317	-1.15922191771108	-0.745144160572263	0.0107246436801884	0.0293229212822417	-0.414077757138817
chr1	20499846	20500642	797	-	utr3	MUL1	0.334092470016217	1	0.286820013904679	1	0.226250858897742	0.994939447936317	-0.705391136874004	0.654193097496139	0.000299771137724158	0.00124708730793224	-1.35958423437014
chr1	20500940	20501288	349	-	exon	MUL1	0.288856490584113	1	0.248649233417537	1	0.249581750099615	0.994939447936317	-0.215155486875739	0.654193097496139	0.000299771137724158	0.00124708730793224	-0.869348584371879
chr1	20648599	20648899	301	-	exon	PINK1-AS	0.0324695697113174	1	0.0321537552849385	1	0.00802455894546129	0.669898580650248	-1.12131829269723	-1.21580523143246	0.0160485019249765	0.0415029522043972	0.0944869387352287
chr1	20650746	20651045	300	-	exon	PINK1-AS	0.753508914925143	1	0.712198101703425	1	0.542018591463286	0.994939447936317	-0.586583899876851	-1.21580523143246	0.0160485019249765	0.0415029522043972	0.629221331555608
chr1	20704517	20704865	349	-	exon	KIF17	0.349354052368064	1	0.240020073879643	1	0.339892935642192	0.994939447936317	0.524135476718589	1.90310527022946	1.26054731516493e-05	7.14431777018605e-05	-1.37896979351087
chr1	20786517	20787323	807	-	utr5	HP1BP3	0.199574570730966	1	0.220826558351536	1	0.058467389145912	0.994939447936317	0.928816205355207	-1.20103364716773	1.63626964220923e-13	4.00003851126677e-12	2.12984985252294
chr1	20941675	20941825	151	-	exon	EIF4G3	0.620445595459398	1	0.683368783098314	1	0.59221092725951	0.994939447936317	-1.51007974152647	-0.826207736258833	4.89322946200781e-08	4.4485218625269e-07	-0.683872005267641
chr1	21176788	21176888	101	-	utr5	EIF4G3	0.182743006739093	1	0.155183375335452	1	0.233081492809812	0.994939447936317	-0.222146467832902	-0.826207736258833	4.89322946200781e-08	4.4485218625269e-07	0.604061268425931
chr1	21217794	21218441	648	-	utr3	ECE1	0.451524523728915	1	0.398484420555475	1	0.445666964584328	0.994939447936317	-0.156865642470928	0.516983547631396	0.00126307781345162	0.00449263532094263	-0.673849190102324
chr1	21219038	21219436	399	-	utr3	ECE1	0.690536130544351	1	0.615080795952733	1	0.730847288102991	0.994939447936317	-0.252135312305463	0.516983547631396	0.00126307781345162	0.00449263532094263	-0.769118859936859
chr1	21219735	21220083	349	-	utr3	ECE1	0.507514480534934	1	0.442775734451587	1	0.369067370845697	0.994939447936317	-0.074614990823944	0.516983547631396	0.00126307781345162	0.00449263532094263	-0.591598538455339
chr1	21279194	21279393	200	-	utr5	ECE1	0.0305494345834957	1	0.025265725195148	1	0.0443545150090013	0.994939447936317	-0.355417719495496	0.516983547631396	0.00126307781345162	0.00449263532094263	-0.872401267126892
chr1	21290122	21290222	101	-	utr5	ECE1	0.237623519160589	1	0.209242168043307	1	0.225350660231106	0.994939447936317	0.00714183763350363	0.516983547631396	0.00126307781345162	0.00449263532094263	-0.509841709997892
chr1	21596860	21597207	348	-	utr3	RAP1GAP	0.124112441520436	1	0.106988194665804	1	0.153014163876262	0.994939447936317	-0.277305036002159	0.123688870211323	0.672637190541232	0.789732022479754	-0.400993906213482
chr1	21599552	21602872	3321	-	exon	RAP1GAP	0.372555406813222	1	0.315898216545178	1	0.31461772208119	0.994939447936317	-0.660412844469641	0.123688870211323	0.672637190541232	0.789732022479754	-0.784101714680964
chr1	21822395	21822595	201	-	utr3	HSPG2	0.367147193625997	1	0.395291565750863	1	0.259434865817042	0.994939447936317	-0.676180855952695	0.361236814877452	0.159249885936564	0.279682235490273	-1.03741767083015
chr1	21823044	21823194	151	-	utr3	HSPG2	0.73967129185301	1	0.709067205970807	1	0.668892923556023	0.994939447936317	-0.685635567384086	0.361236814877452	0.159249885936564	0.279682235490273	-1.04687238226154
chr1	21823344	21823621	278	-	exon	HSPG2	0.418197132637321	1	0.290271046196665	1	0.425459545382178	0.994939447936317	-0.492971296243549	0.361236814877452	0.159249885936564	0.279682235490273	-0.854208111121001
chr1	23088702	23090473	1772	-	utr3	LUZP1	0.795826435602886	1	0.878861134455532	1	0.958801936884465	0.994939447936317	-0.410814971342844	-0.637121474859657	0.000148305332892074	0.000662461981153795	0.226306503516813
chr1	23091262	23091461	200	-	exon	LUZP1	0.0649192617919986	1	0.0832348480746382	1	0.0569158387475659	0.994939447936317	-0.333358802711411	-0.637121474859657	0.000148305332892074	0.000662461981153795	0.303762672148245
chr1	23092606	23092805	200	-	exon	LUZP1	0.987416901928395	1	0.943828997908075	1	0.99067805295654	0.994939447936317	-0.581630589924515	-0.637121474859657	0.000148305332892074	0.000662461981153795	0.0554908849351413
chr1	23092905	23093004	100	-	exon	LUZP1	0.471958689170674	1	0.511833392709969	1	0.535038189382972	0.994939447936317	-0.7200670356168	-0.637121474859657	0.000148305332892074	0.000662461981153795	-0.0829455607571434
chr1	23093801	23093900	100	-	exon	LUZP1	0.1123880685687	1	0.132435884209338	1	0.081873744365936	0.994939447936317	-1.21356479624804	-0.637121474859657	0.000148305332892074	0.000662461981153795	-0.576443321388386
chr1	23109039	23109646	608	-	utr5	LUZP1	0.307441696055652	1	0.341000793366168	1	0.338087489655852	0.994939447936317	-1.16599567803923	-0.637121474859657	0.000148305332892074	0.000662461981153795	-0.528874203179573
chr1	23310580	23310830	251	-	exon	HNRNPR	0.917548895983673	1	0.848162512835832	1	0.813088529696038	0.994939447936317	-0.828073227512614	-0.992339931993951	1.42096574661477e-10	2.08044454689614e-09	0.164266704481337
chr1	23361494	23361693	200	-	utr3	ZNF436	0.979083175821755	1	0.965648976217597	1	0.448473818559249	0.994939447936317	-2.28498965820396	-1.7676234630854	0.00766259125549854	0.0218639676562894	-0.517366195118558
chr1	23362292	23362492	201	-	exon	ZNF436	0.588032965053757	1	0.630537499277496	1	0.720520543754714	0.994939447936317	-1.7806052142062	-1.7676234630854	0.00766259125549854	0.0218639676562894	-0.0129817511207977
chr1	23362741	23362891	151	-	exon	ZNF436	0.580885918218998	1	0.632309382333052	1	0.807616130364592	0.994939447936317	-2.3000695932553	-1.7676234630854	0.00766259125549854	0.0218639676562894	-0.532446130169899
chr1	23429860	23431063	1204	-	utr3	ASAP3	0.900822887203431	1	0.951889574468661	1	0.987407208780858	0.994939447936317	-0.511158903569791	-0.0788193123894714	0.651887284092401	0.774418482679831	-0.43233959118032
chr1	23442588	23452748	10161	-	utr3	ASAP3	0.834848686424981	1	0.773983716768234	1	0.789925260743935	0.994939447936317	-0.965485381823661	-0.0788193123894714	0.651887284092401	0.774418482679831	-0.886666069434189
chr1	23484090	23484189	100	-	utr5	ASAP3	0.236282562140285	1	0.190740533651742	1	0.154532918688688	0.994939447936317	0.184118524020628	-0.0788193123894714	0.651887284092401	0.774418482679831	0.2629378364101
chr1	23509704	23516485	6782	-	utr3	E2F2	0.356408936306662	1	0.387250048102465	1	0.328180102245357	0.994939447936317	-1.41167507910349	-1.6144802597778	4.47120950754287e-07	3.36348023625395e-06	0.202805180674303
chr1	23531022	23531170	149	-	utr5	E2F2	0.37515509394495	1	0.297360659130913	1	0.47834382177477	0.994939447936317	-1.10179459287108	-1.6144802597778	4.47120950754287e-07	3.36348023625395e-06	0.512685666906711
chr1	23795897	23795997	101	-	utr3	GALE	0.446614276567056	1	0.475308173286483	1	0.583124861779995	0.994939447936317	0.0327689299107018	0.0986772376616265	0.607251164065014	0.739517575372813	-0.0659083077509247
chr1	23800357	23800605	249	-	utr5	GALE	0.305773005376092	1	0.280356830487354	1	0.401538017161274	0.994939447936317	-0.181800761417759	0.0986772376616265	0.607251164065014	0.739517575372813	-0.280477999079386
chr1	23802034	23802183	150	-	utr3	HMGCL	0.246482872909626	1	0.228961614672532	1	0.15847963978914	0.994939447936317	-1.71575694679499	-0.204913512403859	0.311621928817312	0.465746112487053	-1.51084343439113
chr1	24157239	24157339	101	-	utr3	IFNLR1	0.800102318219937	1	0.80832626772678	1	0.819309826744675	0.994939447936317	-0.459185177679502	-0.130434681169507	0.889822125953244	0.936590724640212	-0.328750496509994
chr1	24358193	24358592	400	-	utr3	STPG1	0.602183952632919	1	0.645080416784885	1	0.608800437014794	0.994939447936317	0.831239683474369	0.896552727153319	0.00993825095915411	0.0275045118102418	-0.0653130436789497
chr1	25246978	25247455	478	-	utr5	RSRP1	0.269909767925404	1	0.232863088552769	1	0.32436635054196	0.994939447936317	0.0292949914098495	0.0549504455139158	0.782149636601749	0.869039862592736	-0.0256554541040662
chr1	25820159	25820699	541	-	exon	RP1-317E23.3	0.872792180568956	1	0.908240017739987	1	0.889654007560003	0.994939447936317	0.992029049455911	-0.127467653151018	0.862913282290985	0.920398533646955	1.11949670260693
chr1	25835086	25835283	198	-	exon	AUNIP	0.257579561076353	1	0.281048114870784	1	0.0360071043260646	0.994939447936317	-2.1584540971738	-1.55177513918267	1.95937072320503e-05	0.000106995353107675	-0.606678957991136
chr1	25862558	25862658	101	-	utr3	PAQR7	0.135896012142252	1	0.105402916944518	1	0.165309215000805	0.994939447936317	-0.408659119482833	0.587802286618438	0.030549548230176	0.0719774226269884	-0.996461406101272
chr1	25862758	25862958	201	-	utr3	PAQR7	0.54338601958165	1	0.583107367430929	1	0.598715860175241	0.994939447936317	0.0578605281778565	0.587802286618438	0.030549548230176	0.0719774226269884	-0.529941758440582
chr1	25863507	25863807	301	-	exon	PAQR7	0.907408736779777	1	0.845825567279787	1	0.78069782284257	0.994939447936317	-0.155673893691066	0.587802286618438	0.030549548230176	0.0719774226269884	-0.743476180309505
chr1	25885279	25885379	101	-	exon	STMN1	0.8153011767862	1	0.709799528627234	1	0.863557551068605	0.994939447936317	0.819590271697367	-2.05825098591964	1.14095774988309e-33	4.81819746259455e-31	2.87784125761701
chr1	25961609	25961858	250	-	utr3	PAFAH2	0.710219564916135	1	0.774230187395895	1	0.732037350817951	0.994939447936317	-0.634318707920354	-0.10758115139863	0.654855332182504	0.77650274124399	-0.526737556521724
chr1	26170057	26170155	99	-	utr3	RP11-96L14.7	0.150303676609603	1	0.151455710037281	1	0.0448008029496797	0.994939447936317	0.148252941384898	0.450106215350243	0.833842750201966	NA	-0.301853273965346
chr1	26170548	26170794	247	-	utr3	RP11-96L14.7	0.46856773679897	1	0.414353496579928	1	0.424874883688796	0.994939447936317	-0.290923155993233	0.450106215350243	0.833842750201966	NA	-0.741029371343477
chr1	26282694	26282917	224	-	exon	UBXN11	0.934977574494848	1	0.884077260938941	1	0.861037225846094	0.994939447936317	0.0156816493760093	0.639015779616073	0.00145627040249009	0.00510258843780346	-0.623334130240064
chr1	26889749	26890148	400	-	utr5	GPN2	0.789612389382388	1	0.831224086004547	1	0.727675098988942	0.994939447936317	1.15481892410039	0.691080767728789	0.000117326251899952	0.000537514462278084	0.463738156371602
chr1	26890587	26890735	149	-	utr3	GPATCH3	0.496497709518445	1	0.453032852188835	1	0.453468415587428	0.994939447936317	-0.386452501612142	1.23728882779216	3.03007686018239e-09	3.4804674846799e-08	-1.6237413294043
chr1	26890982	26891180	199	-	utr3	GPATCH3	0.412448375218101	1	0.360447703890532	1	0.407502188377764	0.994939447936317	0.185849867626949	1.23728882779216	3.03007686018239e-09	3.4804674846799e-08	-1.05143896016521
chr1	26894322	26900021	5700	-	exon	GPATCH3	0.0553367961217985	1	0.0446010283854036	1	0.077852856194857	0.994939447936317	-0.360593624668252	1.23728882779216	3.03007686018239e-09	3.4804674846799e-08	-1.59788245246041
chr1	27005464	27005562	99	-	utr3	FAM46B	0.821856207578803	1	0.756992878701291	1	0.905339901616378	0.994939447936317	-0.134141000115365	1.02451155139996	0.0699951186319618	0.144422769685434	-1.15865255151533
chr1	27005710	27006203	494	-	utr3	FAM46B	0.944156916236195	1	0.904795672178738	1	0.948273988916117	0.994939447936317	-0.159221945369948	1.02451155139996	0.0699951186319618	0.144422769685434	-1.18373349676991
chr1	27006302	27006894	593	-	exon	FAM46B	0.123757404716343	1	0.0841395119299306	1	0.0881152299712576	0.994939447936317	-0.436938552160697	1.02451155139996	0.0699951186319618	0.144422769685434	-1.46145010356066
chr1	27100209	27100557	349	-	utr3	SLC9A1	0.154922058324697	1	0.140100317795757	1	0.226565700049613	0.994939447936317	0.0486897748271365	0.596489142935763	0.000800530416039668	0.00299479304676851	-0.547799368108627
chr1	27101813	27102455	643	-	exon	SLC9A1	0.935876838007477	1	0.887856438760251	1	0.879482394503257	0.994939447936317	0.143747416242384	0.596489142935763	0.000800530416039668	0.00299479304676851	-0.452741726693379
chr1	27154873	27166782	11910	-	utr5	SLC9A1	0.163134387770235	1	0.1633023766729	1	0.183499977518067	0.994939447936317	0.73753060307262	0.596489142935763	0.000800530416039668	0.00299479304676851	0.141041460136857
chr1	27355283	27355431	149	-	utr3	MAP3K6	0.900378657560464	1	0.94304968792436	1	0.977742799878411	0.994939447936317	-1.28388163485459	-0.397654198906184	0.0866572674114197	0.171949287657983	-0.886227435948406
chr1	27357720	27357869	150	-	exon	MAP3K6	0.428424724289073	1	0.325354081559743	1	0.352286507405218	0.994939447936317	-1.13567942172531	-0.397654198906184	0.0866572674114197	0.171949287657983	-0.738025222819124
chr1	27358271	27358519	249	-	exon	MAP3K6	0.797771599632493	1	0.823993400123319	1	0.963404207659155	0.994939447936317	-1.23055426105448	-0.397654198906184	0.0866572674114197	0.171949287657983	-0.832900062148297
chr1	27364036	27364252	217	-	exon	MAP3K6	0.00932081408203345	1	0.00170395695268979	1	0.00938351173627449	0.732617678809631	-1.79438324588776	-0.397654198906184	0.0866572674114197	0.171949287657983	-1.39672904698157
chr1	27366645	27366892	248	-	utr5	MAP3K6	0.839428264047594	1	0.878633839762547	1	0.915363553165599	0.994939447936317	-1.38084933999263	-0.397654198906184	0.0866572674114197	0.171949287657983	-0.983195141086448
chr1	27490009	27490158	150	-	utr5	WASF2	0.723107280263702	1	0.736194951065708	1	0.776624447196484	0.994939447936317	1.06394989925634	0.208145729929275	0.19780176340267	0.331676781252204	0.855804169327065
chr1	27547522	27548019	498	-	exon	AHDC1	0.563942513890584	1	0.49299924655658	1	0.416886905522242	0.994939447936317	0.830257168810567	1.54143171089412	2.85368997468129e-12	5.77088459950337e-11	-0.711174542083556
chr1	27548218	27548665	448	-	exon	AHDC1	0.140676002085697	1	0.116690687263954	1	0.0607745447910504	0.994939447936317	0.363627033206024	1.54143171089412	2.85368997468129e-12	5.77088459950337e-11	-1.1778046776881
chr1	27548764	27548913	150	-	exon	AHDC1	0.197838648914246	1	0.172830813008902	1	0.234138397647993	0.994939447936317	-0.165888912443128	1.54143171089412	2.85368997468129e-12	5.77088459950337e-11	-1.70732062333725
chr1	27549261	27549460	200	-	exon	AHDC1	0.341978749924936	1	0.305492626640212	1	0.218307267928589	0.994939447936317	0.627406527468821	1.54143171089412	2.85368997468129e-12	5.77088459950337e-11	-0.914025183425302
chr1	27549559	27550404	846	-	exon	AHDC1	0.249834790805442	1	0.207198795325069	1	0.0966140804287774	0.994939447936317	0.134262714002189	1.54143171089412	2.85368997468129e-12	5.77088459950337e-11	-1.40716899689193
chr1	27550504	27550603	100	-	exon	AHDC1	0.368601201902433	1	0.324710569734742	1	0.329766877853075	0.994939447936317	0.409831474612209	1.54143171089412	2.85368997468129e-12	5.77088459950337e-11	-1.13160023628191
chr1	27550802	27551547	746	-	exon	AHDC1	0.241279156275824	1	0.200145484148103	1	0.072287882539459	0.994939447936317	0.544821392020384	1.54143171089412	2.85368997468129e-12	5.77088459950337e-11	-0.996610318873739
chr1	27551696	27551895	200	-	exon	AHDC1	0.352474613111228	1	0.307137975274626	1	0.251765397816355	0.994939447936317	0.688195361842897	1.54143171089412	2.85368997468129e-12	5.77088459950337e-11	-0.853236349051226
chr1	27558795	27603556	44762	-	utr5	AHDC1	0.257497032242028	1	0.279000150996561	1	0.335983870977963	0.994939447936317	0.637153799284487	1.54143171089412	2.85368997468129e-12	5.77088459950337e-11	-0.904277911609636
chr1	28232925	28233025	101	-	utr5	DNAJC8	0.0507869749746435	1	0.0553373637168438	1	0.0170165099759565	0.910328792111645	-0.443736571899335	-0.900908400094697	4.9405301807577e-08	4.48426965386247e-07	0.457171828195362
chr1	28642737	28643035	299	-	utr5	TAF12	0.047136736488236	1	0.04340923429592	1	0.078303798572034	0.994939447936317	0.487169993503285	-0.584503338200651	0.00766361720140851	0.0218639983662386	1.07167333170394
chr1	29119577	29119677	101	-	utr3	TMEM200B	0.509303018588739	1	0.42625280528636	1	0.573266367230104	0.994939447936317	0.0598650491107372	0.0341090856970664	0.967141179943209	0.981034268671669	0.0257559634136708
chr1	29120921	29121071	151	-	exon	TMEM200B	0.754722912354747	1	0.631967076260104	1	0.721527545708862	0.994939447936317	-0.612228655787248	0.0341090856970664	0.967141179943209	0.981034268671669	-0.646337741484314
chr1	29148442	29150118	1677	-	exon	SRSF4	0.648146253992113	1	0.722566475841021	1	0.625294810917559	0.994939447936317	-0.514483887505021	-0.17102792723369	0.269279931608747	0.417890321880501	-0.343455960271332
chr1	30718886	30721732	2847	-	exon	MATN1	0.542955045161527	1	0.592852314600756	1	0.481948016907252	0.994939447936317	0.578866894048552	0.386616157943743	0.601328192992634	0.734842400426896	0.192250736104809
chr1	30870114	30870363	250	-	utr3	SDC3	0.51578549840287	1	0.462223527001605	1	0.453950415697429	0.994939447936317	-1.75418339670428	-0.845234142924672	8.379641888782e-07	6.02981447907444e-06	-0.908949253779605
chr1	30872801	30873199	399	-	utr3	SDC3	0.415874525372574	1	0.371604329966662	1	0.204863636650532	0.994939447936317	-1.805155936191	-0.845234142924672	8.379641888782e-07	6.02981447907444e-06	-0.959921793266327
chr1	30873299	30876778	3480	-	exon	SDC3	0.763893187771787	1	0.693610518539886	1	0.619719027264522	0.994939447936317	-1.30516884415556	-0.845234142924672	8.379641888782e-07	6.02981447907444e-06	-0.459934701230893
chr1	30876877	30877026	150	-	exon	SDC3	0.171580880361377	1	0.14372297099162	1	0.162404562829156	0.994939447936317	-1.60825395043835	-0.845234142924672	8.379641888782e-07	6.02981447907444e-06	-0.763019807513675
chr1	31059357	31061744	2388	-	utr5	PUM1	0.501815132748672	1	0.446492202681218	1	0.486738432120119	0.994939447936317	-0.794504573054522	-0.0544901231422022	0.724230168572049	0.827905793022092	-0.74001444991232
chr1	31630456	31630653	198	-	utr3	PEF1	0.817659314638257	1	0.745322827879661	1	0.724038664356851	0.994939447936317	-0.976561855947334	0.404202093441649	0.0159936448015051	0.041380416824147	-1.38076394938898
chr1	31635414	31635513	100	-	exon	PEF1	0.0158645048497632	1	0.0138923020231413	1	0.0504640491144506	0.994939447936317	-0.173273136616549	0.404202093441649	0.0159936448015051	0.041380416824147	-0.577475230058198
chr1	31655382	31655581	200	-	exon	COL16A1	0.922256106422813	1	0.862180535954044	1	0.957552774310539	0.994939447936317	0.270341728592715	0.730400636624794	2.03071912271077e-06	1.35824837719944e-05	-0.460058908032079
chr1	31657066	31661662	4597	-	exon	COL16A1	0.957320941187927	1	0.991142031812999	1	0.936241957069474	0.994939447936317	0.396482248676344	0.730400636624794	2.03071912271077e-06	1.35824837719944e-05	-0.33391838794845
chr1	31665926	31666127	202	-	exon	COL16A1	0.175722763608102	1	0.168379724828988	1	0.118668485766096	0.994939447936317	-0.293966369657609	0.730400636624794	2.03071912271077e-06	1.35824837719944e-05	-1.0243670062824
chr1	31680042	31686260	6219	-	exon	COL16A1	0.550609632200914	1	0.486648515369271	1	0.534623957025845	0.994939447936317	-0.166387234732473	0.730400636624794	2.03071912271077e-06	1.35824837719944e-05	-0.896787871357267
chr1	31691198	31696998	5801	-	exon	COL16A1	0.35832656913938	1	0.303751086634121	1	0.411144954574182	0.994939447936317	-0.372969449547836	0.730400636624794	2.03071912271077e-06	1.35824837719944e-05	-1.10337008617263
chr1	31702162	31704120	1959	-	utr5	COL16A1	0.377943849490575	1	0.334637309556019	1	0.397535609831716	0.994939447936317	-0.336246674197082	0.730400636624794	2.03071912271077e-06	1.35824837719944e-05	-1.06664731082188
chr1	31727216	31727366	151	-	utr3	ADGRB2	0.493764196738002	1	0.56502317141347	1	0.571714392156202	0.994939447936317	0.164279833194077	0.924402402290835	2.28552822612278e-09	2.69569668159947e-08	-0.760122569096759
chr1	31727465	31727614	150	-	exon	ADGRB2	0.900116049915198	1	0.818922298581529	1	0.850537293081018	0.994939447936317	-0.0225942241819384	0.924402402290835	2.28552822612278e-09	2.69569668159947e-08	-0.946996626472774
chr1	31730943	31731340	398	-	exon	ADGRB2	0.697300815348478	1	0.771603919829412	1	0.802230726424674	0.994939447936317	0.571797623368834	0.924402402290835	2.28552822612278e-09	2.69569668159947e-08	-0.352604778922001
chr1	31756056	31756205	150	-	exon	ADGRB2	0.216946606497916	1	0.192651309552114	1	0.277298349629626	0.994939447936317	-0.159753111813216	0.924402402290835	2.28552822612278e-09	2.69569668159947e-08	-1.08415551410405
chr1	31756305	31756802	498	-	utr5	ADGRB2	0.88055407493126	1	0.793130418199904	1	0.800187678432617	0.994939447936317	0.259427145098651	0.924402402290835	2.28552822612278e-09	2.69569668159947e-08	-0.664975257192184
chr1	31794197	31794606	410	-	exon	SPOCD1	0.895257606959723	1	0.923628184535445	1	0.71054169708647	0.994939447936317	-0.662782560701054	-0.169365360123124	0.855398187288884	0.915210664646286	-0.49341720057793
chr1	31796502	31798691	2190	-	exon	SPOCD1	0.917000385916554	1	0.849882229669279	1	0.329227089547877	0.994939447936317	-0.789359666510359	-0.169365360123124	0.855398187288884	0.915210664646286	-0.619994306387235
chr1	31938146	31938322	177	-	exon	PTP4A2	1.74907695310207e-05	0.111808333544221	3.10919374899205e-05	0.680073948717032	1.43985626822816e-11	7.86917446993395e-08	1.51319854085398	-1.59694550709631	4.84821408158445e-12	9.41532792381283e-11	3.11014404795029
chr1	32205060	32205205	146	-	exon	RP4-622L5.7	0.176793735750176	1	0.191494815525272	1	0.20908062487543	0.994939447936317	0.722327582948555	2.47309781307431	0.00131055506562592	0.00464310321572389	-1.75077023012575
chr1	32206488	32206717	230	-	exon	RP4-622L5.7	0.625861515461891	1	0.595700351936932	1	0.749667750227739	0.994939447936317	-0.641144570863186	2.47309781307431	0.00131055506562592	0.00464310321572389	-3.11424238393749
chr1	32216343	32216641	299	-	utr3	TMEM234	0.941008364861169	1	0.988081160924281	1	0.89341915665855	0.994939447936317	-0.0580090069443311	0.92481060505128	0.000191660804579672	0.000832889174381033	-0.982819611995611
chr1	32222161	32222260	100	-	exon	TMEM234	0.871895698269145	1	0.807744230871172	1	0.836676319123732	0.994939447936317	0.412621540670521	0.92481060505128	0.000191660804579672	0.000832889174381033	-0.512189064380759
chr1	32231905	32232075	171	-	exon	MTMR9LP	0.258155873007383	1	0.168265087765077	1	0.267297077591942	0.994939447936317	0.787555710338554	1.33324471442916	0.000691108805256426	0.00261726927005585	-0.545689004090609
chr1	32241472	32241571	100	-	exon	MTMR9LP	0.788757988527809	1	0.756170083357026	1	0.880599170124534	0.994939447936317	1.82085138339222	1.33324471442916	0.000691108805256426	0.00261726927005585	0.487606668963055
chr1	32334481	32334981	501	-	utr3	MARCKSL1	0.841153978565617	1	0.769934722927564	1	0.780377803236319	0.994939447936317	-0.446117204212045	-0.0242697383493379	0.869581503865788	0.92440027181059	-0.421847465862707
chr1	32335979	32336179	201	-	utr5	MARCKSL1	0.630359631725229	1	0.656513917400919	1	0.507123244589677	0.994939447936317	0.0620598410614363	-0.0242697383493379	0.869581503865788	0.92440027181059	0.0863295794107742
chr1	32361733	32362133	401	-	utr5	FAM229A	0.643424758041331	1	0.651796571698002	1	0.688650954357677	0.994939447936317	1.45518531329765	0.745337743707721	0.0470747522940531	0.103782264321529	0.70984756958993
chr1	32363579	32363779	201	-	exon	FAM229A	0.912930194759643	1	0.97261219189693	1	0.865607397820783	0.994939447936317	0.403240419848514	0.745337743707721	0.0470747522940531	0.103782264321529	-0.342097323859207
chr1	32366496	32366695	200	-	utr3	BSDC1	0.812803602263613	1	0.750191247226087	1	0.70745350189738	0.994939447936317	-0.099125935650074	0.583630860481985	0.000252498348421592	0.00106607663790548	-0.682756796132059
chr1	32368537	32369315	779	-	utr3	BSDC1	0.661019943500647	1	0.737464483971253	1	0.724373275960553	0.994939447936317	0.0730632930737972	0.583630860481985	0.000252498348421592	0.00106607663790548	-0.510567567408188
chr1	32376347	32376596	250	-	utr3	BSDC1	0.288620409060762	1	0.321175928446063	1	0.297948689497226	0.994939447936317	0.69045191968531	0.583630860481985	0.000252498348421592	0.00106607663790548	0.106821059203325
chr1	32694902	32695101	200	-	exon	SYNC	0.777255541901817	1	0.711083555649829	1	0.818100082463361	0.994939447936317	0.768538887408402	1.47834233513905	0.00108295559804737	0.00392257226961759	-0.709803447730646
chr1	32695201	32695400	200	-	exon	SYNC	0.233121206315676	1	0.138324295441567	1	0.271868436651525	0.994939447936317	-0.103071882243428	1.47834233513905	0.00108295559804737	0.00392257226961759	-1.58141421738248
chr1	32695549	32695749	201	-	exon	SYNC	0.878119538453099	1	0.90690197380572	1	0.954670280752329	0.994939447936317	0.176510130158669	1.47834233513905	0.00108295559804737	0.00392257226961759	-1.30183220498038
chr1	32817257	32817456	200	-	utr5	YARS	0.428092885110036	1	0.381431458769376	1	0.281145726059864	0.994939447936317	-0.0948634362821604	-0.11398137682494	0.559664181167904	0.701028700117085	0.0191179405427798
chr1	32817705	32818103	399	-	utr5	YARS	0.842925521269852	1	0.792312400409769	1	0.883207346166058	0.994939447936317	-0.188665260554628	-0.11398137682494	0.559664181167904	0.701028700117085	-0.0746838837296876
chr1	32863364	32863513	150	-	utr3	FNDC5	0.372927773360422	1	0.347637598454579	1	0.255195038348977	0.994939447936317	1.61100776469948	2.19424555909854	5.34058455053458e-09	5.84749209277393e-08	-0.583237794399058
chr1	32894692	32894838	147	-	utr3	TMEM54	0.934254648235368	1	0.895776499957996	1	0.853835937270703	0.994939447936317	-0.900671915580274	0.354464245935684	0.178465159188506	0.305873319548213	-1.25513616151596
chr1	32901243	32901389	147	-	utr5	TMEM54	0.150456704876984	1	0.0838287447030206	1	0.0985599660247303	0.994939447936317	1.24328229223922	0.354464245935684	0.178465159188506	0.305873319548213	0.888818046303536
chr1	32936790	32937233	444	-	utr3	RNF19B	0.818287344982925	1	0.886999719484822	1	0.965553468921996	0.994939447936317	-0.460071568544116	0.418404223100278	0.064283470818819	0.13476699876435	-0.878475791644394
chr1	33008189	33008488	300	-	utr3	AK2	0.808700526886935	1	0.773181263609188	1	0.527864952697403	0.994939447936317	-2.33007795453141	-0.697293516555913	3.99417862703751e-05	0.000204864551299135	-1.63278443797549
chr1	33036832	33036932	101	-	utr5	AK2	0.806725570276752	1	0.871791114058121	1	0.648613333235717	0.994939447936317	-0.444601477857411	-0.697293516555913	3.99417862703751e-05	0.000204864551299135	0.252692038698501
chr1	33145652	33145752	101	-	utr3	TRIM62	0.773218999652034	1	0.837412218544835	1	0.825488186389359	0.994939447936317	-0.358709458796384	0.555187288510026	0.00467318507438299	0.0142075645040918	-0.91389674730641
chr1	33147150	33147349	200	-	utr3	TRIM62	0.788676282294988	1	0.721264065630382	1	0.803761469471103	0.994939447936317	-0.298446586585292	0.555187288510026	0.00467318507438299	0.0142075645040918	-0.853633875095318
chr1	33147449	33147699	251	-	exon	TRIM62	0.879307334881367	1	0.811888208466923	1	0.906047761920301	0.994939447936317	0.292654592556678	0.555187288510026	0.00467318507438299	0.0142075645040918	-0.262532695953347
chr1	33159743	33159892	150	-	exon	TRIM62	0.558681400935592	1	0.511350981868334	1	0.6369627420322	0.994939447936317	0.358999846909064	0.555187288510026	0.00467318507438299	0.0142075645040918	-0.196187441600962
chr1	33181133	33181432	300	-	exon	TRIM62	0.134686838969158	1	0.138491283785416	1	0.108262412897156	0.994939447936317	1.334178817449	0.555187288510026	0.00467318507438299	0.0142075645040918	0.778991528938974
chr1	33306863	33307155	293	-	exon	A3GALT2	0.628447858927282	1	0.6055135301087	1	0.802537850053014	0.994939447936317	1.20469195804983	1.51442095279285	0.0354204461693995	0.0816843504818885	-0.309728994743021
chr1	33324715	33325837	1123	-	utr3	PHC2	0.836071408805084	1	0.757459986793331	1	0.744195797528492	0.994939447936317	-0.626098628402279	0.245102259265814	0.0896963278227053	0.176806682438001	-0.871200887668093
chr1	33516194	33516443	250	-	utr3	CSMD2	0.989788717412965	1	0.966762699475495	1	0.86086389320552	0.994939447936317	-0.559271981887962	0.365431082313234	0.475929882485869	0.628031485760564	-0.924703064201195
chr1	34855416	34855566	151	-	utr3	SMIM12	0.515742478186784	1	0.471473373808702	1	0.448667227320133	0.994939447936317	-0.631208104938133	0.0859566231649077	0.679803638799702	0.794866099864886	-0.717164728103041
chr1	34855665	34855915	251	-	utr3	SMIM12	0.585071161756195	1	0.52399021421499	1	0.375392853569778	0.994939447936317	-0.708413327050971	0.0859566231649077	0.679803638799702	0.794866099864886	-0.794369950215879
chr1	34976453	34976702	250	-	exon	RP11-244H3.1	0.184894838434677	1	0.105896475853692	1	0.154299151955923	0.994939447936317	-0.0130689599074313	-0.136552896080147	0.756642469795847	0.850280128565816	0.123483936172715
chr1	35192301	35192401	101	-	exon	SFPQ	0.070265158982668	1	0.0748422996213533	1	0.0709235493318096	0.994939447936317	1.07585662412573	-0.697656154866606	3.64586740895386e-06	2.31352523237005e-05	1.77351277899234
chr1	35192500	35192999	500	-	exon	SFPQ	0.93086769057148	1	0.866147179108806	1	0.850366166068606	0.994939447936317	0.640658614553331	-0.697656154866606	3.64586740895386e-06	2.31352523237005e-05	1.33831476941994
chr1	35433889	35433989	101	-	utr3	KIAA0319L	0.90924076074283	1	0.843263355180773	1	0.835383097356014	0.994939447936317	0.00281039886453448	-0.260621671232612	0.131360352065167	0.240386430659147	0.263432070097146
chr1	35435508	35438552	3045	-	exon	KIAA0319L	0.569479826383011	1	0.63026914051265	1	0.873417107903699	0.994939447936317	-0.076032503012287	-0.260621671232612	0.131360352065167	0.240386430659147	0.184589168220325
chr1	35506854	35507103	250	-	exon	KIAA0319L	0.989543980882368	1	0.916428092695644	1	0.798916960443381	0.994939447936317	-0.854888152546735	-0.260621671232612	0.131360352065167	0.240386430659147	-0.594266481314123
chr1	35557310	35557596	287	-	utr5	KIAA0319L	0.872420890034906	1	0.815668778536	1	0.738219701847332	0.994939447936317	0.0683561267063266	-0.260621671232612	0.131360352065167	0.240386430659147	0.328977797938939
chr1	35557750	35557900	151	-	utr5	KIAA0319L	0.841843032656819	1	0.81213779276773	1	0.762672019022948	0.994939447936317	0.90979471593074	-0.260621671232612	0.131360352065167	0.240386430659147	1.17041638716335
chr1	35715714	35716534	821	-	utr5	C1orf216	0.127277746632934	1	0.0989417765131413	1	0.106468993979138	0.994939447936317	-0.480720770033383	0.0232826859934192	0.897921533268726	0.94127700472176	-0.504003456026803
chr1	35718727	35718975	249	-	utr5	C1orf216	0.427511897065015	1	0.445065031238781	1	0.285608803658195	0.994939447936317	0.54471429505254	0.0232826859934192	0.897921533268726	0.94127700472176	0.521431609059121
chr1	35736461	35736917	457	-	utr3	CLSPN	0.569680109717945	1	0.61570854524216	1	0.414725168415349	0.994939447936317	-2.04014965358688	-2.14821233569936	3.79238445574013e-28	6.98090461737395e-26	0.10806268211248
chr1	35751289	35751438	150	-	exon	CLSPN	0.368558189495434	1	0.343580414712448	1	0.131896870791128	0.994939447936317	-3.85025428018632	-2.14821233569936	3.79238445574013e-28	6.98090461737395e-26	-1.70204194448697
chr1	35760478	35760776	299	-	exon	CLSPN	0.821517381820227	1	0.886920867480477	1	0.849359693148781	0.994939447936317	-2.66467464469025	-2.14821233569936	3.79238445574013e-28	6.98090461737395e-26	-0.516462308990899
chr1	35769868	35769967	100	-	utr5	CLSPN	0.319250415507399	1	0.320387336555958	1	0.243605246855108	0.994939447936317	-2.32175027385005	-2.14821233569936	3.79238445574013e-28	6.98090461737395e-26	-0.173537938150699
chr1	36096974	36097272	299	-	utr3	COL8A2	0.25883210873534	1	0.1939944953767	1	0.182976030008116	0.994939447936317	-1.41100139082041	0.185956496205672	0.740656217364099	0.839420773213208	-1.59695788702609
chr1	36098415	36098614	200	-	exon	COL8A2	0.671657263719736	1	0.558096381966792	1	0.762035008352243	0.994939447936317	-0.333988388129737	0.185956496205672	0.740656217364099	0.839420773213208	-0.519944884335409
chr1	36137116	36137265	150	-	utr3	TRAPPC3	0.245087478921689	1	0.298271339282339	1	0.231827101779333	0.994939447936317	-0.0718103488824005	0.0639601943541192	0.700446375971178	0.810482651871877	-0.13577054323652
chr1	36149188	36155954	6767	-	utr5	TRAPPC3	0.405405050003548	1	0.354623697869022	1	0.344278103866451	0.994939447936317	-0.0279679525290199	0.0639601943541192	0.700446375971178	0.810482651871877	-0.0919281468831391
chr1	36322128	36322612	485	-	utr3	EVA1B	0.97334835143492	1	0.947155522804627	1	0.976847620961977	0.994939447936317	0.35266667609504	0.85265068511752	0.00418528931243493	0.0128659114932788	-0.49998400902248
chr1	36361229	36362596	1368	-	utr5	STK40	0.266344095393794	1	0.240542571004642	1	0.293695069792627	0.994939447936317	-0.200648406261996	0.866618712478621	1.70234138719792e-07	1.38091625069987e-06	-1.06726711874062
chr1	36385746	36385846	101	-	utr5	STK40	0.409666283447633	1	0.443531521158331	1	0.298652801371627	0.994939447936317	1.17282576043916	0.866618712478621	1.70234138719792e-07	1.38091625069987e-06	0.306207047960538
chr1	36393830	36397693	3864	-	utr5	LSM10	0.0949621468376142	1	0.0770971752392788	1	0.0160170466806978	0.907841422402533	-0.733370854589604	0.527797153660546	0.00585218587742629	0.0173391838275045	-1.26116800825015
chr1	36797021	36797121	101	-	utr3	GRIK3	0.539182489049898	1	0.404145184845012	1	0.584657066874435	0.994939447936317	0.250332430073225	0.878682483185013	0.000899303682809908	0.00332274891348036	-0.628350053111788
chr1	36797569	36797718	150	-	utr3	GRIK3	0.617243856422762	1	0.471205336931225	1	0.611173415213771	0.994939447936317	0.0319755587971298	0.878682483185013	0.000899303682809908	0.00332274891348036	-0.846706924387884
chr1	36798216	36798416	201	-	utr3	GRIK3	0.279082390075765	1	0.180039908538233	1	0.254893138054754	0.994939447936317	0.324158244154061	0.878682483185013	0.000899303682809908	0.00332274891348036	-0.554524239030952
chr1	36801205	36801304	100	-	utr3	GRIK3	0.312955858563662	1	0.225365195303637	1	0.34636232687436	0.994939447936317	0.0771728211841759	0.878682483185013	0.000899303682809908	0.00332274891348036	-0.801509662000838
chr1	36801703	36801852	150	-	utr3	GRIK3	0.907082598122919	1	0.913355281438096	1	0.917578778267402	0.994939447936317	0.698698029235931	0.878682483185013	0.000899303682809908	0.00332274891348036	-0.179984453949082
chr1	37455178	37455526	349	-	exon	LINC01137	0.96360236344205	1	0.994846792480314	1	0.858452816798584	0.994939447936317	-0.525063809385853	0.316473030769576	0.542702902959786	0.686531126052564	-0.84153684015543
chr1	37537740	37537890	151	-	utr3	SNIP1	0.638171182051402	1	0.587440777465575	1	0.514906989254055	0.994939447936317	-1.3041904827925	0.0342781559592206	0.880990593372033	0.93156806648574	-1.33846863875172
chr1	37540433	37548847	8415	-	exon	SNIP1	0.933311772714716	1	0.868096462321355	1	0.826376206245007	0.994939447936317	-0.267797323125068	0.0342781559592206	0.880990593372033	0.93156806648574	-0.302075479084289
chr1	37552745	37554252	1508	-	utr5	SNIP1	0.772046863816514	1	0.731404735701206	1	0.688609821852989	0.994939447936317	0.349818945743565	0.0342781559592206	0.880990593372033	0.93156806648574	0.315540789784344
chr1	37593819	37593919	101	-	exon	GNL2	0.317942489724208	1	0.288295143342712	1	0.408812921389585	0.994939447936317	-0.487003852640338	-0.607252306911479	0.000237400546099198	0.0010076656604924	0.120248454271141
chr1	37595835	37595935	101	-	utr5	GNL2	0.62230073171873	1	0.574927084457012	1	0.589423965150869	0.994939447936317	-0.689180710065296	-0.607252306911479	0.000237400546099198	0.0010076656604924	-0.081928403153817
chr1	37689818	37690033	216	-	utr5	C1orf109	0.750971602334298	1	0.780914848016041	1	0.842010644060512	0.994939447936317	0.406888743010602	-0.149260762441088	0.455045982763323	0.607094426734417	0.55614950545169
chr1	37690332	37690481	150	-	utr5	C1orf109	0.826354517345794	1	0.87899487339048	1	0.843864174315247	0.994939447936317	-0.202796532982865	-0.149260762441088	0.455045982763323	0.607094426734417	-0.0535357705417774
chr1	37692050	37692149	100	-	utr5	C1orf109	0.484730177491237	1	0.404681938993314	1	0.459923729573659	0.994939447936317	-0.700602594736856	-0.149260762441088	0.455045982763323	0.607094426734417	-0.551341832295769
chr1	37799870	37800020	151	-	exon	RP11-109P14.9	0.65995444511435	1	0.599050783162766	1	0.405640385236788	0.994939447936317	-0.58211732604434	NA	NA	NA	NA
chr1	37815148	37815497	350	-	exon	MTF1	0.954522482984138	1	0.988065398567046	1	0.984230551441364	0.994939447936317	-0.229932318142292	-0.163626258835736	0.425997384584137	0.580200194257165	-0.0663060593065561
chr1	37857452	37858529	1078	-	utr5	MTF1	0.684434251845408	1	0.633083760591514	1	0.567078586194894	0.994939447936317	-0.777414081753347	-0.163626258835736	0.425997384584137	0.580200194257165	-0.613787822917611
chr1	37989923	37990173	251	-	utr5	SF3A3	0.602069652071566	1	0.554127190547475	1	0.557753338286554	0.994939447936317	-1.06976941406358	-0.73985300791386	6.86217009257156e-06	4.11672861514523e-05	-0.329916406149724
chr1	38005411	38005508	98	-	utr5	FHL3	0.00572624336715723	1	0.000942963632882381	1	0.0224171120047916	0.986420913008102	1.6849334627577	0.746948460020229	0.000628795093623529	0.00241353768158438	0.937985002737469
chr1	38045008	38045306	299	-	utr3	POU3F1	0.414374786468025	1	0.375134649924655	1	0.285305114689922	0.994939447936317	-0.66963055869904	-0.0108671006934907	0.96970163545868	0.982371370615928	-0.658763458005549
chr1	38045454	38046596	1143	-	exon	POU3F1	0.771136245904605	1	0.836880684600692	1	0.728369721089358	0.994939447936317	-0.106137006199663	-0.0108671006934907	0.96970163545868	0.982371370615928	-0.0952699055061721
chr1	38919241	38926007	6767	-	utr5	RHBDL2	0.811718153590104	1	0.734235115494549	1	0.80717272446251	0.994939447936317	-0.465129661222306	-0.197087697362432	0.725020374507244	0.828406151725901	-0.268041963859874
chr1	39576042	39576142	101	-	utr5	PABPC4	0.486084850644346	1	0.481482451389318	1	0.621259929924992	0.994939447936317	0.0480609835574296	-0.628780961964278	0.000521865825288658	0.00204576342905749	0.676841945521707
chr1	40257619	40257868	250	-	exon	RP1-39G22.7	0.340851728608392	1	0.305836193383913	1	0.238692245393533	0.994939447936317	-0.370465068435673	0.216987438581012	0.468580315434135	0.621145746263498	-0.587452507016686
chr1	40300932	40302685	1754	-	utr3	COL9A2	0.705069642598729	1	0.761258392786823	1	0.708719820494553	0.994939447936317	0.220973813132228	0.841419334956199	0.00331572985457012	0.0104815608216464	-0.620445521823971
chr1	40303155	40304507	1353	-	exon	COL9A2	0.484647251603782	1	0.44186970784999	1	0.526537677284801	0.994939447936317	-0.136855824306515	0.841419334956199	0.00331572985457012	0.0104815608216464	-0.978275159262714
chr1	40306187	40308231	2045	-	exon	COL9A2	0.21069576312982	1	0.1524628873573	1	0.262232459027226	0.994939447936317	-0.302571274945596	0.841419334956199	0.00331572985457012	0.0104815608216464	-1.14399060990179
chr1	40691669	40692016	348	-	exon	NFYC-AS1	0.486658944406498	1	0.431506456920412	1	0.461937659407778	0.994939447936317	0.791966187508387	-1.0808964764721	0.0947402211729182	0.185072121850443	1.87286266398049
chr1	40861246	40861343	98	-	utr3	CITED4	0.805613248764077	1	0.823460897008092	1	0.907380184571651	0.994939447936317	0.113840826526052	0.748080924495368	0.113645361037429	0.21430523952921	-0.634240097969316
chr1	40861441	40861733	293	-	utr3	CITED4	0.354449927181731	1	0.325823408153822	1	0.287209672944727	0.994939447936317	1.04695022343237	0.748080924495368	0.113645361037429	0.21430523952921	0.298869298936997
chr1	40862122	40862269	148	-	utr5	CITED4	0.52871208463466	1	0.491945810084866	1	0.504686635459944	0.994939447936317	0.657675114660363	0.748080924495368	0.113645361037429	0.21430523952921	-0.0904058098350053
chr1	41478974	41479122	149	-	utr3	EDN2	0.294424220483088	1	0.200503019224137	1	0.331832162872828	0.994939447936317	1.50209028299728	3.31355966482626	2.62172710002369e-06	1.71207206043694e-05	-1.81146938182898
chr1	41479222	41479470	249	-	utr3	EDN2	0.724070325277433	1	0.669972306946523	1	0.802332595613206	0.994939447936317	2.08629736402599	3.31355966482626	2.62172710002369e-06	1.71207206043694e-05	-1.22726230080027
chr1	41510406	41524747	14342	-	utr3	HIVEP3	0.655865068535923	1	0.725750316670164	1	0.696374371966044	0.994939447936317	0.594149782846613	0.706898145794875	9.10766441093345e-06	5.31289200608111e-05	-0.112748362948262
chr1	41581772	41582769	998	-	exon	HIVEP3	0.451099939671749	1	0.517364663058509	1	0.494603869490165	0.994939447936317	0.435050551248151	0.706898145794875	9.10766441093345e-06	5.31289200608111e-05	-0.271847594546725
chr1	41583817	41584017	201	-	exon	HIVEP3	0.37570684648773	1	0.424356352426496	1	0.546505213446204	0.994939447936317	0.700179861610561	0.706898145794875	9.10766441093345e-06	5.31289200608111e-05	-0.00671828418431386
chr1	41847755	41847854	100	-	exon	HIVEP3	0.212215712411419	1	0.183236425622979	1	0.0827171876128939	0.994939447936317	-2.14326580213084	0.706898145794875	9.10766441093345e-06	5.31289200608111e-05	-2.85016394792571
chr1	41848353	41848978	626	-	exon	HIVEP3	0.77662555137191	1	0.828433168380823	1	0.957890708511145	0.994939447936317	-0.569607870045689	0.706898145794875	9.10766441093345e-06	5.31289200608111e-05	-1.27650601584056
chr1	42335386	42335575	190	-	exon	RP11-223A3.1	0.295722430950819	1	0.242921221444717	1	0.326694971897473	0.994939447936317	1.7533419043974	1.99767680790056	0.0285444807599287	0.0680724706152789	-0.244334903503169
chr1	42746534	42746832	299	-	utr3	P3H1	0.648217560430011	1	0.577629667999151	1	0.58753192871209	0.994939447936317	-0.156921107334972	0.226043246480275	0.156765708225686	0.27662950086494	-0.382964353815248
chr1	42766587	42767034	448	-	utr5	P3H1	0.636946661005981	1	0.682388930546464	1	0.610355984659044	0.994939447936317	0.812722864374425	0.226043246480275	0.156765708225686	0.27662950086494	0.58667961789415
chr1	42926967	42927117	151	-	utr3	SLC2A1	0.676758520455184	1	0.729442033689203	1	0.916511177133731	0.994939447936317	0.267411934265365	0.835800972377095	0.0916123715715331	0.180039752398586	-0.56838903811173
chr1	42958675	42958874	200	-	utr5	SLC2A1	0.688991864913088	1	0.726742901901499	1	0.671411208563045	0.994939447936317	0.972697820538098	0.835800972377095	0.0916123715715331	0.180039752398586	0.136896848161003
chr1	43363790	43363888	99	-	utr3	ELOVL1	0.833316994530319	1	0.752523732878202	1	0.740910646879378	0.994939447936317	-0.404358834895824	0.0235269214573228	0.898852059131611	0.941610817526023	-0.427885756353147
chr1	43365606	43366348	743	-	utr5	ELOVL1	0.963487916304489	1	0.895433242802607	1	0.840163929987496	0.994939447936317	-0.508029825174929	0.0235269214573228	0.898852059131611	0.941610817526023	-0.531556746632252
chr1	43452296	43452445	150	-	exon	HYI	0.562284050932783	1	0.505362419553054	1	0.612593196101224	0.994939447936317	-0.19706224497132	0.554462491167194	0.050302445009441	0.10985233808237	-0.751524736138514
chr1	43704565	43704664	100	-	exon	KDM4A-AS1	0.803798151881637	1	0.73973027904331	1	0.760323360247702	0.994939447936317	-0.527504391971129	0.267232899562646	0.681075863451647	0.795669511611388	-0.794737291533775
chr1	43991649	43991946	298	-	utr3	SLC6A9	0.961916031068584	1	0.915865834219993	1	0.944428905469765	0.994939447936317	0.776263486052808	1.91546671643135	1.36234256437402e-08	1.37620880904894e-07	-1.13920323037855
chr1	44354911	44355160	250	-	utr5	ERI3	0.938249868532813	1	0.908488994031017	1	0.961687470912762	0.994939447936317	1.03532670457249	0.256818897087192	0.119873518576938	0.223428469891087	0.778507807485298
chr1	44674356	44674455	100	-	utr5	TMEM53	0.538300792400385	1	0.465601748128198	1	0.589792818171944	0.994939447936317	-0.251119589301317	0.350173192940175	0.145767308548883	0.261224040956672	-0.601292782241492
chr1	44775667	44775762	96	-	exon	RP11-269F19.2	0.971492585746228	1	0.98943123955419	1	0.942989114446583	0.994939447936317	0.872129647620029	-0.704081801200511	0.624393404066723	NA	1.57621144882054
chr1	44806342	44806627	286	-	exon	TCTEX1D4	0.547703340596668	1	0.505963501211169	1	0.599430807255988	0.994939447936317	1.5471903501128	1.4380335009169	0.159927263462823	0.28059906095306	0.109156849195895
chr1	44981160	44986574	5415	-	utr5	EIF2B3	0.908766457587402	1	0.85007058784762	1	0.809342148349504	0.994939447936317	-1.58445576596211	-1.09557187026585	5.67557574349186e-08	5.1037526007342e-07	-0.488883895696258
chr1	45010649	45010931	283	-	exon	HECTD3	0.449567930412119	1	0.417680552583751	1	0.374492606378861	0.994939447936317	0.385287353363657	0.637979779456733	0.000263118017244989	0.00110679155027448	-0.252692426093075
chr1	45018247	45018447	201	-	utr3	ZSWIM5	0.528757122765746	1	0.529296377511335	1	0.57535399533028	0.994939447936317	-0.448459445012086	-0.361216909051227	0.291612254841294	0.443127999189793	-0.0872425359608596
chr1	45206183	45206333	151	-	exon	ZSWIM5	0.677540293369535	1	0.584192312705539	1	0.749075228600979	0.994939447936317	0.378755034244331	-0.361216909051227	0.291612254841294	0.443127999189793	0.739971943295558
chr1	45340223	45340371	149	-	utr5	MUTYH	0.545263060589914	1	0.482759673151194	1	0.51174884106246	0.994939447936317	-0.545605205707339	0.743524358667608	0.000474000625225049	0.00187657196056469	-1.28912956437495
chr1	45621694	45621794	101	-	utr3	CCDC17	0.775591296888347	1	0.731580727335278	1	0.85904539258368	0.994939447936317	0.323607225838845	1.04350421018974	0.0216450887980773	0.053848940446366	-0.719896984350896
chr1	46043521	46043670	150	-	utr3	PIK3R3	0.83898229228376	1	0.918678544441822	1	0.876182883507151	0.994939447936317	-0.440649495764109	0.472598637372145	0.00419293680539245	0.0128832884457471	-0.913248133136254
chr1	46188782	46188882	101	-	utr3	POMGNT1	0.106673444411463	1	0.131201073828491	1	0.181273871486473	0.994939447936317	-0.446362682558107	-0.153916022152632	0.34458784860129	0.501072749667543	-0.292446660405475
chr1	46219705	46220105	401	-	utr5	POMGNT1	0.200493348062102	1	0.176102722904907	1	0.154586752099082	0.994939447936317	-0.951840257039422	-0.153916022152632	0.34458784860129	0.501072749667543	-0.79792423488679
chr1	46285498	46285996	499	-	exon	LRRC41	0.224414959110872	1	0.193292201148504	1	0.156889464798101	0.994939447936317	-0.447541055616641	0.468680962344558	0.00422784119157884	0.0129800450096983	-0.916222017961198
chr1	46303210	46303310	101	-	utr5	LRRC41	0.939340764840883	1	0.890253971874769	1	0.934822606448278	0.994939447936317	0.663676237296424	0.468680962344558	0.00422784119157884	0.0129800450096983	0.194995274951867
chr1	46608212	46608311	100	-	utr3	MOB3C	0.551115978169958	1	0.452054386100562	1	0.573145703825201	0.994939447936317	0.155641387815065	0.670308309985073	0.00524168070721409	0.0157239045369919	-0.514666922170008
chr1	46609455	46610020	566	-	utr3	MOB3C	0.986129762983631	1	0.927565377953399	1	0.901209569204835	0.994939447936317	-0.00831027609665409	0.670308309985073	0.00524168070721409	0.0157239045369919	-0.678618586081728
chr1	46613017	46613564	548	-	utr5	MOB3C	0.239541535417595	1	0.201750186437081	1	0.16830141606715	0.994939447936317	0.353964928186242	0.670308309985073	0.00524168070721409	0.0157239045369919	-0.316343381798831
chr1	46668121	46673568	5448	-	utr5	ATPAF1	0.0211222422908562	1	0.0147417326780175	1	0.0107484166203281	0.776146249165133	1.95171557877856	-0.674366675584107	0.000176609766819904	0.00077419998941589	2.62608225436267
chr1	46718067	46718166	100	-	utr5	EFCAB14	0.458330202222435	1	0.508065869883942	1	0.620387717247535	0.994939447936317	0.250313908645926	-0.560170689329019	0.000716662508277331	0.00270642827297368	0.810484597974946
chr1	46718615	46719064	450	-	utr5	EFCAB14	0.157014153656269	1	0.167695225932311	1	0.0519778973708435	0.994939447936317	0.795945250279586	-0.560170689329019	0.000716662508277331	0.00270642827297368	1.35611593960861
chr1	47432969	47433117	149	-	exon	FOXD2-AS1	0.305195430020268	1	0.235694569646025	1	0.346008669945166	0.994939447936317	-0.110864856593504	0.575924900860558	0.051279621296406	0.111567754708627	-0.686789757454062
chr1	47433412	47433559	148	-	exon	FOXD2-AS1	0.889228299263969	1	0.931757802455773	1	0.81124184766762	0.994939447936317	-0.385074772171847	0.575924900860558	0.051279621296406	0.111567754708627	-0.960999673032405
chr1	47433805	47434002	198	-	exon	FOXD2-AS1	0.904652050157345	1	0.944565200903873	1	0.9452973514744	0.994939447936317	0.074222934166867	0.575924900860558	0.051279621296406	0.111567754708627	-0.501701966693691
chr1	48228823	48228921	99	-	exon	RP5-1024N4.4	0.923467447752341	1	0.885866817674806	1	0.94667796215757	0.994939447936317	-0.759005646425139	0.205876028711439	0.789673191227617	0.873731904416604	-0.964881675136578
chr1	48472058	48472158	101	-	utr5	SPATA6	0.288369650769522	1	0.21937399043828	1	0.344930336022398	0.994939447936317	0.606388422983853	-1.59304993805169	4.63862747905829e-15	1.48003140765153e-13	2.19943836103554
chr1	48758960	48759308	349	-	exon	BEND5	0.941691260814141	1	0.990824078273832	1	0.884003483687777	0.994939447936317	-0.864970479485649	-0.402021291898469	0.246413390144702	0.391718717415592	-0.46294918758718
chr1	50419236	50421323	2088	-	exon	DMRTA2	0.649072758559653	1	0.683351070323763	1	0.505890056731422	0.994939447936317	0.379026992260833	0.396341887685616	0.0480274050914715	0.105587717648842	-0.0173148954247831
chr1	50423202	50423401	200	-	utr5	DMRTA2	0.94335572780003	1	0.879697119049377	1	0.904853189491016	0.994939447936317	0.0450461997368998	0.396341887685616	0.0480274050914715	0.105587717648842	-0.351295687948717
chr1	50475613	50491726	16114	-	exon	FAF1	0.226747831380737	1	0.266803283168224	1	0.272822731203874	0.994939447936317	-0.958601218029599	-0.681760940506791	7.27467843610781e-05	0.000348708545467291	-0.276840277522808
chr1	50960113	50960263	151	-	utr5	FAF1	0.261227326125433	1	0.262651159933935	1	0.430937230529347	0.994939447936317	0.742657588337702	-0.681760940506791	7.27467843610781e-05	0.000348708545467291	1.42441852884449
chr1	51878337	51878737	401	-	utr5	NRDC	0.170195352021308	1	0.145751421590049	1	0.10198418944587	0.994939447936317	-0.23350504973172	-0.465804878503007	0.00209930305674619	0.00700754648684792	0.232299828771287
chr1	52032348	52032592	245	-	utr3	KTI12	0.604730453244625	1	0.678067300606078	1	0.537627873161142	0.994939447936317	-0.936916948286284	0.372277704261183	0.11189863423798	0.211641423165308	-1.30919465254747
chr1	52033131	52033793	663	-	utr3	TXNDC12	0.554487765781739	1	0.502017929368263	1	0.498216993262584	0.994939447936317	0.285656088954219	-1.16441916495898	1.00699411143865e-08	1.04670039469374e-07	1.4500752539132
chr1	52352710	52352810	101	-	utr3	CC2D1B	0.712276282777855	1	0.653255524575926	1	0.654454903144355	0.994939447936317	0.0117452708398062	0.969165236257269	3.10098614665396e-08	2.91641653451905e-07	-0.957419965417463
chr1	52353609	52354426	818	-	exon	CC2D1B	0.719380218551139	1	0.669131954490715	1	0.807171734670503	0.994939447936317	-0.0748163692681942	0.969165236257269	3.10098614665396e-08	2.91641653451905e-07	-1.04398160552546
chr1	52359845	52360425	581	-	exon	CC2D1B	0.506120449489267	1	0.45848908168691	1	0.561328137853285	0.994939447936317	0.161352395265648	0.969165236257269	3.10098614665396e-08	2.91641653451905e-07	-0.807812840991621
chr1	52361074	52366193	5120	-	utr5	CC2D1B	0.364450323534715	1	0.317952310385754	1	0.39563425839702	0.994939447936317	0.0970837261315422	0.969165236257269	3.10098614665396e-08	2.91641653451905e-07	-0.872081510125727
chr1	52687624	52692727	5104	-	utr3	COA7	0.818753887101817	1	0.750641278296995	1	0.717606186804239	0.994939447936317	-0.801870528623214	-0.344325908604868	0.0754223003655765	0.153358202697642	-0.457544620018346
chr1	53213236	53213334	99	-	exon	RP5-1024G6.2	0.782421847399223	1	0.719883033680335	1	0.743209527531685	0.994939447936317	-0.123809986387097	-0.213302122650846	0.924674791512781	NA	0.089492136263749
chr1	53218474	53218573	100	-	exon	C1orf123	0.512821234897736	1	0.46677116609521	1	0.553918462075477	0.994939447936317	-1.13817386529596	-0.468161487842044	0.0216909057207071	0.0539380021368051	-0.67001237745392
chr1	53220268	53220567	300	-	exon	C1orf123	0.265167002558512	1	0.236268006314156	1	0.204259665786533	0.994939447936317	-0.629778692796723	-0.468161487842044	0.0216909057207071	0.0539380021368051	-0.161617204954679
chr1	53271255	53274718	3464	-	utr3	LRP8	0.371434128070487	1	0.341037624926498	1	0.33381247823965	0.994939447936317	-2.0469325707951	-1.79105378464448	1.6514056931682e-25	2.22289527586023e-23	-0.255878786150616
chr1	53275727	53276765	1039	-	utr5	LRP8	0.449488435085192	1	0.479289727901984	1	0.486093115533636	0.994939447936317	-1.43611780720973	-1.79105378464448	1.6514056931682e-25	2.22289527586023e-23	0.354935977434756
chr1	53277063	53289387	12325	-	utr5	LRP8	0.715294625350011	1	0.776103789535048	1	0.836689759132046	0.994939447936317	-1.58505348884855	-1.79105378464448	1.6514056931682e-25	2.22289527586023e-23	0.20600029579593
chr1	53326968	53327332	365	-	utr5	LRP8	0.662233823399067	1	0.637951347231364	1	0.645268897318194	0.994939447936317	-1.98064037477375	-1.79105378464448	1.6514056931682e-25	2.22289527586023e-23	-0.189586590129268
chr1	53594239	53594584	346	-	exon	GLIS1	0.87662200102118	1	0.887069663090905	1	0.916575670376979	0.994939447936317	1.7408657914452	2.44303111446251	3.22695237108126e-09	3.68303514658067e-08	-0.702165323017313
chr1	53594733	53594831	99	-	exon	GLIS1	0.115726751651445	1	0.0570487160239431	1	0.0426210615006203	0.994939447936317	1.50140836244792	2.44303111446251	3.22695237108126e-09	3.68303514658067e-08	-0.941622752014598
chr1	54053154	54053454	301	-	utr5	TMEM59	0.592735487329982	1	0.528075597744265	1	0.556614264450348	0.994939447936317	-0.43650996341327	-0.632877237641901	0.000581230560555502	0.00224940926912558	0.196367274228631
chr1	54174039	54174188	150	-	utr3	CYB5RL	0.74892770689641	1	0.670700513603411	1	0.752451601284971	0.994939447936317	-1.282611059448	-0.464488138810861	0.078008766033071	0.157531626259189	-0.818122920637137
chr1	54174288	54174388	101	-	utr3	CYB5RL	0.556358232560705	1	0.451851317820323	1	0.603274253126928	0.994939447936317	-0.728296747786658	-0.464488138810861	0.078008766033071	0.157531626259189	-0.263808608975796
chr1	54174487	54174737	251	-	utr3	CYB5RL	0.499185238566857	1	0.409712849347769	1	0.371046826185562	0.994939447936317	-1.18392478464893	-0.464488138810861	0.078008766033071	0.157531626259189	-0.719436645838069
chr1	54226129	54226378	250	-	utr3	SSBP3	0.728779568491312	1	0.664437221947821	1	0.719922818067159	0.994939447936317	0.00595880880145318	-0.0087703242010077	0.965074500035979	0.979973350342418	0.0147291330024609
chr1	54406040	54406289	250	-	utr5	SSBP3	0.556793072236515	1	0.547360380037919	1	0.578823387137974	0.994939447936317	1.14193389076254	-0.0087703242010077	0.965074500035979	0.979973350342418	1.15070421496355
chr1	54609378	54609817	440	-	exon	FAM151A	0.297866842414559	1	0.238578411067527	1	0.261742370165377	0.994939447936317	0.170019877383121	1.74337505130908	0.178881097058553	0.306561803720066	-1.57335517392596
chr1	54757796	54757996	201	-	exon	PARS2	0.126842346078749	1	0.0938007644051949	1	0.143599926262081	0.994939447936317	-0.287856020015591	0.777686664342466	0.00400447257388874	0.0123736478943819	-1.06554268435806
chr1	54758296	54758445	150	-	exon	PARS2	0.789511187635033	1	0.716116393595451	1	0.766467943677697	0.994939447936317	-0.482653950021361	0.777686664342466	0.00400447257388874	0.0123736478943819	-1.26034061436383
chr1	54758595	54759044	450	-	exon	PARS2	0.77950693533119	1	0.720696046175578	1	0.657688497502246	0.994939447936317	0.07292353667624	0.777686664342466	0.00400447257388874	0.0123736478943819	-0.704763127666226
chr1	54850483	54850633	151	-	utr3	DHCR24	0.99638158799141	1	0.960591478637445	1	0.728131792997175	0.994939447936317	-2.36231584870385	-1.30198798877585	1.54985922092755e-12	3.27891139893092e-11	-1.060327859928
chr1	54850783	54850883	101	-	utr3	DHCR24	0.85895009632983	1	0.805805176862377	1	0.54351202954918	0.994939447936317	-2.52687029224955	-1.30198798877585	1.54985922092755e-12	3.27891139893092e-11	-1.22488230347369
chr1	54851233	54851433	201	-	utr3	DHCR24	0.605554308535	1	0.662872830342071	1	0.656667965453457	0.994939447936317	-1.93064422560693	-1.30198798877585	1.54985922092755e-12	3.27891139893092e-11	-0.628656236831078
chr1	54851583	54851733	151	-	utr3	DHCR24	0.670790391097115	1	0.606724672022116	1	0.503850098388994	0.994939447936317	-1.51709314526704	-1.30198798877585	1.54985922092755e-12	3.27891139893092e-11	-0.215105156491187
chr1	54852032	54852332	301	-	utr3	DHCR24	0.650003997392571	1	0.71790303180972	1	0.724280386614713	0.994939447936317	-1.72221096136527	-1.30198798877585	1.54985922092755e-12	3.27891139893092e-11	-0.420222972589417
chr1	54887068	54887168	101	-	utr5	DHCR24	0.649955735221331	1	0.690539826693419	1	0.682243140559529	0.994939447936317	-1.32039555728864	-1.30198798877585	1.54985922092755e-12	3.27891139893092e-11	-0.0184075685127814
chr1	55068753	55069002	250	-	utr3	USP24	0.997639861042268	1	0.930823603594184	1	0.773147035689356	0.994939447936317	-1.29673763161692	-0.877556093477544	3.67498270232579e-07	2.80368765355971e-06	-0.419181538139378
chr1	56578928	56579476	549	-	utr5	PLPP3	0.886110929479291	1	0.814971022373106	1	0.776071839764183	0.994939447936317	-0.258340596486449	-0.365337360201321	0.0295578271142455	0.0700315646380093	0.106996763714872
chr1	58631087	58631186	100	-	exon	RP4-592A1.2	0.793402732484062	1	0.681963925583479	1	0.269311214985192	0.994939447936317	-1.60047723009833	-0.172144482017787	0.465803758366854	0.61851108386569	-1.42833274808055
chr1	58681898	58681998	101	-	exon	MYSM1	0.235895053288902	1	0.240881678837202	1	0.3299376012823	0.994939447936317	0.12826209100814	0.458249392890324	0.00997972498899341	0.0276121964398704	-0.329987301882184
chr1	58682098	58682198	101	-	exon	MYSM1	0.833216700363382	1	0.889868544276317	1	0.77461807108722	0.994939447936317	0.174329963071072	0.458249392890324	0.00997972498899341	0.0276121964398704	-0.283919429819252
chr1	58781785	58782931	1147	-	utr3	JUN	0.973082426604409	1	0.926953661312652	1	0.737572023893703	0.994939447936317	-0.314098230425622	0.395034597849836	0.368634921873515	0.526233864412401	-0.709132828275459
chr1	58783131	58783230	100	-	utr5	JUN	0.604257595378053	1	0.559622372037811	1	0.402429293989089	0.994939447936317	-0.515774236721057	0.395034597849836	0.368634921873515	0.526233864412401	-0.910808834570893
chr1	58783380	58783829	450	-	utr5	JUN	0.653652104765862	1	0.614703079621925	1	0.326751625442536	0.994939447936317	-0.0390533041400446	0.395034597849836	0.368634921873515	0.526233864412401	-0.434087901989881
chr1	63322396	63323572	1177	-	exon	FOXD3-AS1	0.910164528551444	1	0.945216492070676	1	0.934050959245505	0.994939447936317	1.18901727448724	1.11433931443561	0.0113159130972947	0.0307172700247587	0.0746779600516296
chr1	66924738	66924887	150	-	utr5	WDR78	0.756938166848237	1	0.780345370018759	1	0.826057785575633	0.994939447936317	0.878358946522517	0.197439133976207	0.579555701036516	0.716855681898888	0.68091981254631
chr1	67430066	67430365	300	-	utr5	SERBP1	0.876167456841578	1	0.808517879686108	1	0.841429944326167	0.994939447936317	-0.26337094884547	-0.817405660608941	7.17123001408853e-08	6.30652432884543e-07	0.554034711763471
chr1	68232384	68232533	150	-	utr5	WLS	0.723992731931379	1	0.800147620481799	1	0.758713434567914	0.994939447936317	-0.39224188224749	-0.525669595911107	0.00205158769619934	0.00688669641724518	0.133427713663617
chr1	70354185	70354684	500	-	utr5	ANKRD13C	0.524448707386372	1	0.467550995952722	1	0.495243144543044	0.994939447936317	0.205878030075029	-0.299391081545763	0.117196941294935	0.219656298378646	0.505269111620792
chr1	72282435	72282634	200	-	utr5	NEGR1	0.544941713358535	1	0.481902927275602	1	0.617307794363798	0.994939447936317	0.679030893194486	-0.0635053776651073	0.875239377087341	0.927776733017301	0.742536270859594
chr1	74571663	74572062	400	-	exon	ERICH3	0.705804949108173	1	0.6484323332503	1	0.612346327381411	0.994939447936317	1.09017951466109	0.595366325635539	0.0266253262315421	0.0642642217918549	0.494813189025552
chr1	74572760	74573059	300	-	exon	ERICH3	0.996561461148136	1	0.946575889080172	1	0.964167293801514	0.994939447936317	0.241402649327172	0.595366325635539	0.0266253262315421	0.0642642217918549	-0.353963676308367
chr1	74589960	74590060	101	-	exon	ERICH3	0.261269204277008	1	0.1690675251715	1	0.307214111397542	0.994939447936317	0.730314617439517	0.595366325635539	0.0266253262315421	0.0642642217918549	0.134948291803979
chr1	74673588	74673688	101	-	utr5	ERICH3	0.495675960112728	1	0.346992601483322	1	0.631660910530081	0.994939447936317	1.77588247148111	0.595366325635539	0.0266253262315421	0.0642642217918549	1.18051614584557
chr1	74733159	74733358	200	-	utr5	CRYZ	0.740436980194148	1	0.799347839145809	1	0.744115225856158	0.994939447936317	-0.189939613870157	-0.570515676358954	0.00116965708541474	0.00420268679489109	0.380576062488797
chr1	77759703	77759802	100	-	utr5	USP33	0.741478937289061	1	0.692522681302538	1	0.850576414087517	0.994939447936317	-0.175047054015906	-0.787961360344451	4.33363592613204e-06	2.70453540831949e-05	0.612914306328545
chr1	84506130	84506275	146	-	utr5	GNG5	0.261555359538565	1	0.284579527390356	1	0.575052975705732	0.994939447936317	0.326919425148862	-0.57789693321347	0.0118666835460282	0.0319745731928949	0.904816358362332
chr1	84574280	84574380	101	-	exon	CTBS	0.073092025729649	1	0.054595609119076	1	0.0443300441525011	0.994939447936317	0.610589170140057	-1.23064982255075	6.7117324566565e-06	4.03973723311089e-05	1.8412389926908
chr1	85200500	85200848	349	-	exon	SYDE2	0.576882078552159	1	0.500466515875801	1	0.610779842153396	0.994939447936317	0.751803331649302	-0.153112083846753	0.772438572031123	0.862014069425063	0.904915415496055
chr1	85276398	85276546	149	-	utr5	BCL10	0.807700617750372	1	0.743166016599197	1	0.788061479019237	0.994939447936317	0.650598758421398	-0.193298735781183	0.426742117165465	0.580991528331521	0.843897494202581
chr1	85464795	85465143	349	-	utr5	DDAH1	0.875181297614054	1	0.826941511016481	1	0.863060413566746	0.994939447936317	0.183215294466344	-1.12010956348245	8.80508768603764e-08	7.60365571348006e-07	1.3033248579488
chr1	88982647	88982797	151	-	utr3	RBMXL1	0.435910816242766	1	0.448873675890826	1	0.394870656447879	0.994939447936317	-1.10451660724101	-1.29848200928562	4.6403789904002e-09	5.14888419970371e-08	0.193965402044611
chr1	88992659	88992761	103	-	utr5	RBMXL1	0.964539006496218	1	0.910440165724296	1	0.968810071165586	0.994939447936317	-0.0324903653689066	-1.29848200928562	4.6403789904002e-09	5.14888419970371e-08	1.26599164391671
chr1	89262302	89262402	101	-	exon	GBP5	0.872796727727673	1	0.865653421135275	1	0.895480824028122	0.994939447936317	-1.81347913833071	-1.93129159597507	0.000507917299967753	0.00199617060025648	0.117812457644363
chr1	89993690	89993836	147	-	exon	GEMIN8P4	0.912852359775278	1	0.829493199535179	1	0.859884979471008	0.994939447936317	-0.227353422077583	0.822537772208282	0.31134272983857	0.465478456099589	-1.04989119428586
chr1	90832038	90832137	100	-	exon	RP4-665J23.1	0.659942965618421	1	0.585259197977772	1	0.733188945357928	0.994939447936317	-1.92874090459704	-0.217643380452497	0.579300307056709	0.716663261133916	-1.71109752414454
chr1	92513681	92513830	150	-	exon	EVI5	0.449958097024401	1	0.435689009194786	1	0.421724497983077	0.994939447936317	-0.745610455660533	-0.472726593705482	0.030243965132201	0.0713745646561706	-0.272883861955051
chr1	93180379	93180728	350	-	utr5	TMED5	0.0267109289970706	1	0.0329180521839949	1	0.0738084860870242	0.994939447936317	0.283963778405032	-1.83555008830902	1.10316898479954e-15	3.93360106384563e-14	2.11951386671405
chr1	93582425	93584988	2564	-	utr5	BCAR3	0.760099105418271	1	0.69841182150133	1	0.799538582743438	0.994939447936317	-0.0627716485674039	0.320804058572986	0.199723036857598	0.333910498742594	-0.38357570714039
chr1	93681702	93706114	24413	-	utr5	BCAR3	0.0439492021379959	1	0.0203865283593756	1	0.0365953311896826	0.994939447936317	1.34644183939602	0.320804058572986	0.199723036857598	0.333910498742594	1.02563778082303
chr1	93877810	93878574	765	-	exon	DNTTIP2	0.471501878390985	1	0.432351040360198	1	0.458999430852479	0.994939447936317	-0.793726942754265	-0.780506389419644	1.90210809017239e-05	0.000104105976970884	-0.0132205533346209
chr1	93909257	93909406	150	-	utr5	GCLM	0.130465070556235	1	0.051401061801409	1	0.105666035642255	0.994939447936317	0.899545607880664	-1.094172290022	1.02391221676486e-05	5.91841047033406e-05	1.99371789790266
chr1	94173937	94174087	151	-	exon	ARHGAP29	0.551483240480555	1	0.601811810227764	1	0.458788374784639	0.994939447936317	-0.655292825719494	-1.24192818480115	4.89520975597878e-09	5.40657089818026e-08	0.586635359081657
chr1	94926930	94927079	150	-	utr5	CNN3	0.473904406160022	1	0.494965914606708	1	0.397747360726126	0.994939447936317	0.629149505995221	-0.732109604295155	1.58285294937163e-06	1.08393971289719e-05	1.36125911029038
chr1	99969677	99969771	95	-	exon	RP5-884G6.2	0.44242372325753	1	0.287311589453222	1	0.412117331051065	0.994939447936317	0.221274758626702	0.612574930854599	0.584777815539492	0.720956943657924	-0.391300172227898
chr1	100895051	100895201	151	-	utr5	EXTL2	0.840416962025816	1	0.754777857660727	1	0.773843153661907	0.994939447936317	-0.54715195795395	-1.87401143510378	1.66945686104815e-27	2.72256185457382e-25	1.32685947714983
chr1	100895849	100895948	100	-	utr5	EXTL2	0.425929320285833	1	0.341852717670786	1	0.494168340365296	0.994939447936317	-0.714365191194543	-1.87401143510378	1.66945686104815e-27	2.72256185457382e-25	1.15964624390923
chr1	101025890	101025989	100	-	exon	DPH5	0.217886572570578	1	0.178795946613502	1	0.175410051050472	0.994939447936317	0.0903448608195137	-0.728276690237539	0.000536545801591863	0.00209530134703245	0.818621551057053
chr1	108199867	108200653	787	-	utr3	SLC25A24	0.626658816185851	1	0.66802706311609	1	0.672580059085881	0.994939447936317	0.347454242672714	-1.47720707085232	8.45075856606112e-15	2.56343643996139e-13	1.82466131352503
chr1	108929756	108929855	100	-	utr3	CLCC1	0.757888304857362	1	0.701202102825423	1	0.429606701458405	0.994939447936317	-2.5978131890518	-0.871676227089431	1.98639136096784e-05	0.000108169180129366	-1.72613696196237
chr1	108934807	108934907	101	-	exon	CLCC1	0.35396718337272	1	0.407888405306014	1	0.510602025383031	0.994939447936317	-0.526592362297839	-0.871676227089431	1.98639136096784e-05	0.000108169180129366	0.345083864791592
chr1	108971406	108971506	101	-	utr3	WDR47	0.948841232183428	1	0.993270927388625	1	0.984339507309018	0.994939447936317	-0.968891152861233	-0.454397420143802	0.0208584177997161	0.0522114997852727	-0.514493732717431
chr1	109041914	109042113	200	-	utr5	WDR47	0.268844639644319	1	0.284854690554587	1	0.238406902864323	0.994939447936317	0.999661821977332	-0.454397420143802	0.0208584177997161	0.0522114997852727	1.45405924212113
chr1	109279950	109281115	1166	-	utr3	PSRC1	0.742807726714846	1	0.674573445840625	1	0.795750785587187	0.994939447936317	-0.70246981448855	0.210798112057797	0.168473556885663	0.292449020282625	-0.913267926546347
chr1	109281759	109281907	149	-	exon	PSRC1	0.385670344692025	1	0.335092494879385	1	0.398636752064324	0.994939447936317	-0.22669483988069	0.210798112057797	0.168473556885663	0.292449020282625	-0.437492951938487
chr1	109282989	109283137	149	-	utr5	PSRC1	0.0690046437851814	1	0.0584504807046	1	0.128606878573866	0.994939447936317	-0.682320322044451	0.210798112057797	0.168473556885663	0.292449020282625	-0.893118434102248
chr1	109507471	109507670	200	-	exon	AMIGO1	0.688938009651006	1	0.628440210316645	1	0.64491334011425	0.994939447936317	-0.224790914643991	0.22817897004717	0.312520120748485	0.46644115319197	-0.452969884691161
chr1	109507820	109508219	400	-	exon	AMIGO1	0.583210835393628	1	0.529372682205468	1	0.512165859730924	0.994939447936317	-0.467819992163927	0.22817897004717	0.312520120748485	0.46644115319197	-0.695998962211097
chr1	109508619	109508719	101	-	exon	AMIGO1	0.381267915660962	1	0.288921441721625	1	0.366844164598167	0.994939447936317	-0.066507763071212	0.22817897004717	0.312520120748485	0.46644115319197	-0.294686733118382
chr1	109508968	109509688	721	-	utr5	AMIGO1	0.0802170975408254	1	0.0739129329389223	1	0.0948866329935742	0.994939447936317	1.53413387952985	0.22817897004717	0.312520120748485	0.46644115319197	1.30595490948268
chr1	109740102	109740202	101	-	exon	GSTM3	0.374384461577784	1	0.226713131191581	1	0.336265093745212	0.994939447936317	0.672736500030784	-0.0549413898242741	0.771111890921049	0.861046302210815	0.727677889855058
chr1	110406351	110406450	100	-	utr5	LAMTOR5	0.72344753079128	1	0.655456841884175	1	0.817864999263644	0.994939447936317	-0.706692762425965	-0.305741397806758	0.0678816916248241	0.140756121846676	-0.400951364619207
chr1	110407494	110407693	200	-	utr5	LAMTOR5	0.704834339724151	1	0.770882891040728	1	0.635612133060093	0.994939447936317	-0.00923277373567621	-0.305741397806758	0.0678816916248241	0.140756121846676	0.296508624071082
chr1	110603974	110604074	101	-	exon	KCNA2	0.870598025717797	1	0.907648795062238	1	0.932278371734135	0.994939447936317	-1.28645613599	-0.742912680216314	0.000122445091199909	0.00055811638712644	-0.543543455773688
chr1	110604524	110604724	201	-	exon	KCNA2	0.886868060771139	1	0.946994204103612	1	0.934996187907962	0.994939447936317	-1.11658749264095	-0.742912680216314	0.000122445091199909	0.00055811638712644	-0.373674812424639
chr1	110605618	110606323	706	-	utr5	KCNA2	0.826035909305586	1	0.863065548616263	1	0.807730730635775	0.994939447936317	-0.339238484049253	-0.742912680216314	0.000122445091199909	0.00055811638712644	0.403674196167061
chr1	110963930	110964029	100	-	utr5	LRIF1	0.480238642587492	1	0.451812921290792	1	0.709508745375356	0.994939447936317	0.900417074726986	-0.915581483184473	2.70604707268439e-05	0.000143795055031837	1.81599855791146
chr1	111414955	111415054	100	-	exon	OVGP1	0.435151811117695	1	0.409236686404912	1	0.419085901166495	0.994939447936317	1.45108625967292	1.02344137528637	0.00256148533369254	0.00835859236844488	0.427644884386548
chr1	111449130	111449228	99	-	utr5	WDR77	0.453474808349983	1	0.40487558520197	1	0.410040943078788	0.994939447936317	-0.777733934559924	-0.42914212058594	0.0468672934517827	0.103388394865415	-0.348591813973984
chr1	111724179	111724428	250	-	utr3	FAM212B	0.967721609759627	1	0.905667915013132	1	0.763597627120397	0.994939447936317	-1.52138231413763	-0.0118645677288023	0.941758071826905	0.967037455560983	-1.50951774640883
chr1	111726776	111739379	12604	-	utr3	FAM212B	0.26511859601994	1	0.237464787091489	1	0.167995959417303	0.994939447936317	-0.695664012154133	-0.0118645677288023	0.941758071826905	0.967037455560983	-0.683799444425331
chr1	111746102	111746302	201	-	exon	FAM212B	0.735305607050353	1	0.810060667363507	1	0.82038395442664	0.994939447936317	-1.34963022571612	-0.0118645677288023	0.941758071826905	0.967037455560983	-1.33776565798732
chr1	111775986	111776235	250	-	utr3	KCND3	0.346591490931369	1	0.370921985011696	1	0.426098402932704	0.994939447936317	0.248619554343978	0.138221838504319	0.556918408367882	0.699012282826451	0.110397715839659
chr1	111982062	111982161	100	-	exon	KCND3	0.106751360719652	1	0.0535742828847916	1	0.0333443522638293	0.994939447936317	-0.755266383946947	0.138221838504319	0.556918408367882	0.699012282826451	-0.893488222451266
chr1	111982261	111982609	349	-	exon	KCND3	0.791994383551021	1	0.731788448900345	1	0.667168710630853	0.994939447936317	0.115151467842294	0.138221838504319	0.556918408367882	0.699012282826451	-0.0230703706620249
chr1	112619020	112619468	449	-	utr5	ST7L	0.32638731267564	1	0.290481225350986	1	0.217786453620184	0.994939447936317	-0.602387759800761	-0.554978106229737	0.0117614171589568	0.0317306327636794	-0.0474096535710244
chr1	112701553	112701703	151	-	utr3	RHOC	0.560533051330818	1	0.511760000127271	1	0.567368005495435	0.994939447936317	-0.699373199398448	0.0987941112396217	0.544785803926893	0.688474069892744	-0.79816731063807
chr1	112703696	112710517	6822	-	utr3	RP11-426L16.10	0.240173067611076	1	0.210703765584336	1	0.236010829342435	0.994939447936317	-1.01393219550385	1.54325123562528	0.756116279213238	NA	-2.55718343112912
chr1	112956081	112956181	101	-	utr5	SLC16A1	0.678389109817086	1	0.599003404181824	1	0.46713830330589	0.994939447936317	-0.080169223317867	-1.0002893375704	1.68110105200112e-09	2.02380510659296e-08	0.920120114252533
chr1	113766162	113766261	100	-	utr3	RSBN1	0.520132134923076	1	0.566400398417807	1	0.38334887135752	0.994939447936317	-1.33595147285099	-0.765087502887647	9.53611665096272e-05	0.000445411720476652	-0.570863969963338
chr1	113811929	113812078	150	-	exon	RSBN1	0.177113835034993	1	0.161777038282096	1	0.120975861633231	0.994939447936317	0.419615189992309	-0.765087502887647	9.53611665096272e-05	0.000445411720476652	1.18470269287996
chr1	114510661	114511060	400	-	exon	TRIM33	0.765503755015048	1	0.728426543270723	1	0.712853722782831	0.994939447936317	0.874698444644867	-0.402352649017595	0.0217415515515477	0.0540576998113233	1.27705109366246
chr1	114780485	114780635	151	-	utr5	SIKE1	0.478185648260825	1	0.426459179175792	1	0.383006071393141	0.994939447936317	0.335101044769801	-0.663429371833749	8.93066568185007e-05	0.000419955779017478	0.99853041660355
chr1	116577249	116577499	251	-	utr3	IGSF3	0.228169893509463	1	0.214622990798956	1	0.059799965772685	0.994939447936317	-2.00090054146851	-0.494393696399644	0.00206945001474995	0.00693045326818063	-1.50650684506886
chr1	116579578	116584844	5267	-	exon	IGSF3	0.0951295922600523	1	0.0794086645550737	1	0.0474740989905014	0.994939447936317	-0.975386407018744	-0.494393696399644	0.00206945001474995	0.00693045326818063	-0.480992710619099
chr1	116603699	116603799	101	-	exon	IGSF3	0.0481138914887157	1	0.0395464188690741	1	0.0387635501060302	0.994939447936317	-1.54204572981514	-0.494393696399644	0.00206945001474995	0.00693045326818063	-1.0476520334155
chr1	116614038	116616092	2055	-	exon	IGSF3	0.821892346487239	1	0.753243000119811	1	0.765336794303558	0.994939447936317	-1.23539693036992	-0.494393696399644	0.00206945001474995	0.00693045326818063	-0.741003233970275
chr1	116666644	116667705	1062	-	utr5	IGSF3	0.796561100762948	1	0.732180372123644	1	0.786043447063672	0.994939447936317	-0.833340396560743	-0.494393696399644	0.00206945001474995	0.00693045326818063	-0.338946700161099
chr1	117025532	117025632	101	-	exon	RP11-27K13.3	0.428605801511774	1	0.374771098946397	1	0.49073786988901	0.994939447936317	-0.0526671149168447	-0.182220597485479	0.906327912916227	NA	0.129553482568634
chr1	117112301	117112449	149	-	utr3	TRIM45	0.610339057353065	1	0.632991193763297	1	0.626990293734819	0.994939447936317	-0.351501889236651	0.173179299690943	0.531247872528196	0.676930862066014	-0.524681188927594
chr1	117118253	117118402	150	-	exon	TRIM45	0.386707517391492	1	0.352172609995075	1	0.244874430838827	0.994939447936317	-0.39178566060098	0.173179299690943	0.531247872528196	0.676930862066014	-0.564964960291923
chr1	117118501	117120745	2245	-	exon	TRIM45	0.923829307359303	1	0.860462557425221	1	0.938147133305974	0.994939447936317	-0.334199257173325	0.173179299690943	0.531247872528196	0.676930862066014	-0.507378556864268
chr1	117121638	117121737	100	-	utr5	TRIM45	0.697186811372888	1	0.620338761694062	1	0.723284889237471	0.994939447936317	0.186836839248802	0.173179299690943	0.531247872528196	0.676930862066014	0.0136575395578587
chr1	119032964	119033264	301	-	utr3	WARS2	0.861367136495455	1	0.91940035803976	1	0.97364487237005	0.994939447936317	-0.382716732266805	-0.292121431560858	0.242994459648851	0.388203521805305	-0.0905953007059466
chr1	119622965	119623614	650	-	exon	ZNF697	0.66302828187366	1	0.609716329694286	1	0.590444689480018	0.994939447936317	1.41816483073464	0.496368882658364	0.0485373083909	0.106559430256352	0.92179594807628
chr1	119623713	119647723	24011	-	utr5	ZNF697	0.430183484103155	1	0.486643792458407	1	0.470460188614949	0.994939447936317	0.670204314223637	0.496368882658364	0.0485373083909	0.106559430256352	0.173835431565273
chr1	119915243	119915392	150	-	utr3	NOTCH2	0.955472260077635	1	0.894948018428362	1	0.821886921771136	0.994939447936317	-0.548562940694237	0.0117736602262867	0.942959915360956	0.96793898145114	-0.560336600920524
chr1	119923867	119923967	101	-	exon	NOTCH2	0.432776742991307	1	0.498904512259313	1	0.495982989298214	0.994939447936317	-0.234139127406043	0.0117736602262867	0.942959915360956	0.96793898145114	-0.24591278763233
chr1	121184015	121184214	200	-	utr5	FAM72B	0.961883793298116	1	0.987945541629307	1	0.944696954314099	0.994939447936317	-0.488209572742567	-1.25318628332118	0.00808391739399914	0.0228992935570906	0.76497671057861
chr1	144422824	144422923	100	-	utr3	NBPF15	0.605532377266844	1	0.646543639474248	1	0.638441520962752	0.994939447936317	-0.717416785912031	-0.0375464927538983	0.875624678342562	0.927906475003315	-0.679870293158133
chr1	144423220	144424696	1477	-	exon	NBPF15	0.52260007421818	1	0.448624263998147	1	0.462750251109401	0.994939447936317	-1.26556629618537	-0.0375464927538983	0.875624678342562	0.927906475003315	-1.22801980343148
chr1	145823877	145824027	151	-	utr5	RNF115	0.140227589049236	1	0.129415084875002	1	0.145834908601529	0.994939447936317	1.07317344091422	-0.305168129617596	0.123904705501071	0.229433036056794	1.37834157053182
chr1	145912263	145912492	230	-	exon	PEX11B	0.631065180219463	1	0.566032653258811	1	0.48535439113529	0.994939447936317	0.0828220984524239	0.237072424854965	0.266389719804284	0.414540129727229	-0.154250326402541
chr1	145926935	145927417	483	-	exon	RBM8A	0.833119287195501	1	0.780937706082633	1	0.754198800184351	0.994939447936317	-0.737780403246392	-0.908382434712829	0.000101321052111786	0.000469785037531008	0.170602031466437
chr1	145957703	145958001	299	-	utr5	LIX1L	0.632117116278766	1	0.658641884652272	1	0.713080603912831	0.994939447936317	0.761908639149936	-0.494557898701319	0.0065364983908528	0.0190245511136247	1.25646653785126
chr1	145960684	145961131	448	-	exon	ANKRD34A	0.846809747742738	1	0.784841689298514	1	0.825802549099262	0.994939447936317	0.828896197505834	1.31948388603421	6.29140844872042e-06	3.81362408556408e-05	-0.490587688528378
chr1	145961429	145961677	249	-	exon	ANKRD34A	0.643653046755772	1	0.576195161704304	1	0.639004811635618	0.994939447936317	0.976395649907585	1.31948388603421	6.29140844872042e-06	3.81362408556408e-05	-0.343088236126626
chr1	145964433	145964532	100	-	utr5	ANKRD34A	0.360434002184921	1	0.276266612554416	1	0.357979115740801	0.994939447936317	0.73974805053595	1.31948388603421	6.29140844872042e-06	3.81362408556408e-05	-0.579735835498261
chr1	147171991	147172451	461	-	utr5	PRKAB2	0.948176327844219	1	0.90928954626602	1	0.937998495681367	0.994939447936317	1.47082023906468	-0.184656795320034	0.296077199792185	0.448299680253395	1.65547703438472
chr1	147670147	147670247	101	-	utr5	ACP6	0.00278469576192464	1	0.00154968944529175	1	0.00979628022557837	0.745241118162406	-0.480263660488024	0.350170242446011	0.076366618744851	0.154941862261692	-0.830433902934034
chr1	149913386	149913635	250	-	exon	SV2A	0.272705482969879	1	0.231569876447435	1	0.218926870571406	0.994939447936317	-1.7036788372411	-0.365746538275282	0.0159953554376665	0.041380416824147	-1.33793229896582
chr1	149913784	149913933	150	-	utr5	SV2A	0.532253143654221	1	0.604569106053787	1	0.561913095860727	0.994939447936317	-1.3237776681375	-0.365746538275282	0.0159953554376665	0.041380416824147	-0.958031129862216
chr1	149943601	149944050	450	-	utr3	OTUD7B	0.962597304080745	1	0.966014425526163	1	0.833743163397085	0.994939447936317	-0.32294014619022	0.325297277944622	0.0970806776359391	0.188744635747644	-0.648237424134842
chr1	149944150	149944499	350	-	exon	OTUD7B	0.511726656382039	1	0.456360465428352	1	0.372208317312125	0.994939447936317	0.145379047020998	0.325297277944622	0.0970806776359391	0.188744635747644	-0.179918230923624
chr1	149944649	149947283	2635	-	exon	OTUD7B	0.649782059233656	1	0.588438389426615	1	0.422371249203544	0.994939447936317	-0.250309440030655	0.325297277944622	0.0970806776359391	0.188744635747644	-0.575606717975277
chr1	150010476	150010676	201	-	utr5	OTUD7B	0.145364150092353	1	0.122643815432339	1	0.0988565718060478	0.994939447936317	0.310064240658692	0.325297277944622	0.0970806776359391	0.188744635747644	-0.0152330372859308
chr1	150561191	150561290	100	-	exon	ADAMTSL4-AS1	0.815988589026324	1	0.739597430796773	1	0.827344287593073	0.994939447936317	0.998205853087813	1.15363765521634	0.0153402119511065	0.0399261677640975	-0.155431802128525
chr1	150577481	150578580	1100	-	exon	MCL1	0.92238348369014	1	0.952114880503619	1	0.790447382667949	0.994939447936317	-1.74185997583172	-1.33554789065353	0.00225414575160587	0.00746425846438125	-0.406312085178188
chr1	150578894	150579589	696	-	utr5	MCL1	0.602464082932151	1	0.554218746263336	1	0.302504501983121	0.994939447936317	-0.803443563841157	-1.33554789065353	0.00225414575160587	0.00746425846438125	0.532104326812373
chr1	150627433	150629139	1707	-	utr5	ENSA	0.748692865864769	1	0.683873258415824	1	0.565622854765176	0.994939447936317	-0.695952559434561	-0.448132309956849	0.00649532779274336	0.01892449603251	-0.247820249477712
chr1	150629512	150629612	101	-	utr5	ENSA	0.895725146475903	1	0.974069357706955	1	0.939256745868421	0.994939447936317	-0.556397600873798	-0.448132309956849	0.00649532779274336	0.01892449603251	-0.108265290916949
chr1	150974655	150974754	100	-	utr5	CERS2	0.30311827039484	1	0.310697039870764	1	0.464607977161657	0.994939447936317	0.440380853418528	0.0846257527380293	0.633301789160316	0.759306387192881	0.355755100680498
chr1	150997245	150997444	200	-	utr3	FAM63A	0.928496318599442	1	0.979342823710366	1	0.908240045654082	0.994939447936317	0.63486424183323	0.989733088112361	1.46049117068045e-07	1.20285270909923e-06	-0.354868846279131
chr1	151002356	151002606	251	-	utr5	FAM63A	0.773982746966431	1	0.850105493144733	1	0.889896674377455	0.994939447936317	0.504529595805703	0.989733088112361	1.46049117068045e-07	1.20285270909923e-06	-0.485203492306658
chr1	151006450	151006700	251	-	utr5	FAM63A	0.152588608734867	1	0.181664323861578	1	0.174332254573685	0.994939447936317	0.444454666354022	0.989733088112361	1.46049117068045e-07	1.20285270909923e-06	-0.545278421758339
chr1	151053013	151055207	2195	-	utr3	CDC42SE1	0.406452423947092	1	0.476968336277319	1	0.544844324295489	0.994939447936317	-0.370965734926565	0.0784448339045475	0.602032217975892	0.735198904431095	-0.449410568831112
chr1	151059552	151059702	151	-	utr5	CDC42SE1	0.324235100747786	1	0.276259004079679	1	0.376552029586724	0.994939447936317	-0.309171344959466	0.0784448339045475	0.602032217975892	0.735198904431095	-0.387616178864013
chr1	151132727	151132827	101	-	exon	SEMA6C	0.978890411012898	1	0.935590537264218	1	0.808607116099113	0.994939447936317	1.79507596934339	1.71824771911878	3.42369797939193e-12	6.80851185430878e-11	0.0768282502246056
chr1	151133075	151133373	299	-	exon	SEMA6C	0.449473974605046	1	0.444650952844523	1	0.371084261496458	0.994939447936317	1.69881773840675	1.71824771911878	3.42369797939193e-12	6.80851185430878e-11	-0.0194299807120302
chr1	151145721	151145820	100	-	utr5	SEMA6C	0.999644689735692	1	0.960821391384475	1	0.906155889025025	0.994939447936317	1.4470270867133	1.71824771911878	3.42369797939193e-12	6.80851185430878e-11	-0.271220632405481
chr1	151146267	151146366	100	-	utr5	SEMA6C	0.321315079956608	1	0.231188678772107	1	0.379609753575773	0.994939447936317	1.16188779866062	1.71824771911878	3.42369797939193e-12	6.80851185430878e-11	-0.556359920458159
chr1	151160780	151161741	962	-	utr3	LYSMD1	0.350371718140618	1	0.405336082967235	1	0.316266506754083	0.994939447936317	0.0399972766667115	0.355854348703022	0.0916509933414101	0.180082788394667	-0.31585707203631
chr1	151165555	151165899	345	-	utr5	LYSMD1	0.587969104730229	1	0.535630806492305	1	0.508779635689339	0.994939447936317	-0.565599098674205	0.355854348703022	0.0916509933414101	0.180082788394667	-0.921453447377227
chr1	151185902	151190156	4255	-	utr5	VPS72	0.780521440600678	1	0.710814403622211	1	0.747351534374133	0.994939447936317	-0.638743286122422	0.410969376948946	0.0124546301706954	0.0333750615884369	-1.04971266307137
chr1	151292541	151292987	447	-	utr3	PI4KB	0.635528758289147	1	0.566107552475649	1	0.581959706699031	0.994939447936317	-0.0863733678819042	0.657376755657356	2.29271207922839e-05	0.00012347621918065	-0.74375012353926
chr1	151315693	151315891	199	-	exon	PI4KB	0.812916488364768	1	0.886976951310566	1	0.942538570352883	0.994939447936317	-0.243661207463766	0.657376755657356	2.29271207922839e-05	0.00012347621918065	-0.901037963121122
chr1	151316139	151324771	8633	-	utr5	PI4KB	0.946442689068392	1	0.99703132255941	1	0.934103875587764	0.994939447936317	-0.37635253343827	0.657376755657356	2.29271207922839e-05	0.00012347621918065	-1.03372928909563
chr1	151342434	151342584	151	-	exon	RFX5	0.543001175145605	1	0.608170084432031	1	0.573275389115602	0.994939447936317	-0.089082978898813	0.248757091883847	0.132349149768399	0.24188761359148	-0.33784007078266
chr1	151342733	151342883	151	-	exon	RFX5	0.85944926152173	1	0.941649097550254	1	0.910921691123605	0.994939447936317	0.0699565208660169	0.248757091883847	0.132349149768399	0.24188761359148	-0.17880057101783
chr1	151343132	151343395	264	-	exon	RFX5	0.992346244274771	1	0.914217136438689	1	0.958415127862062	0.994939447936317	-0.139617937042734	0.248757091883847	0.132349149768399	0.24188761359148	-0.388375028926581
chr1	151404868	151405815	948	-	exon	POGZ	0.831785973686981	1	0.759557598248442	1	0.666217141235189	0.994939447936317	-0.771736883957804	-0.106229519443786	0.527718281646778	0.674244564516234	-0.665507364514019
chr1	151405965	151406314	350	-	exon	POGZ	0.18334168382185	1	0.158885516214364	1	0.196137484074565	0.994939447936317	-0.711997862686864	-0.106229519443786	0.527718281646778	0.674244564516234	-0.605768343243079
chr1	151612038	151612378	341	-	exon	RP11-404E16.1	0.425843240377591	1	0.43053408337945	1	0.384595700945047	0.994939447936317	1.09498580850533	-1.04252081387061	0.618785056784402	NA	2.13750662237594
chr1	151763090	151763466	377	-	exon	RP11-98D18.3	0.153442719840931	1	0.125427517579007	1	0.0799246427261119	0.994939447936317	0.100077255897726	4.37516620005115	0.0230628585728288	0.0569289151957609	-4.27508894415342
chr1	152805427	152806628	1202	-	utr5	LCE1C	0.622977549053947	1	0.584589449413306	1	0.616733759272528	0.994939447936317	1.30128679990723	1.57790316922408	0.0100294110564787	0.0277034020678956	-0.276616369316853
chr1	153535298	153535856	559	-	utr5	S100A6	0.889781847829116	1	0.978677420918555	1	0.942061007758611	0.994939447936317	0.458314659520752	0.835907760390897	7.59148564634776e-08	6.63815778990628e-07	-0.377593100870145
chr1	153544815	153544961	147	-	utr5	S100A4	0.8757993628569	1	0.822578441777088	1	0.959849613846399	0.994939447936317	0.0166260098154715	0.862477013781803	0.0517996395278318	0.112528629867956	-0.845851003966332
chr1	153561451	153563420	1970	-	utr3	S100A2	0.545918753847044	1	0.579632794499649	1	0.739107820437818	0.994939447936317	0.735298451429993	1.19607757919177	6.61866633996359e-05	0.000320544674980427	-0.460779127761774
chr1	153565721	153565819	99	-	utr5	S100A2	0.904161876278876	1	0.870191210793804	1	0.830675101221593	0.994939447936317	0.934630265740237	1.19607757919177	6.61866633996359e-05	0.000320544674980427	-0.26144731345153
chr1	153607469	153607615	147	-	utr3	S100A16	0.946274462723951	1	0.997147545921335	1	0.877971051137939	0.994939447936317	0.169608715271313	0.611338301234479	0.00171278824318687	0.005888940037279	-0.441729585963167
chr1	153608089	153608907	819	-	utr5	S100A16	0.448903331099836	1	0.50726752290403	1	0.505596523155085	0.994939447936317	0.466445544579589	0.611338301234479	0.00171278824318687	0.005888940037279	-0.14489275665489
chr1	153613048	153613145	98	-	utr5	S100A16	0.902049706686176	1	0.830593066088194	1	0.699373970844087	0.994939447936317	0.623989549272081	0.611338301234479	0.00171278824318687	0.005888940037279	0.0126512480376019
chr1	153627102	153627200	99	-	utr5	S100A13	0.574718672813282	1	0.471450640603999	1	0.583688412192577	0.994939447936317	0.257307722492764	-0.215825925828647	0.294800467132629	0.446646804032474	0.473133648321411
chr1	153772980	153773240	261	-	utr3	AL513523.2	0.150384082308979	1	0.174563122185824	1	0.142631435718507	0.994939447936317	0.505493702835514	NA	NA	NA	NA
chr1	153828037	153828287	251	-	exon	GATAD2B	0.674834025981001	1	0.741744060726305	1	0.88904974733274	0.994939447936317	-0.494813390730456	0.0414688067691305	0.822882541824082	0.895478818819931	-0.536282197499587
chr1	153853026	153853123	98	-	exon	RP11-216N14.7	0.926355101876236	1	0.892324489369771	1	0.914733619437559	0.994939447936317	-0.905170096233044	0.641116468445199	0.374089223280214	0.531658941651443	-1.54628656467824
chr1	153930299	153930399	101	-	exon	DENND4B	0.252964640258017	1	0.293860267234976	1	0.271269761142648	0.994939447936317	0.32372020482594	0.82835527249751	9.20236999834991e-07	6.57569484586802e-06	-0.50463506767157
chr1	153944180	153944279	100	-	exon	DENND4B	0.296179990267424	1	0.309428850799438	1	0.364931150037149	0.994939447936317	1.04831332649184	0.82835527249751	9.20236999834991e-07	6.57569484586802e-06	0.219958053994326
chr1	153946397	153946646	250	-	utr5	DENND4B	0.179653015491704	1	0.181681821736615	1	0.1375877089267	0.994939447936317	2.00913823785141	0.82835527249751	9.20236999834991e-07	6.57569484586802e-06	1.1807829653539
chr1	153947916	153948164	249	-	utr3	CRTC2	0.72431104995319	1	0.653793336820212	1	0.737524842800913	0.994939447936317	0.703761467586606	1.42884867223924	8.4564661590591e-17	3.62081335323372e-15	-0.725087204652634
chr1	153962635	153962784	150	-	utr5	SLC39A1	0.181684586143368	1	0.149556024348103	1	0.304149527882695	0.994939447936317	-0.38993216546455	0.133307619122983	0.385705998803782	0.542087581325832	-0.523239784587534
chr1	153977489	153977638	150	-	utr5	JTB	0.0347552939235381	1	0.0363879696762018	1	0.0318132453844589	0.994939447936317	0.703165785082239	-0.223724038993381	0.185069043480298	0.315135356533459	0.926889824075619
chr1	153981863	153982206	344	-	utr3	RAB13	0.959270086308051	1	0.959050643792042	1	0.968921592455456	0.994939447936317	-1.44804024188816	-0.746763470037989	1.15158132955276e-06	8.10510035770517e-06	-0.701276771850166
chr1	154183045	154183245	201	-	utr5	TPM3	0.0229736533346026	1	0.0186859870186442	1	0.0137873007919833	0.865859578271565	-0.949187828604222	-0.664727048197964	1.10533552076174e-05	6.34139880411445e-05	-0.284460780406258
chr1	154550261	154550409	149	-	utr3	UBE2Q1	0.810523870642554	1	0.75262923160889	1	0.583970158633051	0.994939447936317	-1.10910063027343	-0.0853008215709759	0.59399778913319	0.728941902254218	-1.02379980870246
chr1	154558259	154558605	347	-	utr5	UBE2Q1	0.212722746127183	1	0.235278084559769	1	0.0163121723027054	0.90926874050179	0.818372191201545	-0.0853008215709759	0.59399778913319	0.728941902254218	0.903673012772521
chr1	154584797	154584946	150	-	utr3	ADAR	0.661948649170616	1	0.740121708390516	1	0.846620129242077	0.994939447936317	-0.798476679079543	-0.00176064969004973	0.99153206619846	0.994997023097392	-0.796716029389493
chr1	154598423	154598523	101	-	exon	ADAR	0.486663636306496	1	0.547280850241577	1	0.449411535758739	0.994939447936317	-0.70368940317939	-0.00176064969004973	0.99153206619846	0.994997023097392	-0.701928753489341
chr1	154601556	154601656	101	-	exon	ADAR	0.491512401374782	1	0.558239610968969	1	0.552501239900888	0.994939447936317	-0.704643662811509	-0.00176064969004973	0.99153206619846	0.994997023097392	-0.70288301312146
chr1	154602004	154602352	349	-	utr5	ADAR	0.847628147979681	1	0.785393634513986	1	0.71635761079783	0.994939447936317	-0.740007247764879	-0.00176064969004973	0.99153206619846	0.994997023097392	-0.73824659807483
chr1	154608065	154608164	100	-	utr5	ADAR	0.0616099480304614	1	0.0527766869075002	1	0.052327234500769	0.994939447936317	1.40597903424544	-0.00176064969004973	0.99153206619846	0.994997023097392	1.40773968393549
chr1	154869880	154870230	351	-	utr5	KCNN3	0.891192476304837	1	0.835002424473213	1	0.821725558288654	0.994939447936317	0.325811521056461	0.66883315014393	0.0793007226347553	0.159736219920008	-0.343021629087469
chr1	154945014	154945616	603	-	utr3	PBXIP1	0.552253415877804	1	0.591329307005685	1	0.580189328049655	0.994939447936317	0.645076695298412	1.17406350004811	1.37305121088934e-11	2.44999204050735e-10	-0.528986804749695
chr1	154945813	154946455	643	-	exon	PBXIP1	0.694622101392901	1	0.775219448167793	1	0.654075921260343	0.994939447936317	0.548630735381319	1.17406350004811	1.37305121088934e-11	2.44999204050735e-10	-0.625432764666789
chr1	154946554	154947144	591	-	utr3	PBXIP1	0.54385067024966	1	0.503205608664051	1	0.471090422603572	0.994939447936317	0.45170427769948	1.17406350004811	1.37305121088934e-11	2.44999204050735e-10	-0.722359222348628
chr1	154947489	154951299	3811	-	utr3	PBXIP1	0.326101854282548	1	0.288574711093455	1	0.239684382808041	0.994939447936317	0.596261968700383	1.17406350004811	1.37305121088934e-11	2.44999204050735e-10	-0.577801531347724
chr1	154951866	154956123	4258	-	utr5	PBXIP1	0.105232157342836	1	0.0815369746396563	1	0.214297351116975	0.994939447936317	0.147284371396273	1.17406350004811	1.37305121088934e-11	2.44999204050735e-10	-1.02677912865183
chr1	154958468	154959213	746	-	utr3	PYGO2	0.497381458769683	1	0.562376055617546	1	0.669290540001593	0.994939447936317	0.250172627121388	0.513725796820056	0.00189529911048544	0.00643123632306995	-0.263553169698668
chr1	154961536	154961924	389	-	utr5	PYGO2	0.998709150272572	1	0.963953128608803	1	0.91258781258232	0.994939447936317	0.533891909012542	0.513725796820056	0.00189529911048544	0.00643123632306995	0.0201661121924859
chr1	154963745	154963895	151	-	utr3	SHC1	0.260850409572395	1	0.313093954100769	1	0.350274733245414	0.994939447936317	-0.652967990977603	0.27601951143526	0.0621571676756134	0.131085031622827	-0.928987502412862
chr1	154970113	154970263	151	-	utr5	SHC1	0.61882595244324	1	0.539947458444802	1	0.658215977191781	0.994939447936317	-0.094509276102733	0.27601951143526	0.0621571676756134	0.131085031622827	-0.370528787537993
chr1	154970562	154973307	2746	-	utr5	SHC1	0.056178576978897	1	0.041152436132347	1	0.0729856347155162	0.994939447936317	-0.969143653292063	0.27601951143526	0.0621571676756134	0.131085031622827	-1.24516316472732
chr1	155173127	155173227	101	-	exon	KRTCAP2	0.739624817816552	1	0.762539377468971	1	0.757764844718937	0.994939447936317	0.14537063597084	0.551775573661158	0.0836168860554986	0.166776891551887	-0.406404937690318
chr1	155185923	155186072	150	-	utr3	MUC1	0.60151670354973	1	0.560655909540968	1	0.389259575901554	0.994939447936317	-0.331518798635418	0.745320443795751	0.0142333340792749	0.0374518406921617	-1.07683924243117
chr1	155188532	155188830	299	-	exon	MUC1	0.549368394991039	1	0.548341721563183	1	0.731453228847746	0.994939447936317	1.06533584432207	0.745320443795751	0.0142333340792749	0.0374518406921617	0.320015400526323
chr1	155191945	155192094	150	-	exon	MUC1	0.887512365661589	1	0.911224047360908	1	0.960876669962109	0.994939447936317	1.01249463483451	0.745320443795751	0.0142333340792749	0.0374518406921617	0.267174191038761
chr1	155206338	155207879	1542	-	utr5	THBS3	0.202962495980072	1	0.172562421738179	1	0.217891880638612	0.994939447936317	-0.587489969517571	0.31506085459895	0.050347541615413	0.10992852836285	-0.90255082411652
chr1	155207978	155209051	1074	-	utr5	THBS3	0.661536543976817	1	0.60594588463274	1	0.583575418168358	0.994939447936317	0.921420517541033	0.31506085459895	0.050347541615413	0.10992852836285	0.606359662942084
chr1	155250492	155250741	250	-	exon	FAM189B	0.73612403076113	1	0.675921666506269	1	0.808046828038652	0.994939447936317	0.280984889053295	0.56032220821643	0.00598233825692889	0.0176592131358933	-0.279337319163134
chr1	155255334	155255483	150	-	utr5	FAM189B	0.303056363275424	1	0.263815129612348	1	0.323264786084918	0.994939447936317	0.225906272765315	0.56032220821643	0.00598233825692889	0.0176592131358933	-0.334415935451115
chr1	155260590	155261307	718	-	exon	SCAMP3	0.454667389219539	1	0.496637906897088	1	0.543750152279425	0.994939447936317	0.998718634986798	0.7569387414716	1.5817426992583e-06	1.08352393492131e-05	0.241779893515199
chr1	155262181	155262330	150	-	utr5	SCAMP3	0.138761113979704	1	0.112098639021724	1	0.0449509562193778	0.994939447936317	0.397161699915419	0.7569387414716	1.5817426992583e-06	1.08352393492131e-05	-0.359777041556181
chr1	155270964	155273484	2521	-	utr5	CLK2	0.248125928451918	1	0.291007316726818	1	0.241984837718217	0.994939447936317	0.574606911877572	0.367018254311811	0.0247459003569653	0.0604803059450706	0.207588657565761
chr1	155320949	155321296	348	-	exon	RUSC1-AS1	0.277150275482158	1	0.204919925528629	1	0.248971384644003	0.994939447936317	0.706665268003786	-0.58557677443048	0.0269428055190851	0.0648776236820221	1.29224204243427
chr1	155321692	155322387	696	-	exon	RUSC1-AS1	0.909875965712989	1	0.843567844544912	1	0.893174627564405	0.994939447936317	1.21221659377638	-0.58557677443048	0.0269428055190851	0.0648776236820221	1.79779336820686
chr1	155337614	155337714	101	-	utr3	ASH1L	0.018034823424053	1	0.0242505345327812	1	0.0636669879495403	0.994939447936317	0.483182710108893	-0.306126782565029	0.0467521027813596	0.103197708066223	0.789309492673922
chr1	155338251	155341954	3704	-	exon	ASH1L	0.221291451109547	1	0.266839540248548	1	0.364098276195521	0.994939447936317	0.000801422707083656	-0.306126782565029	0.0467521027813596	0.103197708066223	0.306928205272112
chr1	155438516	155438615	100	-	exon	ASH1L	0.322322258253244	1	0.376430784294978	1	0.339742492517512	0.994939447936317	-0.414673657998495	-0.306126782565029	0.0467521027813596	0.103197708066223	-0.108546875433466
chr1	155521240	155521489	250	-	exon	ASH1L	0.506973968400258	1	0.573146900325715	1	0.452899934104716	0.994939447936317	-1.05024576638366	-0.306126782565029	0.0467521027813596	0.103197708066223	-0.744118983818634
chr1	155562223	155562807	585	-	utr5	ASH1L	0.478363418131076	1	0.507967763578598	1	0.600219886632758	0.994939447936317	0.972773354130367	-0.306126782565029	0.0467521027813596	0.103197708066223	1.2789001366954
chr1	155648466	155648613	148	-	exon	RP11-29H23.5	0.543096070341745	1	0.509710268368615	1	0.510866167763115	0.994939447936317	-1.10097840233365	-0.483129314149522	0.51824525364484	0.666156253521272	-0.617849088184129
chr1	155659691	155659938	248	-	utr3	YY1AP1	0.288738559673738	1	0.337108829735261	1	0.371451123093117	0.994939447936317	-0.418615300255618	-0.194379463705563	0.272220885824502	0.42108893327604	-0.224235836550055
chr1	155660631	155660879	249	-	utr3	YY1AP1	0.860490570852196	1	0.937658767232558	1	0.980626403353561	0.994939447936317	-0.510268846726768	-0.194379463705563	0.272220885824502	0.42108893327604	-0.315889383021205
chr1	155688102	155688399	298	-	utr5	YY1AP1	0.866545940474013	1	0.801757253484118	1	0.804323850855207	0.994939447936317	0.147723464885204	-0.194379463705563	0.272220885824502	0.42108893327604	0.342102928590767
chr1	155688498	155688950	453	-	utr5	YY1AP1	0.409091976842476	1	0.330437852649262	1	0.393655982412154	0.994939447936317	0.483885397928236	-0.194379463705563	0.272220885824502	0.42108893327604	0.678264861633799
chr1	155750559	155750709	151	-	utr3	GON4L	0.389220447227974	1	0.411287224769733	1	0.43353607286675	0.994939447936317	-0.450987574281802	-0.205506842399001	0.200821196288155	0.335407995692749	-0.245480731882801
chr1	155751991	155752241	251	-	utr3	GON4L	0.417748236699761	1	0.464728482477288	1	0.329231459567582	0.994939447936317	-0.357561032728487	-0.205506842399001	0.200821196288155	0.335407995692749	-0.152054190329486
chr1	155752590	155753402	813	-	exon	GON4L	0.691655756741508	1	0.76328541729818	1	0.794138332280443	0.994939447936317	-0.394766976424424	-0.205506842399001	0.200821196288155	0.335407995692749	-0.189260134025423
chr1	155762225	155764473	2249	-	utr3	GON4L	0.534392526087664	1	0.496170553347622	1	0.480664358007506	0.994939447936317	-1.03464346850693	-0.205506842399001	0.200821196288155	0.335407995692749	-0.829136626107932
chr1	155765022	155765720	699	-	utr3	GON4L	0.547817838994224	1	0.619664580552826	1	0.553613804391564	0.994939447936317	-0.644579661541877	-0.205506842399001	0.200821196288155	0.335407995692749	-0.439072819142876
chr1	155766218	155766318	101	-	exon	GON4L	0.498269571133176	1	0.443718095209423	1	0.436815510558674	0.994939447936317	-1.02539290886941	-0.205506842399001	0.200821196288155	0.335407995692749	-0.819886066470411
chr1	155766418	155766667	250	-	exon	GON4L	0.668543064257325	1	0.713022425058388	1	0.777632718091725	0.994939447936317	-0.489066982229939	-0.205506842399001	0.200821196288155	0.335407995692749	-0.283560139830938
chr1	155947999	155951507	3509	-	utr3	ARHGEF2	0.533205586231912	1	0.487433145213916	1	0.457077397772444	0.994939447936317	0.670482279148431	1.19856514327002	3.20623539952479e-10	4.38151597712979e-09	-0.528082864121585
chr1	155969221	155969604	384	-	utr5	ARHGEF2	0.626833481807722	1	0.582968188172818	1	0.407738817230482	0.994939447936317	0.731731381263328	1.19856514327002	3.20623539952479e-10	4.38151597712979e-09	-0.466833762006688
chr1	155970243	155970342	100	-	exon	ARHGEF2	0.531455770090055	1	0.546305043377976	1	0.667634098623292	0.994939447936317	0.548398872422339	1.19856514327002	3.20623539952479e-10	4.38151597712979e-09	-0.650166270847676
chr1	155970742	155978094	7353	-	utr5	ARHGEF2	0.961513964860814	1	0.967281441817824	1	0.979771369757638	0.994939447936317	0.420646078620771	1.19856514327002	3.20623539952479e-10	4.38151597712979e-09	-0.777919064649245
chr1	156051809	156053645	1837	-	exon	UBQLN4	0.971799199635748	1	0.934634326526143	1	0.942781234615946	0.994939447936317	-0.868776559773029	-0.122530469381499	0.501288829328274	0.651436524301155	-0.74624609039153
chr1	156076443	156077340	898	-	utr3	MEX3A	0.582469732029118	1	0.508993963754449	1	0.382406914924368	0.994939447936317	0.181106289715374	0.269752805942101	0.133785338919169	0.243726513644234	-0.0886465162267266
chr1	156077439	156077638	200	-	exon	MEX3A	0.806756599524332	1	0.878452599186003	1	0.781578884726943	0.994939447936317	0.563646841609813	0.269752805942101	0.133785338919169	0.243726513644234	0.293894035667712
chr1	156243968	156244067	100	-	utr3	PAQR6	0.386043339641865	1	0.341359728547368	1	0.428028152653684	0.994939447936317	-0.106339363233157	1.07131945610982	5.26262647532383e-08	4.75623946282204e-07	-1.17765881934297
chr1	156250463	156250562	100	-	utr3	SMG5	0.788085691744493	1	0.86009368311281	1	0.848239311982249	0.994939447936317	0.0108947650383637	0.495353400424667	0.00100343277227022	0.00366562222748927	-0.484458635386304
chr1	156265980	156266327	348	-	exon	SMG5	0.711967898007818	1	0.771238753388422	1	0.842872854795486	0.994939447936317	-0.0396196520637052	0.495353400424667	0.00100343277227022	0.00366562222748927	-0.534973052488372
chr1	156282676	156282825	150	-	utr5	SMG5	0.409565460118979	1	0.363004511683048	1	0.402244642381852	0.994939447936317	0.410092389971425	0.495353400424667	0.00100343277227022	0.00366562222748927	-0.0852610104532417
chr1	156406194	156406394	201	-	exon	C1orf61	0.326842186698279	1	0.285017076965001	1	0.422588909552681	0.994939447936317	-0.537224346119307	-0.244258101955418	0.087865288173891	0.173955348458227	-0.292966244163889
chr1	156413879	156414179	301	-	exon	C1orf61	0.916015172667179	1	0.984345357169095	1	0.976748755991247	0.994939447936317	-0.584857287916417	-0.244258101955418	0.087865288173891	0.173955348458227	-0.340599185960999
chr1	156414733	156414833	101	-	exon	C1orf61	0.460896679621988	1	0.413522380582311	1	0.366399734148198	0.994939447936317	-0.921215627054165	-0.244258101955418	0.087865288173891	0.173955348458227	-0.676957525098746
chr1	156420232	156420332	101	-	exon	C1orf61	0.30494806954389	1	0.258224681394209	1	0.487163361881691	0.994939447936317	-0.48846972860742	-0.244258101955418	0.087865288173891	0.173955348458227	-0.244211626652001
chr1	156421650	156421799	150	-	exon	C1orf61	0.330727624808384	1	0.281490883603945	1	0.104744697270001	0.994939447936317	-0.324627441890357	-0.244258101955418	0.087865288173891	0.173955348458227	-0.0803693399349387
chr1	156426823	156429575	2753	-	utr5	C1orf61	0.33002499761552	1	0.392478166166336	1	0.247163903080743	0.994939447936317	-1.38888053165908	-0.244258101955418	0.087865288173891	0.173955348458227	-1.14462242970367
chr1	156533819	156534052	234	-	exon	IQGAP3	0.640081373012489	1	0.584688531327163	1	0.349906736049028	0.994939447936317	-1.92197802363326	-1.67845780393627	4.43412864982198e-13	1.01810051952256e-11	-0.243520219696987
chr1	156556649	156561854	5206	-	exon	IQGAP3	0.81922116989463	1	0.82773313979765	1	0.798551976657183	0.994939447936317	-2.06274142998458	-1.67845780393627	4.43412864982198e-13	1.01810051952256e-11	-0.384283626048303
chr1	156566446	156572554	6109	-	utr5	IQGAP3	0.0706293341754177	1	0.0540483978627761	1	0.0096909791176437	0.745241118162406	-3.81479571001949	-1.67845780393627	4.43412864982198e-13	1.01810051952256e-11	-2.13633790608321
chr1	156594736	156594985	250	-	utr3	GPATCH4	0.204792811418463	1	0.246172920646767	1	0.254785465050146	0.994939447936317	-0.719256372363091	-0.813338376313532	5.33461843288883e-05	0.000264240287923474	0.0940820039504408
chr1	156595085	156595833	749	-	utr3	GPATCH4	0.482327059435288	1	0.542783622200774	1	0.464138210259154	0.994939447936317	-1.34719030665575	-0.813338376313532	5.33461843288883e-05	0.000264240287923474	-0.533851930342221
chr1	156598426	156599147	722	-	utr5	GPATCH4	0.654325119958475	1	0.616839858771946	1	0.440180361371162	0.994939447936317	-1.53419318272679	-0.813338376313532	5.33461843288883e-05	0.000264240287923474	-0.720854806413262
chr1	156638031	156638179	149	-	exon	RP11-284F21.9	0.766138576987404	1	0.778707692151082	1	0.95216545722921	0.994939447936317	0.370990053374929	0.592897388836939	0.104367674127578	0.199890315490052	-0.22190733546201
chr1	156638675	156638923	249	-	exon	RP11-284F21.9	0.42999623246572	1	0.420202972611482	1	0.510039288704579	0.994939447936317	0.778313692417543	0.592897388836939	0.104367674127578	0.199890315490052	0.185416303580604
chr1	156639666	156639914	249	-	exon	RP11-284F21.9	0.987696800857901	1	0.990699771117154	1	0.861992618034378	0.994939447936317	0.281829351583285	0.592897388836939	0.104367674127578	0.199890315490052	-0.311068037253654
chr1	156640310	156640459	150	-	exon	RP11-284F21.9	0.367755039732641	1	0.330196121002567	1	0.391347199908696	0.994939447936317	0.000306353487684962	0.592897388836939	0.104367674127578	0.199890315490052	-0.592591035349254
chr1	156642112	156642806	695	-	exon	RP11-284F21.10	0.504506850011922	1	0.459186560916709	1	0.158885413911822	0.994939447936317	0.360970189758329	0.60873852821409	0.024871585319102	0.0607424610797516	-0.247768338455761
chr1	156670003	156671591	1589	-	exon	NES	0.707879326326275	1	0.655829189065178	1	0.671241943545528	0.994939447936317	-0.782030123181427	0.0410053752642766	0.809296455661265	0.886607546954406	-0.823035498445704
chr1	156671938	156672087	150	-	exon	NES	0.172555497469158	1	0.211109425105956	1	0.249633612953523	0.994939447936317	-0.978083933653064	0.0410053752642766	0.809296455661265	0.886607546954406	-1.01908930891734
chr1	156672832	156672980	149	-	exon	NES	0.892546733434889	1	0.957075313902531	1	0.951073106590991	0.994939447936317	0.199146761008578	0.0410053752642766	0.809296455661265	0.886607546954406	0.158141385744301
chr1	156676851	156677298	448	-	utr5	NES	0.8814990213304	1	0.914537741139684	1	0.965756439511324	0.994939447936317	0.0762957387959306	0.0410053752642766	0.809296455661265	0.886607546954406	0.035290363531654
chr1	156705409	156705509	101	-	utr5	CRABP2	0.220271164158039	1	0.105688848808007	1	0.184201554299198	0.994939447936317	-1.06638923174915	0.607753285622028	0.133580654976297	0.243456593570662	-1.67414251737118
chr1	156723181	156723380	200	-	utr3	ISG20L2	0.844039588983151	1	0.785034599510089	1	0.618613002976778	0.994939447936317	-0.898799765340126	-0.0179609086019846	0.92563143853461	0.958371010443029	-0.880838856738141
chr1	156726963	156727509	547	-	exon	ISG20L2	0.65515586979396	1	0.593707655826415	1	0.396402717129289	0.994939447936317	-0.94102004324154	-0.0179609086019846	0.92563143853461	0.958371010443029	-0.923059134639555
chr1	156728501	156728600	100	-	utr5	ISG20L2	0.289690110350761	1	0.168800909222219	1	0.240507978166798	0.994939447936317	-0.174946836225783	-0.0179609086019846	0.92563143853461	0.958371010443029	-0.156985927623799
chr1	156738116	156738216	101	-	exon	MRPL24	0.0583548364724028	1	0.049221868907894	1	0.0963410770017768	0.994939447936317	-0.834798743161366	0.207197413282202	0.194159758154598	0.326765547501413	-1.04199615644357
chr1	156743006	156743105	100	-	utr3	HDGF	0.974498588632998	1	0.893659386892631	1	0.964078392732533	0.994939447936317	-0.652048853005316	-0.487192722604339	0.0016989547226001	0.00584932509434819	-0.164856130400977
chr1	156743355	156745127	1773	-	utr3	HDGF	0.808153209023042	1	0.736263106555123	1	0.86244954451973	0.994939447936317	-1.04010953203272	-0.487192722604339	0.0016989547226001	0.00584932509434819	-0.552916809428377
chr1	156751408	156751508	101	-	utr5	HDGF	0.0158690069501065	1	0.0170540474085201	1	0.0226612739212382	0.988054128672754	0.120287223652526	-0.487192722604339	0.0016989547226001	0.00584932509434819	0.607479946256865
chr1	156751658	156752050	393	-	utr5	HDGF	0.231368266719101	1	0.243358444482332	1	0.236694943868858	0.994939447936317	0.0579538841555678	-0.487192722604339	0.0016989547226001	0.00584932509434819	0.545146606759907
chr1	156937390	156938561	1172	-	exon	ARHGEF11	0.257247482848478	1	0.220641106082628	1	0.302840188315992	0.994939447936317	-0.378243207496157	0.292234902483551	0.0512019666524768	0.111432574352707	-0.670478109979708
chr1	156938961	156939211	251	-	exon	ARHGEF11	0.708483418583357	1	0.645155452615402	1	0.778663445129012	0.994939447936317	-0.183571979871606	0.292234902483551	0.0512019666524768	0.111432574352707	-0.475806882355156
chr1	156939611	156939911	301	-	exon	ARHGEF11	0.624863910472113	1	0.557721969727991	1	0.602602303551912	0.994939447936317	-0.178971964563339	0.292234902483551	0.0512019666524768	0.111432574352707	-0.47120686704689
chr1	156940311	156941407	1097	-	exon	ARHGEF11	0.816919557701242	1	0.754217667727102	1	0.801950525676209	0.994939447936317	-0.0187734254746878	0.292234902483551	0.0512019666524768	0.111432574352707	-0.311008327958239
chr1	157124917	157125413	497	-	exon	ETV3	0.802164059676631	1	0.736319760029218	1	0.576802554123377	0.994939447936317	-0.100475137996253	0.0858770618124177	0.656027924201392	0.777375615355844	-0.186352199808671
chr1	157125761	157125960	200	-	exon	ETV3	0.714685075052748	1	0.660844048005869	1	0.615825938027116	0.994939447936317	-0.339307578718949	0.0858770618124177	0.656027924201392	0.777375615355844	-0.425184640531367
chr1	157136325	157138474	2150	-	utr5	ETV3	0.774227598194969	1	0.814813227411542	1	0.869809268937051	0.994939447936317	0.347978579762729	0.0858770618124177	0.656027924201392	0.777375615355844	0.262101517950311
chr1	159920426	159923473	3048	-	utr5	TAGLN2	0.905899513274802	1	0.996194883625945	1	0.968326801067773	0.994939447936317	-0.603149847264418	0.0802640470973499	0.60813522717156	0.740217496755617	-0.683413894361768
chr1	159927288	159927388	101	-	utr3	IGSF9	0.300306610075463	1	0.223810312867562	1	0.264911201194671	0.994939447936317	-1.88014270213977	-0.437454349423728	0.323590543400342	0.478257585315204	-1.44268835271604
chr1	159928738	159928838	101	-	exon	IGSF9	0.988734060586293	1	0.939795051337742	1	0.919999274600915	0.994939447936317	-1.03008662533025	-0.437454349423728	0.323590543400342	0.478257585315204	-0.592632275906526
chr1	160031495	160031892	398	-	utr5	PIGM	0.070063193098723	1	0.0594594518662709	1	0.0963820940951908	0.994939447936317	-0.444452729324301	-0.373776106906707	0.101190969151342	0.194950344629436	-0.0706766224175936
chr1	160041810	160041960	151	-	exon	KCNJ10	0.866588798231443	1	0.935065832339232	1	0.801148338877208	0.994939447936317	-1.34389732676333	-1.19455473857285	6.0238637972754e-12	1.14644294394184e-10	-0.149342588190478
chr1	160042209	160042459	251	-	exon	KCNJ10	0.660947230485918	1	0.605611392355333	1	0.475456206470915	0.994939447936317	-1.3220998369693	-1.19455473857285	6.0238637972754e-12	1.14644294394184e-10	-0.127545098396452
chr1	160092457	160092656	200	-	exon	IGSF8	0.104665614071024	1	0.0807507798470887	1	0.102507631511799	0.994939447936317	-0.735495059530112	0.436704374244849	0.00957706625725101	0.0266315398298793	-1.17219943377496
chr1	160093084	160094159	1076	-	exon	IGSF8	0.271109244300796	1	0.228864024679467	1	0.241193087793567	0.994939447936317	-0.77203630881348	0.436704374244849	0.00957706625725101	0.0266315398298793	-1.20874068305833
chr1	160205350	160205547	198	-	exon	RP11-536C5.7	0.698396643660255	1	0.640260129203774	1	0.605962354005631	0.994939447936317	-0.0602934624029741	0.0904143200699264	0.87854713438877	0.929826472441208	-0.150707782472901
chr1	160217362	160217462	101	-	utr3	DCAF8	0.645351356228756	1	0.722256464995844	1	0.80110496780976	0.994939447936317	-0.849096360352049	-0.207076789082885	0.205425031677291	0.341534576751105	-0.642019571269164
chr1	160239931	160243970	4040	-	utr5	DCAF8	0.869464467255376	1	0.790114316579806	1	0.892493283364643	0.994939447936317	-0.520561946151972	-0.207076789082885	0.205425031677291	0.341534576751105	-0.313485157069087
chr1	160262281	160262481	201	-	utr5	DCAF8	0.485170227991879	1	0.427474131996884	1	0.510359616905317	0.994939447936317	0.556040601799146	-0.207076789082885	0.205425031677291	0.341534576751105	0.76311739088203
chr1	160283036	160285130	2095	-	utr3	PEX19	0.961230762065869	1	0.967041448033245	1	0.917970186158698	0.994939447936317	-0.502471089833233	-0.512377205864418	0.00609670425185769	0.0179304546596011	0.00990611603118552
chr1	161039400	161039996	597	-	utr3	USF1	0.680829070479884	1	0.614316062768039	1	0.667027160643401	0.994939447936317	-0.461211351843569	0.537150268731021	0.000576115814464696	0.00223121853913436	-0.99836162057459
chr1	161042630	161043311	682	-	utr5	USF1	0.668249153703358	1	0.602835287396019	1	0.693056418945329	0.994939447936317	-0.340944147445292	0.537150268731021	0.000576115814464696	0.00223121853913436	-0.878094416176313
chr1	161047939	161048336	398	-	exon	ARHGAP30	0.194368427392918	1	0.155785131601183	1	0.125815552247724	0.994939447936317	1.10133658446729	2.37883901609164	1.3613509540415e-07	1.13115028924351e-06	-1.27750243162435
chr1	161049229	161049666	438	-	utr3	ARHGAP30	0.749205948409945	1	0.691248189419566	1	0.839223895829018	0.994939447936317	2.31445258221702	2.37883901609164	1.3613509540415e-07	1.13115028924351e-06	-0.0643864338746205
chr1	161072770	161073257	488	-	exon	NECTIN4	0.739656082599611	1	0.698064195373831	1	0.767867978898216	0.994939447936317	2.24005381403319	2.51506007379767	7.2676959877426e-17	3.14305960819302e-15	-0.275006259764481
chr1	161102342	161118014	15673	-	exon	PFDN2	0.518330702661667	1	0.463821922795034	1	0.332065664402618	0.994939447936317	-0.52461776202663	-0.226261813901549	0.190877353174441	0.322602648930232	-0.298355948125081
chr1	161132466	161132639	174	-	utr5	DEDD	0.131923766982332	1	0.0878772752913035	1	0.147591417367195	0.994939447936317	0.0617021651482865	-0.569117921971758	0.00451852798398806	0.0137762651742852	0.630820087120045
chr1	161190947	161191446	500	-	utr3	ADAMTS4	0.27504165476656	1	0.236867097692589	1	0.0884482900442692	0.994939447936317	-1.1967123051627	-0.189811445044216	0.335586200687789	0.49120021776627	-1.00690086011848
chr1	161198257	161199056	800	-	utr5	ADAMTS4	0.684235575532202	1	0.621636407985103	1	0.417575541269032	0.994939447936317	-0.957044158542825	-0.189811445044216	0.335586200687789	0.49120021776627	-0.767232713498609
chr1	161229913	161230479	567	-	utr3	NR1I3	0.904723444099419	1	0.84546336115333	1	0.982578129325245	0.994939447936317	-1.51125371284482	0.536414972171608	0.448226210478125	0.601086419369077	-2.04766868501643
chr1	166070168	166166089	95922	-	utr3	FAM78B	0.756638845169449	1	0.830611213322652	1	0.686163236241251	0.994939447936317	0.075413017958393	0.842866379967113	5.2923007699127e-06	3.25007931798146e-05	-0.76745336200872
chr1	166166538	166166638	101	-	utr5	FAM78B	0.0122427283591886	1	0.00223463150479499	1	0.00514223910528064	0.534045812729167	2.80392451242519	0.842866379967113	5.2923007699127e-06	3.25007931798146e-05	1.96105813245808
chr1	166921004	166921354	351	-	exon	ILDR2	0.228870940082984	1	0.197966020391737	1	0.211133231116768	0.994939447936317	0.193595215267171	-1.20492497310495	0.0256907632002807	0.0624001316166061	1.39852018837212
chr1	167553518	167553717	200	-	exon	CREG1	0.0741959226932497	1	0.0485225372619127	1	0.0746060500303542	0.994939447936317	1.92872302507654	-0.963293126598118	2.86392421844591e-05	0.000151288535424747	2.89201615167466
chr1	167935826	167936023	198	-	utr5	MPC2	0.561663326656312	1	0.498859244066366	1	0.571025711605021	0.994939447936317	0.00046612823084873	-1.22485607500766	7.95309933225763e-09	8.429424228289e-08	1.22532220323851
chr1	168084631	168084780	150	-	utr3	GPR161	0.982303611880737	1	0.93632936184491	1	0.806474737109328	0.994939447936317	-2.38394750548478	-0.414959513070837	0.0264600102372062	0.0639488907629508	-1.96898799241394
chr1	168084880	168085279	400	-	utr3	GPR161	0.316179198191277	1	0.366609588847985	1	0.289782078407637	0.994939447936317	-0.907156732037061	-0.414959513070837	0.0264600102372062	0.0639488907629508	-0.492197218966224
chr1	168085379	168087666	2288	-	utr3	GPR161	0.657407731100135	1	0.597947140394745	1	0.42001059491808	0.994939447936317	-0.927196281318922	-0.414959513070837	0.0264600102372062	0.0639488907629508	-0.512236768248085
chr1	168090641	168096729	6089	-	exon	GPR161	0.608424676371873	1	0.553898627183386	1	0.476197384432947	0.994939447936317	-0.893842885741136	-0.414959513070837	0.0264600102372062	0.0639488907629508	-0.478883372670299
chr1	168096829	168096979	151	-	exon	GPR161	0.287169460909178	1	0.242301191319338	1	0.25657383700702	0.994939447936317	-0.831454583437192	-0.414959513070837	0.0264600102372062	0.0639488907629508	-0.416495070366355
chr1	168136063	168136412	350	-	utr5	GPR161	0.769172911980148	1	0.7872038868581	1	0.91529205626625	0.994939447936317	0.497777522738269	-0.414959513070837	0.0264600102372062	0.0639488907629508	0.912737035809106
chr1	168136562	168136661	100	-	utr5	GPR161	0.265695610469081	1	0.0926685826414532	1	0.110253605306733	0.994939447936317	-1.26765964623651	-0.414959513070837	0.0264600102372062	0.0639488907629508	-0.852700133165675
chr1	168137318	168137418	101	-	utr5	GPR161	0.593830712237097	1	0.476431097561255	1	0.587197852033403	0.994939447936317	0.00269867612495718	-0.414959513070837	0.0264600102372062	0.0639488907629508	0.417658189195794
chr1	169485805	169485904	100	-	utr5	SLC19A2	0.242820993161432	1	0.180772496369566	1	0.249219996325134	0.994939447936317	-0.259842556396866	-0.751600185550523	0.00211929602374673	0.00706552298195564	0.491757629153657
chr1	169793465	169793564	100	-	exon	METTL18	0.182029485055731	1	0.211951422230338	1	0.123059870235257	0.994939447936317	-0.70884473197769	-1.21525386275274	3.25000547645052e-05	0.000169726886387767	0.506409130775047
chr1	169893821	169893921	101	-	utr5	SCYL3	0.739597340837052	1	0.749723705019082	1	0.878388870640751	0.994939447936317	0.228779916415496	-0.402704693988711	0.0904153551506024	0.178012204395148	0.631484610404207
chr1	170462244	170462344	101	-	exon	RP11-576I22.2	0.314675519815177	1	0.123203041789719	1	0.662475803423703	0.994939447936317	-0.777100770814686	-0.0524347123115321	0.9357266847847	0.964153937910634	-0.724666058503154
chr1	172442526	172442796	271	-	utr5	PIGC	0.41633329774098	1	0.380876423852451	1	0.227845832388105	0.994939447936317	-2.08167572073713	-1.00742848155819	5.86971427840344e-07	4.332283633104e-06	-1.07424723917894
chr1	172443987	172444086	100	-	utr5	PIGC	0.997886559414196	1	0.943786362894267	1	0.956142508745863	0.994939447936317	-0.506938623862586	-1.00742848155819	5.86971427840344e-07	4.332283633104e-06	0.500489857695608
chr1	173185929	173186029	101	-	utr3	TNFSF4	0.301775307084437	1	0.248435974390204	1	0.229224248441222	0.994939447936317	-0.648021598786266	0.450990334237323	0.165187466415003	0.28806821572307	-1.09901193302359
chr1	173186428	173186528	101	-	utr3	TNFSF4	0.350762232270372	1	0.34209138547851	1	0.354021688518511	0.994939447936317	0.913497926260207	0.450990334237323	0.165187466415003	0.28806821572307	0.462507592022884
chr1	173824185	173824285	101	-	utr5	CENPL	0.820601816769302	1	0.838369086863064	1	0.876010852496074	0.994939447936317	-0.509436214990608	-1.32285173236327	1.05508388609737e-07	8.95324730294685e-07	0.813415517372659
chr1	174022197	174022297	101	-	utr5	RC3H1	0.519193781187732	1	0.50893057124379	1	0.529638050427899	0.994939447936317	1.40918389862812	-0.172733912960172	0.386748939430157	0.543212490389441	1.5819178115883
chr1	175160673	175160872	200	-	utr3	KIAA0040	0.230694411655495	1	0.268286998400761	1	0.230427815540789	0.994939447936317	-1.14170741802213	-0.659849719122947	5.25034620124276e-05	0.000260365429740192	-0.481857698899179
chr1	175166636	175176443	9808	-	utr5	KIAA0040	0.256618425997273	1	0.286791478301086	1	0.370469128912879	0.994939447936317	-0.608467879097221	-0.659849719122947	5.25034620124276e-05	0.000260365429740192	0.0513818400257254
chr1	175177679	175192784	15106	-	utr5	KIAA0040	0.382340906726337	1	0.444396862229583	1	0.383413638678873	0.994939447936317	-0.628739583594473	-0.659849719122947	5.25034620124276e-05	0.000260365429740192	0.0311101355284733
chr1	176864249	176864497	249	-	utr3	ASTN1	0.755278807016071	1	0.833365505031882	1	0.851077935694618	0.994939447936317	-0.182529972580561	0.336049870820188	0.0301382738692444	0.0711641272143314	-0.51857984340075
chr1	177164476	177164675	200	-	exon	ASTN1	0.339030376230466	1	0.356688407481271	1	0.364330879723099	0.994939447936317	0.53721958000973	0.336049870820188	0.0301382738692444	0.0711641272143314	0.201169709189542
chr1	177967794	177967965	172	-	exon	RP4-798P15.3	0.759109389341816	1	0.787279558992723	1	0.846456688472964	0.994939447936317	0.59127611007032	0.370899245687531	0.626611857166446	0.754013832148494	0.220376864382788
chr1	178093837	178093935	99	-	exon	RASAL2-AS1	0.898558774870316	1	0.920863996117774	1	0.938443552591275	0.994939447936317	0.408744746721153	0.619898820201694	0.43200688283212	0.585718113664171	-0.211154073480542
chr1	179107799	179108397	599	-	exon	ABL2	0.709106935385566	1	0.785739734597187	1	0.791753084278381	0.994939447936317	0.0592602736219756	-0.095265654543785	0.600966134535268	0.734646817997847	0.154525928165761
chr1	179108497	179108945	449	-	exon	ABL2	0.995651467614229	1	0.927242789700747	1	0.917939210759178	0.994939447936317	-0.140729095225178	-0.095265654543785	0.600966134535268	0.734646817997847	-0.0454634406813931
chr1	179109144	179109294	151	-	exon	ABL2	0.761108330103954	1	0.703369002842545	1	0.759939072033363	0.994939447936317	-0.497383266462051	-0.095265654543785	0.600966134535268	0.734646817997847	-0.402117611918266
chr1	179229335	179229634	300	-	utr5	ABL2	0.137876898036912	1	0.138542103652297	1	0.0658852220262338	0.994939447936317	0.901814984356048	-0.095265654543785	0.600966134535268	0.734646817997847	0.997080638899833
chr1	179846109	179846658	550	-	exon	TOR1AIP2	0.372449616169114	1	0.432863884712106	1	0.333115845204357	0.994939447936317	0.130614665247294	-0.265762865540883	0.121264630359077	0.225521641665023	0.396377530788177
chr1	179865598	179865698	101	-	utr5	TOR1AIP2	0.960330596644338	1	0.971875724413968	1	0.844629510386955	0.994939447936317	-0.795080956682314	-0.265762865540883	0.121264630359077	0.225521641665023	-0.529318091141431
chr1	179882249	179882447	199	-	exon	RP11-533E19.7	0.238491088163414	1	0.209349855199845	1	0.0879808954467824	0.994939447936317	0.558068078435165	1.71200985445025	0.352789193611777	NA	-1.15394177601509
chr1	180502158	180502805	648	-	utr5	ACBD6	0.744530088184341	1	0.666947562419228	1	0.616950907426464	0.994939447936317	0.524934044020825	0.313294168861469	0.0589023127332991	0.125304139602634	0.211639875159356
chr1	180950344	180950592	249	-	exon	KIAA1614-AS1	0.890139261066355	1	0.839957439091351	1	0.966714456038111	0.994939447936317	0.591840750256837	1.62695566244971	0.134960538266114	0.245493675053826	-1.03511491219287
chr1	180976185	180976433	249	-	utr3	STX6	0.87687237905315	1	0.961636185333977	1	0.92462626655841	0.994939447936317	0.427976669022822	0.379323460274106	0.0251705149335206	0.0613371102198724	0.0486532087487157
[truncated: 19,996 more rows]
