# Supplementary material for: Limits in the detection of m6A changes using MeRIP/m6A-seq
Source: Sci Rep. 2020 Apr 20;10:6590. doi: 10.1038/s41598-020-63355-3 (PMC7170965; doi:10.1038/s41598-020-63355-3)
Supplement: Supplementary file 3 — Supplementary information 3. [file 41598_2020_63355_MOESM3_ESM.zip › additional_file4_v2/metdiff_deq_results/li_leukemia_2017_deq_results.txt]

seqnames	start	end	width	strand	annot	main.gene	deseq2.p	deseq2.padj	edger.p	edger.padj	qnb.p	qnb.padj	peak.l2fc	gene.l2fc	gene.p	gene.padj	diff.l2fc
chr1	853864	854014	151	+	exon	LINC01128	0.543858558355756	1	0.620142897136867	1	0.78133236767122	0.994977131413486	0.95278882757679	0.372093563050699	0.358487001137741	0.999889698567854	0.580695264526091
chr1	913003	913103	101	+	exon	RP11-54O7.1	0.755995619767301	1	0.625736997816951	1	0.693520491135724	0.994977131413486	-1.81726096247269	-1.11124492761705	0.152545748673123	0.885971775015004	-0.706016034855638
chr1	944333	944482	150	+	utr3	SAMD11	0.0194965846089556	1	0.0237241327550292	1	0.0625765433995126	0.994977131413486	-1.66479875177652	-0.749668052332498	0.397597811509231	0.999889698567854	-0.915130699444023
chr1	964966	965066	101	+	utr3	KLHL17	0.956904328010974	1	0.834317920371694	1	0.706297831987408	0.994977131413486	-0.703668167251032	-0.693392812875851	0.0339357746258585	0.470941268903658	-0.0102753543751815
chr1	1048224	1048323	100	+	exon	AGRN	0.698199040384497	1	0.565546491101791	1	0.475697700382902	0.994977131413486	-1.51787273173543	-0.848048841701361	0.00529665024098782	0.144980581351348	-0.669823890034067
chr1	1053733	1053832	100	+	exon	AGRN	0.766471517023952	1	0.913204975828486	1	0.930010196720414	0.994977131413486	-1.25333257071339	-0.848048841701361	0.00529665024098782	0.144980581351348	-0.405283729012027
chr1	1055022	1056018	997	+	utr3	AGRN	0.31626492548167	1	0.4318895500437	1	0.398475821676563	0.994977131413486	-1.09680884199354	-0.848048841701361	0.00529665024098782	0.144980581351348	-0.248760000292178
chr1	1232959	1233256	298	+	exon	B3GALT6	0.5158936442839	1	0.633741687169544	1	0.952668483245758	0.994977131413486	-1.07740245439025	-0.311771631432656	0.356057126128961	0.999889698567854	-0.765630822957599
chr1	1233405	1234942	1538	+	utr3	B3GALT6	0.651027107533123	1	0.514380362314	1	0.188335529978317	0.994977131413486	0.0853936159117703	-0.311771631432656	0.356057126128961	0.999889698567854	0.397165247344426
chr1	1279084	1279224	141	+	exon	RP5-902P8.10	0.355539525528243	1	0.38543427444151	1	0.646341712783762	0.994977131413486	-0.493135989427056	-0.146321015393491	0.802405410999727	0.999889698567854	-0.346814974033566
chr1	1291781	1291880	100	+	utr3	SCNN1D	0.862472169228943	1	0.9137773116181	1	0.6404303756666	0.994977131413486	-0.961665338213127	-0.139110993831618	0.723116819968199	0.999889698567854	-0.822554344381509
chr1	1311528	1311677	150	+	utr3	PUSL1	0.807437924541506	1	0.588386302043964	1	0.423001480907307	0.994977131413486	0.176890403304157	0.316326164170534	0.401454858205038	0.999889698567854	-0.139435760866378
chr1	1327669	1328799	1131	+	utr3	CPTP	0.708644983589744	1	0.890889300724127	1	0.425863448678094	0.994977131413486	-0.347983306729205	-0.131040858989652	0.772474748043723	0.999889698567854	-0.216942447739553
chr1	1333764	1333864	101	+	exon	TAS1R3	0.26629747684249	1	0.180326192748693	1	0.506990126243513	0.994977131413486	-1.15444633597584	-0.440012583128836	0.414583156717817	0.999889698567854	-0.714433752847007
chr1	1334261	1334361	101	+	exon	TAS1R3	0.665157988800976	1	0.620964565537043	1	0.68971400965628	0.994977131413486	-1.17552406773656	-0.440012583128836	0.414583156717817	0.999889698567854	-0.735511484607729
chr1	1400660	1401452	793	+	exon	RP4-758J18.2	0.54668757176803	1	0.396795712009606	1	0.24834375572934	0.994977131413486	0.431875556044825	0.0307393406600689	0.916107581278534	0.999889698567854	0.401136215384756
chr1	1401700	1402046	347	+	exon	RP4-758J18.2	0.824998587232872	1	0.646849911053848	1	0.364975923816366	0.994977131413486	0.302612665908036	0.0307393406600689	0.916107581278534	0.999889698567854	0.271873325247967
chr1	1440052	1440549	498	+	utr3	VWA1	0.31654138476904	1	0.204032728224687	1	0.283783131745954	0.994977131413486	-1.15535089378547	-1.85939740865998	0.0114844906637687	0.246221298749925	0.704046514874507
chr1	1490641	1495753	5113	+	exon	ATAD3B	0.0728341499971001	1	0.107161677110977	1	0.142742421817087	0.994977131413486	-0.685698884868235	0.219495798709564	0.54528575797064	0.999889698567854	-0.905194683577799
chr1	1495953	1496102	150	+	utr3	ATAD3B	0.189074157883708	1	0.22608969099201	1	0.758942595619783	0.994977131413486	-0.61218877403129	0.219495798709564	0.54528575797064	0.999889698567854	-0.831684572740854
chr1	1520150	1520249	100	+	exon	ATAD3A	0.427566619182907	1	0.416899180041965	1	0.580089176973014	0.994977131413486	-1.79846576390969	-0.323280955775731	0.406388050035473	0.999889698567854	-1.47518480813396
chr1	1527238	1527793	556	+	exon	ATAD3A	0.543324810244957	1	0.665811315642034	1	0.762633618970811	0.994977131413486	-0.897303846448926	-0.323280955775731	0.406388050035473	0.999889698567854	-0.574022890673194
chr1	1533994	1534143	150	+	utr3	ATAD3A	0.0619302468339486	1	0.0696728715103428	1	0.83491332703769	0.994977131413486	-1.50168804980219	-0.323280955775731	0.406388050035473	0.999889698567854	-1.17840709402646
chr1	1534390	1534638	249	+	utr3	ATAD3A	0.286118960973718	1	0.364160623200466	1	0.899083569137742	0.994977131413486	-1.06992685731296	-0.323280955775731	0.406388050035473	0.999889698567854	-0.746645901537231
chr1	1575122	1575512	391	+	exon	RP5-832C2.5	0.690242481293412	1	0.740188976058476	1	0.925576538562186	0.994977131413486	0.932047505898265	0.977859272851201	0.260287239252419	0.994676469211461	-0.0458117669529363
chr1	1615515	1615909	395	+	utr5	MIB2	0.542961773939963	1	0.641956096556418	1	0.796506561933091	0.994977131413486	-0.901072032722749	0.114609168235859	0.688872822768901	0.999889698567854	-1.01568120095861
chr1	1617875	1617975	101	+	exon	MIB2	0.834956758153477	1	0.680256118546336	1	0.813427867670992	0.994977131413486	1.09347569510094	0.114609168235859	0.688872822768901	0.999889698567854	0.978866526865078
chr1	1623380	1623902	523	+	utr3	MIB2	0.627830383670672	1	0.746626410115414	1	0.973499626461987	0.994977131413486	-1.0021137776096	0.114609168235859	0.688872822768901	0.999889698567854	-1.11672294584546
chr1	1624002	1624151	150	+	exon	MIB2	0.604483141612281	1	0.634324854970653	1	0.656981239254226	0.994977131413486	0.07749386190661	0.114609168235859	0.688872822768901	0.999889698567854	-0.0371153063292492
chr1	1624835	1625396	562	+	utr3	MIB2	0.101819555890513	1	0.136577921318051	1	0.242187173938776	0.994977131413486	-0.640845020969526	0.114609168235859	0.688872822768901	0.999889698567854	-0.755454189205385
chr1	1625745	1625994	250	+	exon	MIB2	0.344918053453323	1	0.353603279098667	1	0.386026987585906	0.994977131413486	0.221513463031382	0.114609168235859	0.688872822768901	0.999889698567854	0.106904294795523
chr1	1626093	1626193	101	+	exon	MIB2	0.401941693041355	1	0.351957659794134	1	0.324143779932997	0.994977131413486	-0.584346373107594	0.114609168235859	0.688872822768901	0.999889698567854	-0.698955541343453
chr1	1626641	1626972	332	+	utr3	MIB2	0.172120091324692	1	0.185972499195847	1	0.246090978408609	0.994977131413486	-1.3637189184015	0.114609168235859	0.688872822768901	0.999889698567854	-1.47832808663736
chr1	1627072	1627409	338	+	utr3	MIB2	0.0681422657326484	1	0.0776848869477908	1	0.192458008084491	0.994977131413486	-1.14818563645241	0.114609168235859	0.688872822768901	0.999889698567854	-1.26279480468827
chr1	1628294	1628394	101	+	utr3	MIB2	0.220200066938171	1	0.234768746610825	1	0.375768494743341	0.994977131413486	-0.786140059893829	0.114609168235859	0.688872822768901	0.999889698567854	-0.900749228129688
chr1	1628493	1628693	201	+	utr3	MIB2	0.434029454817146	1	0.507447741334809	1	0.813369524290174	0.994977131413486	-0.975700409089294	0.114609168235859	0.688872822768901	0.999889698567854	-1.09030957732515
chr1	1629525	1630560	1036	+	utr3	MIB2	0.303867810645773	1	0.33771141533109	1	0.940622731096411	0.994977131413486	-1.31203325958624	0.114609168235859	0.688872822768901	0.999889698567854	-1.42664242782209
chr1	1672383	1672481	99	+	exon	RP11-345P4.6	0.804763551039818	1	0.687888149359571	1	0.819444043763473	0.994977131413486	0.571852937605474	0.477400061626682	0.153173721529161	0.887225702086297	0.0944528759787917
chr1	1672727	1672874	148	+	exon	RP11-345P4.6	0.627780822930529	1	0.451831600394398	1	0.683144468601845	0.994977131413486	1.00389818609473	0.477400061626682	0.153173721529161	0.887225702086297	0.526498124468051
chr1	2030306	2030603	298	+	utr3	GABRD	0.314439732739534	1	0.277919978811059	1	0.258875487247184	0.994977131413486	-2.21963518156413	-1.86885417754531	0.0181572707760126	0.326605265941661	-0.350781004018817
chr1	2184623	2185345	723	+	utr3	PRKCZ	0.832386458542973	1	0.917262068938997	1	0.877846221172048	0.994977131413486	-0.483594201393176	-0.611953234415582	0.0940851820715044	0.753226772542311	0.128359033022406
chr1	2229492	2232484	2993	+	exon	SKI	0.149027717507917	1	0.23172596184739	1	0.351442794489776	0.994977131413486	-0.953704328088564	-0.514341591317138	0.143600790495713	0.874049582338626	-0.439362736771426
chr1	2303840	2304323	484	+	exon	SKI	0.128579961461091	1	0.191178870422676	1	0.66370095782124	0.994977131413486	-1.55473177461973	-0.514341591317138	0.143600790495713	0.874049582338626	-1.04039018330259
chr1	2304472	2306156	1685	+	exon	SKI	0.0344235952859314	1	0.0542504025008572	1	0.21405424245063	0.994977131413486	-2.11979005556501	-0.514341591317138	0.143600790495713	0.874049582338626	-1.60544846424787
chr1	2306930	2307478	549	+	utr3	SKI	0.653593443338712	1	0.832603041654202	1	0.454225686966307	0.994977131413486	-0.694437112960679	-0.514341591317138	0.143600790495713	0.874049582338626	-0.180095521643542
chr1	2307777	2307976	200	+	utr3	SKI	0.260908553435067	1	0.175405527911631	1	0.0505711278345752	0.994977131413486	0.338012175934862	-0.514341591317138	0.143600790495713	0.874049582338626	0.852353767251999
chr1	2308226	2308425	200	+	utr3	SKI	0.389048997851112	1	0.2557763895402	1	0.0809477890797154	0.994977131413486	-0.00157613828516767	-0.514341591317138	0.143600790495713	0.874049582338626	0.51276545303197
chr1	2395011	2395111	101	+	utr5	RER1	0.366588736675851	1	0.461664985085647	1	0.712794815062641	0.994977131413486	-0.140139506806775	-0.00101010942306298	0.996574973948743	0.999889698567854	-0.139129397383712
chr1	2395260	2395410	151	+	utr5	RER1	0.642668201164879	1	0.83417228964702	1	0.902181715276964	0.994977131413486	-0.0189757156449239	-0.00101010942306298	0.996574973948743	0.999889698567854	-0.0179656062218609
chr1	2403048	2403647	600	+	utr3	RER1	0.99544007681245	1	0.738335336205852	1	0.573073533590721	0.994977131413486	0.0257362946525929	-0.00101010942306298	0.996574973948743	0.999889698567854	0.0267464040756559
chr1	2404795	2405095	301	+	utr3	RER1	0.401498049036221	1	0.535755281495296	1	0.976750373527997	0.994977131413486	-0.335959729804157	-0.00101010942306298	0.996574973948743	0.999889698567854	-0.334949620381094
chr1	2405194	2405394	201	+	utr3	RER1	0.289928935726537	1	0.388086913217757	1	0.809964020705669	0.994977131413486	-0.34808668971395	-0.00101010942306298	0.996574973948743	0.999889698567854	-0.347076580290887
chr1	2556160	2556513	354	+	utr5	TNFRSF14	0.590010055990823	1	0.390035971748619	1	0.598076061692652	0.994977131413486	0.161350653418526	-0.245218317360076	0.464294064555521	0.999889698567854	0.406568970778602
chr1	2563015	2563761	747	+	utr3	TNFRSF14	0.852816362674835	1	0.628091786879022	1	0.733393048123447	0.994977131413486	0.0685441443163921	-0.245218317360076	0.464294064555521	0.999889698567854	0.313762461676468
chr1	2589487	2589685	199	+	utr3	FAM213B	0.247009538159054	1	0.231413618123371	1	0.244357990871649	0.994977131413486	-1.62884897275982	-0.484624411530361	0.243847991673886	0.986953850532452	-1.14422456122946
chr1	2590726	2590874	149	+	utr3	FAM213B	0.364069098862575	1	0.361543219976998	1	0.752507009050344	0.994977131413486	-1.10270326336245	-0.484624411530361	0.243847991673886	0.986953850532452	-0.618078851832089
chr1	3625248	3625497	250	+	exon	TPRG1L	0.47151868515022	1	0.400974227592058	1	0.350506425961683	0.994977131413486	-1.21002905313822	0.433668502374958	0.0968214336674165	0.761733995924296	-1.64369755551318
chr1	3629930	3630078	149	+	utr3	TPRG1L	0.712569903209458	1	0.870780152895264	1	0.96314659223561	0.994977131413486	0.175399507775771	0.433668502374958	0.0968214336674165	0.761733995924296	-0.258268994599187
chr1	3733019	3733814	796	+	utr3	TP73	0.902271240798701	1	0.698225506164136	1	0.743059452509585	0.994977131413486	-0.0628465618586258	-0.28345468742482	0.47939729486503	0.999889698567854	0.220608125566194
chr1	3735853	3735952	100	+	utr3	TP73	0.434692527784219	1	0.248200365881218	1	0.352046570305146	0.994977131413486	0.26940156127998	-0.28345468742482	0.47939729486503	0.999889698567854	0.5528562487048
chr1	3746510	3747831	1322	+	exon	CCDC27	0.520313097946105	1	0.329464747436136	1	0.433143238557468	0.994977131413486	0.188529329069789	-0.118856816236276	0.921238073178397	0.999889698567854	0.307386145306065
chr1	3785153	3785249	97	+	exon	RP1-286D6.5	0.253339448181919	1	0.311019302314995	1	0.51289409879555	0.994977131413486	-0.928706108163348	-0.00776165846414169	0.990168722286694	0.999889698567854	-0.920944449699206
chr1	3857515	3857614	100	+	utr5	DFFB	0.470428782295118	1	0.522879235238416	1	0.826189266455366	0.994977131413486	-0.282031310867052	0.227790423893814	0.451350105095379	0.999889698567854	-0.509821734760866
chr1	3857713	3858813	1101	+	exon	DFFB	0.614038217807939	1	0.626885435540899	1	0.800101090710707	0.994977131413486	-0.728098075389308	0.227790423893814	0.451350105095379	0.999889698567854	-0.955888499283122
chr1	3883544	3883693	150	+	utr3	DFFB	0.248294419432156	1	0.13766889627438	1	0.21522057193631	0.994977131413486	1.23395632226799	0.227790423893814	0.451350105095379	0.999889698567854	1.00616589837418
chr1	3914198	3914648	451	+	exon	LINC01134	0.504086520768464	1	0.400239528030679	1	0.666557377245817	0.994977131413486	0.439529778600939	0.355435585246739	0.47627513050484	0.999889698567854	0.0840941933542
chr1	3916531	3916977	447	+	exon	LINC01134	0.963422609801871	1	0.876367885635903	1	0.800713398308594	0.994977131413486	1.28580891845211	0.355435585246739	0.47627513050484	0.999889698567854	0.930373333205367
chr1	6087475	6090408	2934	+	exon	KCNAB2	0.0174873475716479	1	0.0464472357391374	1	0.0663282407204795	0.994977131413486	-0.536687779794551	0.149245074983185	0.519727626007624	0.999889698567854	-0.685932854777736
chr1	6096339	6096439	101	+	exon	KCNAB2	0.30570651491573	1	0.423720776842872	1	0.5087665264841	0.994977131413486	0.172619291242219	0.149245074983185	0.519727626007624	0.999889698567854	0.0233742162590342
chr1	6097549	6098148	600	+	utr3	KCNAB2	0.0981953464377701	1	0.190616817868012	1	0.452075946103921	0.994977131413486	-0.129362084182336	0.149245074983185	0.519727626007624	0.999889698567854	-0.278607159165521
chr1	6098498	6099047	550	+	utr3	KCNAB2	0.746725360746433	1	0.961410404342119	1	0.86354112884833	0.994977131413486	0.253310748311219	0.149245074983185	0.519727626007624	0.999889698567854	0.104065673328034
chr1	6099197	6099945	749	+	utr3	KCNAB2	0.362545261348556	1	0.562855960177478	1	0.765862458675834	0.994977131413486	-0.241660542452325	0.149245074983185	0.519727626007624	0.999889698567854	-0.390905617435509
chr1	6100145	6100295	151	+	utr3	KCNAB2	0.509388669329083	1	0.700715747434834	1	0.761868657787226	0.994977131413486	-0.146156012192136	0.149245074983185	0.519727626007624	0.999889698567854	-0.295401087175321
chr1	6100494	6100644	151	+	utr3	KCNAB2	0.140115560488285	1	0.202000916872277	1	0.389183579814144	0.994977131413486	-0.934100026383215	0.149245074983185	0.519727626007624	0.999889698567854	-1.0833451013664
chr1	6100794	6100943	150	+	utr3	KCNAB2	0.0884928018987266	1	0.214628986066943	1	0.393180200217024	0.994977131413486	-0.279439339310457	0.149245074983185	0.519727626007624	0.999889698567854	-0.428684414293641
chr1	6101043	6101143	101	+	utr3	KCNAB2	0.248772958044586	1	0.166726499446905	1	0.288354028297357	0.994977131413486	0.776103732884467	0.149245074983185	0.519727626007624	0.999889698567854	0.626858657901282
chr1	6207434	6207534	101	+	exon	RNF207	0.343390295460597	1	0.336419744731675	1	0.891123215312739	0.994977131413486	-1.43711692143317	-0.810688180713528	0.0555916989838796	0.604095192539882	-0.626428740719647
chr1	6210560	6210809	250	+	exon	RNF207	0.940182592657049	1	0.766106302556737	1	0.416901120394083	0.994977131413486	-0.546055091599013	-0.810688180713528	0.0555916989838796	0.604095192539882	0.264633089114515
chr1	6220451	6220601	151	+	utr3	RNF207	0.884064718479575	1	0.67073204529419	1	0.391763401918343	0.994977131413486	-1.06045072881303	-0.810688180713528	0.0555916989838796	0.604095192539882	-0.249762548099499
chr1	6580652	6582202	1551	+	utr5	ZBTB48	0.965930602234794	1	0.704565539334072	1	0.720523863200015	0.994977131413486	0.204587809167649	0.084621757856459	0.752128273949998	0.999889698567854	0.119966051311191
chr1	6588934	6589231	298	+	utr3	ZBTB48	0.17542700778452	1	0.261978871292089	1	0.699739034786554	0.994977131413486	-0.197413125194494	0.084621757856459	0.752128273949998	0.999889698567854	-0.282034883050953
chr1	6619976	6621944	1969	+	utr3	PHF13	0.994386106416738	1	0.735697352884066	1	0.808378838906497	0.994977131413486	0.261729134587838	0.177864800943618	0.476464390520882	0.999889698567854	0.0838643336442199
chr1	6632401	6632600	200	+	utr3	THAP3	0.497410923415896	1	0.554823779174245	1	0.625872625415679	0.994977131413486	-0.141029509640997	0.1387391945709	0.690610064823622	0.999889698567854	-0.279768704211896
chr1	6632799	6633494	696	+	utr3	THAP3	0.608900763892829	1	0.80966819628729	1	0.718004229630004	0.994977131413486	0.170705462427815	0.1387391945709	0.690610064823622	0.999889698567854	0.0319662678569153
chr1	6634394	6635139	746	+	utr3	THAP3	0.214629771338696	1	0.337368983727695	1	0.842430335057172	0.994977131413486	-0.511662991573515	0.1387391945709	0.690610064823622	0.999889698567854	-0.650402186144415
chr1	6635288	6635586	299	+	utr3	THAP3	0.588492632259727	1	0.790036643569375	1	0.880079447145008	0.994977131413486	-0.150852327619495	0.1387391945709	0.690610064823622	0.999889698567854	-0.289591522190395
chr1	6887740	6887840	101	+	utr3	CAMTA1	0.29147358444598	1	0.301890351117529	1	0.360662499818184	0.994977131413486	0.172914806259473	0.315413762516964	0.262389675034024	0.996185962497188	-0.142498956257491
chr1	7772836	7772935	100	+	utr5	VAMP3	0.469016651906069	1	0.487695038591295	1	0.65103119713644	0.994977131413486	-0.411450958922725	0.325188759294711	0.223049179455466	0.966482826411103	-0.736639718217437
chr1	7773083	7773473	391	+	utr5	VAMP3	0.413367802545338	1	0.2541737915421	1	0.344995650054701	0.994977131413486	0.630866454798284	0.325188759294711	0.223049179455466	0.966482826411103	0.305677695503572
chr1	7780939	7781087	149	+	utr3	VAMP3	0.763762557924964	1	0.55510849893404	1	0.608998371113809	0.994977131413486	0.578026885532322	0.325188759294711	0.223049179455466	0.966482826411103	0.252838126237611
chr1	7827426	7827526	101	+	exon	PER3	0.673736815495308	1	0.68929245152674	1	0.739303098225047	0.994977131413486	0.663519954069664	0.90949245176505	0.00610675799433648	0.160565886909464	-0.245972497695386
chr1	7985006	7985106	101	+	utr3	PARK7	0.89669644846399	1	0.886246034223901	1	0.782448903781003	0.994977131413486	0.169619475613542	0.024849068251699	0.920005882179069	0.999889698567854	0.144770407361843
chr1	9245006	9245505	500	+	exon	H6PD	0.656447503517712	1	0.456978229559598	1	0.507046770352336	0.994977131413486	-0.468307810154879	-0.608371606412845	0.0344633176571199	0.475146954554748	0.140063796257966
chr1	9263911	9264210	300	+	exon	H6PD	0.967063490644746	1	0.760388406016919	1	0.332663525740504	0.994977131413486	-0.514004013499419	-0.608371606412845	0.0344633176571199	0.475146954554748	0.0943675929134256
chr1	9264808	9265406	599	+	utr3	H6PD	0.712229897261826	1	0.515004071802494	1	0.22815494750073	0.994977131413486	-0.659105851054295	-0.608371606412845	0.0344633176571199	0.475146954554748	-0.0507342446414503
chr1	9268995	9269443	449	+	utr3	H6PD	0.88751968965452	1	0.880243715054151	1	0.540030001502813	0.994977131413486	-0.439585760065623	-0.608371606412845	0.0344633176571199	0.475146954554748	0.168785846347222
chr1	9269792	9270241	450	+	utr3	H6PD	0.596561919951345	1	0.416722608901963	1	0.156447423794123	0.994977131413486	-0.317449647900126	-0.608371606412845	0.0344633176571199	0.475146954554748	0.290921958512719
chr1	9270540	9270888	349	+	utr3	H6PD	0.925949344440557	1	0.847715249306012	1	0.360357280796027	0.994977131413486	-0.408196465474491	-0.608371606412845	0.0344633176571199	0.475146954554748	0.200175140938354
chr1	9355810	9356008	199	+	utr5	SPSB1	0.715064409689975	1	0.747792739348747	1	0.561555718550285	0.994977131413486	-0.815756388761455	-1.36200592449046	0.00446758492810081	0.13052112813021	0.546249535729006
chr1	9356106	9367461	11356	+	exon	SPSB1	0.854533159842245	1	0.996988368586273	1	0.771885612453164	0.994977131413486	-0.845616318060013	-1.36200592449046	0.00446758492810081	0.13052112813021	0.516389606430448
chr1	9367658	9367757	100	+	utr3	SPSB1	0.808874360988222	1	0.963018796783642	1	0.769178116648051	0.994977131413486	-2.04160552495056	-1.36200592449046	0.00446758492810081	0.13052112813021	-0.679599600460096
chr1	9367905	9368102	198	+	utr3	SPSB1	0.887945864618062	1	0.851831366983391	1	0.592560972533375	0.994977131413486	-1.51610886499533	-1.36200592449046	0.00446758492810081	0.13052112813021	-0.154102940504867
chr1	9582512	9582610	99	+	utr3	SLC25A33	0.928286779285882	1	0.773182915995844	1	0.70859257418348	0.994977131413486	0.734966599659514	0.412540088944778	0.311043145228734	0.999889698567854	0.322426510714736
chr1	9595917	9596865	949	+	exon	TMEM201	0.719331548894063	1	0.852254596133752	1	0.898562131704479	0.994977131413486	-0.15043254235321	-0.0814671624613337	0.796935497680105	0.999889698567854	-0.0689653798918759
chr1	9602248	9602348	101	+	utr3	TMEM201	0.690438564343566	1	0.399449635852798	1	0.435116704138983	0.994977131413486	0.395682646268958	-0.0814671624613337	0.796935497680105	0.999889698567854	0.477149808730292
chr1	9613132	9613530	399	+	utr3	TMEM201	0.834038292545623	1	0.618244016959179	1	0.495996125347659	0.994977131413486	0.053452186859853	-0.0814671624613337	0.796935497680105	0.999889698567854	0.134919349321187
chr1	9613878	9614177	300	+	utr3	TMEM201	0.982643074187522	1	0.79957069898897	1	0.71487748719488	0.994977131413486	0.0478238128797935	-0.0814671624613337	0.796935497680105	0.999889698567854	0.129290975341127
chr1	9720656	9720836	181	+	exon	PIK3CD	0.116026721941471	1	0.126408704691014	1	0.121333321469533	0.994977131413486	-0.843987678432557	0.204015816161354	0.407395069416582	0.999889698567854	-1.04800349459391
chr1	9724899	9727519	2621	+	utr3	PIK3CD	0.946592310902068	1	0.785831747189235	1	0.882283717632381	0.994977131413486	0.184294444147653	0.204015816161354	0.407395069416582	0.999889698567854	-0.019721372013701
chr1	9728366	9728615	250	+	utr3	PIK3CD	0.224008794864504	1	0.370222435840498	1	0.63485816391384	0.994977131413486	0.120397853452449	0.204015816161354	0.407395069416582	0.999889698567854	-0.0836179627089045
chr1	9981066	9981165	100	+	exon	NMNAT1	0.599741608102718	1	0.447420931747947	1	0.674338219597767	0.994977131413486	0.628077309560835	0.37264371105674	0.249733832420213	0.99275427358296	0.255433598504095
chr1	9982478	9982775	298	+	utr3	NMNAT1	0.304403264774229	1	0.173904475328077	1	0.37189811355925	0.994977131413486	1.04133987602327	0.37264371105674	0.249733832420213	0.99275427358296	0.668696164966532
chr1	10033181	10033480	300	+	utr5	UBE4B	0.318029385350049	1	0.39707574461898	1	0.184556056772492	0.994977131413486	0.0363359125045882	0.106470400675868	0.680282746891028	0.999889698567854	-0.0701344881712797
chr1	10179461	10180192	732	+	utr3	UBE4B	0.148558729653448	1	0.235057476446393	1	0.372121743688068	0.994977131413486	-0.586228816649895	0.106470400675868	0.680282746891028	0.999889698567854	-0.692699217325763
chr1	10303530	10303630	101	+	exon	KIF1B	0.184501680074904	1	0.156786449906266	1	0.349426287328072	0.994977131413486	-0.593511174368465	-0.0895193936404979	0.727573837411242	0.999889698567854	-0.503991780727967
chr1	10304579	10304678	100	+	utr3	KIF1B	0.567623690399951	1	0.368587937300525	1	0.36028085621077	0.994977131413486	0.167323790382127	-0.0895193936404979	0.727573837411242	0.999889698567854	0.256843184022624
chr1	10378209	10378508	300	+	utr3	KIF1B	0.323544794376856	1	0.184660951826424	1	0.39473787206891	0.994977131413486	0.468641219596915	-0.0895193936404979	0.727573837411242	0.999889698567854	0.558160613237413
chr1	10378608	10378708	101	+	utr3	KIF1B	0.685451560481664	1	0.501454043130697	1	0.536512308589485	0.994977131413486	0.313407713895326	-0.0895193936404979	0.727573837411242	0.999889698567854	0.402927107535824
chr1	10379008	10379307	300	+	utr3	KIF1B	0.417772656499655	1	0.263212200555924	1	0.446593856733493	0.994977131413486	0.51808806984574	-0.0895193936404979	0.727573837411242	0.999889698567854	0.607607463486238
chr1	10380655	10380854	200	+	utr3	KIF1B	0.788212522921721	1	0.955195075428447	1	0.908918559176852	0.994977131413486	-0.0266202262107416	-0.0895193936404979	0.727573837411242	0.999889698567854	0.0628991674297564
chr1	10404232	10411547	7316	+	utr3	PGD	0.05264440461847	1	0.095907285183545	1	0.130159566098654	0.994977131413486	-0.671158264520052	-0.0604132373058148	0.804097266560465	0.999889698567854	-0.610745027214238
chr1	10419699	10419798	100	+	utr3	PGD	0.989420508296015	1	0.75902905695997	1	0.653844950773492	0.994977131413486	-0.0598731307151894	-0.0604132373058148	0.804097266560465	0.999889698567854	0.000540106590625457
chr1	10430935	10431334	400	+	utr5	APITD1-CORT	0.391551807368716	1	0.224515630753226	1	0.281933675898341	0.994977131413486	0.434691157912095	1.03435735605102	0.515870220739164	NA	-0.599666198138929
chr1	10442271	10442461	191	+	utr3	APITD1-CORT	0.724883017128148	1	0.527607719008558	1	0.70240046741389	0.994977131413486	0.0432171370538873	1.03435735605102	0.515870220739164	NA	-0.991140218997136
chr1	10450014	10451558	1545	+	utr3	APITD1-CORT	0.81912985963498	1	0.647160835186817	1	0.650552173781043	0.994977131413486	-0.162537941380004	1.03435735605102	0.515870220739164	NA	-1.19689529743103
chr1	10472388	10472488	101	+	exon	PEX14	0.732124758187094	1	0.899902637582456	1	0.981791893397802	0.994977131413486	-0.349349470310531	-0.480019407080971	0.0687373974937275	0.664258460201745	0.13066993677044
chr1	10629560	10630159	600	+	utr3	PEX14	0.467572758442511	1	0.652276907102799	1	0.858920075580627	0.994977131413486	-0.937130755549878	-0.480019407080971	0.0687373974937275	0.664258460201745	-0.457111348468908
chr1	10630259	10630608	350	+	utr3	PEX14	0.198277627709068	1	0.275720916968626	1	0.470077412370232	0.994977131413486	-1.38934466695401	-0.480019407080971	0.0687373974937275	0.664258460201745	-0.909325259873036
chr1	11023385	11023684	300	+	utr3	TARDBP	0.231612346989921	1	0.165671759430928	1	0.171161029852903	0.994977131413486	0.653216885793385	0.311617563031334	0.184383951562408	0.935355250218441	0.341599322762051
chr1	11023833	11023932	100	+	utr3	TARDBP	0.0933103347211471	1	0.059506335640722	1	0.0609805763013051	0.994977131413486	0.935620168404282	0.311617563031334	0.184383951562408	0.935355250218441	0.624002605372949
chr1	11071061	11071161	101	+	exon	RP4-635E18.7	0.476213107550961	1	0.527326083598295	1	0.629902818462628	0.994977131413486	-0.192128610372729	0.887772014169834	0.245692302276495	0.988621469623043	-1.07990062454256
chr1	11071409	11071508	100	+	exon	RP4-635E18.7	0.47696211448251	1	0.307226348468034	1	0.39019001149802	0.994977131413486	0.696257730173888	0.887772014169834	0.245692302276495	0.988621469623043	-0.191514283995947
chr1	11071806	11071905	100	+	exon	RP4-635E18.7	0.749191788297263	1	0.852998433309658	1	0.903943339778009	0.994977131413486	0.294005299343397	0.887772014169834	0.245692302276495	0.988621469623043	-0.593766714826438
chr1	11273256	11273355	100	+	utr5	UBIAD1	0.960213344997332	1	0.869561352991553	1	0.794430022133581	0.994977131413486	-0.595233689504857	0.368542431518495	0.256676378039476	0.994586416322488	-0.963776121023352
chr1	11273605	11273953	349	+	exon	UBIAD1	0.340586163510371	1	0.193317908709189	1	0.289793888254588	0.994977131413486	0.453638108174393	0.368542431518495	0.256676378039476	0.994586416322488	0.0850956766558979
chr1	11285835	11286084	250	+	exon	UBIAD1	0.560809741717968	1	0.380317448741803	1	0.384668220799422	0.994977131413486	0.362935779714739	0.368542431518495	0.256676378039476	0.994586416322488	-0.00560665180375625
chr1	11295252	11295352	101	+	utr3	UBIAD1	0.244582545869517	1	0.199787654831647	1	0.422070649023253	0.994977131413486	0.375681121603227	0.368542431518495	0.256676378039476	0.994586416322488	0.00713869008473189
chr1	11295750	11295850	101	+	utr3	UBIAD1	0.303541904614095	1	0.27112527420641	1	0.398875928783902	0.994977131413486	0.275007005379063	0.368542431518495	0.256676378039476	0.994586416322488	-0.0935354261394316
chr1	11661192	11661390	199	+	utr3	FBXO44	0.26339353024861	1	0.113987304033694	1	0.186387807142533	0.994977131413486	0.615342750545514	0.246723752718826	0.508435949026807	0.999889698567854	0.368618997826689
chr1	11661490	11661688	199	+	utr3	FBXO44	0.768779929504642	1	0.946403755517433	1	0.975688384298418	0.994977131413486	0.468191704195149	0.246723752718826	0.508435949026807	0.999889698567854	0.221467951476323
chr1	11661787	11662234	448	+	utr3	FBXO44	0.726106057883891	1	0.926617479557447	1	0.842422945698885	0.994977131413486	0.618964940721167	0.246723752718826	0.508435949026807	0.999889698567854	0.372241188002341
chr1	11750106	11750454	349	+	utr3	AGTRAP	0.86274511743459	1	0.918684546713422	1	0.872579191951606	0.994977131413486	0.357822323322359	0.388012781642578	0.17264234500648	0.923090773210131	-0.0301904583202193
chr1	11840499	11840649	151	+	utr3	CLCN6	0.998280738175316	1	0.804713973874085	1	0.900662034582226	0.994977131413486	0.307426120594913	0.192486144272491	0.435890290078064	0.999889698567854	0.114939976322422
chr1	11842745	11842894	150	+	utr3	CLCN6	0.314337186959085	1	0.164387330795818	1	0.204156967691519	0.994977131413486	1.05263428394486	0.192486144272491	0.435890290078064	0.999889698567854	0.860148139672368
chr1	11847489	11847636	148	+	exon	NPPA-AS1_3	0.78488229159872	1	0.569588410839377	1	0.319195463558923	0.994977131413486	0.203330677578814	NA	NA	NA	NA
chr1	11949806	11949905	100	+	exon	PLOD1	0.485616346754916	1	0.335777503683235	1	0.0238841405978958	0.994977131413486	-1.13222991675768	-0.578388773626805	0.0711547056365209	0.670131276775249	-0.553841143130874
chr1	11974693	11975439	747	+	utr3	PLOD1	0.583977751443181	1	0.398885586728858	1	0.870285832514882	0.994977131413486	-0.102887028320213	-0.578388773626805	0.0711547056365209	0.670131276775249	0.475501745306592
chr1	12009706	12012221	2516	+	utr3	MFN2	0.427933176605018	1	0.283669471063882	1	0.388409430438987	0.994977131413486	0.466075928174909	0.0532327155210329	0.823336524582739	0.999889698567854	0.412843212653876
chr1	12012420	12012718	299	+	utr3	MFN2	0.650186338634562	1	0.905945201143027	1	0.972373711272212	0.994977131413486	0.0755121894865487	0.0532327155210329	0.823336524582739	0.999889698567854	0.0222794739655158
chr1	12019515	12022406	2892	+	utr5	MIIP	0.485164593419077	1	0.667907558762535	1	0.986256001838905	0.995266963030436	-0.204718142277697	0.272383433720363	0.369127940946572	0.999889698567854	-0.47710157599806
chr1	12031699	12031996	298	+	utr3	MIIP	0.184122985499421	1	0.261610170695382	1	0.729694662188771	0.994977131413486	-0.495104254766607	0.272383433720363	0.369127940946572	0.999889698567854	-0.76748768848697
chr1	12207445	12207593	149	+	utr3	TNFRSF1B	0.701740885613223	1	0.522291527674129	1	0.801533454640515	0.994977131413486	0.388120282016022	0.00320173137872289	0.99094363348258	0.999889698567854	0.384918550637299
chr1	12208584	12209178	595	+	utr3	TNFRSF1B	0.2538757578582	1	0.164454151140776	1	0.233939070042126	0.994977131413486	0.691197821385485	0.00320173137872289	0.99094363348258	0.999889698567854	0.687996090006762
chr1	12275984	12276184	201	+	exon	VPS13D	0.338527622277419	1	0.190666788730789	1	0.369357001081918	0.994977131413486	0.864427890569181	0.0747293304588977	0.7706249552797	0.999889698567854	0.789698560110283
chr1	12276334	12276433	100	+	exon	VPS13D	0.852193551268063	1	0.716551493962906	1	0.721434784872086	0.994977131413486	0.833002307444234	0.0747293304588977	0.7706249552797	0.999889698567854	0.758272976985337
chr1	12277582	12277931	350	+	exon	VPS13D	0.745543349892536	1	0.568483989273642	1	0.662888937176228	0.994977131413486	0.769645227263885	0.0747293304588977	0.7706249552797	0.999889698567854	0.694915896804987
chr1	12283094	12283194	101	+	exon	VPS13D	0.836581408379849	1	0.654590391064725	1	0.701906746665757	0.994977131413486	0.875843107724726	0.0747293304588977	0.7706249552797	0.999889698567854	0.801113777265828
chr1	12507003	12509201	2199	+	utr3	VPS13D	0.760056987587218	1	0.986266847824764	1	0.770395552094932	0.994977131413486	-0.124509534089028	0.0747293304588977	0.7706249552797	0.999889698567854	-0.199238864547926
chr1	12509900	12510100	201	+	utr3	VPS13D	0.344439438341533	1	0.396424198833023	1	0.517113016877557	0.994977131413486	-0.0756202053518698	0.0747293304588977	0.7706249552797	0.999889698567854	-0.150349535810767
chr1	13778481	13778731	251	+	exon	PRDM2	0.938137762058383	1	0.730583173417236	1	0.976351896497225	0.994977131413486	0.0566996930242335	0.279101686847737	0.276609558632876	0.999889698567854	-0.222401993823504
chr1	13779329	13779529	201	+	exon	PRDM2	0.672412473783605	1	0.472899229384036	1	0.672250130021422	0.994977131413486	0.398683540016328	0.279101686847737	0.276609558632876	0.999889698567854	0.119581853168591
chr1	13779678	13779778	101	+	exon	PRDM2	0.276283190683776	1	0.153228871630829	1	0.299837221497082	0.994977131413486	1.27599363762619	0.279101686847737	0.276609558632876	0.999889698567854	0.996891950778453
chr1	13780027	13780377	351	+	exon	PRDM2	0.257999478519336	1	0.152165960144561	1	0.332831111270851	0.994977131413486	0.827214866792515	0.279101686847737	0.276609558632876	0.999889698567854	0.548113179944778
chr1	13781175	13781574	400	+	exon	PRDM2	0.560881896225884	1	0.386863225383263	1	0.50661463482825	0.994977131413486	0.656473241994881	0.279101686847737	0.276609558632876	0.999889698567854	0.377371555147143
chr1	13781773	13782072	300	+	exon	PRDM2	0.77539558145377	1	0.557217244887518	1	0.617518368461843	0.994977131413486	0.665707195388315	0.279101686847737	0.276609558632876	0.999889698567854	0.386605508540578
chr1	13782272	13786902	4631	+	utr3	PRDM2	0.866478625462596	1	0.634592161025293	1	0.765643157792414	0.994977131413486	0.57432950287744	0.279101686847737	0.276609558632876	0.999889698567854	0.295227816029702
chr1	15410193	15425883	15691	+	exon	EFHD2	0.0116839375513809	1	0.0242875120109295	1	0.05443885462393	0.994977131413486	-0.894328471350249	-0.308603826945549	0.26123192598128	0.995121212429883	-0.5857246444047
chr1	15428706	15429202	497	+	utr3	EFHD2	0.141788812870927	1	0.205618293790334	1	0.487359332037624	0.994977131413486	-1.37340101374338	-0.308603826945549	0.26123192598128	0.995121212429883	-1.06479718679783
chr1	15567910	15568309	400	+	utr3	DNAJC16	0.369153406980848	1	0.24066128039358	1	0.3660706758936	0.994977131413486	1.06195055127815	0.203583320545993	0.417644293439557	0.999889698567854	0.858367230732161
chr1	15660055	15661254	1200	+	utr3	DDI2	0.543148497116196	1	0.366597173781543	1	0.793629223598198	0.994977131413486	0.638934751934794	-0.00133092981227544	0.996222843012577	0.999889698567854	0.640265681747069
chr1	15661453	15661553	101	+	utr3	DDI2	0.989178540367759	1	0.835201589030142	1	0.834406436430443	0.994977131413486	0.142660314566108	-0.00133092981227544	0.996222843012577	0.999889698567854	0.143991244378383
chr1	15725421	15727336	1916	+	exon	PLEKHM2	0.17406406504355	1	0.260130728140244	1	0.395056002589996	0.994977131413486	-0.547348383606064	-0.0122541143653464	0.961549181802924	0.999889698567854	-0.535094269240718
chr1	15727534	15728345	812	+	exon	PLEKHM2	0.744189207859024	1	0.967536649566161	1	0.865552990489301	0.994977131413486	-0.0649144719297722	-0.0122541143653464	0.961549181802924	0.999889698567854	-0.0526603575644258
chr1	15734223	15734421	199	+	utr3	PLEKHM2	0.317066185094509	1	0.45728315443834	1	0.75819758115285	0.994977131413486	-0.411600880231018	-0.0122541143653464	0.961549181802924	0.999889698567854	-0.399346765865672
chr1	15872829	15873129	301	+	exon	SPEN	0.212650463015197	1	0.125037823349942	1	0.300933173484078	0.994977131413486	0.859389171579747	0.107948401058175	0.66060526386555	0.999889698567854	0.751440770521572
chr1	15873594	15873744	151	+	utr5	SPEN	0.25221672211615	1	0.146972321599097	1	0.254800946998643	0.994977131413486	1.12030700502501	0.107948401058175	0.66060526386555	0.999889698567854	1.01235860396684
chr1	15873893	15874043	151	+	utr5	SPEN	0.136515249746296	1	0.0733535510292979	1	0.187053330562047	0.994977131413486	1.54399970170477	0.107948401058175	0.66060526386555	0.999889698567854	1.43605130064659
chr1	15874393	15876499	2107	+	exon	SPEN	0.0669176670319526	1	0.0368227700158371	1	0.126287936859468	0.994977131413486	1.08221792228487	0.107948401058175	0.66060526386555	0.999889698567854	0.974269521226698
chr1	15928158	15929158	1001	+	exon	SPEN	0.390250511083573	1	0.260145359881571	1	0.522457837211452	0.994977131413486	0.72158635439907	0.107948401058175	0.66060526386555	0.999889698567854	0.613637953340895
chr1	15929308	15929558	251	+	exon	SPEN	0.425152465785573	1	0.276204723977592	1	0.580861219124303	0.994977131413486	0.617242195196034	0.107948401058175	0.66060526386555	0.999889698567854	0.509293794137859
chr1	15930257	15930357	101	+	exon	SPEN	0.160405395490573	1	0.0821735662774085	1	0.175978007429743	0.994977131413486	1.11276227558917	0.107948401058175	0.66060526386555	0.999889698567854	1.00481387453099
chr1	15930457	15930857	401	+	exon	SPEN	0.258304458840815	1	0.154973372867657	1	0.292483091634569	0.994977131413486	0.907669600992407	0.107948401058175	0.66060526386555	0.999889698567854	0.799721199934232
chr1	15931007	15931257	251	+	exon	SPEN	0.920311000141098	1	0.840169951588842	1	0.977137033944602	0.994977131413486	0.214673611685327	0.107948401058175	0.66060526386555	0.999889698567854	0.106725210627152
chr1	15931757	15932856	1100	+	exon	SPEN	0.501030210873548	1	0.766216423623679	1	0.762323647008431	0.994977131413486	0.0636060147333274	0.107948401058175	0.66060526386555	0.999889698567854	-0.0443423863248475
chr1	15933206	15933705	500	+	exon	SPEN	0.488059217054165	1	0.706976910072636	1	0.522968185192907	0.994977131413486	-0.0943285539084004	0.107948401058175	0.66060526386555	0.999889698567854	-0.202276954966575
chr1	15933905	15934105	201	+	exon	SPEN	0.455585814232922	1	0.294858045861981	1	0.49172160982767	0.994977131413486	0.357724384690753	0.107948401058175	0.66060526386555	0.999889698567854	0.249775983632578
chr1	15934605	15934805	201	+	exon	SPEN	0.34935194471641	1	0.495213073636093	1	0.610514115505189	0.994977131413486	-0.36118505599415	0.107948401058175	0.66060526386555	0.999889698567854	-0.469133457052325
chr1	15935205	15935604	400	+	exon	SPEN	0.242615873381048	1	0.412480373194165	1	0.50760850331451	0.994977131413486	-0.314802172298566	0.107948401058175	0.66060526386555	0.999889698567854	-0.422750573356741
chr1	15937400	15937600	201	+	exon	SPEN	0.429106578879398	1	0.641763872963824	1	0.746827722284809	0.994977131413486	-0.147574325776894	0.107948401058175	0.66060526386555	0.999889698567854	-0.255522726835069
chr1	15939461	15940010	550	+	utr3	SPEN	0.103710955047538	1	0.0648944660378699	1	0.11154295329579	0.994977131413486	0.771062771943527	0.107948401058175	0.66060526386555	0.999889698567854	0.663114370885352
chr1	16198195	16198357	163	+	exon	ARHGEF19-AS1	0.759337032177873	1	0.542750276336681	1	0.618012262924525	0.994977131413486	0.429442805018589	NA	NA	NA	NA
chr1	16391390	16395447	4058	+	utr3	SZRD1	0.612658291278347	1	0.879963095118171	1	0.786876055435112	0.994977131413486	-0.131233328476194	0.0258778036361186	0.915195257890782	0.999889698567854	-0.157111132112312
chr1	16440722	16441431	710	+	utr5	NECAP2	0.484834325308167	1	0.303416795927006	1	0.437155069174745	0.994977131413486	1.56942609246584	0.132748600657569	0.59470478163222	0.999889698567854	1.43667749180827
chr1	16443691	16447927	4237	+	exon	NECAP2	0.00193712415635089	0.909416990213114	0.00380445748558593	1	0.00499231521908399	0.994977131413486	-1.2774008616488	0.132748600657569	0.59470478163222	0.999889698567854	-1.41014946230637
chr1	16458887	16459383	497	+	utr3	NECAP2	0.70401591673341	1	0.51163688079787	1	0.425949080759231	0.994977131413486	0.322587651481386	0.132748600657569	0.59470478163222	0.999889698567854	0.189839050823817
chr1	16459631	16460028	398	+	utr3	NECAP2	0.717161380433374	1	0.527197535800862	1	0.388790653466147	0.994977131413486	0.355981066953197	0.132748600657569	0.59470478163222	0.999889698567854	0.223232466295629
chr1	16467782	16467882	101	+	exon	RP4-798A10.2	0.460712281160169	1	0.323646120487844	1	0.338484224618014	0.994977131413486	0.51055883770983	0.342263570385403	0.485902152199963	0.999889698567854	0.168295267324428
chr1	16889464	16889556	93	+	exon	RP11-108M9.5	0.733112501943435	1	0.875919461649366	1	0.897863578101506	0.994977131413486	-0.00549670484507039	-0.27315177718966	0.863729384349733	NA	0.267655072344589
chr1	16937649	16938411	763	+	exon	CROCC	0.51548570907611	1	0.298676740664881	1	0.364513702863753	0.994977131413486	-0.692347721080516	-0.301678651584153	0.438463883757598	0.999889698567854	-0.390669069496363
chr1	16944126	16944226	101	+	exon	CROCC	1	1	0.453451871747171	1	0.591380243102684	0.994977131413486	-1.87692609611452	-0.301678651584153	0.438463883757598	0.999889698567854	-1.57524744453036
chr1	16953343	16953443	101	+	exon	CROCC	0.945178810621797	1	0.709116358515366	1	0.65915545152938	0.994977131413486	-0.963175242498603	-0.301678651584153	0.438463883757598	0.999889698567854	-0.66149659091445
chr1	16955543	16956089	547	+	exon	CROCC	0.798413683194339	1	0.915971631953829	1	0.943155203802642	0.994977131413486	-0.207457745305762	-0.301678651584153	0.438463883757598	0.999889698567854	0.0942209062783909
chr1	16966017	16966555	539	+	exon	CROCC	0.673795167191898	1	0.727612458338891	1	0.920368939282238	0.994977131413486	-1.61780975501063	-0.301678651584153	0.438463883757598	0.999889698567854	-1.31613110342648
chr1	16970392	16970724	333	+	exon	CROCC	0.954759528978538	1	0.88365448745841	1	0.670966706953627	0.994977131413486	-1.21809704851246	-0.301678651584153	0.438463883757598	0.999889698567854	-0.916418396928304
chr1	17696928	17697028	101	+	utr3	ARHGEF10L	0.891881097267774	1	0.662282165945343	1	0.609046505807176	0.994977131413486	-1.91466791558318	-1.35412454593917	0.00289608875735582	0.0963147078068302	-0.560543369644014
chr1	17697376	17697575	200	+	utr3	ARHGEF10L	0.517738318262935	1	0.373604605791559	1	0.306120687300963	0.994977131413486	-1.13940185258474	-1.35412454593917	0.00289608875735582	0.0963147078068302	0.214722693354422
chr1	19258693	19258990	298	+	utr3	MRTO4	0.460156592204307	1	0.321493414282201	1	0.281027244447419	0.994977131413486	0.383928518901123	-0.137847625867459	0.604050083872822	0.999889698567854	0.521776144768582
chr1	19328654	19329051	398	+	utr3	PQLC2	0.877143556666293	1	0.884051713141292	1	0.551364762293994	0.994977131413486	-0.0848946782676674	-0.162149824797079	0.587262685410696	0.999889698567854	0.0772551465294119
chr1	19329151	19329250	100	+	utr3	PQLC2	0.669771532060078	1	0.484196049061741	1	0.502213302394161	0.994977131413486	0.308369795323005	-0.162149824797079	0.587262685410696	0.999889698567854	0.470519620120084
chr1	19655073	19655172	100	+	utr3	MINOS1-NBL1	0.309397254504959	1	0.203683280560084	1	0.480415166133657	0.994977131413486	-1.47795710641455	2.27450204353388	0.643500249874733	NA	-3.75245914994842
chr1	19656872	19657318	447	+	utr3	MINOS1-NBL1	0.218543016737405	1	0.117335414574691	1	0.272421451820073	0.994977131413486	0.570928922792702	2.27450204353388	0.643500249874733	NA	-1.70357312074117
chr1	19657417	19657516	100	+	utr3	MINOS1-NBL1	0.95438722188608	1	0.944772593860403	1	0.934872732533559	0.994977131413486	-0.324075803520358	2.27450204353388	0.643500249874733	NA	-2.59857784705423
chr1	19657763	19657862	100	+	utr3	MINOS1-NBL1	0.759545031034699	1	0.821336261449369	1	0.887305645162974	0.994977131413486	-0.649383980943122	2.27450204353388	0.643500249874733	NA	-2.923886024477
chr1	19658060	19658209	150	+	utr3	NBL1	0.921199206920457	1	0.997954337110307	1	0.955848793011153	0.994977131413486	0.32246892622794	-0.438475199144135	0.655941459015144	0.999889698567854	0.760944125372075
chr1	19907572	19907821	250	+	utr3	OTUD3	0.441828196014755	1	0.264776528200231	1	0.442673880668606	0.994977131413486	0.793345583681045	0.370765343885995	0.165756840368051	0.908789620424889	0.42258023979505
chr1	20191224	20191373	150	+	exon	UBXN10	0.314826609056644	1	0.207877231153247	1	0.142794771722518	0.994977131413486	-1.52511360520201	-1.51504966760238	0.0329224866690034	0.462454916132259	-0.0100639375996325
chr1	20191721	20191821	101	+	utr3	UBXN10	0.264587695783779	1	0.102973325089204	1	0.26721470714841	0.994977131413486	-0.367505092317323	-1.51504966760238	0.0329224866690034	0.462454916132259	1.14754457528506
chr1	20618571	20618764	194	+	utr3	CDA	0.545994678963448	1	0.402291052022203	1	0.647824501258536	0.994977131413486	1.52575359962045	1.04214199881552	0.0127145029397003	0.260900019527456	0.483611600804925
chr1	20648614	20648863	250	+	exon	PINK1	0.704359745183232	1	0.525870854208593	1	0.650347438193469	0.994977131413486	0.0773262623730004	0.590426532379669	0.215489206308716	0.964444635040165	-0.513100270006669
chr1	20650713	20651062	350	+	utr3	PINK1	0.543407910578861	1	0.382832511542765	1	0.492881001137026	0.994977131413486	0.0221222688439044	0.590426532379669	0.215489206308716	0.964444635040165	-0.568304263535765
chr1	21445102	21445202	101	+	exon	NBPF3	0.773145090356003	1	0.60844016907967	1	0.776349980579734	0.994977131413486	0.327892100911959	-0.0213871089972711	0.947635941351378	0.999889698567854	0.349279209909231
chr1	21822278	21822827	550	+	utr3	LDLRAD2	0.9580361100088	1	0.806175767673368	1	0.721279963710015	0.994977131413486	0.0483646935495843	0.299939688233123	0.821812055711874	NA	-0.251574994683538
chr1	21822977	21823475	499	+	utr3	LDLRAD2	0.565081337975208	1	0.714514986982278	1	0.915375024002549	0.994977131413486	-0.617675362567764	0.299939688233123	0.821812055711874	NA	-0.917615050800887
chr1	22025736	22025884	149	+	exon	LINC00339	0.598356418768632	1	0.3988648062398	1	0.417525853687435	0.994977131413486	0.711468054604648	0.0774563226759629	0.777527874061861	0.999889698567854	0.634011731928685
chr1	22030292	22030881	590	+	exon	LINC00339	0.329558605082283	1	0.221307789183229	1	0.238753893598604	0.994977131413486	0.533328860838039	0.0774563226759629	0.777527874061861	0.999889698567854	0.455872538162076
chr1	22490237	22490587	351	+	exon	ZBTB40	0.805118913752556	1	0.6369974632756	1	0.991764402133802	0.995349871947221	0.375610238735135	0.228995135219827	0.37850401680463	0.999889698567854	0.146615103515309
chr1	22511760	22512060	301	+	exon	ZBTB40	0.537912062192756	1	0.707495302176528	1	0.66913414076153	0.994977131413486	0.22894167136276	0.228995135219827	0.37850401680463	0.999889698567854	-5.34638570666435e-05
chr1	22526262	22526462	201	+	utr3	ZBTB40	0.834083741786875	1	0.634526421580707	1	0.644263841393661	0.994977131413486	0.382869903842825	0.228995135219827	0.37850401680463	0.999889698567854	0.153874768622998
chr1	22526612	22526961	350	+	utr3	ZBTB40	0.994248533571059	1	0.784564613184957	1	0.918538584726662	0.994977131413486	0.230665706976239	0.228995135219827	0.37850401680463	0.999889698567854	0.00167057175641183
chr1	22527810	22527910	101	+	utr3	ZBTB40	0.63587178376577	1	0.763926021993197	1	0.672347037069436	0.994977131413486	-0.320577366115866	0.228995135219827	0.37850401680463	0.999889698567854	-0.549572501335692
chr1	22528010	22528260	251	+	utr3	ZBTB40	0.389455790120225	1	0.244851001308717	1	0.373468123307559	0.994977131413486	0.967841729166882	0.228995135219827	0.37850401680463	0.999889698567854	0.738846593947055
chr1	22528859	22529509	651	+	utr3	ZBTB40	0.867463615353912	1	0.668566602961426	1	0.852400293825846	0.994977131413486	0.55072508416433	0.228995135219827	0.37850401680463	0.999889698567854	0.321729948944503
chr1	22530308	22530558	251	+	utr3	ZBTB40	0.532315274758714	1	0.364961257017046	1	0.347930422311436	0.994977131413486	0.767415733593365	0.228995135219827	0.37850401680463	0.999889698567854	0.538420598373538
chr1	23019847	23050409	30563	+	exon	MIR3115	0.105136529342613	1	0.149434854991469	1	0.0246122158694091	0.994977131413486	-0.448766116548352	3.19775873137929	0.375746008325426	NA	-3.64652484792764
chr1	23083490	23083589	100	+	utr3	KDM1A	0.531616576608931	1	0.37476246933337	1	0.284763036323574	0.994977131413486	0.487084982601537	-0.0185253784435527	0.943280890279175	0.999889698567854	0.505610361045089
chr1	23369234	23369382	149	+	exon	ZNF436-AS1	0.991110619067553	1	0.923508898854538	1	0.93731741600882	0.994977131413486	-0.10286335892871	0.697750844473991	0.0341880992669609	0.473175169480403	-0.800614203402701
chr1	23371249	23371544	296	+	exon	ZNF436-AS1	0.81345797378375	1	0.955100743551813	1	0.973863735747514	0.994977131413486	0.745197021105799	0.697750844473991	0.0341880992669609	0.473175169480403	0.0474461766318083
chr1	23751218	23752442	1225	+	exon	TCEB3	0.758523264401117	1	0.979569479571557	1	0.967078205789471	0.994977131413486	0.0926681231827769	-0.0465770601636367	0.850195298261179	0.999889698567854	0.139245183346414
chr1	23759514	23759713	200	+	utr3	TCEB3	0.350289944697417	1	0.229332788997378	1	0.32893544612501	0.994977131413486	0.384066971834594	-0.0465770601636367	0.850195298261179	0.999889698567854	0.43064403199823
chr1	23787388	23787537	150	+	utr3	PITHD1	0.832375070981656	1	0.609585336704295	1	0.64066390750902	0.994977131413486	0.625477978353554	0.426534722069102	0.0941992701947924	0.753557791183747	0.198943256284453
chr1	24466190	24466289	100	+	utr3	NIPAL3	0.987914410190885	1	0.964714073369008	1	0.95243155084504	0.994977131413486	-0.0728572964511934	0.282042464308273	0.271483096842522	0.999889698567854	-0.354899760759467
chr1	24469095	24469344	250	+	utr3	NIPAL3	0.712600141492594	1	0.503432642266676	1	0.716604651295399	0.994977131413486	0.504079194856471	0.282042464308273	0.271483096842522	0.999889698567854	0.222036730548198
chr1	24514333	24514483	151	+	utr5	RCAN3	0.205435194403789	1	0.0889264529433465	1	0.242048743540692	0.994977131413486	0.866003817843913	0.130180636856286	0.631010075728487	0.999889698567854	0.735823180987627
chr1	24535110	24535210	101	+	exon	RCAN3	0.321905132893869	1	0.324236819060565	1	0.249412539816036	0.994977131413486	-0.377989249575158	0.130180636856286	0.631010075728487	0.999889698567854	-0.508169886431444
chr1	24649014	24650055	1042	+	exon	SRRM1	0.971891740142373	1	0.81663567391994	1	0.944468187331379	0.994977131413486	0.826774794297244	0.860185127444824	0.00157492873255312	0.0619183081779281	-0.0334103331475802
chr1	24652483	24652583	101	+	exon	SRRM1	0.214474882479478	1	0.288297609409584	1	0.100008668072515	0.994977131413486	0.370150349898463	0.860185127444824	0.00157492873255312	0.0619183081779281	-0.490034777546361
chr1	24666824	24666924	101	+	exon	SRRM1	0.0818013965643422	1	0.106997677149938	1	0.033274056202123	0.994977131413486	-0.328791043464352	0.860185127444824	0.00157492873255312	0.0619183081779281	-1.18897617090918
chr1	24669221	24669370	150	+	exon	SRRM1	0.0719811052822565	1	0.132932032444737	1	0.113051771570303	0.994977131413486	0.13173121731144	0.860185127444824	0.00157492873255312	0.0619183081779281	-0.728453910133384
chr1	24670266	24671486	1221	+	utr3	SRRM1	0.228820201611855	1	0.324232265744226	1	0.191913693511791	0.994977131413486	0.127706585041674	0.860185127444824	0.00157492873255312	0.0619183081779281	-0.73247854240315
chr1	24745407	24745607	201	+	utr5	CLIC4	0.514210707147083	1	0.546504659271554	1	0.548304629741789	0.994977131413486	-1.12968724845516	0.152042675805156	0.588099245477576	0.999889698567854	-1.28172992426031
chr1	25338362	25338463	102	+	utr5	TMEM50A	0.45731467637356	1	0.546899947305917	1	0.755525985914183	0.994977131413486	-0.47411311575952	-0.0287992783307474	0.907858509363366	0.999889698567854	-0.445313837428772
chr1	25338710	25338809	100	+	exon	TMEM50A	0.901348138324958	1	0.779343282978407	1	0.775921649146264	0.994977131413486	-0.446848627987509	-0.0287992783307474	0.907858509363366	0.999889698567854	-0.418049349656762
chr1	25361373	25361620	248	+	utr3	TMEM50A	0.697406940714699	1	0.511575461914009	1	0.371812267244892	0.994977131413486	0.295356289651514	-0.0287992783307474	0.907858509363366	0.999889698567854	0.324155567982261
chr1	25361818	25361966	149	+	utr3	TMEM50A	0.486935568419319	1	0.317830571976286	1	0.217153962281148	0.994977131413486	0.457977111327058	-0.0287992783307474	0.907858509363366	0.999889698567854	0.486776389657805
chr1	25458443	25458890	448	+	exon	TMEM57	0.365266074552369	1	0.235983170906002	1	0.363551817283809	0.994977131413486	0.71814912028002	0.167555196040289	0.553720537642885	0.999889698567854	0.550593924239731
chr1	25498369	25498469	101	+	utr3	TMEM57	0.447944252747042	1	0.536935593739459	1	0.597377523628954	0.994977131413486	0.0454355012634688	0.167555196040289	0.553720537642885	0.999889698567854	-0.12211969477682
chr1	25498966	25499065	100	+	utr3	TMEM57	0.215918007188142	1	0.101407626451857	1	0.132685746511703	0.994977131413486	1.21551334095676	0.167555196040289	0.553720537642885	0.999889698567854	1.04795814491647
chr1	25566937	25567837	901	+	utr3	LDLRAP1	0.571011708552148	1	0.39629693312471	1	0.468512954633064	0.994977131413486	0.922607499389079	0.82409451842471	0.00865680562173294	0.204542300868676	0.0985129809643689
chr1	25568536	25568636	101	+	utr3	LDLRAP1	0.718680007122072	1	0.572318056690963	1	0.590395943609894	0.994977131413486	1.24340739007609	0.82409451842471	0.00865680562173294	0.204542300868676	0.419312871651378
chr1	25815739	25816137	399	+	utr3	SEPN1	0.281188223000592	1	0.335197490214894	1	0.203194161242799	0.994977131413486	-0.990150206154785	-0.674147687355763	0.02103449051458	0.35693170267943	-0.316002518799022
chr1	25819991	25820298	308	+	utr5	MTFR1L	0.963332688753086	1	0.889677724921714	1	0.922754582601297	0.994977131413486	0.330560922701332	0.346614959200703	0.16114383274628	0.900601642141057	-0.0160540364993705
chr1	25820497	25820997	501	+	utr5	MTFR1L	0.765585672774014	1	0.533629785486308	1	0.538926383080509	0.994977131413486	0.629506409070476	0.346614959200703	0.16114383274628	0.900601642141057	0.282891449869773
chr1	25821914	25822013	100	+	utr5	MTFR1L	0.851937964095981	1	0.639176601324693	1	0.71392901563607	0.994977131413486	1.02946501419985	0.346614959200703	0.16114383274628	0.900601642141057	0.682850054999148
chr1	25829759	25831998	2240	+	utr3	MTFR1L	0.872925556838137	1	0.644717151451753	1	0.677452520072105	0.994977131413486	0.522436996421484	0.346614959200703	0.16114383274628	0.900601642141057	0.175822037220782
chr1	25832097	25832445	349	+	utr3	MTFR1L	0.0515151929073475	1	0.0246783406505457	1	0.0719288430847085	0.994977131413486	1.18218426704802	0.346614959200703	0.16114383274628	0.900601642141057	0.835569307847319
chr1	25862871	25863021	151	+	exon	RP1-125I3.2	0.810954949237834	1	0.586840260555251	1	0.561285768340154	0.994977131413486	0.402523006931503	-2.18851408444075	0.656391194677924	NA	2.59103709137225
chr1	25863171	25863270	100	+	exon	RP1-125I3.2	0.500248428310703	1	0.293980206248028	1	0.351300547937732	0.994977131413486	0.601426476313346	-2.18851408444075	0.656391194677924	NA	2.7899405607541
chr1	26122005	26122653	649	+	utr3	PDIK1L	0.0930729463465868	1	0.0422584866539802	1	0.116157520223354	0.994977131413486	1.41537879017313	0.417353154970312	0.199169948669016	0.955231982979938	0.998025635202818
chr1	26170015	26170441	427	+	exon	ZNF593	0.0524004409745737	1	0.0543455699093372	1	0.206615163602816	0.994977131413486	-1.65545351084103	NA	NA	NA	NA
chr1	26170585	26170825	241	+	utr3	ZNF593	0.946028572744712	1	0.869808675262962	1	0.674919183931641	0.994977131413486	0.0224394939832263	NA	NA	NA	NA
chr1	26255324	26255473	150	+	exon	CEP85	0.97684446447521	1	0.808181428550173	1	0.978416688362133	0.994977131413486	0.622573408505725	0.44658653576288	0.0759662238069805	0.690563580256106	0.175986872742845
chr1	26255572	26255821	250	+	exon	CEP85	0.898778654998344	1	0.68236299281213	1	0.913608901592108	0.994977131413486	0.709447364864273	0.44658653576288	0.0759662238069805	0.690563580256106	0.262860829101393
chr1	26259718	26268497	8780	+	exon	CEP85	0.254450827855025	1	0.361571748106099	1	0.370159550852184	0.994977131413486	0.313245547967137	0.44658653576288	0.0759662238069805	0.690563580256106	-0.133340987795743
chr1	26269350	26271043	1694	+	exon	CEP85	0.251844793919644	1	0.328349800327549	1	0.335488494597326	0.994977131413486	0.173047237253747	0.44658653576288	0.0759662238069805	0.690563580256106	-0.273539298509133
chr1	26274965	26276627	1663	+	exon	CEP85	0.372726236460353	1	0.489518521601763	1	0.424656008897075	0.994977131413486	0.0346834034211219	0.44658653576288	0.0759662238069805	0.690563580256106	-0.411903132341758
chr1	26276726	26277397	672	+	utr3	CEP85	0.521634900829475	1	0.750878807618164	1	0.729628706996874	0.994977131413486	0.476168115332624	0.44658653576288	0.0759662238069805	0.690563580256106	0.0295815795697439
chr1	26280118	26280927	810	+	utr5	SH3BGRL3	0.629525022667667	1	0.849927422684622	1	0.758530422352111	0.994977131413486	-0.705960204138777	-0.302021103439043	0.228209718835805	0.971779702181716	-0.403939100699734
chr1	26281026	26281224	199	+	utr3	SH3BGRL3	0.28874610548132	1	0.489842366415029	1	0.489900953379244	0.994977131413486	-0.481655093092564	-0.302021103439043	0.228209718835805	0.971779702181716	-0.17963398965352
chr1	26432382	26432734	353	+	utr5	DHDDS	0.880053894879641	1	0.693659148181554	1	0.505400075837348	0.994977131413486	0.445926249383658	0.254060572431341	0.324794427372482	0.999889698567854	0.191865676952317
chr1	26467482	26469196	1715	+	utr3	DHDDS	0.816532854926122	1	0.938996463501125	1	0.733443345012827	0.994977131413486	0.0746245081248673	0.254060572431341	0.324794427372482	0.999889698567854	-0.179436064306474
chr1	26472450	26472598	149	+	utr5	HMGN2	0.876555146750559	1	0.930790599054857	1	0.970154044415518	0.994977131413486	-0.328016105942277	0.128816105879117	0.608677847869584	0.999889698567854	-0.456832211821393
chr1	26574133	26574631	499	+	utr3	RPS6KA1	0.876460823207649	1	0.628636926827013	1	0.570065436756338	0.994977131413486	-0.0364786005797005	-0.282012490071227	0.24575500904622	0.988621469623043	0.245533889491526
chr1	26574831	26574980	150	+	utr3	RPS6KA1	0.434120536466918	1	0.665526631928888	1	0.895526243969368	0.994977131413486	-0.493779355824064	-0.282012490071227	0.24575500904622	0.988621469623043	-0.211766865752837
chr1	26696548	26696748	201	+	exon	ARID1A	0.581574531528961	1	0.475052718691159	1	0.793450021641327	0.994977131413486	-0.731218509674746	-0.0107279874666015	0.963427027298727	0.999889698567854	-0.720490522208145
chr1	26696898	26697097	200	+	exon	ARID1A	0.808058323784852	1	0.693243687937497	1	0.952483871780549	0.994977131413486	-1.32310259119175	-0.0107279874666015	0.963427027298727	0.999889698567854	-1.31237460372515
chr1	26697247	26697347	101	+	exon	ARID1A	0.120417304280275	1	0.131872190059163	1	0.50267181357723	0.994977131413486	-1.19280665975854	-0.0107279874666015	0.963427027298727	0.999889698567854	-1.18207867229194
chr1	26731337	26731437	101	+	exon	ARID1A	0.138843735796994	1	0.219858349373021	1	0.112015295555767	0.994977131413486	-0.626596616886801	-0.0107279874666015	0.963427027298727	0.999889698567854	-0.615868629420199
chr1	26774556	26774905	350	+	utr3	ARID1A	0.782407495928018	1	0.953381944376238	1	0.847977689735418	0.994977131413486	0.0158238731895471	-0.0107279874666015	0.963427027298727	0.999889698567854	0.0265518606561486
chr1	26778710	26778810	101	+	exon	ARID1A	0.632678649403063	1	0.462265267926378	1	0.433583677050681	0.994977131413486	0.695541452899723	-0.0107279874666015	0.963427027298727	0.999889698567854	0.706269440366325
chr1	26779109	26780806	1698	+	utr3	ARID1A	0.610614484328328	1	0.426204724326117	1	0.505978765390153	0.994977131413486	0.295822392443115	-0.0107279874666015	0.963427027298727	0.999889698567854	0.306550379909716
chr1	26795026	26795175	150	+	utr3	PIGV	0.767197606623821	1	0.562716891419978	1	0.506500362559417	0.994977131413486	0.30114395333575	-0.215625412492941	0.424535907346799	0.999889698567854	0.516769365828691
chr1	26797602	26797901	300	+	utr3	PIGV	0.263365046127858	1	0.154346194231486	1	0.213713856740401	0.994977131413486	0.522917485844143	-0.215625412492941	0.424535907346799	0.999889698567854	0.738542898337084
chr1	26853862	26854211	350	+	utr3	ZDHHC18	0.662967629367717	1	0.888088266658919	1	0.978202734283181	0.994977131413486	-0.370616196971708	-0.0773707882354822	0.770375470978058	0.999889698567854	-0.293245408736226
chr1	26855209	26855358	150	+	utr3	ZDHHC18	0.871261637894429	1	0.661495489620016	1	0.715208848802347	0.994977131413486	-0.276909453085462	-0.0773707882354822	0.770375470978058	0.999889698567854	-0.19953866484998
chr1	26924113	26941600	17488	+	utr5	NUDC	0.000630973901263295	0.856589983421118	0.00147999203319932	1	0.00470247744311414	0.994977131413486	-1.24751684644733	-0.160407734499772	0.515863004101323	0.999889698567854	-1.08710911194756
chr1	26941791	26943021	1231	+	exon	NUDC	0.0841011657247033	1	0.14538749764691	1	0.236413984206748	0.994977131413486	-0.742443891310741	-0.160407734499772	0.515863004101323	0.999889698567854	-0.582036156810968
chr1	26945582	26946173	592	+	exon	NUDC	0.0514510510524045	1	0.0976789414561894	1	0.16017188801549	0.994977131413486	-0.667872165621833	-0.160407734499772	0.515863004101323	0.999889698567854	-0.507464431122061
chr1	27301450	27303709	2260	+	exon	WDTC1	0.318583763981396	1	0.416671422783202	1	0.373243005173933	0.994977131413486	0.119347715361954	0.261320939485777	0.283996481385371	0.999889698567854	-0.141973224123822
chr1	27306194	27306443	250	+	utr3	WDTC1	0.178172186756872	1	0.261737279424007	1	0.480800718462411	0.994977131413486	-0.0783279031250934	0.261320939485777	0.283996481385371	0.999889698567854	-0.33964884261087
chr1	27306642	27306791	150	+	utr3	WDTC1	0.810452681988315	1	0.629409048393126	1	0.756766746199403	0.994977131413486	0.461598114661811	0.261320939485777	0.283996481385371	0.999889698567854	0.200277175176035
chr1	27335555	27335803	249	+	utr3	TMEM222	0.750075334998731	1	0.983075336781067	1	0.861115707797151	0.994977131413486	-0.0849129417477601	0.02910319590498	0.910339875418178	0.999889698567854	-0.11401613765274
chr1	27336102	27336251	150	+	utr3	TMEM222	0.186394588693017	1	0.259254635097984	1	0.445122564401058	0.994977131413486	-0.623391468256828	0.02910319590498	0.910339875418178	0.999889698567854	-0.652494664161808
chr1	27345377	27345477	101	+	exon	SYTL1	0.972268465729617	1	0.76819589765336	1	0.773737295515688	0.994977131413486	0.598753726199841	0.719051151825663	0.027055444441021	0.412481054726647	-0.120297425625823
chr1	27349112	27349457	346	+	exon	SYTL1	0.273966849886805	1	0.271882152004454	1	0.345204066381354	0.994977131413486	-0.726553360038658	0.719051151825663	0.027055444441021	0.412481054726647	-1.44560451186432
chr1	27350454	27350603	150	+	exon	SYTL1	0.657560254827407	1	0.80496050602827	1	0.977647300856803	0.994977131413486	0.938470991525282	0.719051151825663	0.027055444441021	0.412481054726647	0.219419839699618
chr1	27350852	27351002	151	+	exon	SYTL1	0.451890414807148	1	0.539215920097105	1	0.900716147016364	0.994977131413486	0.216279602238871	0.719051151825663	0.027055444441021	0.412481054726647	-0.502771549586792
chr1	27394192	27394290	99	+	exon	GPR3	0.517975247306352	1	0.290819771184042	1	0.503409674978256	0.994977131413486	1.22496759764941	0.905241309918707	0.173122431562381	0.923275073240922	0.319726287730705
chr1	27847045	27850391	3347	+	utr5	PPP1R8	0.410029444875768	1	0.658384201975165	1	0.758485847660374	0.994977131413486	-0.131152515010582	-0.0701809739445063	0.77865921201938	0.999889698567854	-0.0609715410660758
chr1	27879926	27880026	101	+	exon	THEMIS2	0.209107722607578	1	0.235866650111022	1	0.259756974532839	0.994977131413486	-1.34777300063323	-0.74133754124506	0.00896920377591993	0.209271320983429	-0.606435459388169
chr1	27882389	27882935	547	+	exon	THEMIS2	0.880725125854563	1	0.666854903722922	1	0.967761397019159	0.994977131413486	-0.659395739261645	-0.74133754124506	0.00896920377591993	0.209271320983429	0.0819418019834155
chr1	27885940	27886536	597	+	utr3	THEMIS2	0.150642640924259	1	0.0912318526498069	1	0.161471112403235	0.994977131413486	-0.0143792617233381	-0.74133754124506	0.00896920377591993	0.209271320983429	0.726958279521722
chr1	27966700	27966949	250	+	exon	XKR8	0.770311575876267	1	0.892591519378401	1	0.917822586778293	0.994977131413486	-0.180295895386052	-0.0990993190287604	0.796160775385582	0.999889698567854	-0.0811965763572915
chr1	27967049	27967597	549	+	utr3	XKR8	0.871030412938885	1	0.915987755684813	1	0.847930009398902	0.994977131413486	0.0531525540435704	-0.0990993190287604	0.796160775385582	0.999889698567854	0.152251873072331
chr1	28236158	28236446	289	+	utr5	ATPIF1	0.114781382097318	1	0.167840763469177	1	0.473563207152514	0.994977131413486	-0.802075894066017	0.313481359163325	0.20663018095027	0.96115806318086	-1.11555725322934
chr1	28237731	28237879	149	+	utr3	ATPIF1	0.852125498634604	1	0.885030558923204	1	0.811860596559725	0.994977131413486	0.205265632115286	0.313481359163325	0.20663018095027	0.96115806318086	-0.108215727048039
chr1	28280765	28281209	445	+	utr3	SESN2	0.993222176883208	1	0.809265423767911	1	0.608484379658766	0.994977131413486	0.483928554168917	0.219987249289706	0.488138924060125	0.999889698567854	0.263941304879211
chr1	28282096	28282195	100	+	utr3	SESN2	0.513319837038458	1	0.397099415250023	1	0.173092912643136	0.994977131413486	0.427284407027029	0.219987249289706	0.488138924060125	0.999889698567854	0.207297157737323
chr1	28334540	28334933	394	+	exon	MED18	0.351813935942446	1	0.220909929189182	1	0.379123480004623	0.994977131413486	0.501782389494408	0.0323820015750917	0.909485043493439	0.999889698567854	0.469400387919317
chr1	28466485	28466734	250	+	utr3	PHACTR4	0.789464918980247	1	0.998457511604405	1	0.865033180534995	0.994977131413486	-0.360777318910977	-0.282021164089249	0.265716489742279	0.99815552791616	-0.0787561548217278
chr1	28473694	28473793	100	+	utr3	PHACTR4	0.727731481277304	1	0.88278178950051	1	0.970143455266744	0.994977131413486	-0.343408818481223	-0.282021164089249	0.265716489742279	0.99815552791616	-0.0613876543919734
chr1	28473893	28473992	100	+	utr3	PHACTR4	0.989598166471681	1	0.826306110417359	1	0.897609309960186	0.994977131413486	-0.311868553940689	-0.282021164089249	0.265716489742279	0.99815552791616	-0.0298473898514393
chr1	28529878	28530561	684	+	exon	RCC1	0.313957777746563	1	0.382005687835058	1	0.301942577943303	0.994977131413486	-0.62977792558814	-0.259257394227502	0.280981332630882	0.999889698567854	-0.370520531360639
chr1	28532177	28532276	100	+	exon	RCC1	0.0431853800575785	1	0.0610015894701657	1	0.0504472031506747	0.994977131413486	-1.2719824972522	-0.259257394227502	0.280981332630882	0.999889698567854	-1.0127251030247
chr1	28537855	28538154	300	+	utr3	RCC1	0.665023071685876	1	0.90624133011116	1	0.892879593959651	0.994977131413486	-0.277558524004655	-0.259257394227502	0.280981332630882	0.999889698567854	-0.0183011297771533
chr1	28538503	28538752	250	+	utr3	RCC1	0.862328090576331	1	0.884218173905112	1	0.774168833464642	0.994977131413486	-0.162747667920246	-0.259257394227502	0.280981332630882	0.999889698567854	0.0965097263072553
chr1	28577505	28577752	248	+	utr3	TRNAU1AP	0.250127032083889	1	0.131775528205594	1	0.345165674322037	0.994977131413486	0.849830206704174	0.381510301211161	0.174147290700725	0.923709660040632	0.468319905493014
chr1	28593908	28594304	397	+	utr3	RAB42	0.451185624329159	1	0.274949412602424	1	0.386906058595228	0.994977131413486	0.0850155584961893	-0.341117107270788	0.331379290751153	0.999889698567854	0.426132665766977
chr1	28594502	28595344	843	+	utr3	RAB42	0.456120508314077	1	0.281294488317532	1	0.551576418895072	0.994977131413486	0.289200082123345	-0.341117107270788	0.331379290751153	0.999889698567854	0.630317189394133
chr1	28710608	28714435	3828	+	exon	GMEB1	0.442481237906282	1	0.594095538635284	1	0.551208203249125	0.994977131413486	0.0529811282488141	0.228021050862498	0.408794512024139	0.999889698567854	-0.175039922613684
chr1	28714534	28714932	399	+	utr3	GMEB1	0.247290975008391	1	0.150985074511197	1	0.182749217746409	0.994977131413486	0.769257945033975	0.228021050862498	0.408794512024139	0.999889698567854	0.541236894171476
chr1	28715130	28715279	150	+	utr3	GMEB1	0.183968326944143	1	0.101108643086125	1	0.160941562673766	0.994977131413486	1.36216657057762	0.228021050862498	0.408794512024139	0.999889698567854	1.13414551971512
chr1	28742706	28742805	100	+	exon	YTHDF2	0.189489833310263	1	0.0972454239394427	1	0.272922142913305	0.994977131413486	1.07263850189273	0.215293876315552	0.380895325774045	0.999889698567854	0.85734462557718
chr1	28743052	28743201	150	+	exon	YTHDF2	0.892796387552108	1	0.675618435151723	1	0.817816398130772	0.994977131413486	0.423906499695636	0.215293876315552	0.380895325774045	0.999889698567854	0.208612623380084
chr1	28743300	28743794	495	+	exon	YTHDF2	0.159139330305428	1	0.105118492402378	1	0.16856122456071	0.994977131413486	0.836568463744916	0.215293876315552	0.380895325774045	0.999889698567854	0.621274587429364
chr1	28769033	28769132	100	+	utr3	YTHDF2	0.519715477625155	1	0.381089340746685	1	0.419103716975094	0.994977131413486	0.989759987581538	0.215293876315552	0.380895325774045	0.999889698567854	0.774466111265986
chr1	28914762	28987823	73062	+	utr5	EPB41	0.719732940653132	1	0.939533426493203	1	0.691294820365211	0.994977131413486	0.583292617859864	0.330129162715663	0.204031868374392	0.959351453900395	0.253163455144201
chr1	29119646	29119746	101	+	utr3	EPB41	0.603495326519758	1	0.405187053226473	1	0.432501023038027	0.994977131413486	0.582019753142449	0.330129162715663	0.204031868374392	0.959351453900395	0.251890590426786
chr1	30718951	30719100	150	+	exon	MATN1-AS1	0.99625292480034	1	0.898337246073155	1	0.919313809223302	0.994977131413486	-0.234613344274975	0.199747059500775	0.62715682974592	0.999889698567854	-0.434360403775751
chr1	30721448	30725841	4394	+	exon	MATN1-AS1	0.334469174704404	1	0.459835261733658	1	0.619442489783782	0.994977131413486	-0.114510000623836	0.199747059500775	0.62715682974592	0.999889698567854	-0.314257060124612
chr1	31348961	31364362	15402	+	utr3	ZCCHC17	0.504652897484047	1	0.71635868828902	1	0.629311519883433	0.994977131413486	0.136592271260628	0.115716803824727	0.6852691192587	0.999889698567854	0.0208754674359014
chr1	31364559	31364658	100	+	utr3	ZCCHC17	0.967351469549492	1	0.828996450555723	1	0.785391434816599	0.994977131413486	0.38522731502711	0.115716803824727	0.6852691192587	0.999889698567854	0.269510511202383
chr1	31434230	31434630	401	+	utr3	SERINC2	0.433488563415029	1	0.603110515253666	1	0.962961085058346	0.994977131413486	-1.98816350862058	-1.77135646821791	2.69069567467813e-10	8.44674601267517e-08	-0.216807040402671
chr1	31506291	31506389	99	+	exon	LINC01225	0.437446591730797	1	0.283414734686383	1	0.0400668106673226	0.994977131413486	-1.91972337736268	-2.39637250393573	0.00210778118885066	0.0764818186546354	0.476649126573049
chr1	31507623	31507722	100	+	exon	LINC01225	0.849683289866588	1	0.671195775406657	1	0.215439205379695	0.994977131413486	-2.08603813819165	-2.39637250393573	0.00210778118885066	0.0764818186546354	0.31033436574408
chr1	32014277	32014377	101	+	exon	KHDRBS1	0.887922025763103	1	0.914774768750576	1	0.864363818315154	0.994977131413486	-0.698793874517843	0.0695030398904542	0.771374799177504	0.999889698567854	-0.768296914408297
chr1	32102569	32102817	249	+	utr3	TMEM39B	0.26374576317849	1	0.395812229399656	1	0.73488231868102	0.994977131413486	-0.37776855838212	-0.248459460225145	0.379386949296607	0.999889698567854	-0.129309098156975
chr1	32169889	32170039	151	+	utr3	KPNA6	0.471132055726294	1	0.303564036175861	1	0.664995518763764	0.994977131413486	0.632165538588983	0.318241198220207	0.24261188690862	0.986009353640583	0.313924340368776
chr1	32170876	32171183	308	+	utr3	KPNA6	0.86359990706764	1	0.653435250056911	1	0.915602341840328	0.994977131413486	0.478956758217765	0.318241198220207	0.24261188690862	0.986009353640583	0.160715559997558
chr1	32172180	32172330	151	+	utr3	KPNA6	0.831786350530406	1	0.971811804518141	1	0.657761409234492	0.994977131413486	0.296797933555459	0.318241198220207	0.24261188690862	0.986009353640583	-0.0214432646647477
chr1	32176069	32176269	201	+	utr3	KPNA6	0.622821243542986	1	0.435874233304321	1	0.497990573252095	0.994977131413486	0.859826263928957	0.318241198220207	0.24261188690862	0.986009353640583	0.54158506570875
chr1	32180321	32188025	7705	+	utr5	TXLNA	0.461327836476287	1	0.70358914857295	1	0.817151054097552	0.994977131413486	0.136783669955649	0.286558965134393	0.218149196502893	0.965159305543718	-0.149775295178744
chr1	32188124	32190203	2080	+	exon	TXLNA	0.0129144580232057	1	0.0164321450467795	1	0.0196101803849523	0.994977131413486	-0.72568413423245	0.286558965134393	0.218149196502893	0.965159305543718	-1.01224309936684
chr1	32192363	32195412	3050	+	utr3	TXLNA	0.652902340827739	1	0.933743620768978	1	0.900508648348463	0.994977131413486	0.195844819429974	0.286558965134393	0.218149196502893	0.965159305543718	-0.0907141457044185
chr1	32200633	32201767	1135	+	utr5	CCDC28B	0.806641649275595	1	0.986834674752833	1	0.980173066124436	0.994977131413486	0.458023176528834	0.207611923368802	0.507697799195421	0.999889698567854	0.250411253160032
chr1	32204041	32204378	338	+	utr3	CCDC28B	0.32074287075756	1	0.423831503801637	1	0.538130129526576	0.994977131413486	-0.234190250730592	0.207611923368802	0.507697799195421	0.999889698567854	-0.441802174099394
chr1	32205041	32205189	149	+	utr3	CCDC28B	0.259415664005431	1	0.182742523100001	1	0.239563172880857	0.994977131413486	-0.860511883229929	0.207611923368802	0.507697799195421	0.999889698567854	-1.06812380659873
chr1	32207349	32208241	893	+	utr3	IQCC	0.501062074656717	1	0.319735321241442	1	0.418978988176176	0.994977131413486	0.676562683140885	0.176083132189246	0.596600361614801	0.999889698567854	0.500479550951639
chr1	32231456	32231555	100	+	utr3	EIF3I	0.117392636109922	1	0.233288581957089	1	0.50783321555273	0.994977131413486	-0.365321885371917	-0.0475781494267442	0.839718715855688	0.999889698567854	-0.317743735945173
chr1	32332118	32333041	924	+	exon	HDAC1	0.0831794755769364	1	0.13716729146422	1	0.131531164088938	0.994977131413486	-0.595330550604983	0.114956397322288	0.644307183950316	0.999889698567854	-0.710286947927271
chr1	32362469	32362569	101	+	utr5	TSSK3	0.990743113917222	1	0.805774863246755	1	0.810810029516252	0.994977131413486	0.505051748444267	0.675121455262303	0.138888433693993	0.863894971457976	-0.170069706818035
chr1	32772062	32772982	921	+	utr3	KIAA1522	0.58227168001829	1	0.726684997393217	1	0.785381486560536	0.994977131413486	-0.948454885844934	-0.924921327439374	0.00462931414493272	0.133400222209821	-0.02353355840556
chr1	32826182	32826831	650	+	exon	S100PBP	0.167256582411735	1	0.102115142393112	1	0.258711390241057	0.994977131413486	1.00683953894435	0.413565847075893	0.0739139705714991	0.684263084748223	0.59327369186846
chr1	32855931	32856031	101	+	exon	S100PBP	0.62894587192101	1	0.858771174602709	1	0.991156609706552	0.995349871947221	0.123095350488917	0.413565847075893	0.0739139705714991	0.684263084748223	-0.290470496586975
chr1	33118344	33118543	200	+	exon	AZIN2	0.170627851031518	1	0.224162005839804	1	0.526091124279895	0.994977131413486	-2.0104710052235	-1.29418272453937	0.000100292019384914	0.00687527004456411	-0.716288280684124
chr1	33119238	33119487	250	+	exon	AZIN2	0.390062193001728	1	0.516154717398179	1	0.741161778484194	0.994977131413486	-1.71795511956602	-1.29418272453937	0.000100292019384914	0.00687527004456411	-0.42377239502665
chr1	33120133	33120331	199	+	utr3	AZIN2	0.74257996512065	1	0.535235166875856	1	0.16791400402356	0.994977131413486	-1.44210832252131	-1.29418272453937	0.000100292019384914	0.00687527004456411	-0.147925597981935
chr1	33299079	33299278	200	+	utr3	ZNF362	0.902751773425315	1	0.690669332982185	1	0.550368396190966	0.994977131413486	-0.803821564862703	-0.566271599628138	0.0818198952543301	0.711681952046375	-0.237549965234565
chr1	33299427	33299675	249	+	utr3	ZNF362	0.539402224699922	1	0.366249777653216	1	0.344746574425195	0.994977131413486	-0.23545007012766	-0.566271599628138	0.0818198952543301	0.711681952046375	0.330821529500478
chr1	33479182	33479479	298	+	utr5	ZSCAN20	0.888237906217419	1	0.927833881645698	1	0.73267215785633	0.994977131413486	0.359549716514503	0.183181198117725	0.575589906038467	0.999889698567854	0.176368518396778
chr1	33479628	33488536	8909	+	exon	ZSCAN20	0.152325946960259	1	0.203982522828766	1	0.254792827034717	0.994977131413486	-0.223742824549568	0.183181198117725	0.575589906038467	0.999889698567854	-0.406924022667294
chr1	33491090	33491635	546	+	exon	ZSCAN20	0.595236910434816	1	0.416928624203647	1	0.695014573115102	0.994977131413486	0.391397523568237	0.183181198117725	0.575589906038467	0.999889698567854	0.208216325450511
chr1	33493326	33494225	900	+	exon	ZSCAN20	0.99969136335645	1	0.861930780565346	1	0.972673749519326	0.994977131413486	0.398629943314093	0.183181198117725	0.575589906038467	0.999889698567854	0.215448745196368
chr1	33494424	33494622	199	+	exon	ZSCAN20	0.530605674560678	1	0.604711788350786	1	0.65024320651817	0.994977131413486	0.165723045934556	0.183181198117725	0.575589906038467	0.999889698567854	-0.0174581521831698
chr1	33494821	33495118	298	+	exon	ZSCAN20	0.825673994238124	1	0.626817650044423	1	0.753327954042197	0.994977131413486	0.249700617763089	0.183181198117725	0.575589906038467	0.999889698567854	0.0665194196453639
chr1	33495366	33495465	100	+	exon	ZSCAN20	0.848746048903524	1	0.981533279114154	1	0.965923513493591	0.994977131413486	0.059963342428877	0.183181198117725	0.575589906038467	0.999889698567854	-0.123217855688848
chr1	35113321	35113421	101	+	exon	ZMYM1	0.24573300022372	1	0.131526231297314	1	0.361226720638482	0.994977131413486	1.05090605534872	0.363413218679837	0.156080073350311	0.893815102195991	0.687492836668884
chr1	35359048	35359148	101	+	exon	ZMYM4	0.451279947184949	1	0.282399106305816	1	0.538926048851695	0.994977131413486	0.42180723936223	-0.0967255204798753	0.709114285708494	0.999889698567854	0.518532759842106
chr1	35359248	35359398	151	+	exon	ZMYM4	0.269070761353555	1	0.155154288980402	1	0.441589190661904	0.994977131413486	0.882658368198006	-0.0967255204798753	0.709114285708494	0.999889698567854	0.979383888677881
chr1	35381621	35381721	101	+	exon	ZMYM4	0.439503084831444	1	0.292854779516461	1	0.828322483464188	0.994977131413486	0.206957340973657	-0.0967255204798753	0.709114285708494	0.999889698567854	0.303682861453532
chr1	35419559	35420209	651	+	utr3	ZMYM4	0.0686049034065786	1	0.0477125248397928	1	0.126718632524049	0.994977131413486	0.627460037179165	-0.0967255204798753	0.709114285708494	0.999889698567854	0.72418555765904
chr1	35559107	35559206	100	+	utr5	NCDN	0.871782293204198	1	0.932326240536295	1	0.905723216242923	0.994977131413486	-0.752761027681512	0.075309248560734	0.776085970657054	0.999889698567854	-0.828070276242246
chr1	35560383	35561228	846	+	exon	NCDN	0.219534757371834	1	0.355337496153051	1	0.731698085463328	0.994977131413486	-0.255722130642844	0.075309248560734	0.776085970657054	0.999889698567854	-0.331031379203578
chr1	35594532	35594831	300	+	utr3	TFAP2E	0.663311101823447	1	0.453452393418609	1	0.615686940820473	0.994977131413486	0.537780594218936	0.256961882300173	0.392969541877107	0.999889698567854	0.280818711918763
chr1	35853510	35853958	449	+	utr3	AGO4	0.402680600507969	1	0.24409129551858	1	0.511708774600363	0.994977131413486	0.783863056198285	0.312781777842113	0.247633801496443	0.99047856689693	0.471081278356172
chr1	35855203	35855352	150	+	utr3	AGO4	0.619829342592541	1	0.425195530301573	1	0.673857325741982	0.994977131413486	0.634822276827182	0.312781777842113	0.247633801496443	0.99047856689693	0.322040498985069
chr1	35855750	35855999	250	+	utr3	AGO4	0.434335328261959	1	0.271870550097026	1	0.525923110789588	0.994977131413486	0.697703265565803	0.312781777842113	0.247633801496443	0.99047856689693	0.38492148772369
chr1	35919540	35919740	201	+	utr3	AGO1	0.647523382577135	1	0.445686718211107	1	0.654128908484986	0.994977131413486	0.168845919014161	0.176041712547167	0.485112308460481	0.999889698567854	-0.00719579353300573
chr1	35919889	35919989	101	+	utr3	AGO1	0.346398356663352	1	0.203041148136868	1	0.309714021502024	0.994977131413486	0.616571457375229	0.176041712547167	0.485112308460481	0.999889698567854	0.440529744828062
chr1	36055685	36055885	201	+	utr3	AGO3	0.619431399256837	1	0.4559194387044	1	0.849097805269101	0.994977131413486	0.702443470640809	0.424810116167335	0.144538817123907	0.876360444658587	0.277633354473474
chr1	36093197	36093344	148	+	exon	ADPRHL2	0.651069434919149	1	0.443919396131372	1	0.586869239085396	0.994977131413486	-0.130004167777528	-0.471650077112345	0.0916069702142375	0.74812960814694	0.341645909334817
chr1	36093491	36093687	197	+	utr3	ADPRHL2	0.687360026136381	1	0.919547176022993	1	0.966659227377736	0.994977131413486	-0.523048231974021	-0.471650077112345	0.0916069702142375	0.74812960814694	-0.051398154861676
chr1	36170987	36171581	595	+	utr5	MAP7D1	0.0214467376824935	1	0.036941654933224	1	0.117075594264572	0.994977131413486	-1.20635368358223	-0.301260175111503	0.240540484031948	0.984035825146436	-0.905093508470732
chr1	36172471	36173406	936	+	exon	MAP7D1	0.00742912317081294	1	0.0103903730765026	1	0.0589403424313239	0.994977131413486	-1.68374199254311	-0.301260175111503	0.240540484031948	0.984035825146436	-1.3824818174316
chr1	36176726	36176825	100	+	exon	MAP7D1	0.525890729792281	1	0.605299685098391	1	0.736841105118029	0.994977131413486	-1.85610575951816	-0.301260175111503	0.240540484031948	0.984035825146436	-1.55484558440665
chr1	36177898	36179002	1105	+	exon	MAP7D1	0.0292397298063704	1	0.0433959554297091	1	0.103828041046647	0.994977131413486	-1.97153464067	-0.301260175111503	0.240540484031948	0.984035825146436	-1.67027446555849
chr1	36179499	36179923	425	+	exon	MAP7D1	0.0184363686989601	1	0.0332605878644827	1	0.0640298298940879	0.994977131413486	-1.16875882799634	-0.301260175111503	0.240540484031948	0.984035825146436	-0.867498652884838
chr1	36180302	36180402	101	+	utr3	MAP7D1	0.0883843342137884	1	0.136537651591566	1	0.231481165919448	0.994977131413486	-0.422865293329004	-0.301260175111503	0.240540484031948	0.984035825146436	-0.121605118217501
chr1	36289257	36289606	350	+	exon	THRAP3	0.872310153334493	1	0.658120236215814	1	0.966522691269981	0.994977131413486	0.23225901456395	-0.014061316329399	0.952637981657417	0.999889698567854	0.246320330893349
chr1	36300946	36301613	668	+	exon	THRAP3	0.487541090270004	1	0.717784985737458	1	0.697783403395997	0.994977131413486	-0.167770374403957	-0.014061316329399	0.952637981657417	0.999889698567854	-0.153709058074558
chr1	36303912	36304260	349	+	utr3	THRAP3	0.894797057345775	1	0.862638311280453	1	0.731280543301482	0.994977131413486	0.0888032428243866	-0.014061316329399	0.952637981657417	0.999889698567854	0.102864559153786
chr1	36319723	36321208	1486	+	utr3	SH3D21	0.97257860273144	1	0.796058634270274	1	0.511941183159976	0.994977131413486	0.113670864346248	-0.130320065509561	0.734947126588047	0.999889698567854	0.243990929855809
chr1	36323833	36327732	3900	+	utr3	SH3D21	0.978449747469773	1	0.794099729031989	1	0.87049376576315	0.994977131413486	0.0192759473421551	-0.130320065509561	0.734947126588047	0.999889698567854	0.149596012851716
chr1	36328129	36328576	448	+	exon	RP11-268J15.5	0.120954900829008	1	0.0616475545009411	1	0.108941729009896	0.994977131413486	0.891051031888745	-0.282831767679422	0.388051911265505	0.999889698567854	1.17388279956817
chr1	36328873	36329022	150	+	exon	RP11-268J15.5	0.609674895970007	1	0.433274284254032	1	0.780301111297501	0.994977131413486	0.417132963714572	-0.282831767679422	0.388051911265505	0.999889698567854	0.699964731393994
chr1	37475480	37475826	347	+	utr5	ZC3H12A	0.822224540455755	1	0.996792925599279	1	0.978243959281149	0.994977131413486	-0.619474492084227	-0.705296628988551	0.0300910484630283	0.442048679984679	0.0858221369043241
chr1	37482747	37482846	100	+	exon	ZC3H12A	0.384311778296516	1	0.438534130072309	1	0.629522048694248	0.994977131413486	-0.97425315642794	-0.705296628988551	0.0300910484630283	0.442048679984679	-0.268956527439388
chr1	37482945	37483192	248	+	exon	ZC3H12A	0.34698437953133	1	0.194238448188641	1	0.290536393624409	0.994977131413486	-0.159472782932552	-0.705296628988551	0.0300910484630283	0.442048679984679	0.545823846055999
chr1	37483291	37483390	100	+	exon	ZC3H12A	0.586729914299452	1	0.391278651438051	1	0.270172205368277	0.994977131413486	-1.29636116718474	-0.705296628988551	0.0300910484630283	0.442048679984679	-0.591064538196192
chr1	37706981	37708485	1505	+	utr3	CDCA8	0.465656032637582	1	0.299603137823913	1	0.472446322998078	0.994977131413486	0.281266032402319	-0.0843452879976697	0.747112836338265	0.999889698567854	0.365611320399989
chr1	37799802	37800247	446	+	utr3	MANEAL	0.539268651615373	1	0.388541603798584	1	0.386096804788402	0.994977131413486	0.267807516310665	0.123511718713808	0.783004312227248	0.999889698567854	0.144295797596857
chr1	37800346	37800543	198	+	utr3	MANEAL	0.77955227668029	1	0.923610023452573	1	0.938278075157003	0.994977131413486	-0.195362906787375	0.123511718713808	0.783004312227248	0.999889698567854	-0.318874625501183
chr1	37808168	37808664	497	+	utr5	C1orf122	0.518475144397865	1	0.7172899331192	1	0.56841959951313	0.994977131413486	-1.61234498316227	-0.13549887818472	0.727267399985138	0.999889698567854	-1.47684610497755
chr1	37809008	37809206	199	+	utr3	C1orf122	0.824579332367449	1	0.600532586850967	1	0.500725708696147	0.994977131413486	-0.0997940379816256	-0.13549887818472	0.727267399985138	0.999889698567854	0.0357048402030945
chr1	38012772	38016365	3594	+	utr5	UTP11	0.188638349370958	1	0.273069926416027	1	0.356271364398965	0.994977131413486	-0.320087845380949	-0.0457542877892547	0.866493390947647	0.999889698567854	-0.274333557591695
chr1	39028737	39028837	101	+	exon	NDUFS5	0.539259528473331	1	0.774323258137855	1	0.967408175663795	0.994977131413486	-0.0948151151661445	0.0859160204824469	0.743643367254047	0.999889698567854	-0.180731135648591
chr1	39331478	39331578	101	+	exon	MACF1	0.484767324525808	1	0.330831016292238	1	0.474876564046379	0.994977131413486	1.09528640112844	0.066285191118728	0.826421555899498	0.999889698567854	1.02900121000971
chr1	39331978	39332127	150	+	exon	MACF1	0.673311089556531	1	0.535226067526479	1	0.641059468732055	0.994977131413486	0.798286067805486	0.066285191118728	0.826421555899498	0.999889698567854	0.732000876686759
chr1	39332427	39332777	351	+	exon	MACF1	0.147328439911776	1	0.0804201901766431	1	0.248787483234946	0.994977131413486	1.18492504399786	0.066285191118728	0.826421555899498	0.999889698567854	1.11863985287913
chr1	39333826	39333925	100	+	exon	MACF1	0.778560413998447	1	0.626815735015067	1	0.801874824338719	0.994977131413486	1.13735757239974	0.066285191118728	0.826421555899498	0.999889698567854	1.07107238128101
chr1	39334625	39334924	300	+	exon	MACF1	0.203701225788902	1	0.104725100361839	1	0.27604040509206	0.994977131413486	1.19525594783835	0.066285191118728	0.826421555899498	0.999889698567854	1.12897075671962
chr1	39336173	39336473	301	+	exon	MACF1	0.899508540528424	1	0.725465984638453	1	0.857490983935031	0.994977131413486	0.828502252960277	0.066285191118728	0.826421555899498	0.999889698567854	0.762217061841549
chr1	39357533	39357882	350	+	exon	MACF1	0.976605403231662	1	0.788070755480429	1	0.743037919936193	0.994977131413486	0.40929661793071	0.066285191118728	0.826421555899498	0.999889698567854	0.343011426811982
chr1	39385587	39385886	300	+	exon	MACF1	0.870308743670022	1	0.670976721738012	1	0.879287212139015	0.994977131413486	0.435102437795202	0.066285191118728	0.826421555899498	0.999889698567854	0.368817246676474
chr1	39387393	39387593	201	+	exon	MACF1	0.260762228125591	1	0.148784389011296	1	0.425364446641361	0.994977131413486	0.966453548125932	0.066285191118728	0.826421555899498	0.999889698567854	0.900168357007204
chr1	39387993	39388092	100	+	exon	MACF1	0.453014384897239	1	0.31164096714786	1	0.473057890438956	0.994977131413486	0.596964651252127	0.066285191118728	0.826421555899498	0.999889698567854	0.530679460133399
chr1	39388192	39388642	451	+	exon	MACF1	0.936916891794526	1	0.854839293866613	1	0.723354156679637	0.994977131413486	0.414019988972609	0.066285191118728	0.826421555899498	0.999889698567854	0.347734797853881
chr1	39409156	39409256	101	+	utr5	MACF1	0.790275124642198	1	0.664763673535957	1	0.830644804416748	0.994977131413486	-1.13789234810024	0.066285191118728	0.826421555899498	0.999889698567854	-1.20417753921897
chr1	39409605	39409955	351	+	utr5	MACF1	0.605930565379221	1	0.475110429135687	1	0.324916331562163	0.994977131413486	0.347337677384822	0.066285191118728	0.826421555899498	0.999889698567854	0.281052486266094
chr1	39410055	39410155	101	+	utr5	MACF1	0.254365086411281	1	0.126005486243502	1	0.224626330771329	0.994977131413486	0.329022012941473	0.066285191118728	0.826421555899498	0.999889698567854	0.262736821822745
chr1	39410254	39410604	351	+	utr5	MACF1	0.97305181959362	1	0.881574436701413	1	0.964502667950957	0.994977131413486	0.0735738000418627	0.066285191118728	0.826421555899498	0.999889698567854	0.00728860892313471
chr1	39411203	39411353	151	+	exon	MACF1	0.716017216207225	1	0.813042689014481	1	0.920085578115945	0.994977131413486	-0.0584806180284339	0.066285191118728	0.826421555899498	0.999889698567854	-0.124765809147162
chr1	39411553	39411703	151	+	exon	MACF1	0.717625808035516	1	0.58344114542231	1	0.449897850206165	0.994977131413486	0.0844260096122816	0.066285191118728	0.826421555899498	0.999889698567854	0.0181408184935536
chr1	39411952	39412851	900	+	exon	MACF1	0.455315532369953	1	0.339599220666925	1	0.314989106556391	0.994977131413486	0.27880634860392	0.066285191118728	0.826421555899498	0.999889698567854	0.212521157485192
chr1	39452158	39452258	101	+	exon	MACF1	0.556737406305076	1	0.371596883548258	1	0.544805985710821	0.994977131413486	0.427296104571232	0.066285191118728	0.826421555899498	0.999889698567854	0.361010913452504
chr1	39485629	39485779	151	+	exon	MACF1	0.330169343808574	1	0.449307356190688	1	0.447206866745632	0.994977131413486	-0.359070301148705	0.066285191118728	0.826421555899498	0.999889698567854	-0.425355492267433
chr1	39753296	39753645	350	+	utr3	PPIE	0.479230619436619	1	0.686537412780166	1	0.906097940309506	0.994977131413486	0.0946068676808308	0.412125705886506	0.087505899382449	0.732922320658948	-0.317518838205676
chr1	39789922	39790022	101	+	exon	RP1-118J21.25	0.49983007341226	1	0.544272286325144	1	0.597885300376222	0.994977131413486	0.874273897719196	1.01346741467655	0.0982637983449173	0.765020127262195	-0.139193516957359
chr1	39969572	39969770	199	+	utr3	MFSD2A	0.616730237522816	1	0.454007846965729	1	0.399243448061826	0.994977131413486	0.0185550686745153	-0.0694214169839333	0.849732437576868	0.999889698567854	0.0879764856584487
chr1	40161423	40161573	151	+	exon	RLF	0.760907471647007	1	0.855368131001454	1	0.694374604868831	0.994977131413486	-0.757296042973707	-0.100786898096218	0.76365676036609	0.999889698567854	-0.656509144877489
chr1	40236075	40236325	251	+	exon	RLF	0.153333915351256	1	0.0774418407914488	1	0.265924796257665	0.994977131413486	0.703765571072163	-0.100786898096218	0.76365676036609	0.999889698567854	0.804552469168381
chr1	40236525	40236624	100	+	exon	RLF	0.640926144562716	1	0.486996087279339	1	0.709217044698521	0.994977131413486	0.514249518976635	-0.100786898096218	0.76365676036609	0.999889698567854	0.615036417072853
chr1	40236724	40236824	101	+	exon	RLF	0.211797409667153	1	0.123351374661065	1	0.189354995104294	0.994977131413486	1.03415375997546	-0.100786898096218	0.76365676036609	0.999889698567854	1.13494065807168
chr1	40236974	40237074	101	+	exon	RLF	0.804867310738465	1	0.635569237352666	1	0.983166645825968	0.994977131413486	0.470953116903512	-0.100786898096218	0.76365676036609	0.999889698567854	0.57174001499973
chr1	40237424	40237524	101	+	exon	RLF	0.841912127730923	1	0.989267685572191	1	0.687321681486529	0.994977131413486	0.390092193893558	-0.100786898096218	0.76365676036609	0.999889698567854	0.490879091989776
chr1	40238373	40238623	251	+	exon	RLF	0.606225140718312	1	0.410418996065643	1	0.622096160474056	0.994977131413486	0.358306497539735	-0.100786898096218	0.76365676036609	0.999889698567854	0.459093395635953
chr1	40239072	40239272	201	+	exon	RLF	0.0337273152312614	1	0.0123398028241378	1	0.0879024041211404	0.994977131413486	1.10224144347398	-0.100786898096218	0.76365676036609	0.999889698567854	1.2030283415702
chr1	40240172	40240521	350	+	utr3	RLF	0.0597618692897836	1	0.0279208949901288	1	0.117279034056389	0.994977131413486	1.04157648885666	-0.100786898096218	0.76365676036609	0.999889698567854	1.14236338695288
chr1	40258256	40258355	100	+	utr5	ZMPSTE24	0.631635041357847	1	0.623998291699967	1	0.915842796454567	0.994977131413486	-1.17413739205662	-0.162195243100456	0.597551963943953	0.999889698567854	-1.01194214895616
chr1	40292547	40292696	150	+	utr3	ZMPSTE24	0.129819382506566	1	0.0847480316090697	1	0.0246827189155968	0.994977131413486	0.876588938109303	-0.162195243100456	0.597551963943953	0.999889698567854	1.03878418120976
chr1	40421983	40422133	151	+	utr3	SMAP2	0.197112794441931	1	0.101487344110472	1	0.292891940223786	0.994977131413486	0.614111469708313	0.106462729610818	0.675670954542997	0.999889698567854	0.507648740097495
chr1	40462526	40462724	199	+	utr3	ZFP69B	0.707634066996275	1	0.548959112437285	1	0.627605521815519	0.994977131413486	1.05564440478254	0.543865590813571	0.265497930117364	0.99815552791616	0.511778813968968
chr1	40463072	40463221	150	+	utr3	ZFP69B	0.911197846740784	1	0.929380960979395	1	0.927617253191739	0.994977131413486	1.59682872567138	0.543865590813571	0.265497930117364	0.99815552791616	1.05296313485781
chr1	40509389	40509489	101	+	utr5	EXO5	0.964380539770551	1	0.90818520042244	1	0.908388590432763	0.994977131413486	1.12608158122368	0.648081777286879	0.19314368960069	0.947211657900017	0.477999803936806
chr1	40514562	40515210	649	+	exon	EXO5	0.127311124908138	1	0.0811429293321436	1	0.0108393346295652	0.994977131413486	1.64286575557882	0.648081777286879	0.19314368960069	0.947211657900017	0.99478397829194
chr1	40515310	40515659	350	+	exon	EXO5	0.839491551397441	1	0.684081873117414	1	0.704559359497922	0.994977131413486	1.10941645189071	0.648081777286879	0.19314368960069	0.947211657900017	0.461334674603829
chr1	40546775	40547073	299	+	exon	ZNF684	0.509885119060033	1	0.367321035141922	1	0.378784694776887	0.994977131413486	1.75179646960073	0.389326101810358	0.349059713308709	0.999889698567854	1.36247036779037
chr1	40691698	40692038	341	+	utr5	NFYC	0.67750855078722	1	0.831327392162393	1	0.761692021503315	0.994977131413486	-0.590597762054057	-0.368605074167225	0.212067290380011	0.963126430166764	-0.221992687886832
chr1	40770804	40770954	151	+	utr3	NFYC	0.305948001275856	1	0.373163550194025	1	0.538122116856418	0.994977131413486	-1.31282624418615	-0.368605074167225	0.212067290380011	0.963126430166764	-0.944221170018926
chr1	40838461	40838610	150	+	utr3	KCNQ4	0.573642389748881	1	0.615530441559391	1	0.840074269322093	0.994977131413486	-1.70056632482806	-1.61365226142993	0.0074586868245656	0.183317357435557	-0.0869140633981333
chr1	40840253	40840352	100	+	utr3	KCNQ4	0.398579836435665	1	0.162949377516893	1	0.039496808015131	0.994977131413486	-0.975502043236999	-1.61365226142993	0.0074586868245656	0.183317357435557	0.638150218192929
chr1	41018139	41018239	101	+	exon	SLFNL1-AS1	0.377243780636047	1	0.177974726690448	1	0.224693597845229	0.994977131413486	0.93760555261493	0.178397872265287	0.679083733641817	0.999889698567854	0.759207680349643
chr1	42459782	42460130	349	+	utr3	PPCS	0.125210926314543	1	0.0750638186872275	1	0.108612093219822	0.994977131413486	0.936741414321641	0.0876206443420689	0.754504063531106	0.999889698567854	0.849120769979573
chr1	42592096	42592195	100	+	exon	CCDC30	0.743577226845911	1	0.63882117675416	1	0.861604261088971	0.994977131413486	0.282928460729919	0.188602135633706	0.621155908857664	0.999889698567854	0.094326325096213
chr1	42682476	42682575	100	+	utr5	YBX1	0.832905911439875	1	0.63569225449082	1	0.247647046597832	0.994977131413486	-0.802366666616133	0.00800682490468975	0.972463941012807	0.999889698567854	-0.810373491520823
chr1	42697254	42700970	3717	+	exon	YBX1	0.00623220960652023	1	0.0297773356277404	1	0.0849636937787617	0.994977131413486	-0.745666968646219	0.00800682490468975	0.972463941012807	0.999889698567854	-0.753673793550908
chr1	42775256	42775502	247	+	utr3	RP5-994D16.12	0.561933378999417	1	0.37624717133031	1	0.430671340646117	0.994977131413486	0.66459470081539	-1.73194079470015	0.727055886069544	NA	2.39653549551554
chr1	42842550	42842898	349	+	exon	ERMAP	0.922370749170014	1	0.891735056170701	1	0.967219681533412	0.994977131413486	-0.49737982429873	-0.637938197870148	0.0479549314612876	0.565768737306065	0.140558373571417
chr1	42842998	42843147	150	+	exon	ERMAP	0.911683971435373	1	0.924553510507146	1	0.578824942240455	0.994977131413486	-0.537566747954068	-0.637938197870148	0.0479549314612876	0.565768737306065	0.100371449916079
chr1	42850988	42851187	200	+	exon	ZNF691	0.628903474268785	1	0.485720147838567	1	0.434276027800088	0.994977131413486	0.364858265573017	-0.104629533865257	0.77109219825648	0.999889698567854	0.469487799438274
chr1	42851534	42851832	299	+	utr3	ZNF691	0.291018832663333	1	0.194223641958185	1	0.141904311019101	0.994977131413486	0.442744557638391	-0.104629533865257	0.77109219825648	0.999889698567854	0.547374091503648
chr1	42974041	42974189	149	+	exon	SLC2A1-AS1	0.237074403076278	1	0.104240352973012	1	0.299137316609665	0.994977131413486	0.776855729856781	-0.627375513343784	0.351339386099545	0.999889698567854	1.40423124320057
chr1	43359209	43359358	150	+	utr5	CDC20	0.217635901958846	1	0.253086899195392	1	0.645796561898064	0.994977131413486	-1.67462932259765	-0.519114646917929	0.0474932770939423	0.563131752957649	-1.15551467567973
chr1	43359985	43360084	100	+	exon	CDC20	0.175827901402216	1	0.236964112759954	1	0.183565941387356	0.994977131413486	-0.901043912634222	-0.519114646917929	0.0474932770939423	0.563131752957649	-0.381929265716292
chr1	43448292	43448391	100	+	exon	SZT2	0.821588669260251	1	0.91707041269091	1	0.940571498933845	0.994977131413486	-0.693960331094278	0.0833744221205289	0.743038630512638	0.999889698567854	-0.777334753214807
chr1	43450456	43451254	799	+	utr3	SZT2	0.648260316464317	1	0.496564509071805	1	0.295748368589752	0.994977131413486	0.357641275614721	0.0833744221205289	0.743038630512638	0.999889698567854	0.274266853494192
chr1	43452301	43452500	200	+	utr3	SZT2	0.453983265259005	1	0.582052711882876	1	0.959485613737776	0.994977131413486	-0.0474170712974375	0.0833744221205289	0.743038630512638	0.999889698567854	-0.130791493417966
chr1	43531009	43545068	14060	+	utr5	PTPRF	0.104152387260554	1	0.138457971197702	1	0.148112784380683	0.994977131413486	-0.613604890573204	-0.352754394490945	0.16069394233613	0.900013489222302	-0.260850496082259
chr1	43590976	43591882	907	+	exon	PTPRF	0.264597429939105	1	0.35665762277457	1	0.36984164543971	0.994977131413486	-0.657615495613458	-0.352754394490945	0.16069394233613	0.900013489222302	-0.304861101122514
chr1	43597885	43598034	150	+	exon	PTPRF	0.540528963833605	1	0.588970768429678	1	0.71944708871645	0.994977131413486	-1.64636557138791	-0.352754394490945	0.16069394233613	0.900013489222302	-1.29361117689696
chr1	43603652	43604051	400	+	exon	PTPRF	0.75507072329541	1	0.985965715969369	1	0.787201166697419	0.994977131413486	-0.556634585678203	-0.352754394490945	0.16069394233613	0.900013489222302	-0.203880191187258
chr1	43606253	43606857	605	+	exon	PTPRF	0.779543232282215	1	0.985096779053623	1	0.859055232558873	0.994977131413486	-0.399029510206573	-0.352754394490945	0.16069394233613	0.900013489222302	-0.0462751157156286
chr1	43622122	43622221	100	+	utr3	PTPRF	0.594198985041538	1	0.791796245407379	1	0.987170351240649	0.995266963030436	-0.806060470105569	-0.352754394490945	0.16069394233613	0.900013489222302	-0.453306075614624
chr1	43667871	43669200	1330	+	exon	KDM4A	0.659769249718301	1	0.888450734192643	1	0.889260598960474	0.994977131413486	-0.0853815546755154	-0.0218183788322891	0.929914092051108	0.999889698567854	-0.0635631758432262
chr1	43671753	43671852	100	+	exon	KDM4A	0.412977898757552	1	0.52743731182106	1	0.80268757131774	0.994977131413486	-0.270060111818682	-0.0218183788322891	0.929914092051108	0.999889698567854	-0.248241732986393
chr1	43704371	43704719	349	+	utr3	KDM4A	0.976086552546181	1	0.762145820534706	1	0.575335264079662	0.994977131413486	0.146947320423271	-0.0218183788322891	0.929914092051108	0.999889698567854	0.16876569925556
chr1	43930167	43930466	300	+	utr3	ST3GAL3	0.241968071500118	1	0.340522692349306	1	0.991596785222359	0.995349871947221	-1.22910193530078	-0.645459245666601	0.0265449837556581	0.409788113758322	-0.583642689634178
chr1	43930766	43931115	350	+	utr3	ST3GAL3	0.661660843108816	1	0.836085302600068	1	0.445703373469099	0.994977131413486	-0.228775257617483	-0.645459245666601	0.0265449837556581	0.409788113758322	0.416683988049118
chr1	43936700	43937143	444	+	utr3	ARTN	0.327996856304029	1	0.195581630077313	1	0.445417709369297	0.994977131413486	-1.1169546553255	-1.70181841953016	1.63874972959396e-05	0.00152942593006564	0.584863764204658
chr1	43947039	43947387	349	+	utr5	IPO13	0.933268861408819	1	0.898887484457731	1	0.982046154012571	0.994977131413486	-0.248214387845342	-0.23806992002035	0.40997662372862	0.999889698567854	-0.010144467824992
chr1	43947537	43949872	2336	+	utr5	IPO13	0.54972009654002	1	0.699034619862068	1	0.887915436167272	0.994977131413486	-0.109790250464282	-0.23806992002035	0.40997662372862	0.999889698567854	0.128279669556069
chr1	43949971	43950121	151	+	exon	IPO13	0.369273509038325	1	0.415509580300343	1	0.678479474742056	0.994977131413486	-0.582044975791519	-0.23806992002035	0.40997662372862	0.999889698567854	-0.343975055771169
chr1	43970050	43970298	249	+	utr5	DPH2	0.586116690686946	1	0.413366218467232	1	0.509579363092018	0.994977131413486	0.13251287422499	0.0803761142880106	0.778819078102993	0.999889698567854	0.0521367599369796
chr1	43972475	43972724	250	+	utr3	DPH2	0.581724054115743	1	0.403421822827145	1	0.457227578521786	0.994977131413486	0.405934787296	0.0803761142880106	0.778819078102993	0.999889698567854	0.32555867300799
chr1	43981403	43981717	315	+	exon	B4GALT2	0.58712285532162	1	0.67675428571555	1	0.953454390620518	0.994977131413486	-1.14800013521598	-0.198551805047315	0.517270623780234	0.999889698567854	-0.949448330168668
chr1	43990326	43990674	349	+	utr3	B4GALT2	0.300514284127964	1	0.199283051575169	1	0.114871445903132	0.994977131413486	0.566792556547329	-0.198551805047315	0.517270623780234	0.999889698567854	0.765344361594644
chr1	43990972	43991120	149	+	utr3	B4GALT2	0.804507797974451	1	0.656189603157897	1	0.430319788202319	0.994977131413486	-0.139835662658999	-0.198551805047315	0.517270623780234	0.999889698567854	0.0587161423883164
chr1	43994885	43994983	99	+	utr3	CCDC24	0.847261212250946	1	0.632889229261095	1	0.730633068478054	0.994977131413486	-0.249532021818874	-0.172633115228631	0.734948285545215	0.999889698567854	-0.0768989065902434
chr1	44213705	44213855	151	+	utr5	DMAP1	0.207247901700016	1	0.214471186453142	1	0.36021666986413	0.994977131413486	-0.984139037528496	-0.0687114738367218	0.786733315847799	0.999889698567854	-0.915427563691775
chr1	44218095	44218394	300	+	exon	DMAP1	0.718277654707017	1	0.493128398605571	1	0.541699496156187	0.994977131413486	0.153645639321395	-0.0687114738367218	0.786733315847799	0.999889698567854	0.222357113158117
chr1	44218712	44219426	715	+	exon	DMAP1	0.0152145720942142	1	0.0207147447097652	1	0.0858660111416769	0.994977131413486	-1.03474473728302	-0.0687114738367218	0.786733315847799	0.999889698567854	-0.966033263446302
chr1	44220216	44220316	101	+	exon	DMAP1	0.931754716435321	1	0.899041501716321	1	0.697268683447818	0.994977131413486	-0.455935519208813	-0.0687114738367218	0.786733315847799	0.999889698567854	-0.387224045372092
chr1	44412032	44412232	201	+	utr5	RNF220	0.847832878150499	1	0.615164805043726	1	0.604080901403062	0.994977131413486	-0.00597829324151247	-0.147028134447107	0.553366535533019	0.999889698567854	0.141049841205595
chr1	44412431	44419308	6878	+	exon	RNF220	0.943507311512093	1	0.801007425678089	1	0.692973692542129	0.994977131413486	-0.0900817723878396	-0.147028134447107	0.553366535533019	0.999889698567854	0.0569463620592674
chr1	44635550	44636162	613	+	utr3	RNF220	0.0141837202883893	1	0.0324743508697574	1	0.111726654751189	0.994977131413486	-0.952900475645507	-0.147028134447107	0.553366535533019	0.999889698567854	-0.8058723411984
chr1	44701015	44723892	22878	+	utr3	C1orf228	0.787865759889239	1	0.568863560263593	1	0.51663911456072	0.994977131413486	0.518914220086455	0.109932013853192	0.662252737852695	0.999889698567854	0.408982206233263
chr1	44724584	44725542	959	+	utr3	C1orf228	0.270081237785655	1	0.442004986355321	1	0.70154402244248	0.994977131413486	-0.141102249852191	0.109932013853192	0.662252737852695	0.999889698567854	-0.251034263705383
chr1	44762604	44767368	4765	+	utr3	KIF2C	0.443013945820261	1	0.651423719894224	1	0.720610010856696	0.994977131413486	-0.208897989246979	-0.0183625281170245	0.942811001221735	0.999889698567854	-0.190535461129954
chr1	44778030	44778130	101	+	exon	RPS8	0.0597267565356856	1	0.133994889085944	1	0.266109325486167	0.994977131413486	-0.069430339163018	0.444322195758078	0.0687030752034656	0.664258460201745	-0.513752534921096
chr1	44813652	44813999	348	+	utr3	BTBD19	0.371878165154389	1	0.419820147984081	1	0.855669689366062	0.994977131413486	-1.52162835063397	-0.360460505195454	0.297091828094417	0.999889698567854	-1.16116784543852
chr1	45012848	45012995	148	+	exon	UROD	0.61335701861123	1	0.414870978348056	1	0.53004346398927	0.994977131413486	-0.234751808529542	-0.438214957337187	0.180217196835197	0.928155250314766	0.203463148807646
chr1	45015378	45015476	99	+	utr3	UROD	0.573195230875868	1	0.714156829837223	1	0.979707284393234	0.994977131413486	-0.738660929070829	-0.438214957337187	0.180217196835197	0.928155250314766	-0.300445971733642
chr1	45326954	45327152	199	+	utr5	HPDL	0.223833876441397	1	0.117421135851932	1	0.198278993407388	0.994977131413486	0.20277051377673	-0.0463892178557144	0.922916940203547	0.999889698567854	0.249159731632444
chr1	45327645	45328040	396	+	exon	HPDL	0.830180592337801	1	0.975268920104673	1	0.389771452654563	0.994977131413486	0.117318118057395	-0.0463892178557144	0.922916940203547	0.999889698567854	0.163707335913109
chr1	45328138	45328434	297	+	utr3	HPDL	0.571399813472233	1	0.460940707477411	1	0.094483255620401	0.994977131413486	0.411335750110722	-0.0463892178557144	0.922916940203547	0.999889698567854	0.457724967966437
chr1	45343128	45343477	350	+	exon	TOE1	0.378098979898707	1	0.267916068982465	1	0.224858808969381	0.994977131413486	0.394357706767887	-0.0284556857706457	0.936450705362636	0.999889698567854	0.422813392538533
chr1	45508936	45509236	301	+	utr3	MMACHC	0.673249094926091	1	0.53128433513197	1	0.475697347395196	0.994977131413486	-0.166325446139289	-0.351679677244549	0.220920907283809	0.965159305543718	0.185354231105259
chr1	45550890	45551038	149	+	utr5	AKR1A1	0.350407738255996	1	0.453157783886562	1	0.831308774556878	0.994977131413486	-0.726309061153662	-0.192858996667888	0.449088856019528	0.999889698567854	-0.533450064485774
chr1	45584020	45584170	151	+	utr5	NASP	0.921423910535167	1	0.828202755980739	1	0.782587818774556	0.994977131413486	-0.287649473864436	-0.0876962188895989	0.717484681290117	0.999889698567854	-0.199953254974837
chr1	45606680	45607917	1238	+	utr3	NASP	0.720160837301477	1	0.972234898066087	1	0.893970934772488	0.994977131413486	-0.0832805459313863	-0.0876962188895989	0.717484681290117	0.999889698567854	0.00441567295821259
chr1	45608066	45608165	100	+	utr3	NASP	0.993810814010448	1	0.805857222246402	1	0.717121736680058	0.994977131413486	0.254281459235363	-0.0876962188895989	0.717484681290117	0.999889698567854	0.341977678124962
chr1	45617441	45618109	669	+	exon	NASP	0.0445269198085591	1	0.0872541310075427	1	0.313270023054936	0.994977131413486	-0.797264517638265	-0.0876962188895989	0.717484681290117	0.999889698567854	-0.709568298748666
chr1	45618606	45618755	150	+	utr3	NASP	0.346899778832219	1	0.258151853790635	1	0.104623112398974	0.994977131413486	0.805008590785767	-0.0876962188895989	0.717484681290117	0.999889698567854	0.892704809675366
chr1	45693896	45694045	150	+	utr3	TMEM69	0.733789888417742	1	0.539833907310907	1	0.365867455192907	0.994977131413486	0.128594641899827	-0.0246434124899899	0.934195888045763	0.999889698567854	0.153238054389817
chr1	46034778	46036074	1297	+	utr3	MAST2	0.792872017345003	1	0.958751400246628	1	0.897956663948625	0.994977131413486	0.632498401806697	0.693672885286296	0.00716881010104794	0.179327830105769	-0.0611744834795988
chr1	46219896	46220188	293	+	exon	LURAP1	0.933721387632229	1	0.927270112812873	1	0.884660259264681	0.994977131413486	0.149455627616436	-0.242604027650491	0.841033703856449	0.999889698567854	0.392059655266927
chr1	46303728	46309105	5378	+	utr5	UQCRH	0.489334292292177	1	0.326846689292296	1	0.518479858066711	0.994977131413486	0.394591378390605	0.2663952564048	0.25999819345519	0.994676469211461	0.128196121985805
chr1	46344915	46345065	151	+	utr3	NSUN4	0.88139808472499	1	0.689219613626694	1	0.777969893819695	0.994977131413486	0.152005927722936	0.206026424731612	0.414712431512818	0.999889698567854	-0.0540204970086757
chr1	46361666	46361964	299	+	utr3	NSUN4	0.68379590429318	1	0.501049568151478	1	0.519090169648584	0.994977131413486	0.62488811055468	0.206026424731612	0.414712431512818	0.999889698567854	0.418861685823068
chr1	46410244	46410343	100	+	exon	FAAH	0.689453870591824	1	0.821897699863251	1	0.677932301312546	0.994977131413486	0.259745659121429	0.352527630767663	0.203452602154016	0.959090912180765	-0.0927819716462337
chr1	46413452	46413798	347	+	utr3	FAAH	0.248413386636947	1	0.385721955810616	1	0.521513839139916	0.994977131413486	0.10879357234858	0.352527630767663	0.203452602154016	0.959090912180765	-0.243734058419083
chr1	47333947	47334047	101	+	exon	CMPK1	0.312717562268085	1	0.315441842508992	1	0.348129033954807	0.994977131413486	-1.63828789908763	-0.0429079980693812	0.866326347001128	0.999889698567854	-1.59537990101825
chr1	47436912	47437011	100	+	utr5	FOXD2	0.387924164958139	1	0.286933484230151	1	0.223483984078894	0.994977131413486	-0.932976297272242	-0.041814644087214	0.940775878148319	0.999889698567854	-0.891161653185027
chr1	47439697	47439895	199	+	utr3	FOXD2	0.949261166060818	1	0.681129770518661	1	0.461005495570215	0.994977131413486	-0.00422573600694715	-0.041814644087214	0.940775878148319	0.999889698567854	0.0375889080802669
chr1	50968818	50969461	644	+	utr5	CDKN2C	0.795128962528209	1	0.955155845704381	1	0.779371867930784	0.994977131413486	-0.602903451549379	-0.297760608105945	0.223313874706761	0.966482826411103	-0.305142843443434
chr1	50969610	50970050	441	+	utr5	CDKN2C	0.998770154685295	1	0.751266374365761	1	0.617173164995139	0.994977131413486	0.0693563457617127	-0.297760608105945	0.223313874706761	0.966482826411103	0.367116953867658
chr1	50970297	50974286	3990	+	utr3	CDKN2C	0.486351090646041	1	0.346191454521698	1	0.429913148075118	0.994977131413486	0.106226565525366	-0.297760608105945	0.223313874706761	0.966482826411103	0.403987173631311
chr1	51270102	51271275	1174	+	exon	RNF11	0.413352648623976	1	0.255644972571743	1	0.57651600811331	0.994977131413486	0.768797306349489	0.276282773249369	0.313231878667345	0.999889698567854	0.49251453310012
chr1	51729848	51729998	151	+	utr5	OSBPL9	0.807180898149041	1	0.669684400332922	1	0.938235682076188	0.994977131413486	-0.156335260805307	0.104053993850955	0.67345378762087	0.999889698567854	-0.260389254656262
chr1	52033486	52033724	239	+	exon	RP11-91A18.4	0.621508935836123	1	0.676713385304719	1	0.860388383412975	0.994977131413486	-1.6760758204968	0.0705966308108995	0.942235839706847	0.999889698567854	-1.7466724513077
chr1	52237711	52237860	150	+	exon	ZFYVE9	0.414142408583357	1	0.291042790817968	1	0.463190681507706	0.994977131413486	0.491999835335733	-0.057999296590067	0.900516246444021	0.999889698567854	0.5499991319258
chr1	52238654	52238753	100	+	exon	ZFYVE9	0.961516521024164	1	0.924867761652484	1	0.933074219758206	0.994977131413486	0.696736601583433	-0.057999296590067	0.900516246444021	0.999889698567854	0.7547358981735
chr1	52412587	52416720	4134	+	utr3	PRPF38A	0.12704872344111	1	0.204375474715709	1	0.171256198668438	0.994977131413486	-0.556003818981553	0.153350303430598	0.552244500318329	0.999889698567854	-0.709354122412152
chr1	52417812	52418011	200	+	utr3	PRPF38A	0.583494108266515	1	0.386733020744543	1	0.562000438035228	0.994977131413486	0.644126218814358	0.153350303430598	0.552244500318329	0.999889698567854	0.49077591538376
chr1	52602471	52606707	4237	+	exon	GPX7	0.624446032199276	1	0.4372119629921	1	0.190503484709722	0.994977131413486	-0.313675668093821	-0.110697341219565	0.670288215425186	0.999889698567854	-0.202978326874256
chr1	52608305	52608455	151	+	utr3	GPX7	0.845733220907348	1	0.901770203067704	1	0.885180236393935	0.994977131413486	-0.211338874539366	-0.110697341219565	0.670288215425186	0.999889698567854	-0.100641533319801
chr1	52608653	52608802	150	+	utr3	GPX7	0.315958319157176	1	0.198521332853379	1	0.173478820703058	0.994977131413486	0.680151476757525	-0.110697341219565	0.670288215425186	0.999889698567854	0.79084881797709
chr1	52668552	52669093	542	+	exon	FAM159A	0.652828253120566	1	0.373116931101784	1	0.0184617775367437	0.994977131413486	-0.18227946034354	-0.686617798352217	0.0971202135585549	0.763084355337882	0.504338338008677
chr1	52771087	52771237	151	+	exon	ZYG11B	0.910488642526057	1	0.790742392691463	1	0.898413630129608	0.994977131413486	0.706328967316937	-0.0215017689375669	0.945405319332189	0.999889698567854	0.727830736254503
chr1	52771487	52771687	201	+	exon	ZYG11B	0.129641367891063	1	0.0649056358633112	1	0.124417542466009	0.994977131413486	1.2011166087346	-0.0215017689375669	0.945405319332189	0.999889698567854	1.22261837767216
chr1	52994962	52995111	150	+	utr3	SCP2	0.504182530749396	1	0.408135380856551	1	0.563855528030505	0.994977131413486	0.32403424721229	0.0622051309558399	0.810320902912147	0.999889698567854	0.26182911625645
chr1	52995658	52995758	101	+	utr3	SCP2	0.658396821303555	1	0.661755086640901	1	0.84079389794351	0.994977131413486	0.583627427706491	0.0622051309558399	0.810320902912147	0.999889698567854	0.521422296750651
chr1	52995857	52996026	170	+	utr3	SCP2	0.350781422082571	1	0.203563533241359	1	0.306131201889321	0.994977131413486	0.793749064170013	0.0622051309558399	0.810320902912147	0.999889698567854	0.731543933214173
chr1	53210076	53210275	200	+	utr3	CPT2	0.593620512881503	1	0.417901447733569	1	0.419030655992579	0.994977131413486	0.12622746964962	-0.0107527995112736	0.969193761921414	0.999889698567854	0.136980269160894
chr1	53210524	53210674	151	+	utr3	CPT2	0.541825911611167	1	0.727394013019901	1	0.91140606884335	0.994977131413486	-0.0233847277817275	-0.0107527995112736	0.969193761921414	0.999889698567854	-0.0126319282704539
chr1	53210873	53211122	250	+	utr3	CPT2	0.558686554973384	1	0.770616165135488	1	0.994703096111604	0.996231560972274	-0.0803543404306829	-0.0107527995112736	0.969193761921414	0.999889698567854	-0.0696015409194093
chr1	53212804	53213451	648	+	utr3	CPT2	0.996186867664798	1	0.81646437384595	1	0.499151717963268	0.994977131413486	0.0186824509627732	-0.0107527995112736	0.969193761921414	0.999889698567854	0.0294352504740468
chr1	53952097	53952195	99	+	exon	LRRC42	0.983194236887861	1	0.846020631678759	1	0.930144173132785	0.994977131413486	-0.0754722957463094	-0.0644220876053357	0.834114340585026	0.999889698567854	-0.0110502081409738
chr1	53966343	53967873	1531	+	exon	LRRC42	0.788244488198427	1	0.987340714512268	1	0.887592853721851	0.994977131413486	0.145228147158085	-0.0644220876053357	0.834114340585026	0.999889698567854	0.20965023476342
chr1	54096378	54096827	450	+	utr3	TCEANC2	0.751547597433584	1	0.962107484773893	1	0.98737585443783	0.995266963030436	0.49836754619784	0.26204395268252	0.295937651777798	0.999889698567854	0.23632359351532
chr1	54098972	54099072	101	+	utr3	TCEANC2	0.617459106688257	1	0.703900684044959	1	0.748449868243763	0.994977131413486	0.406344697633024	0.26204395268252	0.295937651777798	0.999889698567854	0.144300744950504
chr1	54200257	54200507	251	+	utr5	MRPL37	0.111061743667618	1	0.144973083478808	1	0.258220861406573	0.994977131413486	-1.2440008501173	-0.150366934183947	0.535641178605037	0.999889698567854	-1.09363391593335
chr1	54216217	54216317	101	+	exon	MRPL37	0.875568042969576	1	0.661851026135862	1	0.492980362432781	0.994977131413486	0.268244561738098	-0.150366934183947	0.535641178605037	0.999889698567854	0.418611495922045
chr1	54741459	54742308	850	+	utr3	MROH7-TTC4	0.278379735548899	1	0.191514866393124	1	0.1125648183244	0.994977131413486	0.701843644221482	NA	NA	NA	NA
chr1	54886971	54887714	744	+	exon	RP11-67L3.4	0.583398033837829	1	0.67411103900915	1	0.963982212194	0.994977131413486	-0.902890583925824	-1.27701634433578	0.73501975792683	NA	0.374125760409956
chr1	61088233	61088582	350	+	utr5	NFIA	0.151934131324805	1	0.0780967925272247	1	0.276444921914468	0.994977131413486	0.964931633224135	0.121484334624323	0.678676603426093	0.999889698567854	0.843447298599812
chr1	62444883	62445081	199	+	exon	USP1	0.341653244256369	1	0.216460712523265	1	0.442415979367379	0.994977131413486	0.6782672168488	0.0820168350428246	0.734191214368675	0.999889698567854	0.596250381805975
chr1	62816723	62819116	2394	+	exon	ATG4C	0.48590753453262	1	0.320339705496103	1	0.52139126509255	0.994977131413486	0.64443433974678	-0.0130969777198278	0.966405605023292	0.999889698567854	0.657531317466608
chr1	63370922	63371022	101	+	utr5	ALG6	0.947603693554745	1	0.787702188499193	1	0.795430638724308	0.994977131413486	0.302806720112707	0.151774347537446	0.601236950518706	0.999889698567854	0.151032372575262
chr1	63593475	63593625	151	+	utr5	PGM1	0.98823033978096	1	0.847716044780524	1	0.777005229702414	0.994977131413486	-1.08283763420311	-0.231496293767307	0.428249781461534	0.999889698567854	-0.851341340435807
chr1	63659696	63659896	201	+	utr3	PGM1	0.523159797903572	1	0.690614745678778	1	0.540598315181016	0.994977131413486	-0.130037465692272	-0.231496293767307	0.428249781461534	0.999889698567854	0.101458828075035
chr1	64691559	64691659	101	+	utr3	CACHD1	0.848504654098126	1	0.729961911372357	1	0.877393145420894	0.994977131413486	-2.06049360267628	-2.11425064859616	1.76148780477624e-06	0.000228101661419743	0.0537570459198813
chr1	64691809	64691959	151	+	utr3	CACHD1	0.130886637143113	1	0.0524982682080843	1	0.0976189316302524	0.994977131413486	-1.77775814099651	-2.11425064859616	1.76148780477624e-06	0.000228101661419743	0.33649250759965
chr1	64777776	64778025	250	+	exon	RAVER2	0.310890633719563	1	0.177460109549156	1	0.398763729226999	0.994977131413486	0.753737762573615	0.204286982807192	0.508977759692685	0.999889698567854	0.549450779766424
chr1	64832934	64833083	150	+	utr3	RAVER2	0.646101610238881	1	0.44428989762616	1	0.662299353439675	0.994977131413486	0.595225598671847	0.204286982807192	0.508977759692685	0.999889698567854	0.390938615864655
chr1	65392498	65392746	249	+	exon	DNAJC6	0.277198091491516	1	0.237528646260516	1	0.344896981541887	0.994977131413486	-0.318655003523097	-0.278145525432309	0.465292110551958	0.999889698567854	-0.0405094780907872
chr1	65432367	65432466	100	+	utr3	LEPROT	0.81346717320065	1	0.622903302563939	1	0.740066274130695	0.994977131413486	0.136610817669326	-0.106828667284673	0.680441925165823	0.999889698567854	0.243439484953999
chr1	65434960	65435060	101	+	utr3	LEPROT	0.402136791152624	1	0.244399029896888	1	0.306296564487712	0.994977131413486	0.750212930902173	-0.106828667284673	0.680441925165823	0.999889698567854	0.857041598186847
chr1	66372381	66372930	550	+	utr3	PDE4B	0.476413209123156	1	0.364207907537315	1	0.519991635832761	0.994977131413486	-0.255802330137268	-0.707442325450239	0.0922058022314319	0.749075504730866	0.451639995312971
chr1	66984583	66984882	300	+	exon	MIER1	0.0360473725516011	1	0.0140854739285737	1	0.0682857213108513	0.994977131413486	1.07084652344521	0.0560132088364098	0.832257557438106	0.999889698567854	1.0148333146088
chr1	67687846	67687993	148	+	utr3	GADD45A	0.297517527541899	1	0.192033870141692	1	0.315504541624736	0.994977131413486	0.157254879921478	-0.644924523815294	0.392041329064541	0.999889698567854	0.802179403736772
chr1	70221670	70221819	150	+	exon	SRSF11	0.413968528025605	1	0.50703619992799	1	0.424119666262148	0.994977131413486	-0.19437752329672	0.419741130350742	0.0653490124566716	0.648272675144005	-0.614118653647462
chr1	70246810	70247119	310	+	exon	SRSF11	0.0151392110526544	1	0.0430449136326263	1	0.0801654101480263	0.994977131413486	-0.404167341462095	0.419741130350742	0.0653490124566716	0.648272675144005	-0.823908471812836
chr1	70250357	70250809	453	+	utr3	SRSF11	0.338658836974194	1	0.242898041358483	1	0.338132191201459	0.994977131413486	0.804822542448837	0.419741130350742	0.0653490124566716	0.648272675144005	0.385081412098095
chr1	70354903	70355000	98	+	utr5	HHLA3	0.439556976621476	1	0.491254493965064	1	0.529618724687079	0.994977131413486	-0.630290413899692	-0.00197375933056221	0.995347767565207	0.999889698567854	-0.62831665456913
chr1	70367714	70367861	148	+	utr3	HHLA3	0.653226254159651	1	0.807442993588197	1	0.823117099393055	0.994977131413486	0.0421475610035021	-0.00197375933056221	0.995347767565207	0.999889698567854	0.0441213203340643
chr1	74233887	74234036	150	+	exon	FPGT	0.535072904884208	1	0.332535117161748	1	0.690640259244112	0.994977131413486	1.9152697551601	0.531509046742749	0.0994873145634282	0.768685853913688	1.38376070841735
chr1	74733202	74733301	100	+	utr5	TYW3	0.407759906764538	1	0.499257951975402	1	0.681069861877706	0.994977131413486	-0.083819113490643	0.123173742237407	0.646283787205293	0.999889698567854	-0.20699285572805
chr1	74763998	74764098	101	+	exon	TYW3	0.174924908357405	1	0.0752308491304921	1	0.16004311920921	0.994977131413486	0.950040849371988	0.123173742237407	0.646283787205293	0.999889698567854	0.826867107134581
chr1	75724447	75724546	100	+	utr5	ACADM	0.697504831993375	1	0.619744109919905	1	0.805901662181359	0.994977131413486	-1.19943987227754	0.0773068254429992	0.751372329339358	0.999889698567854	-1.27674669772054
chr1	75724746	75728416	3671	+	utr5	ACADM	0.30826531991031	1	0.444929678568303	1	0.359093364681938	0.994977131413486	-0.0237803954895197	0.0773068254429992	0.751372329339358	0.999889698567854	-0.101087220932519
chr1	75786770	75786869	100	+	exon	RABGGTB	0.0342360867514233	1	0.00946324803699261	1	0.01717921368836	0.994977131413486	1.34929781949998	0.146450618048017	0.568638189119413	0.999889698567854	1.20284720145197
chr1	76699989	76700089	101	+	exon	TPI1P1	0.126352616314285	1	0.167902035145894	1	0.0475011152735788	0.994977131413486	-1.28257430233838	-0.436472376204144	0.111908578749121	0.803129145515427	-0.84610192613424
chr1	77926872	77929494	2623	+	exon	NEXN	0.232875720028748	1	0.309166762357218	1	0.495133558937493	0.994977131413486	-1.05023366725444	-0.749646786244846	0.00904009523146611	0.210443547955065	-0.300586881009598
chr1	77933392	77935984	2593	+	exon	NEXN	0.609073729664062	1	0.767172016146473	1	0.930014451829199	0.994977131413486	-0.607342924577134	-0.749646786244846	0.00904009523146611	0.210443547955065	0.142303861667712
chr1	77942198	77942699	502	+	exon	NEXN	0.581145129393423	1	0.723207857070921	1	0.799458917238878	0.994977131413486	-0.829270189432612	-0.749646786244846	0.00904009523146611	0.210443547955065	-0.0796234031877657
chr1	78005004	78005204	201	+	utr5	DNAJB4	0.0145953621537584	1	0.00364167447833423	1	0.0336962535883585	0.994977131413486	1.49349758006965	0.207871678156129	0.437532060552205	0.999889698567854	1.28562590191352
chr1	78005303	78013530	8228	+	exon	DNAJB4	0.0400891492983189	1	0.0229793414204075	1	0.0630539857888306	0.994977131413486	0.961120529971711	0.207871678156129	0.437532060552205	0.999889698567854	0.753248851815582
chr1	78016073	78016322	250	+	utr3	DNAJB4	0.103092967531911	1	0.0494226715676425	1	0.0937707663926858	0.994977131413486	1.10940901565594	0.207871678156129	0.437532060552205	0.999889698567854	0.901537337499806
chr1	78750015	78750114	100	+	exon	RP4-641G12.4	0.666100699129478	1	0.686862012912576	1	0.555896397202006	0.994977131413486	-0.910637183891044	-0.505283475324997	0.333073242758352	0.999889698567854	-0.405353708566046
chr1	81943218	81943615	398	+	exon	ADGRL2	0.332465288538418	1	0.202889413113193	1	0.591011077122857	0.994977131413486	0.0701097284306056	-0.542623422268935	0.0291948675346264	0.432991023944112	0.612733150699541
chr1	81990448	81990995	548	+	utr3	ADGRL2	0.240594235514822	1	0.166308086858064	1	0.233444573141521	0.994977131413486	0.0433378518265997	-0.542623422268935	0.0291948675346264	0.432991023944112	0.585961274095535
chr1	84078212	84078361	150	+	utr5	PRKACB	0.656984661531451	1	0.554796943229185	1	0.568963995401906	0.994977131413486	-1.29267693667331	0.174178745115181	0.587418748005826	0.999889698567854	-1.46685568178849
chr1	84479308	84479456	149	+	exon	RPF1	0.359897726423118	1	0.457487565683571	1	0.764256377350306	0.994977131413486	0.153488507142665	0.166391262789217	0.53976326239519	0.999889698567854	-0.0129027556465516
chr1	86914698	86915147	450	+	utr5	HS2ST1	0.896947457249776	1	0.761582416982562	1	0.941885982954951	0.994977131413486	-0.0437267360297152	0.0363984110449346	0.89920997682076	0.999889698567854	-0.0801251470746498
chr1	87104614	87104764	151	+	utr3	HS2ST1	0.106168735519282	1	0.0489235526144339	1	0.1647503777836	0.994977131413486	0.988396806986863	0.0363984110449346	0.89920997682076	0.999889698567854	0.951998395941928
chr1	87132620	87132720	101	+	exon	LINC01140	0.965153921140814	1	0.953326634095214	1	0.932501298452241	0.994977131413486	0.022995754244062	-0.0505142778557135	0.893778849114328	0.999889698567854	0.0735100320997755
chr1	87132919	87133018	100	+	exon	LINC01140	0.572245458731053	1	0.40838168739451	1	0.654923388416631	0.994977131413486	0.455716527067728	-0.0505142778557135	0.893778849114328	0.999889698567854	0.506230804923441
chr1	87134013	87134362	350	+	exon	LINC01140	0.617066886932477	1	0.410498266237962	1	0.534850568832784	0.994977131413486	0.585371863906191	-0.0505142778557135	0.893778849114328	0.999889698567854	0.635886141761905
chr1	87328717	87328817	101	+	utr5	LMO4	1	1	0.370467359035293	1	0.658039466617261	0.994977131413486	-2.38983236344144	-0.0262765033928214	0.915917688146611	0.999889698567854	-2.36355586004862
chr1	87328917	87329216	300	+	utr5	LMO4	0.470308637204492	1	0.647766545805284	1	0.904438649149888	0.994977131413486	-0.422701878408172	-0.0262765033928214	0.915917688146611	0.999889698567854	-0.396425375015351
chr1	87344935	87345085	151	+	utr3	LMO4	0.0495321819166011	1	0.0284470292278605	1	0.0254973732122594	0.994977131413486	0.937770364006139	-0.0262765033928214	0.915917688146611	0.999889698567854	0.964046867398961
chr1	88684322	88684422	101	+	utr5	PKN2	0.681504053795693	1	0.6826932594756	1	0.800106357570043	0.994977131413486	-0.849176458389928	0.119878298976535	0.673144168543965	0.999889698567854	-0.969054757366462
chr1	88684572	88741181	56610	+	utr5	PKN2	0.402647371016443	1	0.261155339684105	1	0.519221790288233	0.994977131413486	0.90616714120637	0.119878298976535	0.673144168543965	0.999889698567854	0.786288842229835
chr1	88833120	88833557	438	+	utr3	PKN2	0.161822577396813	1	0.0873720657302945	1	0.24727416728456	0.994977131413486	0.907067867426691	0.119878298976535	0.673144168543965	0.999889698567854	0.787189568450156
chr1	89582742	89582892	151	+	exon	LRRC8B	0.912716543072955	1	0.762043114464311	1	0.982725038656281	0.994977131413486	0.187178418323065	0.0697988143880705	0.796419976375126	0.999889698567854	0.117379603934995
chr1	89582992	89583342	351	+	exon	LRRC8B	0.833467566236819	1	0.627372874840218	1	0.795247396940113	0.994977131413486	0.127140518676375	0.0697988143880705	0.796419976375126	0.999889698567854	0.0573417042883042
chr1	89583741	89583941	201	+	utr3	LRRC8B	0.645288301028241	1	0.446338776064911	1	0.521828505960592	0.994977131413486	0.977306339943014	0.0697988143880705	0.796419976375126	0.999889698567854	0.907507525554944
chr1	89584140	89584640	501	+	utr3	LRRC8B	0.223677068754238	1	0.136886389330909	1	0.30234176535814	0.994977131413486	0.937850098820327	0.0697988143880705	0.796419976375126	0.999889698567854	0.868051284432257
chr1	89592970	89593120	151	+	utr3	LRRC8B	0.717979115493222	1	0.532227549754358	1	0.571099479594117	0.994977131413486	0.513928092119858	0.0697988143880705	0.796419976375126	0.999889698567854	0.444129277731788
chr1	89712844	89713144	301	+	exon	LRRC8C	0.431344436503197	1	0.281677335057123	1	0.49406600468707	0.994977131413486	0.0868247350882416	-0.299847562438416	0.208526776731879	0.961510807811415	0.386672297526658
chr1	89713393	89713543	151	+	exon	LRRC8C	0.0506995565944471	1	0.0261811422880718	1	0.0440103702130654	0.994977131413486	0.785154350022019	-0.299847562438416	0.208526776731879	0.961510807811415	1.08500191246044
chr1	89713742	89713892	151	+	exon	LRRC8C	0.0358693526750942	1	0.0182466596624993	1	0.0807148001176118	0.994977131413486	0.637844525384991	-0.299847562438416	0.208526776731879	0.961510807811415	0.937692087823407
chr1	89714391	89714490	100	+	exon	LRRC8C	0.0449479076069501	1	0.0207802242389767	1	0.0644109346713197	0.994977131413486	0.531667842759735	-0.299847562438416	0.208526776731879	0.961510807811415	0.831515405198152
chr1	89714590	89714989	400	+	utr3	LRRC8C	0.0341642389778195	1	0.0212602184443349	1	0.0616606992391816	0.994977131413486	0.709690801118495	-0.299847562438416	0.208526776731879	0.961510807811415	1.00953836355691
chr1	89762064	89762363	300	+	exon	LRRC8C	0.610773184359345	1	0.42576241410156	1	0.63767379308103	0.994977131413486	0.72403763840421	-0.299847562438416	0.208526776731879	0.961510807811415	1.02388520084263
chr1	89933146	89933443	298	+	utr3	RP11-302M6.4	0.582601575435146	1	0.795511956342836	1	0.857010562962211	0.994977131413486	0.190169978364816	NA	NA	NA	NA
chr1	89933691	89934087	397	+	exon	LRRC8D	0.734397155320613	1	0.552362011349445	1	0.552994170277738	0.994977131413486	0.511052112984518	0.316998730430331	0.20946431888805	0.961510807811415	0.194053382554187
chr1	89934383	89935175	793	+	exon	LRRC8D	0.633984288565842	1	0.470892321834947	1	0.391472753326343	0.994977131413486	0.787680183033462	0.316998730430331	0.20946431888805	0.961510807811415	0.470681452603131
chr1	89935324	89935769	446	+	utr3	LRRC8D	0.605216796817532	1	0.445423492662876	1	0.320772005819504	0.994977131413486	0.553388440485372	0.316998730430331	0.20946431888805	0.961510807811415	0.236389710055041
chr1	90027394	90027693	300	+	utr3	ZNF326	0.867145002090349	1	0.702203623430535	1	0.591633404343043	0.994977131413486	0.289361986508011	0.242858282289422	0.319943922688735	0.999889698567854	0.046503704218589
chr1	91520275	91524332	4058	+	exon	CDC7	0.136719145840667	1	0.079632578227006	1	0.0809762758881432	0.994977131413486	1.12398237370205	0.387246578455527	0.11356852524818	0.805279354762849	0.736735795246525
chr1	92176904	92177499	596	+	utr3	BTBD8	0.695022420422493	1	0.538048901425799	1	0.744937938331764	0.994977131413486	0.869048216768884	0.174061675710875	0.755936157259771	0.999889698567854	0.694986541058009
chr1	92180417	92180584	168	+	utr3	BTBD8	0.51265444957578	1	0.353462309647525	1	0.454708186333941	0.994977131413486	1.98929736096633	0.174061675710875	0.755936157259771	0.999889698567854	1.81523568525546
chr1	92182211	92182410	200	+	utr3	BTBD8	0.280935285740724	1	0.146559894982726	1	0.283202155051524	0.994977131413486	1.16601872739369	0.174061675710875	0.755936157259771	0.999889698567854	0.991957051682812
chr1	92388513	92388663	151	+	utr3	RPAP2	0.830167780578162	1	0.614743094178428	1	0.728533607039294	0.994977131413486	0.298935371264689	0.405018974028775	0.136114789712446	0.855372256006115	-0.106083602764086
chr1	92840599	92841824	1226	+	exon	SNORA66	0.115055210370276	1	0.257055762054314	1	0.406146162420288	0.994977131413486	0.249088046244778	1.44839592406104	0.1349229783537	0.85406351826603	-1.19930787781626
chr1	93079285	93079483	199	+	utr5	MTF2	0.909757667051454	1	0.930739496992255	1	0.797948938030896	0.994977131413486	0.18262332031532	0.328702380312268	0.251924483727847	0.993550440487959	-0.146079059996948
chr1	93136698	93137145	448	+	utr3	MTF2	0.522190243759106	1	0.338542243176497	1	0.670170110790332	0.994977131413486	0.62554253037816	0.328702380312268	0.251924483727847	0.993550440487959	0.296840150065893
chr1	93180218	93180567	350	+	utr5	CCDC18	0.221605580382384	1	0.277008976993136	1	0.290229397466317	0.994977131413486	-0.889278378531392	0.101458753577442	0.700013465475723	0.999889698567854	-0.990737132108835
chr1	93180716	93180866	151	+	utr5	CCDC18	0.500837002120398	1	0.554119504655092	1	0.890334338892915	0.994977131413486	-0.576098194799656	0.101458753577442	0.700013465475723	0.999889698567854	-0.677556948377098
chr1	93270633	93270733	101	+	exon	CCDC18	0.509969090568253	1	0.397191552636427	1	0.359640800868535	0.994977131413486	0.722863272122902	0.101458753577442	0.700013465475723	0.999889698567854	0.62140451854546
chr1	93346238	93346788	551	+	utr5	DR1	0.43048576183736	1	0.268748177192996	1	0.523507291574261	0.994977131413486	0.251523218443415	0.0990610720668632	0.678036853131455	0.999889698567854	0.152462146376552
chr1	93551013	93551113	101	+	exon	FNBP1L	0.735590698813113	1	0.745523919044142	1	0.728190417676945	0.994977131413486	-0.2882518099268	-0.490992758339177	0.178182996714094	0.926776782040785	0.202740948412377
chr1	93553112	93553212	101	+	utr3	FNBP1L	0.365327189970206	1	0.222937094243542	1	0.331223736970942	0.994977131413486	-0.0689897897736847	-0.490992758339177	0.178182996714094	0.926776782040785	0.422002968565492
chr1	93847566	93847664	99	+	exon	RP4-561L24.3	1	1	0.999635261163057	1	NA	NA	-0.0455337636276062	0.285564469185047	0.841408843732213	NA	-0.331098232812653
chr1	93848007	93848106	100	+	exon	RP4-561L24.3	0.692145387342303	1	0.684565162618661	1	0.788881153449592	0.994977131413486	-0.0747035017548909	0.285564469185047	0.841408843732213	NA	-0.360267970939938
chr1	94928112	94928353	242	+	exon	RP4-639F20.1	0.681822710830913	1	0.462318536567658	1	0.532887163457694	0.994977131413486	0.782118650164062	0.0181956760132844	0.968622646663945	0.999889698567854	0.763922974150778
chr1	95244298	95244646	349	+	utr3	TMEM56-RWDD3	0.493625986541518	1	0.331618797456699	1	0.432764414274015	0.994977131413486	0.440667135138954	0.137142365169296	0.924973877091636	NA	0.303524769969658
chr1	100082081	100082380	300	+	utr3	MFSD14A	0.0418659674210474	1	0.0204999179586718	1	0.0842943432118657	0.994977131413486	1.06748901376322	0.151367870096395	0.555535337834568	0.999889698567854	0.916121143666827
chr1	100133200	100133299	100	+	utr5	TRMT13	0.633071401473342	1	0.515010582310992	1	0.676722661379946	0.994977131413486	0.594379871890905	0.558327118153762	0.0558130372330739	0.604095192539882	0.0360527537371429
chr1	100148009	100148108	100	+	exon	TRMT13	0.58248454247453	1	0.415759577924028	1	0.435967949659025	0.994977131413486	0.979911236983559	0.558327118153762	0.0558130372330739	0.604095192539882	0.421584118829797
chr1	100352855	100352954	100	+	utr5	CDC14A	0.360579260266391	1	0.196617502073119	1	0.374158492517504	0.994977131413486	-0.0982528440192015	0.103157158320693	0.734855578807291	0.999889698567854	-0.201410002339894
chr1	101086919	101087069	151	+	exon	RP11-421L21.3	0.112599989647011	1	0.0466495696592176	1	0.0727936651692019	0.994977131413486	1.17893136467289	0.427915472048042	0.202459117173485	0.958720771428344	0.751015892624844
chr1	103525940	103526039	100	+	utr5	RNPC3	0.360887722226898	1	0.217375113040963	1	0.245512400467425	0.994977131413486	0.848526262795637	0.130769229398622	0.626846099210174	0.999889698567854	0.717757033397015
chr1	103526139	103526238	100	+	exon	RNPC3	0.556054216662531	1	0.359048720743318	1	0.438282588663228	0.994977131413486	0.449501876123686	0.130769229398622	0.626846099210174	0.999889698567854	0.318732646725065
chr1	103569650	103569894	245	+	exon	AMY2B	0.498194762894445	1	0.461241749390644	1	0.463242460917483	0.994977131413486	-0.191781535232451	0.325099140024425	0.32850862819979	0.999889698567854	-0.516880675256876
chr1	103570082	103570333	252	+	exon	AMY2B	0.656800018425224	1	0.463042188947709	1	0.517167145194485	0.994977131413486	0.645922035536315	0.325099140024425	0.32850862819979	0.999889698567854	0.32082289551189
chr1	103570577	103570731	155	+	exon	AMY2B	0.554657115937918	1	0.433801235193912	1	0.397032598327844	0.994977131413486	0.398924827760991	0.325099140024425	0.32850862819979	0.999889698567854	0.0738256877365663
chr1	107056728	107057468	741	+	exon	PRMT6	0.295480823162787	1	0.17063908341538	1	0.263081920128741	0.994977131413486	-0.468733923776058	-0.229600122382705	0.492966310912566	0.999889698567854	-0.239133801393353
chr1	107057666	107058011	346	+	utr3	PRMT6	0.955097467784483	1	0.854460935106323	1	0.672741285246713	0.994977131413486	-0.0913029003449542	-0.229600122382705	0.492966310912566	0.999889698567854	0.13829722203775
chr1	108200806	108201057	252	+	exon	RP11-483I13.6	0.283516524375658	1	0.143920141585374	1	0.17301078429123	0.994977131413486	1.25992854467504	0.484927554270394	0.836282729365521	NA	0.775000990404647
chr1	108629654	108635402	5749	+	utr3	FAM102B	0.570403895230651	1	0.389858262723934	1	0.594623800685704	0.994977131413486	0.437447234163916	-0.0119770274175873	0.967679643190596	0.999889698567854	0.449424261581504
chr1	108699218	108700013	796	+	exon	PRPF38B	0.783334847962664	1	0.973741369220871	1	0.890246518731421	0.994977131413486	0.221456371163675	0.121288395966341	0.621466184133706	0.999889698567854	0.100167975197333
chr1	108929796	108929896	101	+	exon	GPSM2	0.915175066069519	1	0.883788480750059	1	0.895076749007527	0.994977131413486	0.326414934062661	0.420338888284916	0.12465564063382	0.833908005288175	-0.0939239542222541
chr1	108932396	108932496	101	+	utr3	GPSM2	0.698456995862248	1	0.512940319807878	1	0.459277710721069	0.994977131413486	0.800544864039202	0.420338888284916	0.12465564063382	0.833908005288175	0.380205975754287
chr1	109094548	109094747	200	+	utr3	TMEM167B	0.794453399381912	1	0.572754489794939	1	0.906640030159273	0.994977131413486	0.445429162932289	0.262363337459636	0.341905061619067	0.999889698567854	0.183065825472653
chr1	109213968	109215033	1066	+	utr5	SARS	0.696024364559274	1	0.498073703331042	1	0.473857556930639	0.994977131413486	0.562494532469424	-0.048810950716744	0.847964379388699	0.999889698567854	0.611305483186168
chr1	109215133	109228409	13277	+	exon	SARS	0.000924623716071318	0.856589983421118	0.00260960669777341	1	0.0118458865255029	0.994977131413486	-0.6473051148596	-0.048810950716744	0.847964379388699	0.999889698567854	-0.598494164142856
chr1	109237364	109238119	756	+	utr3	SARS	0.497737736080184	1	0.360354416344304	1	0.179352752272601	0.994977131413486	0.290089216313213	-0.048810950716744	0.847964379388699	0.999889698567854	0.338900167029957
chr1	109250619	109251019	401	+	exon	CELSR2	0.330698842732895	1	0.195323896773136	1	0.251374651164314	0.994977131413486	0.179565674301273	-0.428944579097643	0.226276147728036	0.96882690821787	0.608510253398916
chr1	109251269	109251519	251	+	exon	CELSR2	0.144203386258143	1	0.046036556573911	1	0.0608789689631677	0.994977131413486	0.591800177165222	-0.428944579097643	0.226276147728036	0.96882690821787	1.02074475626287
chr1	109251719	109251819	101	+	exon	CELSR2	0.821498762945747	1	0.576226538974964	1	0.533941856322093	0.994977131413486	0.1134951795366	-0.428944579097643	0.226276147728036	0.96882690821787	0.542439758634243
chr1	109252369	109252519	151	+	exon	CELSR2	0.828169080735956	1	0.535336742187433	1	0.374453926679702	0.994977131413486	-0.0615409284199969	-0.428944579097643	0.226276147728036	0.96882690821787	0.367403650677646
chr1	109252619	109253069	451	+	exon	CELSR2	0.788779894392475	1	0.590362402765261	1	0.43880755767883	0.994977131413486	0.181036314121282	-0.428944579097643	0.226276147728036	0.96882690821787	0.609980893218925
chr1	109274350	109274550	201	+	utr3	CELSR2	0.393990674223666	1	0.224151424354895	1	0.221879248897512	0.994977131413486	0.0828650164197206	-0.428944579097643	0.226276147728036	0.96882690821787	0.511809595517363
chr1	109274650	109274800	151	+	utr3	CELSR2	0.797122595622767	1	0.902153037790372	1	0.91184272325417	0.994977131413486	0.14386737499747	-0.428944579097643	0.226276147728036	0.96882690821787	0.572811954095113
chr1	109487205	109487704	500	+	utr3	ATXN7L2	0.432251834313984	1	0.52084581944916	1	0.880557062712679	0.994977131413486	-0.0439962810102632	-0.0983646514526023	0.765220185080679	0.999889698567854	0.0543683704423391
chr1	109491028	109491127	100	+	utr3	ATXN7L2	0.149151710316051	1	0.157539009100471	1	0.366945904697917	0.994977131413486	-0.920057337222838	-0.0983646514526023	0.765220185080679	0.999889698567854	-0.821692685770236
chr1	109491227	109491675	449	+	utr3	ATXN7L2	0.0721595618148568	1	0.0273026868778537	1	0.0345833261523041	0.994977131413486	0.613397384427544	-0.0983646514526023	0.765220185080679	0.999889698567854	0.711762035880146
chr1	109495850	109496349	500	+	utr3	CYB561D1	0.410321135384966	1	0.259144102168494	1	0.208305263368123	0.994977131413486	0.785548172009064	0.129590464306869	0.657035313692135	0.999889698567854	0.655957707702196
chr1	109548661	109548761	101	+	utr5	GNAI3	0.938490675147417	1	0.895837669360837	1	0.911986879256891	0.994977131413486	-0.943137900495201	-0.143811974614756	0.557464561262502	0.999889698567854	-0.799325925880445
chr1	109592347	109592647	301	+	utr3	GNAI3	0.070489398727427	1	0.0385176261971642	1	0.147772548595955	0.994977131413486	0.762765047983227	-0.143811974614756	0.557464561262502	0.999889698567854	0.906577022597983
chr1	109619851	109620000	150	+	utr5	AMPD2	0.45708829251528	1	0.293865478337717	1	0.529521585080151	0.994977131413486	0.309660981546937	0.156565317459923	0.562655271245878	0.999889698567854	0.153095664087013
chr1	109620100	109620249	150	+	utr5	AMPD2	0.810644317985232	1	0.981013488542352	1	0.868973737228974	0.994977131413486	-0.225861016038623	0.156565317459923	0.562655271245878	0.999889698567854	-0.382426333498547
chr1	109656329	109656714	386	+	utr5	GSTM4	0.779089056766392	1	0.841497602428645	1	0.942580979477007	0.994977131413486	-0.773464768628071	0.143327822542187	0.693981377409076	0.999889698567854	-0.916792591170258
chr1	109665139	109665239	101	+	utr3	GSTM4	0.468085495621187	1	0.264774341380819	1	0.325265574040555	0.994977131413486	0.618877568450388	0.143327822542187	0.693981377409076	0.999889698567854	0.475549745908201
chr1	109923245	109923642	398	+	exon	CSF1	0.54452530875969	1	0.420036206691739	1	0.47505120148598	0.994977131413486	-2.51906694100567	-2.84069626150796	6.94714304273852e-06	0.000713259733322518	0.321629320502286
chr1	109923742	109923841	100	+	exon	CSF1	0.790809056614311	1	0.680401265616288	1	0.827125023530486	0.994977131413486	-2.40357889034501	-2.84069626150796	6.94714304273852e-06	0.000713259733322518	0.437117371162953
chr1	109928954	109929402	449	+	utr3	CSF1	0.477660186658501	1	0.346481831293868	1	0.476227109060192	0.994977131413486	-1.91589256745216	-2.84069626150796	6.94714304273852e-06	0.000713259733322518	0.9248036940558
chr1	109929501	109929948	448	+	utr3	CSF1	0.100899401081668	1	0.0502982318207265	1	0.0871739559059498	0.994977131413486	-2.17035051227625	-2.84069626150796	6.94714304273852e-06	0.000713259733322518	0.670345749231712
chr1	110051844	110054019	2176	+	utr3	STRIP1	0.310593748559361	1	0.201522149694424	1	0.23653661861816	0.994977131413486	0.508042882635202	0.223855419306898	0.392154789093591	0.999889698567854	0.284187463328304
chr1	110211543	110211643	101	+	exon	KCNC4	0.535509794566343	1	0.501706152565673	1	0.639497221942352	0.994977131413486	-0.982789451804453	-0.119640378883745	0.665801811560735	0.999889698567854	-0.863149072920708
chr1	110211843	110211993	151	+	exon	KCNC4	0.777838288715909	1	0.751844844723006	1	0.794193024999448	0.994977131413486	-2.56242696339398	-0.119640378883745	0.665801811560735	0.999889698567854	-2.44278658451024
chr1	110223129	110223279	151	+	exon	KCNC4	0.880472695576425	1	0.933599230417142	1	0.659881855675457	0.994977131413486	-0.665500662900853	-0.119640378883745	0.665801811560735	0.999889698567854	-0.545860284017108
chr1	110223529	110223629	101	+	exon	KCNC4	0.554934751118949	1	0.389480041822583	1	0.499313117085527	0.994977131413486	-0.0751125020822135	-0.119640378883745	0.665801811560735	0.999889698567854	0.0445278768015316
chr1	110223779	110223979	201	+	exon	KCNC4	0.906231582978746	1	0.962251445797422	1	0.74316728859863	0.994977131413486	-0.171962677175956	-0.119640378883745	0.665801811560735	0.999889698567854	-0.0523222982922106
chr1	110232351	110232551	201	+	utr3	KCNC4	0.687525209894738	1	0.544173809276574	1	0.681895781076727	0.994977131413486	0.606712575533881	-0.119640378883745	0.665801811560735	0.999889698567854	0.726352954417626
chr1	110233001	110233151	151	+	utr3	KCNC4	0.862883499528273	1	0.715575219357332	1	0.749798437678817	0.994977131413486	0.391800316012945	-0.119640378883745	0.665801811560735	0.999889698567854	0.51144069489669
chr1	110243547	110243647	101	+	utr3	KCNC4	0.717240071240195	1	0.591406475166141	1	0.748381893939093	0.994977131413486	-0.0524361166049127	-0.119640378883745	0.665801811560735	0.999889698567854	0.0672042622788324
chr1	110339599	110339698	100	+	exon	RBM15	0.708695296855417	1	0.881313408191784	1	0.657278698910404	0.994977131413486	0.0784211503640948	0.330914099433252	0.248014035670702	0.99047856689693	-0.252492949069157
chr1	110339897	110340642	746	+	exon	RBM15	0.656965076320971	1	0.442887278317968	1	0.830727624524211	0.994977131413486	0.621716437887255	0.330914099433252	0.248014035670702	0.99047856689693	0.290802338454003
chr1	110340791	110342231	1441	+	exon	RBM15	0.471073078573717	1	0.296480976012267	1	0.590721479460565	0.994977131413486	0.885271769704855	0.330914099433252	0.248014035670702	0.99047856689693	0.554357670271604
chr1	110347265	110347763	499	+	exon	LAMTOR5-AS1	0.680662103849778	1	0.489367215834697	1	0.519658436843378	0.994977131413486	0.975966458197404	0.502825424259953	0.109001661048126	0.794653559203423	0.473141033937451
chr1	110407560	110407709	150	+	exon	LAMTOR5-AS1	0.870217202402548	1	0.992230290287041	1	0.962796054746879	0.994977131413486	0.457571671044309	0.502825424259953	0.109001661048126	0.794653559203423	-0.0452537532156435
chr1	110416108	110416207	100	+	exon	LAMTOR5-AS1	0.821314419697552	1	0.679847121629519	1	0.791970244998752	0.994977131413486	0.192760899938322	0.502825424259953	0.109001661048126	0.794653559203423	-0.310064524321631
chr1	110899433	110899680	248	+	utr3	CD53	0.115910522431242	1	0.0654323752643401	1	0.167993557493076	0.994977131413486	0.00222360348127348	-0.802369666476479	0.00240623145734063	0.084499507736679	0.804593269957753
chr1	110952406	110952553	148	+	exon	RP11-96K19.2	0.131897326790626	1	0.0623392781789711	1	0.0829599175011192	0.994977131413486	1.64657354439694	-0.305563117310948	0.520083957045647	0.999889698567854	1.95213666170789
chr1	111478265	111478463	199	+	utr3	C1orf162	0.630875198012231	1	0.538880821888365	1	0.190014144061922	0.994977131413486	0.653070054972908	0.126370586276408	0.737558132376114	0.999889698567854	0.5266994686965
chr1	111765977	111767021	1045	+	utr3	DDX20	0.181460877031882	1	0.121830237961491	1	0.0902433334981803	0.994977131413486	0.708357244492271	-0.071157579605892	0.807611649413286	0.999889698567854	0.779514824098163
chr1	112456054	112456700	647	+	exon	CTTNBP2NL	0.520401228995039	1	0.346703950517734	1	0.66720248031675	0.994977131413486	-0.154364358606131	-0.253722487055259	0.472531941305442	0.999889698567854	0.0993581284491273
chr1	112456948	112457048	101	+	exon	CTTNBP2NL	0.57431857312777	1	0.648066994137911	1	0.886128133504396	0.994977131413486	-0.570792740858708	-0.253722487055259	0.472531941305442	0.999889698567854	-0.317070253803449
chr1	112457197	112457396	200	+	exon	CTTNBP2NL	0.305999698629356	1	0.333329545844705	1	0.738653101981311	0.994977131413486	-0.862719074128157	-0.253722487055259	0.472531941305442	0.999889698567854	-0.608996587072898
chr1	112619223	112619372	150	+	utr5	CAPZA1	0.784846224542364	1	0.893636481124562	1	0.952843049442582	0.994977131413486	-0.752127820165786	0.0976005370581318	0.671178599202847	0.999889698567854	-0.849728357223917
chr1	112619571	112619670	100	+	utr5	CAPZA1	0.914683709205768	1	0.958218873965304	1	0.934944254937471	0.994977131413486	-0.0358868659046558	0.0976005370581318	0.671178599202847	0.999889698567854	-0.133487402962788
chr1	112619820	112647255	27436	+	utr5	CAPZA1	0.243119783976836	1	0.149195209615017	1	0.285369868558043	0.994977131413486	0.827489223237462	0.0976005370581318	0.671178599202847	0.999889698567854	0.729888686179331
chr1	112674557	112674962	406	+	utr5	MOV10	0.584002621999465	1	0.731054313166577	1	0.864687230797842	0.994977131413486	-0.282158250121673	-0.178159622312407	0.465731684634021	0.999889698567854	-0.103998627809266
chr1	112690025	112691691	1667	+	exon	MOV10	0.529278000851099	1	0.693292658314415	1	0.533149637127651	0.994977131413486	-0.475722833382835	-0.178159622312407	0.465731684634021	0.999889698567854	-0.297563211070429
chr1	112700448	112700547	100	+	utr3	MOV10	0.123364860203114	1	0.19452780302515	1	0.251899954590013	0.994977131413486	-0.682710642098408	-0.178159622312407	0.465731684634021	0.999889698567854	-0.504551019786001
chr1	112956515	112957464	950	+	exon	SLC16A1-AS1	0.161301960088628	1	0.0808595983590377	1	0.174539949462178	0.994977131413486	0.901788542323321	0.030329329513222	0.914571210803509	0.999889698567854	0.871459212810099
chr1	112968175	112968275	101	+	exon	SLC16A1-AS1	0.690776969397628	1	0.826845552190499	1	0.962865997110044	0.994977131413486	0.458709331033765	0.030329329513222	0.914571210803509	0.999889698567854	0.428380001520543
chr1	113114486	113114735	250	+	exon	LRIG2	0.976283595536971	1	0.765626100536998	1	0.98767606312908	0.995266963030436	0.504099182311276	0.135408089157474	0.579924660763911	0.999889698567854	0.368691093153802
chr1	113123990	113124388	399	+	utr3	LRIG2	0.29006747027113	1	0.163887574825904	1	0.355903161862982	0.994977131413486	0.794812510066221	0.135408089157474	0.579924660763911	0.999889698567854	0.659404420908747
chr1	113124488	113124588	101	+	utr3	LRIG2	0.397727804025307	1	0.245571568021095	1	0.388981844266564	0.994977131413486	1.01584431778275	0.135408089157474	0.579924660763911	0.999889698567854	0.880436228625281
chr1	113642041	113642340	300	+	exon	MAGI3	0.704735011165131	1	0.59556508872335	1	0.973598640763724	0.994977131413486	0.335931815582023	-0.00780834948552896	0.98408119390203	0.999889698567854	0.343740165067552
chr1	113683429	113683978	550	+	utr3	MAGI3	0.912575865884774	1	0.956274542081072	1	0.839279010750629	0.994977131413486	0.155131581495397	-0.00780834948552896	0.98408119390203	0.999889698567854	0.162939930980926
chr1	113900148	113900296	149	+	exon	AP4B1-AS1	0.769798618893608	1	0.95296168833848	1	0.945418830810922	0.994977131413486	1.19659529198669	0.920210687461824	0.0889785603239795	0.739016063247241	0.276384604524862
chr1	113911493	113912341	849	+	utr3	DCLRE1B	0.373925531162188	1	0.243891204324034	1	0.390779848013158	0.994977131413486	0.649393200519018	0.134817985959738	0.654500166404792	0.999889698567854	0.51457521455928
chr1	113940390	113940540	151	+	exon	HIPK1	0.981582677511159	1	0.771588124699235	1	0.989428242776734	0.995349871947221	0.373839284329186	0.183431168147092	0.485356997426584	0.999889698567854	0.190408116182095
chr1	113940689	113941338	650	+	exon	HIPK1	0.438705797493374	1	0.280895602637665	1	0.659447151749625	0.994977131413486	0.71863989672382	0.183431168147092	0.485356997426584	0.999889698567854	0.535208728576728
chr1	113980405	113980603	199	+	exon	OLFML3	0.59958146129562	1	0.448110579776483	1	0.323949923796988	0.994977131413486	-6.0910652348525	-5.88555764798357	7.38454241295534e-28	1.17692564810786e-24	-0.205507586868928
chr1	113980949	113981097	149	+	exon	OLFML3	0.874300166781793	1	0.80376758252061	1	0.846592281806076	0.994977131413486	-5.94678232438511	-5.88555764798357	7.38454241295534e-28	1.17692564810786e-24	-0.0612246764015376
chr1	113981196	113981592	397	+	exon	OLFML3	0.545279408946706	1	0.463702271085153	1	0.2315097474907	0.994977131413486	-5.1132780760496	-5.88555764798357	7.38454241295534e-28	1.17692564810786e-24	0.772279571933971
chr1	115663705	115663805	101	+	exon	VANGL1	0.798169000848574	1	0.690718838599929	1	0.869094599935741	0.994977131413486	-0.13925169307732	-0.700311030589769	0.138910691319336	0.863894971457976	0.561059337512449
chr1	115691204	115691354	151	+	exon	VANGL1	0.966541160650291	1	0.942136247309162	1	0.949633756914763	0.994977131413486	0.159824676668498	-0.700311030589769	0.138910691319336	0.863894971457976	0.860135707258267
chr1	115691453	115691652	200	+	utr3	VANGL1	0.119153488387633	1	0.0275614847384072	1	0.0589794260096495	0.994977131413486	1.31780000132825	-0.700311030589769	0.138910691319336	0.863894971457976	2.01811103191802
chr1	116067059	116067309	251	+	utr3	SLC22A15	0.264414474334304	1	0.183582389273534	1	0.137397360284828	0.994977131413486	0.905173468507275	0.209483988644253	0.405269820213387	0.999889698567854	0.695689479863023
chr1	116373404	116373503	100	+	utr5	ATP1A1	0.450666812954257	1	0.426719132488178	1	0.24306229352801	0.994977131413486	-0.922387528605741	-0.224294035770234	0.357737266202586	0.999889698567854	-0.698093492835507
chr1	116400943	116401166	224	+	exon	ATP1A1	0.401439388672327	1	0.56257042306744	1	0.527113056258555	0.994977131413486	-0.676804157930742	-0.224294035770234	0.357737266202586	0.999889698567854	-0.452510122160508
chr1	116949404	116961570	12167	+	exon	PTGFRN	0.9743738358993	1	0.89504055726929	1	0.541809848254707	0.994977131413486	-0.78866413485136	-1.23225023991276	0.00125605221116954	0.0517378643404009	0.4435861050614
chr1	116967110	116967209	100	+	exon	PTGFRN	0.881761460685473	1	0.786278495988092	1	0.817191282992426	0.994977131413486	-1.12721647949606	-1.23225023991276	0.00125605221116954	0.0517378643404009	0.105033760416699
chr1	116986885	116987083	199	+	utr3	PTGFRN	0.868209484984012	1	0.958113847397726	1	0.698258266923945	0.994977131413486	-1.10882017157151	-1.23225023991276	0.00125605221116954	0.0517378643404009	0.123430068341255
chr1	117075036	117075785	750	+	exon	TTF2	0.850498438631299	1	0.665922674701484	1	0.994460469725304	0.996143011319359	0.240137888361092	0.135235006695592	0.601758522692182	0.999889698567854	0.1049028816655
chr1	117367598	117367698	101	+	utr5	MAN1A2	0.630344002199942	1	0.678443078774428	1	0.909236741388542	0.994977131413486	-0.928029098740498	0.333033519903011	0.218970925934469	0.965159305543718	-1.26106261864351
chr1	117367897	117368296	400	+	utr5	MAN1A2	0.342970781783394	1	0.204591025401721	1	0.509285194215215	0.994977131413486	0.815083572065612	0.333033519903011	0.218970925934469	0.965159305543718	0.482050052162601
chr1	117368445	117402245	33801	+	exon	MAN1A2	0.94069246762109	1	0.72666989512891	1	0.732380094646199	0.994977131413486	0.568127473283907	0.333033519903011	0.218970925934469	0.965159305543718	0.235093953380896
chr1	117522993	117523242	250	+	utr3	MAN1A2	0.265744806764433	1	0.135841023989516	1	0.234537033045928	0.994977131413486	1.13960624838468	0.333033519903011	0.218970925934469	0.965159305543718	0.80657272848167
chr1	117959360	117959560	201	+	utr3	WDR3	0.283602536717917	1	0.20473407258424	1	0.107983570067903	0.994977131413486	0.521541947651701	-0.142547877486102	0.603906721212835	0.999889698567854	0.664089825137803
chr1	119140446	119140545	100	+	exon	RP11-418J17.1	0.366274877319126	1	0.216987674596493	1	0.363021966600393	0.994977131413486	1.32347346997786	0.482593233166232	0.136195423272751	0.855619458698646	0.840880236811623
chr1	119146649	119146748	100	+	exon	RP11-418J17.1	0.143219186182319	1	0.0438908986645239	1	0.0702053409604631	0.994977131413486	1.71500047598013	0.482593233166232	0.136195423272751	0.855619458698646	1.23240724281389
chr1	119146964	119150707	3744	+	exon	RP11-418J17.1	0.364613815495231	1	0.490682549773445	1	0.604592327940944	0.994977131413486	0.260627861439989	0.482593233166232	0.136195423272751	0.855619458698646	-0.221965371726243
chr1	119183015	119183213	199	+	exon	RP11-418J17.1	0.58000230521248	1	0.64980254560962	1	0.801081841778525	0.994977131413486	0.378796725475397	0.482593233166232	0.136195423272751	0.855619458698646	-0.103796507690835
chr1	119711905	119712104	200	+	utr5	PHGDH	0.622089538465296	1	0.806714321868959	1	0.83355284392422	0.994977131413486	-0.327191441691663	-0.412839084228232	0.140867130166722	0.86760584718321	0.085647642536569
chr1	119724466	119727045	2580	+	exon	PHGDH	0.058612454954728	1	0.100759822058368	1	0.176606303408441	0.994977131413486	-1.0657866176717	-0.412839084228232	0.140867130166722	0.86760584718321	-0.652947533443467
chr1	119735412	119737181	1770	+	exon	PHGDH	0.0176029104037989	1	0.0270461025737869	1	0.0575867859386435	0.994977131413486	-1.59017098029044	-0.412839084228232	0.140867130166722	0.86760584718321	-1.1773318960622
chr1	119743966	119744066	101	+	utr3	PHGDH	0.876113384964037	1	0.946769729464241	1	0.46432195394561	0.994977131413486	-0.47897443884123	-0.412839084228232	0.140867130166722	0.86760584718321	-0.0661353546129976
chr1	120465340	120466046	707	+	exon	NBPF8	0.432853964862429	1	0.253544474297736	1	0.324547052680484	0.994977131413486	0.885272106956365	0.0717922796504145	0.828415286746038	0.999889698567854	0.81347982730595
chr1	120913423	120952609	39187	+	exon	LINC00623	0.844131011798485	1	0.887509780629747	1	0.943835553760464	0.994977131413486	-0.0462765054883898	-0.0870332700237546	0.823473015007627	0.999889698567854	0.0407567645353647
chr1	121094937	121095037	101	+	utr3	FCGR1B	0.502288259801414	1	0.293504553260886	1	0.243611554848327	0.994977131413486	0.0592999239801419	-0.178522050704703	0.725138258974097	0.999889698567854	0.237821974684845
chr1	121096111	121096260	150	+	utr3	FCGR1B	0.428084152480037	1	0.322413620673487	1	0.0756596193316686	0.994977131413486	0.568791927195248	-0.178522050704703	0.725138258974097	0.999889698567854	0.747313977899951
chr1	121185009	121185401	393	+	utr5	SRGAP2C	0.050287289918419	1	0.0141850208973828	1	0.195085495882722	0.994977131413486	-0.439971486941902	0.109378197568508	0.733400485535622	0.999889698567854	-0.54934968451041
chr1	121460062	121460309	248	+	exon	CH17-437K3.1	0.839858939260227	1	0.629560723204011	1	0.704038004636888	0.994977131413486	0.761945908721398	0.295883466665368	0.492725201940544	0.999889698567854	0.46606244205603
chr1	145608040	145608139	100	+	utr5	GPR89A	0.863591167500395	1	0.902246356613167	1	0.809852516389414	0.994977131413486	0.0977324463864507	0.319447185957711	0.461071189060728	0.999889698567854	-0.22171473957126
chr1	145919063	145919263	201	+	exon	GNRHR2	0.328676485535508	1	0.190490024798671	1	0.276838297143381	0.994977131413486	2.48521912911202	0.523054842291789	0.427745380191535	0.999889698567854	1.96216428682023
chr1	145919712	145919961	250	+	exon	GNRHR2	0.240664521669963	1	0.10952100546176	1	0.127427826237191	0.994977131413486	2.17442076561611	0.523054842291789	0.427745380191535	0.999889698567854	1.65136592332432
chr1	145977999	145978099	101	+	exon	POLR3GL	0.98150581853247	1	0.823863222933458	1	0.561287930307833	0.994977131413486	0.149790681384822	-0.0968772890198199	0.750039965297112	0.999889698567854	0.246667970404642
chr1	145978349	145978448	100	+	utr3	POLR3GL	0.217947224007978	1	0.135520509543952	1	0.169199245675095	0.994977131413486	0.653530683777658	-0.0968772890198199	0.750039965297112	0.999889698567854	0.750407972797478
chr1	146994359	146994509	151	+	utr3	NBPF12	0.70729019950561	1	0.796086913711956	1	0.858488270464638	0.994977131413486	0.209722997526693	-0.0581344440147088	0.881164484609707	0.999889698567854	0.267857441541402
chr1	147172821	147173068	248	+	exon	RP11-337C18.8	0.0479403005533218	1	0.00742834981431085	1	0.0267039696506645	0.994977131413486	0.740929168708912	0.214276676747471	0.633176628517148	0.999889698567854	0.526652491961441
chr1	147173465	147174527	1063	+	exon	RP11-337C18.10	0.794061723658351	1	0.600730782238357	1	0.599775008272733	0.994977131413486	0.752520848002052	NA	NA	NA	NA
chr1	147285328	147286337	1010	+	utr3	CHD1L	0.145596146077822	1	0.210657056450407	1	0.300551406303255	0.994977131413486	-0.690644255804866	-0.0093009131364348	0.970675557749738	0.999889698567854	-0.681343342668431
chr1	147618916	147619016	101	+	exon	BCL9	0.332963796429098	1	0.175764782228503	1	0.192331109581483	0.994977131413486	-0.927251269208522	-0.342027642266085	0.336229227835619	0.999889698567854	-0.585223626942438
chr1	147619264	147619662	399	+	exon	BCL9	0.516550233145623	1	0.376077055621547	1	0.521440324290962	0.994977131413486	0.142440647952795	-0.342027642266085	0.336229227835619	0.999889698567854	0.48446829021888
chr1	147619961	147620110	150	+	exon	BCL9	0.232170614471055	1	0.111058235234777	1	0.182458713198055	0.994977131413486	-0.57151625210434	-0.342027642266085	0.336229227835619	0.999889698567854	-0.229488609838255
chr1	147620260	147620359	100	+	exon	BCL9	0.914085576090199	1	0.923388069406786	1	0.909856361645889	0.994977131413486	0.424498857548441	-0.342027642266085	0.336229227835619	0.999889698567854	0.766526499814525
chr1	147620459	147620608	150	+	exon	BCL9	0.429890798717028	1	0.404232852840735	1	0.611332301551854	0.994977131413486	-0.232514208844677	-0.342027642266085	0.336229227835619	0.999889698567854	0.109513433421408
chr1	147624474	147624624	151	+	exon	BCL9	0.809449483465936	1	0.871041547892244	1	0.94739060585648	0.994977131413486	-0.832820727307083	-0.342027642266085	0.336229227835619	0.999889698567854	-0.490793085040998
chr1	147624773	147625072	300	+	utr3	BCL9	0.967695640823525	1	0.917296557327485	1	0.947768280720699	0.994977131413486	-0.15938659518806	-0.342027642266085	0.336229227835619	0.999889698567854	0.182641047078024
chr1	147928443	147928543	101	+	utr5	GPR89B	0.738567841051029	1	0.619414976859714	1	0.597364088278737	0.994977131413486	0.0709521269764513	0.221639197046801	0.61042234905895	0.999889698567854	-0.15068707007035
chr1	148459343	148459535	193	+	exon	AC245100.1	0.586656993743	1	0.429987559857207	1	0.707670862752583	0.994977131413486	0.150687568321552	-0.905064786487076	0.493234362875455	NA	1.05575235480863
chr1	148981323	148981573	251	+	utr3	PDE4DIP	0.410440218456568	1	0.244689554984506	1	0.384115516902423	0.994977131413486	0.177653386474318	-0.29629870462449	0.354125907684316	0.999889698567854	0.473952091098807
chr1	149554513	149554662	150	+	utr3	NBPF19	0.279748492447026	1	0.155484089744985	1	0.236486246245906	0.994977131413486	1.36025262707362	0.755253810140729	0.00702241066825949	0.176574425528724	0.60499881693289
chr1	149554762	149554862	101	+	utr3	NBPF19	0.382075487943996	1	0.232218024283417	1	0.214964858445726	0.994977131413486	1.29584513556783	0.755253810140729	0.00702241066825949	0.176574425528724	0.540591325427105
chr1	149607145	149607312	168	+	exon	LINC00869	0.793422743529874	1	0.707198194007106	1	0.923734839716525	0.994977131413486	-0.399115630847333	0.00799396734471597	0.978025532653311	0.999889698567854	-0.407109598192049
chr1	149636644	149646725	10082	+	exon	LINC00869	0.681305002253426	1	0.92008137628097	1	0.750384604520995	0.994977131413486	0.0399120902700169	0.00799396734471597	0.978025532653311	0.999889698567854	0.0319181229253009
chr1	149646973	149647122	150	+	exon	LINC00869	0.285836494102848	1	0.164364789694045	1	0.300148421239609	0.994977131413486	0.510615754381458	0.00799396734471597	0.978025532653311	0.999889698567854	0.502621787036742
chr1	149900214	149900701	488	+	utr3	BOLA1	0.790619272091593	1	0.95360577570693	1	0.772642028116885	0.994977131413486	0.197763125217487	0.159510558898841	0.650017716550229	0.999889698567854	0.0382525663186457
chr1	150067392	150067691	300	+	utr5	VPS45	0.422638147778694	1	0.254964643077744	1	0.432909070663162	0.994977131413486	0.0765787911615044	0.059730629514622	0.827086529261	0.999889698567854	0.0168481616468824
chr1	150158865	150159561	697	+	utr3	PLEKHO1	0.716220736251956	1	0.816878870450728	1	0.472547980586424	0.994977131413486	-2.24745960433372	-1.77562241910956	0.00238752622958377	0.0841278162427657	-0.471837185224163
chr1	150283445	150283544	100	+	utr5	CIART	0.874708942812418	1	0.863014348270899	1	0.890515382924058	0.994977131413486	1.10097606831917	0.635186574013534	0.311882291806709	0.999889698567854	0.465789494305632
chr1	150293940	150294188	249	+	utr5	MRPS21	0.450238587670412	1	0.303455060235712	1	0.248572605433414	0.994977131413486	0.720705299079767	0.0731273088012463	0.7832065779335	0.999889698567854	0.64757799027852
chr1	150308134	150308234	101	+	utr3	MRPS21	0.745103975155758	1	0.994712950699669	1	0.756844808104475	0.994977131413486	0.110697727202783	0.0731273088012463	0.7832065779335	0.999889698567854	0.0375704184015372
chr1	150328332	150328432	101	+	exon	PRPF3	0.348910692963392	1	0.466883324027634	1	0.326992491780676	0.994977131413486	-0.224582986039505	0.215788110281592	0.365685106458957	0.999889698567854	-0.440371096321097
chr1	150352847	150352946	100	+	exon	PRPF3	0.375494716671448	1	0.243745335096304	1	0.308420994971623	0.994977131413486	0.711351728666024	0.215788110281592	0.365685106458957	0.999889698567854	0.495563618384433
chr1	150471024	150471224	201	+	exon	RPRD2	0.273352254518359	1	0.157123553940392	1	0.38441801849615	0.994977131413486	0.674793670339355	0.102415548446055	0.69998391095644	0.999889698567854	0.5723781218933
chr1	150471474	150471923	450	+	exon	RPRD2	0.590413986221183	1	0.396282851838839	1	0.664841207060919	0.994977131413486	0.457924902610695	0.102415548446055	0.69998391095644	0.999889698567854	0.35550935416464
chr1	150472073	150472422	350	+	exon	RPRD2	0.256417072759675	1	0.155940311784607	1	0.388005084362415	0.994977131413486	0.613569377095564	0.102415548446055	0.69998391095644	0.999889698567854	0.511153828649508
chr1	150472522	150472672	151	+	exon	RPRD2	0.977162316245079	1	0.762185183034761	1	0.827895692714528	0.994977131413486	0.224464877436599	0.102415548446055	0.69998391095644	0.999889698567854	0.122049328990544
chr1	150472871	150473371	501	+	utr3	RPRD2	0.561289037250641	1	0.379123092331744	1	0.613040371595793	0.994977131413486	0.226715736016624	0.102415548446055	0.69998391095644	0.999889698567854	0.124300187570568
chr1	150505653	150507311	1659	+	utr3	TARS2	0.714710344443867	1	0.518243649641771	1	0.552325449669931	0.994977131413486	0.327148179671704	0.0600666478681735	0.803501294292356	0.999889698567854	0.267081531803531
chr1	150511606	150512373	768	+	exon	ECM1	0.493606909417026	1	0.672738316098969	1	0.424209770256516	0.994977131413486	-1.29706493014541	-0.965959753254228	0.000114698254143823	0.00754423215112976	-0.331105176891187
chr1	150549469	150549890	422	+	utr5	ADAMTSL4	0.673728661207987	1	0.836785621623655	1	0.904227988955838	0.994977131413486	-0.618534492604725	-0.392763000679258	0.154217714347193	0.888458699638467	-0.225771491925467
chr1	150552984	150553234	251	+	exon	ADAMTSL4	0.86978204685045	1	0.902083706245998	1	0.722798749420961	0.994977131413486	-0.718538046672609	-0.392763000679258	0.154217714347193	0.888458699638467	-0.325775045993352
chr1	150553555	150553804	250	+	exon	ADAMTSL4	0.355851124642053	1	0.54933395525403	1	0.817590920164343	0.994977131413486	-0.543931049167103	-0.392763000679258	0.154217714347193	0.888458699638467	-0.151168048487845
chr1	150558360	150558560	201	+	exon	ADAMTSL4	0.162334076316488	1	0.220759230305325	1	0.43289389410967	0.994977131413486	-1.21285689890827	-0.392763000679258	0.154217714347193	0.888458699638467	-0.820093898229015
chr1	150558972	150559293	322	+	exon	ADAMTSL4	0.189324912983237	1	0.262295937418398	1	0.49632129939538	0.994977131413486	-1.12027428688918	-0.392763000679258	0.154217714347193	0.888458699638467	-0.727511286209924
chr1	150560289	150560488	200	+	utr3	ADAMTSL4	0.859759116129228	1	0.894625951831296	1	0.585650704642585	0.994977131413486	-0.416816828055762	-0.392763000679258	0.154217714347193	0.888458699638467	-0.0240538273765039
chr1	150560738	150560887	150	+	utr3	ADAMTSL4	0.434850417670629	1	0.59586809794514	1	0.798050879385725	0.994977131413486	-0.639937744137856	-0.392763000679258	0.154217714347193	0.888458699638467	-0.247174743458599
chr1	150927752	150927902	151	+	exon	SETDB1	0.748160556580641	1	0.552419466654167	1	0.767913249335064	0.994977131413486	0.397293283472035	0.102732905077128	0.676352631997483	0.999889698567854	0.294560378394908
chr1	150945012	150945112	101	+	utr3	SETDB1	0.340556087406242	1	0.208522524283484	1	0.267342545712211	0.994977131413486	0.910640488566291	0.102732905077128	0.676352631997483	0.999889698567854	0.807907583489163
chr1	150950655	150950904	250	+	exon	SETDB1	0.0644379128328497	1	0.0346177727251927	1	0.109980269709996	0.994977131413486	1.02269991808586	0.102732905077128	0.676352631997483	0.999889698567854	0.919967013008737
chr1	150960589	150961138	550	+	exon	SETDB1	0.362079615346351	1	0.240881602856322	1	0.395283757526632	0.994977131413486	0.43204827880695	0.102732905077128	0.676352631997483	0.999889698567854	0.329315373729822
chr1	150964344	150964494	151	+	utr3	SETDB1	0.234587895016937	1	0.130460713876586	1	0.186793961947053	0.994977131413486	0.512507618262038	0.102732905077128	0.676352631997483	0.999889698567854	0.40977471318491
chr1	151033984	151034380	397	+	utr3	PRUNE1	0.207894054197771	1	0.124311240476269	1	0.203467301520714	0.994977131413486	0.599830511899427	0.0757089697200248	0.774077241179109	0.999889698567854	0.524121542179402
chr1	151048137	151048236	100	+	exon	C1orf56	0.853996392491745	1	0.93683101567064	1	0.911471300049505	0.994977131413486	0.051197627971867	-0.0880625134012486	0.852002645631298	0.999889698567854	0.139260141373116
chr1	151048583	151048781	199	+	exon	C1orf56	0.747598624567327	1	0.485303151367291	1	0.413684697768043	0.994977131413486	0.0324910607125823	-0.0880625134012486	0.852002645631298	0.999889698567854	0.120553574113831
chr1	151060391	151060540	150	+	utr5	MLLT11	0.973862678541443	1	0.789410654772599	1	0.782684299320465	0.994977131413486	0.0929198179686833	0.281065900024608	0.327424780093166	0.999889698567854	-0.188146082055925
chr1	151067305	151067553	249	+	utr3	MLLT11	0.947069424131271	1	0.855579164169604	1	0.551720414472569	0.994977131413486	0.145070008728938	0.281065900024608	0.327424780093166	0.999889698567854	-0.13599589129567
chr1	151070628	151070928	301	+	utr5	GABPB2	0.440394326260477	1	0.299451419843911	1	0.431396718805377	0.994977131413486	0.305544892460904	-0.100555262067685	0.743399874746571	0.999889698567854	0.406100154528589
chr1	151088181	151088281	101	+	utr5	GABPB2	0.385428293334831	1	0.363105477302891	1	0.18844549141204	0.994977131413486	-0.71441923372252	-0.100555262067685	0.743399874746571	0.999889698567854	-0.613863971654835
chr1	151117412	151118401	990	+	utr3	GABPB2	0.869687238667736	1	0.97090299114059	1	0.725662996934732	0.994977131413486	0.0493474249556883	-0.100555262067685	0.743399874746571	0.999889698567854	0.149902687023373
chr1	151156664	151166527	9864	+	utr3	TNFAIP8L2	0.985887574482485	1	0.777391886174637	1	0.64903808116087	0.994977131413486	0.243555538297958	-0.0332413840445523	0.928222609832794	0.999889698567854	0.276796922342511
chr1	151168216	151169011	796	+	exon	SCNM1	0.0661478142501395	1	0.11372594480392	1	0.198738866703815	0.994977131413486	-0.570661767011575	0.0700014266748781	0.79190519962967	0.999889698567854	-0.640663193686453
chr1	151198630	151199027	398	+	utr5	PIP5K1A	0.215188144952521	1	0.331591579976769	1	0.429871921461493	0.994977131413486	-0.435621736097344	0.0675284785144151	0.771265374897323	0.999889698567854	-0.503150214611759
chr1	151234198	151234347	150	+	exon	PIP5K1A	0.215831021744929	1	0.113396764191228	1	0.210093551103183	0.994977131413486	0.944765389415303	0.0675284785144151	0.771265374897323	0.999889698567854	0.877236910900888
chr1	151248049	151248297	249	+	utr3	PIP5K1A	0.269284875306992	1	0.15974000458964	1	0.342751741347427	0.994977131413486	0.67964741883198	0.0675284785144151	0.771265374897323	0.999889698567854	0.612118940317565
chr1	151266297	151266525	229	+	utr3	PSMD4	0.146271139880366	1	0.211172776861985	1	0.27834611646497	0.994977131413486	-1.08699592888111	-0.306173065002809	0.208856373897152	0.961510807811415	-0.780822863878303
chr1	151267281	151267380	100	+	utr3	PSMD4	0.268625402389157	1	0.468244096144654	1	0.694384816452182	0.994977131413486	-0.586895749062374	-0.306173065002809	0.208856373897152	0.961510807811415	-0.280722684059565
chr1	151286365	151286864	500	+	exon	ZNF687	0.986631469123973	1	0.76744605601612	1	0.965881300668643	0.994977131413486	-0.0150419471888207	-0.260383352741465	0.296748665983046	0.999889698567854	0.245341405552644
chr1	151286964	151287264	301	+	exon	ZNF687	0.750429840677915	1	0.523571511733799	1	0.740341971973368	0.994977131413486	0.0159163927157668	-0.260383352741465	0.296748665983046	0.999889698567854	0.276299745457231
chr1	151287514	151287814	301	+	exon	ZNF687	0.640177124479775	1	0.855383125504804	1	0.779637105459817	0.994977131413486	-0.480014517046072	-0.260383352741465	0.296748665983046	0.999889698567854	-0.219631164304607
chr1	151288014	151288114	101	+	exon	ZNF687	0.970060860395808	1	0.765890282022511	1	0.824474568742841	0.994977131413486	-0.146203608020029	-0.260383352741465	0.296748665983046	0.999889698567854	0.114179744721436
chr1	151289710	151289960	251	+	utr3	ZNF687	0.363455247721919	1	0.488790614095765	1	0.68678634530759	0.994977131413486	-0.465394444170202	-0.260383352741465	0.296748665983046	0.999889698567854	-0.205011091428738
chr1	151291480	151291580	101	+	utr3	ZNF687	0.488605044401665	1	0.307597529305468	1	0.43093067268494	0.994977131413486	0.358266192154235	-0.260383352741465	0.296748665983046	0.999889698567854	0.618649544895699
chr1	151574338	151574950	613	+	exon	TUFT1	0.0569452773214556	1	0.00944308992682746	1	0.00523255989022366	0.994977131413486	-1.49887393940978	0.14101317344825	0.838883162616777	0.999889698567854	-1.63988711285803
chr1	151581744	151581843	100	+	utr3	TUFT1	0.918080210614804	1	0.845489165924989	1	0.837245205682978	0.994977131413486	-0.0207716341324613	0.14101317344825	0.838883162616777	0.999889698567854	-0.161784807580711
chr1	151612364	151612463	100	+	exon	SNX27	0.0184853386162144	1	0.00456574822452367	1	0.172875798299615	0.994977131413486	-1.66325874863475	0.0658410331018226	0.790048200537698	0.999889698567854	-1.72909978173657
chr1	151759766	151759863	98	+	exon	RP11-98D18.15	0.814847939017469	1	0.60149194795813	1	0.438349608858136	0.994977131413486	0.124259392163326	0.0624306010733922	0.98425437567527	NA	0.061828791089934
chr1	151763098	151763510	413	+	utr5	OAZ3	0.130471688840501	1	0.149113820693668	1	0.545981721372111	0.994977131413486	-2.1463911015335	-0.0223826029820142	0.968931244204103	0.999889698567854	-2.12400849855149
chr1	151791101	151791439	339	+	exon	RP11-98D18.9	0.809732612454819	1	0.910083189576955	1	0.943800720779601	0.994977131413486	0.0637992729162672	-0.626253666109903	0.554950850875359	0.999889698567854	0.69005293902617
chr1	153630495	153631890	1396	+	utr3	S100A1	0.595959531068811	1	0.721964492462533	1	0.211970407236045	0.994977131413486	-0.348687762141925	-0.332946400083365	0.553259196649415	0.999889698567854	-0.0157413620585601
chr1	153634082	153634330	249	+	utr5	CHTOP	0.484578928880127	1	0.670939700380222	1	0.753941256411165	0.994977131413486	-0.414392458775707	0.0988437698895094	0.685787438567251	0.999889698567854	-0.513236228665216
chr1	153643239	153643339	101	+	utr3	CHTOP	0.0278805061325093	1	0.0469723874654082	1	0.186193183123067	0.994977131413486	-0.78456983039625	0.0988437698895094	0.685787438567251	0.999889698567854	-0.88341360028576
chr1	153645112	153645460	349	+	utr3	CHTOP	0.0413887382362281	1	0.0264330076187286	1	0.026561578198376	0.994977131413486	0.878991336652061	0.0988437698895094	0.685787438567251	0.999889698567854	0.780147566762551
chr1	153661233	153661382	150	+	utr3	SNAPIN	0.259008652528347	1	0.146947172347974	1	0.203894076164479	0.994977131413486	0.429954999191318	-0.128264916646646	0.659316825708928	0.999889698567854	0.558219915837964
chr1	153728417	153728767	351	+	utr5	INTS3	0.278203634129515	1	0.400257599586618	1	0.339456840027054	0.994977131413486	-0.0128948506026265	0.386205979629481	0.118502901108947	0.818420536025427	-0.399100830232107
chr1	153772947	153773408	462	+	utr3	INTS3	0.393942775161566	1	0.582335910650997	1	0.51275988385996	0.994977131413486	0.247430530617676	0.386205979629481	0.118502901108947	0.818420536025427	-0.138775449011805
chr1	153773558	153773708	151	+	utr3	INTS3	0.53162596267818	1	0.35231070818253	1	0.567091453587937	0.994977131413486	0.678117335324157	0.386205979629481	0.118502901108947	0.818420536025427	0.291911355694676
chr1	153774354	153774702	349	+	utr3	INTS3	0.794269105966688	1	0.601395640541175	1	0.503073067581244	0.994977131413486	0.991202417667783	0.386205979629481	0.118502901108947	0.818420536025427	0.604996438038303
chr1	153775348	153775498	151	+	utr5	SLC27A3	0.885774604675699	1	0.906922057205214	1	0.900569701547782	0.994977131413486	-0.366274650720866	-0.0316286316633026	0.929607292225747	0.999889698567854	-0.334646019057563
chr1	153775796	153776044	249	+	exon	SLC27A3	0.883044487577348	1	0.919922348994361	1	0.858476704385713	0.994977131413486	-1.62439414696867	-0.0316286316633026	0.929607292225747	0.999889698567854	-1.59276551530537
chr1	153779958	153780107	150	+	utr3	SLC27A3	0.857252107118678	1	0.993701346494514	1	0.955995205783995	0.994977131413486	0.430759965862453	-0.0316286316633026	0.929607292225747	0.999889698567854	0.462388597525756
chr1	153964645	153964786	142	+	exon	RP11-422P24.12	0.619118250210092	1	0.385167155314191	1	0.479811127928674	0.994977131413486	0.156176127358609	-0.266782520685483	0.737694559257863	0.999889698567854	0.422958648044092
chr1	153973920	153974068	149	+	utr3	CREB3L4	0.606280566790136	1	0.414559946634655	1	0.707793843538653	0.994977131413486	0.173047672273142	0.0173381557165814	0.95494170726709	0.999889698567854	0.15570951655656
chr1	153977792	153978134	343	+	exon	RP11-422P24.11	0.935537644250237	1	0.873508728321749	1	0.953030930466436	0.994977131413486	0.770732638406203	0.723726425099584	0.0918238504369916	0.748153306580054	0.0470062133066197
chr1	153978378	153978525	148	+	exon	RP11-422P24.11	0.650619321457569	1	0.483681462369321	1	0.656307973244242	0.994977131413486	1.6668258433449	0.723726425099584	0.0918238504369916	0.748153306580054	0.943099418245315
chr1	154228724	154235290	6567	+	exon	UBAP2L	0.0692757281663034	1	0.105311384384994	1	0.0389472491604256	0.994977131413486	-0.536443654280499	0.0814189553887494	0.732514747619468	0.999889698567854	-0.617862609669248
chr1	154271013	154271311	299	+	utr3	UBAP2L	0.892872088707873	1	0.702781814565179	1	0.691783508003621	0.994977131413486	-0.134299384644612	0.0814189553887494	0.732514747619468	0.999889698567854	-0.215718340033362
chr1	154273826	154273924	99	+	utr5	HAX1	0.494584191931144	1	0.310635575478019	1	0.30527065515747	0.994977131413486	0.347895777694411	-0.0844535928892943	0.741927046134873	0.999889698567854	0.432349370583705
chr1	154349016	154349514	499	+	utr3	ATP8B2	0.593981862775278	1	0.774641601469	1	0.656517236712231	0.994977131413486	-0.442808643343819	-0.164200381143702	0.541249907501704	0.999889698567854	-0.278608262200117
chr1	154454582	154465480	10899	+	utr3	IL6R	0.455083655823371	1	0.569449489562557	1	0.279189160095979	0.994977131413486	0.10926246361877	0.19108022866754	0.577059084420771	0.999889698567854	-0.0818177650487705
chr1	154465579	154465827	249	+	utr3	IL6R	0.766968464063816	1	0.613803036289812	1	0.965603131657363	0.994977131413486	0.462703682882848	0.19108022866754	0.577059084420771	0.999889698567854	0.271623454215308
chr1	154962473	154962623	151	+	exon	RP11-307C12.12	0.502337843467488	1	0.643497220582413	1	0.677843183783135	0.994977131413486	-0.219214074167106	-0.165049463927851	0.973303471702648	NA	-0.0541646102392549
chr1	154983388	154983536	149	+	utr5	FLAD1	0.630086420217544	1	0.499294620917705	1	0.474966042613254	0.994977131413486	0.092628971301838	-0.0584161736661456	0.847148342157501	0.999889698567854	0.151045144967984
chr1	154983834	154984032	199	+	utr5	FLAD1	0.463503053498833	1	0.574219450805437	1	0.73960421885874	0.994977131413486	-0.337248066819587	-0.0584161736661456	0.847148342157501	0.999889698567854	-0.278831893153441
chr1	154987580	154987729	150	+	utr5	FLAD1	0.299610121284989	1	0.183838474097514	1	0.344514798530878	0.994977131413486	0.227314669950953	-0.0584161736661456	0.847148342157501	0.999889698567854	0.285730843617098
chr1	154987878	154987977	100	+	utr5	FLAD1	0.131005302488872	1	0.101866437159657	1	0.195517921554718	0.994977131413486	0.502717723823586	-0.0584161736661456	0.847148342157501	0.999889698567854	0.561133897489731
chr1	154988076	154988870	795	+	utr5	FLAD1	0.873860816745473	1	0.932599348926968	1	0.844138683529363	0.994977131413486	0.0505529803365958	-0.0584161736661456	0.847148342157501	0.999889698567854	0.108969154002741
chr1	154990364	154990463	100	+	utr3	FLAD1	0.499985735981762	1	0.606675592870708	1	0.725247886063523	0.994977131413486	-0.527593023610086	-0.0584161736661456	0.847148342157501	0.999889698567854	-0.46917684994394
chr1	155014656	155016841	2186	+	utr3	ZBTB7B	0.627474365307237	1	0.9021239749781	1	0.828406554403847	0.994977131413486	-0.583218215439955	-0.506454791810183	0.0442838933897779	0.543874498118921	-0.0767634236297724
chr1	155017088	155017335	248	+	utr3	ZBTB7B	0.755097273452538	1	0.53209796537935	1	0.590184529046856	0.994977131413486	-0.293058137660314	-0.506454791810183	0.0442838933897779	0.543874498118921	0.213396654149869
chr1	155050815	155050988	174	+	utr3	DCST1	0.762506772405209	1	0.802189987475812	1	0.902165687967362	0.994977131413486	-0.965077486740419	0.126789362675672	0.840239375536605	0.999889698567854	-1.09186684941609
chr1	155058400	155058500	101	+	utr3	ADAM15	0.681286600864001	1	0.789387355563616	1	0.910136647300358	0.994977131413486	-0.839287411656082	-0.719337683890282	0.0068009602098791	0.173319919543032	-0.1199497277658
chr1	155062236	155062725	490	+	utr3	ADAM15	0.758565266364596	1	0.966811639226579	1	0.504165604330422	0.994977131413486	-1.11409888381772	-0.719337683890282	0.0068009602098791	0.173319919543032	-0.394761199927439
chr1	155069068	155069359	292	+	utr3	EFNA4	0.871194082259747	1	0.651154254146173	1	0.667157307648805	0.994977131413486	-0.213107650381747	-0.259270119613463	0.546297250083476	0.999889698567854	0.0461624692317166
chr1	155085542	155085923	382	+	exon	RP11-540D14.8	0.904060897455533	1	0.74625337713397	1	0.802234940421172	0.994977131413486	0.0531024027433937	NA	NA	NA	NA
chr1	155134409	155134509	101	+	utr3	EFNA1	0.618584458716565	1	0.466726218336486	1	0.557596338609994	0.994977131413486	-0.515064872628788	-0.207158144269476	0.811502526555741	0.999889698567854	-0.307906728359312
chr1	155135543	155136417	875	+	utr5	SLC50A1	0.253258600931973	1	0.358869599926688	1	0.744807891585316	0.994977131413486	-0.564434457670065	-0.042130621066349	0.877165910030881	0.999889698567854	-0.522303836603716
chr1	155138310	155138459	150	+	utr3	SLC50A1	0.981371684475048	1	0.767762580399964	1	0.491751164545088	0.994977131413486	0.0945947458465242	-0.042130621066349	0.877165910030881	0.999889698567854	0.136725366912873
chr1	155183975	155184274	300	+	utr3	TRIM46	0.179397072335252	1	0.210610098630426	1	0.639215763902092	0.994977131413486	-1.18007708122934	-0.608880845298092	0.0369879249936542	0.490622802780744	-0.571196235931245
chr1	155198466	155198565	100	+	exon	MIR92B	0.929636391015707	1	0.728439346426688	1	0.723725880540555	0.994977131413486	0.210511832086769	0.24163824017099	0.623942345526854	0.999889698567854	-0.0311264080842212
chr1	155200315	155200463	149	+	exon	MIR92B	0.576069582130259	1	0.381364977494771	1	0.490111891090768	0.994977131413486	0.44124043953537	0.24163824017099	0.623942345526854	0.999889698567854	0.19960219936438
chr1	155209245	155210357	1113	+	utr5	MTX1	0.768406680364975	1	0.918565398098122	1	0.976786534445025	0.994977131413486	-0.681291738016528	0.016106713344905	0.961618644322973	0.999889698567854	-0.697398451361433
chr1	155277682	155282423	4742	+	exon	HCN3	0.913855907162277	1	0.731418958221101	1	0.724799644225901	0.994977131413486	0.168320571920814	-0.0517550920796222	0.896318203497425	0.999889698567854	0.220075664000436
chr1	155282721	155282820	100	+	exon	HCN3	0.981579522214732	1	0.958200598727897	1	0.892299390102473	0.994977131413486	0.988658768797371	-0.0517550920796222	0.896318203497425	0.999889698567854	1.04041386087699
chr1	155287813	155288061	249	+	exon	HCN3	0.607920551756289	1	0.578580869215614	1	0.29908587932633	0.994977131413486	-1.12980393550024	-0.0517550920796222	0.896318203497425	0.999889698567854	-1.07804884342062
chr1	155288309	155288607	299	+	utr3	HCN3	0.896806576598402	1	0.774180446533849	1	0.895955805536934	0.994977131413486	-0.744335515745274	-0.0517550920796222	0.896318203497425	0.999889698567854	-0.692580423665652
chr1	155308897	155309045	149	+	utr5	FDPS	0.728849099855427	1	0.906878657804222	1	0.729733553071752	0.994977131413486	0.409144282126469	0.398483494439957	0.123779237958264	0.83241494155709	0.0106607876865123
chr1	155312265	155312414	150	+	utr3	FDPS	0.929506919625578	1	0.740279078971571	1	0.860212361073489	0.994977131413486	0.46223638731102	0.398483494439957	0.123779237958264	0.83241494155709	0.0637528928710629
chr1	155319889	155320616	728	+	utr3	FDPS	0.916248606775778	1	0.732051484752952	1	0.709397827481509	0.994977131413486	0.353089668156843	0.398483494439957	0.123779237958264	0.83241494155709	-0.0453938262831138
chr1	155326726	155327124	399	+	utr3	RUSC1	0.308867804417413	1	0.427395964385625	1	0.735993549113968	0.994977131413486	-0.167707589356052	0.151978280525597	0.591353991781269	0.999889698567854	-0.319685869881649
chr1	155563268	155563461	194	+	exon	ASH1L-AS1	0.539239757645558	1	0.370739052368982	1	0.384813902050279	0.994977131413486	0.755155292267831	0.532774359184889	0.150975131280914	0.884303720354621	0.222380933082942
chr1	155563557	155563654	98	+	exon	ASH1L-AS1	0.251411396329538	1	0.151249849430074	1	0.138590077380006	0.994977131413486	1.40012410200011	0.532774359184889	0.150975131280914	0.884303720354621	0.867349742815224
chr1	155729066	155729301	236	+	exon	DAP3	0.174448575300344	1	0.279953889769663	1	0.357665447863547	0.994977131413486	-0.297378324190899	0.167233007715833	0.487872363270717	0.999889698567854	-0.464611331906732
chr1	155738212	155738462	251	+	utr3	DAP3	0.312273356334901	1	0.21797671505368	1	0.162937479259116	0.994977131413486	0.638868038561366	0.167233007715833	0.487872363270717	0.999889698567854	0.471635030845533
chr1	155868127	155868377	251	+	exon	SYT11	0.787827208183696	1	0.790167034524035	1	0.757689883873437	0.994977131413486	0.592832007763751	0.0585645368655206	0.89906201896107	0.999889698567854	0.534267470898231
chr1	155868476	155868576	101	+	exon	SYT11	0.832863432984434	1	0.742264894730008	1	0.881956853119623	0.994977131413486	0.703459500390561	0.0585645368655206	0.89906201896107	0.999889698567854	0.64489496352504
chr1	155981075	155981173	99	+	exon	RP11-336K24.12	0.838364612051847	1	0.632248792204309	1	0.672494087828755	0.994977131413486	0.72582424600067	0.187566624870334	0.613009048527629	0.999889698567854	0.538257621130336
chr1	156054851	156054950	100	+	utr5	LAMTOR2	0.673815215369955	1	0.837356006310316	1	0.851491248377559	0.994977131413486	-0.77269536273984	-0.403577699026217	0.165020728405596	0.907154277483563	-0.369117663713623
chr1	156055275	156055523	249	+	exon	LAMTOR2	0.910708402274836	1	0.683005286103121	1	0.646307806470628	0.994977131413486	-0.199474596914319	-0.403577699026217	0.165020728405596	0.907154277483563	0.204103102111899
chr1	156058003	156058460	458	+	utr3	LAMTOR2	0.613430481302802	1	0.452530328539247	1	0.378117715989692	0.994977131413486	-0.00466651996069775	-0.403577699026217	0.165020728405596	0.907154277483563	0.39891117906552
chr1	156114732	156115231	500	+	utr5	LMNA	0.208716482555309	1	0.282388889194295	1	0.231174904117395	0.994977131413486	-1.65696131851697	-0.551413311379944	0.04425496449322	0.543874498118921	-1.10554800713703
chr1	156130650	156134954	4305	+	utr3	LMNA	0.12440302826399	1	0.172917851562162	1	0.073884143040505	0.994977131413486	-1.19496615692766	-0.551413311379944	0.04425496449322	0.543874498118921	-0.643552845547715
chr1	156135191	156135291	101	+	utr3	LMNA	0.334013062388982	1	0.41218328794622	1	0.391933277873724	0.994977131413486	-1.09819689404087	-0.551413311379944	0.04425496449322	0.543874498118921	-0.546783582660925
chr1	156135914	156136405	492	+	exon	LMNA	0.0319286586493572	1	0.0440678036252432	1	0.0403638320703059	0.994977131413486	-1.96734195398687	-0.551413311379944	0.04425496449322	0.543874498118921	-1.41592864260693
chr1	156137104	156137203	100	+	exon	LMNA	0.0486954473052373	1	0.0724048811544695	1	0.0828885267887569	0.994977131413486	-1.23797869910303	-0.551413311379944	0.04425496449322	0.543874498118921	-0.68656538772309
chr1	156137672	156137772	101	+	utr3	LMNA	0.165795766041596	1	0.231096132201732	1	0.378387750385526	0.994977131413486	-1.22570966450854	-0.551413311379944	0.04425496449322	0.543874498118921	-0.674296353128594
chr1	156138670	156139091	422	+	exon	LMNA	0.266412050780544	1	0.268482607784773	1	0.277189168401347	0.994977131413486	-0.936278445918527	-0.551413311379944	0.04425496449322	0.543874498118921	-0.384865134538583
chr1	156176607	156176756	150	+	exon	SEMA4A	0.660281655590256	1	0.467577067907746	1	0.655814259946395	0.994977131413486	0.838302602643401	0.390007389392473	0.214206560767379	0.96316899925333	0.448295213250928
chr1	156176856	156177453	598	+	utr3	SEMA4A	0.848494316115678	1	0.929106966181435	1	0.941010725143662	0.994977131413486	0.63867260319633	0.390007389392473	0.214206560767379	0.96316899925333	0.248665213803857
chr1	156194132	156194232	101	+	utr5	SLC25A44	0.593998969806093	1	0.531703652296178	1	0.470301710515223	0.994977131413486	0.0166599309418266	0.244627629218986	0.403149659264928	0.999889698567854	-0.227967698277159
chr1	156199535	156199735	201	+	exon	SLC25A44	0.713741138035455	1	0.832897166798257	1	0.846469548700756	0.994977131413486	0.675515164311405	0.244627629218986	0.403149659264928	0.999889698567854	0.43088753509242
chr1	156200184	156200434	251	+	exon	SLC25A44	0.937373176004848	1	0.909786404439366	1	0.607280490358003	0.994977131413486	0.151535308377124	0.244627629218986	0.403149659264928	0.999889698567854	-0.0930923208418621
chr1	156210399	156210648	250	+	utr3	SLC25A44	0.920189876738996	1	0.919449153705285	1	0.706700967603557	0.994977131413486	0.341592754467214	0.244627629218986	0.403149659264928	0.999889698567854	0.0969651252482285
chr1	156212546	156212746	201	+	utr3	SLC25A44	0.467451231376303	1	0.361553800493731	1	0.191025766023297	0.994977131413486	0.684538397423311	0.244627629218986	0.403149659264928	0.999889698567854	0.439910768204325
chr1	156236354	156236461	108	+	utr3	PMF1	0.0347324336021628	1	0.0387903368991255	1	0.0373609530822615	0.994977131413486	-1.3159204234606	0.11489213074701	0.679342617867488	0.999889698567854	-1.43081255420761
chr1	156239548	156239795	248	+	utr3	PMF1	0.210898723737212	1	0.323824371555606	1	0.623002321521181	0.994977131413486	-0.489314581313656	0.11489213074701	0.679342617867488	0.999889698567854	-0.604206712060666
chr1	156243024	156243123	100	+	utr3	PMF1-BGLAP	0.699056302260628	1	0.494290088596229	1	0.632761832711265	0.994977131413486	0.0217655609838395	2.27450204353388	0.643500249874733	NA	-2.25273648255004
chr1	156285469	156285667	199	+	exon	TMEM79	0.709350874745675	1	0.518289758784485	1	0.66645650796164	0.994977131413486	-0.0848882248837969	0.116770953981501	0.729391957095114	0.999889698567854	-0.201659178865298
chr1	156291666	156292111	446	+	utr3	TMEM79	0.324722379765762	1	0.187739363051502	1	0.229849630001499	0.994977131413486	0.53415623290466	0.116770953981501	0.729391957095114	0.999889698567854	0.417385278923158
chr1	156292888	156293136	249	+	exon	TMEM79	0.537819198295693	1	0.718733156689721	1	0.814998120927041	0.994977131413486	-0.59224356297558	0.116770953981501	0.729391957095114	0.999889698567854	-0.709014516957081
chr1	156594101	156594249	149	+	utr3	NAXE	0.57423983850874	1	0.455498289883258	1	0.14222150796684	0.994977131413486	0.0499731825835903	-0.493665948741025	0.0916893777043038	0.748153306580054	0.543639131324615
chr1	156642102	156646827	4726	+	utr5	BCAN	0.704666615127911	1	0.887214727119711	1	0.316859141087844	0.994977131413486	-0.724083595729245	0.0555696446218714	0.885092954553396	0.999889698567854	-0.779653240351116
chr1	156646927	156647026	100	+	exon	BCAN	0.298163157901383	1	0.119128220625336	1	0.716640476312882	0.994977131413486	-1.11415839135311	0.0555696446218714	0.885092954553396	0.999889698567854	-1.16972803597498
chr1	156728739	156729185	447	+	utr5	RRNAD1	0.581883491055676	1	0.381594996472964	1	0.424823308826476	0.994977131413486	-0.129395017176587	-0.154087837371005	0.540808642703435	0.999889698567854	0.0246928201944172
chr1	156732011	156732358	348	+	utr5	RRNAD1	0.413824849463662	1	0.591697366978943	1	0.655021343666405	0.994977131413486	-0.330602995219048	-0.154087837371005	0.540808642703435	0.999889698567854	-0.176515157848043
chr1	156733445	156733545	101	+	exon	RRNAD1	0.0945731584420448	1	0.116049507291137	1	0.152435093881082	0.994977131413486	-0.804119384684935	-0.154087837371005	0.540808642703435	0.999889698567854	-0.65003154731393
chr1	156734250	156735774	1525	+	exon	RRNAD1	0.307623097214137	1	0.448462566726686	1	0.560647326806837	0.994977131413486	-0.453408976013287	-0.154087837371005	0.540808642703435	0.999889698567854	-0.299321138642282
chr1	156736713	156736811	99	+	utr3	RRNAD1	0.801664323807454	1	0.970537913432832	1	0.992092514983969	0.995349871947221	-0.021259963515	-0.154087837371005	0.540808642703435	0.999889698567854	0.132827873856005
chr1	156767576	156767823	248	+	utr5	PRCC	0.600019411387381	1	0.411469806326049	1	0.677775006994183	0.994977131413486	-0.690992554737398	-0.342068607578119	0.174072188390236	0.923709660040632	-0.348923947159279
chr1	156768071	156787083	19013	+	exon	PRCC	0.576580870799954	1	0.847679114899714	1	0.964188539246435	0.994977131413486	-0.195081570029887	-0.342068607578119	0.174072188390236	0.923709660040632	0.146987037548232
chr1	156794704	156794803	100	+	exon	PRCC	0.0527628228322965	1	0.0757785220060789	1	0.168858286971803	0.994977131413486	-1.24712133671634	-0.342068607578119	0.174072188390236	0.923709660040632	-0.905052729138221
chr1	156797290	156800768	3479	+	utr3	PRCC	0.441853307472718	1	0.627367049610141	1	0.985730421781361	0.995266963030436	-0.471314830189074	-0.342068607578119	0.174072188390236	0.923709660040632	-0.129246222610955
chr1	156913995	156915089	1095	+	utr3	PEAR1	0.895426110015574	1	0.942725142865289	1	0.5908749402109	0.994977131413486	0.0215013220170226	0.0392362837576934	0.91754904733886	0.999889698567854	-0.0177349617406708
chr1	158182184	158182282	99	+	exon	CD1D	0.270238688267363	1	0.163700536202837	1	0.289233348206691	0.994977131413486	0.0349241539946041	-0.551175979511122	0.0918626112640341	0.748153306580054	0.586100133505726
chr1	158184406	158184798	393	+	utr3	CD1D	0.102321651516523	1	0.0709379121229144	1	0.0287793694691094	0.994977131413486	0.526225468139425	-0.551175979511122	0.0918626112640341	0.748153306580054	1.07740144765055
chr1	158843281	158845823	2543	+	exon	MNDA	0.515793870711386	1	0.685278937352385	1	0.729414984904894	0.994977131413486	-0.546568544357248	-0.518296185251812	0.083942263272136	0.721061257352979	-0.0282723591054356
chr1	159015877	159018250	2374	+	utr5	IFI16	0.139116761976449	1	0.229649310249735	1	0.0732257354855741	0.994977131413486	-2.02501842864594	-1.65993566867369	3.80565211779449e-11	1.60916951486906e-08	-0.365082759972256
chr1	159049583	159051862	2280	+	exon	IFI16	0.345444241616882	1	0.487210296767701	1	0.364786621891348	0.994977131413486	-1.70136329210315	-1.65993566867369	3.80565211779449e-11	1.60916951486906e-08	-0.0414276234294659
chr1	159053610	159053709	100	+	exon	IFI16	0.214764289063079	1	0.120006293788691	1	0.111505323074927	0.994977131413486	-1.3132708890432	-1.65993566867369	3.80565211779449e-11	1.60916951486906e-08	0.34666477963049
chr1	159866954	159867636	683	+	exon	RP11-190A12.8	0.205684465220993	1	0.0989569284157103	1	0.0589010086817522	0.994977131413486	1.48574022080658	0.338472184295145	0.777134571423008	0.999889698567854	1.14726803651144
chr1	160213252	160213555	304	+	utr3	PEA15	0.679202998925586	1	0.879338462345124	1	0.856529985388983	0.994977131413486	-0.148481326602546	0.0212811528738878	0.935002394979072	0.999889698567854	-0.169762479476434
chr1	160357113	160357212	100	+	exon	NCSTN	0.654430358838724	1	0.866323619382765	1	0.775330828438883	0.994977131413486	-0.006084810293832	-0.159184142747712	0.501530158131793	0.999889698567854	0.15309933245388
chr1	160425135	160425385	251	+	utr3	VANGL2	0.353216130561701	1	0.396237952158429	1	0.705162240484487	0.994977131413486	-3.23389094775573	-3.41488001016716	5.75634760813952e-11	2.38531532186085e-08	0.18098906241143
chr1	161118385	161118585	201	+	utr5	NIT1	0.702398178441657	1	0.481843524192352	1	0.451775820364549	0.994977131413486	0.86045623994961	0.193304422881883	0.458666586527822	0.999889698567854	0.667151817067727
chr1	161119260	161119359	100	+	exon	NIT1	0.478522618926405	1	0.626199411098709	1	0.800855759223354	0.994977131413486	-0.144466246824149	0.193304422881883	0.458666586527822	0.999889698567854	-0.337770669706032
chr1	161120584	161120983	400	+	utr3	NIT1	0.578226337622369	1	0.383182814525586	1	0.509476202117526	0.994977131413486	0.59309575891089	0.193304422881883	0.458666586527822	0.999889698567854	0.399791336029007
chr1	161124198	161124447	250	+	utr3	NIT1	0.974947600339227	1	0.736793292778878	1	0.669955716298703	0.994977131413486	-0.100723138861401	0.193304422881883	0.458666586527822	0.999889698567854	-0.294027561743284
chr1	161158461	161158757	297	+	utr3	UFC1	0.86321232285686	1	0.625659214235084	1	0.859835174265945	0.994977131413486	0.317589525963838	0.147083545423129	0.578481469190904	0.999889698567854	0.170505980540709
chr1	161160758	161161154	397	+	exon	USP21	0.296602891170021	1	0.435604960042437	1	0.774901048337923	0.994977131413486	-0.0385153388864983	0.307566195327037	0.214152838659731	0.96316899925333	-0.346081534213536
chr1	161202407	161203561	1155	+	exon	NDUFS2	0.0220030572740512	1	0.0269361647748906	1	0.0246960412517625	0.994977131413486	-1.07664285667012	-0.0390806201162674	0.8711151252562	0.999889698567854	-1.03756223655385
chr1	161229113	161229410	298	+	utr3	TOMM40L	0.795784323174884	1	0.619868751697701	1	0.592586756180636	0.994977131413486	-0.0649070724640558	-0.178263913892445	0.585945376838384	0.999889698567854	0.113356841428389
chr1	161230250	161230695	446	+	utr3	TOMM40L	0.282830264424574	1	0.203208957604933	1	0.112032994377694	0.994977131413486	0.408356312959459	-0.178263913892445	0.585945376838384	0.999889698567854	0.586620226851903
chr1	161399857	161422075	22219	+	exon	RP11-122G18.12	0.402823385810403	1	0.289275169888383	1	0.121675015661009	0.994977131413486	0.813413623058215	-0.507530247918545	0.511326338550002	0.999889698567854	1.32094387097676
chr1	161519124	161519224	101	+	utr3	FCGR2A	0.972416743505746	1	0.99062551391227	1	0.587266824003342	0.994977131413486	1.82436971329121	1.50548262257353	0.273735146837225	0.999889698567854	0.318887090717677
chr1	161525083	161525281	199	+	exon	HSPA6	0.130891337528082	1	0.134174435953871	1	0.08954750168469	0.994977131413486	0.260163042629579	1.78968486796384	0.189209303446951	0.942910771923112	-1.52952182533426
chr1	161525429	161525527	99	+	exon	HSPA6	0.68225951979948	1	0.71167241773971	1	0.451170862265886	0.994977131413486	0.0897174014584158	1.78968486796384	0.189209303446951	0.942910771923112	-1.69996746650543
chr1	161525972	161526219	248	+	exon	HSPA6	0.819388089883941	1	0.763533518111024	1	0.243331525112899	0.994977131413486	1.95524495928925	1.78968486796384	0.189209303446951	0.942910771923112	0.165560091325411
chr1	161526614	161526713	100	+	utr3	HSPA6	0.626896901904986	1	0.344027732822982	1	0.526778551504104	0.994977131413486	2.62745673200346	1.78968486796384	0.189209303446951	0.942910771923112	0.837771864039621
chr1	161607624	161607773	150	+	exon	HSPA7	0.279132246780167	1	0.115736895347931	1	0.0624935582467109	0.994977131413486	-1.61064683514972	-1.13259311215717	0.436678396344413	NA	-0.478053722992555
chr1	161677562	161677761	200	+	utr3	FCGR2B	0.976427061763767	1	0.929381244000131	1	0.859129029156091	0.994977131413486	-2.37941487208353	-2.47732500241004	1.96019333065575e-07	3.47121757417576e-05	0.097910130326508
chr1	161726046	161726246	201	+	exon	FCRLB	0.956698908431832	1	0.879895930825148	1	0.832881078637349	0.994977131413486	-0.693960331094278	-1.82415224833438	0.0577304710445888	0.613079256572442	1.1301919172401
chr1	161727495	161727595	101	+	utr3	FCRLB	0.677101020801274	1	0.537286781930993	1	0.724406491916613	0.994977131413486	-1.43177519390966	-1.82415224833438	0.0577304710445888	0.613079256572442	0.39237705442472
chr1	161749905	161750003	99	+	exon	DUSP12	0.809295694114645	1	0.579883972317626	1	0.472733467772951	0.994977131413486	-1.06973205357507	-0.388377951930832	0.261896697559858	0.996185962497188	-0.681354101644235
chr1	161958478	161958827	350	+	utr3	ATF6	0.318956939386846	1	0.200604000588928	1	0.453780126442528	0.994977131413486	0.304078710601382	0.0611902085896574	0.82344537373973	0.999889698567854	0.242888502011725
chr1	162566017	162566266	250	+	utr5	UAP1	0.338125198113706	1	0.221903494476154	1	0.28889527814746	0.994977131413486	0.945049399174675	0.166121514079992	0.529187583867308	0.999889698567854	0.778927885094683
chr1	163347763	163347861	99	+	exon	NUF2	0.400149812937413	1	0.254528138206187	1	0.406063762540468	0.994977131413486	0.294692955307506	0.100455361558693	0.702210253842865	0.999889698567854	0.194237593748813
chr1	165768979	165773477	4499	+	exon	RP11-466F5.8	0.0429918990571617	1	0.0219316922831956	1	0.0274270104078063	0.994977131413486	1.24732924912085	0.3827631531332	0.317036641312468	0.999889698567854	0.86456609598765
chr1	165773877	165773977	101	+	exon	RP11-466F5.8	0.165386004405818	1	0.0912999845557236	1	0.0564327457699917	0.994977131413486	1.29258611503604	0.3827631531332	0.317036641312468	0.999889698567854	0.909822961902841
chr1	165827581	165890249	62669	+	utr5	UCK2	0.229761467837461	1	0.43551567055746	1	0.851221814168239	0.994977131413486	-0.0752542699214082	-0.191742365256149	0.415628051770603	0.999889698567854	0.116488095334741
chr1	165907843	165908091	249	+	utr3	UCK2	0.29847899087839	1	0.190353300983099	1	0.198790523813075	0.994977131413486	0.471711427998805	-0.191742365256149	0.415628051770603	0.999889698567854	0.663453793254954
chr1	166849147	166850396	1250	+	exon	POGK	0.541323065149235	1	0.367780923582165	1	0.643041616068128	0.994977131413486	0.297913498103665	0.15071951824557	0.540098182799042	0.999889698567854	0.147193979858095
chr1	166852595	166852895	301	+	utr3	POGK	0.952709034124434	1	0.716651491581133	1	0.882351756556288	0.994977131413486	0.322764124809695	0.15071951824557	0.540098182799042	0.999889698567854	0.172044606564125
chr1	167415581	167415730	150	+	utr3	POU2F1	0.70500685966486	1	0.871630247870908	1	0.750788330609503	0.994977131413486	-0.0823678237774203	-0.184146148545114	0.523968791950801	0.999889698567854	0.101778324767694
chr1	167415830	167416129	300	+	utr3	POU2F1	0.398285206590016	1	0.250914313825271	1	0.535854613595149	0.994977131413486	0.579929248089812	-0.184146148545114	0.523968791950801	0.999889698567854	0.764075396634926
chr1	167683913	167685481	1569	+	exon	RCSD1	0.00306113764722692	0.964575028288262	0.00435989354832141	1	0.00578585664542634	0.994977131413486	-1.87885332734537	-0.366131343217322	0.124120608462708	0.832789794928386	-1.51272198412805
chr1	167697141	167705056	7916	+	utr3	RCSD1	0.695790277573036	1	0.958132977859794	1	0.788122511052344	0.994977131413486	-0.410433461490725	-0.366131343217322	0.124120608462708	0.832789794928386	-0.0443021182734025
chr1	167787891	167788090	200	+	utr3	MPZL1	0.81551429489585	1	0.621934159935502	1	0.967873882816995	0.994977131413486	-0.429631096416256	-0.600075556062258	0.0219774392721594	0.366037431093143	0.170444459646002
chr1	167935833	167936031	199	+	exon	DCAF6	0.841382306837185	1	0.976953356490341	1	0.912767189781716	0.994977131413486	-0.611155711198656	0.00883762378505346	0.97026161867251	0.999889698567854	-0.619993334983709
chr1	168002495	168003938	1444	+	exon	DCAF6	0.286230309946673	1	0.370847205250354	1	0.197537527856543	0.994977131413486	-0.590674745899904	0.00883762378505346	0.97026161867251	0.999889698567854	-0.599512369684958
chr1	168226038	168226137	100	+	utr5	SFT2D2	0.640986801661871	1	0.456466380343755	1	0.639770048319351	0.994977131413486	0.0336742531814689	0.118895149420475	0.630748982065795	0.999889698567854	-0.0852208962390064
chr1	168242553	168243102	550	+	utr3	SFT2D2	0.217203792362974	1	0.132361287239484	1	0.339234597483598	0.994977131413486	0.748461303551848	0.118895149420475	0.630748982065795	0.999889698567854	0.629566154131373
chr1	169376813	169376912	100	+	exon	BLZF1	0.362290830693353	1	0.219715658905799	1	0.385022323504961	0.994977131413486	0.631491123324097	-0.288633556435299	0.346314983254107	0.999889698567854	0.920124679759397
chr1	169486459	169486603	145	+	exon	RP1-206D15.6	0.738855250040302	1	0.545338421386492	1	0.728926184415367	0.994977131413486	1.32860713917579	0.417398214647136	0.698279102713534	0.999889698567854	0.911208924528652
chr1	169853483	169853583	101	+	utr3	C1orf112	0.356025524174158	1	0.216976928261709	1	0.221717433425328	0.994977131413486	0.746611677255915	-0.0199253434468642	0.945993749784743	0.999889698567854	0.766537020702779
chr1	169853682	169853782	101	+	utr3	C1orf112	0.779373553140724	1	0.918611846915222	1	0.837762043317749	0.994977131413486	0.148025796303253	-0.0199253434468642	0.945993749784743	0.999889698567854	0.167951139750118
chr1	170552056	170552404	349	+	utr3	GORAB	0.422716578621627	1	0.280927395353906	1	0.293617146992962	0.994977131413486	0.381870721306869	-0.112718984196188	0.722131983493283	0.999889698567854	0.494589705503057
chr1	171532493	171532942	450	+	utr3	PRRC2C	0.828265159174867	1	0.631414443680437	1	0.945501934078733	0.994977131413486	0.235190897260894	0.0340953892625401	0.890392573538195	0.999889698567854	0.201095507998354
chr1	171540318	171540667	350	+	exon	PRRC2C	0.843306287102473	1	0.944037143937982	1	0.707505383903819	0.994977131413486	0.0930657459316174	0.0340953892625401	0.890392573538195	0.999889698567854	0.0589703566690773
chr1	171540817	171540917	101	+	exon	PRRC2C	0.56113528633506	1	0.387775880403293	1	0.709166109288674	0.994977131413486	0.494591423645113	0.0340953892625401	0.890392573538195	0.999889698567854	0.460496034382573
chr1	171541116	171541615	500	+	exon	PRRC2C	0.536183604376442	1	0.361273705391244	1	0.696109763203585	0.994977131413486	0.537566643224819	0.0340953892625401	0.890392573538195	0.999889698567854	0.503471253962279
chr1	171541915	171542114	200	+	exon	PRRC2C	0.775824088417375	1	0.563119796493973	1	0.903459667692671	0.994977131413486	0.455865822419732	0.0340953892625401	0.890392573538195	0.999889698567854	0.421770433157192
chr1	171557808	171557958	151	+	exon	PRRC2C	0.0871824673690464	1	0.154486415428346	1	0.134944739235138	0.994977131413486	-0.548744389351288	0.0340953892625401	0.890392573538195	0.999889698567854	-0.582839778613829
chr1	171591615	171591964	350	+	utr3	PRRC2C	0.757479830915022	1	0.558350868573998	1	0.565874909856939	0.994977131413486	0.155334934432969	0.0340953892625401	0.890392573538195	0.999889698567854	0.121239545170429
chr1	171782012	171784128	2117	+	utr5	METTL13	0.833165131003901	1	0.614539417829669	1	0.715669648020752	0.994977131413486	0.232466274356719	-0.0948274569117482	0.718031283166152	0.999889698567854	0.327293731268467
chr1	171796524	171796872	349	+	utr3	METTL13	0.24507760662317	1	0.164291192894754	1	0.194614341247959	0.994977131413486	0.513045599822293	-0.0948274569117482	0.718031283166152	0.999889698567854	0.607873056734041
chr1	172589595	172589845	251	+	exon	SUCO	0.177988170488558	1	0.0892424760203326	1	0.228120608670963	0.994977131413486	0.781406191550628	0.129496870920351	0.630616839636337	0.999889698567854	0.651909320630277
chr1	172609985	172610334	350	+	utr3	SUCO	0.385989234159888	1	0.243723582010091	1	0.39221760361172	0.994977131413486	0.730395020247515	0.129496870920351	0.630616839636337	0.999889698567854	0.600898149327164
chr1	173477365	173477463	99	+	utr5	PRDX6	0.579983391875497	1	0.772369952670337	1	0.970722953189585	0.994977131413486	-0.757449309561975	-0.133531357731016	0.565906575631098	0.999889698567854	-0.62391795183096
chr1	173714990	173715561	572	+	utr5	KLHL20	0.579885468754853	1	0.432690998329192	1	0.836603736327562	0.994977131413486	0.631752867207603	0.222690115464864	0.42592246646454	0.999889698567854	0.409062751742738
chr1	173716057	173734198	18142	+	exon	KLHL20	0.340955732745918	1	0.21881119151614	1	0.334658296211554	0.994977131413486	0.622667560373126	0.222690115464864	0.42592246646454	0.999889698567854	0.399977444908262
chr1	173785218	173785367	150	+	utr3	KLHL20	0.230234601285588	1	0.11594456478922	1	0.132158039967701	0.994977131413486	1.27098820689041	0.222690115464864	0.42592246646454	0.999889698567854	1.04829809142555
chr1	173824702	173825201	500	+	utr5	DARS2	0.281063614806153	1	0.183539768483745	1	0.313575629294733	0.994977131413486	0.380354059830896	-0.122580666469504	0.60849971805703	0.999889698567854	0.5029347263004
chr1	173857599	173857749	151	+	utr3	DARS2	0.579717927983224	1	0.410064177465113	1	0.406063297578268	0.994977131413486	-0.00880051088495888	-0.122580666469504	0.60849971805703	0.999889698567854	0.113780155584545
chr1	173870525	173870674	150	+	exon	ZBTB37	0.277600674771394	1	0.160492970362907	1	0.361948733025051	0.994977131413486	1.07187006978732	0.455236635876476	0.118101966582118	0.817477407551799	0.616633433910846
chr1	173870824	173871074	251	+	exon	ZBTB37	0.446778052498674	1	0.29686863483334	1	0.617022777110671	0.994977131413486	0.993169758946906	0.455236635876476	0.118101966582118	0.817477407551799	0.537933123070429
chr1	173885932	173886282	351	+	utr3	ZBTB37	0.417396067978266	1	0.277560530793292	1	0.636573055893371	0.994977131413486	0.954398762978909	0.455236635876476	0.118101966582118	0.817477407551799	0.499162127102432
chr1	173886382	173886531	150	+	utr3	ZBTB37	0.242014560753684	1	0.139978547363681	1	0.292016855195562	0.994977131413486	1.53146680380731	0.455236635876476	0.118101966582118	0.817477407551799	1.07623016793084
chr1	173886781	173886881	101	+	utr3	ZBTB37	0.27418459851657	1	0.155405851999333	1	0.359917216590602	0.994977131413486	1.18205656160427	0.455236635876476	0.118101966582118	0.817477407551799	0.726819925727795
chr1	173894566	173894766	201	+	utr3	ZBTB37	0.399231057698035	1	0.246934968021509	1	0.468283719624367	0.994977131413486	1.35648478018444	0.455236635876476	0.118101966582118	0.817477407551799	0.901248144307965
chr1	174159560	174219127	59568	+	utr5	RABGAP1L	0.330696553970833	1	0.471895205326703	1	0.621498901918279	0.994977131413486	0.197416340652177	0.00396311889638644	0.988781823746251	0.999889698567854	0.19345322175579
chr1	174244461	174244561	101	+	utr3	RABGAP1L	0.460404394768759	1	0.296246314837104	1	0.381483184232144	0.994977131413486	1.80747270910204	0.00396311889638644	0.988781823746251	0.999889698567854	1.80350959020565
chr1	174957996	174958096	101	+	utr3	RABGAP1L	0.772508735274228	1	0.587893547191637	1	0.527529496891576	0.994977131413486	0.363526705190261	0.00396311889638644	0.988781823746251	0.999889698567854	0.359563586293875
chr1	174988708	174989968	1261	+	utr3	RABGAP1L	0.694006205225516	1	0.766257450079033	1	0.705145317866377	0.994977131413486	0.231090395601096	0.00396311889638644	0.988781823746251	0.999889698567854	0.22712727670471
chr1	175004625	175004724	100	+	utr5	CACYBP	0.207465157002014	1	0.301901106306386	1	0.339400867322238	0.994977131413486	-0.351310058859052	0.30726795403946	0.20288165254379	0.959090912180765	-0.658578012898512
chr1	175009980	175010080	101	+	utr3	CACYBP	0.453486774324929	1	0.317839127909717	1	0.375823146420364	0.994977131413486	0.592702042442833	0.30726795403946	0.20288165254379	0.959090912180765	0.285434088403373
chr1	175077603	175077802	200	+	exon	TNN	0.892514601991988	1	0.93948532686121	1	0.520497462268114	0.994977131413486	0.498102584537719	0.691727095728193	0.115607694831885	0.811682761511973	-0.193624511190475
chr1	175079604	175079703	100	+	exon	TNN	0.241266851470069	1	0.0753742832519133	1	0.55424453163479	0.994977131413486	-0.52608052347071	0.691727095728193	0.115607694831885	0.811682761511973	-1.2178076191989
chr1	175094139	175097451	3313	+	exon	TNN	0.9875337383059	1	0.919651738129425	1	0.861552453917311	0.994977131413486	1.01561566800779	0.691727095728193	0.115607694831885	0.811682761511973	0.323888572279594
chr1	175097600	175098347	748	+	exon	TNN	0.412165587192178	1	0.359409975495905	1	0.179482538535553	0.994977131413486	0.0886805623693687	0.691727095728193	0.115607694831885	0.811682761511973	-0.603046533358825
chr1	175098446	175098545	100	+	exon	TNN	0.396618236931457	1	0.34742096737446	1	0.144850371792223	0.994977131413486	-0.769593344002482	0.691727095728193	0.115607694831885	0.811682761511973	-1.46132043973068
chr1	175117037	175117136	100	+	exon	TNN	0.103796862863063	1	0.0586033021026116	1	0.00915502166111785	0.994977131413486	-0.0664815381119137	0.691727095728193	0.115607694831885	0.811682761511973	-0.758208633840107
chr1	175123463	175123611	149	+	exon	TNN	0.712031164152476	1	0.68324915858226	1	0.723055178650085	0.994977131413486	0.735592169124295	0.691727095728193	0.115607694831885	0.811682761511973	0.0438650733961012
chr1	175144496	175147075	2580	+	utr3	TNN	0.68977061817574	1	0.747522121144539	1	0.337767827990623	0.994977131413486	-0.0227614572780848	0.691727095728193	0.115607694831885	0.811682761511973	-0.714488553006278
chr1	175147471	175147570	100	+	utr3	TNN	0.401682673725223	1	0.27209289318658	1	0.272086065004552	0.994977131413486	1.6408519331372	0.691727095728193	0.115607694831885	0.811682761511973	0.949124837409006
chr1	176272749	176272947	199	+	exon	RP11-195C7.3	0.624720279776057	1	0.572768757490043	1	0.692316816819499	0.994977131413486	-0.410526779918426	0.592244883167655	0.612420824750383	0.999889698567854	-1.00277166308608
chr1	178442931	178443031	101	+	exon	RASAL2	0.953571448127918	1	0.829624060703473	1	0.95409750905465	0.994977131413486	0.387503247549097	0.178348844786609	0.532549420076729	0.999889698567854	0.209154402762488
chr1	178457829	178458479	651	+	exon	RASAL2	0.820403920448433	1	0.955641146906117	1	0.755175101904048	0.994977131413486	0.330660764941331	0.178348844786609	0.532549420076729	0.999889698567854	0.152311920154722
chr1	178466069	178473202	7134	+	exon	RASAL2	0.423442669309054	1	0.473581162807992	1	0.412743985503001	0.994977131413486	-0.129882478031978	0.178348844786609	0.532549420076729	0.999889698567854	-0.308231322818588
chr1	178473302	178473402	101	+	utr3	RASAL2	0.811125806096995	1	0.815818814300222	1	0.742478446975299	0.994977131413486	0.35991849707764	0.178348844786609	0.532549420076729	0.999889698567854	0.18156965229103
chr1	178545321	178545420	100	+	exon	C1orf220	0.993372198083287	1	0.905416115554928	1	0.955470634383649	0.994977131413486	0.545879593550156	-0.0904602620958849	0.82359222460432	0.999889698567854	0.636339855646041
chr1	178545519	178545767	249	+	exon	C1orf220	0.266130079958057	1	0.142358557399125	1	0.349712881264905	0.994977131413486	0.419803109236687	-0.0904602620958849	0.82359222460432	0.999889698567854	0.510263371332572
chr1	178916355	178916654	300	+	utr3	RALGPS2	0.0394405007634347	1	0.0168445125289594	1	0.068533199631588	0.994977131413486	1.37414517816711	0.508902207147055	0.0786441018878806	0.7007285513895	0.865242971020052
chr1	179043956	179044106	151	+	exon	FAM20B	0.735807936585511	1	0.557837451604464	1	0.987637196907622	0.995266963030436	0.490894271385051	0.0315615355010298	0.90105838645134	0.999889698567854	0.459332735884021
chr1	179071921	179072520	600	+	utr3	FAM20B	0.696600968982751	1	0.492038059652078	1	0.903565998903595	0.994977131413486	0.373373973618126	0.0315615355010298	0.90105838645134	0.999889698567854	0.341812438117096
chr1	179095052	179095399	348	+	utr3	TOR3A	0.113346717746431	1	0.0759336865766818	1	0.0225253007909514	0.994977131413486	1.02686354573957	-0.0218203339768082	0.946205251417064	0.999889698567854	1.04868387971638
chr1	179353713	179353911	199	+	utr3	SOAT1	0.383834292990674	1	0.275767741775783	1	0.199403331553649	0.994977131413486	0.453010730018677	-0.0566771728217678	0.820997018622194	0.999889698567854	0.509687902840445
chr1	179882092	179882191	100	+	utr5	TOR1AIP1	0.983347295015789	1	0.905903497671571	1	0.960055970863414	0.994977131413486	1.10834841365518	0.193512766652928	0.489732651916776	0.999889698567854	0.914835647002251
chr1	179882391	179882889	499	+	utr5	TOR1AIP1	0.435666641276794	1	0.518002433877989	1	0.428643092981472	0.994977131413486	-0.0807366789953688	0.193512766652928	0.489732651916776	0.999889698567854	-0.274249445648297
chr1	179917727	179918275	549	+	utr3	TOR1AIP1	0.225822934864077	1	0.134671106142347	1	0.420144403582331	0.994977131413486	0.91271524495273	0.193512766652928	0.489732651916776	0.999889698567854	0.719202478299802
chr1	179969265	179969506	242	+	exon	RPSAP16	0.166948664465277	1	0.0634513905495139	1	0.14729581665053	0.994977131413486	1.23787373924782	0.526971669962056	0.32366203761428	0.999889698567854	0.710902069285761
chr1	179996587	179997085	499	+	exon	CEP350	0.512876328044892	1	0.351106566271333	1	0.851971010762155	0.994977131413486	0.75310130714008	0.202737160511214	0.498538634946146	0.999889698567854	0.550364146628866
chr1	180012059	180014428	2370	+	exon	CEP350	0.584348280840137	1	0.397276499386005	1	0.801290556488446	0.994977131413486	0.702020638748752	0.202737160511214	0.498538634946146	0.999889698567854	0.499283478237537
chr1	180020247	180020396	150	+	exon	CEP350	0.784630083286981	1	0.60493167604074	1	0.935321837527057	0.994977131413486	0.813044980256982	0.202737160511214	0.498538634946146	0.999889698567854	0.610307819745767
chr1	180020596	180020994	399	+	exon	CEP350	0.711964663085495	1	0.533354560032829	1	0.994762138580568	0.996254245395589	0.668714473970397	0.202737160511214	0.498538634946146	0.999889698567854	0.465977313459183
chr1	180093650	180094098	449	+	exon	CEP350	0.190226638066027	1	0.10793430362103	1	0.340610894727007	0.994977131413486	0.965181791064403	0.202737160511214	0.498538634946146	0.999889698567854	0.762444630553188
chr1	180094297	180094447	151	+	exon	CEP350	0.637368447956893	1	0.850831726050513	1	0.702639132789548	0.994977131413486	0.329244217292553	0.202737160511214	0.498538634946146	0.999889698567854	0.126507056781339
chr1	180095550	180095799	250	+	exon	CEP350	0.278738862991547	1	0.16222613366603	1	0.372844650906605	0.994977131413486	0.792719126148731	0.202737160511214	0.498538634946146	0.999889698567854	0.589981965637516
chr1	180098983	180111392	12410	+	utr3	CEP350	0.537734786945274	1	0.365102830509106	1	0.516161803777712	0.994977131413486	0.55394858948756	0.202737160511214	0.498538634946146	0.999889698567854	0.351211428976346
chr1	180111791	180111890	100	+	utr3	CEP350	0.995903606848579	1	0.796920845703117	1	0.965996290788666	0.994977131413486	0.417770277517837	0.202737160511214	0.498538634946146	0.999889698567854	0.215033117006623
chr1	180112389	180112588	200	+	utr3	CEP350	0.0544382330902044	1	0.0290474697207882	1	0.0187426792157856	0.994977131413486	1.14787533234309	0.202737160511214	0.498538634946146	0.999889698567854	0.945138171831879
chr1	180175993	180182241	6249	+	utr3	QSOX1	0.0630682427456968	1	0.13797186345945	1	0.164162120281521	0.994977131413486	-0.812452363390537	-0.50167808720103	0.0291040817941252	0.432173657153925	-0.310774276189507
chr1	180196263	180197010	748	+	exon	QSOX1	0.287626022658309	1	0.493712452411757	1	0.720529733135144	0.994977131413486	-0.840380554050157	-0.50167808720103	0.0291040817941252	0.432173657153925	-0.338702466849127
chr1	180197160	180197259	100	+	utr3	QSOX1	0.406437321988384	1	0.579876344529229	1	0.51378751038902	0.994977131413486	-0.672676809262302	-0.50167808720103	0.0291040817941252	0.432173657153925	-0.170998722061271
chr1	180197359	180197757	399	+	utr3	QSOX1	0.270028073623579	1	0.480296117035285	1	0.697543842869721	0.994977131413486	-0.703697010994309	-0.50167808720103	0.0291040817941252	0.432173657153925	-0.202018923793278
chr1	180880177	180880277	101	+	exon	XPR1	0.919473772972241	1	0.765652110066085	1	0.823751471123992	0.994977131413486	0.366084056814517	0.0924219539756844	0.741644829777288	0.999889698567854	0.273662102838833
chr1	180884333	180884482	150	+	utr3	XPR1	0.502106073719052	1	0.322300011145506	1	0.421306238899699	0.994977131413486	0.993269293423849	0.0924219539756844	0.741644829777288	0.999889698567854	0.900847339448164
chr1	180935663	180938596	2934	+	exon	KIAA1614	0.58267222792768	1	0.768489017309727	1	0.480012308068517	0.994977131413486	-0.296862154760784	-0.144384393469963	0.616065714813686	0.999889698567854	-0.152477761290821
chr1	180950315	180950615	301	+	utr3	KIAA1614	0.383003125722811	1	0.477669713519887	1	0.665214193692625	0.994977131413486	-0.60752698377866	-0.144384393469963	0.616065714813686	0.999889698567854	-0.463142590308696
chr1	181055440	181055990	551	+	utr3	MR1	0.1336871313596	1	0.0700942653155005	1	0.291937466202491	0.994977131413486	0.0199757511241622	-0.60038051786284	0.0283228072415219	0.425200785442641	0.620356268987002
chr1	181088762	181089061	300	+	utr5	IER5	0.235634079319452	1	0.326730878812033	1	0.159226378186259	0.994977131413486	-0.15321982689119	0.408936204609464	0.201933059429009	0.958720771428344	-0.562156031500655
chr1	181089210	181089460	251	+	exon	IER5	0.738793781398764	1	0.778866363691616	1	0.954476654756531	0.994977131413486	-1.01821542948934	0.408936204609464	0.201933059429009	0.958720771428344	-1.4271516340988
chr1	181089609	181090606	998	+	utr3	IER5	0.835568168054386	1	0.946480495651584	1	0.690973336330518	0.994977131413486	0.496692264073724	0.408936204609464	0.201933059429009	0.958720771428344	0.08775605946426
chr1	182615352	182615647	296	+	exon	RP11-317P15.4	0.184556141865242	1	0.0880268134833621	1	0.13694794778934	0.994977131413486	-0.104105826972822	-1.23904424139645	0.036931588634356	0.490338183854693	1.13493841442362
chr1	182616040	182616433	394	+	exon	RP11-317P15.4	0.385734878452394	1	0.246018494592411	1	0.136013367296821	0.994977131413486	-0.348975159495131	-1.23904424139645	0.036931588634356	0.490338183854693	0.890069081901314
chr1	182806163	182806263	101	+	utr5	NPL	0.924665527749832	1	0.920412046483406	1	0.883453506678206	0.994977131413486	0.287494712485845	0.127791517016332	0.671527499980656	0.999889698567854	0.159703195469514
chr1	183023858	183024107	250	+	exon	LAMC1	0.702622506182416	1	0.860001280846012	1	0.323836485712279	0.994977131413486	-1.07049909819471	-0.171676273442054	0.493801091385033	0.999889698567854	-0.898822824752653
chr1	183134740	183137831	3092	+	exon	LAMC1	0.215942340277195	1	0.371558382787485	1	0.326313004959325	0.994977131413486	-0.483982558201323	-0.171676273442054	0.493801091385033	0.999889698567854	-0.312306284759269
chr1	183140479	183142906	2428	+	utr3	LAMC1	0.589725775784286	1	0.424773954567089	1	0.510199506808784	0.994977131413486	0.229354800702891	-0.171676273442054	0.493801091385033	0.999889698567854	0.401031074144945
chr1	183243302	183243402	101	+	utr3	LAMC2	0.450598391795448	1	0.277305535504387	1	0.528621327346971	0.994977131413486	0.278740800036914	-0.315764986345707	0.625064978121902	0.999889698567854	0.594505786382622
chr1	183542311	183544410	2100	+	exon	SMG7	0.904538545913356	1	0.687115680940263	1	0.920514632061568	0.994977131413486	0.290864805744481	0.0198225578536113	0.934750576633927	0.999889698567854	0.27104224789087
chr1	183551927	183552275	349	+	utr3	SMG7	0.988586762634809	1	0.757852375395614	1	0.97602129341621	0.994977131413486	0.11642452182189	0.0198225578536113	0.934750576633927	0.999889698567854	0.0966019639682784
chr1	183552972	183553271	300	+	utr3	SMG7	0.796929089492975	1	0.952656899187127	1	0.908616856702622	0.994977131413486	0.0986030377180447	0.0198225578536113	0.934750576633927	0.999889698567854	0.0787804798644334
chr1	184387208	184387357	150	+	utr5	C1orf21	0.212234890383771	1	0.219400245580208	1	0.660205183862936	0.994977131413486	-0.257425282892015	0.187042831341385	0.541271519959298	0.999889698567854	-0.4444681142334
chr1	184477474	184507657	30184	+	utr5	C1orf21	0.852761413352638	1	0.966454071605959	1	0.616722157401007	0.994977131413486	0.250312526892441	0.187042831341385	0.541271519959298	0.999889698567854	0.0632696955510564
chr1	185174550	185174748	199	+	exon	SWT1	0.150202404657822	1	0.0647667118591821	1	0.200772537341926	0.994977131413486	1.15049712505296	0.217801238318805	0.500146880559299	0.999889698567854	0.932695886734157
chr1	185174945	185175094	150	+	exon	SWT1	0.313374526449068	1	0.17367334637561	1	0.295650061403639	0.994977131413486	0.921465927407073	0.217801238318805	0.500146880559299	0.999889698567854	0.703664689088269
chr1	185281670	185281767	98	+	exon	RP4-635A23.4	0.249063826768416	1	0.102130598623093	1	0.612820674401262	0.994977131413486	0.205987605116431	0.566712545074662	0.568812755439815	0.999889698567854	-0.36072493995823
chr1	185317779	185317873	95	+	exon	GS1-279B7.2	0.575702917223228	1	0.541269394529662	1	0.746117614800177	0.994977131413486	0.350867940455931	-0.169027786798348	0.837307921123763	0.999889698567854	0.519895727254279
chr1	186421080	186421229	150	+	utr3	C1orf27	0.675193051232813	1	0.482419892574806	1	0.513239223753878	0.994977131413486	0.737388922204584	0.311270119506046	0.222015987751405	0.965159305543718	0.426118802698538
chr1	192579287	192579634	348	+	utr3	RGS1	0.869691903500082	1	0.776671877895309	1	0.331384552401738	0.994977131413486	-1.43387874496436	-2.13464015425497	0.424090240668981	0.999889698567854	0.700761409290615
chr1	192811535	192811834	300	+	utr3	RGS2	0.842292342604616	1	0.637044106346369	1	0.822296150662402	0.994977131413486	1.46529820375635	0.958927835112923	0.0199327366979527	0.345306330806757	0.506370368643422
chr1	193059472	193059671	200	+	utr5	TROVE2	0.203185518967125	1	0.112995959657432	1	0.195108448281847	0.994977131413486	-0.710253374212237	0.403179584381811	0.201681588334681	0.958720771428344	-1.11343295859405
chr1	193069047	193069246	200	+	utr5	TROVE2	0.909945600807238	1	0.909056184043629	1	0.732020616903584	0.994977131413486	0.510432697457534	0.403179584381811	0.201681588334681	0.958720771428344	0.107253113075723
chr1	193084831	193084931	101	+	utr3	TROVE2	0.422930283405282	1	0.273453010794912	1	0.351731846570403	0.994977131413486	1.28674779247628	0.403179584381811	0.201681588334681	0.958720771428344	0.883568208094472
chr1	193122067	193122314	248	+	utr5	CDC73	0.521167566853409	1	0.588399210572403	1	0.44402051302396	0.994977131413486	-0.777758859854583	-0.0326756159087665	0.909262951063178	0.999889698567854	-0.745083243945817
chr1	198755988	198756137	150	+	exon	PTPRC	0.375123091217015	1	0.225127291329689	1	0.284933586410072	0.994977131413486	0.111031136310331	-0.634344284632162	0.0330463911114348	0.46325316470759	0.745375420942493
chr1	200739807	200739907	101	+	utr5	CAMSAP2	0.860623510462114	1	0.931048707442823	1	0.883194291127199	0.994977131413486	-0.624250203542259	-0.547014758849499	0.0677057544180139	0.658989443084685	-0.0772354446927603
chr1	200848618	200849316	699	+	exon	CAMSAP2	0.395412525412379	1	0.257904619556042	1	0.703997931096915	0.994977131413486	0.200072188971642	-0.547014758849499	0.0677057544180139	0.658989443084685	0.747086947821141
chr1	200849864	200850014	151	+	exon	CAMSAP2	0.66703774854869	1	0.803662642258222	1	0.767515854763783	0.994977131413486	-0.0369693785359809	-0.547014758849499	0.0677057544180139	0.658989443084685	0.510045380313518
chr1	200857813	200858062	250	+	utr3	CAMSAP2	0.975216070692429	1	0.868000966458786	1	0.984718379263058	0.995048824776627	-0.158452931824943	-0.547014758849499	0.0677057544180139	0.658989443084685	0.388561827024556
chr1	200873982	200874129	148	+	utr3	GPR25	0.796268724107804	1	0.680743050093404	1	0.834623537634259	0.994977131413486	-2.50729745593632	-1.55599870175321	0.247128695068011	NA	-0.951298754183117
chr1	200891197	200891296	100	+	utr5	C1orf106	0.551744406593363	1	0.585237823218662	1	0.913067306078902	0.994977131413486	-1.91182232815902	-1.19997247751139	0.000161639814610561	0.010026991972803	-0.711849850647621
chr1	200908541	200908870	330	+	exon	C1orf106	0.0631048145698986	1	0.0755349843999465	1	0.123203319158384	0.994977131413486	-1.80630340893148	-1.19997247751139	0.000161639814610561	0.010026991972803	-0.606330931420081
chr1	200911456	200911704	249	+	exon	C1orf106	0.42250123997055	1	0.538898035329102	1	0.832886711041738	0.994977131413486	-2.25692143390824	-1.19997247751139	0.000161639814610561	0.010026991972803	-1.05694895639684
chr1	200912052	200913550	1499	+	exon	C1orf106	0.76317815434532	1	0.908476011556521	1	0.962311683769224	0.994977131413486	-1.71771921628845	-1.19997247751139	0.000161639814610561	0.010026991972803	-0.517746738777051
chr1	201519892	201520040	149	+	exon	RP11-134G8.5	0.449788658154415	1	0.459365371674739	1	0.545057301650536	0.994977131413486	0.940786572138344	0.749295116580672	0.100881169919662	0.773273015007579	0.191491455557672
chr1	201520288	201520635	348	+	exon	RP11-134G8.6	0.724775226655966	1	0.585289103681351	1	0.815051421001659	0.994977131413486	0.977603491501613	NA	NA	NA	NA
chr1	201533807	201534051	245	+	exon	RP11-134G8.7	0.571333672423158	1	0.429573866138882	1	0.531785852101662	0.994977131413486	1.21308034723718	0.342087616308725	0.494912211160884	0.999889698567854	0.870992730928452
chr1	201623234	201623434	201	+	utr5	NAV1	0.565278903032955	1	0.466874490766123	1	0.298823976522741	0.994977131413486	-0.028119976610237	-1.85427689484442	3.20786748823603e-07	5.31710451910098e-05	1.82615691823418
chr1	201782734	201782834	101	+	exon	NAV1	1	1	0.969458497442127	1	0.844643570189091	0.994977131413486	-2.16077809063044	-1.85427689484442	3.20786748823603e-07	5.31710451910098e-05	-0.306501195786024
chr1	201819934	201820383	450	+	utr3	NAV1	0.745447145285594	1	0.588305143411844	1	0.861565569484881	0.994977131413486	-1.47816681695296	-1.85427689484442	3.20786748823603e-07	5.31710451910098e-05	0.376110077891455
chr1	201820483	201820583	101	+	utr3	NAV1	0.235025827965905	1	0.21857488417057	1	0.0305075722927619	0.994977131413486	-2.15880502638977	-1.85427689484442	3.20786748823603e-07	5.31710451910098e-05	-0.304528131545351
chr1	201821830	201821930	101	+	utr3	NAV1	0.199057000364685	1	0.0927195572566954	1	0.131162792872223	0.994977131413486	-0.534610617992332	-1.85427689484442	3.20786748823603e-07	5.31710451910098e-05	1.31966627685209
chr1	201870593	201870742	150	+	exon	IPO9	0.580405070007767	1	0.805020124703932	1	0.78190058551483	0.994977131413486	-0.239702923958772	0.0724829225091938	0.756434045242343	0.999889698567854	-0.312185846467966
chr1	201876119	201876567	449	+	utr3	IPO9	0.505815164567905	1	0.368167154679882	1	0.330278964349199	0.994977131413486	0.484734048564337	0.0724829225091938	0.756434045242343	0.999889698567854	0.412251126055143
chr1	201877863	201878462	600	+	utr3	IPO9	0.25658471582024	1	0.146559689896399	1	0.321604937299509	0.994977131413486	0.875038221403102	0.0724829225091938	0.756434045242343	0.999889698567854	0.802555298893908
chr1	201878860	201879309	450	+	utr3	IPO9	0.0538273664561158	1	0.0234589501983011	1	0.106636378246216	0.994977131413486	1.33189466054436	0.0724829225091938	0.756434045242343	0.999889698567854	1.25941173803517
chr1	201883297	201883496	200	+	utr3	IPO9	0.943780740833076	1	0.918187542562386	1	0.979263388360449	0.994977131413486	0.558500542855472	0.0724829225091938	0.756434045242343	0.999889698567854	0.486017620346279
chr1	201955540	201957367	1828	+	exon	TIMM17A	0.763915681412123	1	0.567617220068928	1	0.399718849993139	0.994977131413486	0.313601482815945	-0.0071135607474025	0.978552547761077	0.999889698567854	0.320715043563348
chr1	201969523	201969870	348	+	utr3	TIMM17A	0.1486461298501	1	0.098642999876919	1	0.0909780825429861	0.994977131413486	0.753068656762971	-0.0071135607474025	0.978552547761077	0.999889698567854	0.760182217510373
chr1	202003300	202003399	100	+	exon	RNPEP	0.357244585558857	1	0.519543954981683	1	0.619265831625065	0.994977131413486	-0.856705979610782	-0.534254024916854	0.025105191741116	0.397671611379344	-0.322451954693928
chr1	202348749	202348899	151	+	utr5	PPP1R12B	0.272909300588224	1	0.206664034804465	1	0.375495417460954	0.994977131413486	-0.0832611843836691	0.204683330897675	0.432074888523055	0.999889698567854	-0.287944515281344
chr1	202495574	202496822	1249	+	exon	PPP1R12B	0.852741554706535	1	0.713624251418318	1	0.877446237256325	0.994977131413486	0.377710305198474	0.204683330897675	0.432074888523055	0.999889698567854	0.173026974300798
chr1	202586216	202586416	201	+	utr3	PPP1R12B	0.472902138297771	1	0.312643824697378	1	0.625626256234766	0.994977131413486	0.679913623659259	0.204683330897675	0.432074888523055	0.999889698567854	0.475230292761584
chr1	202811152	202811250	99	+	exon	PCAT6	0.384431032613772	1	0.399449626040904	1	0.440206130397155	0.994977131413486	-0.0347650322864414	0.55857978493422	0.290863762876253	0.999889698567854	-0.593344817220662
chr1	202811349	202811701	353	+	exon	PCAT6	0.239432022742525	1	0.264007778239029	1	0.312953106785263	0.994977131413486	-0.273262638252788	0.55857978493422	0.290863762876253	0.999889698567854	-0.831842423187008
chr1	203038850	203038999	150	+	utr5	PPFIA4	0.637091840907525	1	0.764454012767371	1	0.456508199115646	0.994977131413486	-0.761962525457093	-0.546822235055157	0.078734305112928	0.7007285513895	-0.215140290401936
chr1	203039148	203043402	4255	+	utr5	PPFIA4	0.8137383713668	1	0.967550688329636	1	0.818842160076969	0.994977131413486	-0.990274095992257	-0.546822235055157	0.078734305112928	0.7007285513895	-0.4434518609371
chr1	203044707	203045869	1163	+	utr5	PPFIA4	0.0567616956416153	1	0.0653646941488983	1	0.0114334382455575	0.994977131413486	-1.75731688506163	-0.546822235055157	0.078734305112928	0.7007285513895	-1.21049465000648
chr1	203045968	203048606	2639	+	utr5	PPFIA4	0.667445556784487	1	0.860906109214383	1	0.575010818175579	0.994977131413486	-0.586281272398884	-0.546822235055157	0.078734305112928	0.7007285513895	-0.0394590373437267
chr1	203076600	203076749	150	+	utr3	PPFIA4	0.92945999218828	1	0.736891614896728	1	0.923870443187013	0.994977131413486	-0.221528596273729	-0.546822235055157	0.078734305112928	0.7007285513895	0.325293638781428
chr1	203165310	203165460	151	+	utr3	ADORA1	0.919763725002944	1	0.82206091929474	1	0.782056901751931	0.994977131413486	-1.51531115506989	-1.50855858497793	0.00465255489891179	0.133883729097991	-0.00675257009196351
chr1	203165559	203165759	201	+	utr3	ADORA1	0.576801541298455	1	0.681650706657224	1	0.80728728548753	0.994977131413486	-2.10851003376926	-1.50855858497793	0.00465255489891179	0.133883729097991	-0.599951448791326
chr1	203166208	203166507	300	+	utr3	ADORA1	0.813833917020599	1	0.654077823401947	1	0.243366019783458	0.994977131413486	-1.57718705632954	-1.50855858497793	0.00465255489891179	0.133883729097991	-0.0686284713516134
chr1	203166757	203166906	150	+	utr3	ADORA1	0.0631810624341955	1	0.0246938078403025	1	0.10819127437937	0.994977131413486	-0.997964046497389	-1.50855858497793	0.00465255489891179	0.133883729097991	0.510594538480542
chr1	203167056	203167156	101	+	utr3	ADORA1	0.667965134147367	1	0.857967973058594	1	0.66523626092536	0.994977131413486	-1.3251886413455	-1.50855858497793	0.00465255489891179	0.133883729097991	0.18336994363243
chr1	203305540	203307486	1947	+	utr3	BTG2	0.676357486096909	1	0.797069272914453	1	0.203322217510394	0.994977131413486	-1.78771949010162	-1.24646117733011	0.00143524247734536	0.0576062238447817	-0.541258312771516
chr1	203307584	203307830	247	+	utr3	BTG2	0.908041838607718	1	0.98034989968067	1	0.771157552168239	0.994977131413486	-0.679657794367884	-1.24646117733011	0.00143524247734536	0.0576062238447817	0.566803382962222
chr1	203626860	203626960	101	+	utr5	ATP2B4	0.638182721770799	1	0.537218527304189	1	0.503804921387551	0.994977131413486	-1.25562087851177	-1.14254692500612	0.000592419458367652	0.0282168707078607	-0.113073953505646
chr1	203683080	203683279	200	+	utr5	ATP2B4	0.994005181335082	1	0.870864168754901	1	0.411129035940322	0.994977131413486	-0.840547141387389	-1.14254692500612	0.000592419458367652	0.0282168707078607	0.301999783618736
chr1	203739645	203739794	150	+	utr3	ATP2B4	0.997224783710649	1	0.866462120544185	1	0.630666312022315	0.994977131413486	-0.940290171427771	-1.14254692500612	0.000592419458367652	0.0282168707078607	0.202256753578354
chr1	203739994	203740093	100	+	utr3	ATP2B4	0.947715869237633	1	0.947857167370402	1	0.672034979793814	0.994977131413486	-0.679431070714853	-1.14254692500612	0.000592419458367652	0.0282168707078607	0.463115854291271
chr1	203796502	203796602	101	+	utr5	ZBED6	0.272690983421527	1	0.155439705332479	1	0.27204113717352	0.994977131413486	1.34296281430834	0.543645887969707	0.0786704874102784	0.7007285513895	0.79931692633863
chr1	203798909	203799109	201	+	utr5	ZC3H11A	0.157923469885875	1	0.0858190144065094	1	0.217535370530561	0.994977131413486	1.44518116556731	0.592454537302004	0.0146428232452658	0.285942181732952	0.852726628265306
chr1	203800259	203800409	151	+	utr5	ZC3H11A	0.0434466228502843	1	0.0181529249694056	1	0.075109216690425	0.994977131413486	1.66992134703549	0.592454537302004	0.0146428232452658	0.285942181732952	1.07746680973349
chr1	203847240	203848383	1144	+	exon	ZC3H11A	0.887754964177567	1	0.858248350914966	1	0.969521831379756	0.994977131413486	0.693842379836234	0.592454537302004	0.0146428232452658	0.285942181732952	0.10138784253423
chr1	203852274	203852424	151	+	utr3	ZC3H11A	0.149127808693394	1	0.0949838681458781	1	0.197390365895935	0.994977131413486	1.0103385677164	0.592454537302004	0.0146428232452658	0.285942181732952	0.417884030414398
chr1	203853724	203853924	201	+	utr3	ZC3H11A	0.166330376877056	1	0.113310681201079	1	0.138426944416784	0.994977131413486	1.14183712084885	0.592454537302004	0.0146428232452658	0.285942181732952	0.549382583546842
chr1	203861652	203861947	296	+	utr5	SNRPE	0.703630082558062	1	0.899333746070359	1	0.977924098599404	0.994977131413486	-0.0409691660541771	0.010227730844155	0.967983846775497	0.999889698567854	-0.0511968968983321
chr1	204126000	204126299	300	+	utr3	SOX13	0.486828005753437	1	0.388532132598202	1	0.327900252219932	0.994977131413486	-0.0822593079940286	-0.498912162438606	0.229452702051957	0.97318946444514	0.416652854444577
chr1	204549155	204549653	499	+	utr3	MDM4	0.288019735577982	1	0.202280420088723	1	0.257870260756853	0.994977131413486	0.831777134364178	0.193687995777477	0.406375395814391	0.999889698567854	0.638089138586701
chr1	205531347	205531497	151	+	utr3	CDK18	0.588742794749252	1	0.532042098007664	1	0.584712568766978	0.994977131413486	-1.04890198733281	-0.943010951763636	0.0283774287048368	0.425202970682325	-0.105891035569173
chr1	206446242	206450428	4187	+	exon	SRGAP2	0.743339326530736	1	0.967882944976606	1	0.747214883728362	0.994977131413486	-0.277683416591158	-0.257180453643615	0.280458609423166	0.999889698567854	-0.0205029629475434
chr1	206454190	206454689	500	+	utr3	SRGAP2	0.747781771579445	1	0.514694446553811	1	0.780790570385671	0.994977131413486	0.188964534544634	-0.257180453643615	0.280458609423166	0.999889698567854	0.446144988188248
chr1	206454789	206454938	150	+	exon	SRGAP2	0.14261417740341	1	0.0730888439587064	1	0.293779557843163	0.994977131413486	0.143521487410731	-0.257180453643615	0.280458609423166	0.999889698567854	0.400701941054345
chr1	206455837	206456086	250	+	utr3	SRGAP2	0.362279688702085	1	0.234490543670463	1	0.449775295127555	0.994977131413486	0.58053796290783	-0.257180453643615	0.280458609423166	0.999889698567854	0.837718416551445
chr1	206458660	206458760	101	+	exon	SRGAP2	0.472318112034302	1	0.566661150425332	1	0.777306729043397	0.994977131413486	-0.93103592660067	-0.257180453643615	0.280458609423166	0.999889698567854	-0.673855472957055
chr1	206461099	206461548	450	+	utr3	SRGAP2	0.748433166303774	1	0.565550558197382	1	0.39311674290954	0.994977131413486	-0.490592581274141	-0.257180453643615	0.280458609423166	0.999889698567854	-0.233412127630527
chr1	206463644	206463844	201	+	utr3	SRGAP2	0.226381015981828	1	0.134673778014174	1	0.0735928027369214	0.994977131413486	0.00297191122439493	-0.257180453643615	0.280458609423166	0.999889698567854	0.26015236486801
chr1	206464044	206464193	150	+	utr3	SRGAP2	0.758274143276417	1	0.610379364627641	1	0.334407532410609	0.994977131413486	-0.43496348381178	-0.257180453643615	0.280458609423166	0.999889698567854	-0.177783030168165
chr1	206496291	206496440	150	+	utr3	IKBKE	0.518517183986548	1	0.372624141739151	1	0.274333960762942	0.994977131413486	-0.224042118841995	-0.471953161646614	0.0945948300602034	0.754952476309704	0.247911042804619
chr1	206557502	206557651	150	+	utr5	RASSF5	0.568296312255501	1	0.57717923957518	1	0.708002066837986	0.994977131413486	-0.710248921823738	0.0629231866090007	0.807180765959679	0.999889698567854	-0.773172108432739
chr1	206583277	206583376	100	+	exon	RASSF5	0.145830048144328	1	0.123333890473139	1	0.113784951993569	0.994977131413486	-0.783277566224302	0.0629231866090007	0.807180765959679	0.999889698567854	-0.846200752833303
chr1	206586807	206587356	550	+	utr3	RASSF5	0.850051013967856	1	0.611481689607502	1	0.689260330361904	0.994977131413486	0.308634664621193	0.0629231866090007	0.807180765959679	0.999889698567854	0.245711478012192
chr1	206587804	206587904	101	+	utr3	RASSF5	0.755215454033841	1	0.579155231911254	1	0.649646424362515	0.994977131413486	0.107653749481865	0.0629231866090007	0.807180765959679	0.999889698567854	0.0447305628728647
chr1	206588202	206588302	101	+	utr3	RASSF5	0.170950996662539	1	0.180104295516281	1	0.25296201742246	0.994977131413486	-0.703614018294624	0.0629231866090007	0.807180765959679	0.999889698567854	-0.766537204903625
chr1	206647485	206647783	299	+	exon	DYRK3	0.186346982927883	1	0.0857691831399398	1	0.0977724202444345	0.994977131413486	1.57284558688493	0.8131608416518	0.123670553804071	0.832302272872678	0.75968474523313
chr1	206647882	206648031	150	+	exon	DYRK3	0.730797390158807	1	0.588916420888854	1	0.803227112522515	0.994977131413486	1.23857886865007	0.8131608416518	0.123670553804071	0.832302272872678	0.425418026998272
chr1	206648378	206648626	249	+	exon	DYRK3	0.562832840083776	1	0.62835112475052	1	0.745379872947069	0.994977131413486	1.1613300430665	0.8131608416518	0.123670553804071	0.832302272872678	0.348169201414697
chr1	206732635	206732885	251	+	utr3	MAPKAPK2	0.860561146456262	1	0.624418817525072	1	0.670281437549894	0.994977131413486	-0.208088756697355	-0.299054247604547	0.202643327639814	0.958720771428344	0.0909654909071918
chr1	206908135	206908229	95	+	exon	RP11-564A8.4	0.81275791702855	1	0.642552602516042	1	0.799193729477641	0.994977131413486	0.761869716305389	0.279365277362058	0.827136630917787	NA	0.48250443894333
chr1	207049271	207049635	365	+	utr5	PFKFB2	0.0521279525688252	1	0.0220414721793182	1	0.0735878761144861	0.994977131413486	1.56460905286729	0.386288301510357	0.203265820614562	0.959090912180765	1.17832075135693
chr1	209675516	209676244	729	+	utr3	G0S2	0.972398107253729	1	0.893417975296059	1	0.72728285817825	0.994977131413486	-1.75477464999192	-1.66636220300226	0.00203459173662428	0.0748751442115781	-0.0884124469896608
chr1	209734462	209734560	99	+	utr3	HSD11B1	0.346748968328603	1	0.225209417231054	1	0.247035234580276	0.994977131413486	-0.219310312569484	-1.03127618179528	0.00353190540252322	0.111142640135479	0.811965869225793
chr1	209775399	209775499	101	+	exon	TRAF3IP3	0.182948832477707	1	0.198942944639803	1	0.237460363323963	0.994977131413486	-1.08173998166492	-0.499718106083998	0.122433783111809	0.830345516299038	-0.582021875580918
chr1	209775599	209775699	101	+	exon	TRAF3IP3	0.444587587960571	1	0.502294536216057	1	0.107608679272209	0.994977131413486	-1.14837550720076	-0.499718106083998	0.122433783111809	0.830345516299038	-0.648657401116761
chr1	209830948	209833189	2242	+	exon	DIEXF	0.390109699556205	1	0.423683005139366	1	0.281885935090218	0.994977131413486	-0.118692186077901	0.255718219388417	0.363955794018107	0.999889698567854	-0.374410405466319
chr1	209836941	209837140	200	+	exon	DIEXF	0.76525332557696	1	0.605009942984574	1	0.780715307347217	0.994977131413486	0.359220466987954	0.255718219388417	0.363955794018107	0.999889698567854	0.103502247599536
chr1	209851280	209851380	101	+	exon	DIEXF	0.716562930416008	1	0.574692874841337	1	0.658912370690887	0.994977131413486	0.616986500315203	0.255718219388417	0.363955794018107	0.999889698567854	0.361268280926786
chr1	209851480	209851629	150	+	utr3	DIEXF	0.932953122294978	1	0.769581439558038	1	0.738454317719038	0.994977131413486	0.757784925394076	0.255718219388417	0.363955794018107	0.999889698567854	0.502066706005659
chr1	211312763	211312963	201	+	utr3	RCOR3	0.066373947561439	1	0.0306912202284705	1	0.0620262346589535	0.994977131413486	1.25014390770198	0.335684148921672	0.167026826047401	0.912132000230915	0.914459758780307
chr1	211313688	211313937	250	+	utr3	RCOR3	0.0676943770139824	1	0.0343892877041202	1	0.0242913753298035	0.994977131413486	1.47708125710328	0.335684148921672	0.167026826047401	0.912132000230915	1.14139710818161
chr1	211372454	211372753	300	+	utr3	TRAF5	0.117252394037398	1	0.065742795217236	1	0.060999918182813	0.994977131413486	0.875752837965688	0.0840893744887351	0.843574163195792	0.999889698567854	0.791663463476953
chr1	211374149	211374248	100	+	utr3	TRAF5	0.447913410249966	1	0.227175699744078	1	0.342195202938851	0.994977131413486	1.28625018277617	0.0840893744887351	0.843574163195792	0.999889698567854	1.20216080828743
chr1	211374448	211374597	150	+	utr3	TRAF5	0.386211469807611	1	0.258759754350979	1	0.211976449969665	0.994977131413486	1.0026567334236	0.0840893744887351	0.843574163195792	0.999889698567854	0.918567358934863
chr1	211426250	211432435	6186	+	exon	LINC00467	0.544056761329993	1	0.72912403738662	1	0.862411085252588	0.994977131413486	-0.185445331022707	0.175969490872113	0.536328538343101	0.999889698567854	-0.36141482189482
chr1	212100614	212103016	2403	+	utr3	DTL	0.482709491243587	1	0.308712219448844	1	0.575168013323479	0.994977131413486	0.385350553167018	0.0302280829666503	0.910070511258063	0.999889698567854	0.355122470200367
chr1	212285785	212285934	150	+	utr5	PPP2R5A	0.600464481110723	1	0.469782635477997	1	0.583560193802672	0.994977131413486	-0.782180959243635	0.00508428142621877	0.985333120024748	0.999889698567854	-0.787265240669853
chr1	212286183	212286282	100	+	exon	PPP2R5A	0.890108389143173	1	0.999120891380681	1	0.929647950138295	0.994977131413486	-1.56573954910467	0.00508428142621877	0.985333120024748	0.999889698567854	-1.57082383053089
chr1	212329147	212329296	150	+	exon	PPP2R5A	0.168546456764105	1	0.0815195250402657	1	0.2355867164268	0.994977131413486	0.920280180889975	0.00508428142621877	0.985333120024748	0.999889698567854	0.915195899463756
chr1	212442581	212445881	3301	+	exon	NENF	0.212472235798835	1	0.308026197518269	1	0.387530307722943	0.994977131413486	-0.33692957175229	0.113958280117417	0.71236346947529	0.999889698567854	-0.450887851869707
chr1	212445980	212446229	250	+	utr3	NENF	0.647320043787275	1	0.85517066784912	1	0.949623910624375	0.994977131413486	0.0426041680321972	0.113958280117417	0.71236346947529	0.999889698567854	-0.07135411208522
chr1	212619381	212619580	200	+	utr3	ATF3	0.580227350368734	1	0.587327724885098	1	0.680899768455835	0.994977131413486	-0.384629050380875	-0.190630136001895	0.719337959188414	0.999889698567854	-0.19399891437898
chr1	212858305	212859004	700	+	utr5	FLVCR1	0.782398802974107	1	0.931978231576467	1	0.96716688498701	0.994977131413486	-0.500224853486652	0.293039846012117	0.253982129211325	0.994459041862852	-0.79326469949877
chr1	213240994	213241443	450	+	exon	RPS6KC1	0.132321176949818	1	0.0615849409405944	1	0.179135728702733	0.994977131413486	1.31770230668808	0.299868445727145	0.277362209329397	0.999889698567854	1.01783386096093
chr1	213241543	213241793	251	+	exon	RPS6KC1	0.633397740713874	1	0.443549183589414	1	0.67205955494724	0.994977131413486	1.12034734268851	0.299868445727145	0.277362209329397	0.999889698567854	0.82047889696137
chr1	213241943	213242242	300	+	exon	RPS6KC1	0.191374176919008	1	0.106936076402668	1	0.186812924584618	0.994977131413486	1.11859265699832	0.299868445727145	0.277362209329397	0.999889698567854	0.818724211271174
chr1	214613822	214614986	1165	+	exon	CENPF	0.655530110441861	1	0.840385890042719	1	0.6580367005397	0.994977131413486	-0.0570445112586099	-0.138672754297515	0.557179393370664	0.999889698567854	0.0816282430389055
chr1	214622168	214632560	10393	+	exon	CENPF	0.678427323929502	1	0.846442000004434	1	0.665653506993337	0.994977131413486	0.0453219628619873	-0.138672754297515	0.557179393370664	0.999889698567854	0.183994717159503
chr1	214639942	214640591	650	+	exon	CENPF	0.237848643102914	1	0.147168636003464	1	0.380020259700817	0.994977131413486	0.573315056909071	-0.138672754297515	0.557179393370664	0.999889698567854	0.711987811206586
chr1	214640841	214641890	1050	+	exon	CENPF	0.474060058736118	1	0.335020652427815	1	0.548494852326164	0.994977131413486	0.376498534802088	-0.138672754297515	0.557179393370664	0.999889698567854	0.515171289099603
chr1	214642090	214642490	401	+	exon	CENPF	0.627582717256759	1	0.470974258169348	1	0.631267576996162	0.994977131413486	0.170340353345586	-0.138672754297515	0.557179393370664	0.999889698567854	0.309013107643102
chr1	214642639	214642789	151	+	exon	CENPF	0.705535330377539	1	0.52273342111298	1	0.645016656061905	0.994977131413486	0.309314467137375	-0.138672754297515	0.557179393370664	0.999889698567854	0.44798722143489
chr1	214642989	214645170	2182	+	exon	CENPF	0.433277634897355	1	0.300989558380245	1	0.53679295492945	0.994977131413486	0.341473708290225	-0.138672754297515	0.557179393370664	0.999889698567854	0.48014646258774
chr1	214645270	214646419	1150	+	exon	CENPF	0.846365871149587	1	0.652717774240382	1	0.710435448132732	0.994977131413486	0.159738912986397	-0.138672754297515	0.557179393370664	0.999889698567854	0.298411667283912
chr1	214646519	214646719	201	+	exon	CENPF	0.921322558681465	1	0.882519495195027	1	0.879540193211914	0.994977131413486	-0.0273758673408296	-0.138672754297515	0.557179393370664	0.999889698567854	0.111296886956686
chr1	214646919	214651847	4929	+	exon	CENPF	0.764361358258441	1	0.578108016187476	1	0.539076261066329	0.994977131413486	0.177817807361003	-0.138672754297515	0.557179393370664	0.999889698567854	0.316490561658519
chr1	214652888	214652988	101	+	exon	CENPF	0.253279943635198	1	0.155358931620896	1	0.162496037452716	0.994977131413486	0.375873360430538	-0.138672754297515	0.557179393370664	0.999889698567854	0.514546114728053
chr1	214655260	214663839	8580	+	utr3	CENPF	0.542526566845138	1	0.404296900053272	1	0.3133497764512	0.994977131413486	0.237845794031759	-0.138672754297515	0.557179393370664	0.999889698567854	0.376518548329275
chr1	215620115	215620314	200	+	exon	KCTD3	0.221214734853886	1	0.129954302709988	1	0.228145486393179	0.994977131413486	0.292434270673957	-0.49320331236511	0.0442210633482725	0.543874498118921	0.785637583039067
chr1	218285337	218302374	17038	+	exon	RRP15	0.882602052574406	1	0.965781616752021	1	0.989236001729683	0.995349871947221	0.162900170597833	0.33113230445058	0.232677357496037	0.975931698221596	-0.168232133852747
chr1	218307534	218331049	23516	+	exon	RRP15	0.422285477186909	1	0.606866512853846	1	0.728596035839201	0.994977131413486	0.0929620920003019	0.33113230445058	0.232677357496037	0.975931698221596	-0.238170212450278
chr1	218346730	218346978	249	+	exon	TGFB2	0.62412775831286	1	0.620398136339394	1	0.381090014592649	0.994977131413486	-0.902137833244319	-0.296854719266462	0.433495067261352	0.999889698567854	-0.605283113977857
chr1	218441351	218441598	248	+	utr3	TGFB2	0.987765159900396	1	0.862217620522803	1	0.7991802381898	0.994977131413486	-0.0510566681680744	-0.296854719266462	0.433495067261352	0.999889698567854	0.245798051098388
chr1	219211630	219211728	99	+	exon	LYPLAL1	0.271980257382448	1	0.16447332135803	1	0.214761973555092	0.994977131413486	0.618813655229353	0.0438183017121814	0.876288827648677	0.999889698567854	0.574995353517172
chr1	220253811	220253908	98	+	exon	MORF4L1P1	0.204971472502375	1	0.301118864790431	1	0.161582623513048	0.994977131413486	-0.469275398547629	-0.0592398643561724	0.84184107814354	0.999889698567854	-0.410035534191456
chr1	220690636	220697130	6495	+	utr3	C1orf115	0.828707697829743	1	0.684889174381227	1	0.717503760256435	0.994977131413486	-0.756447719277375	-0.689460337188092	0.126902808247655	0.837336310432351	-0.066987382089283
chr1	220697278	220697525	248	+	utr3	C1orf115	0.741963287354201	1	0.61263873518815	1	0.86665114574219	0.994977131413486	0.0154232675836478	-0.689460337188092	0.126902808247655	0.837336310432351	0.704883604771739
chr1	220697772	220697871	100	+	utr3	C1orf115	0.835553525498759	1	0.72359020619271	1	0.956915765573249	0.994977131413486	-0.266845051701077	-0.689460337188092	0.126902808247655	0.837336310432351	0.422615285487014
chr1	220698020	220698415	396	+	utr3	C1orf115	0.901790824313144	1	0.756658268742367	1	0.526554689232563	0.994977131413486	-0.420084461377943	-0.689460337188092	0.126902808247655	0.837336310432351	0.269375875810149
chr1	220698613	220698712	100	+	utr3	C1orf115	0.154343334953644	1	0.113015428632287	1	0.0135860736117304	0.994977131413486	-1.8767978831753	-0.689460337188092	0.126902808247655	0.837336310432351	-1.18733754598721
chr1	220755052	220756359	1308	+	utr3	MARC2	0.0726186616042275	1	0.0323370050696437	1	0.0234734032592015	0.994977131413486	0.556081129397234	-0.769910411067109	0.0593649893172701	0.621831756149908	1.32599154046434
chr1	220813535	220813784	250	+	utr3	MARC1	0.177149219739744	1	0.125695298723121	1	0.0145821088330073	0.994977131413486	0.856719586306463	-0.186305067331667	0.568135110345519	0.999889698567854	1.04302465363813
chr1	220813884	220814232	349	+	utr3	MARC1	0.266209021585806	1	0.192010547740565	1	0.0380660647670977	0.994977131413486	0.497050549557371	-0.186305067331667	0.568135110345519	0.999889698567854	0.683355616889038
chr1	220879747	220879996	250	+	utr5	HLX	0.187343673223822	1	0.212203495769844	1	0.338090529863297	0.994977131413486	-1.5824723489306	-0.282679772873095	0.294417704418559	0.999889698567854	-1.29979257605751
chr1	220880194	220880442	249	+	exon	HLX	0.156798571717418	1	0.176280859234535	1	0.0600397115476892	0.994977131413486	-1.36869266968159	-0.282679772873095	0.294417704418559	0.999889698567854	-1.08601289680849
chr1	220881137	220881336	200	+	utr5	HLX	0.605436100435298	1	0.419461447551476	1	0.612723041666768	0.994977131413486	-0.22460142782171	-0.282679772873095	0.294417704418559	0.999889698567854	0.0580783450513851
chr1	220884215	220885009	795	+	utr3	HLX	0.631333758589983	1	0.864392651612797	1	0.876006925914801	0.994977131413486	-0.358655221614355	-0.282679772873095	0.294417704418559	0.999889698567854	-0.0759754487412602
chr1	222592233	222592332	100	+	exon	TAF1A-AS1	0.796472246665963	1	0.619321658289121	1	0.714891377880877	0.994977131413486	-0.175224612523196	-0.533939927514566	0.485522745235435	0.999889698567854	0.35871531499137
chr1	222627645	222627844	200	+	exon	MIA3	0.526704700219389	1	0.360147929803286	1	0.563597952640001	0.994977131413486	0.502191123865305	0.155530236144365	0.503397057387547	0.999889698567854	0.346660887720941
chr1	222627944	222628193	250	+	exon	MIA3	0.369115136046091	1	0.235477489849702	1	0.326246040975914	0.994977131413486	0.695541229289845	0.155530236144365	0.503397057387547	0.999889698567854	0.54001099314548
chr1	222628392	222630137	1746	+	exon	MIA3	0.778243588763987	1	0.572149905574021	1	0.660200684966187	0.994977131413486	0.357865759947672	0.155530236144365	0.503397057387547	0.999889698567854	0.202335523803308
chr1	222630237	222630337	101	+	exon	MIA3	0.924009548728903	1	0.909966611046771	1	0.836318993884937	0.994977131413486	0.268696750537969	0.155530236144365	0.503397057387547	0.999889698567854	0.113166514393605
chr1	222658729	222659458	730	+	exon	MIA3	0.0490021306430291	1	0.0802260506875882	1	0.171496632855388	0.994977131413486	-0.451411129085623	0.155530236144365	0.503397057387547	0.999889698567854	-0.606941365229988
chr1	222665469	222665619	151	+	exon	MIA3	0.418927191673766	1	0.304444464670415	1	0.140951976386104	0.994977131413486	0.667641342134983	0.155530236144365	0.503397057387547	0.999889698567854	0.512111105990618
chr1	222712603	222712752	150	+	utr5	BROX	0.832854051996034	1	0.964486938733895	1	0.968990391110133	0.994977131413486	-0.132928521649547	0.083263256299655	0.753787954655909	0.999889698567854	-0.216191777949202
chr1	222713379	222713650	272	+	utr5	BROX	0.357150782640855	1	0.380205724993943	1	0.450430801813775	0.994977131413486	0.300480703891713	0.083263256299655	0.753787954655909	0.999889698567854	0.217217447592058
chr1	223002457	223002657	201	+	exon	DISP1	0.758172423997918	1	0.678120477345572	1	0.788085861443844	0.994977131413486	0.976722304889176	0.0772755810005602	0.881681655212661	0.999889698567854	0.899446723888616
chr1	223005148	223005297	150	+	exon	DISP1	0.5690022774198	1	0.526821863287916	1	0.75045230481915	0.994977131413486	0.354654772502238	0.0772755810005602	0.881681655212661	0.999889698567854	0.277379191501678
chr1	223005646	223005846	201	+	exon	DISP1	0.737207833044174	1	0.774960972225767	1	0.876136725105795	0.994977131413486	0.503954183212382	0.0772755810005602	0.881681655212661	0.999889698567854	0.426678602211822
chr1	223752918	223755591	2674	+	exon	CAPN2	0.128992569183608	1	0.146754607693381	1	0.129217237004603	0.994977131413486	-0.74726511929182	0.127837448668416	0.709377341727841	0.999889698567854	-0.875102567960236
chr1	223757686	223757785	100	+	exon	CAPN2	0.307784656579106	1	0.180386815336344	1	0.163579083039822	0.994977131413486	1.05205007007789	0.127837448668416	0.709377341727841	0.999889698567854	0.924212621409469
chr1	224114187	224114337	151	+	exon	FBXO28	0.38247447860365	1	0.337821647462734	1	0.376007083217702	0.994977131413486	-1.28302233143846	0.248158494672544	0.370572955793114	0.999889698567854	-1.531180826111
chr1	224157452	224157952	501	+	utr3	FBXO28	0.351400205513531	1	0.210456815308935	1	0.531289258064324	0.994977131413486	0.583783850767158	0.248158494672544	0.370572955793114	0.999889698567854	0.335625356094614
chr1	224183275	224183679	405	+	utr5	DEGS1	0.311066320990493	1	0.329757184708173	1	0.582688893300692	0.994977131413486	-0.359589886848036	0.491517013073855	0.0697533783338243	0.667039953206963	-0.851106899921892
chr1	224189670	224189769	100	+	exon	DEGS1	0.164827039514787	1	0.0939590115489064	1	0.145463125391492	0.994977131413486	1.35793831951619	0.491517013073855	0.0697533783338243	0.667039953206963	0.866421306442335
chr1	224192357	224192702	346	+	utr3	DEGS1	0.22116208229621	1	0.14896964270019	1	0.106131502423611	0.994977131413486	1.23209417295353	0.491517013073855	0.0697533783338243	0.667039953206963	0.740577159879679
chr1	224356850	224356950	101	+	utr5	CNIH4	0.841146640479786	1	0.763781193899211	1	0.955128840156724	0.994977131413486	0.0856588466052426	0.1457436349665	0.590538587820518	0.999889698567854	-0.0600847883612574
chr1	224434710	224434810	101	+	exon	CNIH3	0.206618232327091	1	0.103965130415723	1	0.419975310926239	0.994977131413486	0.219291851386048	-0.180198964958693	0.575331494095113	0.999889698567854	0.399490816344741
chr1	224434958	224435108	151	+	exon	CNIH3	0.876374352586832	1	0.904313217768801	1	0.914118600575968	0.994977131413486	-0.566962370204085	-0.180198964958693	0.575331494095113	0.999889698567854	-0.386763405245392
chr1	224587197	224588386	1190	+	exon	CNIH3	0.461245561051336	1	0.278145487266194	1	0.322678157028685	0.994977131413486	0.346099782387834	-0.180198964958693	0.575331494095113	0.999889698567854	0.526298747346527
chr1	224616561	224616711	151	+	utr5	CNIH3	0.560435407624407	1	0.653148231185328	1	0.680396855961895	0.994977131413486	-0.273476087258355	-0.180198964958693	0.575331494095113	0.999889698567854	-0.0932771222996622
chr1	224739352	224739551	200	+	utr3	CNIH3	0.964350086418447	1	0.900639181511176	1	0.953687661151886	0.994977131413486	0.0191360282868947	-0.180198964958693	0.575331494095113	0.999889698567854	0.199334993245588
chr1	224739701	224739901	201	+	utr3	CNIH3	0.523755224317487	1	0.335687656961087	1	0.460610231800198	0.994977131413486	-0.544486130814064	-0.180198964958693	0.575331494095113	0.999889698567854	-0.364287165855371
chr1	226965007	226965717	711	+	exon	ADCK3	0.52180851511899	1	0.713348220935422	1	0.820335550177413	0.994977131413486	0.0568678111031824	0.27430145629679	0.284225795485522	0.999889698567854	-0.217433645193608
chr1	226977458	226982161	4704	+	exon	ADCK3	0.00936103177610974	1	0.0154221117232937	1	0.0270757011685081	0.994977131413486	-0.657170770338346	0.27430145629679	0.284225795485522	0.999889698567854	-0.931472226635136
chr1	226986645	226986895	251	+	utr3	ADCK3	0.389353507355171	1	0.534672837820092	1	0.616296833351738	0.994977131413486	-0.136868290908826	0.27430145629679	0.284225795485522	0.999889698567854	-0.411169747205616
chr1	226987345	226987445	101	+	utr3	ADCK3	0.361086848006545	1	0.465457179196321	1	0.589163254276424	0.994977131413486	0.266427974340204	0.27430145629679	0.284225795485522	0.999889698567854	-0.00787348195658644
chr1	227654411	227654909	499	+	exon	ZNF678	0.308086202454749	1	0.182435776088053	1	0.457037332660274	0.994977131413486	1.24688690125127	0.411724284187939	0.216211489428389	0.965159305543718	0.835162617063328
chr1	227655058	227655656	599	+	exon	ZNF678	0.27070447748193	1	0.146753811797129	1	0.383137243061045	0.994977131413486	1.0471174970779	0.411724284187939	0.216211489428389	0.965159305543718	0.635393212889961
chr1	227677343	227677443	101	+	utr3	ZNF678	0.800086884872246	1	0.627572043595528	1	0.67939793786481	0.994977131413486	-0.334857221315689	0.411724284187939	0.216211489428389	0.965159305543718	-0.746581505503628
chr1	227731686	227732775	1090	+	exon	SNAP47	0.744127379100501	1	0.934186748871905	1	0.69542151103747	0.994977131413486	-0.0839747890004379	-0.384246319501248	0.174854539506386	0.924186531641025	0.30027153050081
chr1	227748037	227759246	11210	+	utr5	SNAP47	0.653649652198103	1	0.882321303792338	1	0.900057022264751	0.994977131413486	-0.178892380023675	-0.384246319501248	0.174854539506386	0.924186531641025	0.205353939477573
chr1	227780533	227781081	549	+	utr3	SNAP47	0.76645238873211	1	0.988552605066319	1	0.755733548753371	0.994977131413486	-0.330937205255742	-0.384246319501248	0.174854539506386	0.924186531641025	0.0533091142455063
chr1	228097349	228098019	671	+	utr3	ARF1	0.0497213342014948	1	0.116670955489513	1	0.164360746720654	0.994977131413486	-0.917246912643671	-0.241939238421697	0.288035905992512	0.999889698567854	-0.675307674221974
chr1	228141137	228141237	101	+	utr5	GUK1	0.545127870196556	1	0.378145061728087	1	0.635162503978542	0.994977131413486	-0.0905478531421352	-0.179029617773278	0.498301591200193	0.999889698567854	0.0884817646311426
chr1	228141336	228141435	100	+	utr5	GUK1	0.0953072822925243	1	0.0750120967794167	1	0.130726840472883	0.994977131413486	-0.608972609655104	-0.179029617773278	0.498301591200193	0.999889698567854	-0.429942991881826
chr1	228141535	228141784	250	+	utr5	GUK1	0.499161504761322	1	0.302750085597106	1	0.476673478826967	0.994977131413486	0.283269470790987	-0.179029617773278	0.498301591200193	0.999889698567854	0.462299088564265
chr1	228145516	228145714	199	+	exon	GUK1	0.0581969111701788	1	0.0686580745124099	1	0.0920507398521415	0.994977131413486	-1.18978349594968	-0.179029617773278	0.498301591200193	0.999889698567854	-1.0107538781764
chr1	228148387	228148686	300	+	exon	GUK1	0.104407040584077	1	0.162686706506741	1	0.267641576539862	0.994977131413486	-0.844104827059546	-0.179029617773278	0.498301591200193	0.999889698567854	-0.665075209286268
chr1	228175329	228175578	250	+	utr3	IBA57	0.215400314983706	1	0.105970137627423	1	0.239035048436004	0.994977131413486	0.179492545406301	-0.268132566581983	0.381635462665798	0.999889698567854	0.447625111988283
chr1	228219363	228219463	101	+	exon	OBSCN	0.639317150751131	1	0.741560564918444	1	0.858190778387742	0.994977131413486	-0.338025191284552	-0.24638388453295	0.287244586285178	0.999889698567854	-0.0916413067516024
chr1	228243220	228244457	1238	+	exon	OBSCN	0.781801114250236	1	0.98766181537992	1	0.987007281081184	0.995266963030436	-0.339278538828001	-0.24638388453295	0.287244586285178	0.999889698567854	-0.0928946542950507
chr1	228245448	228245598	151	+	exon	OBSCN	0.76217078709948	1	0.934589136813563	1	0.913426136281696	0.994977131413486	-0.121086212446225	-0.24638388453295	0.287244586285178	0.999889698567854	0.125297672086725
chr1	228250097	228256657	6561	+	exon	OBSCN	0.749910322691826	1	0.987901978424458	1	0.991830070929882	0.995349871947221	0.198756870473897	-0.24638388453295	0.287244586285178	0.999889698567854	0.445140755006847
chr1	228286304	228287730	1427	+	exon	OBSCN	0.927430684979175	1	0.853009950983517	1	0.479020110225647	0.994977131413486	-0.255549404599514	-0.24638388453295	0.287244586285178	0.999889698567854	-0.00916552006656438
chr1	228288080	228288280	201	+	exon	OBSCN	0.469818961279819	1	0.623769326778703	1	0.783442979346805	0.994977131413486	-0.27280671689262	-0.24638388453295	0.287244586285178	0.999889698567854	-0.02642283235967
chr1	228288680	228293565	4886	+	exon	OBSCN	0.621552301830109	1	0.436874819626521	1	0.379156658490979	0.994977131413486	-0.0660763279473277	-0.24638388453295	0.287244586285178	0.999889698567854	0.180307556585622
chr1	228294200	228294350	151	+	exon	OBSCN	0.375517112738232	1	0.225113701028438	1	0.321967687491345	0.994977131413486	0.0284131217978536	-0.24638388453295	0.287244586285178	0.999889698567854	0.274797006330804
chr1	228294814	228295064	251	+	exon	OBSCN	0.171330585028861	1	0.0880214484411568	1	0.18420748122499	0.994977131413486	0.2998946302835	-0.24638388453295	0.287244586285178	0.999889698567854	0.546278514816451
chr1	228298576	228298676	101	+	exon	OBSCN	0.542467831737696	1	0.67712994107884	1	0.797856042592193	0.994977131413486	0.13188795582605	-0.24638388453295	0.287244586285178	0.999889698567854	0.378271840359
chr1	228303735	228304549	815	+	exon	OBSCN	0.491286595124176	1	0.316984508253924	1	0.39558151017868	0.994977131413486	0.283099355835534	-0.24638388453295	0.287244586285178	0.999889698567854	0.529483240368484
chr1	228305205	228306390	1186	+	exon	OBSCN	0.753590115724644	1	0.556252743410863	1	0.646228073546898	0.994977131413486	0.0814551601834539	-0.24638388453295	0.287244586285178	0.999889698567854	0.327839044716404
chr1	228318979	228319129	151	+	exon	OBSCN	0.550211647879146	1	0.590345202555914	1	0.829893259856249	0.994977131413486	-0.959285486885469	-0.24638388453295	0.287244586285178	0.999889698567854	-0.712901602352519
chr1	228321368	228321668	301	+	exon	OBSCN	0.433298157217452	1	0.256229522845479	1	0.432775251342654	0.994977131413486	0.155613557878924	-0.24638388453295	0.287244586285178	0.999889698567854	0.401997442411874
chr1	228321918	228323331	1414	+	exon	OBSCN	0.416132997148946	1	0.247701941692084	1	0.496274245036725	0.994977131413486	0.245056480798577	-0.24638388453295	0.287244586285178	0.999889698567854	0.491440365331527
chr1	228356884	228361177	4294	+	utr3	OBSCN	0.673309785498868	1	0.914032516985788	1	0.715720509026412	0.994977131413486	-0.12558371915779	-0.24638388453295	0.287244586285178	0.999889698567854	0.12080016537516
chr1	228394434	228396775	2342	+	exon	RP11-245P10.8	0.869541081537641	1	0.895617137198663	1	0.6885110228662	0.994977131413486	-0.00206074830028807	NA	NA	NA	NA
chr1	228488973	228493267	4295	+	exon	RNF187	0.0755000397622395	1	0.119552721202724	1	0.228872501734247	0.994977131413486	-0.712416865442893	-0.274873847837537	0.316721437682722	0.999889698567854	-0.437543017605356
chr1	228494074	228494472	399	+	utr3	RNF187	0.98498732892136	1	0.784246321260792	1	0.568721793805957	0.994977131413486	-0.18609750758857	-0.274873847837537	0.316721437682722	0.999889698567854	0.0887763402489668
chr1	228650934	228651033	100	+	exon	DUSP5P1	0.257781890577079	1	0.158762785103263	1	0.136422887812963	0.994977131413486	1.31783486863769	0.408340465123492	0.33128921237053	0.999889698567854	0.909494403514194
chr1	228737689	228743788	6100	+	utr3	RHOU	0.6847147849309	1	0.87459827785912	1	0.726616073054718	0.994977131413486	-0.226875669567525	-0.441799898424209	0.156310726258234	0.894641419155897	0.214924228856684
chr1	229635172	229635470	299	+	exon	URB2	0.738314555349332	1	0.552747575137391	1	0.499287525023951	0.994977131413486	0.338238088923478	0.114076449359696	0.718864580841087	0.999889698567854	0.224161639563782
chr1	229635767	229636114	348	+	exon	URB2	0.331419168936859	1	0.229863158754121	1	0.319281376637933	0.994977131413486	0.554368151697474	0.114076449359696	0.718864580841087	0.999889698567854	0.440291702337778
chr1	229636313	229636461	149	+	exon	URB2	0.569423598914967	1	0.604721155670819	1	0.662311434146979	0.994977131413486	0.186959426789806	0.114076449359696	0.718864580841087	0.999889698567854	0.0728829774301101
chr1	229636709	229636957	249	+	exon	URB2	0.947492715993522	1	0.802499406055685	1	0.601124325698136	0.994977131413486	0.788883024839555	0.114076449359696	0.718864580841087	0.999889698567854	0.674806575479859
chr1	229637156	229637304	149	+	exon	URB2	0.603604180689249	1	0.481037783333355	1	0.308528573333359	0.994977131413486	0.785963758380106	0.114076449359696	0.718864580841087	0.999889698567854	0.67188730902041
chr1	229637899	229638147	249	+	exon	URB2	0.562840997089539	1	0.399164441529783	1	0.373250342162043	0.994977131413486	0.432143105764923	0.114076449359696	0.718864580841087	0.999889698567854	0.318066656405227
chr1	229659207	229659356	150	+	utr3	URB2	0.98479183765876	1	0.836367318911958	1	0.797066794124405	0.994977131413486	0.470061898078962	0.114076449359696	0.718864580841087	0.999889698567854	0.355985448719266
chr1	230178235	230203210	24976	+	exon	GALNT2	0.260788955461653	1	0.323064448158132	1	0.135818793963664	0.994977131413486	-0.323910894355707	-0.0585166523501588	0.829537669299602	0.999889698567854	-0.265394242005548
chr1	230274489	230280026	5538	+	utr3	GALNT2	0.461842190132621	1	0.650274253207235	1	0.508849396237772	0.994977131413486	-0.252002617058327	-0.0585166523501588	0.829537669299602	0.999889698567854	-0.193485964708168
chr1	230280675	230280925	251	+	utr3	GALNT2	0.29824127231317	1	0.363603224748148	1	0.431268845979771	0.994977131413486	-0.771024070272389	-0.0585166523501588	0.829537669299602	0.999889698567854	-0.71250741792223
chr1	230642539	230642639	101	+	utr5	COG2	0.654933297568052	1	0.542133569475879	1	0.588603449135003	0.994977131413486	-0.756242756362409	0.133077161507583	0.636839664040664	0.999889698567854	-0.889319917869992
chr1	230693333	230693533	201	+	utr3	COG2	0.870565037777204	1	0.718001356560582	1	0.35361762975957	0.994977131413486	0.399453342447815	0.133077161507583	0.636839664040664	0.999889698567854	0.266376180940233
chr1	231000247	231000446	200	+	utr3	ARV1	0.254105683413264	1	0.174583263612479	1	0.0451690556233058	0.994977131413486	0.748040624657236	-0.183999979282913	0.528537027850041	0.999889698567854	0.932040603940149
chr1	231267791	231267890	100	+	exon	GNPAT	0.22100262478836	1	0.133977557026446	1	0.235544986754547	0.994977131413486	0.546386080207467	-0.157681076014938	0.539758557784868	0.999889698567854	0.704067156222405
chr1	231277576	231277725	150	+	utr3	GNPAT	0.582106745331225	1	0.414882272896951	1	0.321603024827676	0.994977131413486	0.163783720780008	-0.157681076014938	0.539758557784868	0.999889698567854	0.321464796794946
chr1	231337154	231337402	249	+	utr5	SPRTN	0.579367079742977	1	0.389100288186857	1	0.571055033118301	0.994977131413486	0.493446474965417	0.297300058768859	0.32166012567747	0.999889698567854	0.196146416196558
chr1	231337551	231337799	249	+	utr5	SPRTN	0.924388523347413	1	0.715208665158354	1	0.68112647745412	0.994977131413486	-0.314267556055904	0.297300058768859	0.32166012567747	0.999889698567854	-0.611567614824763
chr1	231338394	231338593	200	+	exon	SPRTN	0.93391271682854	1	0.719640341766603	1	0.618292700166454	0.994977131413486	-0.103088243968308	0.297300058768859	0.32166012567747	0.999889698567854	-0.400388302737167
chr1	231693997	231694293	297	+	utr3	TSNAX-DISC1	0.240668139250767	1	0.116604630600855	1	0.322508296289442	0.994977131413486	0.393080425533311	-0.315114496732743	0.816336501816234	NA	0.708194922266054
chr1	231694489	231694788	300	+	utr3	TSNAX-DISC1	0.795080701823499	1	0.96044182867726	1	0.749901684826732	0.994977131413486	0.111044206626738	-0.315114496732743	0.816336501816234	NA	0.426158703359482
chr1	231770934	231771034	101	+	utr3	TSNAX-DISC1	0.887262379638989	1	0.76370975255122	1	0.967431535681187	0.994977131413486	-0.544145479572584	-0.315114496732743	0.816336501816234	NA	-0.22903098283984
chr1	232036738	232036887	150	+	utr3	DISC1	0.828447706310786	1	0.753703149632313	1	0.851143833324881	0.994977131413486	-0.514801483325213	-0.401402964158582	0.146065013134086	0.877448827812446	-0.113398519166631
chr1	232805932	232806625	694	+	exon	MAP10	0.947357490813082	1	0.834191295321639	1	0.910421722183204	0.994977131413486	0.263090212911544	-0.00332336611984628	0.991766331640035	0.999889698567854	0.26641357903139
chr1	232806773	232807120	348	+	exon	MAP10	0.228388424729547	1	0.143445860450192	1	0.139036865270436	0.994977131413486	0.880721681820022	-0.00332336611984628	0.991766331640035	0.999889698567854	0.884045047939868
chr1	232807417	232807615	199	+	exon	MAP10	0.103942942630851	1	0.0519230911088065	1	0.0484848899334821	0.994977131413486	0.949548372668454	-0.00332336611984628	0.991766331640035	0.999889698567854	0.9528717387883
chr1	232807763	232808060	298	+	exon	MAP10	0.282397150311034	1	0.18124039990458	1	0.120592541202504	0.994977131413486	0.856684947459044	-0.00332336611984628	0.991766331640035	0.999889698567854	0.86000831357889
chr1	232969986	232970086	101	+	exon	NTPCR	0.73113931799491	1	0.925396541781159	1	0.9568381479365	0.994977131413486	-0.186284174095767	-0.116621346210677	0.64788375942919	0.999889698567854	-0.0696628278850906
chr1	232976518	232976867	350	+	utr3	NTPCR	0.379252363575208	1	0.206924347976339	1	0.350171596352186	0.994977131413486	0.568387254344674	-0.116621346210677	0.64788375942919	0.999889698567854	0.685008600555351
chr1	232983383	232983683	301	+	utr3	NTPCR	0.115653375850772	1	0.0497726660653966	1	0.140497393695167	0.994977131413486	0.373905042970432	-0.116621346210677	0.64788375942919	0.999889698567854	0.490526389181108
chr1	233379119	233379567	449	+	exon	RP5-862P8.2	0.655622062321932	1	0.483768414338872	1	0.522922866664944	0.994977131413486	-1.39959663146237	-1.33059914927824	0.000109544762831441	0.00732147722936979	-0.0689974821841333
chr1	233382510	233382759	250	+	utr3	RP5-862P8.2	0.202328946282648	1	0.107890956401215	1	0.173257385189173	0.994977131413486	-0.855694529698827	-1.33059914927824	0.000109544762831441	0.00732147722936979	0.474904619579411
chr1	234373504	234373649	146	+	utr5	COA6	0.853504729068603	1	0.976065855208953	1	0.778420572530919	0.994977131413486	-0.948344690504944	0.104383407385688	0.736544633200872	0.999889698567854	-1.05272809789063
chr1	234374233	234383904	9672	+	utr3	COA6	0.468558924291875	1	0.30863803782213	1	0.259722982717862	0.994977131413486	0.595024796210752	0.104383407385688	0.736544633200872	0.999889698567854	0.490641388825064
chr1	234607305	234609434	2130	+	exon	RP4-781K5.2	0.843459464006974	1	0.895500784564011	1	0.928956082817192	0.994977131413486	-0.169601334811018	NA	NA	NA	NA
chr1	234633547	234633941	395	+	exon	LINC00184	0.0880660186162114	1	0.0253258455599827	1	0.112733874182485	0.994977131413486	0.679395924325375	-0.767089982463715	0.141432169249577	0.868504664931697	1.44648590678909
chr1	234634188	234634385	198	+	exon	LINC00184	0.357030099894207	1	0.117639065476368	1	0.166992922775936	0.994977131413486	0.515551242423484	-0.767089982463715	0.141432169249577	0.868504664931697	1.2826412248872
chr1	235328497	235329115	619	+	utr5	GGPS1	0.360654898785697	1	0.207955545165151	1	0.361731254583737	0.994977131413486	0.760834502263999	0.156130216628861	0.533667534188253	0.999889698567854	0.604704285635137
chr1	235329313	235329851	539	+	exon	GGPS1	0.113502990310917	1	0.0662399506909236	1	0.168584140467385	0.994977131413486	0.951184476645084	0.156130216628861	0.533667534188253	0.999889698567854	0.795054260016222
chr1	235342208	235342356	149	+	exon	GGPS1	0.444900423404588	1	0.297402545987325	1	0.295207496941964	0.994977131413486	0.637343430301524	0.156130216628861	0.533667534188253	0.999889698567854	0.481213213672662
chr1	235367459	235380073	12615	+	utr5	TBCE	0.636023333463077	1	0.456091901814859	1	0.424577367848184	0.994977131413486	0.837111938030451	0.270736767324506	0.294903347101283	0.999889698567854	0.566375170705945
chr1	235738448	235738546	99	+	exon	LDHAP2	0.256632799846464	1	0.158300678885736	1	0.153588455433863	0.994977131413486	0.852650631875312	-0.149030928501973	0.666877249743669	0.999889698567854	1.00168156037728
chr1	236482676	236482775	100	+	utr3	EDARADD	0.226569790357883	1	0.0494994085200468	1	0.334559232354307	0.994977131413486	-0.466136874919664	-0.192232961968135	0.866518496792527	0.999889698567854	-0.273903912951529
chr1	236548052	236548201	150	+	utr3	LGALS8	0.430689547086582	1	0.265197459561245	1	0.379644069594032	0.994977131413486	0.505668040848781	-0.134575658840502	0.617139253048704	0.999889698567854	0.640243699689284
chr1	236551537	236551637	101	+	utr3	LGALS8	0.852740739477096	1	0.643226827476359	1	0.761579019756537	0.994977131413486	0.574663131924428	-0.134575658840502	0.617139253048704	0.999889698567854	0.70923879076493
chr1	236551736	236551886	151	+	utr3	LGALS8	0.957832267432959	1	0.750385705127748	1	0.776282080030683	0.994977131413486	0.0840071701027187	-0.134575658840502	0.617139253048704	0.999889698567854	0.218582828943221
chr1	236891195	236891294	100	+	exon	MTR	0.775631519122071	1	0.826883619203737	1	0.841117766133348	0.994977131413486	0.614874604830622	0.411138434739417	0.0972826692284892	0.763084355337882	0.203736170091205
chr1	236894405	236894555	151	+	exon	MTR	0.284128456614619	1	0.150729266170626	1	0.176178036623775	0.994977131413486	0.963235874117937	0.411138434739417	0.0972826692284892	0.763084355337882	0.552097439378519
chr1	236897107	236897646	540	+	utr3	MTR	0.492505839066644	1	0.33207775529181	1	0.360077584155019	0.994977131413486	1.08251553227105	0.411138434739417	0.0972826692284892	0.763084355337882	0.671377097531628
chr1	236897746	236898245	500	+	utr3	MTR	0.626985685810078	1	0.457196424418569	1	0.635461519251934	0.994977131413486	0.870022264287807	0.411138434739417	0.0972826692284892	0.763084355337882	0.45888382954839
chr1	236899142	236899292	151	+	utr3	MTR	0.57660083903757	1	0.416230604070705	1	0.373104671865646	0.994977131413486	0.662686353584619	0.411138434739417	0.0972826692284892	0.763084355337882	0.251547918845201
chr1	236901088	236901287	200	+	utr3	MTR	0.221621323597218	1	0.22256863891852	1	0.302440425294757	0.994977131413486	-0.480033121158544	0.411138434739417	0.0972826692284892	0.763084355337882	-0.891171555897961
chr1	236903532	236903781	250	+	utr3	MTR	0.125009075509042	1	0.0681716814273022	1	0.0479697347017018	0.994977131413486	1.14442415963969	0.411138434739417	0.0972826692284892	0.763084355337882	0.733285724900274
chr1	241593844	241594043	200	+	utr3	KMO	0.21087784159795	1	0.121728375451946	1	0.251370094024472	0.994977131413486	0.808496247033389	0.343324663032839	0.54641158112605	0.999889698567854	0.46517158400055
chr1	241594293	241594393	101	+	utr3	KMO	0.757090010231703	1	0.953145023787189	1	0.988959856006636	0.995349871947221	0.101163638600743	0.343324663032839	0.54641158112605	0.999889698567854	-0.242161024432096
chr1	241594493	241594593	101	+	utr3	KMO	0.639904919526596	1	0.808503441646614	1	0.74565263873692	0.994977131413486	0.0175628853748773	0.343324663032839	0.54641158112605	0.999889698567854	-0.325761777657962
chr1	241878810	241878960	151	+	exon	EXO1	0.576374462552039	1	0.689964433791343	1	0.70149910838899	0.994977131413486	0.484239804386352	0.195256631276797	0.494983230942613	0.999889698567854	0.288983173109555
chr1	243256084	243256183	100	+	utr5	SDCCAG8	0.800242906595889	1	0.846687107168896	1	0.914658477381901	0.994977131413486	0.324130806226657	0.0869506334341842	0.748758849533192	0.999889698567854	0.237180172792473
chr1	243344263	243415739	71477	+	exon	MIR4677	0.53661680518721	1	0.73783904830129	1	0.837664135117313	0.994977131413486	-0.087418799585661	0.484927554270394	0.836282729365521	NA	-0.572346353856055
chr1	244053818	244055301	1484	+	exon	ZBTB18	0.498290085677848	1	0.328151582455168	1	0.55884618758023	0.994977131413486	0.768132655414342	0.510690235513403	0.0568203292657815	0.608403308556965	0.257442419900939
chr1	244056685	244056833	149	+	utr3	ZBTB18	0.806450357266207	1	0.60425153265678	1	0.421966214133393	0.994977131413486	1.10785410594496	0.510690235513403	0.0568203292657815	0.608403308556965	0.597163870431554
chr1	244705664	244705862	199	+	utr3	DESI2	0.401432411478379	1	0.262327448160039	1	0.592325379258868	0.994977131413486	0.557013232684553	-0.108243039652839	0.696605931948383	0.999889698567854	0.665256272337391
chr1	244969755	244969854	100	+	exon	EFCAB2	0.808417322236651	1	0.695317573898059	1	0.903935311669026	0.994977131413486	-0.0641014492334853	0.134021828470092	0.608137936307564	0.999889698567854	-0.198123277703577
chr1	244970302	244970451	150	+	utr5	EFCAB2	0.354184645305884	1	0.373192591450902	1	0.77738655836918	0.994977131413486	-0.933512943620493	0.134021828470092	0.608137936307564	0.999889698567854	-1.06753477209059
chr1	245091101	245091549	449	+	exon	EFCAB2	0.949569375446994	1	0.715842635584035	1	0.692848034009566	0.994977131413486	0.297438741777752	0.134021828470092	0.608137936307564	0.999889698567854	0.16341691330766
chr1	245685421	245685520	100	+	exon	KIF26B	0.473449864748671	1	0.367945911137635	1	0.461466128167875	0.994977131413486	-1.49355081689232	-0.937571298061382	0.0090499155957316	0.210443547955065	-0.555979518830941
chr1	245685670	245685819	150	+	exon	KIF26B	0.390288491499737	1	0.351626494283655	1	0.522089376105038	0.994977131413486	-1.52160058420018	-0.937571298061382	0.0090499155957316	0.210443547955065	-0.584029286138802
chr1	245686916	245687065	150	+	exon	KIF26B	0.713929467159859	1	0.534807592500021	1	0.675782144477569	0.994977131413486	-0.250387047586464	-0.937571298061382	0.0090499155957316	0.210443547955065	0.687184250474918
chr1	245687265	245687564	300	+	exon	KIF26B	0.301982209393066	1	0.280898820610947	1	0.0938912957619391	0.994977131413486	-1.19346847311008	-0.937571298061382	0.0090499155957316	0.210443547955065	-0.2558971750487
chr1	245687663	245687813	151	+	exon	KIF26B	0.75251175459416	1	0.568343867257562	1	0.535720548592282	0.994977131413486	-1.26464439950364	-0.937571298061382	0.0090499155957316	0.210443547955065	-0.327073101442256
chr1	245702604	245703052	449	+	utr3	KIF26B	0.133084164270788	1	0.0592146233909035	1	0.227871336379277	0.994977131413486	0.0310656172508423	-0.937571298061382	0.0090499155957316	0.210443547955065	0.968636915312224
chr1	246591664	246591912	249	+	exon	CNST	0.784989247288181	1	0.585869866217546	1	0.864377196234585	0.994977131413486	0.624550250079927	0.0442381186129563	0.862275183501096	0.999889698567854	0.58031213146697
chr1	246647184	246647881	698	+	exon	CNST	0.339369106834682	1	0.217562504261808	1	0.454672064568548	0.994977131413486	0.498410576798413	0.0442381186129563	0.862275183501096	0.999889698567854	0.454172458185457
chr1	246665798	246666046	249	+	utr3	CNST	0.516926143463373	1	0.371020242836944	1	0.558467040314459	0.994977131413486	0.359820082318185	0.0442381186129563	0.862275183501096	0.999889698567854	0.315581963705228
chr1	247418754	247423253	4500	+	utr5	NLRP3	0.499756836009102	1	0.322468545089042	1	0.681849986003826	0.994977131413486	0.136286938354147	-0.240560106644486	0.366378209654168	0.999889698567854	0.376847044998633
chr1	247423849	247425583	1735	+	exon	NLRP3	0.848078183234328	1	0.610997573051911	1	0.985007155658497	0.995048824776627	-0.0520553963963126	-0.240560106644486	0.366378209654168	0.999889698567854	0.188504710248174
chr1	247448513	247448712	200	+	utr3	NLRP3	0.531365370564747	1	0.72443216704779	1	0.695610451473214	0.994977131413486	-0.25863670756238	-0.240560106644486	0.366378209654168	0.999889698567854	-0.018076600917894
chr1	248847123	248847572	450	+	utr5	ZNF672	0.607183534804508	1	0.396434940080455	1	0.338313030627306	0.994977131413486	-0.128884485895752	-0.30762547822948	0.341511973075291	0.999889698567854	0.178740992333728
chr1	248847871	248848420	550	+	exon	ZNF672	0.868853945492908	1	0.624594535447625	1	0.206615794560343	0.994977131413486	-1.18897704525442	-0.30762547822948	0.341511973075291	0.999889698567854	-0.881351567024937
chr1	248848570	248848769	200	+	utr3	ZNF672	0.391921581355403	1	0.267028838257398	1	0.11868448435255	0.994977131413486	0.111163176890822	-0.30762547822948	0.341511973075291	0.999889698567854	0.418788655120303
chr1	248849318	248849467	150	+	utr3	ZNF672	0.808115681044209	1	0.953913762806684	1	0.68953208972633	0.994977131413486	-0.365268327901314	-0.30762547822948	0.341511973075291	0.999889698567854	-0.0576428496718337
chr1	248916740	248916987	248	+	exon	PGBD2	0.20039417857962	1	0.119566240724315	1	0.150041138786747	0.994977131413486	0.569369245445135	0.014844259736067	0.968788211359479	0.999889698567854	0.554524985709068
chr1	248917233	248917973	741	+	utr5	PGBD2	0.346383347676195	1	0.23902686079829	1	0.200704401258949	0.994977131413486	0.624606717607974	0.014844259736067	0.968788211359479	0.999889698567854	0.609762457871907
chr1	248918072	248918417	346	+	utr3	PGBD2	0.586293106997486	1	0.460433506144032	1	0.283341364003601	0.994977131413486	0.697777317241152	0.014844259736067	0.968788211359479	0.999889698567854	0.682933057505085
chr1	826693	826840	148	-	exon	LINC00115	0.85323336049488	1	0.684546976420116	1	0.760748553304912	0.994977131413486	0.689475030500505	-0.132172474966823	0.86734151296719	0.999889698567854	0.821647505467328
chr1	918051	918150	100	-	exon	RP11-54O7.3	0.952266946307406	1	0.935056368972843	1	0.847569411341092	0.994977131413486	-1.93789779520685	-1.51204568710897	0.0811936088578807	0.709561808435205	-0.425852108097884
chr1	944354	944503	150	-	utr3	NOC2L	0.0259314817314755	1	0.0300793854484005	1	0.0811509243910023	0.994977131413486	-1.62918786843543	-0.263054811771535	0.311098835482539	0.999889698567854	-1.36613305666389
chr1	944603	945365	763	-	utr3	NOC2L	0.0692717523465166	1	0.116444323943223	1	0.372170938265925	0.994977131413486	-1.09207973992303	-0.263054811771535	0.311098835482539	0.999889698567854	-0.829024928151496
chr1	945560	946229	670	-	exon	NOC2L	0.0936785076089917	1	0.14870753042867	1	0.281365965066138	0.994977131413486	-0.951271623100587	-0.263054811771535	0.311098835482539	0.999889698567854	-0.688216811329052
chr1	956958	957280	323	-	exon	NOC2L	0.119198655416854	1	0.158676755255467	1	0.211155071433665	0.994977131413486	-0.952050241939936	-0.263054811771535	0.311098835482539	0.999889698567854	-0.6889954301684
chr1	958976	959076	101	-	exon	NOC2L	0.0557728457458455	1	0.0460328113999812	1	0.147040276939949	0.994977131413486	-0.934272351614582	-0.263054811771535	0.311098835482539	0.999889698567854	-0.671217539843047
chr1	1082216	1082913	698	-	utr3	C1orf159	0.414487908835272	1	0.566293290661934	1	0.890947799195134	0.994977131413486	-0.911544295979161	-0.242544148394306	0.482239645989457	0.999889698567854	-0.669000147584856
chr1	1216958	1217255	298	-	utr3	SDF4	0.937333745648704	1	0.699749182493998	1	0.43359687486609	0.994977131413486	-0.327873535296799	-0.500183272036476	0.0361679051681274	0.487549009224744	0.172309736739677
chr1	1217552	1217750	199	-	utr3	SDF4	0.103660289731555	1	0.169990727111556	1	0.277053674673496	0.994977131413486	-1.12404548265922	-0.500183272036476	0.0361679051681274	0.487549009224744	-0.623862210622747
chr1	1218503	1218651	149	-	utr3	SDF4	0.0261112676005674	1	0.045626656169898	1	0.0679629503154685	0.994977131413486	-1.53173083951411	-0.500183272036476	0.0361679051681274	0.487549009224744	-1.03154756747764
chr1	1218800	1218949	150	-	exon	SDF4	0.0270954483385047	1	0.0426518402063402	1	0.0987470266175957	0.994977131413486	-1.05880525246284	-0.500183272036476	0.0361679051681274	0.487549009224744	-0.558621980426364
chr1	1223319	1227294	3976	-	exon	SDF4	0.0960528858106237	1	0.162542654256654	1	0.160393224193686	0.994977131413486	-1.04050878005949	-0.500183272036476	0.0361679051681274	0.487549009224744	-0.540325508023014
chr1	1228541	1231932	3392	-	utr5	SDF4	0.170191257233332	1	0.25464206040866	1	0.644169234677341	0.994977131413486	-0.990639501424545	-0.500183272036476	0.0361679051681274	0.487549009224744	-0.490456229388069
chr1	1254950	1256053	1104	-	utr3	UBE2J2	0.843618068900953	1	0.893972087993443	1	0.693153737031017	0.994977131413486	0.0551629994758921	0.0949988386258951	0.735604719418143	0.999889698567854	-0.039835839150003
chr1	1292426	1292575	150	-	utr3	ACAP3	0.311923478600098	1	0.336413453960708	1	0.551378743560003	0.994977131413486	-0.407639890243216	0.00322757425035117	0.991072263471328	0.999889698567854	-0.410867464493567
chr1	1292724	1292923	200	-	utr3	ACAP3	0.930956129128369	1	0.713942248297237	1	0.510158404006404	0.994977131413486	0.139707243835591	0.00322757425035117	0.991072263471328	0.999889698567854	0.13647966958524
chr1	1295795	1296070	276	-	exon	ACAP3	0.0135114249117791	1	0.00993751608505074	1	0.0248076861954761	0.994977131413486	-1.15874534113588	0.00322757425035117	0.991072263471328	0.999889698567854	-1.16197291538623
chr1	1298180	1298383	204	-	exon	ACAP3	0.299513794704566	1	0.344668417700206	1	0.541639064670487	0.994977131413486	-0.764527457626376	0.00322757425035117	0.991072263471328	0.999889698567854	-0.767755031876727
chr1	1300533	1300682	150	-	utr3	ACAP3	0.447604119363382	1	0.54141517491372	1	0.760012710830159	0.994977131413486	-0.314619525851536	0.00322757425035117	0.991072263471328	0.999889698567854	-0.317847100101887
chr1	1311585	1311884	300	-	utr3	CPSF3L	0.942109125943305	1	0.825465258246374	1	0.509952522305995	0.994977131413486	-0.0378109642142754	-0.108853661345166	0.681923834404381	0.999889698567854	0.071042697130891
chr1	1312304	1312404	101	-	utr3	CPSF3L	0.0593043087380623	1	0.068069047346138	1	0.164410498320341	0.994977131413486	-1.38627805894063	-0.108853661345166	0.681923834404381	0.999889698567854	-1.27742439759546
chr1	1312702	1313051	350	-	utr3	CPSF3L	0.0316271300476894	1	0.0427715841150134	1	0.140356418241098	0.994977131413486	-1.44323769336949	-0.108853661345166	0.681923834404381	0.999889698567854	-1.33438403202432
chr1	1313151	1313549	399	-	utr3	CPSF3L	0.24484136903376	1	0.349840408473023	1	0.672246190008595	0.994977131413486	-0.44889314938845	-0.108853661345166	0.681923834404381	0.999889698567854	-0.340039488043284
chr1	1313788	1314186	399	-	utr3	CPSF3L	0.472053696529062	1	0.668198163472832	1	0.992852537091964	0.995689570388413	-0.305756725982847	-0.108853661345166	0.681923834404381	0.999889698567854	-0.19690306463768
chr1	1314485	1314585	101	-	exon	CPSF3L	0.37388757632348	1	0.46118448296164	1	0.682655766119624	0.994977131413486	-0.0860482191635044	-0.108853661345166	0.681923834404381	0.999889698567854	0.0228054421816619
chr1	1314684	1314784	101	-	exon	CPSF3L	0.788943669782073	1	0.853970786886139	1	0.885855725485908	0.994977131413486	-0.556298302374693	-0.108853661345166	0.681923834404381	0.999889698567854	-0.447444641029527
chr1	1315083	1315332	250	-	exon	CPSF3L	0.512439274219614	1	0.626908445886241	1	0.745574386681048	0.994977131413486	-0.417583917391882	-0.108853661345166	0.681923834404381	0.999889698567854	-0.308730256046715
chr1	1318862	1319161	300	-	exon	CPSF3L	0.970298082555978	1	0.736540684698885	1	0.466496991661455	0.994977131413486	-0.337180391366866	-0.108853661345166	0.681923834404381	0.999889698567854	-0.2283267300217
chr1	1319261	1319460	200	-	utr3	CPSF3L	0.397131141625718	1	0.603399646454117	1	0.794532203187524	0.994977131413486	-0.30922802294268	-0.108853661345166	0.681923834404381	0.999889698567854	-0.200374361597514
chr1	1319559	1319659	101	-	utr3	CPSF3L	0.349375612866623	1	0.381253128407416	1	0.583413179725334	0.994977131413486	-0.665117384094328	-0.108853661345166	0.681923834404381	0.999889698567854	-0.556263722749161
chr1	1320855	1321915	1061	-	utr3	CPSF3L	0.101743136348193	1	0.127899045248361	1	0.297704121920637	0.994977131413486	-0.851633305643552	-0.108853661345166	0.681923834404381	0.999889698567854	-0.742779644298386
chr1	1335425	1335672	248	-	utr3	DVL1	0.0667030891181585	1	0.0918748591705909	1	0.525737485184555	0.994977131413486	-1.19263869043264	-0.354921556258982	0.312859624743223	0.999889698567854	-0.837717134173657
chr1	1335771	1335870	100	-	utr3	DVL1	0.0727100857651778	1	0.0803183355168236	1	0.322511984430568	0.994977131413486	-1.35273152703769	-0.354921556258982	0.312859624743223	0.999889698567854	-0.997809970778704
chr1	1335969	1338369	2401	-	utr3	DVL1	0.172790976104351	1	0.242334722810013	1	0.722024765344703	0.994977131413486	-1.19996154561465	-0.354921556258982	0.312859624743223	0.999889698567854	-0.845039989355666
chr1	1338553	1338652	100	-	exon	DVL1	0.329938357707112	1	0.368494944142632	1	0.896691606873174	0.994977131413486	-1.47972823575315	-0.354921556258982	0.312859624743223	0.999889698567854	-1.12480667949417
chr1	1341714	1341813	100	-	exon	DVL1	0.0805596921564575	1	0.0606177790686126	1	0.0235588184476045	0.994977131413486	-2.75951368342028	-0.354921556258982	0.312859624743223	0.999889698567854	-2.4045921271613
chr1	1342110	1349003	6894	-	exon	DVL1	0.0452824513243835	1	0.068808207598025	1	0.150115050706606	0.994977131413486	-1.1371424590891	-0.354921556258982	0.312859624743223	0.999889698567854	-0.782220902830119
chr1	1352838	1353383	546	-	utr3	MXRA8	0.359837093430469	1	0.495438402542307	1	0.728290344504606	0.994977131413486	-0.320013690970909	-0.0396803373226728	0.919145653998287	0.999889698567854	-0.280333353648237
chr1	1353681	1353830	150	-	exon	MXRA8	0.330989151330703	1	0.408249419282968	1	0.874110861865365	0.994977131413486	-0.748337751611635	-0.0396803373226728	0.919145653998287	0.999889698567854	-0.708657414288962
chr1	1354197	1354495	299	-	exon	MXRA8	0.494114592510125	1	0.315833917337252	1	0.0579667209513429	0.994977131413486	-0.251960114946594	-0.0396803373226728	0.919145653998287	0.999889698567854	-0.212279777623921
chr1	1361331	1361678	348	-	utr5	MXRA8	0.605511034177288	1	0.413598118187187	1	0.530233205986185	0.994977131413486	0.327400327950187	-0.0396803373226728	0.919145653998287	0.999889698567854	0.36708066527286
chr1	1373779	1374318	540	-	utr3	AURKAIP1	0.116670972303031	1	0.213684214522455	1	0.635488313717715	0.994977131413486	-1.00915879279723	-0.456331590557627	0.161988307179463	0.9007610672172	-0.552827202239605
chr1	1385861	1386111	251	-	exon	CCNL2	0.848557344426737	1	0.628841992598307	1	0.673167885051054	0.994977131413486	1.16400250230042	0.688353163744643	0.0027887794171502	0.0942589245414927	0.475649338555773
chr1	1386911	1387989	1079	-	utr3	CCNL2	0.592945603574545	1	0.853651169797193	1	0.853149811389224	0.994977131413486	0.41989822762358	0.688353163744643	0.0027887794171502	0.0942589245414927	-0.268454936121063
chr1	1391222	1391472	251	-	utr3	CCNL2	0.475062271902551	1	0.737105728130131	1	0.888204297500677	0.994977131413486	0.760340465930814	0.688353163744643	0.0027887794171502	0.0942589245414927	0.0719873021861716
chr1	1401908	1402107	200	-	utr3	MRPL20	0.864388529374748	1	0.705774349915092	1	0.34840819284559	0.994977131413486	0.200026352310817	-0.18010658564122	0.556808691955111	0.999889698567854	0.380132937952037
chr1	1406953	1407263	311	-	utr5	MRPL20	0.671623781606067	1	0.859168678841616	1	0.73401168815093	0.994977131413486	-0.650896762683217	-0.18010658564122	0.556808691955111	0.999889698567854	-0.470790177041997
chr1	1535273	1535371	99	-	utr3	TMEM240	0.742962257299808	1	0.982958378045403	1	0.679776683744187	0.994977131413486	-0.8408708942001	-0.691564097460352	0.575432333224997	0.999889698567854	-0.149306796739749
chr1	1542072	1543872	1801	-	exon	SSU72	0.0863642303148382	1	0.147676164615446	1	0.326569207115936	0.994977131413486	-0.940028310939353	-0.0159398935272307	0.953013800323024	0.999889698567854	-0.924088417412122
chr1	1544921	1545020	100	-	exon	SSU72	0.686717420623447	1	0.524842302622743	1	0.232954803969361	0.994977131413486	0.124549996975366	-0.0159398935272307	0.953013800323024	0.999889698567854	0.140489890502597
chr1	1562867	1562967	101	-	utr3	SSU72	0.579347322777047	1	0.413758630314663	1	0.550964484426514	0.994977131413486	0.720149986397882	-0.0159398935272307	0.953013800323024	0.999889698567854	0.736089879925113
chr1	1564611	1574570	9960	-	utr5	SSU72	0.578905350212905	1	0.841075800861216	1	0.947404579771584	0.994977131413486	0.0554942632095737	-0.0159398935272307	0.953013800323024	0.999889698567854	0.0714341567368044
chr1	1598062	1598806	745	-	utr3	FNDC10	0.604772263480466	1	0.797590310832041	1	0.424358728741267	0.994977131413486	-0.191308203558141	-0.163010652607792	0.665080303960245	0.999889698567854	-0.0282975509503489
chr1	1598905	1599501	597	-	utr3	FNDC10	0.782814444942433	1	0.989056450270804	1	0.441777216198514	0.994977131413486	-0.613269494565034	-0.163010652607792	0.665080303960245	0.999889698567854	-0.450258841957242
chr1	1615050	1615248	199	-	exon	RP11-345P4.9	0.428389666162231	1	0.394693854688998	1	0.536172906704466	0.994977131413486	-0.157369662149653	0.562923758577682	0.162985276054895	0.903153766938049	-0.720293420727335
chr1	1615497	1615745	249	-	exon	RP11-345P4.9	0.535304623211993	1	0.632613835474513	1	0.802309349804346	0.994977131413486	-0.924302187519388	0.562923758577682	0.162985276054895	0.903153766938049	-1.48722594609707
chr1	1637487	1638500	1014	-	utr3	CDK11B	0.0615480904569096	1	0.0909397047051016	1	0.15540574148819	0.994977131413486	-0.744067889080474	0.0388475218390751	0.887804721026945	0.999889698567854	-0.782915410919549
chr1	1649503	1652553	3051	-	exon	CDK11B	0.186033163496178	1	0.282686009475571	1	0.395613048273503	0.994977131413486	-0.146373829839705	0.0388475218390751	0.887804721026945	0.999889698567854	-0.18522135167878
chr1	1663393	1663493	101	-	utr3	SLC35E2B	0.0711091655335944	1	0.0275960917800754	1	0.0915741508629058	0.994977131413486	1.00923490312934	0.219608281792659	0.404559542996257	0.999889698567854	0.789626621336676
chr1	1665092	1665891	800	-	utr3	SLC35E2B	0.759230692837549	1	0.52218713751042	1	0.717565917152166	0.994977131413486	0.403524457371975	0.219608281792659	0.404559542996257	0.999889698567854	0.183916175579316
chr1	1716381	1719409	3029	-	exon	RP1-283E3.8	0.273717970713972	1	0.386139546620015	1	0.409075405380054	0.994977131413486	-0.0378509499683411	0.438693127573517	0.220777668909012	0.965159305543718	-0.476544077541858
chr1	1732380	1732479	100	-	utr3	SLC35E2	0.209428534674411	1	0.102288411071877	1	0.124963483343446	0.994977131413486	0.820190258717959	0.0990480993632867	0.763952488620535	0.999889698567854	0.721142159354672
chr1	1735298	1735606	309	-	exon	RP1-283E3.8	0.24989398328629	1	0.135917079924872	1	0.228086504978408	0.994977131413486	0.88298345870418	0.438693127573517	0.220777668909012	0.965159305543718	0.444290331130663
chr1	1752823	1754078	1256	-	utr3	NADK	0.12402337129557	1	0.228860237026923	1	0.372385821546302	0.994977131413486	-0.432207526605588	0.0512131913212323	0.832152507047683	0.999889698567854	-0.48342071792682
chr1	1754586	1754686	101	-	utr3	NADK	0.0224862809624818	1	0.0365485043421832	1	0.0902799906136038	0.994977131413486	-0.641311874014469	0.0512131913212323	0.832152507047683	0.999889698567854	-0.692525065335701
chr1	1756943	1757092	150	-	exon	NADK	0.256984527353202	1	0.123305781357821	1	0.171885680960792	0.994977131413486	0.972971866779197	0.0512131913212323	0.832152507047683	0.999889698567854	0.921758675457965
chr1	1786976	1787393	418	-	utr3	GNB1	0.570551940137597	1	0.823411781612257	1	0.803860979892537	0.994977131413486	-0.235811748009323	-0.00555673257781326	0.981743750358186	0.999889698567854	-0.23025501543151
chr1	1917789	1918088	300	-	utr3	TMEM52	0.715632177814243	1	0.826587707920182	1	0.95239653348703	0.994977131413486	-0.128188479364613	-0.210881705923348	0.804653582012422	0.999889698567854	0.0826932265587349
chr1	2184561	2185508	948	-	utr3	FAAP20	0.975216238318744	1	0.717173273545646	1	0.669498616748677	0.994977131413486	-0.496114684312294	-0.217582369249903	0.478973041628297	0.999889698567854	-0.278532315062391
chr1	2187184	2190268	3085	-	utr3	FAAP20	0.172532069725076	1	0.257968324909603	1	0.830419963969699	0.994977131413486	-1.18224179354158	-0.217582369249903	0.478973041628297	0.999889698567854	-0.964659424291679
chr1	2190368	2190468	101	-	exon	FAAP20	0.251219872850722	1	0.239817804998111	1	0.670140807123644	0.994977131413486	-0.51755702476894	-0.217582369249903	0.478973041628297	0.999889698567854	-0.299974655519037
chr1	2190567	2191215	649	-	exon	FAAP20	0.619913619823334	1	0.80993018883247	1	0.855456712581032	0.994977131413486	-0.296328505861525	-0.217582369249903	0.478973041628297	0.999889698567854	-0.0787461366116223
chr1	2192013	2192312	300	-	utr3	FAAP20	0.692112711144268	1	0.486529432411821	1	0.341415227199096	0.994977131413486	0.086772035312683	-0.217582369249903	0.478973041628297	0.999889698567854	0.304354404562586
chr1	2192411	2192710	300	-	utr3	FAAP20	0.496884379740109	1	0.343063145951106	1	0.231471959597265	0.994977131413486	0.793840739884547	-0.217582369249903	0.478973041628297	0.999889698567854	1.01142310913445
chr1	2193707	2194143	437	-	exon	FAAP20	0.039603831176469	1	0.0555178361311355	1	0.227387294974261	0.994977131413486	-1.32414594909149	-0.217582369249903	0.478973041628297	0.999889698567854	-1.10656357984159
chr1	2350463	2352133	1671	-	exon	RP4-740C4.5	0.636473932676604	1	0.434576509553127	1	0.430604385506458	0.994977131413486	0.100703293651118	-0.25096391282816	0.526025518392907	0.999889698567854	0.351667206479278
chr1	2352624	2352820	197	-	exon	RP4-740C4.5	0.436479038138158	1	0.261734315853106	1	0.259532955893278	0.994977131413486	0.659452640208781	-0.25096391282816	0.526025518392907	0.999889698567854	0.910416553036941
chr1	2375827	2375977	151	-	utr3	MORN1	0.584785132669246	1	0.294564064635508	1	0.344523568024842	0.994977131413486	0.225300826828425	0.00667495504084506	0.983449082697474	0.999889698567854	0.21862587178758
chr1	2376176	2376426	251	-	utr3	MORN1	0.624172863346471	1	0.515964937892146	1	0.810553416393772	0.994977131413486	-0.206351511751258	0.00667495504084506	0.983449082697474	0.999889698567854	-0.213026466792103
chr1	2376676	2376776	101	-	utr3	MORN1	0.659092507986928	1	0.390740518338437	1	0.575903076105159	0.994977131413486	0.450098278125882	0.00667495504084506	0.983449082697474	0.999889698567854	0.443423323085037
chr1	2377674	2377774	101	-	utr3	MORN1	0.599033144332636	1	0.368411247539328	1	0.399084861571394	0.994977131413486	-0.0214882454077002	0.00667495504084506	0.983449082697474	0.999889698567854	-0.0281632004485452
chr1	2385985	2386134	150	-	exon	MORN1	0.71928356781349	1	0.562919365315561	1	0.783477478628305	0.994977131413486	0.86252496459592	0.00667495504084506	0.983449082697474	0.999889698567854	0.855850009555075
chr1	2386234	2386334	101	-	exon	MORN1	0.391150495600562	1	0.252372794635027	1	0.38257745211711	0.994977131413486	-0.345924883421653	0.00667495504084506	0.983449082697474	0.999889698567854	-0.352599838462498
chr1	2404462	2404612	151	-	utr3	PEX10	0.296311087409796	1	0.372354027088619	1	0.580907062847474	0.994977131413486	-0.762904106169617	-0.028492424629109	0.94185490734478	0.999889698567854	-0.734411681540508
chr1	2404911	2405061	151	-	utr3	PEX10	0.364413867123071	1	0.477067299568339	1	0.990113614086296	0.995349871947221	-0.481605558010079	-0.028492424629109	0.94185490734478	0.999889698567854	-0.45311313338097
chr1	2405210	2405459	250	-	utr3	PEX10	0.410383265558091	1	0.545753418659091	1	0.989125941534971	0.995349871947221	-0.236303903063944	-0.028492424629109	0.94185490734478	0.999889698567854	-0.207811478434835
chr1	2405559	2405659	101	-	utr3	PEX10	0.826802733590797	1	0.625025459443021	1	0.641228756787002	0.994977131413486	0.41727104918479	-0.028492424629109	0.94185490734478	0.999889698567854	0.445763473813899
chr1	2508583	2509810	1228	-	utr3	PANK4	0.794045316688761	1	0.587143907599066	1	0.333616614973953	0.994977131413486	0.561335929227518	-0.00728671526871542	0.979557952929207	0.999889698567854	0.568622644496233
chr1	2514037	2514450	414	-	utr3	PANK4	0.116577203398742	1	0.132807672832732	1	0.176945251579164	0.994977131413486	-0.902463948367478	-0.00728671526871542	0.979557952929207	0.999889698567854	-0.895177233098762
chr1	2555853	2555953	101	-	exon	RP3-395M20.8	0.847943917590112	1	0.665989022245394	1	0.670314794645749	0.994977131413486	0.00767591693036632	-1.30578991255609	0.211454344237386	0.963005050545207	1.31346582948646
chr1	2556152	2556551	400	-	exon	RP3-395M20.8	0.647939178994724	1	0.442935739469964	1	0.642310661914514	0.994977131413486	0.131705172187514	-1.30578991255609	0.211454344237386	0.963005050545207	1.43749508474361
chr1	2590689	2590839	151	-	utr3	MMEL1	0.486464921857859	1	0.513542038978293	1	0.809999664519767	0.994977131413486	-0.833116117580625	-0.681026644062474	0.42209400002046	0.999889698567854	-0.152089473518151
chr1	2592014	2592841	828	-	utr3	MMEL1	0.875962812126716	1	0.995851740387828	1	0.873227858591842	0.994977131413486	-0.95995411236683	-0.681026644062474	0.42209400002046	0.999889698567854	-0.278927468304356
chr1	3631214	3631512	299	-	utr3	WRAP73	0.804371144496407	1	0.989010212308653	1	0.568405272591814	0.994977131413486	-0.271361314956302	0.00864336867747242	0.97540583676155	0.999889698567854	-0.280004683633775
chr1	3634424	3634523	100	-	exon	WRAP73	0.910614665349858	1	0.962439626356521	1	0.933733790964607	0.994977131413486	-0.455128682763222	0.00864336867747242	0.97540583676155	0.999889698567854	-0.463772051440695
chr1	3737291	3737440	150	-	exon	TP73-AS1	0.91354643536074	1	0.739106155133055	1	0.709387701062012	0.994977131413486	0.272017827250286	0.0950113040148236	0.708616272174282	0.999889698567854	0.177006523235463
chr1	3737937	3738733	797	-	exon	TP73-AS1	0.63646953583745	1	0.429378920943575	1	0.5122126706331	0.994977131413486	0.385731645813022	0.0950113040148236	0.708616272174282	0.999889698567854	0.290720341798198
chr1	3740174	3741255	1082	-	exon	TP73-AS1	0.634946947337601	1	0.814992143969905	1	0.989816348794042	0.995349871947221	0.139914931215984	0.0950113040148236	0.708616272174282	0.999889698567854	0.0449036272011602
chr1	3742895	3743244	350	-	exon	TP73-AS1	0.94786880026288	1	0.737528676069161	1	0.864078428983814	0.994977131413486	0.142541703125889	0.0950113040148236	0.708616272174282	0.999889698567854	0.047530399111065
chr1	3745646	3745894	249	-	exon	TP73-AS1	0.653298211109955	1	0.440969268325721	1	0.370885086899765	0.994977131413486	0.21203495183188	0.0950113040148236	0.708616272174282	0.999889698567854	0.117023647817057
chr1	3745994	3747038	1045	-	exon	TP73-AS1	0.584604657600874	1	0.3808979446516	1	0.418052737916941	0.994977131413486	0.230142544702642	0.0950113040148236	0.708616272174282	0.999889698567854	0.135131240687818
chr1	3781039	3781188	150	-	utr3	LRRC47	0.289464946408875	1	0.379559895942329	1	0.86532525062384	0.994977131413486	-0.949118433835108	-0.144317716671346	0.603259801749806	0.999889698567854	-0.804800717163762
chr1	3784057	3795958	11902	-	exon	LRRC47	0.0636204487484293	1	0.118676464938083	1	0.401195430262738	0.994977131413486	-0.725288369922562	-0.144317716671346	0.603259801749806	0.999889698567854	-0.580970653251216
chr1	3815072	3815221	150	-	utr3	CEP104	0.579010737591592	1	0.340520031276865	1	0.348776349411699	0.994977131413486	0.442670313126411	0.442456513606312	0.0925687096147774	0.749391521779129	0.0002137995200992
chr1	3815321	3816151	831	-	utr3	CEP104	0.826629015970224	1	0.638148380502517	1	0.747554442642688	0.994977131413486	0.124200562407721	0.442456513606312	0.0925687096147774	0.749391521779129	-0.31825595119859
chr1	3823066	3823216	151	-	utr3	CEP104	0.948459843096952	1	0.927225630470919	1	0.962106788062896	0.994977131413486	0.244475838561011	0.442456513606312	0.0925687096147774	0.749391521779129	-0.197980675045301
chr1	3826716	3829704	2989	-	exon	CEP104	0.880498259403597	1	0.906949997686549	1	0.991291902707194	0.995349871947221	0.610736424093209	0.442456513606312	0.0925687096147774	0.749391521779129	0.168279910486897
chr1	3889773	3889873	101	-	utr3	C1orf174	0.0227840887249231	1	0.00702466284024592	1	0.0185780845399012	0.994977131413486	1.50244824654307	0.320041382204009	0.206490432351947	0.961134950881053	1.18240686433906
chr1	3890022	3891016	995	-	exon	C1orf174	0.887023763452034	1	0.839308508549132	1	0.977974280097832	0.994977131413486	0.45957937916335	0.320041382204009	0.206490432351947	0.961134950881053	0.139537996959341
chr1	3892711	3892811	101	-	exon	C1orf174	0.066193896332832	1	0.0186054215823135	1	0.0626114281901207	0.994977131413486	1.5180766179759	0.320041382204009	0.206490432351947	0.961134950881053	1.19803523577189
chr1	5863010	5863110	101	-	utr3	NPHP4	0.489503332327452	1	0.301546758606907	1	0.24011102305719	0.994977131413486	0.590949941755273	0.0689529708344925	0.794904699562575	0.999889698567854	0.521996970920781
chr1	5863260	5863459	200	-	utr3	NPHP4	0.74478634945019	1	0.939306878428014	1	0.876204710208353	0.994977131413486	0.123066972976407	0.0689529708344925	0.794904699562575	0.999889698567854	0.0541140021419147
chr1	5879416	5879566	151	-	utr3	NPHP4	0.298536243324604	1	0.157503276270306	1	0.254500446155712	0.994977131413486	1.38294096260761	0.0689529708344925	0.794904699562575	0.999889698567854	1.31398799177311
chr1	6199158	6199258	101	-	exon	RPL22	0.272707504838604	1	0.28403118064526	1	0.703764506581366	0.994977131413486	-0.571735886265441	0.486808905118133	0.0495755508447924	0.575271680140622	-1.05854479138357
chr1	6200634	6200734	101	-	utr5	RPL22	0.61029662808343	1	0.674715846359393	1	0.833410852086693	0.994977131413486	-0.582398667227461	0.486808905118133	0.0495755508447924	0.575271680140622	-1.06920757234559
chr1	6223028	6223127	100	-	utr3	ICMT	0.615599824772588	1	0.776836044517859	1	0.983311174902484	0.994977131413486	-0.0317596132927961	-0.182025659196954	0.474618883833795	0.999889698567854	0.150266045904158
chr1	6223771	6223970	200	-	utr3	ICMT	0.654550721207034	1	0.490224265393206	1	0.319987120299924	0.994977131413486	0.154790107200093	-0.182025659196954	0.474618883833795	0.999889698567854	0.336815766397047
chr1	6224664	6225160	497	-	utr3	ICMT	0.585351480282119	1	0.415726581441968	1	0.505478057344449	0.994977131413486	0.286011602754442	-0.182025659196954	0.474618883833795	0.999889698567854	0.468037261951396
chr1	6248839	6249138	300	-	utr3	GPR153	0.918197061276254	1	0.772795320827521	1	0.757036488463504	0.994977131413486	-2.23725186452168	-1.76221603082332	0.000209527288648656	0.0125468089407847	-0.475035833698367
chr1	6250469	6250619	151	-	exon	GPR153	0.765975358725007	1	0.587095814066845	1	0.580605861113362	0.994977131413486	-1.74165425522774	-1.76221603082332	0.000209527288648656	0.0125468089407847	0.020561775595574
chr1	6264617	6281122	16506	-	utr3	ACOT7	0.0766731080975113	1	0.0740294623635704	1	0.204137118364642	0.994977131413486	-1.9002431409991	-1.14047904897009	0.0227083397120111	0.371344980657583	-0.75976409202901
chr1	6327334	6333496	6163	-	exon	ACOT7	0.20403172507078	1	0.135533403718844	1	0.0483361396354891	0.994977131413486	-1.82092694893175	-1.14047904897009	0.0227083397120111	0.371344980657583	-0.680447899961657
chr1	6524494	6524693	200	-	utr3	NOL9	0.999186625026523	1	0.839558835275613	1	0.703628756425918	0.994977131413486	0.649523748305533	0.360480286746579	0.186711004297519	0.938926951965067	0.289043461558954
chr1	6525792	6526734	943	-	utr3	NOL9	0.66737507003231	1	0.502054052094887	1	0.40269412405251	0.994977131413486	0.861915913596481	0.360480286746579	0.186711004297519	0.938926951965067	0.501435626849902
chr1	6532242	6532342	101	-	exon	NOL9	0.6778896463423	1	0.525790683810145	1	0.495896939705994	0.994977131413486	1.26934265287286	0.360480286746579	0.186711004297519	0.938926951965067	0.908862366126279
chr1	6532492	6532592	101	-	exon	NOL9	0.99431487194371	1	0.832019495630471	1	0.855308075691214	0.994977131413486	1.04869578598854	0.360480286746579	0.186711004297519	0.938926951965067	0.688215499241963
chr1	6592511	6592610	100	-	utr3	KLHL21	0.57243642025512	1	0.650398991412961	1	0.741750479247933	0.994977131413486	0.424372097753917	0.47242977688639	0.0676873202769281	0.658989443084685	-0.0480576791324731
chr1	6592710	6593702	993	-	utr3	KLHL21	0.795384227189866	1	0.9415883734673	1	0.990296079464393	0.995349871947221	0.506106609762791	0.47242977688639	0.0676873202769281	0.658989443084685	0.0336768328764007
chr1	6595539	6599772	4234	-	utr5	KLHL21	0.430614702300571	1	0.598109280849286	1	0.575993794759898	0.994977131413486	0.0830932083358195	0.47242977688639	0.0676873202769281	0.658989443084685	-0.389336568550571
chr1	6634367	6635164	798	-	utr3	DNAJC11	0.254795469218084	1	0.393715167989014	1	0.910577458884012	0.994977131413486	-0.506231075991406	-0.116475890157416	0.63862958512286	0.999889698567854	-0.38975518583399
chr1	6635314	6635563	250	-	utr3	DNAJC11	0.568304165832703	1	0.764429841361375	1	0.896984918938219	0.994977131413486	-0.153522625087335	-0.116475890157416	0.63862958512286	0.999889698567854	-0.0370467349299192
chr1	6636228	6637484	1257	-	exon	DNAJC11	0.0355185708510336	1	0.0572481578418986	1	0.0833550542766998	0.994977131413486	-0.962415849307116	-0.116475890157416	0.63862958512286	0.999889698567854	-0.8459399591497
chr1	6667750	6668163	414	-	exon	DNAJC11	0.243118534405751	1	0.315086497255349	1	0.314386411510606	0.994977131413486	-0.588584717331183	-0.116475890157416	0.63862958512286	0.999889698567854	-0.472108827173767
chr1	8013208	8013358	151	-	utr3	ERRFI1	0.627431435098167	1	0.43894145237945	1	0.315530621981847	0.994977131413486	-0.328787749140663	-0.467802583230261	0.170624747896143	0.917527573204054	0.139014834089598
chr1	8013906	8014155	250	-	utr3	ERRFI1	0.33869249334067	1	0.195578790429574	1	0.304620613989682	0.994977131413486	0.0108262753298012	-0.467802583230261	0.170624747896143	0.917527573204054	0.478628858560063
chr1	8356183	8358629	2447	-	exon	RERE	0.170406750388192	1	0.227659389900015	1	0.234993719417716	0.994977131413486	-0.443631600226749	0.162801933073088	0.517144484949988	0.999889698567854	-0.606433533299837
chr1	8358729	8359875	1147	-	exon	RERE	0.12864099656092	1	0.163471218838908	1	0.181478959110519	0.994977131413486	-0.751883417526315	0.162801933073088	0.517144484949988	0.999889698567854	-0.914685350599403
chr1	8360498	8360796	299	-	exon	RERE	0.24143281127604	1	0.236907747077844	1	0.35727257462078	0.994977131413486	-1.18033424125821	0.162801933073088	0.517144484949988	0.999889698567854	-1.3431361743313
chr1	8361095	8361766	672	-	exon	RERE	0.655985940890098	1	0.864600662228075	1	0.828392481325169	0.994977131413486	-0.0888439133751168	0.162801933073088	0.517144484949988	0.999889698567854	-0.251645846448205
chr1	8656189	8656339	151	-	utr5	RERE	0.623472109910362	1	0.782867857450078	1	0.817752588266247	0.994977131413486	0.117475950872272	0.162801933073088	0.517144484949988	0.999889698567854	-0.0453259822008158
chr1	9035357	9035556	200	-	utr3	SLC2A5	0.980563372564519	1	0.881880625033626	1	0.676580933623408	0.994977131413486	-0.290108633196824	-0.484588656152816	0.0484172298850882	0.569005437316587	0.194480022955992
chr1	9037105	9037254	150	-	utr3	SLC2A5	0.513784144054986	1	0.342667845743458	1	0.376739476785368	0.994977131413486	-0.148651624461387	-0.484588656152816	0.0484172298850882	0.569005437316587	0.335937031691429
chr1	9037404	9037654	251	-	utr3	SLC2A5	0.465838924386497	1	0.318742963387967	1	0.31517944094825	0.994977131413486	0.177141289926661	-0.484588656152816	0.0484172298850882	0.569005437316587	0.661729946079476
chr1	9041633	9041733	101	-	exon	SLC2A5	0.960123830191995	1	0.769293126502038	1	0.837158382424392	0.994977131413486	-0.0523187921932354	-0.484588656152816	0.0484172298850882	0.569005437316587	0.43226986395958
chr1	9069513	9069613	101	-	utr5	SLC2A5	0.997803248106234	1	0.817270176117487	1	0.938354983020494	0.994977131413486	-0.180487956552323	-0.484588656152816	0.0484172298850882	0.569005437316587	0.304100699600492
chr1	9104035	9104134	100	-	utr3	GPR157	0.920815557370004	1	0.985375243806254	1	0.948715579182125	0.994977131413486	-0.464502471134199	-0.647589445008246	0.107618815028353	0.792097416899627	0.183086973874047
chr1	9149998	9150097	100	-	exon	MIR34A	0.363155867338076	1	0.338976180678701	1	0.83114580953122	0.994977131413486	-1.15141854051502	-0.75817033188018	0.21936585214681	0.965159305543718	-0.393248208634836
chr1	9150793	9150892	100	-	exon	MIR34A	0.797698311585162	1	0.62302578908804	1	0.453787668841953	0.994977131413486	-0.391161913067347	-0.75817033188018	0.21936585214681	0.965159305543718	0.367008418812834
chr1	9151091	9151240	150	-	exon	MIR34A	0.576353334570578	1	0.341026298958567	1	0.31111842305844	0.994977131413486	0.141557397018252	-0.75817033188018	0.21936585214681	0.965159305543718	0.899727728898433
chr1	9729473	9729969	497	-	utr3	CLSTN1	0.990706045199832	1	0.721039399925009	1	0.760629639100048	0.994977131413486	-0.064891288547259	-0.358056017137162	0.190738269736082	0.943230941685752	0.293164728589903
chr1	9730118	9731229	1112	-	utr3	CLSTN1	0.108780502231836	1	0.189259915145605	1	0.355522770713034	0.994977131413486	-0.919560784890093	-0.358056017137162	0.190738269736082	0.943230941685752	-0.561504767752931
chr1	9734024	9734123	100	-	exon	CLSTN1	0.0182327510149698	1	0.0287421699089563	1	0.0177030433762989	0.994977131413486	-1.47250052840324	-0.358056017137162	0.190738269736082	0.943230941685752	-1.11444451126608
chr1	9744492	9744640	149	-	exon	CLSTN1	0.00158760262544828	0.867635412613773	0.00210522581387541	1	0.000114731737013846	0.523463550125672	-2.38734423139885	-0.358056017137162	0.190738269736082	0.943230941685752	-2.02928821426169
chr1	9930090	9930239	150	-	utr3	LZIC	0.520447323060146	1	0.359843508232191	1	0.539723660663881	0.994977131413486	0.834447798079203	0.1062047034838	0.70099666928589	0.999889698567854	0.728243094595402
chr1	10461351	10462514	1164	-	utr3	DFFA	0.776797168463833	1	0.555337814455505	1	0.48477238518179	0.994977131413486	0.462152876731434	0.206143819407527	0.390233107486805	0.999889698567854	0.256009057323907
chr1	10463062	10463161	100	-	utr3	DFFA	0.182270110513768	1	0.236606363651779	1	0.358295156370591	0.994977131413486	-0.270833982913971	0.206143819407527	0.390233107486805	0.999889698567854	-0.476977802321499
chr1	10948166	10948265	100	-	exon	C1orf127	0.63683106707428	1	0.515059251136196	1	0.592873854284048	0.994977131413486	-0.378510674322074	-1.05095953052469	0.310992792052937	0.999889698567854	0.672448856202614
chr1	10948463	10948563	101	-	exon	C1orf127	0.912520847117763	1	0.841355812138969	1	0.864970108972202	0.994977131413486	-0.777654332132245	-1.05095953052469	0.310992792052937	0.999889698567854	0.273305198392443
chr1	11069617	11070984	1368	-	exon	EXOSC10	0.000664189507551872	0.856589983421118	0.0015080742400549	1	0.00646139320101199	0.994977131413486	-0.893368566256447	0.246379899197376	0.328465287754737	0.999889698567854	-1.13974846545382
chr1	11106685	11106784	100	-	utr3	MTOR	0.272233380369392	1	0.165156479910056	1	0.14433522305782	0.994977131413486	0.46740074989188	0.080793036494966	0.744364772593233	0.999889698567854	0.386607713396914
chr1	11106934	11107383	450	-	utr3	MTOR	0.67137178503554	1	0.529875302507128	1	0.238216161797317	0.994977131413486	0.56665861152735	0.080793036494966	0.744364772593233	0.999889698567854	0.485865575032384
chr1	11130621	11130721	101	-	exon	MTOR	0.167462098493769	1	0.157817506509813	1	0.193819424681925	0.994977131413486	-1.3029093895454	0.080793036494966	0.744364772593233	0.999889698567854	-1.38370242604037
chr1	11674579	11674778	200	-	utr3	MAD2L2	0.920611334037303	1	0.845454851578698	1	0.58015260550202	0.994977131413486	-0.246848497086244	-0.166835299626394	0.536159998637039	0.999889698567854	-0.0800131974598499
chr1	11680616	11680715	100	-	utr5	MAD2L2	0.526771848562645	1	0.588755610331431	1	0.933219577096816	0.994977131413486	-1.04309511420049	-0.166835299626394	0.536159998637039	0.999889698567854	-0.8762598145741
chr1	11788662	11789061	400	-	utr3	MTHFR	0.935193406954612	1	0.899155245151556	1	0.895094176789581	0.994977131413486	0.280643514575927	0.519181480053808	0.0465796541105947	0.55602541966516	-0.238537965477882
chr1	11789509	11789758	250	-	utr3	MTHFR	0.82543569134994	1	0.62250213871315	1	0.780626000464605	0.994977131413486	0.560863151706683	0.519181480053808	0.0465796541105947	0.55602541966516	0.0416816716528746
chr1	11790157	11790854	698	-	utr3	MTHFR	0.937124778555424	1	0.823955285113454	1	0.993978674868897	0.99594327530237	0.693117783956177	0.519181480053808	0.0465796541105947	0.55602541966516	0.173936303902368
chr1	11802964	11803363	400	-	utr5	MTHFR	0.989363383458165	1	0.808128431370247	1	0.979009751485679	0.994977131413486	0.584209945695298	0.519181480053808	0.0465796541105947	0.55602541966516	0.0650284656414897
chr1	11803463	11803562	100	-	utr5	MTHFR	0.956791519133679	1	0.785053980175177	1	0.855470091610301	0.994977131413486	0.674018953545805	0.519181480053808	0.0465796541105947	0.55602541966516	0.154837473491996
chr1	11803762	11803861	100	-	utr5	MTHFR	0.764544717125123	1	0.6297851649452	1	0.650950236373359	0.994977131413486	0.863543769276671	0.519181480053808	0.0465796541105947	0.55602541966516	0.344362289222863
chr1	11805174	11805274	101	-	utr5	MTHFR	0.712391515523662	1	0.512009215033673	1	0.59185842216036	0.994977131413486	0.837059032272727	0.519181480053808	0.0465796541105947	0.55602541966516	0.317877552218919
chr1	11805525	11805874	350	-	utr5	MTHFR	0.737220057284892	1	0.903469511532343	1	0.963605988574377	0.994977131413486	0.417852254495852	0.519181480053808	0.0465796541105947	0.55602541966516	-0.101329225557957
chr1	11920187	11922178	1992	-	utr3	KIAA2013	0.774979215711763	1	0.974355414894527	1	0.864199470606907	0.994977131413486	0.0257440165631459	-0.260571687182394	0.325853489195211	0.999889698567854	0.28631570374554
chr1	11922725	11922825	101	-	exon	KIAA2013	0.562800091105548	1	0.74296659287295	1	0.827906424099201	0.994977131413486	-0.808684444586877	-0.260571687182394	0.325853489195211	0.999889698567854	-0.548112757404483
chr1	11923123	11925384	2262	-	exon	KIAA2013	0.580220882521282	1	0.782653024400685	1	0.615177868144529	0.994977131413486	-0.404368988840413	-0.260571687182394	0.325853489195211	0.999889698567854	-0.14379730165802
chr1	11925583	11925683	101	-	exon	KIAA2013	0.228868896336299	1	0.160394361282392	1	0.443866330460839	0.994977131413486	-1.26000028741108	-0.260571687182394	0.325853489195211	0.999889698567854	-0.999428600228688
chr1	12568010	12568408	399	-	utr3	DHRS3	0.957505390222278	1	0.711364450072866	1	0.898059083859225	0.994977131413486	-1.63325395816144	-1.87917781506073	3.14325375002488e-10	9.57721683040667e-08	0.245923856899289
chr1	12572810	12578774	5965	-	exon	DHRS3	0.479230571399237	1	0.583800134329754	1	0.290550309697839	0.994977131413486	-2.20487677362929	-1.87917781506073	3.14325375002488e-10	9.57721683040667e-08	-0.325698958568563
chr1	12617233	12617333	101	-	exon	DHRS3	0.612636416086224	1	0.673599524531105	1	0.671744969008038	0.994977131413486	-2.13608003299715	-1.87917781506073	3.14325375002488e-10	9.57721683040667e-08	-0.256902217936419
chr1	15492621	15492969	349	-	utr3	CASP9	0.510020704856067	1	0.313564673598291	1	0.43232576653678	0.994977131413486	0.379625873294871	0.207268874183019	0.516380591227899	0.999889698567854	0.172356999111852
chr1	15518177	15518375	199	-	utr5	CASP9	0.585139553394236	1	0.375886226030671	1	0.472558372915179	0.994977131413486	0.284301987583989	0.207268874183019	0.516380591227899	0.999889698567854	0.0770331134009698
chr1	15573403	15573553	151	-	utr3	AGMAT	0.806002879794939	1	0.957024422623575	1	0.771021168190878	0.994977131413486	-0.247540056101315	-0.323839159748501	0.402902742462422	0.999889698567854	0.0762991036471855
chr1	15807367	15807664	298	-	utr3	UQCRHL	0.648514835084724	1	0.872558081385826	1	0.980363736383016	0.994977131413486	-0.0888766153135054	0.002353682623641	0.992520894398109	0.999889698567854	-0.0912302979371464
chr1	15834573	15834820	248	-	exon	FLJ37453	0.145534966327503	1	0.178006553654107	1	0.396694105316346	0.994977131413486	0.49224223474225	0.499661328478132	0.244331882744513	0.987067552245254	-0.00741909373588201
chr1	15835413	15835809	397	-	exon	FLJ37453	0.922452300707784	1	0.761666840815249	1	0.947339990218009	0.994977131413486	0.0150414371072321	0.499661328478132	0.244331882744513	0.987067552245254	-0.4846198913709
chr1	15941919	15942168	250	-	utr3	ZBTB17	0.931715538060609	1	0.857571187532634	1	0.657607286960005	0.994977131413486	-0.119982904045412	-0.194478841797146	0.519616624544931	0.999889698567854	0.0744959377517339
chr1	15944349	15944499	151	-	exon	ZBTB17	0.210322114926846	1	0.253649948220736	1	0.374988745253842	0.994977131413486	-1.40109789299969	-0.194478841797146	0.519616624544931	0.999889698567854	-1.20661905120254
chr1	15945041	15945852	812	-	exon	ZBTB17	0.0169842384164607	1	0.0235850018399814	1	0.100674558313301	0.994977131413486	-1.26620074269508	-0.194478841797146	0.519616624544931	0.999889698567854	-1.07172190089793
chr1	16017866	16017964	99	-	utr5	HSPB7	0.866613383200094	1	0.812256040752176	1	0.817547158665192	0.994977131413486	-0.72664690981271	-0.127380227622167	0.816270133665707	0.999889698567854	-0.599266682190543
chr1	16198203	16201784	3582	-	utr3	ARHGEF19	0.455759405156597	1	0.677680864273154	1	0.804055188718108	0.994977131413486	0.0275523611747633	0.128444438018426	0.690919496078713	0.999889698567854	-0.100892076843663
chr1	16231800	16232248	449	-	utr3	RSG1	0.830144486429854	1	0.657975772576424	1	0.748509730913937	0.994977131413486	0.534819715315242	0.434079513468172	0.452872520629333	0.999889698567854	0.10074020184707
chr1	16247538	16247637	100	-	utr3	FBXO42	0.59178619261806	1	0.444543197738341	1	0.565873046823568	0.994977131413486	0.476681162526972	0.0726713032308874	0.792826130544484	0.999889698567854	0.404009859296085
chr1	16250582	16251680	1099	-	utr3	FBXO42	0.311125517272366	1	0.184208321100729	1	0.414052152492392	0.994977131413486	0.577630300457145	0.0726713032308874	0.792826130544484	0.999889698567854	0.504958997226258
chr1	16315286	16315385	100	-	exon	FBXO42	0.77792756708962	1	0.942962655509754	1	0.780398853395139	0.994977131413486	0.151771951590554	0.0726713032308874	0.792826130544484	0.999889698567854	0.0791006483596663
chr1	16467784	16467884	101	-	exon	CROCCP3	0.460712281160169	1	0.323646120487844	1	0.338484224618014	0.994977131413486	0.51055883770983	-0.110631078266171	0.776495181678526	0.999889698567854	0.621189915976001
chr1	16478319	16478419	101	-	exon	CROCCP3	0.872780629243748	1	0.863092426600676	1	0.530906855562173	0.994977131413486	-1.28708057068494	-0.110631078266171	0.776495181678526	0.999889698567854	-1.17644949241877
chr1	16607490	16607640	151	-	exon	NBPF1	0.883980904487308	1	0.973269727698261	1	0.857966355326892	0.994977131413486	0.681829625559528	0.623035513355626	0.0489114288830149	0.571841799272674	0.0587941122039021
chr1	16619069	16619959	891	-	exon	CROCCP2	0.0413254503321923	1	0.0351010414932389	1	0.0827962741639324	0.994977131413486	-1.29911070804872	0.17502642627201	0.560618484680441	0.999889698567854	-1.47413713432073
chr1	16625864	16625964	101	-	exon	CROCCP2	0.0980326031705631	1	0.0912748499021831	1	0.0912211172385914	0.994977131413486	-1.92652878617378	0.17502642627201	0.560618484680441	0.999889698567854	-2.10155521244579
chr1	16627206	16628633	1428	-	exon	CROCCP2	0.00736625638692554	1	0.00636608245383566	1	0.00553823477525766	0.994977131413486	-1.7256940534357	0.17502642627201	0.560618484680441	0.999889698567854	-1.90072047970771
chr1	16633103	16643033	9931	-	exon	CROCCP2	0.0152808083059185	1	0.0345888288896073	1	0.10219894160198	0.994977131413486	-0.516839665458999	0.17502642627201	0.560618484680441	0.999889698567854	-0.691866091731009
chr1	16978267	16980637	2371	-	utr5	MFAP2	0.704382560701007	1	0.55457786737898	1	0.318612163992048	0.994977131413486	-1.59807073317163	-1.13536314175331	0.00248600102430438	0.0865671516345587	-0.462707591418325
chr1	16986057	16986255	199	-	utr3	ATP13A2	0.617689750491024	1	0.482115098694588	1	0.271835358490842	0.994977131413486	-1.33620907029644	-1.11664800311872	0.00514557277950471	0.143141682357241	-0.21956106717772
chr1	17068805	17069005	201	-	utr3	PADI2	0.904967158492523	1	0.783257073048866	1	0.728145018911837	0.994977131413486	0.42375240117905	0.108014491318163	0.832651531910775	0.999889698567854	0.315737909860887
chr1	17407903	17408052	150	-	utr3	RCC2	0.889842195079455	1	0.661910353787917	1	0.423260803053023	0.994977131413486	-0.209449168703436	-0.216177950973943	0.376471301582596	0.999889698567854	0.00672878227050666
chr1	17408152	17408450	299	-	utr3	RCC2	0.554314420712685	1	0.378889450382893	1	0.271047042616397	0.994977131413486	0.153455898677524	-0.216177950973943	0.376471301582596	0.999889698567854	0.369633849651466
chr1	17408996	17409974	979	-	utr3	RCC2	0.600893893323248	1	0.850285016221281	1	0.915284393701178	0.994977131413486	-0.135693093867527	-0.216177950973943	0.376471301582596	0.999889698567854	0.080484857106416
chr1	18871629	18871779	151	-	utr3	ALDH4A1	0.215258227319064	1	0.0714222608212516	1	0.160442671571975	0.994977131413486	0.746664735471904	-0.423476821132184	0.318487579035854	0.999889698567854	1.17014155660409
chr1	18872477	18872576	100	-	utr3	ALDH4A1	0.402174080503631	1	0.338608257584076	1	0.506063654291704	0.994977131413486	-0.776849678284562	-0.423476821132184	0.318487579035854	0.999889698567854	-0.353372857152377
chr1	19087826	19088905	1080	-	exon	UBR4	0.0105913250008148	1	0.0205873357032171	1	0.0571096036119602	0.994977131413486	-0.574902653729962	0.360516904327711	0.135498274914275	0.854823499124884	-0.935419558057673
chr1	19219114	19219364	251	-	utr3	EMC1	0.178902919402381	1	0.110167924945579	1	0.284028109222509	0.994977131413486	0.279810429151688	-0.190006424903851	0.471729504773624	0.999889698567854	0.469816854055539
chr1	19288957	19289104	148	-	utr5	AKR7A3	0.213383201879301	1	0.145526594718926	1	0.409637796130728	0.994977131413486	-1.14874281307019	0.219860037265615	0.654238114848326	0.999889698567854	-1.3686028503358
chr1	19308616	19311899	3284	-	exon	AKR7A2	0.206166997926158	1	0.295958444486705	1	0.246858614690523	0.994977131413486	-0.38634366166474	0.0342070856298712	0.897723025225142	0.999889698567854	-0.420550747294611
chr1	19338925	19339075	151	-	utr3	CAPZB	0.531167371604044	1	0.600275039603945	1	0.694678515196017	0.994977131413486	-0.647758650247876	-0.126168071834112	0.585741599118244	0.999889698567854	-0.521590578413763
chr1	19339573	19342806	3234	-	utr3	CAPZB	0.379186075922153	1	0.591545491671189	1	0.604644781324975	0.994977131413486	-0.325738837684115	-0.126168071834112	0.585741599118244	0.999889698567854	-0.199570765850003
chr1	19344399	19345251	853	-	exon	CAPZB	0.449034074382752	1	0.653763416148373	1	0.666674618180591	0.994977131413486	-0.34687803121797	-0.126168071834112	0.585741599118244	0.999889698567854	-0.220709959383858
chr1	19419702	19420075	374	-	utr5	CAPZB	0.079823042129851	1	0.0970348393229275	1	0.0645886116202019	0.994977131413486	-1.14885115058068	-0.126168071834112	0.585741599118244	0.999889698567854	-1.02268307874656
chr1	19682312	19682510	199	-	utr3	TMCO4	0.890137278139534	1	0.687657743978362	1	0.531824064729403	0.994977131413486	0.664532510145822	-0.0449550324215604	0.892152381510366	0.999889698567854	0.709487542567383
chr1	19682707	19683152	446	-	utr3	TMCO4	0.756090393617615	1	0.553419763817627	1	0.616395885218565	0.994977131413486	0.303023695891762	-0.0449550324215604	0.892152381510366	0.999889698567854	0.347978728313322
chr1	20163151	20163301	151	-	utr3	PLA2G2C	0.546337622322491	1	0.705351728325592	1	0.603232591675023	0.994977131413486	0.162592907800143	-0.177155434452412	0.545931114572636	0.999889698567854	0.339748342252556
chr1	20163701	20163851	151	-	utr3	PLA2G2C	0.511369976307797	1	0.334204131432405	1	0.543384868112196	0.994977131413486	0.0601024813462084	-0.177155434452412	0.545931114572636	0.999889698567854	0.237257915798621
chr1	20164050	20164150	101	-	exon	PLA2G2C	0.688849906751848	1	0.828655726470093	1	0.755221325060651	0.994977131413486	0.171203696594155	-0.177155434452412	0.545931114572636	0.999889698567854	0.348359131046567
chr1	20483525	20484370	846	-	utr3	CAMK2N1	0.817369606762829	1	0.705950649405127	1	0.845392422678877	0.994977131413486	1.20240832949052	-0.863691806926795	0.402291061900356	0.999889698567854	2.06610013641731
chr1	20499846	20500691	846	-	utr3	MUL1	0.939161622890053	1	0.714464532624635	1	0.645435447322473	0.994977131413486	0.296560971093518	0.0461926201930072	0.877420271127754	0.999889698567854	0.250368350900511
chr1	20501139	20501238	100	-	exon	MUL1	0.823472756060864	1	0.640563391154202	1	0.881776197296216	0.994977131413486	0.0572337468724901	0.0461926201930072	0.877420271127754	0.999889698567854	0.0110411266794829
chr1	20648450	20648849	400	-	exon	PINK1-AS	0.583848875087688	1	0.400778463833804	1	0.474180332800332	0.994977131413486	-0.0343166442474558	-0.335158420137495	0.444160114942763	0.999889698567854	0.300841775890039
chr1	20650696	20651095	400	-	exon	PINK1-AS	0.669002076681384	1	0.491982348112521	1	0.584440475424264	0.994977131413486	0.0381801872198024	-0.335158420137495	0.444160114942763	0.999889698567854	0.373338607357298
chr1	20661297	20661445	149	-	utr5	DDOST	0.36275711573192	1	0.476164163764246	1	0.530953047080052	0.994977131413486	-0.663959380361132	-0.00756914100204429	0.974339611996937	0.999889698567854	-0.656390239359088
chr1	20720328	20720527	200	-	utr3	SH2D5	0.580849293761133	1	0.462036004735818	1	0.741106538103171	0.994977131413486	0.134752047952584	0.208255806051856	0.73581438477477	0.999889698567854	-0.0735037580992721
chr1	20744858	20745609	752	-	exon	HP1BP3	0.149392728004633	1	0.237296926692516	1	0.17199502725557	0.994977131413486	0.0594061444206982	0.526442461449577	0.0436720314577508	0.541787872578148	-0.467036317028878
chr1	20807092	20807391	300	-	utr3	EIF4G3	0.904895758459627	1	0.873353864081604	1	0.676688145134086	0.994977131413486	0.265026215275596	0.266696955471095	0.290731817123148	0.999889698567854	-0.0016707401954984
chr1	20862294	20865140	2847	-	exon	EIF4G3	0.918425176032385	1	0.697685385644236	1	0.990856896251273	0.995349871947221	0.520095998086574	0.266696955471095	0.290731817123148	0.999889698567854	0.253399042615479
chr1	20899834	20929370	29537	-	exon	EIF4G3	0.950127821449342	1	0.731969544346748	1	0.812536714953516	0.994977131413486	0.58731003810649	0.266696955471095	0.290731817123148	0.999889698567854	0.320613082635395
chr1	20941525	20942025	501	-	exon	EIF4G3	0.398521771900489	1	0.266626512768522	1	0.515332486292009	0.994977131413486	0.759464839336037	0.266696955471095	0.290731817123148	0.999889698567854	0.492767883864943
chr1	21217745	21218391	647	-	utr3	ECE1	0.933682921361858	1	0.833029943411758	1	0.839549371503852	0.994977131413486	-0.75413609429081	-0.696940808249004	0.0120346393254899	0.252918514209865	-0.0571952860418051
chr1	21219038	21219237	200	-	utr3	ECE1	0.871508615652131	1	0.954359557418519	1	0.982237520542886	0.994977131413486	-0.545929985918664	-0.696940808249004	0.0120346393254899	0.252918514209865	0.15101082233034
chr1	21219337	21219436	100	-	utr3	ECE1	0.783994293898608	1	0.890308951011985	1	0.961508413262342	0.994977131413486	-0.560401833664149	-0.696940808249004	0.0120346393254899	0.252918514209865	0.136538974584855
chr1	21219685	21220083	399	-	utr3	ECE1	0.334387238867042	1	0.462400107330163	1	0.63626047462774	0.994977131413486	-1.16000053976182	-0.696940808249004	0.0120346393254899	0.252918514209865	-0.463059731512812
chr1	21256024	21256123	100	-	exon	ECE1	0.10188564543979	1	0.0990616732625755	1	0.0465566368803406	0.994977131413486	-1.34100350234471	-0.696940808249004	0.0120346393254899	0.252918514209865	-0.64406269409571
chr1	21279194	21279344	151	-	utr5	ECE1	0.830827180049293	1	0.650248701676062	1	0.441397937045727	0.994977131413486	-1.39351174591748	-0.696940808249004	0.0120346393254899	0.252918514209865	-0.696570937668477
chr1	21596761	21597058	298	-	utr3	RAP1GAP	0.60989351709546	1	0.769300494382749	1	0.830736380928455	0.994977131413486	-0.677243225028277	-0.521125869906305	0.0706624667597433	0.66882396016223	-0.156117355121972
chr1	21599502	21602872	3371	-	exon	RAP1GAP	0.020046574695965	1	0.0178750695677057	1	0.0299523707638886	0.994977131413486	-1.85269950821823	-0.521125869906305	0.0706624667597433	0.66882396016223	-1.33157363831193
chr1	21679248	21680816	1569	-	utr3	USP48	0.404954973834125	1	0.255095731373061	1	0.33906375834883	0.994977131413486	0.89263404062124	0.363198663154642	0.169429750720968	0.91709467000397	0.529435377466597
chr1	21822295	21822545	251	-	utr3	HSPG2	0.594919726082326	1	0.405888374877316	1	0.478462557910638	0.994977131413486	0.284040285761204	-0.619873787440397	0.0716035564706388	0.672203935892689	0.903914073201601
chr1	21822645	21822844	200	-	utr3	HSPG2	0.0143155794989633	1	0.0169981915446485	1	0.0752554853177913	0.994977131413486	-1.31577821344156	-0.619873787440397	0.0716035564706388	0.672203935892689	-0.695904426001163
chr1	21823044	21823244	201	-	utr3	HSPG2	0.455071771915097	1	0.568920739766295	1	0.758490360498555	0.994977131413486	-0.306585040984565	-0.619873787440397	0.0716035564706388	0.672203935892689	0.313288746455832
chr1	23084222	23084371	150	-	utr3	LUZP1	0.56010294285086	1	0.392422004798802	1	0.516181812874654	0.994977131413486	1.17438880187312	0.25953724259594	0.3744514278505	0.999889698567854	0.914851559277177
chr1	23087806	23088105	300	-	utr3	LUZP1	0.875937993005997	1	0.682134763002574	1	0.844425444007988	0.994977131413486	0.533784333295333	0.25953724259594	0.3744514278505	0.999889698567854	0.274247090699393
chr1	23088652	23090473	1822	-	utr3	LUZP1	0.941964452853043	1	0.726652946696014	1	0.970656797940003	0.994977131413486	0.395566218461636	0.25953724259594	0.3744514278505	0.999889698567854	0.136028975865696
chr1	23091262	23091561	300	-	exon	LUZP1	0.739929750781043	1	0.562785296092996	1	0.955007589513806	0.994977131413486	0.328430584689158	0.25953724259594	0.3744514278505	0.999889698567854	0.0688933420932175
chr1	23092656	23093204	549	-	exon	LUZP1	0.798875415122126	1	0.604668359791732	1	0.979896754516092	0.994977131413486	0.490026516360557	0.25953724259594	0.3744514278505	0.999889698567854	0.230489273764616
chr1	23093452	23094050	599	-	exon	LUZP1	0.616896220923242	1	0.434841904263989	1	0.844572238212434	0.994977131413486	0.780579715854272	0.25953724259594	0.3744514278505	0.999889698567854	0.521042473258332
chr1	23310380	23310480	101	-	utr3	HNRNPR	0.250860930247169	1	0.163484319370545	1	0.170009481310964	0.994977131413486	0.564404866500472	0.111092363152515	0.644569003563304	0.999889698567854	0.453312503347957
chr1	23310580	23310880	301	-	exon	HNRNPR	0.846469561847953	1	0.892045845314808	1	0.831389377573564	0.994977131413486	-0.0474269445496236	0.111092363152515	0.644569003563304	0.999889698567854	-0.158519307702139
chr1	23361494	23361643	150	-	utr3	ZNF436	0.950382726622802	1	0.86509568801006	1	0.978045242680736	0.994977131413486	0.543459198911285	-0.132842984862165	0.711195769728834	0.999889698567854	0.67630218377345
chr1	23361743	23361943	201	-	utr3	ZNF436	0.782140802495662	1	0.636516862940914	1	0.976862463694218	0.994977131413486	0.245024078425286	-0.132842984862165	0.711195769728834	0.999889698567854	0.377867063287451
chr1	23362242	23362891	650	-	exon	ZNF436	0.658880779259683	1	0.816432609139485	1	0.39516656116452	0.994977131413486	0.0256824634269088	-0.132842984862165	0.711195769728834	0.999889698567854	0.158525448289073
chr1	23363041	23363190	150	-	exon	ZNF436	0.538548592132095	1	0.393283115909593	1	0.7380528918092	0.994977131413486	0.195832251281072	-0.132842984862165	0.711195769728834	0.999889698567854	0.328675236143237
chr1	23381110	23381457	348	-	utr3	TCEA3	0.33705175807107	1	0.210651882783076	1	0.165158320722375	0.994977131413486	1.17211055859658	0.503713969077652	0.0903317479424832	0.744323713190181	0.668396589518929
chr1	23387339	23393946	6608	-	exon	TCEA3	0.289564606110452	1	0.429386327390964	1	0.478646245478427	0.994977131413486	-0.101475378530497	0.503713969077652	0.0903317479424832	0.744323713190181	-0.605189347608149
chr1	23408710	23417380	8671	-	exon	TCEA3	0.0354627743280889	1	0.0569533342903022	1	0.0689964139587875	0.994977131413486	-0.487502642250954	0.503713969077652	0.0903317479424832	0.744323713190181	-0.991216611328606
chr1	23509654	23510001	348	-	utr3	E2F2	0.725423349841455	1	0.85045730587887	1	0.881534678986634	0.994977131413486	0.262786720175717	0.0742864392408927	0.808215166229253	0.999889698567854	0.188500280934824
chr1	23558267	23558367	101	-	utr3	ID3	0.75418449870811	1	0.62656480031134	1	0.797439117405143	0.994977131413486	1.25504754877064	1.30250544133258	0.29730178869052	0.999889698567854	-0.047457892561942
chr1	23795897	23796046	150	-	utr3	GALE	0.302344427353075	1	0.367091968244256	1	0.383789191006181	0.994977131413486	-1.19553627129271	-0.208705721046407	0.453403949029952	0.999889698567854	-0.986830550246306
chr1	23801935	23802480	546	-	utr3	HMGCL	0.642509098585458	1	0.862764569588828	1	0.713158347454868	0.994977131413486	0.0418900962085907	0.084824514638153	0.751086188001488	0.999889698567854	-0.0429344184295623
chr1	23845426	23845776	351	-	utr3	FUCA1	0.478703253538685	1	0.326851638396262	1	0.408552590215896	0.994977131413486	0.340714899379909	-0.154558313118245	0.557701666286084	0.999889698567854	0.495273212498155
chr1	23967498	23967697	200	-	utr3	SRSF10	0.93467674525856	1	0.6951126938799	1	0.853264764950904	0.994977131413486	0.392124281881581	0.231081895815417	0.322720721146934	0.999889698567854	0.161042386066165
chr1	23978107	23978207	101	-	utr3	SRSF10	0.214233916703017	1	0.108251429199072	1	0.191610010027611	0.994977131413486	1.11367792355159	0.231081895815417	0.322720721146934	0.999889698567854	0.882596027736178
chr1	24157090	24157886	797	-	utr3	IFNLR1	0.954957996063995	1	0.807888881189189	1	0.617283347039003	0.994977131413486	-1.09978675394795	-1.11014263350689	0.00103406292050113	0.0446348951038809	0.010355879558938
chr1	24358193	24358542	350	-	utr3	STPG1	0.887002445864899	1	0.72695102017154	1	0.681562324567586	0.994977131413486	0.146136035324604	0.356796538002452	0.331556480082813	0.999889698567854	-0.210660502677848
chr1	24901449	24901847	399	-	utr3	RUNX3	0.856285554704379	1	0.661293479273174	1	0.892583361219729	0.994977131413486	-0.790247568250298	-0.81661666402423	0.0113251171567644	0.244167640344435	0.0263690957739314
chr1	24902045	24902145	101	-	utr3	RUNX3	0.774777212517538	1	0.645861677990022	1	0.835768061166871	0.994977131413486	-1.35409535983048	-0.81661666402423	0.0113251171567644	0.244167640344435	-0.537478695806251
chr1	24902244	24902443	200	-	exon	RUNX3	0.9635266264511	1	0.867495510236694	1	0.926705553066593	0.994977131413486	-1.34556611467427	-0.81661666402423	0.0113251171567644	0.244167640344435	-0.528949450650041
chr1	24902642	24907383	4742	-	exon	RUNX3	0.156549530859944	1	0.173540571120852	1	0.0955728155348186	0.994977131413486	-2.27360609085665	-0.81661666402423	0.0113251171567644	0.244167640344435	-1.45698942683242
chr1	25228166	25230361	2196	-	exon	SYF2	0.83552397798054	1	0.926906446933732	1	0.896297802436125	0.994977131413486	0.0336700056990569	0.188301515608493	0.475723627137966	0.999889698567854	-0.154631509909436
chr1	25232095	25232243	149	-	exon	SYF2	0.232626691345043	1	0.288219479494313	1	0.393306443092867	0.994977131413486	-0.854327036417672	0.188301515608493	0.475723627137966	0.999889698567854	-1.04262855202616
chr1	25245216	25246630	1415	-	exon	RSRP1	0.166799450416336	1	0.27482324215073	1	0.543982541176277	0.994977131413486	-0.297147173345712	0.201265041059707	0.432202852523338	0.999889698567854	-0.498412214405419
chr1	25246978	25247455	478	-	utr5	RSRP1	0.842061091380017	1	0.922004283119457	1	0.938616060903578	0.994977131413486	0.16052188695503	0.201265041059707	0.432202852523338	0.999889698567854	-0.0407431541046774
chr1	25253347	25253447	101	-	exon	RSRP1	0.666481419392203	1	0.676968019157333	1	0.748256607672397	0.994977131413486	0.653314174674612	0.201265041059707	0.432202852523338	0.999889698567854	0.452049133614904
chr1	25253695	25253794	100	-	exon	RSRP1	0.387265593498258	1	0.224388527888298	1	0.23698403621213	0.994977131413486	1.21333672714982	0.201265041059707	0.432202852523338	0.999889698567854	1.01207168609011
chr1	25819963	25820061	99	-	exon	RP1-317E23.3	0.046551034519184	1	0.00687423404645799	1	0.149467771334209	0.994977131413486	0.723793101445132	0.0320215801540846	0.964927208717368	0.999889698567854	0.691771521291047
chr1	25820208	25820306	99	-	exon	RP1-317E23.3	0.454955527979736	1	0.409872834622343	1	0.581290434765871	0.994977131413486	0.0604737715539948	0.0320215801540846	0.964927208717368	0.999889698567854	0.0284521913999102
chr1	25820503	25820797	295	-	exon	RP1-317E23.3	0.350659276361644	1	0.438185029976189	1	0.794235552689536	0.994977131413486	0.36829167306066	0.0320215801540846	0.964927208717368	0.999889698567854	0.336270092906576
chr1	25835037	25835479	443	-	exon	AUNIP	0.442238064023455	1	0.332235811746944	1	0.187207810957917	0.994977131413486	0.943502720107851	0.336367020432002	0.42042598584723	0.999889698567854	0.607135699675848
chr1	25861560	25861759	200	-	utr3	PAQR7	0.976056421718238	1	0.808659694030752	1	0.722667142313867	0.994977131413486	0.154133582651232	0.353612134112044	0.289909576553503	0.999889698567854	-0.199478551460812
chr1	25862558	25863008	451	-	utr3	PAQR7	0.693588749270894	1	0.89985969777372	1	0.912126757271734	0.994977131413486	0.326064276313913	0.353612134112044	0.289909576553503	0.999889698567854	-0.0275478577981312
chr1	25863158	25863258	101	-	exon	PAQR7	0.493281125050367	1	0.290900234889377	1	0.373514049839188	0.994977131413486	0.517847242042661	0.353612134112044	0.289909576553503	0.999889698567854	0.164235107930617
chr1	25863407	25863707	301	-	exon	PAQR7	0.633478941027863	1	0.80639805532831	1	0.924646759489476	0.994977131413486	0.117413158529053	0.353612134112044	0.289909576553503	0.999889698567854	-0.236198975582991
chr1	25885229	25885428	200	-	exon	STMN1	0.976661110523567	1	0.82009451189839	1	0.787823322515666	0.994977131413486	0.200196768041263	0.108873794697869	0.638748041437633	0.999889698567854	0.0913229733433946
chr1	25900964	25901432	469	-	utr3	STMN1	0.979461256926908	1	0.730166530687585	1	0.742039958492197	0.994977131413486	0.331988777753462	0.108873794697869	0.638748041437633	0.999889698567854	0.223114983055594
chr1	25901532	25901682	151	-	exon	STMN1	0.183868362026015	1	0.350147176421499	1	0.614983574883516	0.994977131413486	-0.320825926209043	0.108873794697869	0.638748041437633	0.999889698567854	-0.429699720906911
chr1	25904677	25905087	411	-	utr5	STMN1	0.540481575190078	1	0.348150321310827	1	0.425475550432201	0.994977131413486	0.650751134623844	0.108873794697869	0.638748041437633	0.999889698567854	0.541877339925975
chr1	25961609	25961808	200	-	utr3	PAFAH2	0.937729655025914	1	0.904498613870051	1	0.971396912066939	0.994977131413486	0.277587215522725	-0.024830279755414	0.950134708070415	0.999889698567854	0.302417495278139
chr1	26170007	26170155	149	-	utr3	RP11-96L14.7	0.238274740449017	1	0.254161309525064	1	0.601312159517925	0.994977131413486	-1.61289379927441	-2.06470576071904	0.247784012116937	NA	0.451811961444633
chr1	26170597	26170794	198	-	utr3	RP11-96L14.7	0.947552337419094	1	0.867819830831972	1	0.676596365067478	0.994977131413486	0.0231660798305031	-2.06470576071904	0.247784012116937	NA	2.08787184054955
chr1	26282318	26282417	100	-	exon	UBXN11	0.0729484574908792	1	0.0543755358262211	1	0.17802008135664	0.994977131413486	-1.74405263917415	0.0531588080541433	0.84746263461943	0.999889698567854	-1.79721144722829
chr1	26282566	26282917	352	-	exon	UBXN11	0.315354914160875	1	0.390865197077104	1	0.398596454332559	0.994977131413486	-0.65452335962188	0.0531588080541433	0.84746263461943	0.999889698567854	-0.707682167676024
chr1	26284220	26284399	180	-	exon	UBXN11	0.359883205177324	1	0.391078310220276	1	0.381728783474992	0.994977131413486	-0.615001489636253	0.0531588080541433	0.84746263461943	0.999889698567854	-0.668160297690396
chr1	26284993	26285092	100	-	exon	UBXN11	0.275051104864483	1	0.318071830193317	1	0.49286813357576	0.994977131413486	-0.448149132696859	0.0531588080541433	0.84746263461943	0.999889698567854	-0.501307940751002
chr1	26285917	26296955	11039	-	utr5	UBXN11	0.0770353772778279	1	0.134005870023476	1	0.20597252660713	0.994977131413486	-0.255972134328817	0.0531588080541433	0.84746263461943	0.999889698567854	-0.309130942382961
chr1	26692182	26692432	251	-	exon	RP5-968P14.2	0.203772983039578	1	0.101021992969774	1	0.0958068459697329	0.994977131413486	1.50936833966237	0.969034720706972	0.191835661422048	0.945023844467632	0.540333618955394
chr1	26692932	26693131	200	-	exon	RP5-968P14.2	0.290117452222861	1	0.278571664169486	1	0.469281494114504	0.994977131413486	0.705896003286359	0.969034720706972	0.191835661422048	0.945023844467632	-0.263138717420613
chr1	26879468	26879618	151	-	utr3	GPN2	0.310060166047477	1	0.38360370353437	1	0.429183489867505	0.994977131413486	-0.425280016325598	0.047811348489312	0.859730701306019	0.999889698567854	-0.47309136481491
chr1	26888990	26890247	1258	-	utr5	GPN2	0.234101381692841	1	0.325411240349161	1	0.625659206309499	0.994977131413486	-0.770287077768918	0.047811348489312	0.859730701306019	0.999889698567854	-0.81809842625823
chr1	26890537	26890785	249	-	utr3	GPATCH3	0.20838791006957	1	0.2624802293558	1	0.689545121644424	0.994977131413486	-0.195604091289333	-0.0690945067177613	0.839357975006101	0.999889698567854	-0.126509584571572
chr1	26894272	26897558	3287	-	exon	GPATCH3	0.502343328196051	1	0.354065500679364	1	0.333583992577146	0.994977131413486	0.485557491298218	-0.0690945067177613	0.839357975006101	0.999889698567854	0.554651998015979
chr1	27005464	27005562	99	-	utr3	FAM46B	0.755605347927729	1	0.641542444301004	1	0.778475806780388	0.994977131413486	0.707056642229555	0.0207963768860696	0.985722364185183	0.999889698567854	0.686260265343485
chr1	27005809	27005957	149	-	utr3	FAM46B	0.38792273750067	1	0.406041251016856	1	0.835804425067783	0.994977131413486	-0.171999519711426	0.0207963768860696	0.985722364185183	0.999889698567854	-0.192795896597496
chr1	27099611	27099711	101	-	utr3	SLC9A1	0.173505654229395	1	0.0770473110459803	1	0.207001972183547	0.994977131413486	-0.0720880792380402	-0.375635759387504	0.1605171571089	0.900013489222302	0.303547680149464
chr1	27100159	27100308	150	-	utr3	SLC9A1	0.579154634043003	1	0.393963666344888	1	0.502952243148649	0.994977131413486	-0.85506704809273	-0.375635759387504	0.1605171571089	0.900013489222302	-0.479431288705227
chr1	27100408	27100557	150	-	exon	SLC9A1	0.248475378247166	1	0.292033310094575	1	0.531043611712667	0.994977131413486	-0.903884021023304	-0.375635759387504	0.1605171571089	0.900013489222302	-0.5282482616358
chr1	27101763	27102102	340	-	exon	SLC9A1	0.598658803488522	1	0.658716214607431	1	0.612345262520801	0.994977131413486	-0.899721452259728	-0.375635759387504	0.1605171571089	0.900013489222302	-0.524085692872224
chr1	27154774	27155366	593	-	utr5	SLC9A1	0.613337843281107	1	0.403218769418471	1	0.490142260801893	0.994977131413486	-0.267796270756947	-0.375635759387504	0.1605171571089	0.900013489222302	0.107839488630557
chr1	27355233	27355382	150	-	utr3	MAP3K6	0.610767133365859	1	0.769730430582767	1	0.982546028845449	0.994977131413486	-0.272965961928997	-0.024380438341369	0.941442098788888	0.999889698567854	-0.248585523587628
chr1	27366694	27366843	150	-	utr5	MAP3K6	0.504514012632893	1	0.290324122857372	1	0.435398827841809	0.994977131413486	0.498752823335719	-0.024380438341369	0.941442098788888	0.999889698567854	0.523133261677088
chr1	27409902	27410051	150	-	exon	WASF2	0.117673349664281	1	0.165059546475163	1	0.0721076159552581	0.994977131413486	-0.764351258919921	-0.108040162085701	0.700461879661364	0.999889698567854	-0.65631109683422
chr1	27547472	27547820	349	-	exon	AHDC1	0.465872871649276	1	0.538535456017142	1	0.706733497865451	0.994977131413486	-0.951805817895996	-0.400281528871949	0.199102743041853	0.955231982979938	-0.551524289024047
chr1	27548019	27548615	597	-	exon	AHDC1	0.476040820010154	1	0.289567882674864	1	0.316643476582975	0.994977131413486	-0.127601276100703	-0.400281528871949	0.199102743041853	0.955231982979938	0.272680252771246
chr1	27548715	27548913	199	-	exon	AHDC1	0.997774106578829	1	0.800549532929499	1	0.71059531646009	0.994977131413486	-0.12312808882799	-0.400281528871949	0.199102743041853	0.955231982979938	0.277153440043958
chr1	27549062	27549410	349	-	exon	AHDC1	0.455504797310614	1	0.570955289846878	1	0.852862388126579	0.994977131413486	-0.567950996637019	-0.400281528871949	0.199102743041853	0.955231982979938	-0.16766946776507
chr1	27549559	27550404	846	-	exon	AHDC1	0.86331187187337	1	0.913664173155226	1	0.704276872659049	0.994977131413486	-0.818417858543458	-0.400281528871949	0.199102743041853	0.955231982979938	-0.41813632967151
chr1	27550504	27550603	100	-	exon	AHDC1	0.590104165487726	1	0.430225728453807	1	0.555473639518973	0.994977131413486	-0.562923795120832	-0.400281528871949	0.199102743041853	0.955231982979938	-0.162642266248883
chr1	27551150	27551796	647	-	exon	AHDC1	0.476891704705759	1	0.609300654991122	1	0.916008801308786	0.994977131413486	-0.678570972537478	-0.400281528871949	0.199102743041853	0.955231982979938	-0.278289443665529
chr1	27914500	27914697	198	-	utr5	RPA2	0.432952404841682	1	0.27290993365181	1	0.526153226011357	0.994977131413486	0.828942161080961	0.478018822308214	0.0569649105305219	0.609636353967915	0.350923338772746
chr1	28149741	28149939	199	-	utr3	PTAFR	0.61442002728638	1	0.323473160550498	1	0.2506442037585	0.994977131413486	0.423573874236656	-0.288095068166314	0.684965992320894	0.999889698567854	0.71166894240297
chr1	28201224	28203799	2576	-	utr3	DNAJC8	0.0917153182822039	1	0.153085438891228	1	0.193992803975613	0.994977131413486	-0.361489371630231	0.0463972225377628	0.846874873297801	0.999889698567854	-0.407886594167994
chr1	28232925	28233025	101	-	utr5	DNAJC8	0.39401378974198	1	0.26297693411427	1	0.513370469011152	0.994977131413486	0.353704782921119	0.0463972225377628	0.846874873297801	0.999889698567854	0.307307560383356
chr1	28240406	28240506	101	-	exon	RP5-1092A3.4	0.45905141034935	1	0.212563332058815	1	0.272095946001723	0.994977131413486	1.07046884430755	0.351138077024306	0.331992806543332	0.999889698567854	0.719330767283241
chr1	28603282	28605377	2096	-	utr3	TAF12	0.623712800829722	1	0.420641584831538	1	0.559973007876742	0.994977131413486	0.757588692723607	0.273521116716271	0.315849252453417	0.999889698567854	0.484067576007336
chr1	28642737	28642986	250	-	utr5	TAF12	0.816847588466364	1	0.621999367611768	1	0.670307158151926	0.994977131413486	0.76287440516647	0.273521116716271	0.315849252453417	0.999889698567854	0.489353288450198
chr1	29119627	29119727	101	-	utr3	TMEM200B	0.630642299803364	1	0.430252870627605	1	0.443573802070834	0.994977131413486	0.576094958200265	0.98069609512305	0.508290928624318	NA	-0.404601136922785
chr1	29148293	29150118	1826	-	utr3	SRSF4	0.132013968054057	1	0.244553262550725	1	0.238128091683928	0.994977131413486	-0.437389161497977	0.164903825686867	0.48239821219607	0.999889698567854	-0.602292987184844
chr1	29154799	29154899	101	-	utr3	SRSF4	0.954899637266583	1	0.715910419813654	1	0.891873406256559	0.994977131413486	0.326569794398942	0.164903825686867	0.48239821219607	0.999889698567854	0.161665968712074
chr1	29193171	29193617	447	-	utr3	MECR	0.273899387680188	1	0.158221916114132	1	0.199375205299972	0.994977131413486	1.12846562836821	0.218937268468071	0.426156011683486	0.999889698567854	0.909528359900143
chr1	29193766	29194015	250	-	utr3	MECR	0.633707842540991	1	0.802693436268097	1	0.876904605305007	0.994977131413486	0.242022201842807	0.218937268468071	0.426156011683486	0.999889698567854	0.0230849333747359
chr1	30718985	30721732	2748	-	exon	MATN1	0.234476318306305	1	0.323155912363218	1	0.533030088284383	0.994977131413486	-0.228059078871808	-0.232853644378885	0.836759200643519	0.999889698567854	0.0047945655070766
chr1	30964735	30964835	101	-	exon	PUM1	0.987628527581585	1	0.753611076770233	1	0.899051615288506	0.994977131413486	0.302622906037565	0.0937525621877677	0.717033015562472	0.999889698567854	0.208870343849797
chr1	31059257	31059456	200	-	exon	PUM1	0.940747918065113	1	0.705267445881341	1	0.981590289327465	0.994977131413486	0.449908214614682	0.0937525621877677	0.717033015562472	0.999889698567854	0.356155652426914
chr1	31259916	31260115	200	-	utr3	SNRNP40	0.379585760282518	1	0.246744831877263	1	0.193780809275367	0.994977131413486	0.488516527673685	0.132266065725032	0.592040680620269	0.999889698567854	0.356250461948654
chr1	31296683	31296782	100	-	utr5	SNRNP40	0.477737026364203	1	0.583221461270387	1	0.924339863563483	0.994977131413486	0.283027774319052	0.132266065725032	0.592040680620269	0.999889698567854	0.15076170859402
chr1	31630307	31630653	347	-	utr3	PEF1	0.289885225557253	1	0.17642900326858	1	0.376469742525947	0.994977131413486	0.436221338685318	-0.125840363779171	0.627536582435186	0.999889698567854	0.56206170246449
chr1	31908709	31908858	150	-	utr3	PTP4A2	0.697046272568787	1	0.513134300861348	1	0.575193270558539	0.994977131413486	0.217066481380718	-0.000898544019426023	0.997077793621447	0.999889698567854	0.217965025400144
chr1	31919431	31919630	200	-	utr5	PTP4A2	0.570735404022065	1	0.399818286684288	1	0.547223267706726	0.994977131413486	0.426499122073493	-0.000898544019426023	0.997077793621447	0.999889698567854	0.42739766609292
chr1	32205060	32205205	146	-	exon	RP4-622L5.7	0.606547421006852	1	0.682035189519231	1	0.690595235801532	0.994977131413486	-0.297465684186397	-0.949769257375325	0.550425432780133	NA	0.652303573188927
chr1	32206620	32206717	98	-	exon	RP4-622L5.7	0.308259821055722	1	0.342056330978318	1	0.434682711110981	0.994977131413486	-0.259676826655792	-0.949769257375325	0.550425432780133	NA	0.690092430719533
chr1	32216293	32216839	547	-	utr3	TMEM234	0.665514349325084	1	0.452903323644374	1	0.519256537808383	0.994977131413486	0.36238252320191	-0.0943306556223192	0.771352369310095	0.999889698567854	0.456713178824229
chr1	32334431	32336029	1599	-	utr3	MARCKSL1	0.234547922477224	1	0.335807648340612	1	0.245277573531551	0.994977131413486	-0.992314841969738	-0.319112953497021	0.223898082167623	0.967006352418156	-0.673201888472717
chr1	32362482	32362582	101	-	exon	FAM229A	0.841810678832807	1	0.976019410494772	1	0.980092778496238	0.994977131413486	0.582956240613053	0.405346212863358	0.269154105605497	0.999418236771526	0.177610027749695
chr1	32363579	32363679	101	-	exon	FAM229A	0.951355260679114	1	0.825038581498865	1	0.837024495269738	0.994977131413486	0.489448948972329	0.405346212863358	0.269154105605497	0.999418236771526	0.0841027361089711
chr1	32366447	32366695	249	-	utr3	BSDC1	0.589844346259658	1	0.800625376411199	1	0.737236684137482	0.994977131413486	0.263444679895957	0.355580474758206	0.141568030502559	0.868684325844716	-0.0921357948622489
chr1	32368487	32369265	779	-	utr3	BSDC1	0.610645817003531	1	0.39877973714878	1	0.516556518701695	0.994977131413486	0.351062957754652	0.355580474758206	0.141568030502559	0.868684325844716	-0.00451751700355368
chr1	32376297	32376596	300	-	utr3	BSDC1	0.513984154033027	1	0.736880720742689	1	0.886397064256693	0.994977131413486	0.38272327682613	0.355580474758206	0.141568030502559	0.868684325844716	0.0271428020679243
chr1	32650456	32650605	150	-	utr5	ZBTB8OS	0.981552870139846	1	0.797906406522626	1	0.751123079305405	0.994977131413486	0.648084368459556	0.205412021601962	0.45038023785419	0.999889698567854	0.442672346857594
chr1	32695649	32695749	101	-	exon	SYNC	0.706589933481998	1	0.600420832053369	1	0.819206164390813	0.994977131413486	-0.0491692744153647	0.0847611070895532	0.934799772666717	0.999889698567854	-0.133930381504918
chr1	32775486	32775585	100	-	utr3	YARS	0.38454909852099	1	0.294179987060968	1	0.0635279161388559	0.994977131413486	0.616470729724545	0.109264473307476	0.689872162173966	0.999889698567854	0.50720625641707
chr1	32775784	32775934	151	-	utr3	YARS	0.920210612480883	1	0.74997977135879	1	0.308466199174118	0.994977131413486	0.239273670319793	0.109264473307476	0.689872162173966	0.999889698567854	0.130009197012317
chr1	32780119	32780318	200	-	exon	YARS	0.709323183905177	1	0.913475176556231	1	0.772749244584825	0.994977131413486	0.0327694486000374	0.109264473307476	0.689872162173966	0.999889698567854	-0.0764950247074383
chr1	32817257	32817357	101	-	utr5	YARS	0.333284292680205	1	0.431647317336863	1	0.873222029557327	0.994977131413486	-0.890706508041983	0.109264473307476	0.689872162173966	0.999889698567854	-0.999970981349459
chr1	32894643	32895312	670	-	utr3	TMEM54	0.222329692172961	1	0.360927824096347	1	0.782155431108868	0.994977131413486	-0.570828540159229	-0.380082827193546	0.215085401480265	0.963932050845769	-0.190745712965683
chr1	32936790	32937282	493	-	utr3	RNF19B	0.412465085075416	1	0.270390016222631	1	0.227188489213821	0.994977131413486	-0.175254642047686	-0.619230668452214	0.0287846470061362	0.430237183652946	0.443976026404528
chr1	33008089	33008836	748	-	utr3	AK2	0.787730804200354	1	0.625749316496702	1	0.195937263430284	0.994977131413486	-0.109359064413663	-0.223243696506924	0.345140462256668	0.999889698567854	0.113884632093261
chr1	33031659	33036832	5174	-	utr5	AK2	0.167751453495977	1	0.281513051606078	1	0.479404951423626	0.994977131413486	-0.611990539327714	-0.223243696506924	0.345140462256668	0.999889698567854	-0.38874684282079
chr1	33147100	33147349	250	-	utr3	TRIM62	0.611531490013729	1	0.637023860683587	1	0.793435185829394	0.994977131413486	-0.292021193656896	-0.11360490992191	0.787941441288929	0.999889698567854	-0.178416283734987
chr1	33323822	33324268	447	-	utr3	PHC2	0.0696205131387359	1	0.115201919953189	1	0.144741487651769	0.994977131413486	-1.16865677209643	-0.570322155632139	0.0205236437811436	0.351429235951665	-0.598334616464289
chr1	33324715	33325837	1123	-	utr3	PHC2	0.222504989901388	1	0.396918811843308	1	0.570715499204789	0.994977131413486	-0.962590334695466	-0.570322155632139	0.0205236437811436	0.351429235951665	-0.392268179063328
chr1	33334191	33334290	100	-	utr5	PHC2	0.550172725290207	1	0.637987566256322	1	0.588067525479838	0.994977131413486	-1.32358589628926	-0.570322155632139	0.0205236437811436	0.351429235951665	-0.75326374065712
chr1	34855316	34855865	550	-	utr3	SMIM12	0.506576097859313	1	0.366841806539417	1	0.261016640804775	0.994977131413486	0.43655506700641	0.0551490580732812	0.841897104870797	0.999889698567854	0.381406008933129
chr1	34976303	34976702	400	-	exon	RP11-244H3.1	0.538861514249157	1	0.648029099345737	1	0.820750572273626	0.994977131413486	0.1335889353885	0.673005255300597	0.0443315162490352	0.543874498118921	-0.539416319912097
chr1	34985208	34985305	98	-	exon	RP11-244H3.1	0.403359710139025	1	0.184904484652395	1	0.320510797565979	0.994977131413486	0.301894332014968	0.673005255300597	0.0443315162490352	0.543874498118921	-0.371110923285629
chr1	34987414	34987514	101	-	exon	ZMYM6	0.063822587660145	1	0.027710416578957	1	0.021803237548635	0.994977131413486	1.76986274480158	0.293972043282439	0.28620418747478	0.999889698567854	1.47589070151914
chr1	34988063	34988163	101	-	exon	ZMYM6	0.537788471999699	1	0.342353508744016	1	0.359826236434846	0.994977131413486	1.51811885405361	0.293972043282439	0.28620418747478	0.999889698567854	1.22414681077117
chr1	35187222	35189004	1783	-	exon	SFPQ	0.240669029311135	1	0.385655707115917	1	0.531134529991698	0.994977131413486	-0.264282059552611	0.211504083409924	0.372386027181634	0.999889698567854	-0.475786142962535
chr1	35191360	35192251	892	-	exon	SFPQ	0.968576145684244	1	0.803480052617647	1	0.714273235190619	0.994977131413486	0.129270310632172	0.211504083409924	0.372386027181634	0.999889698567854	-0.0822337727777524
chr1	35192650	35192899	250	-	exon	SFPQ	0.771231628921055	1	0.955892288299589	1	0.465169040038695	0.994977131413486	-1.30629792627317	0.211504083409924	0.372386027181634	0.999889698567854	-1.5178020096831
chr1	35433590	35434139	550	-	utr3	KIAA0319L	0.974934812026337	1	0.775694476214334	1	0.650459631556944	0.994977131413486	0.151114677246001	0.0990593636735831	0.673964001791836	0.999889698567854	0.0520553135724176
chr1	35434438	35435036	599	-	utr3	KIAA0319L	0.81949618005909	1	0.923852398073807	1	0.763020723355706	0.994977131413486	-0.00578292399559664	0.0990593636735831	0.673964001791836	0.999889698567854	-0.10484228766918
chr1	35435508	35438552	3045	-	exon	KIAA0319L	0.651683830959317	1	0.895082431789988	1	0.966255262133479	0.994977131413486	0.278031963886363	0.0990593636735831	0.673964001791836	0.999889698567854	0.17897260021278
chr1	35506654	35507053	400	-	exon	KIAA0319L	0.660854876250696	1	0.446678468513373	1	0.739814058922657	0.994977131413486	0.512922450139233	0.0990593636735831	0.673964001791836	0.999889698567854	0.413863086465649
chr1	35574518	35577582	3065	-	exon	RP4-728D4.2	0.13867688562638	1	0.236261833999254	1	0.411212727916116	0.994977131413486	-0.316033520870486	-0.102157371652567	0.750599791038011	0.999889698567854	-0.21387614921792
chr1	35714024	35714422	399	-	utr3	C1orf216	0.750457704313699	1	0.594729898398156	1	0.341039597438523	0.994977131413486	1.18036844517269	0.612657539418197	0.0212376227474701	0.358616386067508	0.567710905754492
chr1	35714571	35714869	299	-	utr3	C1orf216	0.179859093750899	1	0.117980699045405	1	0.101397061253405	0.994977131413486	1.2210890203333	0.612657539418197	0.0212376227474701	0.358616386067508	0.608431480915107
chr1	35715614	35716261	648	-	utr3	C1orf216	0.936160199383607	1	0.681666510412271	1	0.699110197656962	0.994977131413486	0.624048212166622	0.612657539418197	0.0212376227474701	0.358616386067508	0.0113906727484251
chr1	35738051	35738557	507	-	exon	CLSPN	0.588863384834387	1	0.703425205512781	1	0.803094180247421	0.994977131413486	-0.0137140184732944	0.195884739934158	0.448857452314115	0.999889698567854	-0.209598758407453
chr1	35739465	35743225	3761	-	exon	CLSPN	0.624577723184543	1	0.7723829275615	1	0.855572138888975	0.994977131413486	0.0797197199845144	0.195884739934158	0.448857452314115	0.999889698567854	-0.116165019949644
chr1	35749802	35751438	1637	-	exon	CLSPN	0.955592599350488	1	0.880104706320855	1	0.888202899412924	0.994977131413486	0.617895574828443	0.195884739934158	0.448857452314115	0.999889698567854	0.422010834894285
chr1	35753875	35760776	6902	-	exon	CLSPN	0.192416058041857	1	0.119821140975877	1	0.237545449361868	0.994977131413486	0.802973464531369	0.195884739934158	0.448857452314115	0.999889698567854	0.607088724597211
chr1	35764299	35764646	348	-	exon	CLSPN	0.121067090021377	1	0.0645908450550747	1	0.213756670188943	0.994977131413486	0.770335308724795	0.195884739934158	0.448857452314115	0.999889698567854	0.574450568790636
chr1	36095832	36096329	498	-	utr3	COL8A2	0.956913082544825	1	0.737038209982679	1	0.520383783624451	0.994977131413486	-0.170139723305552	-0.254213849769448	0.423442061636052	0.999889698567854	0.0840741264638956
chr1	36096726	36096825	100	-	utr3	COL8A2	0.754504473512749	1	0.549326127532383	1	0.671024433531858	0.994977131413486	-0.1648863392617	-0.254213849769448	0.423442061636052	0.999889698567854	0.0893275105077474
chr1	36096925	36097223	299	-	utr3	COL8A2	0.607942464342388	1	0.421708714248077	1	0.316969544785579	0.994977131413486	0.0929182114973744	-0.254213849769448	0.423442061636052	0.999889698567854	0.347132061266822
chr1	36097322	36098117	796	-	utr3	COL8A2	0.658530265461644	1	0.445689405606118	1	0.457754717431906	0.994977131413486	-0.132511384448478	-0.254213849769448	0.423442061636052	0.999889698567854	0.12170246532097
chr1	36098266	36098912	647	-	exon	COL8A2	0.349022935053373	1	0.464665081927801	1	0.785858928612395	0.994977131413486	-1.06284572568248	-0.254213849769448	0.423442061636052	0.999889698567854	-0.808631875913036
chr1	36136918	36137315	398	-	utr3	TRAPPC3	0.427468922445882	1	0.289632468757663	1	0.327394080481756	0.994977131413486	0.637297158676702	0.228444861143072	0.372578485556953	0.999889698567854	0.40885229753363
chr1	36149337	36149437	101	-	utr5	TRAPPC3	0.162838103659273	1	0.18074573225008	1	0.532387403469671	0.994977131413486	-1.35690297947852	0.228444861143072	0.372578485556953	0.999889698567854	-1.58534784062159
chr1	36322079	36322273	195	-	utr3	EVA1B	0.796448063729055	1	0.975916990999291	1	0.697875212010603	0.994977131413486	-0.50308109891355	-0.554566571973704	0.250888310538627	0.993550440487959	0.0514854730601538
chr1	36339874	36339973	100	-	utr3	STK40	0.701456488160989	1	0.800554815413549	1	0.94275197353325	0.994977131413486	-0.463672791715404	-0.304829994368041	0.247902868112189	0.99047856689693	-0.158842797347363
chr1	36341570	36341820	251	-	utr3	STK40	0.373426997101503	1	0.203504604897427	1	0.26608757432864	0.994977131413486	-0.174628225574617	-0.304829994368041	0.247902868112189	0.99047856689693	0.130201768793424
chr1	36361229	36362596	1368	-	utr5	STK40	0.830346293880001	1	0.936091265891025	1	0.742331765041089	0.994977131413486	-0.55204083458578	-0.304829994368041	0.247902868112189	0.99047856689693	-0.247210840217739
chr1	36393680	36394129	450	-	utr3	LSM10	0.801125507781767	1	0.597672937606734	1	0.53421041118882	0.994977131413486	0.321123010568363	0.170131972994242	0.671435185393236	0.999889698567854	0.150991037574121
chr1	36466641	36467040	400	-	exon	CSF3R	0.732038946497729	1	0.934603387556706	1	0.993970927549068	0.99594327530237	0.29725341813967	0.357535663372827	0.156859542111379	0.895111141245592	-0.0602822452331578
chr1	36472649	36472799	151	-	exon	CSF3R	0.747665773451704	1	0.903555381767662	1	0.927473879646817	0.994977131413486	0.193172200434336	0.357535663372827	0.156859542111379	0.895111141245592	-0.164363462938492
chr1	36473248	36473743	496	-	exon	CSF3R	0.611662208037956	1	0.820962667689969	1	0.830589401664432	0.994977131413486	0.141129055831777	0.357535663372827	0.156859542111379	0.895111141245592	-0.216406607541051
chr1	36473842	36475581	1740	-	exon	CSF3R	0.343385159005226	1	0.538781736375853	1	0.614692541937019	0.994977131413486	0.228729017728912	0.357535663372827	0.156859542111379	0.895111141245592	-0.128806645643915
chr1	37455128	37455825	698	-	exon	LINC01137	0.145750272029528	1	0.0657412724675426	1	0.173740505634008	0.994977131413486	0.366316261673832	-0.577701206162791	0.372205063267238	0.999889698567854	0.944017467836623
chr1	37513481	37513581	101	-	utr5	MEAF6	0.515526961133947	1	0.654704774430242	1	0.782260870396922	0.994977131413486	-0.348602823135313	0.319985760251165	0.210766985918186	0.962452052622433	-0.668588583386479
chr1	37537740	37548847	11108	-	utr3	SNIP1	0.995489404955571	1	0.734461287196148	1	0.957582653246471	0.994977131413486	0.199529989594258	0.0216000777396657	0.936236873330214	0.999889698567854	0.177929911854592
chr1	37552745	37554252	1508	-	utr5	SNIP1	0.23920754992298	1	0.288377686275529	1	0.115053628476918	0.994977131413486	-0.57071354486181	0.0216000777396657	0.936236873330214	0.999889698567854	-0.592313622601475
chr1	37566916	37567781	866	-	exon	GNL2	0.163025811556987	1	0.298021719960015	1	0.512235230427822	0.994977131413486	-0.298708301941633	0.145438627698463	0.541989031933537	0.999889698567854	-0.444146929640096
chr1	37569122	37569222	101	-	exon	GNL2	0.997966053616445	1	0.797709019266603	1	0.689431938894054	0.994977131413486	0.0832089263388545	0.145438627698463	0.541989031933537	0.999889698567854	-0.0622297013596084
chr1	37682815	37683064	250	-	utr3	C1orf109	0.557089849476601	1	0.647111504086671	1	0.914692436205818	0.994977131413486	0.136865458302378	0.224693192153375	0.518802311458342	0.999889698567854	-0.0878277338509977
chr1	37690332	37690481	150	-	utr5	C1orf109	0.837444249893947	1	0.608780429962105	1	0.61922781091473	0.994977131413486	0.490757676099376	0.224693192153375	0.518802311458342	0.999889698567854	0.266064483946001
chr1	37799820	37800169	350	-	exon	RP11-109P14.9	0.472359653955472	1	0.329848843102041	1	0.38260246825597	0.994977131413486	0.306992636690288	NA	NA	NA	NA
chr1	37814799	37814949	151	-	utr3	MTF1	0.124430791795271	1	0.0598392442332527	1	0.10623874023783	0.994977131413486	1.01204950832608	0.0899177266964517	0.741996375008821	0.999889698567854	0.92213178162963
chr1	37815148	37815497	350	-	exon	MTF1	0.637503394068933	1	0.739315673847154	1	0.594894576900149	0.994977131413486	0.0791237432695286	0.0899177266964517	0.741996375008821	0.999889698567854	-0.0107939834269231
chr1	37822186	37822436	251	-	exon	MTF1	0.345718838390908	1	0.208896466327028	1	0.380003457970983	0.994977131413486	0.657668986690339	0.0899177266964517	0.741996375008821	0.999889698567854	0.567751259993887
chr1	37857353	37857602	250	-	exon	MTF1	0.573670440843132	1	0.391465931958317	1	0.568495620869957	0.994977131413486	0.619331873169496	0.0899177266964517	0.741996375008821	0.999889698567854	0.529414146473044
chr1	37958172	37960128	1957	-	utr3	SF3A3	0.901285337629399	1	0.687896092528105	1	0.626191168213784	0.994977131413486	0.0223042421076959	-0.0536269461033078	0.831093380364052	0.999889698567854	0.0759311882110037
chr1	37969601	37969701	101	-	exon	SF3A3	0.0762143950985253	1	0.102779266152547	1	0.0602088358241793	0.994977131413486	-0.777094753346668	-0.0536269461033078	0.831093380364052	0.999889698567854	-0.72346780724336
chr1	37989873	37990123	251	-	utr5	SF3A3	0.831579856686716	1	0.661339503342471	1	0.842336698636233	0.994977131413486	0.101566050097334	-0.0536269461033078	0.831093380364052	0.999889698567854	0.155192996200642
chr1	37997112	37997454	343	-	utr3	FHL3	0.650293554558776	1	0.867620731132061	1	0.937652538602158	0.994977131413486	-0.477378877500363	-0.541280040920597	0.063804932641459	0.641437127101969	0.0639011634202339
chr1	38838943	38839539	597	-	utr3	RRAGC	0.107487491945432	1	0.0576320659796484	1	0.181269736720044	0.994977131413486	1.08267387098877	0.536663168918516	0.101472192164987	0.775025468169526	0.54601070207025
chr1	38873058	38873671	614	-	utr3	RP5-864K19.6	0.531664546282422	1	0.338493354105078	1	0.420224471054093	0.994977131413486	-0.140768398595146	1.18868394810456	0.810165974667868	NA	-1.3294523466997
chr1	39522379	39523889	1511	-	exon	RP11-69E11.4	0.584535030928567	1	0.783563268968183	1	0.971467992000851	0.994977131413486	0.221536006016284	0.374213040388473	0.229365851908589	0.973020287816146	-0.152677034372189
chr1	39524629	39525319	691	-	exon	RP11-69E11.4	0.72553026380585	1	0.950263134938637	1	0.965860896478975	0.994977131413486	0.466008504225825	0.374213040388473	0.229365851908589	0.973020287816146	0.0917954638373525
chr1	39525418	39525566	149	-	exon	RP11-69E11.4	0.757180137296936	1	0.556891695933895	1	0.653761123273436	0.994977131413486	0.237705102062812	0.374213040388473	0.229365851908589	0.973020287816146	-0.136507938325661
chr1	39572571	39575942	3372	-	exon	PABPC4	0.0691794389541965	1	0.119150773291929	1	0.129102733307132	0.994977131413486	-0.090238756180721	0.162927919589896	0.49512284965456	0.999889698567854	-0.253166675770617
chr1	39576092	39576242	151	-	utr5	PABPC4	0.756703325161398	1	0.564069211141009	1	0.808267920951278	0.994977131413486	0.174276197512428	0.162927919589896	0.49512284965456	0.999889698567854	0.0113482779225319
chr1	39576591	39576740	150	-	utr5	PABPC4	0.439873688228237	1	0.515437195244349	1	0.351030141530522	0.994977131413486	0.0157114528464073	0.162927919589896	0.49512284965456	0.999889698567854	-0.147216466743489
chr1	39625389	39625538	150	-	utr3	HEYL	0.937392879496582	1	0.870715364283497	1	0.835643487398216	0.994977131413486	-0.718120405261952	-1.32039416541442	0.144106618282678	0.875071812484996	0.602273760152469
chr1	39625884	39626082	199	-	utr3	HEYL	0.48370274498216	1	0.303794579896426	1	0.37933907341807	0.994977131413486	-0.972031607149113	-1.32039416541442	0.144106618282678	0.875071812484996	0.348362558265309
chr1	39758226	39758325	100	-	utr3	BMP8B	0.442138875050814	1	0.318517717566236	1	0.306529300901318	0.994977131413486	1.18061172834626	0.425738466942096	0.159728373565338	0.899052478103842	0.754873261404166
chr1	39758425	39758574	150	-	utr3	BMP8B	0.958865299734324	1	0.792335963960753	1	0.810852077318795	0.994977131413486	0.690624606897042	0.425738466942096	0.159728373565338	0.899052478103842	0.264886139954945
chr1	39758723	39758822	100	-	utr3	BMP8B	0.959946380766104	1	0.90239606572543	1	0.970042195522258	0.994977131413486	0.334794197695122	0.425738466942096	0.159728373565338	0.899052478103842	-0.0909442692469744
chr1	39759021	39759170	150	-	utr3	BMP8B	0.699710663115389	1	0.56594077571225	1	0.48308288903904	0.994977131413486	0.924528026403647	0.425738466942096	0.159728373565338	0.899052478103842	0.498789559461551
chr1	39759717	39759866	150	-	utr3	BMP8B	0.336555475292578	1	0.226266805671302	1	0.197390426678164	0.994977131413486	1.25530979027226	0.425738466942096	0.159728373565338	0.899052478103842	0.829571323330165
chr1	39760263	39760363	101	-	utr3	BMP8B	0.323408054605841	1	0.180204455017539	1	0.189073972842752	0.994977131413486	0.517828529249469	0.425738466942096	0.159728373565338	0.899052478103842	0.0920900623073727
chr1	39763743	39764673	931	-	exon	BMP8B	0.201454218421079	1	0.146474015225327	1	0.244226861934642	0.994977131413486	-1.02729538334463	0.425738466942096	0.159728373565338	0.899052478103842	-1.45303385028673
chr1	39769720	39769868	149	-	exon	OXCT2	0.760349967680461	1	0.828567980709042	1	0.873817757132851	0.994977131413486	0.540690437970158	0.81969070806742	0.365639559462611	0.999889698567854	-0.279000270097262
chr1	39770411	39770509	99	-	exon	OXCT2	0.978326705995842	1	0.948613207920058	1	0.795460035020594	0.994977131413486	0.921109931437604	0.81969070806742	0.365639559462611	0.999889698567854	0.101419223370184
chr1	39788712	39788811	100	-	utr5	BMP8B	1	1	0.458222992319898	1	0.60040883937696	0.994977131413486	-1.92325597059244	0.425738466942096	0.159728373565338	0.899052478103842	-2.34899443753454
chr1	39841712	39841811	100	-	utr3	TRIT1	0.595222024978521	1	0.736906292425998	1	0.847725650603521	0.994977131413486	-0.201586597483755	-0.131087980446085	0.634015497450592	0.999889698567854	-0.0704986170376695
chr1	39895724	39895823	100	-	utr3	MYCL	0.955107790212318	1	0.91354400780761	1	0.867791344694449	0.994977131413486	0.79966227735543	0.251212410870532	0.524025100801218	0.999889698567854	0.548449866484899
chr1	39895922	39896270	349	-	utr3	MYCL	0.848212688913964	1	0.963687749770447	1	0.968624982685982	0.994977131413486	0.780732921674075	0.251212410870532	0.524025100801218	0.999889698567854	0.529520510803543
chr1	39896369	39896567	199	-	utr3	MYCL	0.886652974060983	1	0.774579235305921	1	0.851664022517177	0.994977131413486	0.39357091357011	0.251212410870532	0.524025100801218	0.999889698567854	0.142358502699579
chr1	39896766	39897113	348	-	utr3	MYCL	0.936836042872479	1	0.78540560198628	1	0.685452441986271	0.994977131413486	0.505557817117496	0.251212410870532	0.524025100801218	0.999889698567854	0.254345406246964
chr1	39897213	39897758	546	-	utr3	MYCL	0.564816065125107	1	0.399169929461988	1	0.517514309598591	0.994977131413486	0.663095041676542	0.251212410870532	0.524025100801218	0.999889698567854	0.411882630806011
chr1	39901136	39901583	448	-	utr5	MYCL	0.790132314742491	1	0.794745462265922	1	0.712785207183957	0.994977131413486	-0.652545809858734	0.251212410870532	0.524025100801218	0.999889698567854	-0.903758220729266
chr1	40257470	40257818	349	-	exon	RP1-39G22.7	0.0707157684245101	1	0.0386235700530776	1	0.0495886296027966	0.994977131413486	1.29387475670987	0.593033540385378	0.0890081675992234	0.739016063247241	0.700841216324495
chr1	40300635	40302685	2051	-	utr3	COL9A2	0.786756381721691	1	0.56119878173705	1	0.706276913160837	0.994977131413486	0.634008748260689	0.334349848187749	0.277537447266063	0.999889698567854	0.29965890007294
chr1	40302784	40304948	2165	-	exon	COL9A2	0.0571854570438988	1	0.0702488827516093	1	0.0628668351325346	0.994977131413486	-0.80254029476021	0.334349848187749	0.277537447266063	0.999889698567854	-1.13689014294796
chr1	40306187	40310141	3955	-	exon	COL9A2	0.0609878590000209	1	0.0747983988132209	1	0.0177513441709952	0.994977131413486	-1.00623954103193	0.334349848187749	0.277537447266063	0.999889698567854	-1.34058938921968
chr1	40310735	40311242	508	-	exon	COL9A2	0.122935161134403	1	0.118054198564152	1	0.0849849803197773	0.994977131413486	-0.663795812485528	0.334349848187749	0.277537447266063	0.999889698567854	-0.998145660673277
chr1	40514557	40515009	453	-	exon	RP11-656D10.5	0.145127270037525	1	0.0908220123556495	1	0.0127664996528038	0.994977131413486	1.70284376520257	NA	NA	NA	NA
chr1	40691570	40692016	447	-	exon	NFYC-AS1	0.544861846629369	1	0.598512524309073	1	0.896158267290242	0.994977131413486	-0.53283632766615	0.422396218306884	0.322608640464746	0.999889698567854	-0.955232545973034
chr1	40861100	40861733	634	-	utr3	CITED4	0.723725099504793	1	0.956938297376557	1	0.485005232933018	0.994977131413486	-0.145322723220371	-0.152165296634112	0.643098151011102	0.999889698567854	0.00684257341374167
chr1	40862220	40862317	98	-	utr5	CITED4	0.874078278357166	1	0.952405733730006	1	0.577874964174703	0.994977131413486	-0.751834932299294	-0.152165296634112	0.643098151011102	0.999889698567854	-0.599669635665182
chr1	41070641	41075238	4598	-	exon	SCMH1	0.0239694487551868	1	0.037900294377271	1	0.0383139776064425	0.994977131413486	-0.827137919633789	-0.0583188234226104	0.808482017025963	0.999889698567854	-0.768819096211178
chr1	41510755	41510855	101	-	exon	HIVEP3	0.497713960640088	1	0.600374858881961	1	0.844612212089479	0.994977131413486	-1.61923108722363	-1.13999430074463	0.246188539095244	0.9888457309885	-0.479236786478995
chr1	41511154	41511254	101	-	exon	HIVEP3	0.719526140079205	1	0.527761172177169	1	0.726027612266378	0.994977131413486	-1.8577748940149	-1.13999430074463	0.246188539095244	0.9888457309885	-0.717780593270261
chr1	41513002	41513152	151	-	exon	HIVEP3	0.990507812857209	1	0.805668374072476	1	0.383118938718512	0.994977131413486	-1.13424175599597	-1.13999430074463	0.246188539095244	0.9888457309885	0.00575254474866704
chr1	41513252	41513351	100	-	exon	HIVEP3	0.704687931785725	1	0.469489707213938	1	0.355395442446106	0.994977131413486	-1.12491745216286	-1.13999430074463	0.246188539095244	0.9888457309885	0.0150768485817727
chr1	41513451	41513750	300	-	exon	HIVEP3	0.562692515862953	1	0.40957612203074	1	0.322448783693732	0.994977131413486	-0.820511223895303	-1.13999430074463	0.246188539095244	0.9888457309885	0.319483076849331
chr1	42179585	42179785	201	-	utr3	FOXJ3	0.246748407839653	1	0.129478868467351	1	0.254001554700744	0.994977131413486	0.851891847822591	0.176170099470433	0.494716269467183	0.999889698567854	0.675721748352158
chr1	42335134	42335877	744	-	utr5	FOXJ3	0.879636012566804	1	0.816422530516769	1	0.91867221436487	0.994977131413486	0.511488477953624	0.176170099470433	0.494716269467183	0.999889698567854	0.335318378483191
chr1	42746434	42746832	399	-	utr3	P3H1	0.649343339936328	1	0.454779972470932	1	0.383198108525651	0.994977131413486	0.152003878380218	0.124633777648335	0.624886571060706	0.999889698567854	0.0273701007318825
chr1	42752635	42755138	2504	-	exon	P3H1	0.252854118879477	1	0.349567730694352	1	0.344540147320837	0.994977131413486	-0.131742559139902	0.124633777648335	0.624886571060706	0.999889698567854	-0.256376336788237
chr1	42766786	42766985	200	-	utr5	P3H1	0.551702122090295	1	0.602017128826433	1	0.818709591176825	0.994977131413486	-1.31953752719198	0.124633777648335	0.624886571060706	0.999889698567854	-1.44417130484032
chr1	42807245	42807390	146	-	utr3	SVBP	0.298482691526339	1	0.164465615482049	1	0.288179474380629	0.994977131413486	0.391305711816019	-0.398113703573025	0.372030645124473	0.999889698567854	0.789419415389043
chr1	42842003	42842911	909	-	exon	RP11-342M1.3	0.68809636162488	1	0.861577435001739	1	0.891959877702518	0.994977131413486	-0.446510504618558	-0.0101111102203898	0.988717170253909	0.999889698567854	-0.436399394398168
chr1	42926569	42926718	150	-	utr3	SLC2A1	0.0923491476638999	1	0.0444181346887069	1	0.0567435045467079	0.994977131413486	0.0853455973082911	-1.32251360515355	1.1491230544496e-05	0.00112305097005384	1.40785920246184
chr1	42926868	42927067	200	-	utr3	SLC2A1	0.836815279301056	1	0.613654544855189	1	0.704923102659354	0.994977131413486	-0.996860822093729	-1.32251360515355	1.1491230544496e-05	0.00112305097005384	0.325652783059818
chr1	42929654	42929895	242	-	utr3	SLC2A1	0.150830416170793	1	0.192353423981544	1	0.0972130651385349	0.994977131413486	-2.11659512703053	-1.32251360515355	1.1491230544496e-05	0.00112305097005384	-0.794081521876981
chr1	42958725	42958874	150	-	utr5	SLC2A1	0.840616069423536	1	0.974290785881735	1	0.701553116270181	0.994977131413486	-2.15207501991316	-1.32251360515355	1.1491230544496e-05	0.00112305097005384	-0.829561414759613
chr1	43164670	43166838	2169	-	exon	EBNA1BP2	0.0472899733799822	1	0.0676111450513089	1	0.080356859134512	0.994977131413486	-1.25675083570936	-0.321350985273086	0.370697693370055	0.999889698567854	-0.935399850436275
chr1	43172174	43172273	100	-	utr5	EBNA1BP2	0.641481797996043	1	0.663032013014396	1	0.872423512725523	0.994977131413486	-1.76757555986395	-0.321350985273086	0.370697693370055	0.999889698567854	-1.44622457459087
chr1	43363643	43363938	296	-	utr3	ELOVL1	0.660969601677287	1	0.856043435878431	1	0.755604126334783	0.994977131413486	-0.0712174662352654	-0.125070444148151	0.646281017726918	0.999889698567854	0.0538529779128858
chr1	43386007	43386252	246	-	exon	MED8	0.601142353654739	1	0.785910167099011	1	0.833311595567984	0.994977131413486	-0.169475803936878	0.0485538430808636	0.855823448582091	0.999889698567854	-0.218029647017742
chr1	43451003	43451252	250	-	utr3	HYI	0.707876675735239	1	0.875689019738356	1	0.800274388351538	0.994977131413486	0.184161860999744	0.254023051842413	0.501154766907273	0.999889698567854	-0.0698611908426683
chr1	43452296	43452495	200	-	exon	HYI	0.478338738863552	1	0.612683402992792	1	0.929644213142735	0.994977131413486	-0.0648394510392923	0.254023051842413	0.501154766907273	0.999889698567854	-0.318862502881705
chr1	43452644	43452794	151	-	exon	HYI	0.477868842965286	1	0.302169909030881	1	0.237665326923879	0.994977131413486	0.449490071251449	0.254023051842413	0.501154766907273	0.999889698567854	0.195467019409037
chr1	43452943	43453043	101	-	exon	HYI	0.255455243276482	1	0.120260079017093	1	0.161940300037106	0.994977131413486	1.02295344499494	0.254023051842413	0.501154766907273	0.999889698567854	0.768930393152529
chr1	43453391	43453491	101	-	exon	HYI	0.793243308720445	1	0.964394102523669	1	0.699337743080321	0.994977131413486	-0.543388806561602	0.254023051842413	0.501154766907273	0.999889698567854	-0.797411858404015
chr1	43704367	43704714	348	-	exon	KDM4A-AS1	0.890911021474373	1	0.681569618583296	1	0.537340853511167	0.994977131413486	0.146417569728109	-0.0699618304336279	0.885105260266974	0.999889698567854	0.216379400161737
chr1	43944602	43944741	140	-	exon	RP11-7O11.3	0.172958062878252	1	0.068214664843225	1	0.149297098176367	0.994977131413486	0.0232488467541514	-1.2631214488557	0.0852210925442706	0.725877784298342	1.28637029560986
chr1	43946280	43946551	272	-	exon	RP11-7O11.3	0.806619128706611	1	0.684358301289432	1	0.892063855635949	0.994977131413486	-0.878069749909323	-1.2631214488557	0.0852210925442706	0.725877784298342	0.385051698946382
chr1	44635537	44635636	100	-	utr3	TMEM53	0.0393109487109673	1	0.0610791604960196	1	0.204754210166243	0.994977131413486	-0.865654915429143	-0.195781050566247	0.560566462351006	0.999889698567854	-0.669873864862896
chr1	44636034	44636184	151	-	utr3	TMEM53	0.0226191242500429	1	0.0446862172566262	1	0.116899206096977	0.994977131413486	-0.963357727239887	-0.195781050566247	0.560566462351006	0.999889698567854	-0.767576676673641
chr1	44654262	44654361	100	-	utr3	TMEM53	0.98493088697507	1	0.889044545253553	1	0.961993398605252	0.994977131413486	-0.680531904516785	-0.195781050566247	0.560566462351006	0.999889698567854	-0.484750853950539
chr1	44654610	44654760	151	-	exon	TMEM53	0.920444111985376	1	0.929263836174428	1	0.974880885452846	0.994977131413486	-0.481028418927627	-0.195781050566247	0.560566462351006	0.999889698567854	-0.28524736836138
chr1	44660271	44674406	14136	-	utr5	TMEM53	0.309095485709447	1	0.420051983648631	1	0.494536491533276	0.994977131413486	-0.388059557710473	-0.195781050566247	0.560566462351006	0.999889698567854	-0.192278507144226
chr1	44981160	44986574	5415	-	utr5	EIF2B3	0.947901965755261	1	0.784863671983645	1	0.813143604572468	0.994977131413486	0.0137806645953999	0.0132811775847477	0.965037253152603	0.999889698567854	0.000499487010652231
chr1	45340223	45340322	100	-	utr5	MUTYH	0.441403483007679	1	0.245739713060686	1	0.448851433781344	0.994977131413486	-0.363043130436442	0.0784758617219426	0.836150101099321	0.999889698567854	-0.441518992158384
chr1	45344973	45345073	101	-	exon	TESK2	0.563098211728337	1	0.519073949973141	1	0.548020378385901	0.994977131413486	0.375811329065744	0.366827552196599	0.311329632047562	0.999889698567854	0.00898377686914492
chr1	45345271	45345370	100	-	exon	TESK2	0.719307301536221	1	0.520928325956187	1	0.559590011545866	0.994977131413486	0.972102129109778	0.366827552196599	0.311329632047562	0.999889698567854	0.605274576913178
chr1	45345469	45345936	468	-	exon	TESK2	0.658898092564564	1	0.716842769148844	1	0.489523633915667	0.994977131413486	0.197295550816227	0.366827552196599	0.311329632047562	0.999889698567854	-0.169532001380373
chr1	45628302	45630584	2283	-	exon	GPBP1L1	0.101711583057972	1	0.196706539627185	1	0.244299475307259	0.994977131413486	-0.512926983730782	0.111661559217349	0.636863649277019	0.999889698567854	-0.62458854294813
chr1	45651629	45651777	149	-	exon	RP11-767N6.2	0.856835415177057	1	0.72680174911826	1	0.829995384191457	0.994977131413486	0.712670178164831	0.168898053676226	0.660893602792599	0.999889698567854	0.543772124488605
chr1	45654609	45654808	200	-	exon	GPBP1L1	0.644934760530728	1	0.856911431053092	1	0.732053560294119	0.994977131413486	0.146097216078567	0.111661559217349	0.636863649277019	0.999889698567854	0.0344356568612185
chr1	45699947	45700095	149	-	utr3	IPP	0.638582761896772	1	0.514853471913092	1	0.590408498134116	0.994977131413486	0.907844839000405	0.105815991346596	0.77557669589356	0.999889698567854	0.802028847653808
chr1	45741135	45741234	100	-	exon	IPP	0.601527919046553	1	0.387628688518242	1	0.496937721297698	0.994977131413486	1.09996379273963	0.105815991346596	0.77557669589356	0.999889698567854	0.994147801393033
chr1	46188732	46188932	201	-	utr3	POMGNT1	0.175574712648201	1	0.256379067929017	1	0.488355789607273	0.994977131413486	-0.0680167519533108	0.232234048358258	0.401164003242035	0.999889698567854	-0.300250800311569
chr1	46219905	46220205	301	-	utr5	POMGNT1	0.879378639150981	1	0.964605604534836	1	0.930751914172451	0.994977131413486	0.13410112084401	0.232234048358258	0.401164003242035	0.999889698567854	-0.0981329275142477
chr1	46278861	46279010	150	-	utr3	LRRC41	0.591326833591233	1	0.767517490052861	1	0.803012883584955	0.994977131413486	-0.475013127475698	-0.142514083457559	0.554511508343123	0.999889698567854	-0.332499044018139
chr1	46285548	46285946	399	-	exon	LRRC41	0.468705686994995	1	0.671324919850472	1	0.769442606038061	0.994977131413486	-0.254256437162844	-0.142514083457559	0.554511508343123	0.999889698567854	-0.111742353705285
chr1	46296835	46296934	100	-	exon	LRRC41	0.406047352610693	1	0.226689825102385	1	0.290555495151625	0.994977131413486	1.40830794495849	-0.142514083457559	0.554511508343123	0.999889698567854	1.55082202841604
chr1	46558603	46561584	2982	-	utr3	MKNK1	0.0999904546710393	1	0.148642157929184	1	0.296619403621949	0.994977131413486	-0.748552284179865	-0.100769621583177	0.685196634591137	0.999889698567854	-0.647782662596688
chr1	46607814	46607964	151	-	utr3	MOB3C	0.683846983258561	1	0.512454390686409	1	0.515245725877457	0.994977131413486	0.477331865762204	0.153968487244603	0.581594767251195	0.999889698567854	0.323363378517602
chr1	46608063	46608361	299	-	utr3	MOB3C	0.746950033225616	1	0.918957488898693	1	0.989184491951875	0.995349871947221	0.363988738121945	0.153968487244603	0.581594767251195	0.999889698567854	0.210020250877342
chr1	46608510	46608659	150	-	utr3	MOB3C	0.1969564872366	1	0.0890227549495094	1	0.113276020855123	0.994977131413486	0.718275503690899	0.153968487244603	0.581594767251195	0.999889698567854	0.564307016446296
chr1	46609405	46610020	616	-	utr3	MOB3C	0.76362701058945	1	0.953469202684943	1	0.979692202032171	0.994977131413486	0.409759009845947	0.153968487244603	0.581594767251195	0.999889698567854	0.255790522601344
chr1	46612918	46613614	697	-	utr5	MOB3C	0.832714343312113	1	0.963933555407176	1	0.945655581930315	0.994977131413486	-0.326639004938293	0.153968487244603	0.581594767251195	0.999889698567854	-0.480607492182896
chr1	46614857	46615155	299	-	utr5	MOB3C	0.695929373832994	1	0.539875610898383	1	0.597940302035102	0.994977131413486	1.05444759731088	0.153968487244603	0.581594767251195	0.999889698567854	0.900479110066277
chr1	46616743	46616843	101	-	utr5	MKNK1	0.773724539442778	1	0.661243678281199	1	0.897936729472954	0.994977131413486	-0.28480430094546	-0.100769621583177	0.685196634591137	0.999889698567854	-0.184034679362283
chr1	46635724	46635874	151	-	utr3	ATPAF1	0.502908066239151	1	0.32445162348845	1	0.456548330888367	0.994977131413486	0.506242254602011	0.0443331449439068	0.85787574529348	0.999889698567854	0.461909109658104
chr1	46718017	46718216	200	-	utr5	EFCAB14	0.660835518130384	1	0.798563087207232	1	0.569768320864639	0.994977131413486	-0.0180098143671562	0.0632232849621936	0.81248373112794	0.999889698567854	-0.0812330993293498
chr1	46718565	46718815	251	-	utr5	EFCAB14	0.970937187837527	1	0.889295848341374	1	0.544304383781016	0.994977131413486	-0.395660189449719	0.0632232849621936	0.81248373112794	0.999889698567854	-0.458883474411912
chr1	47251188	47251837	650	-	exon	STIL	0.780676055582319	1	0.574497995407654	1	0.571076799205436	0.994977131413486	0.555073527607942	0.0819095818238511	0.750436727007793	0.999889698567854	0.47316394578409
chr1	47280290	47280440	151	-	exon	STIL	0.87470352433102	1	0.957561537806325	1	0.883420970533073	0.994977131413486	0.16221385970123	0.0819095818238511	0.750436727007793	0.999889698567854	0.0803042778773787
chr1	47280889	47281039	151	-	exon	STIL	0.687697965294069	1	0.51413323297136	1	0.670657840210089	0.994977131413486	0.553702707717639	0.0819095818238511	0.750436727007793	0.999889698567854	0.471793125893788
chr1	47432526	47432625	100	-	exon	FOXD2-AS1	0.536406799978227	1	0.397380277245624	1	0.327426714589068	0.994977131413486	0.327606640826644	-0.26434424935995	0.513844358409749	0.999889698567854	0.591950890186594
chr1	47432920	47433067	148	-	exon	FOXD2-AS1	0.51391368367084	1	0.350555170149592	1	0.356765212116488	0.994977131413486	0.162851945610166	-0.26434424935995	0.513844358409749	0.999889698567854	0.427196194970116
chr1	47433313	47433657	345	-	exon	FOXD2-AS1	0.227729626664236	1	0.149553928107798	1	0.106653825735591	0.994977131413486	0.546390817643902	-0.26434424935995	0.513844358409749	0.999889698567854	0.810735067003851
chr1	47433805	47434051	247	-	exon	FOXD2-AS1	0.131814112155688	1	0.0640651026518153	1	0.0954381223848542	0.994977131413486	0.568210262799229	-0.26434424935995	0.513844358409749	0.999889698567854	0.832554512159179
chr1	48758911	48759308	398	-	exon	BEND5	0.82946883545209	1	0.729223980281815	1	0.80226558454247	0.994977131413486	-1.94148575568825	-1.7657392587784	0.00461355098811723	0.133131146132035	-0.175746496909853
chr1	50440325	50440475	151	-	utr3	FAF1	0.520026763880579	1	0.337882555688336	1	0.356034630349404	0.994977131413486	0.703574950900501	0.0915073552581647	0.715927798177026	0.999889698567854	0.612067595642337
chr1	50475613	50491776	16164	-	exon	FAF1	0.128630931788386	1	0.208838961061262	1	0.173850566792002	0.994977131413486	-0.435866546979434	0.0915073552581647	0.715927798177026	0.999889698567854	-0.527373902237599
chr1	51840241	51840440	200	-	exon	NRDC	0.861025302604249	1	0.685654511522313	1	0.965256127071981	0.994977131413486	0.181524340136001	-0.0671775963728312	0.774013743187222	0.999889698567854	0.248701936508832
chr1	51878337	51878687	351	-	utr5	NRDC	0.955291871251583	1	0.713997268842916	1	0.933070608943451	0.994977131413486	-0.0931777862167083	-0.0671775963728312	0.774013743187222	0.999889698567854	-0.026000189843877
chr1	52032250	52032641	392	-	utr3	KTI12	0.134978889818379	1	0.0840367095291481	1	0.0506994730620834	0.994977131413486	0.968068948384495	0.121224129146881	0.724331107587631	0.999889698567854	0.846844819237614
chr1	52032739	52032886	148	-	exon	KTI12	0.995538423280542	1	0.81609658185194	1	0.533794431644212	0.994977131413486	0.311893132541911	0.121224129146881	0.724331107587631	0.999889698567854	0.190669003395029
chr1	52033082	52033376	295	-	exon	KTI12	0.643130317559686	1	0.812182492439479	1	0.827172606528609	0.994977131413486	0.0494482862238574	0.121224129146881	0.724331107587631	0.999889698567854	-0.071775842923024
chr1	52055077	52055525	449	-	utr5	TXNDC12	0.458404245378252	1	0.614429522108199	1	0.938834922884606	0.994977131413486	-1.01468726593496	-0.430908954253766	0.0765696715829731	0.691884894257292	-0.583778311681196
chr1	52055922	52056022	101	-	utr5	TXNDC12	0.493129807648491	1	0.2683334038832	1	0.343049924381619	0.994977131413486	0.390361183248362	-0.430908954253766	0.0765696715829731	0.691884894257292	0.821270137502128
chr1	52352610	52353259	650	-	utr3	CC2D1B	0.769580581204388	1	0.997318783813771	1	0.792674537808562	0.994977131413486	0.223879674580129	0.218796212750808	0.386939799086167	0.999889698567854	0.0050834618293211
chr1	52353559	52354376	818	-	exon	CC2D1B	0.299462044492554	1	0.386171413652817	1	0.519085245334879	0.994977131413486	-0.35297638731762	0.218796212750808	0.386939799086167	0.999889698567854	-0.571772600068428
chr1	52359745	52360425	681	-	exon	CC2D1B	0.0257333062839173	1	0.0378986083094402	1	0.106763032174419	0.994977131413486	-0.640488196939284	0.218796212750808	0.386939799086167	0.999889698567854	-0.859284409690092
[truncated: 25,512 more rows]
