# Supplementary material for: Limits in the detection of m6A changes using MeRIP/m6A-seq
Source: Sci Rep. 2020 Apr 20;10:6590. doi: 10.1038/s41598-020-63355-3 (PMC7170965; doi:10.1038/s41598-020-63355-3)
Supplement: Supplementary file 3 — Supplementary information 3. [file 41598_2020_63355_MOESM3_ESM.zip › additional_file4_v2/metdiff_deq_results/positive_batista_mettl3_2014_deq_results.txt]

seqnames	start	end	width	strand	annot	main.gene	deseq2.p	deseq2.padj	edger.p	edger.padj	qnb.p	qnb.padj	metdiff.p	metdiff.padj	peak.l2fc	gene.l2fc	gene.p	gene.padj	diff.l2fc
chr1	5603147	5603247	101	+	utr3	Oprk1	0.864571333926134	NA	0.404718647397949	1	0.644197185247967	0.91355992659323	0.471718698366096	0.717009724032346	-2.03813494221118	-0.477772765036307	0.445220237627607	0.712107625556065	-1.56036217717487
chr1	6240114	6240364	251	+	exon	Rb1cc1	0.845287224523055	NA	0.694045340313396	1	0.907251736886734	0.987249694905713	0.140678850739775	0.553614458859964	-0.492927620835704	-0.246711080401367	0.0216554762748585	0.109504070700488	-0.246216540434337
chr1	6248505	6248605	101	+	exon	Rb1cc1	0.458168763614058	NA	0.285483238485146	1	0.337317490683462	0.742434397336662	0.16321870370037	0.560820313822002	-0.574421601853598	-0.246711080401367	0.0216554762748585	0.109504070700488	-0.327710521452231
chr1	6248805	6249054	250	+	exon	Rb1cc1	0.656750064893081	0.909819591285754	0.826068210313601	1	0.979161882945834	0.987249694905713	0.86010280354422	0.931076027049216	0.0233631439650268	-0.246711080401367	0.0216554762748585	0.109504070700488	0.270074224366394
chr1	6249204	6249354	151	+	exon	Rb1cc1	0.0524930694505638	NA	0.0203727001532346	1	0.0333466368271657	0.264637792318998	0.310511310732266	0.63406426146772	0.89296940628661	-0.246711080401367	0.0216554762748585	0.109504070700488	1.13968048668798
chr1	6249554	6251067	1514	+	exon	Rb1cc1	0.289057370940893	0.716791345609257	0.0954830204489658	1	0.0832303351622104	0.419771191115011	0.414835231748176	0.686103045641828	-0.306189797480941	-0.246711080401367	0.0216554762748585	0.109504070700488	-0.0594787170795734
chr1	7120344	7120542	199	+	exon	Pcmtd1	0.84335918345584	NA	0.975660478727354	1	0.884709335809167	0.987249694905713	0.572864849319111	0.772144969158472	0.0101763509124446	-0.0988771469411237	0.297928899470642	0.579714310260046	0.109053497853568
chr1	7169606	7170004	399	+	utr3	Pcmtd1	0.063100667484332	0.388405428383254	0.0474871815702132	1	0.000157225029530869	0.00906904775804477	0.180934567953684	0.569871337942135	-1.10264262276327	-0.0988771469411237	0.297928899470642	0.579714310260046	-1.00376547582215
chr1	9546407	9546906	500	+	utr3	Rrs1	0.520871524505464	0.862382319245393	0.823196111796667	1	0.864483593348444	0.985540305683259	0.653458552048721	0.816469220520225	0.300851719782444	0.137941166706643	0.214126929692747	0.48140668407301	0.162910553075801
chr1	9747648	9747796	149	+	exon	1700034P13Rik	0.127996567477265	NA	0.0402736908055873	1	0.0743511607995972	0.397408602726102	0.0312183265620617	0.515543300361009	-1.10768477625848	-1.31396556670728	0.400120399968739	NA	0.206280790448801
chr1	10066508	10066607	100	+	exon	Cspp1	0.861754714665364	NA	0.685051076444518	1	0.734450255138163	0.948349058752403	0.515806447604157	0.741185364525886	-0.201826219250486	-0.014061115569295	0.8863743703896	0.954999399671424	-0.187765103681191
chr1	10066757	10066857	101	+	exon	Cspp1	0.211933015288634	NA	0.183499705868895	1	0.218887311601057	0.638790633613911	0.846153500066219	0.923685782940628	0.0177042378083708	-0.014061115569295	0.8863743703896	0.954999399671424	0.0317653533776658
chr1	10112503	10112986	484	+	exon	Cspp1	0.795860327478328	NA	0.64160384584221	1	0.924813398624141	0.987249694905713	0.0833359691925896	0.529909902207741	0.257749499834907	-0.014061115569295	0.8863743703896	0.954999399671424	0.271810615404202
chr1	12858943	12859093	151	+	utr3	Sulf1	0.916207597928825	NA	0.961675343268173	1	0.890897521245672	0.987249694905713	0.794446154961357	0.89471855512935	1.38538464519774	1.3571126391517	1.5908305730158e-20	4.72338347092386e-18	0.0282720060460431
chr1	12859193	12859443	251	+	utr3	Sulf1	0.986467193738717	NA	0.848913855467747	1	0.805954225955009	0.970589412560869	0.498315440286699	0.732560151243903	1.15877060925388	1.3571126391517	1.5908305730158e-20	4.72338347092386e-18	-0.198342029897822
chr1	12859743	12859893	151	+	utr3	Sulf1	0.439435169851498	NA	0.209109749340123	1	0.232792026533815	0.654314341641567	0.293334665760803	0.625985144325909	0.512486900845098	1.3571126391517	1.5908305730158e-20	4.72338347092386e-18	-0.844625738306603
chr1	15842962	15843259	298	+	utr3	Terf1	0.680732290335703	0.918397836294029	0.342216886522761	1	0.448611317188375	0.816997858906782	0.447885730070456	0.703882778611809	-0.224783539184175	-0.0561503040319714	0.510431202227388	0.760330391539063	-0.168633235152204
chr1	23848315	23848414	100	+	utr3	B3gat2	0.0164852101426616	0.190743948654498	0.000944310707976992	1	0.0028146010256534	0.062624872820788	0.00974898185571094	0.515543300361009	-0.781190443970816	0.439655357540693	0.443633194852089	0.711330514149369	-1.22084580151151
chr1	33739570	33739919	350	+	utr3	Rab23	0.234212785108724	0.668250407583151	0.307324978853831	1	0.209364263489451	0.6279980769359	0.210843421847147	0.583791622854637	0.1573502247154	-0.0179383386868843	0.874835099347159	0.951322186278089	0.175288563402284
chr1	34182120	34182270	151	+	exon	Dst	0.0122820837608231	NA	0.000642534194334535	1	0.0021990702270884	0.054458226867251	0.0354405627260986	0.515543300361009	-2.65378688626673	0.148419092756979	0.0450106403331852	0.181450804507274	-2.8022059790237
chr1	34190431	34190581	151	+	exon	Dst	0.112809004517582	NA	0.0259366425216189	1	0.111687258532081	0.480247968675073	0.0688056047159636	0.518362439854646	-2.55265813754459	0.148419092756979	0.0450106403331852	0.181450804507274	-2.70107723030157
chr1	34191880	34192179	300	+	exon	Dst	0.511521097854924	NA	0.511469117260397	1	0.635309051249992	0.910399106183936	0.927294672505385	0.967868831466037	0.561133404955177	0.148419092756979	0.0450106403331852	0.181450804507274	0.412714312198199
chr1	34227874	34228174	301	+	exon	Dst	0.651920770626773	0.909591828840191	0.811143687033053	1	0.74899766576939	0.953579535064156	0.657781788664552	0.819169940193236	0.304109767827079	0.148419092756979	0.0450106403331852	0.181450804507274	0.1556906750701
chr1	34228673	34228773	101	+	exon	Dst	0.132721855643574	NA	0.096867931591894	1	0.0861435709398725	0.424885279184759	0.572319825599476	0.771881009449445	1.51866636945464	0.148419092756979	0.0450106403331852	0.181450804507274	1.37024727669766
chr1	34307512	34307662	151	+	utr3	Dst	0.420376153463727	0.806333927424276	0.211687976414657	1	0.266649597342097	0.689530505936849	0.0318732216106297	0.515543300361009	-0.153529533981699	0.148419092756979	0.0450106403331852	0.181450804507274	-0.301948626738678
chr1	34308261	34308411	151	+	utr3	Dst	0.266461840094598	0.702774603198821	0.108406501591294	1	1.51613236088217e-06	0.000257761938944339	0.2361416680136	0.6013220582198	1.5371376499369	0.148419092756979	0.0450106403331852	0.181450804507274	1.38871855717993
chr1	34447964	34448113	150	+	utr3	Imp4	0.098446174656919	NA	0.0734624367670935	1	0.0475669430346381	0.321138134307832	0.676701597057866	0.830950215885425	1.01409642025423	0.154660515903733	0.0827060490428555	0.269401196715316	0.859435904350493
chr1	34811915	34812014	100	+	utr3	Arhgef4	0.30878473886655	NA	0.0873882531127702	1	0.210642436149167	0.629415666154166	0.0457158067570832	0.515543300361009	-2.48119510782404	-0.106155575639775	0.715816014800127	0.881888429563425	-2.37503953218427
chr1	36103651	36104599	949	+	utr3	Hs6st1	0.14277398071536	0.559717984505623	0.31922875029175	1	0.315186870507454	0.727631227401749	0.724866139785299	0.85758212704251	0.0828876840498234	-0.135055223795738	0.135085941902185	0.368043844903259	0.217942907845562
chr1	36104699	36104948	250	+	utr3	Hs6st1	0.462348115117821	0.835009305964935	0.619603543759453	1	0.57341922412623	0.882831931231095	0.0984616442986771	0.535862449049386	0.217386155599409	-0.135055223795738	0.135085941902185	0.368043844903259	0.352441379395147
chr1	36106047	36106396	350	+	utr3	Hs6st1	0.818388964071878	0.956074857655965	0.47309101497931	1	0.293626572654358	0.711764803836676	0.557196433456697	0.764753161401774	-0.20071897554735	-0.135055223795738	0.135085941902185	0.368043844903259	-0.0656637517516123
chr1	36319283	36319383	101	+	utr3	Arid5a	0.256250092776045	NA	0.174477252548682	1	0.343861425098386	0.747288628075087	0.638040259020173	0.808090904830457	-0.192986200617379	-0.218066569616388	0.474890647604687	0.735414349034175	0.025080368999009
chr1	36320132	36320232	101	+	utr3	Arid5a	0.492339672704359	NA	0.329899535747476	1	0.394658675990405	0.785503351550694	0.252068545876619	0.605742281575145	-0.376454865515703	-0.218066569616388	0.474890647604687	0.735414349034175	-0.158388295899315
chr1	36472715	36472864	150	+	exon	Cnnm4	0.595332796107338	NA	0.391996464073744	1	0.493822370047425	0.838075958584174	0.390513772952603	0.675700069453659	-1.4692732767629	-0.223444316426049	0.307658160750428	0.589648301423074	-1.24582896033685
chr1	36511967	36512166	200	+	exon	Cnnm3	0.862484749006378	NA	0.915596590209712	1	0.911069983902961	0.987249694905713	0.4824243265282	0.723882095570033	0.145829548159744	-0.184610289072139	0.191962582549766	0.452194714119474	0.330439837231883
chr1	36512862	36518576	5715	+	exon	Cnnm3	0.965956781876839	0.990616943735164	0.776437849163731	1	0.720356962905449	0.941654454133801	0.386396078160922	0.673619025725013	-0.236416323361409	-0.184610289072139	0.191962582549766	0.452194714119474	-0.0518060342892707
chr1	36525202	36525301	100	+	utr3	Cnnm3	0.749405571020023	NA	0.568539466688477	1	0.800098050537692	0.96913593790467	0.240552989131683	0.602882519813588	-0.324146600601032	-0.184610289072139	0.191962582549766	0.452194714119474	-0.139536311528893
chr1	36526893	36527093	201	+	utr3	Cnnm3	0.0405226798511976	0.308746034056827	0.0113807374859583	1	0.00738080541044023	0.114475860289881	0.0398058796214646	0.515543300361009	-1.15903945131416	-0.184610289072139	0.191962582549766	0.452194714119474	-0.974429162242018
chr1	37261307	37261406	100	+	exon	Cnga3	0.624472563437366	NA	0.466542981345567	1	0.453446630284795	0.819437259520303	0.0857585171824826	0.530973186990842	-0.540202051993587	-0.689089849503815	0.00341205478620967	0.0280227566266095	0.148887797510229
chr1	37261505	37261752	248	+	exon	Cnga3	0.0239626663427298	NA	0.00726517850674502	1	0.0113407230560119	0.145163444445728	0.186948588792736	0.573034425455166	0.177533211966808	-0.689089849503815	0.00341205478620967	0.0280227566266095	0.866623061470624
chr1	37261851	37261950	100	+	exon	Cnga3	0.114825819514859	NA	0.059195005396907	1	0.0505861009332292	0.33048486032802	0.33742892289733	0.648494926959806	0.572091550186672	-0.689089849503815	0.00341205478620967	0.0280227566266095	1.26118139969049
chr1	37262049	37262197	149	+	utr3	Cnga3	0.37707909214274	NA	0.356479101290356	1	0.29514286702761	0.713326740897312	0.790408129033522	0.892489614794108	0.060558363262572	-0.689089849503815	0.00341205478620967	0.0280227566266095	0.749648212766387
chr1	37875642	37876082	441	+	utr3	Lipt1	0.613422833012228	0.898003999408032	0.390013297775903	1	0.316882052156649	0.729778792466306	0.314594525156526	0.636324650938781	0.637180641060619	0.617662386014453	0.00814764420644034	0.0543159589925277	0.0195182550461658
chr1	37998159	37998309	151	+	utr5	Eif5b	0.18004367424108	NA	0.15325228388998	1	0.272823078376571	0.69511075447608	0.81882263022917	0.908410250500166	0.455627791120422	-0.164264827284206	0.0286567342478869	0.132946221588872	0.619892618404628
chr1	38018886	38022292	3407	+	exon	Eif5b	0.0220267568542992	0.218237010635239	0.0734567241303508	1	0.124114602646626	0.504099156415591	0.923438312684529	0.965515359963335	0.298317733950234	-0.164264827284206	0.0286567342478869	0.132946221588872	0.46258256123444
chr1	38034091	38037207	3117	+	exon	Eif5b	0.239399270061755	0.675105941574149	0.371015802269009	1	0.275365019983032	0.69767205387753	0.524141618146175	0.746338245244414	0.118010286323695	-0.164264827284206	0.0286567342478869	0.132946221588872	0.282275113607901
chr1	38051748	38051897	150	+	utr3	Eif5b	0.944641336750652	0.985098112266805	0.748086408494866	1	0.763672899805918	0.957829823666476	0.348759043290226	0.655634100803269	-0.115691173838643	-0.164264827284206	0.0286567342478869	0.132946221588872	0.0485736534455632
chr1	39990260	39999643	9384	+	exon	Map4k4	0.0404316794744646	0.308746034056827	0.0454515764260727	1	0.0571988830693825	0.349584007694127	0.911289406420709	0.958527172655372	0.470541016680897	0.0349481869493581	0.604560727741283	0.819318358750789	0.435592829731539
chr1	39999942	40000698	757	+	exon	Map4k4	0.00920221162489052	0.132524962189338	0.00256250964565105	1	0.00890623150301391	0.129359842235999	0.456396455205185	0.708721014563444	0.983914553345701	0.0349481869493581	0.604560727741283	0.819318358750789	0.948966366396343
chr1	40024913	40025063	151	+	utr3	Map4k4	0.150412576473509	0.570835409446242	0.0517452933433227	1	0.118621003133102	0.496612907972958	0.00990355101680851	0.515543300361009	-0.74603496777244	0.0349481869493581	0.604560727741283	0.819318358750789	-0.780983154721798
chr1	40772422	40772570	149	+	exon	Gm37915	0.610768189859418	NA	0.433677780663045	1	0.696967059758838	0.931889511944136	0.294926281494002	0.626558909411333	-1.00823259408845	-1.22159799909963	0.806870906368063	NA	0.21336540501118
chr1	42698900	42699049	150	+	utr3	Pou3f3	1	NA	0.449035537507198	1	0.62778169242709	0.908234280478547	0.260514345565244	0.610507687928576	-2.9328245461729	-1.76495302519334	0.105607040231744	NA	-1.16787152097956
chr1	42898872	42899071	200	+	exon	Mrps9	0.388276899778192	NA	0.257184031454959	1	0.363451837305917	0.761892952025571	0.162843522585366	0.560820313822002	-1.37430824336203	0.0284609504166851	0.773374053263364	0.905973309843985	-1.40276919377872
chr1	43554317	43554416	100	+	exon	Nck2	0.706370898502484	NA	0.502511745098613	1	0.499051643177665	0.841439776246538	0.135300928800593	0.549930167634169	-0.270302923728437	0.227293912212509	0.216448935928865	0.484473871995483	-0.497596835940946
chr1	44119006	44119105	100	+	utr5	Bivm	0.0219088759892307	NA	0.00548765100546024	1	0.00335468355381397	0.0696588469264707	0.20931827260663	0.582633726016209	1.25530770994595	0.106639060340974	0.392231240052058	0.668391417630753	1.14866864960498
chr1	44142890	44143335	446	+	utr3	Bivm	0.818385153260175	0.956074857655965	0.973242756300151	1	0.806139657119684	0.970589412560869	0.530302397245982	0.749509877949005	-0.202831310873727	0.106639060340974	0.392231240052058	0.668391417630753	-0.309470371214701
chr1	44167019	44167119	101	+	exon	Ercc5	0.881515806267936	NA	0.965197548964251	1	0.946210896511152	0.987249694905713	0.687319502977769	0.835862696496804	0.38897375789052	0.32145826465973	0.0045797136121705	0.0353788057211678	0.0675154932307906
chr1	44167268	44167417	150	+	exon	Ercc5	0.585559723704397	NA	0.655403766083022	1	0.680770898064286	0.927904958473214	0.239556522998678	0.602882519813588	0.7916396757728	0.32145826465973	0.0045797136121705	0.0353788057211678	0.470181411113071
chr1	44167516	44167715	200	+	exon	Ercc5	0.334724390350828	0.753036726789266	0.349084271353355	1	0.303312936074076	0.719540759441561	0.488596576898134	0.727137559687187	0.970058919353688	0.32145826465973	0.0045797136121705	0.0353788057211678	0.648600654693959
chr1	44180664	44180813	150	+	exon	Ercc5	0.591628828730168	0.892519249249493	0.343385634012233	1	0.262095856932601	0.685668407729972	0.310272637926447	0.634039323982929	-0.0519480586954584	0.32145826465973	0.0045797136121705	0.0353788057211678	-0.373406323355188
chr1	44180962	44181161	200	+	utr3	Ercc5	0.155025598742738	0.577611219887682	0.0774965178668828	1	0.0419648492120852	0.301134274335796	0.183598200404178	0.57087534015654	0.0948428876079453	0.32145826465973	0.0045797136121705	0.0353788057211678	-0.226615377051784
chr1	52159480	52159729	250	+	utr3	Stat1	0.908809360301648	NA	0.958019572669565	1	0.956548822762754	0.987249694905713	0.52829458637823	0.748596542640905	-0.611043089570785	-0.283865953664219	0.341114036581357	0.621911527320129	-0.327177135906566
chr1	52649826	52650175	350	+	utr3	Nemp2	0.153329646851628	0.576943907378437	0.0567855515044338	1	0.0410010081643485	0.297135714807412	0.313517763259485	0.636324650938781	-0.694430227755793	-0.0775108327833973	0.541698289546719	0.78032569228871	-0.616919394972396
chr1	55238276	55239176	901	+	utr3	Mars2	0.56666683083981	0.886247959157544	0.850860327080413	1	0.658203063600069	0.918832973527771	0.545586212760148	0.758120583472208	-0.0331286534881746	0.309434273584239	0.0083843133592435	0.0555079747263925	-0.342562927072413
chr1	57382935	57383134	200	+	exon	1700066M21Rik	0.947525766268478	NA	0.757787482194915	1	0.678578439484938	0.927041073868369	0.217663290717085	0.588203665790734	-0.663300889090432	-0.254762703752314	0.139013564559406	0.374486639990606	-0.408538185338118
chr1	57406777	57406926	150	+	exon	Maip1	0.404853537992109	NA	0.374941457524954	1	0.388393423168445	0.780941739753163	0.834597236123808	0.917769093262277	0.859177233990459	0.32173625915676	0.025132654261553	0.121896943147831	0.537440974833699
chr1	58015756	58015955	200	+	exon	Sgo2a	0.610722030176411	0.898003999408032	0.318451613041485	1	0.379197353188044	0.773761322748848	0.319416645695768	0.638382040267192	-0.231905000521365	0.0817270942819333	0.358250597414191	0.63752269178932	-0.313632094803299
chr1	58016352	58016650	299	+	exon	Sgo2a	0.426349356330925	0.808998173315922	0.239441985654823	1	0.233390355442244	0.654538169410569	0.442340141806477	0.701763009769068	-0.121519815553519	0.0817270942819333	0.358250597414191	0.63752269178932	-0.203246909835453
chr1	58016799	58016899	101	+	exon	Sgo2a	0.44320692961459	0.821511346454679	0.566670706803912	1	0.434406637963764	0.806945280971324	0.195629461932726	0.576395569304051	0.169076073480048	0.0817270942819333	0.358250597414191	0.63752269178932	0.0873489791981144
chr1	58017048	58017545	498	+	exon	Sgo2a	0.636868035788258	0.903770325929737	0.951845816381533	1	0.897017536923938	0.987249694905713	0.524218379847188	0.746338245244414	0.043738066864107	0.0817270942819333	0.358250597414191	0.63752269178932	-0.0379890274178264
chr1	58017644	58017893	250	+	exon	Sgo2a	0.658358446011256	0.909912616996991	0.310052075353398	1	0.38426918683784	0.776916250443146	0.324696038524504	0.64227189704003	-0.00589969654550635	0.0817270942819333	0.358250597414191	0.63752269178932	-0.0876267908274397
chr1	58445549	58447451	1903	+	utr5	Nif3l1	0.125563412366258	NA	0.132147189606288	1	0.0321865423493293	0.259468533796022	0.245981894101639	0.603599403150492	1.35610186496429	0.351395335865961	0.000208553883953066	0.00306942774464545	1.00470652909833
chr1	58447784	58447933	150	+	exon	Nif3l1	0.254175456684568	0.691129743708159	0.0918763151034374	1	0.216680398906648	0.63621074409651	0.112163965261104	0.542043768508071	0.136683814485107	0.351395335865961	0.000208553883953066	0.00306942774464545	-0.214711521380854
chr1	58461351	58461799	449	+	utr3	Nif3l1	0.777850873174464	0.944765299227837	0.449154431322079	1	0.611357514599675	0.898903647977191	0.210064692074923	0.583027414987051	0.209483912793891	0.351395335865961	0.000208553883953066	0.00306942774464545	-0.14191142307207
chr1	58752660	58752810	151	+	exon	Cflar	0.541855019451589	NA	0.519043652841668	1	0.664460946687291	0.921996317395908	0.962558779299533	0.988180694797995	1.33623063677681	-0.0635526542073614	0.807520116657945	0.921781007381046	1.39978329098417
chr1	59482524	59482623	100	+	utr5	Fzd7	0.471470931215687	NA	0.430614474759988	1	0.437536056334467	0.80911527584038	0.838921879703655	0.919622792785533	0.674062552929317	0.339376986236988	3.47924502861469e-05	0.000691696195062874	0.334685566692329
chr1	59483569	59483968	400	+	exon	Fzd7	0.266618358107946	0.702774603198821	0.325488470803745	1	0.177032411398832	0.587789903768917	0.522170127216765	0.745242913728177	0.893441519265285	0.339376986236988	3.47924502861469e-05	0.000691696195062874	0.554064533028297
chr1	59484615	59485163	549	+	utr3	Fzd7	0.374424040630523	0.770003850863049	0.155782172668541	1	0.0926484214401568	0.43816359369398	0.306342221803715	0.632469899518302	0.0517537760399995	0.339376986236988	3.47924502861469e-05	0.000691696195062874	-0.287623210196989
chr1	59709100	59711325	2226	+	utr3	Nop58	0.000335453577240362	0.0164020567645832	0.00201581151327679	1	0.00837448733799721	0.124779861336158	0.93981664386699	0.973963755868721	0.852165052877594	0.0521271743677715	0.361810307275786	0.640353139402965	0.800037878509823
chr1	59867555	59867655	101	+	exon	Bmpr2	0.48104738606773	NA	0.245979283387502	1	0.262857840045353	0.687255090071259	0.174535433191559	0.566397502480775	0.0385696981173422	0.221336882409778	0.0232613873378569	0.115566651177024	-0.182767184292436
chr1	59867904	59868204	301	+	exon	Bmpr2	0.0303231793698684	NA	0.0133772350521195	1	0.00533251704270182	0.0927170313164447	0.212644608989316	0.583897468643992	1.31497572367904	0.221336882409778	0.0232613873378569	0.115566651177024	1.09363884126926
chr1	59870572	59870672	101	+	utr3	Bmpr2	0.768074467086604	NA	0.609523699720014	1	0.554711222124464	0.872807963525454	0.175179364571034	0.566397502480775	-0.458537925352687	0.221336882409778	0.0232613873378569	0.115566651177024	-0.679874807762466
chr1	59981702	59981851	150	+	utr3	Fam117b	0.634610737798772	NA	0.460426689476731	1	0.644465339416755	0.913670371516147	0.420807764200962	0.689245445289494	-0.597011986349639	-0.147250315264581	0.155823150297765	0.403074353554333	-0.449761671085057
chr1	59981951	59982351	401	+	utr3	Fam117b	0.206590583835437	0.642667372906235	0.298997373375168	1	0.107605059368315	0.473440840173599	0.393617653550101	0.676704429848544	0.132133321833581	-0.147250315264581	0.155823150297765	0.403074353554333	0.279383637098163
chr1	60147986	60148086	101	+	utr3	Carf	0.403859751749078	NA	0.250037227715613	1	0.363028780315964	0.761304284280301	0.0714808211268884	0.51852314269299	-0.341207016596454	0.304173262456565	0.130363837338935	0.360084224423934	-0.645380279053019
chr1	60476862	60476962	101	+	utr3	Abi2	0.596119480036621	NA	0.676322889849931	1	0.639203495941284	0.912362233287651	0.819823752440209	0.909025881673033	0.109683255420436	0.217544814994471	0.0151597435586358	0.0845179868133146	-0.107861559574035
chr1	60477062	60477362	301	+	utr3	Abi2	0.576026437626688	0.887808557217007	0.801644468112277	1	0.985364907860096	0.988897522776695	0.757383629964224	0.87546507560364	-0.00500913145127364	0.217544814994471	0.0151597435586358	0.0845179868133146	-0.222553946445745
chr1	62815797	62815947	151	+	utr3	Nrp2	0.505095571210118	NA	0.378860643876051	1	0.451871324593858	0.818839250538282	0.353730017681861	0.657216133367073	2.00911925678824	2.15568801763764	1.61996912290614e-32	1.4750358853768e-29	-0.146568760849402
chr1	63302765	63302965	201	+	exon	Zdbf2	0.330647726141044	NA	0.217075675030548	1	0.144766881930819	0.538651408890177	0.0255130893213364	0.515543300361009	-0.333443191840204	0.404047507583246	2.26086134469045e-09	1.26778005810213e-07	-0.73749069942345
chr1	63303164	63303264	101	+	exon	Zdbf2	0.0253776949890565	NA	0.0117161888853751	1	0.00112034976835505	0.0342326227607289	0.100957908235674	0.536890431808237	-0.442466145939282	0.404047507583246	2.26086134469045e-09	1.26778005810213e-07	-0.846513653522527
chr1	63303612	63303712	101	+	exon	Zdbf2	0.972094830836469	NA	0.874368693655342	1	0.958705379248206	0.987249694905713	0.13253497121391	0.549930167634169	0.145254653988483	0.404047507583246	2.26086134469045e-09	1.26778005810213e-07	-0.258792853594763
chr1	63305606	63305855	250	+	exon	Zdbf2	0.337414390079527	NA	0.396952170098141	1	0.297267452442922	0.714218845742522	0.477239889436901	0.720543257759416	0.416382224744403	0.404047507583246	2.26086134469045e-09	1.26778005810213e-07	0.0123347171611573
chr1	63307101	63307250	150	+	exon	Zdbf2	0.869441990107883	NA	0.94286146930666	1	0.678621967301272	0.927041073868369	0.119641689887162	0.546199557604802	0.439558248391476	0.404047507583246	2.26086134469045e-09	1.26778005810213e-07	0.0355107408082299
chr1	63308147	63308247	101	+	exon	Zdbf2	0.20879567876246	NA	0.0556431462586792	1	0.110057633148574	0.477226681417801	0.0274587011037264	0.515543300361009	-0.223864209121435	0.404047507583246	2.26086134469045e-09	1.26778005810213e-07	-0.627911716704681
chr1	63308546	63308696	151	+	exon	Zdbf2	0.828644294904578	NA	0.6057022113617	1	0.618744222567025	0.903080865828876	0.51062403881742	0.739881062224095	0.405166823152135	0.404047507583246	2.26086134469045e-09	1.26778005810213e-07	0.00111931556888922
chr1	63309742	63310041	300	+	utr3	Zdbf2	0.432289658909732	0.813648832940049	0.21750202646707	1	0.208926899786677	0.62753785233774	0.220488126203034	0.59134844830337	0.280983979916927	0.404047507583246	2.26086134469045e-09	1.26778005810213e-07	-0.123063527666319
chr1	63592735	63593433	699	+	utr3	Adam23	0.733744627799547	0.934403209062939	0.388340154666344	1	0.443624028448353	0.813566345077252	0.224403380198047	0.59425038926757	0.100996816508716	0.110083517480632	0.11610744140874	0.334203463595482	-0.00908670097191595
chr1	63731869	63732068	200	+	exon	Fastkd2	0.171649110906098	0.602261897814627	0.0863157132244244	1	0.0513682725541816	0.331320361060799	0.34036327348014	0.65029061262045	-0.445341790297729	0.179983669169936	0.069680820299896	0.242348012135467	-0.625325459467665
chr1	64597303	64597702	400	+	utr3	Creb1	0.840322399201583	0.961455900660748	0.885591684376908	1	0.983841005661061	0.988620294498693	0.550298272507003	0.760966937129856	-0.0728838808982259	-0.0610972012230789	0.46505310939851	0.728230693092497	-0.0117866796751471
chr1	64736290	64736439	150	+	exon	Gm38058	0.683235840758939	NA	0.77489807342054	1	0.834731564257561	0.978269752904225	0.456638888717084	0.708765544886447	-0.173605712933315	-0.769426687600341	0.735232391386992	NA	0.595820974667025
chr1	64736587	64736736	150	+	exon	Gm38058	0.645104877976373	NA	0.452334829891725	1	0.353139562558127	0.752891276379956	0.30064885727242	0.630553163983432	-0.612861098296434	-0.769426687600341	0.735232391386992	NA	0.156565589303907
chr1	65208920	65209020	101	+	exon	Pikfyve	0.911151523295282	NA	0.950573446511417	1	0.88380490889211	0.987249694905713	0.419547145327161	0.688159014157079	-0.503104018894917	-0.0240104137706631	0.778480736660451	0.909041869515949	-0.479093605124254
chr1	65246601	65246801	201	+	utr3	Pikfyve	0.648060828750425	NA	0.738181286131156	1	0.697754556365969	0.932214832414812	0.342275813270594	0.651313235961555	-0.00145882299860305	-0.0240104137706631	0.778480736660451	0.909041869515949	0.02255159077206
chr1	65246901	65247200	300	+	exon	Pikfyve	0.0324944771128648	NA	0.00663463437051537	1	0.0171318794164746	0.187912202598734	0.0533186134426726	0.516654972750793	-1.70745632891346	-0.0240104137706631	0.778480736660451	0.909041869515949	-1.68344591514279
chr1	65273705	65273905	201	+	utr3	Pikfyve	0.852321915556196	0.963929821678272	0.986225754130391	1	0.981802021699539	0.988284533831134	0.528233288403918	0.748596542640905	0.264075550528005	-0.0240104137706631	0.778480736660451	0.909041869515949	0.288085964298668
chr1	72266890	72267040	151	+	exon	D230017M19Rik	0.300565880654217	NA	0.274406320457467	1	0.25607056928858	0.679381794589758	0.351655867631629	0.656501269244172	0.953077642623848	-0.141932070582581	0.611135838108466	0.824096553763777	1.09500971320643
chr1	72586186	72586386	201	+	exon	Smarcal1	0.842374305022312	0.961911329777119	0.612697113701173	1	0.692956512361281	0.930938740798597	0.33734304372262	0.648494926959806	0.287180011854608	0.269872775574927	0.0120762886164573	0.0721513341747919	0.0173072362796807
chr1	72852274	72852424	151	+	utr3	Igfbp2	6.15268605736634e-05	0.00582870868215814	0.000463528837971645	1	0.000114909906761492	0.0072218970311097	0.747688653677182	0.870258412788105	0.932053283306601	-0.06973204440648	0.301207798173235	0.583035162620471	1.00178532771308
chr1	74351948	74352248	301	+	utr3	Pnkd	0.0789984043752009	NA	0.0172874149612391	1	0.0981432866954247	0.452803027850678	0.0232798139704673	0.515543300361009	-1.21851408426251	-0.131127987443446	0.29959206576873	0.581756480230644	-1.08738609681906
chr1	74352447	74352547	101	+	utr3	Pnkd	0.61990713609543	NA	0.705508141237955	1	0.870760388419182	0.986717285733957	0.751569791621878	0.87232735238508	-0.69841776284327	-0.131127987443446	0.29959206576873	0.581756480230644	-0.567289775399824
chr1	74528954	74529054	101	+	utr3	Cnot9	0.584543798612265	0.889864097243452	0.800376573735941	1	0.97942630644282	0.987249694905713	0.702660266642434	0.845448890182219	-0.105373517450077	-0.0283390656702717	0.688388049836764	0.866652160908134	-0.0770344517798052
chr1	74566545	74566895	351	+	utr3	Plcd4	0.31777779971143	0.744889239365964	0.456726354601544	1	0.539640212195703	0.864898338642399	0.911438081744399	0.958527172655372	-0.0497789572331367	0.653343069169481	0.181709190396754	0.438292643469569	-0.703122026402618
chr1	74634339	74634439	101	+	exon	Stk36	0.0790528535668132	NA	0.0104171421860729	1	0.0468104579268574	0.318864948594946	0.268758127310033	0.613429739457737	1.5389243538006	-0.598925085317088	0.0901531004426096	0.284959742153474	2.13784943911769
chr1	74635946	74636046	101	+	utr3	Stk36	0.819332037723292	NA	0.581005597299002	1	0.626868984662079	0.908018526008064	0.0328160754603332	0.515543300361009	-0.34146980892023	-0.598925085317088	0.0901531004426096	0.284959742153474	0.257455276396858
chr1	74679638	74680287	650	+	exon	Ttll4	0.919916847054327	0.980621017449066	0.778058580961493	1	0.763990003705938	0.957829823666476	0.528795899348229	0.748657132051191	0.117247433799699	0.194054735779206	0.00814333989535001	0.0543159589925277	-0.0768073019795075
chr1	74697593	74697842	250	+	utr3	Ttll4	0.949062168387369	0.985827051240385	0.732608910836162	1	0.80050365031526	0.969279156564897	0.599305059711985	0.7881589496242	-0.224584436458355	0.194054735779206	0.00814333989535001	0.0543159589925277	-0.418639172237561
chr1	74698541	74698641	101	+	utr3	Ttll4	0.3442537755425	NA	0.312903023885916	1	0.276308724809783	0.698954038668537	0.982729626924328	0.996920160181547	0.718143859115534	0.194054735779206	0.00814333989535001	0.0543159589925277	0.524089123336328
chr1	75146714	75147014	301	+	utr3	Retreg2	0.920773204686753	NA	0.864770447952572	1	0.804742382282596	0.970242705230784	0.517528403791938	0.741787286598374	-0.227539377292776	0.136272507341673	0.352200406349097	0.631528574230795	-0.363811884634448
chr1	75192251	75192351	101	+	utr5	Ankzf1	0.066609015209068	NA	0.0344941743156855	1	0.0500759495464923	0.329369296637957	0.115609780464741	0.544797427364808	1.37815606973596	0.147234237298245	0.346700095514121	0.627348953965536	1.23092183243771
chr1	75215010	75215606	597	+	utr3	Stk16	0.688847327774654	0.920982657140977	0.979291560031788	1	0.944522160443922	0.987249694905713	0.655403336637471	0.817693979589586	0.100261331770575	0.067737841610955	0.612404805136556	0.824425717318681	0.0325234901596198
chr1	75435980	75436080	101	+	utr5	Gmppa	0.271101604277031	NA	0.195951645671773	1	0.21036652774214	0.62938546257318	0.954740531660479	0.983436134778885	0.845626423316568	-0.151702233584822	0.261699078412508	0.541074966913485	0.997328656901391
chr1	78665280	78665529	250	+	exon	Utp14b	0.317462401842875	NA	0.329910881956001	1	0.334826283491916	0.741149417291575	0.835855950198491	0.917817471160394	0.596590865148466	-0.0163390129679128	0.872202902442808	0.950108408662762	0.612929878116378
chr1	78666227	78666626	400	+	exon	Utp14b	0.213682719364627	0.64624086323054	0.226015265026219	1	0.224116170579776	0.645034539184181	0.77930927588487	0.887472970605177	0.350220630923208	-0.0163390129679128	0.872202902442808	0.950108408662762	0.366559643891121
chr1	78667623	78667972	350	+	utr3	Utp14b	0.985795290027744	NA	0.814704030927563	1	0.693305483487915	0.931010151259701	0.687209363784722	0.835805391277099	-0.00198821527750732	-0.0163390129679128	0.872202902442808	0.950108408662762	0.0143507976904054
chr1	79778012	79778112	101	+	exon	Mrpl44	0.521645198359105	0.862411034090204	0.380253643280407	1	0.385615995429416	0.777860315696605	0.0332703955006153	0.515543300361009	0.14012397053929	0.435380777245808	7.78238151661851e-05	0.00137862213688684	-0.295256806706518
chr1	82340573	82340722	150	+	exon	Rhbdd1	0.658272975732922	NA	0.632342900831199	1	0.573976231567613	0.883004501951058	0.411180802718434	0.683480509644642	-0.163697898967469	-0.0433585535411501	0.794657327572407	0.915894781612536	-0.120339345426319
chr1	85849433	85849732	300	+	utr3	Cab39	0.512623105082444	0.859569736278626	0.261509995833298	1	0.194896450880717	0.609928954294847	0.465148487597041	0.713787387596847	-0.289866638372976	0.0415737239314462	0.589893237988593	0.810934126313587	-0.331440362304422
chr1	86132725	86133711	987	+	utr3	Psmd1	0.000782196237155885	0.0283979388375816	0.00175783644822265	1	0.00154264234893645	0.0430673267142028	0.728301324949669	0.859765062110143	0.709162460548084	-0.0876569921311342	0.142845530927565	0.381641752695188	0.796819452679218
chr1	86305262	86305362	101	+	utr5	B3gnt7	0.771954844509355	0.94287292170008	0.919197535487029	1	0.691878283731106	0.930690943126268	0.0957552090389151	0.531990262457956	0.558158378518327	0.515373099717255	2.23555742770787e-06	6.4416125205979e-05	0.0427852788010715
chr1	86305511	86305661	151	+	exon	B3gnt7	0.897933911814749	0.976275384827965	0.914161555827173	1	0.98174781925536	0.988284533831134	0.609491456876172	0.793529517281699	0.511106285924339	0.515373099717255	2.23555742770787e-06	6.4416125205979e-05	-0.00426681379291605
chr1	86305860	86306209	350	+	exon	B3gnt7	0.447984709814657	0.824351448038179	0.272358905185613	1	0.243394861774038	0.664838528281253	0.189903462567013	0.575520564055461	0.0532759322619811	0.515373099717255	2.23555742770787e-06	6.4416125205979e-05	-0.462097167455274
chr1	86306358	86306558	201	+	utr3	B3gnt7	0.440224102665389	0.819489939963234	0.250416715096703	1	0.230183941272492	0.65168002673239	0.292428385220907	0.625481290125176	-0.173643754151911	0.515373099717255	2.23555742770787e-06	6.4416125205979e-05	-0.689016853869166
chr1	86367626	86367776	151	+	exon	C130036L24Rik	0.321469685441433	NA	0.200281415263277	1	0.19451300347464	0.609507783335823	0.568613332720491	0.770328767300497	0.670947540418549	0.0364865573174064	0.925279280705873	0.971589483807243	0.634460983101142
chr1	86372494	86372793	300	+	exon	C130036L24Rik	0.768231467915173	NA	0.628657872016722	1	0.705722682528508	0.936625885854633	0.415332107132549	0.686103045641828	1.05693239632985	0.0364865573174064	0.925279280705873	0.971589483807243	1.02044583901244
chr1	86529238	86530030	793	+	utr3	Ptma	0.000220979444178777	0.0128826766351531	0.00166483793299167	1	0.00353855118576017	0.0721918881144087	0.828074920164415	0.914467749054175	0.541450952493621	-0.0500724937857509	0.494062737861133	0.7484353585051	0.591523446279372
chr1	86606146	86606295	150	+	utr3	Cops7b	0.633660553064593	0.902274291505549	0.806502335967444	1	0.468310696172261	0.826362246552646	0.449522196196529	0.705126298253921	0.473467174633063	0.280752636704674	0.0154379641596875	0.0855729360767095	0.192714537928389
chr1	87213964	87214064	101	+	utr5	Eif4e2	0.303470782717688	0.733595131552336	0.31649717739062	1	0.341411093564652	0.745704396454719	0.848156617283007	0.92471033415738	0.516008594589602	-0.274430192137406	0.000101905098384835	0.00170566156095598	0.790438786727008
chr1	87238039	87238189	151	+	utr3	Eif4e2	0.611688731169472	NA	0.379134741155201	1	0.538639514232295	0.864262748786652	0.207393847828467	0.58225550931331	-0.343615745628167	-0.274430192137406	0.000101905098384835	0.00170566156095598	-0.0691855534907617
chr1	87238589	87238689	101	+	utr3	Eif4e2	0.271018665720178	NA	0.223852550824343	1	0.300165392977027	0.715883413278594	0.237020960086729	0.601417446648229	0.7484786763088	-0.274430192137406	0.000101905098384835	0.00170566156095598	1.02290886844621
chr1	87379016	87380000	985	+	exon	Gigyf2	0.809291721725707	NA	0.590222311109804	1	0.597130327140256	0.89333768820024	0.110330642030815	0.540712746137069	-0.499863244130346	-0.198229788486131	0.00616830041332395	0.0440859832054346	-0.301633455644215
chr1	87425113	87433146	8034	+	exon	Gigyf2	0.0289591855413607	0.254832426614325	0.025636837019526	1	0.0671579883638826	0.380515961901222	0.855354357972191	0.928834505395587	0.499425320369558	-0.198229788486131	0.00616830041332395	0.0440859832054346	0.697655108855688
chr1	87449250	87449399	150	+	utr3	Gigyf2	0.305978037326989	0.735012976179197	0.4110761257466	1	0.449835993926234	0.817800716222913	0.161579656230583	0.560630769566958	0.377409470460546	-0.198229788486131	0.00616830041332395	0.0440859832054346	0.575639258946676
chr1	87449599	87449699	101	+	utr3	Gigyf2	0.621597739595029	0.900294826872726	0.429696792764314	1	0.689015216973633	0.930085213310606	0.442823152259865	0.701763009769068	-0.817751437662529	-0.198229788486131	0.00616830041332395	0.0440859832054346	-0.619521649176399
chr1	87450297	87450447	151	+	utr3	Gigyf2	0.253336568129593	0.690017795404187	0.130246127320806	1	0.0547278067775359	0.341849008797411	0.247387867967268	0.60368872410613	-1.25848114485708	-0.198229788486131	0.00616830041332395	0.0440859832054346	-1.06025135637095
chr1	87719563	87719961	399	+	utr3	Inpp5d	0.423040424962171	0.807135569150516	0.154942962142265	1	0.234751814583434	0.65577661255295	0.334468010549502	0.648006368359477	-0.556822101071078	-0.380240181920487	2.07710845413395e-06	6.06178360396614e-05	-0.176581919150591
chr1	87720110	87720209	100	+	utr3	Inpp5d	0.589258188128005	NA	0.391304582756738	1	0.480188473840209	0.832076713544089	0.0703273674936922	0.51852314269299	-0.362019761132078	-0.380240181920487	2.07710845413395e-06	6.06178360396614e-05	0.018220420788409
chr1	87791430	87791580	151	+	utr3	Atg16l1	0.19701790865166	NA	0.0671276956256254	1	0.148427547639302	0.545385898931779	0.208573167791923	0.582586820110919	-0.906045700067162	0.0842021078444209	0.459153478105423	0.72334494511719	-0.990247807911583
chr1	89143819	89143918	100	+	exon	Sh3bp4	0.852390768096675	NA	0.689384497285054	1	0.895909424099829	0.987249694905713	0.116165530396137	0.544797427364808	-0.0428853657339335	-0.221797934140286	0.030650333936545	0.138897789924769	0.178912568406352
chr1	89144117	89144216	100	+	exon	Sh3bp4	0.885864261450582	NA	0.980721778338812	1	0.935729964381135	0.987249694905713	0.260796082828769	0.610507687928576	-0.437619886098045	-0.221797934140286	0.030650333936545	0.138897789924769	-0.21582195195776
chr1	89144712	89144812	101	+	exon	Sh3bp4	0.841680123397701	NA	0.661257977557279	1	0.796364007584146	0.968697955284395	0.11950088624961	0.546199557604802	-0.0966057736044329	-0.221797934140286	0.030650333936545	0.138897789924769	0.125192160535853
chr1	89145457	89145556	100	+	exon	Sh3bp4	0.0917587888932183	NA	0.0272261746549261	1	0.0346507493904625	0.269832448661181	0.0133116678376326	0.515543300361009	-1.36308598557826	-0.221797934140286	0.030650333936545	0.138897789924769	-1.14128805143797
chr1	89145705	89145903	199	+	exon	Sh3bp4	0.538255329056669	NA	0.331736790937643	1	0.237476169789409	0.657996549849008	0.269821306488882	0.613429739457737	-0.842308118353526	-0.221797934140286	0.030650333936545	0.138897789924769	-0.62051018421324
chr1	89153232	89153778	547	+	utr3	Sh3bp4	0.773038526972013	0.943199527691553	0.431291728820019	1	0.267890824471003	0.690476233879488	0.398007391489505	0.678351168039379	-0.474540791875322	-0.221797934140286	0.030650333936545	0.138897789924769	-0.252742857735036
chr1	89888988	89889237	250	+	utr3	Agap1	0.497671354663036	NA	0.550894599882816	1	0.451484112815891	0.818839250538282	0.204374387340752	0.580991558954854	0.548695181164016	0.0877192019325288	0.430820868875678	0.701412734188105	0.460975979231488
chr1	89890484	89890833	350	+	utr3	Agap1	0.60553943534012	NA	0.477376679676839	1	0.371808181302527	0.768237502688191	0.129746905208585	0.549647872002029	-0.247400419108283	0.0877192019325288	0.430820868875678	0.701412734188105	-0.335119621040812
chr1	89930609	89930834	226	+	exon	D130058E05Rik	0.799149035974693	NA	0.636559328272072	1	0.61130509361257	0.898903647977191	0.554346190906909	0.762658476469521	-0.0729110888445265	-0.193906803329333	0.488767061288736	0.745066994997549	0.120995714484807
chr1	89931055	89931155	101	+	exon	D130058E05Rik	0.923777462517431	NA	0.96153884809183	1	0.94781009172683	0.987249694905713	0.57080776970169	0.77085483074728	0.370398282391949	-0.193906803329333	0.488767061288736	0.745066994997549	0.564305085721282
chr1	89931421	89931568	148	+	exon	D130058E05Rik	0.141854152083963	NA	0.0841108701724376	1	0.105860963238071	0.470430718770158	0.544627435092159	0.757566166492791	0.793629980370348	-0.193906803329333	0.488767061288736	0.745066994997549	0.987536783699682
chr1	90213954	90214103	150	+	exon	Ackr3	0.984183769354505	NA	0.92861638661828	1	0.896424279641259	0.987249694905713	0.485285973649067	0.725197629469979	-0.320798627364643	-0.429881013546746	0.152536989893694	0.397510056853286	0.109082386182103
chr1	90214853	90215003	151	+	utr3	Ackr3	0.511088665920946	NA	0.304082265061136	1	0.455642438873176	0.82028184327341	0.100189734240312	0.536890431808237	-0.585626553012966	-0.429881013546746	0.152536989893694	0.397510056853286	-0.155745539466219
chr1	90612442	90612991	550	+	utr3	Cops8	0.0124805296644612	0.159640192733393	0.0196057567279854	1	0.0388364071190438	0.288540328559854	0.927594134199078	0.967876721098448	0.701627145113067	0.102635033687884	0.258002488437443	0.536440669442596	0.598992111425183
chr1	91114694	91114893	200	+	exon	Lrrfip1	0.186272073440614	NA	0.132263844911435	1	0.156917822441803	0.560575166583763	0.60110684122263	0.789198182056597	1.22946902311837	0.351969289216494	0.00292537294964318	0.0248629394811615	0.877499733901877
chr1	91114992	91115739	748	+	exon	Lrrfip1	0.63849544481633	0.903770325929737	0.351932777527069	1	0.41866693424888	0.79668207112745	0.291930410043279	0.625139835934932	0.316799067665235	0.351969289216494	0.00292537294964318	0.0248629394811615	-0.0351702215512592
chr1	91115987	91116087	101	+	utr3	Lrrfip1	0.0703457191898347	NA	0.00706887823106958	1	0.0261666767967736	0.230889877936931	0.0249009043565587	0.515543300361009	-0.714766313141056	0.351969289216494	0.00292537294964318	0.0248629394811615	-1.06673560235755
chr1	91128446	91128596	151	+	utr3	Lrrfip1	0.599023200651502	NA	0.360104728176246	1	0.387167763957848	0.779502769481299	0.164898617640381	0.560820313822002	-0.714644088641275	0.351969289216494	0.00292537294964318	0.0248629394811615	-1.06661337785777
chr1	91152289	91152439	151	+	exon	Rbm44	0.271490150299961	NA	0.270464700816178	1	0.292940279877612	0.711089276858748	0.890932641252134	0.948373428081059	0.301857627272919	-0.0181555751860563	0.909943363463633	0.964904358739819	0.320013202458975
chr1	91153036	91153185	150	+	exon	Rbm44	0.0861608341751575	NA	0.044027563914145	1	0.0332445637984523	0.263985724869028	0.661697413638619	0.821605586190543	1.12431195462652	-0.0181555751860563	0.909943363463633	0.964904358739819	1.14246752981258
chr1	91285642	91285842	201	+	utr3	Ube2f	0.451085551785847	0.827513373820753	0.607315358425599	1	0.375939294930148	0.771603620193265	0.0857390012689726	0.530973186990842	0.235024129519827	0.177582215323817	0.178181580650374	0.432563815947886	0.0574419141960094
chr1	91501037	91501384	348	+	exon	Traf3ip1	0.342356954237988	NA	0.151557200737327	1	0.0861561357158448	0.424885279184759	0.262178705728149	0.610818405717255	-0.305050474848845	0.0534580818282999	0.726647617187846	0.887376906185993	-0.358508556677145
chr1	91554953	91555152	200	+	utr3	Asb1	0.308491606506802	NA	0.198384720961112	1	0.271115641920949	0.693768894368104	0.0815748972990709	0.529226648071793	-0.860780953793659	0.0161327581846775	0.923244780614772	0.970721879417749	-0.876913711978337
chr1	92858448	92858845	398	+	utr3	Gpc1	0.639941477538438	0.90421001592066	0.378868320569953	1	0.420183876784522	0.797091900551962	0.511195472703996	0.739881062224095	0.0428017703416325	0.137863808257711	0.273938626681372	0.55291409653441	-0.0950620379160785
chr1	92919714	92920443	730	+	utr3	Rnpepl1	0.369508763048118	0.766939169231453	0.171358925304986	1	0.162978995859368	0.569353125419145	0.0259116944840163	0.515543300361009	-0.228101524099522	-0.0496981198009039	0.777691885923867	0.908679208166951	-0.178403404298618
chr1	93343704	93350334	6631	+	exon	Mir6902	0.00134854472003529	0.0419767450634819	0.00110182491136164	1	1.09320433263125e-05	0.0014496982655023	0.0345484848376627	0.515543300361009	1.17910054594704	-0.0973206840679336	0.975549012349748	NA	1.27642123001497
chr1	93365094	93365194	101	+	utr3	Ppp1r7	0.356831766858979	0.758398016667613	0.411291345025776	1	0.442553326149396	0.812839287820934	0.607719091306833	0.792546015884987	0.610294366735688	-0.0724055249867129	0.476963449228228	0.737086081642808	0.6826998917224
chr1	93366093	93366393	301	+	utr3	Ppp1r7	0.802996339801892	NA	0.935377639102863	1	0.872396416143453	0.986717285733957	0.196807544992314	0.576395569304051	-0.195549868259317	-0.0724055249867129	0.476963449228228	0.737086081642808	-0.123144343272605
chr1	93366943	93367093	151	+	utr3	Ppp1r7	0.295544847765422	NA	0.134752703942487	1	0.097937530268486	0.452210859641502	0.0510540826964639	0.516654972750793	-0.663930092058045	-0.0724055249867129	0.476963449228228	0.737086081642808	-0.591524567071332
chr1	93750336	93750434	99	+	exon	Gm10550	0.422914504577252	0.807135569150516	0.276840702302595	1	0.401230394135089	0.787554212052312	0.275943112238075	0.61668728653317	-0.324738789506932	-0.126763132726186	0.906576851532389	NA	-0.197975656780746
chr1	93750680	93750925	246	+	exon	Gm10550	0.208232084927518	0.643481718101704	0.0690014246505606	1	0.136009309640682	0.522952652532857	0.0173863084145253	0.515543300361009	-0.291949068409356	-0.126763132726186	0.906576851532389	NA	-0.16518593568317
chr1	93787917	93788067	151	+	utr3	Atg4b	0.287644088407959	0.715377081110395	0.143892665961808	1	0.294717671129358	0.713054376363148	0.017049753012758	0.515543300361009	-0.383374087590788	-0.0616369651298546	0.561013576926752	0.791005253531726	-0.321737122460934
chr1	93818468	93818767	300	+	utr3	Ing5	0.363249451763088	0.763390442301423	0.171244604649281	1	0.269585156105887	0.692878809249359	0.160786919939691	0.560156795156323	-0.439580175972566	-0.0675835731270456	0.445020758713358	0.712059598229089	-0.37199660284552
chr1	93818966	93819214	249	+	utr3	Ing5	0.437153933427033	0.817429298450561	0.217396482419115	1	0.37244319987134	0.768724752879305	0.214385966682144	0.58581007159676	-0.709771676647611	-0.0675835731270456	0.445020758713358	0.712059598229089	-0.642188103520565
chr1	96878018	96878415	398	+	exon	Panct2	0.562024992590871	NA	0.350126094476472	1	0.493955154873475	0.838075958584174	0.180139904158424	0.569584493858473	-0.15022443891303	0.132040041177967	0.457971278454391	0.72236652282366	-0.282264480090997
chr1	97792410	97792510	101	+	utr3	Gin1	0.60489991652616	NA	0.434674882163946	1	0.59591659475661	0.892924498518563	0.304834425947728	0.632064664914072	-0.699887850257157	0.0966548140143987	0.614822064160893	0.825689816971092	-0.796542664271555
chr1	105664111	105664261	151	+	exon	Relch	0.660022592332679	NA	0.718265320263905	1	0.622096029290086	0.905029842645173	0.805879591885691	0.901575861774742	0.499172145371129	-0.0760736243698122	0.365664690775976	0.644540197445033	0.575245769740941
chr1	105991103	105991601	499	+	exon	Zcchc2	0.600707243167388	NA	0.67162833907777	1	0.393197177050693	0.784924275959574	0.196033225305971	0.576395569304051	0.304198830306151	-0.0482756445891922	0.63483737446721	0.837510571531178	0.352474474895343
chr1	106030189	106030289	101	+	exon	Zcchc2	0.465912546588199	NA	0.523414986274231	1	0.392945466247358	0.784648370412019	0.620367448996115	0.798906056513786	0.833557187883781	-0.0482756445891922	0.63483737446721	0.837510571531178	0.881832832472973
chr1	106030389	106030538	150	+	exon	Zcchc2	0.0893516362299771	0.449141243359442	0.0789182488615847	1	0.0652258496547092	0.375374383294132	0.928474731457647	0.96813067166559	0.967186772264315	-0.0482756445891922	0.63483737446721	0.837510571531178	1.01546241685351
chr1	106030638	106031285	648	+	utr3	Zcchc2	0.569746921613435	0.886635413530901	0.772800540822477	1	0.70789249248718	0.937489507472012	0.187464802037686	0.573268156517348	0.446282308856426	-0.0482756445891922	0.63483737446721	0.837510571531178	0.494557953445619
chr1	106032132	106032231	100	+	utr3	Zcchc2	0.000922150078406231	NA	0.00016445241511375	1	4.76750848312061e-05	0.00418688278110347	0.0262991946668186	0.515543300361009	1.19138216635947	-0.0482756445891922	0.63483737446721	0.837510571531178	1.23965781094866
chr1	106032779	106032929	151	+	utr3	Zcchc2	0.410693339223752	NA	0.1919336832378	1	0.351755246741573	0.751631699490815	0.134117938734486	0.549930167634169	-0.418574175045366	-0.0482756445891922	0.63483737446721	0.837510571531178	-0.370298530456174
chr1	106173340	106173440	101	+	exon	Phlpp1	0.554728338660499	NA	0.381011378986405	1	0.481567965069338	0.832076713544089	0.163523042856078	0.560820313822002	0.345091630289947	0.241343353866403	0.165543038300774	0.41684860197492	0.103748276423543
chr1	106393307	106393456	150	+	utr3	Phlpp1	0.220868409585114	NA	0.114878206180268	1	0.118993426319857	0.496612907972958	0.0527609141411235	0.516654972750793	0.0769574744056661	0.241343353866403	0.165543038300774	0.41684860197492	-0.164385879460737
chr1	118332938	118333085	148	+	utr3	Nifk	0.370924825114018	0.766939169231453	0.137904775621593	1	0.164802601938655	0.571358772368236	0.26958807539958	0.613429739457737	-0.160669564853936	0.176721500151136	0.0398227527382502	0.167147866287345	-0.337391065005072
chr1	118419776	118419876	101	+	exon	Clasp1	0.629382823570948	NA	0.707306911361053	1	0.947646114853809	0.987249694905713	0.96932468249547	0.991451628282365	0.0990146381103448	0.00533221139482507	0.956769909022948	0.984180474234549	0.0936824267155198
chr1	118608179	118608279	101	+	utr3	Clasp1	0.390294357665763	NA	0.380745587026089	1	0.317314268709805	0.729778792466306	0.908058221743018	0.957013650247932	0.187472316908755	0.00533221139482507	0.956769909022948	0.984180474234549	0.18214010551393
chr1	118608779	118609029	251	+	utr3	Clasp1	0.899769998621184	0.976275384827965	0.624692541526249	1	0.544514769989851	0.867125694729705	0.428761001149559	0.694341533363444	0.246715620064519	0.00533221139482507	0.956769909022948	0.984180474234549	0.241383408669694
chr1	118609129	118609279	151	+	utr3	Clasp1	0.416331339000625	0.805980870530257	0.196156297686022	1	0.0923399566995379	0.437172497605345	0.276028370895214	0.61668728653317	-0.237803592684804	0.00533221139482507	0.956769909022948	0.984180474234549	-0.243135804079629
chr1	119527250	119527398	149	+	exon	Tmem185b	0.757480944821214	0.941597763424168	0.499373953566148	1	0.551642954725864	0.871677250878185	0.129451242750229	0.549647872002029	-0.227770578596982	-0.2363461641071	0.150526089474351	0.394452288956386	0.00857558551011772
chr1	119527547	119527893	347	+	utr3	Tmem185b	0.695383257838943	0.923107662005625	0.388702071602966	1	0.382917840028844	0.775390877377515	0.356949216459743	0.659102769701637	-0.238049889931562	-0.2363461641071	0.150526089474351	0.394452288956386	-0.0017037258244621
chr1	120607349	120607448	100	+	utr3	En1	0.0457830041559688	NA	0.0103000347173752	1	0.153998565137886	0.55660260896525	0.203398904822518	0.580903262958357	1.83294369185297	0.463381805054075	0.681484417439489	NA	1.3695618867989
chr1	121501263	121501563	301	+	utr3	Ccdc93	0.956465639656417	NA	0.786096271460663	1	0.860741072360235	0.984839289091379	0.491253278330927	0.728802262919808	-0.211462069843103	-0.153167300864498	0.319358059901435	0.601546904310828	-0.0582947689786054
chr1	127482691	127482941	251	+	utr3	Mgat5	0.358659278925621	NA	0.191676248076507	1	0.192178672071763	0.607730651623413	0.0596562246895699	0.516654972750793	-0.753760917020996	-0.235370647194351	0.215679359529511	0.483464416946343	-0.518390269826645
chr1	127802464	127802914	451	+	exon	Ccnt2	0.0831200522888127	0.43525350035744	0.142119471517334	1	0.091053648240451	0.434964852059301	0.94417778331122	0.976728019659676	0.266953682835271	-0.0470153829289064	0.527082809879907	0.771046251290309	0.313969065764177
chr1	127803413	127803863	451	+	utr3	Ccnt2	0.00594736001708282	0.102731748671148	0.0219778224586906	1	0.000862288136625257	0.028745430418238	0.922547229181219	0.965230754070243	0.568367614729461	-0.0470153829289064	0.527082809879907	0.771046251290309	0.615382997658367
chr1	127930833	127930982	150	+	exon	Rab3gap1	0.835097972417397	NA	0.948565043690549	1	0.97163831915649	0.987249694905713	0.216254692022216	0.587615136444383	0.0728006680301525	0.100056385190249	0.32221328422356	0.603509193078083	-0.0272557171600965
chr1	128236836	128236936	101	+	utr3	R3hdm1	0.970561265476735	0.992329334331441	0.796615659834778	1	0.709311191534466	0.938119581306292	0.0959751192961134	0.531990262457956	0.123384697630844	0.15651171893684	0.0550674469921074	0.207995351498397	-0.033127021305996
chr1	128260859	128262912	2054	+	exon	Ubxn4	0.259455917534608	0.696640599082652	0.321631890300333	1	0.217404895565396	0.637410196792554	0.74521837863494	0.868450167457624	0.779617114830386	0.177708900533527	0.063076348945271	0.228392569961429	0.60190821429686
chr1	128276999	128277148	150	+	utr3	Ubxn4	0.0936690535780753	0.458533916954196	0.0248996068139349	1	0.0143640739497172	0.167456745197641	0.0807875542414986	0.528791048342202	-0.524939544875489	0.177708900533527	0.063076348945271	0.228392569961429	-0.702648445409015
chr1	130718978	130719128	151	+	exon	Yod1	0.600142507713466	NA	0.679279893636736	1	0.685394047444441	0.929085740031823	0.390290652082895	0.675700069453659	0.408967366446447	-0.319297968898354	0.0602613006540669	0.22089340964392	0.728265335344802
chr1	130719327	130719775	449	+	utr3	Yod1	0.847297112685902	NA	0.686929050902344	1	0.93632974046798	0.987249694905713	0	0	-0.299446139912409	-0.319297968898354	0.0602613006540669	0.22089340964392	0.0198518289859452
chr1	131830232	131830381	150	+	utr5	Slc41a1	0.412557034766408	NA	0.447677127273031	1	0.168911189010314	0.576071069325777	0.285080808171783	0.6205525617565	0.0177073804545931	-0.401214528725272	0.000217170404001081	0.00317571025465392	0.418921909179866
chr1	131977604	131977900	297	+	exon	Slc45a3	0.710063864158158	NA	0.712059978598226	1	0.710238386822523	0.938375136759338	0.733985871199939	0.862382232917832	0.0606836007695688	-0.0654258865383916	0.819457268562397	0.926578969618778	0.12610948730796
chr1	132018204	132018452	249	+	exon	Elk4	0.908134175525544	0.977371685815676	0.730375271414386	1	0.694541117468809	0.931010151259701	0.220480741491937	0.59134844830337	-0.304907855934465	-0.340291727971786	0.0179093490136855	0.0953184046332457	0.0353838720373211
chr1	132332248	132332545	298	+	utr3	Nuak2	0.523279422324897	NA	0.566662673128171	1	0.658984883201743	0.919099551550096	0.749255874059457	0.871246192345042	0.39110701171368	-0.0351412734805951	0.844464181091487	0.937539936011248	0.426248285194275
chr1	132332645	132332942	298	+	utr3	Nuak2	0.697637702260188	NA	0.501691157294932	1	0.568880513059723	0.880694291789384	0.192488824227966	0.57631251776711	0.149490741335986	-0.0351412734805951	0.844464181091487	0.937539936011248	0.184632014816581
chr1	132504167	132504366	200	+	utr3	Rbbp5	0.905494612640423	0.977044640761502	0.588138690056053	1	0.77076945790595	0.959636006282264	0.217481178863533	0.588063787006531	-0.125358432485978	-0.177097558836938	0.0264921564958207	0.126293149535748	0.05173912635096
chr1	132504615	132504714	100	+	utr3	Rbbp5	0.755732091083278	0.940974473197409	0.501771105256149	1	0.60341672586888	0.896055372471409	0.0433600256316347	0.515543300361009	-0.104593440098577	-0.177097558836938	0.0264921564958207	0.126293149535748	0.0725041187383603
chr1	132507360	132507508	149	+	utr5	Tmem81	0.429823566432811	NA	0.43602139954126	1	0.547597434874674	0.869871775739465	0.371610616587065	0.666405568566108	-0.0139397733217254	-0.595440831829735	0.00817336012393428	0.0544014388755821	0.581501058508009
chr1	132507950	132508196	247	+	exon	Tmem81	0.44779923025044	NA	0.474122555104914	1	0.444284102871519	0.813949285231577	0.404088787616384	0.680506796447138	-0.352532696875411	-0.595440831829735	0.00817336012393428	0.0544014388755821	0.242908134954324
chr1	132938757	132938907	151	+	exon	Lrrn2	0.741175417483198	NA	0.67834017454277	1	0.766424841964383	0.958207886929597	0.963458750625344	0.988641346904796	-0.128833842272395	-0.813567926129667	0.170461633434583	0.422918254214267	0.684734083857272
chr1	133066647	133066797	151	+	exon	Pik3c2b	0.541482267302699	NA	0.365160896158144	1	0.196536557440239	0.612129781003091	0.169021701203313	0.563545856055374	-1.13361075050752	-0.278995306978246	0.104490408270986	0.312858767644262	-0.854615443529279
chr1	133066897	133067197	301	+	exon	Pik3c2b	0.461089931659972	NA	0.29636537953911	1	0.487001953643696	0.834209777364773	0.100340774985334	0.536890431808237	-0.634485535299671	-0.278995306978246	0.104490408270986	0.312858767644262	-0.355490228321425
chr1	133106590	133106690	101	+	utr3	Pik3c2b	0.509527014081029	NA	0.50699966332223	1	0.483000337220245	0.832416922273576	0.811046115742964	0.904145828889979	0.103604431109239	-0.278995306978246	0.104490408270986	0.312858767644262	0.382599738087484
chr1	133132192	133132491	300	+	exon	Ppp1r15b	0.879853753813149	0.972419983141127	0.661741331810363	1	0.855115749315994	0.982337661413183	0.0711587885614526	0.51852314269299	-0.23102319264082	0.00627237242061873	0.932199799933749	0.974427537589863	-0.237295565061439
chr1	133132891	133133440	550	+	exon	Ppp1r15b	0.807938021509854	0.954623394896556	0.86330152258272	1	0.924315558869121	0.987249694905713	0.643252825498168	0.810744295788483	0.103209629715867	0.00627237242061873	0.932199799933749	0.974427537589863	0.0969372572952483
chr1	133136737	133136987	251	+	utr3	Ppp1r15b	0.93234626537977	0.98270453382139	0.578091751791982	1	0.556022025201732	0.873316128887856	0.532512877535975	0.751193181744271	0.187156896674301	0.00627237242061873	0.932199799933749	0.974427537589863	0.180884524253683
chr1	134407942	134408042	101	+	utr3	Cyb5r1	0.487389840716654	NA	0.252867608748295	1	0.311508713957258	0.726025921689723	0.0737509629635531	0.521155819769923	0.00978585972559928	0.474854667220227	6.62818641413065e-07	2.1709297372709e-05	-0.465068807494628
chr1	134506210	134506456	247	+	utr3	Rabif	0.839150877716633	0.961455900660748	0.578027445656352	1	0.740018550764865	0.95127820877209	0.387503549865139	0.674027486145749	-0.283991505551162	0.0525933004231538	0.637238499009172	0.838601924260099	-0.336584805974316
chr1	134630548	134630698	151	+	exon	Kdm5b	0.476986643692746	0.840444644204918	0.212773041142697	1	0.0835371023412228	0.420411959828067	0.232062045628737	0.59811874071753	-0.429488816450417	-0.161297392716844	0.0142221474421783	0.0809696080722263	-0.268191423733574
chr1	134631346	134631645	300	+	utr3	Kdm5b	0.184614550851716	0.618308407447756	0.0675711938734286	1	0.00545161406013587	0.0940102133308996	0.191573387666535	0.575593280495413	-0.44919591531764	-0.161297392716844	0.0142221474421783	0.0809696080722263	-0.287898522600796
chr1	134632094	134632194	101	+	utr3	Kdm5b	0.279385071433461	0.708455827058745	0.13910917092838	1	0.000463734010361141	0.0190389371869941	0.11818382454395	0.546199557604802	1.20558260922569	-0.161297392716844	0.0142221474421783	0.0809696080722263	1.36688000194253
chr1	135144424	135144523	100	+	utr3	Ptpn7	0.911010990761496	NA	0.922713431277906	1	0.915735613722457	0.987249694905713	0.870043237825171	0.935814629118727	0.829571103347882	-0.00518863849379581	0.99042638821961	0.997300127748533	0.834759741841677
chr1	135364155	135364255	101	+	exon	Lmod1	0.804813611557267	NA	0.659236627581485	1	0.806334990089778	0.970589412560869	0.960960560699571	0.987389209525753	0.161169058024927	0.00449627142726638	0.994345487717132	NA	0.156672786597661
chr1	135751206	135751303	98	+	utr3	Csrp1	0.589753446864008	0.892467016476026	0.360487749430202	1	0.604504872705046	0.896289393106745	0.033416349530744	0.515543300361009	0.456075189523682	0.552552519870626	1.15433986520215e-09	6.97609463669512e-08	-0.0964773303469436
chr1	135768600	135768941	342	+	utr3	Phlda3	0.398279025496083	0.792766162699525	0.175416342689067	1	0.0856433074534051	0.424109284246571	0.380292345444711	0.671255972535693	-0.0201988180793642	0.332493475125332	0.00131525119280308	0.0134761446296357	-0.352692293204696
chr1	135827257	135827357	101	+	exon	Lad1	0.69486037126097	NA	0.562768093820535	1	0.740249229301384	0.95139029170049	0.13014264083765	0.549647872002029	0.00718628068466402	0.408826248715048	0.0190053088486792	0.0995883698468757	-0.401639968030384
chr1	135827457	135827707	251	+	exon	Lad1	0.468782465531421	NA	0.522996076077527	1	0.630457613694063	0.90892625840332	0.471786210944656	0.717009724032346	0.541223690122101	0.408826248715048	0.0190053088486792	0.0995883698468757	0.132397441407053
chr1	136034401	136034500	100	+	utr3	Tmem9	0.865777526200018	NA	0.946288798795531	1	0.895081783926592	0.987249694905713	0.221568367725288	0.591789905790194	-0.00773330074740455	0.056475342305376	0.693730762431017	0.869123623789087	-0.0642086430527806
chr1	136175801	136176051	251	+	utr3	Kif21b	0.185050807610903	NA	0.136265340247217	1	0.175980594497002	0.586728044760365	0.90879967949485	0.957379678247831	0.251077286807073	-0.274862432673768	0.0238142814417546	0.117548050571552	0.525939719480841
chr1	136176949	136177199	251	+	utr3	Kif21b	0.971100807707987	NA	0.857853975275616	1	0.93513613242642	0.987249694905713	0.253793731630585	0.607067512114967	-1.08918526786055	-0.274862432673768	0.0238142814417546	0.117548050571552	-0.814322835186783
chr1	136416970	136417462	493	+	exon	Ddx59	0.910525533341997	0.978370096083701	0.849796163620822	1	0.937288310127297	0.987249694905713	0.0628478356294796	0.516654972750793	0.288350290701455	0.310105392946623	0.0332823350645556	0.14702296082418	-0.0217551022451683
chr1	136468190	136468987	798	+	exon	Kif14	0.678129206418463	0.917724925354005	0.448261719241949	1	0.56196265487998	0.876934192323301	0.253106057289372	0.606384688914186	-0.240994948860575	-0.204931934788051	0.0257473415573442	0.1238665695633	-0.0360630140725242
chr1	136527328	136527677	350	+	utr3	Kif14	0.188759739810808	0.622660665110408	0.0471986512673407	1	0.080869583598483	0.414680364435029	0.100900056849185	0.536890431808237	-0.502713744894719	-0.204931934788051	0.0257473415573442	0.1238665695633	-0.297781810106668
chr1	136626314	136626413	100	+	exon	Zfp281	0.484191145217077	0.843577848692856	0.250042407441216	1	0.154659488500094	0.557163318488191	0.209845039639352	0.582985915529267	0.025486687200133	0.110133851402905	0.126935051176852	0.354028778634562	-0.0846471642027716
chr1	136626513	136626712	200	+	exon	Zfp281	0.462001450837878	0.834910252500176	0.687973162346831	1	0.809589087468771	0.972108012397988	0.842956384286521	0.922148674100308	0.17970577812629	0.110133851402905	0.126935051176852	0.354028778634562	0.0695719267233855
chr1	136627560	136627959	400	+	exon	Zfp281	0.934720169212177	0.98270453382139	0.661814465371534	1	0.583754650649521	0.886406707409638	0.582716587778544	0.77760037264381	0.0366184039795024	0.110133851402905	0.126935051176852	0.354028778634562	-0.0735154474234022
chr1	136725114	136725456	343	+	exon	Platr22	0.175460280640254	NA	0.0546180829358498	1	0.0443440831213667	0.309949323463725	0.00620700786944883	0.515543300361009	-0.573197125378193	-0.185271848359843	0.438162860589957	0.707044937374484	-0.387925277018351
chr1	136725554	136725799	246	+	exon	Platr22	0.875735975707096	NA	0.740577782553436	1	0.895569768503709	0.987249694905713	0.271580479592657	0.614240833020718	-0.242425629447574	-0.185271848359843	0.438162860589957	0.707044937374484	-0.0571537810877313
chr1	136725897	136725995	99	+	exon	Platr22	0.618649647804952	NA	0.417739816728997	1	0.6280193715922	0.908234280478547	0.219941206882055	0.591273691210989	-1.82010395104909	-0.185271848359843	0.438162860589957	0.707044937374484	-1.63483210268925
chr1	139170229	139170329	101	+	utr3	Dennd1b	0.595275254983386	NA	0.609665453907355	1	0.521962421349981	0.853272148609727	0.294338017207896	0.626391379313422	-0.0499379491916816	0.0421784155211162	0.685838367921434	0.865212139432652	-0.0921163647127979
chr1	139170628	139170878	251	+	utr3	Dennd1b	0.580624048397368	NA	0.458442433935655	1	0.365833247237296	0.763505617188193	0.375510163874825	0.66835845845766	-0.596285383917488	0.0421784155211162	0.685838367921434	0.865212139432652	-0.638463799438604
chr1	139423653	139423803	151	+	exon	Zbtb41	0.921746284174227	NA	0.956806922203494	1	0.959127031632704	0.987249694905713	0.537652615103751	0.753587149650254	0.13843621153323	0.297549514007113	0.00874505999245184	0.0572521424577581	-0.159113302473883
chr1	139423953	139424253	301	+	exon	Zbtb41	0.990353254380034	NA	0.872602651471431	1	0.827499821196844	0.976671627570157	0.343576816178853	0.65285738391823	-0.124779098282108	0.297549514007113	0.00874505999245184	0.0572521424577581	-0.422328612289221
chr1	139447006	139447556	551	+	utr3	Zbtb41	0.67006064024293	0.914754501252535	0.404150412482887	1	0.48890419743376	0.835484350794986	0.332043869100186	0.646747107017705	0.108633805038189	0.297549514007113	0.00874505999245184	0.0572521424577581	-0.188915708968924
chr1	139451855	139452005	151	+	utr3	Zbtb41	0.693749878578128	NA	0.519108117614268	1	0.66675752040376	0.922854762349887	0.165092518424089	0.560820313822002	0.112790237702955	0.297549514007113	0.00874505999245184	0.0572521424577581	-0.184759276304158
chr1	139479836	139480286	451	+	exon	Aspm	0.912250284724976	0.978686092952058	0.840883366429976	1	0.98805016655107	0.989617315606778	0.0772471223078469	0.522718664882129	-0.0134031323021208	-0.159390582929759	0.066840753006405	0.236022782247699	0.145987450627638
chr1	139480735	139481035	301	+	exon	Aspm	0.869252737725929	0.969401403405111	0.605565233300591	1	0.465703818772675	0.825782847909277	0.0560751091750722	0.516654972750793	-0.274005275050922	-0.159390582929759	0.066840753006405	0.236022782247699	-0.114614692121163
chr1	143683910	143684104	195	+	exon	Gm6397	0.319032243115264	NA	0.240297675919742	1	0.343908920243889	0.747288628075087	0.922993835880154	0.965238442141575	0.699848826461308	-0.540607180663702	0.672646728254979	NA	1.24045600712501
chr1	150439259	150440248	990	+	utr3	Tpr	0.000655848676568837	0.0248525657877304	0.000500153746044308	1	0.000394898394587464	0.0173751198683454	0.34745463403294	0.654591172600405	0.768213258527755	-0.14653292609518	0.0245528490741732	0.119850898018248	0.914746184622935
chr1	151717651	151717950	300	+	utr3	Fam129a	0.71961177045835	NA	0.831495450893884	1	0.97203386169315	0.987249694905713	0.89005387898729	0.948148583285938	-0.228659351976845	-0.174809491046203	0.110525084951891	0.324356552787764	-0.0538498609306416
chr1	151818462	151819160	699	+	utr3	Edem3	0.49640137029462	0.85066498435967	0.700585494759295	1	0.576415939994184	0.88434705538098	0.630591080899968	0.804539305580459	-0.0238309051616594	-0.211969300809899	0.0429846494923518	0.175906782411463	0.18813839564824
chr1	153908136	153908285	150	+	utr3	Glul	0.27705511531548	0.707061475466654	0.165085968124892	1	0.0186582687839817	0.19544020722305	0.435347486104582	0.69835001772476	-0.609088407204788	-0.00558908589592243	0.942422526980701	0.978061090434702	-0.603499321308866
chr1	155202250	155202450	201	+	utr3	Stx6	0.386287033150898	0.781728398529336	0.455784132831795	1	0.364437285802348	0.762327494417399	0.320793188285208	0.639245019552508	0.436263824719814	0.317862813486719	0.0289138080434506	0.133730033951049	0.118401011233094
chr1	156051465	156051914	450	+	utr5	Tor1aip2	0.573991625502653	0.886810534794738	0.95061319529975	1	0.744914469265304	0.952201953758505	0.468393461836268	0.715441828704714	0.14532681507795	-0.097648336918066	0.146464626318288	0.387827426571379	0.242975151996016
chr1	156065025	156065672	648	+	utr3	Tor1aip2	0.996230092804649	0.999101356748365	0.7086781823639	1	0.741369702016068	0.951500045460044	0.372012481164115	0.666405568566108	-0.0911436906840145	-0.097648336918066	0.146464626318288	0.387827426571379	0.00650464623405149
chr1	156065772	156065922	151	+	utr3	Tor1aip2	0.978589534840106	NA	0.818417322612895	1	0.883952596600674	0.987249694905713	0.155939700302759	0.55827088278775	-0.36861753522351	-0.097648336918066	0.146464626318288	0.387827426571379	-0.270969198305444
chr1	156066220	156066320	101	+	utr3	Tor1aip2	0.663847618427733	NA	0.440890351756001	1	0.564502383503541	0.878415627894354	0.336773930035825	0.648250719193127	-0.223898361861233	-0.097648336918066	0.146464626318288	0.387827426571379	-0.126250024943167
chr1	156641369	156641869	501	+	exon	Abl2	0.342486338238188	0.755617230162064	0.372852105584464	1	0.317479454671726	0.729877249929658	0.601668730809083	0.789466994135425	0.016698887007493	-0.158550417267468	0.0407247479048522	0.169785899537384	0.175249304274961
chr1	156642019	156642969	951	+	utr3	Abl2	0.528976395863522	0.869042433118655	0.745352510124374	1	0.691404775840025	0.930690943126268	0.711347838438437	0.850270942791005	-0.114409942853841	-0.158550417267468	0.0407247479048522	0.169785899537384	0.0441404744136277
chr1	161083078	161083378	301	+	utr3	Cenpl	0.734678163141231	0.93491093686054	0.46059310097014	1	0.563778844912056	0.878115017897437	0.421197721880361	0.689561065282347	0.18823995822488	0.0276883382365495	0.832355361275341	0.932394554902267	0.16055161998833
chr1	161086075	161086225	151	+	utr3	Cenpl	0.130370707401289	NA	0.0295264007221557	1	0.0807394572987132	0.414512560293549	0.0702752643911111	0.51852314269299	-0.713620052055368	0.0276883382365495	0.832355361275341	0.932394554902267	-0.741308390291918
chr1	161970736	161970836	101	+	exon	Pigc	0.790696294428049	NA	0.834211929522734	1	0.67255400224135	0.924815643181622	0.441935635825069	0.701375175056586	-0.147298174775318	-0.0392797038641611	0.883618623246595	0.954030772782656	-0.108018470911157
chr1	161971036	161971136	101	+	exon	Pigc	0.541843313276588	NA	0.512653396732115	1	0.409540303085343	0.793645178900297	0.935653556215834	0.972232303046898	0.676713032421279	-0.0392797038641611	0.883618623246595	0.954030772782656	0.71599273628544
chr1	161971286	161971535	250	+	utr3	Pigc	0.801757199588525	NA	0.940170419850056	1	0.970991450822436	0.987249694905713	0.157349215309685	0.55827088278775	0.538479268302121	-0.0392797038641611	0.883618623246595	0.954030772782656	0.577758972166282
chr1	163952179	163953440	1262	+	utr3	Scyl3	0.538374733722473	0.873005084396726	0.705206183184	1	0.912116470619108	0.987249694905713	0.522441629648134	0.745309598152436	0.150436318953085	-0.0729633524772073	0.621125761395086	0.829197479484577	0.223399671430293
chr1	163996170	163996268	99	+	exon	Mettl18	0.697604105048958	NA	0.549960841950135	1	0.623988202506259	0.906320652073987	0.550992169139487	0.761162510535949	-0.193070383030392	0.0784949057580913	0.679085705388605	0.861424033082341	-0.271565288788483
chr1	163996609	163996755	147	+	exon	Mettl18	0.974668196254713	NA	0.809202992705508	1	0.97760884873053	0.987249694905713	0.279329384204275	0.617357850753206	-0.0925396171682962	0.0784949057580913	0.679085705388605	0.861424033082341	-0.171034522926387
chr1	163996853	163997243	391	+	utr3	Mettl18	0.225546470727692	0.6589580106086	0.26523409631188	1	0.18050590370885	0.592032519128726	0.0820428845622048	0.529755102691382	0.585472931842823	0.0784949057580913	0.679085705388605	0.861424033082341	0.506978026084732
chr1	164256884	164257034	151	+	exon	Slc19a2	0.837251040989331	0.961455900660748	0.992127149220132	1	0.937800325710893	0.987249694905713	0.375577417902568	0.66835845845766	0.151661752296399	-0.0200138671652635	0.820366932001772	0.92666337767121	0.171675619461663
chr1	164263741	164263940	200	+	utr3	Slc19a2	0.158733666002583	0.581854346493848	0.05088247733105	1	0.0919650606338173	0.436311709553812	0.190958434260298	0.575593280495413	-0.53279977399968	-0.0200138671652635	0.820366932001772	0.92666337767121	-0.512785906834417
chr1	165310860	165317255	6396	+	exon	Gpr161	0.031481035239979	NA	0.0089524001018952	1	0.02430229536439	0.223026116835416	0.0070888175213748	0.515543300361009	-1.48725857102944	0.160997591082989	0.549432345265509	0.78514402567922	-1.64825616211243
chr1	165321524	165321723	200	+	utr3	Gpr161	0.884958859986448	NA	0.727317592358338	1	0.828360261733761	0.976756547453164	0.273016891936388	0.614624683889726	-0.634484830617848	0.160997591082989	0.549432345265509	0.78514402567922	-0.795482421700836
chr1	165321823	165322021	199	+	utr3	Gpr161	0.96724541565572	NA	0.929135298055566	1	0.890502384633469	0.987249694905713	0.70580294904172	0.847142415084034	0.59563419405314	0.160997591082989	0.549432345265509	0.78514402567922	0.434636602970152
chr1	166165862	166166012	151	+	utr3	Gpa33	0.866915413362304	0.968332378632212	0.639459793079046	1	0.752255648699952	0.954373221405654	0.246219302233852	0.603599403150492	0.0131203430936772	-0.0723165276365837	0.598713507761671	0.816027997779959	0.0854368707302609
chr1	166166111	166166460	350	+	utr3	Gpa33	0.624498036621142	0.900649761187913	0.442842774911018	1	0.393921879508735	0.785399134129725	0.384845594950731	0.672691473376951	-0.295438048907489	-0.0723165276365837	0.598713507761671	0.816027997779959	-0.223121521270906
chr1	170682140	170682340	201	+	utr3	Olfml2b	0.815077381835247	NA	0.722374729938793	1	0.879677407484289	0.987249694905713	0.619100668090273	0.798288503574655	0.110800061144557	-0.0779522080331913	0.87049855167594	0.949456007441158	0.188752269177748
chr1	171219263	171219461	199	+	utr3	Nr1i3	0.0813131685456048	NA	0.0392232890269758	1	0.0382660014548055	0.28669234197298	0.0177212172553017	0.515543300361009	-1.00465163848878	-0.0779856566541697	0.979059125466736	NA	-0.926665981834608
chr1	171276300	171276449	150	+	utr3	B4galt3	0.063034004796375	NA	0.0124922691248753	1	0.0692571877826996	0.386215124973246	0.00721470520533185	0.515543300361009	-0.986469417427459	0.133883317126341	0.420089042083215	0.691607538183769	-1.1203527345538
chr1	171329634	171330126	493	+	utr5	Dedd	0.0796324148043081	NA	0.0231575789064353	1	0.0265743844484075	0.233844002767307	0.139342307140728	0.553614458859964	1.84359474148002	-0.0536195839988181	0.857180394318543	0.943686105562039	1.89721432547884
chr1	171341089	171341387	299	+	utr3	Dedd	0.210734238257554	0.645618979843557	0.104234468790262	1	0.0872803205508389	0.427409280215906	0.109093345699785	0.539893594885001	-0.440051072662194	-0.0536195839988181	0.857180394318543	0.943686105562039	-0.386431488663376
chr1	171342132	171342331	200	+	utr3	Dedd	0.567151918444874	0.886247959157544	0.287512382067746	1	0.376822081474339	0.772263051916057	0.255668665532273	0.608220097595838	0.0104114743752593	-0.0536195839988181	0.857180394318543	0.943686105562039	0.0640310583740774
chr1	171345720	171356422	10703	+	exon	Gm37154	5.08844997684879e-08	5.1418787016057e-05	4.443016694461e-07	0.00588210980179692	5.7854063063534e-37	7.67202730285524e-33	6.39320209044891e-05	0.0353304330523433	2.23076411281729	-0.0342078811809752	0.954295927686201	0.983180055405877	2.26497199399827
chr1	171357914	171358013	100	+	utr3	Pfdn2	0.108306976794103	0.492991892119104	0.0444245296491695	1	0.0863217531958299	0.424911941028174	0.159155847250824	0.559495443833661	-0.578933112523506	0.0506977199115234	0.633150101533634	0.836240604075658	-0.62963083243503
chr1	171408101	171408300	200	+	exon	Arhgap30	0.811097698501213	NA	0.845440716704662	1	0.885909464873426	0.987249694905713	0.200715599705383	0.579345157539171	0.295109864399073	-0.0641521402303956	0.829506451215434	0.931311065408993	0.359262004629468
chr1	171418109	171418748	640	+	utr3	Usf1	0.684338174647507	0.919005725090959	0.946976759314603	1	0.916737855756685	0.987249694905713	0.488141693920119	0.726950739553395	0.0859576482641984	0.100061846046025	0.381095921689885	0.658195257769404	-0.0141041977818266
chr1	171463617	171463864	248	+	utr3	F11r	0.712136663286738	0.929935852386642	0.999933068432532	1	0.897746275356109	0.987249694905713	0.0855484023089338	0.530973186990842	-0.164807177200022	-0.212781882741495	0.0440323072639834	0.178773261775115	0.0479747055414728
chr1	171503869	171504065	197	+	exon	Alyref2	0.45534939227392	NA	0.281694203920891	1	0.278172718442178	0.699838440383555	0.0804018595412589	0.528791048342202	-0.459920064131499	0.334717437635888	0.388225535481242	0.664959162729221	-0.794637501767386
chr1	171504163	171504408	246	+	utr3	Alyref2	0.517749024050468	NA	0.483626704772881	1	0.5400445641765	0.86502367019502	0.738107555631846	0.864239910317123	0.722208339437517	0.334717437635888	0.388225535481242	0.664959162729221	0.38749090180163
chr1	171504652	171504750	99	+	utr3	Alyref2	0.653944002935767	NA	0.699160178476409	1	0.478262008140591	0.831674818020364	0.813773932350426	0.905595079191315	0.640321321353481	0.334717437635888	0.388225535481242	0.664959162729221	0.305603883717593
chr1	172117001	172117271	271	+	exon	Copa	0.139982807879261	0.556947626482485	0.134163182253946	1	0.307098208504062	0.723834385343413	0.997685015023777	1	0.47703059092928	0.161227716879777	0.0169284256176331	0.091350627058725	0.315802874049503
chr1	172126805	172128686	1882	+	exon	Pex19	0.0188144027147854	0.200830499400958	0.0146649259712984	1	0.00686207935167704	0.108979681775556	0.783973137087637	0.889082011124173	1.17215285614618	-0.0044664246644545	0.959483349381172	0.985680600665517	1.17661928081064
chr1	172134363	172134462	100	+	utr3	Pex19	0.183788801284904	0.617347092626245	0.0626389517681465	1	0.048776759754063	0.32553025218854	0.0222153684841826	0.515543300361009	-0.588222879530505	-0.0044664246644545	0.959483349381172	0.985680600665517	-0.58375645486605
chr1	172172419	172172719	301	+	exon	Dcaf8	0.49056650001072	0.84810512961648	0.252227005604704	1	0.170076930687589	0.577269049871544	0.34789959595837	0.654866923246645	-0.216639540053542	-0.00374348958022217	0.961623516654133	0.98662395850332	-0.21289605047332
chr1	172194763	172194963	201	+	utr3	Dcaf8	0.513790377479336	0.859569736278626	0.713158223170638	1	0.885602774628482	0.987249694905713	0.796435103179126	0.895634964682444	0.0827288098700538	-0.00374348958022217	0.961623516654133	0.98662395850332	0.0864722994502759
chr1	172317567	172317716	150	+	exon	Igsf8	0.0609420847003753	NA	0.0108692006754667	1	0.0779714568468814	0.407399325944245	0.0279244681259798	0.515543300361009	-1.23926508948755	-0.0155040918907474	0.912248068944831	0.966600785542941	-1.2237609975968
chr1	172318135	172318334	200	+	exon	Igsf8	0.862303459955611	NA	0.956809975922128	1	0.960985912910792	0.987249694905713	0.6843230165977	0.834166278280448	-0.231217698735466	-0.0155040918907474	0.912248068944831	0.966600785542941	-0.215713606844719
chr1	172370316	172370464	149	+	utr3	Kcnj10	0.564548332943336	NA	0.506482090449666	1	0.61691611702524	0.902725492295185	0.959933135622806	0.986715738802238	1.1192880679905	-0.521830981690573	0.350150371570736	0.629505564685153	1.64111904968108
chr1	172376794	172376993	200	+	exon	Pigm	0.634946600974967	NA	0.475493549423676	1	0.590113563795189	0.889709641095671	0.0916094690866706	0.530973186990842	-0.340853359549824	0.406641272114993	4.57971839133055e-05	0.000874822290752344	-0.747494631664817
chr1	172377937	172378136	200	+	utr3	Pigm	0.99345464301582	0.998968427413042	0.815339786060289	1	0.939151563302928	0.987249694905713	0.119753827282035	0.546199557604802	0.38415202607433	0.406641272114993	4.57971839133055e-05	0.000874822290752344	-0.0224892460406625
chr1	172497370	172497569	200	+	utr3	Igsf9	0.560790970046083	NA	0.37250788919193	1	0.308662350130684	0.725353787893497	0.310192410375635	0.634039323982929	-0.658504578348874	0.202347416233277	0.222028621026124	0.491459754613184	-0.860851994582151
chr1	172498530	172498729	200	+	utr3	Igsf9	0.342221850004885	NA	0.160598915054205	1	0.295414892205905	0.713439607638409	0.06291892117765	0.516654972750793	-0.52556524844675	0.202347416233277	0.222028621026124	0.491459754613184	-0.727912664680027
chr1	172523734	172523883	150	+	exon	Cfap45	0.903461648858887	NA	0.825746193891983	1	0.775634915614113	0.961770287972024	0.478570543140883	0.721327909306984	-0.29622168860656	-0.819548990581791	0.134914819418984	0.367852749493641	0.523327301975231
chr1	173462051	173462199	149	+	exon	Aim2	0.949529395573085	0.985827051240385	0.674147629575287	1	0.788278990407067	0.965390433883197	0.319632782027386	0.638382040267192	0.0676896035772232	0.188290499114387	0.0631969226418546	0.228456148389556	-0.120600895537164
chr1	173465054	173465547	494	+	utr3	Aim2	0.993802499828197	0.998968427413042	0.648836242016337	1	0.512165981081872	0.847601781495908	0.634454889132635	0.807017856964241	0.250308070971388	0.188290499114387	0.0631969226418546	0.228456148389556	0.0620175718570008
chr1	174502621	174502720	100	+	exon	Fmn2	0.779213742313837	NA	0.604805435664038	1	0.864316717765233	0.985540305683259	0.420856954321078	0.689245445289494	0.0356586460657134	0.0983172117258084	0.62239542979446	0.830130175782206	-0.062658565660095
chr1	174608521	174608720	200	+	exon	Fmn2	0.912728687363741	NA	0.984824985090161	1	0.94651658367005	0.987249694905713	0.383745234857735	0.671786646437083	0.244597334528622	0.0983172117258084	0.62239542979446	0.830130175782206	0.146280122802813
chr1	174608919	174609068	150	+	exon	Fmn2	0.982117145673891	NA	0.864291734066887	1	0.9462951425248	0.987249694905713	0.37337403151736	0.666405568566108	0.33570349999378	0.0983172117258084	0.62239542979446	0.830130175782206	0.237386288267971
chr1	175900953	175901102	150	+	exon	Exo1	0.339889158784803	0.755503412186894	0.417210450490213	1	0.439664923027616	0.810382918922293	0.654599803549735	0.817233911268594	0.47280175787011	0.230397062855307	0.00541852205202017	0.0403599277761916	0.242404695014803
chr1	175901202	175901302	101	+	exon	Exo1	0.54342075884898	NA	0.345461698337129	1	0.444749586728701	0.814279203314829	0.121445934194294	0.546871290067212	-0.10674683736966	0.230397062855307	0.00541852205202017	0.0403599277761916	-0.337143900224967
chr1	175909204	175909303	100	+	utr3	Exo1	0.907006704272572	NA	0.794709459995941	1	0.926541767954418	0.987249694905713	0.461874641177299	0.71230736813192	-0.814744081483944	0.230397062855307	0.00541852205202017	0.0403599277761916	-1.04514114433925
chr1	177447222	177447770	549	+	exon	Zbtb18	0.80599129390758	0.954087555303625	0.569724064932448	1	0.581895678865847	0.885827519658217	0.361488518845993	0.661433405478563	-0.200839136533922	0.0497685855779527	0.707862171172284	0.877153105958179	-0.250607722111875
chr1	177447920	177448269	350	+	utr3	Zbtb18	0.57473242621382	NA	0.682554160948513	1	0.769756078648891	0.959527678570762	0.427924649293734	0.693998550433175	0.113844895300938	0.0497685855779527	0.707862171172284	0.877153105958179	0.0640763097229852
chr1	177448369	177448768	400	+	utr3	Zbtb18	0.174903383526853	0.606415720152801	0.1735019691722	1	0.100171081933215	0.456774100117625	0.395287358483466	0.677415866344141	0.423543843874533	0.0497685855779527	0.707862171172284	0.877153105958179	0.37377525829658
chr1	177449966	177450115	150	+	utr3	Zbtb18	0.289116553534735	NA	0.259716303922432	1	0.270575554997486	0.693768894368104	0.247851466057959	0.60368872410613	0.899113103563687	0.0497685855779527	0.707862171172284	0.877153105958179	0.849344517985735
chr1	178249440	178249539	100	+	utr3	Desi2	0.18692294137707	NA	0.102089042201994	1	0.0995602899481929	0.455579366805723	0.234821801296691	0.600200722797844	-1.11080965740467	0.0570140461539312	0.53903399439256	0.778978552048839	-1.1678237035586
chr1	179610047	179610545	499	+	exon	Cnst	0.600792838378097	NA	0.652382781429609	1	0.637420080823464	0.91145435538063	0.675082934715224	0.830192393428652	-0.137718406213512	-0.15291855634759	0.398084715724451	0.672568165186115	0.0152001501340785
chr1	179625089	179625438	350	+	utr3	Cnst	0.321553239049003	0.746063994407491	0.351618108152169	1	0.289758559385322	0.709520917394991	0.558341827735879	0.765720986584734	0.546896457054282	-0.15291855634759	0.398084715724451	0.672568165186115	0.699815013401873
chr1	179625836	179625935	100	+	utr3	Cnst	0.830146269455075	NA	0.918839499280868	1	0.952031433129028	0.987249694905713	0.333442517959314	0.647149852785826	0.0136337771367833	-0.15291855634759	0.398084715724451	0.672568165186115	0.166552333484374
chr1	180144896	180144996	101	+	exon	Cdc42bpa	0.97562546049304	NA	0.932295074648289	1	0.951077012699126	0.987249694905713	0.36872981736484	0.666405568566108	0.529261676008902	0.0425840717041054	0.758079734770078	0.899363788881435	0.486677604304797
chr1	180162158	180162357	200	+	utr3	Cdc42bpa	0.0715422447255288	NA	0.0130141547674519	1	0.0359431826005686	0.274563677687869	0.102371894897429	0.537221013590067	-0.973608358725863	0.0425840717041054	0.758079734770078	0.899363788881435	-1.01619243042997
chr1	180333212	180333312	101	+	exon	Itpkb	0.691308980966374	NA	0.465613210307289	1	0.615625913828306	0.901879721970522	0.516157142202108	0.741278268092436	0.408926768503514	1.07453717042071	0.000187227712157623	0.00280697705010847	-0.665610401917199
chr1	180333810	180334009	200	+	exon	Itpkb	0.852490910971161	NA	0.800803125896745	1	0.682078060372103	0.928204793876689	0.717709388850067	0.853796719375589	0.7476294145784	1.07453717042071	0.000187227712157623	0.00280697705010847	-0.326907755842313
chr1	180689645	180689745	101	+	utr3	Lin9	0.410299848800193	NA	0.234323590030085	1	0.207191023924076	0.625149253585451	0.0611212762938705	0.516654972750793	-0.367593469028114	0.0631436173468843	0.628712901638565	0.833732323004171	-0.430737086374998
chr1	180689845	180690194	350	+	utr3	Lin9	0.134275972593989	0.546753003248729	0.0427124616162806	1	0.0338452984183389	0.266363502863853	0.0173190871630263	0.515543300361009	-0.716525465022021	0.0631436173468843	0.628712901638565	0.833732323004171	-0.779669082368905
chr1	180736702	180738463	1762	+	exon	Acbd3	0.982191954314755	NA	0.874388329746802	1	0.918366214507035	0.987249694905713	0.722995855609074	0.856653807846633	0.314076506517339	-0.0856169223898343	0.438998488012519	0.70755739311718	0.399693428907173
chr1	180746931	180752310	5380	+	exon	Acbd3	0.205973267402379	0.642111205495833	0.292733054366498	1	0.212415191548473	0.631699067622396	0.625486950973296	0.801374945011479	0.254616354214143	-0.0856169223898343	0.438998488012519	0.70755739311718	0.340233276603977
chr1	180862652	180862801	150	+	exon	Sde2	0.275331011807799	0.707061475466654	0.0919690788321108	1	0.0429152047189812	0.304609724999212	0.250896710863553	0.605457814163585	-0.487154858024817	-0.0465708571249138	0.577272595201944	0.803136304906606	-0.440584000899903
chr1	180866130	180866279	150	+	exon	Sde2	0.0781591681374563	0.423835217868079	0.0837279200826054	1	0.0698264927270265	0.387092455412816	0.840039953069778	0.920248608041998	0.243403954794228	-0.0465708571249138	0.577272595201944	0.803136304906606	0.289974811919141
chr1	181091178	181091327	150	+	exon	Fgfr3-ps	0.499617198098976	NA	0.296385895698977	1	0.358743253665063	0.757651582553336	0.358754073176618	0.659846799686796	-1.1230369290143	NA	NA	NA	NA
chr1	182448579	182448877	299	+	exon	Trp53bp2	0.803955889769372	0.953891303262564	0.592248071117695	1	0.708023979509883	0.937489507472012	0.228343460483032	0.596634109856447	0.0576445588048519	0.0735061394647442	0.566214063461041	0.795285034836579	-0.0158615806598923
chr1	182461836	182462085	250	+	utr3	Trp53bp2	0.517578999590809	0.859916994221018	0.309946879083708	1	0.143399699007058	0.535819500854494	0.378151550212199	0.669973819191077	-0.231358065250196	0.0735061394647442	0.566214063461041	0.795285034836579	-0.304864204714941
chr1	182895305	182895503	199	+	utr3	Susd4	0.953595177611705	NA	0.819280866258827	1	0.872231530589096	0.986717285733957	0.221760338166803	0.591911323225257	0.880884869904836	0.790030867530225	0.00154664343340174	0.0152520260024556	0.0908540023746114
chr1	182895602	182895849	248	+	utr3	Susd4	0.800130823539509	NA	0.678292663738581	1	0.589769930504683	0.889709641095671	0.108872448603905	0.539893594885001	0.339926132784748	0.790030867530225	0.00154664343340174	0.0152520260024556	-0.450104734745477
chr1	183323086	183323186	101	+	utr3	Aida	0.314939347687281	NA	0.159773619288142	1	0.185544719800026	0.600124031528816	0.161109013195018	0.560489821651081	-0.970382008012791	-0.108432183961398	0.471865563894522	0.733255938766266	-0.861949824051393
chr1	184074489	184074589	101	+	utr3	Dusp10	0.135407492370094	NA	0.0270915701011412	1	0.0410277268420763	0.297135714807412	0.0201314245017034	0.515543300361009	-1.53079509986962	0.659158484888131	0.192062261387792	0.452351503023704	-2.18995358475776
chr1	184075038	184075137	100	+	utr3	Dusp10	0.343354490906312	NA	0.250328941190352	1	0.506833496722293	0.845780095028464	0.967935791515725	0.990851217921766	0.126355725515971	0.659158484888131	0.192062261387792	0.452351503023704	-0.532802759372161
chr1	185401449	185401649	201	+	exon	Eprs	0.148898173251377	0.568852945446187	0.0321874461193501	1	0.0604227014308839	0.359030157966926	0.312793619592315	0.636090428802955	-0.482075081872397	-0.0764430885977942	0.189715982868686	0.448915608804663	-0.405631993274602
chr1	185407610	185407809	200	+	exon	Eprs	0.381241920791414	0.776964627145662	0.174106445192272	1	0.0769987136981182	0.403908205043808	0.313830333879746	0.636324650938781	-0.390613807389132	-0.0764430885977942	0.189715982868686	0.448915608804663	-0.314170718791337
chr1	185464473	185464573	101	+	utr3	Slc30a10	0.676048490951373	NA	0.66285633749003	1	0.817313395996461	0.973634058179115	0.749184879758652	0.871246192345042	-0.488883797997932	-0.44453437621612	0.497530404485758	NA	-0.0443494217818126
chr1	185464772	185464872	101	+	utr3	Slc30a10	0.77213564568354	NA	0.778933837971585	1	0.829310267495139	0.976776942722513	0.186086269361062	0.572007522260701	0.704027810464217	-0.44453437621612	0.497530404485758	NA	1.14856218668034
chr1	185497434	185497579	146	+	exon	5033404E19Rik	0.743114599616335	NA	0.604348083502167	1	0.651119446520848	0.916495611728774	0.0586840915282523	0.516654972750793	-1.45025730028501	-1.43073858777242	0.0238663929399244	0.117677687643858	-0.0195187125125844
chr1	186968898	186968997	100	+	exon	D1Pas1	0.0514320844164764	NA	0.0342721572200948	1	0.0498495021007914	0.328351601268468	0.290892956064457	0.62429252709125	-0.297681286013067	-1.27461146349511	5.33562518683165e-10	3.50355619239167e-08	0.976930177482042
chr1	186969639	186969738	100	+	exon	D1Pas1	0.50866964427357	NA	0.582386560817083	1	0.533852022087213	0.862141564342435	0.544684533188212	0.757566166492791	-0.476734515859819	-1.27461146349511	5.33562518683165e-10	3.50355619239167e-08	0.79787694763529
chr1	186969886	186970084	199	+	utr3	D1Pas1	0.750123338887277	0.940446195962275	0.897187778961724	1	0.942435340986303	0.987249694905713	0.435664176045706	0.698398184980096	-1.25401001301146	-1.27461146349511	5.33562518683165e-10	3.50355619239167e-08	0.0206014504836516
chr1	187225968	187226168	201	+	exon	Gpatch2	0.2360208811375	NA	0.259401964553716	1	0.187713247124609	0.602398870759579	0.576418905366139	0.773476724187687	0.695400989707733	0.12681603407391	0.324420749417036	0.605543503727055	0.568584955633822
chr1	187348461	187348661	201	+	utr3	Gpatch2	0.884933151615593	NA	0.952594852608377	1	0.896512741201377	0.987249694905713	0.621701441436919	0.799469294774314	0.187121565865844	0.12681603407391	0.324420749417036	0.605543503727055	0.0603055317919337
chr1	187348761	187348860	100	+	utr3	Gpatch2	0.725103350410122	NA	0.751575875111739	1	0.720222940290977	0.941654454133801	0.726387521162225	0.858346195044066	0.666815528445784	0.12681603407391	0.324420749417036	0.605543503727055	0.539999494371874
chr1	187350058	187350207	150	+	utr3	Gpatch2	0.45618001970103	NA	0.478633037472385	1	0.332825685342053	0.740237802668993	0.236479025052555	0.6013220582198	0.289634680464871	0.12681603407391	0.324420749417036	0.605543503727055	0.162818646390961
chr1	189850357	189850855	499	+	exon	Ptpn14	0.00457449059079906	0.0869440014169741	0.00229580244291521	1	0.00118709469067712	0.0355351302326622	0.707203519253861	0.847783604933432	1.39116886110884	0.224221526947937	0.00671606811191036	0.0469918331313892	1.1669473341609
chr1	189851154	189851354	201	+	exon	Ptpn14	0.761872992862267	NA	0.532355556629844	1	0.591168351703267	0.889811557073173	0.158707394871	0.559495443833661	0.123518881363237	0.224221526947937	0.00671606811191036	0.0469918331313892	-0.1007026455847
chr1	189851454	189851653	200	+	exon	Ptpn14	0.851399730062299	NA	0.995589771846676	1	0.83226702446287	0.977940939521455	0.184264903657803	0.57087534015654	0.485138291827733	0.224221526947937	0.00671606811191036	0.0469918331313892	0.260916764879796
chr1	189880680	189880779	100	+	exon	Gm37422	0.585346249013776	0.889864097243452	0.71138199522573	1	0.52166545429801	0.853272148609727	0.153784706685921	0.556896587085717	0.487532920535015	-0.74762074437455	0.155853352847552	0.403076139593233	1.23515366490956
chr1	191621298	191621448	151	+	utr3	Ints7	0.160707114538433	0.583846492047229	0.0559081628943396	1	0.0731588608002277	0.393893484803824	0.162549667196974	0.560820313822002	-0.663809193127914	-0.119461067167461	0.1178943838477	0.337356273746468	-0.544348125960453
chr1	191778635	191778884	250	+	utr3	Lpgat1	0.403898535474161	NA	0.310913474067039	1	0.314217509844906	0.727219589166423	0.271059410985758	0.614120424992162	-0.117102864582435	0.188931991326818	0.0692617607033127	0.241320695838226	-0.306034855909253
chr1	191781569	191781669	101	+	utr3	Lpgat1	0.879726093318479	NA	0.940922157210556	1	0.760693215527071	0.956693115365862	0.755740180083938	0.874489536273884	0.144953202011785	0.188931991326818	0.0692617607033127	0.241320695838226	-0.0439787893150326
chr1	191909053	191909352	300	+	utr3	Slc30a1	0.776518290825878	0.944229762848004	0.533494387955609	1	0.674177480082542	0.925589353284459	0.0376767953179818	0.515543300361009	-0.148072058006654	-0.177519167500239	0.115544102050751	0.333495635209037	0.0294471094935841
chr1	191909552	191910051	500	+	utr3	Slc30a1	0.0389036137588593	0.3030143168597	0.038039178913267	1	0.0201791237209638	0.204813981985908	0.638484094937134	0.808241888968507	0.406994956389676	-0.177519167500239	0.115544102050751	0.333495635209037	0.584514123889914
chr1	193174320	193174914	595	+	utr5	A130010J15Rik	0.556630065708518	0.883599400688504	0.685957112223699	1	0.649505697895258	0.916199611020056	0.736164003038205	0.863284100114563	0.313205885277397	0.00327082175308259	0.986043964449131	0.995372392198539	0.309935063524314
chr1	193175013	193175112	100	+	exon	A130010J15Rik	0.39230250304371	NA	0.20891000391602	1	0.237210826861025	0.657996549849008	0.059358900326236	0.516654972750793	0.516712043107409	0.00327082175308259	0.986043964449131	0.995372392198539	0.513441221354326
chr1	4781389	4782037	649	-	utr3	Mrpl15	0.617346445942128	0.898161631311109	0.444478065534091	1	0.314040952029561	0.727210915664807	0.400673109419056	0.679555939926462	0.32361878450168	0.351801554023968	2.19771959441496e-07	7.91990876530859e-06	-0.0281827695222885
chr1	9724471	9725271	801	-	utr3	Vcpip1	0.650053574430125	0.909374224596527	0.887770628011709	1	0.977513935591435	0.987249694905713	0.14767506201153	0.555031587881685	-0.333115133214352	-0.112449484831872	0.231268709491165	0.503406277844415	-0.22066564838248
chr1	9745833	9746182	350	-	exon	Vcpip1	0.298974992367075	0.729157433114069	0.133868844756267	1	0.0867316895383252	0.425981087025085	0.0443693399250431	0.515543300361009	-0.235822834521294	-0.112449484831872	0.231268709491165	0.503406277844415	-0.123373349689421
chr1	9746382	9747032	651	-	exon	Vcpip1	0.070198564027368	0.406120127574363	0.0838689475021399	1	0.0515001313228222	0.331846321522939	0.115250887609165	0.544797427364808	0.274958311792082	-0.112449484831872	0.231268709491165	0.503406277844415	0.387407796623954
chr1	9747582	9747882	301	-	exon	Vcpip1	0.151661256184393	NA	0.0537596249126911	1	0.135682204169596	0.522952652532857	0.0177492040090537	0.515543300361009	-0.87749159491244	-0.112449484831872	0.231268709491165	0.503406277844415	-0.765042110080568
chr1	10037871	10037970	100	-	utr5	Cops5	0.134832361062271	0.547547625666811	0.149551056786808	1	0.0392395371820995	0.290053234432454	0.676846803123676	0.831051578395604	1.13662269144479	0.217878325649545	0.00395897607323984	0.0314370320978545	0.918744365795249
chr1	12871694	12871793	100	-	utr3	Slco5a1	0.072898556878634	NA	0.0355621350938536	1	0.0393047168173913	0.290373175328928	0.199426532231155	0.578324998455887	2.63443523133728	0.722319164821155	0.00224812023704554	0.0203074247338412	1.91211606651613
chr1	12871893	12872093	201	-	utr3	Slco5a1	0.548476506470323	NA	0.501099695748774	1	0.623965330186353	0.906320652073987	0.99675652907708	1	0.411656157551406	0.722319164821155	0.00224812023704554	0.0203074247338412	-0.310663007269749
chr1	13114147	13114295	149	-	utr3	Prdm14	0.102999021875991	NA	0.0910390043060469	1	0.089836084492092	0.433365693078134	0.720947964869401	0.855539159396793	0.480111802035014	-0.384313386210103	0.00287995305731962	0.0245973699475446	0.864425188245116
chr1	13167011	13174733	7723	-	exon	Ncoa2	0.51463359306806	0.859569736278626	0.661425738658771	1	0.775908436809876	0.961770287972024	0.213832879079017	0.585384627544942	-0.115551346022222	-0.075765674998012	0.492681364475134	0.748105342542213	-0.0397856710242097
chr1	13175032	13175182	151	-	exon	Ncoa2	0.352568384499079	NA	0.144614021713908	1	0.198202186496253	0.613553824333929	0.0578812843787686	0.516654972750793	-1.64286700004704	-0.075765674998012	0.492681364475134	0.748105342542213	-1.56710132504902
chr1	13660447	13660546	100	-	utr5	Lactb2	0.290131257206603	NA	0.255857056720425	1	0.399935188249393	0.78735318520108	0.996544304796815	1	0.428285948054563	0.0720517541510175	0.345940159933087	0.62638879813948	0.356234193903545
chr1	14170346	14170446	101	-	utr3	Eya1	0.650853693074713	NA	0.483119190653633	1	0.770024399015915	0.959527678570762	0.52423185498733	0.746338245244414	0.688440921573443	1.32011330718874	0.0236223248335038	0.116811626566254	-0.631672385615293
chr1	14753990	14754287	298	-	utr3	Msc	0.936706814354942	0.98270453382139	0.919316738429651	1	0.966276607082834	0.987249694905713	0.573714533604828	0.772638253101261	0.27776378242956	0.336806398092967	0.222756674419234	0.492140190750227	-0.0590426156634076
chr1	16344624	16344773	150	-	utr3	Stau2	0.0863495443190406	NA	0.0211471363194598	1	0.0177304178282265	0.190715230745105	0.0109471810194451	0.515543300361009	-0.4644115174955	0.497324670805473	0.00208684007177371	0.0191674927372463	-0.961736188300973
chr1	16345323	16345423	101	-	utr3	Stau2	0.657923637623135	NA	0.676275200791658	1	0.438835699408373	0.810311582142201	0.249961759037077	0.60479324064558	0.830887694291124	0.497324670805473	0.00208684007177371	0.0191674927372463	0.333563023485651
chr1	16996848	16997048	201	-	utr3	Jph1	0.86238791554968	0.967553281269006	0.668727326768495	1	0.727290881317657	0.944321928885165	0.165531526819676	0.561494792892419	0.514196020024652	0.697371438076078	7.03134492514744e-06	0.000171183794986923	-0.183175418051425
chr1	20803264	20803412	149	-	utr3	Mcm3	5.96166787657054e-05	0.00581190841221099	3.15318930046787e-06	0.041663090227082	3.76405997674455e-05	0.00351515488391616	0.0981980483337165	0.535482439623168	-0.86751687530171	0.0308526539438	0.610481901645424	0.823583742855907	-0.89836952924551
chr1	20996448	20996597	150	-	utr3	Tram2	0.605055843632806	NA	0.633480427151056	1	0.411751354701531	0.794723091055193	0.226045087759473	0.595439125909413	0.827029131085867	-0.234307376180355	0.18243165329925	0.439289760359865	1.06133650726622
chr1	21000623	21000921	299	-	utr3	Tram2	0.416747032881293	NA	0.398068302483255	1	0.385138853283389	0.777370827000155	0.416244673249084	0.686487879909256	0.241557426826196	-0.234307376180355	0.18243165329925	0.439289760359865	0.47586480300655
chr1	23369508	23370254	747	-	utr3	Ogfrl1	0.0722625992120184	0.412510504280095	0.113935505951826	1	0.0670518396653282	0.3803141342181	0.905894152795466	0.955338572179908	0.662267433193572	0.238373842528497	0.0894696491817112	0.283668019694595	0.423893590665075
chr1	23848342	23848442	101	-	exon	Smap1	0.0130378500933858	0.163661459867905	0.000626153813728253	1	0.00285325624943361	0.0632726272972225	0.0151747344772472	0.515543300361009	-0.763657361292986	0.401807341093796	0.00495044030469687	0.0374587887432409	-1.16546470238678
chr1	23859084	23866286	7203	-	exon	Smap1	0.804842301759957	0.954087555303625	0.914144848106329	1	0.675522310016728	0.926087993571872	0.150629338716346	0.555031587881685	0.77849658021058	0.401807341093796	0.00495044030469687	0.0374587887432409	0.376689239116783
chr1	24028354	24028553	200	-	utr3	Fam135a	0.544115123758995	NA	0.565884480300381	1	0.493367231390759	0.837836383156262	0.326097681808942	0.642803964451294	0.217196690309468	0.406385934186394	0.000697664596023696	0.00814419064315525	-0.189189243876926
chr1	24029001	24029151	151	-	utr3	Fam135a	0.221749912890564	0.656800059528817	0.284066574556289	1	0.0510395417340103	0.330954187092181	0.954960183536304	0.98358599939753	1.44984472129442	0.406385934186394	0.000697664596023696	0.00814419064315525	1.04345878710803
chr1	24029599	24029749	151	-	utr3	Fam135a	0.94016071612469	NA	0.92523966151416	1	0.780226121990029	0.962561968900342	0.194123806135718	0.576395569304051	1.00109491537311	0.406385934186394	0.000697664596023696	0.00814419064315525	0.594708981186716
chr1	30803638	30804537	900	-	utr3	Phf3	0.754445629689585	0.940974473197409	0.807423215064169	1	0.785947488618761	0.964614893627416	0.595957259341165	0.785656471361499	0.230869545690608	-0.0382574272629588	0.569799957932928	0.797885272359102	0.269126972953567
chr1	30804887	30805786	900	-	utr3	Phf3	0.25655581184879	0.69381788479703	0.506578824980302	1	0.481050224949446	0.832076713544089	0.753480146020051	0.872862885550173	0.381334714358496	-0.0382574272629588	0.569799957932928	0.797885272359102	0.419592141621455
chr1	30824501	30830211	5711	-	exon	Phf3	0.970975340248829	0.992390417712515	0.609827745662011	1	0.663829699157608	0.921996317395908	0.39461989720162	0.677207290484738	-0.275217767171888	-0.0382574272629588	0.569799957932928	0.797885272359102	-0.23696033990893
chr1	30830411	30830611	201	-	exon	Phf3	0.541190392275946	0.873767297603918	0.313008171197853	1	0.257417065188956	0.680474427339246	0.511034415964648	0.739881062224095	-0.471378503515199	-0.0382574272629588	0.569799957932928	0.797885272359102	-0.43312107625224
chr1	30830711	30831161	451	-	exon	Phf3	0.342826236427487	0.755617230162064	0.509708536188157	1	0.597540467438875	0.893523048012125	0.791900957174209	0.893137253532781	-0.105410531028379	-0.0382574272629588	0.569799957932928	0.797885272359102	-0.0671531037654197
chr1	33746322	33746421	100	-	utr3	Bag2	0.513156450411037	NA	0.282524290191197	1	0.223487695100773	0.644276157550294	0.201662900490104	0.580038827800489	-0.553554891611861	0.2551786540876	0.386256557944725	0.663166821924456	-0.808733545699461
chr1	33776628	33776978	351	-	utr3	Zfp451	0.226065093528927	0.6589580106086	0.325105898647465	1	0.203564261222647	0.618717778609563	0.233106011729101	0.598467873318442	0.465692318305887	-0.0149481099624893	0.855483866513424	0.942578142049076	0.480640428268376
chr1	33777077	33777527	451	-	utr3	Zfp451	0.275856052533748	0.707061475466654	0.375509531905766	1	0.495222301839824	0.838836644370264	0.560012912082726	0.76626960207915	0.416109917314985	-0.0149481099624893	0.855483866513424	0.942578142049076	0.431058027277474
chr1	33801472	33801622	151	-	utr3	Zfp451	0.463759405027068	NA	0.347788437839373	1	0.549890725104132	0.870903025973054	0.339186904683276	0.6493412120113	-0.950130939795669	-0.0149481099624893	0.855483866513424	0.942578142049076	-0.935182829833179
chr1	33801772	33802122	351	-	utr3	Zfp451	0.304933985079999	NA	0.302461443340228	1	0.268906001401974	0.692016783347871	0.280909066570644	0.618123956743473	0.741197561903229	-0.0149481099624893	0.855483866513424	0.942578142049076	0.756145671865718
chr1	33802371	33802521	151	-	exon	Zfp451	0.81478477943681	NA	0.89884436470539	1	0.946740016228129	0.987249694905713	0.860564366633393	0.931347629103116	-0.121863766785782	-0.0149481099624893	0.855483866513424	0.942578142049076	-0.106915656823293
chr1	36106099	36106396	298	-	exon	Gm37335	0.747640362738023	0.939495453978917	0.409510731145666	1	0.271687346390454	0.694056232033098	0.484566359221279	0.724683804909558	-0.219561388123683	NA	NA	NA	NA
chr1	36143963	36144212	250	-	utr3	Uggt1	0.861382890751747	0.966971223101242	0.544397490286614	1	0.384532725857447	0.776975236567973	0.560151422454191	0.766301012481685	-0.395016615992656	-0.237099064839541	0.00288641610784596	0.0246084089893634	-0.157917551153115
chr1	36335930	36336129	200	-	utr3	Kansl3	0.336420220782994	0.753438797260989	0.141240909448858	1	0.041040965037878	0.297135714807412	0.186678702697172	0.572599360285058	-0.524997871720322	-0.166819003641768	0.08965006178625	0.28389532665815	-0.358178868078554
chr1	36423839	36424137	299	-	utr3	Lman2l	0.102578501040754	NA	0.0804493098575678	1	0.0845950507977538	0.422370093610321	0.919655097791766	0.963382478636141	0.684621892445863	-0.280887685177572	0.102339398877884	0.308486318665667	0.965509577623435
chr1	36549188	36549438	251	-	utr3	Sema4c	0.41428737651342	NA	0.278405311611167	1	0.50294560277155	0.844050377549598	0.143054597167882	0.553843680543278	-0.249871529374218	0.32078128862441	0.358976722644484	0.638482104164391	-0.570652817998629
chr1	36549837	36549937	101	-	exon	Sema4c	0.692930226550456	NA	0.561324447517962	1	0.672693589754067	0.924815643181622	0.0332970850728462	0.515543300361009	-1.37472232644119	0.32078128862441	0.358976722644484	0.638482104164391	-1.6955036150656
chr1	36698511	36698611	101	-	utr3	Actr1b	0.0182273670442298	NA	0.00155193468345725	1	0.0195563751826014	0.200880783343515	0.0633830973882094	0.516654972750793	-1.87416474783395	0.0298897722260157	0.730708747057966	0.887804830242182	-1.90405452005997
chr1	36792589	36792739	151	-	utr3	Tmem131	0.794612196503444	0.950808824606087	0.511467128764437	1	0.473633783007447	0.829484627107998	0.212879198349008	0.58407463957445	0.168283179339878	0.107725484021603	0.138893482741084	0.374310810433648	0.0605576953182751
chr1	36792988	36793087	100	-	exon	Tmem131	0.798641363709263	0.951308956418322	0.577454185875085	1	0.549538220300079	0.870903025973054	0.667597886927322	0.826119684112435	-0.00105742676102466	0.107725484021603	0.138893482741084	0.374310810433648	-0.108782910782628
chr1	36801916	36808316	6401	-	exon	Tmem131	0.637040478617003	0.903770325929737	0.305160265120495	1	0.322523649254382	0.731956756361794	0.438766365540512	0.699970276662864	0.0134828741655286	0.107725484021603	0.138893482741084	0.374310810433648	-0.0942426098560747
chr1	37444382	37444582	201	-	utr3	Mgat4a	0.754024308965718	NA	0.814893750130181	1	0.708820990322367	0.937904126188876	0.702355128495512	0.845165816509879	-0.0749290368582376	-0.204664950459735	0.161003186737471	0.411255194400671	0.129735913601497
chr1	37987626	37987725	100	-	utr3	Txndc9	0.977736676066164	0.9946338031861	0.730197805423725	1	0.761370558675984	0.956836776148099	0.522553120597105	0.74535741015618	0.266412104966785	0.321547182976129	0.000861146809519398	0.00959342832334089	-0.0551350780093442
chr1	38087979	38088626	648	-	exon	Rev1	0.111719394379824	0.500258645793039	0.206605165072145	1	0.129400622867232	0.512233331296226	0.847287815742125	0.924163531505513	0.518490514474183	-0.0119274617903418	0.901895266116594	0.961149335693965	0.530417976264525
chr1	38209714	38209863	150	-	exon	Aff3	0.607153427022125	NA	0.409100819126696	1	0.544626341256595	0.867125694729705	0.414288600337603	0.686103045641828	1.01110300130839	0.663689503375449	0.00209294184798787	0.0192106181181574	0.347413497932937
chr1	38797522	38797621	100	-	utr3	Lonrf2	0.435650250607148	NA	0.387081635585536	1	0.542191772184095	0.865848397270386	0	0	0.585474203375266	-1.90211576757791	0.000260182317477683	0.00367104348358492	2.48758997095317
chr1	38863917	38864216	300	-	utr3	Chst10	0.41572043671895	NA	0.464670052479308	1	0.50180429453776	0.843827891182506	0.752602542241603	0.872699072930832	0.26096704522341	-0.00334473069853978	0.984953985446236	0.99521593408289	0.264311775921949
chr1	38864764	38864864	101	-	utr3	Chst10	0.0995656411947981	NA	0.0322498338774938	1	0.0312399420889548	0.254780364109243	0.0632950933738936	0.516654972750793	-1.64034936876675	-0.00334473069853978	0.984953985446236	0.99521593408289	-1.63700463806821
chr1	38865213	38865313	101	-	utr3	Chst10	0.794732385988328	NA	0.850889362432344	1	0.949821808237643	0.987249694905713	0.978422544064939	0.995702758394959	0.00555749467477858	-0.00334473069853978	0.984953985446236	0.99521593408289	0.00890222537331837
chr1	38865462	38865861	400	-	utr3	Chst10	0.214086628495946	NA	0.0669953116911461	1	0.172606546212393	0.580673691891112	0.0870300409312182	0.530973186990842	-0.816657885040194	-0.00334473069853978	0.984953985446236	0.99521593408289	-0.813313154341654
chr1	39372390	39372589	200	-	utr3	Tbc1d8	0.619071373786196	NA	0.686121989674853	1	0.802148562515107	0.969671110985673	0.56175960340938	0.767783465370526	0.324025968413044	-0.0199915033275313	0.914024815001469	0.967045384009638	0.344017471740576
chr1	40772336	40772635	300	-	utr3	Mfsd9	0.393838871407989	NA	0.204515778787875	1	0.255537229791322	0.678821955982115	0.283768095909171	0.618926995878867	-1.0792803134211	-1.25112282066425	0.162414892261329	NA	0.171842507243152
chr1	40772933	40773033	101	-	utr3	Mfsd9	0.0581239378453884	NA	0.0050798010895566	1	0.044015747410527	0.309083449301775	1	1	-2.48300893580465	-1.25112282066425	0.162414892261329	NA	-1.2318861151404
chr1	40773680	40773779	100	-	utr3	Mfsd9	0.987582690464621	NA	0.863542691015097	1	0.886472911325882	0.987249694905713	0.656573262614219	0.818510309432502	0.333292563243652	-1.25112282066425	0.162414892261329	NA	1.5844153839079
chr1	43075549	43075798	250	-	exon	Tgfbrap1	0.649903247368742	NA	0.466523445058503	1	0.400708343359847	0.787554212052312	0.0821245350526375	0.529755102691382	0.094208958423804	0.156738300043636	0.465624464076162	0.728393294293969	-0.0625293416198315
chr1	43750114	43750263	150	-	utr3	Uxs1	0.35165962632662	0.756654764087798	0.401387345864161	1	0.551458190809195	0.871537059849804	0.912758102863355	0.958884017289242	0.423120814191542	0.000291085657175918	0.998276388496614	0.999081037157379	0.422829728534367
chr1	45911129	45911228	100	-	exon	Slc40a1	0.925862654382461	NA	0.735087276810261	1	0.672624586770379	0.924815643181622	0.878821687978809	0.941987984901418	1.09750753269339	1.49722947556698	1.27541003485286e-07	4.96283483077502e-06	-0.399721942873583
chr1	46819211	46819311	101	-	exon	Slc39a10	0.362111264786221	NA	0.260575753300642	1	0.248330905714428	0.67028620815775	0.0491574596877957	0.515635107746985	-0.560833346479471	0.0565332302190853	0.488489224226052	0.745034709601274	-0.617366576698556
chr1	46835165	46835514	350	-	exon	Slc39a10	0.718848866556215	0.931178203321789	0.876188961059475	1	0.71249166837388	0.93931108947149	0.274312338245411	0.615393190485264	0.395510014268826	0.0565332302190853	0.488489224226052	0.745034709601274	0.338976784049741
chr1	46835764	46835964	201	-	exon	Slc39a10	0.453305964948701	0.8289470371565	0.576765374876208	1	0.430089461329444	0.80341123351032	0.093113656582281	0.530973186990842	0.468380779751378	0.0565332302190853	0.488489224226052	0.745034709601274	0.411847549532293
chr1	52187656	52188680	1025	-	utr3	Gls	7.48328660735057e-07	0.000283569791877291	9.95291290886699e-10	1.31955719345759e-05	5.8208912663807e-07	0.000120610686067929	0.0078057149420806	0.515543300361009	-1.77281211341973	0.17692457511293	0.0291560964711693	0.134622706424351	-1.94973668853266
chr1	52233033	52233132	100	-	utr5	Gls	0.687827705998295	NA	0.674051861394184	1	0.636977472838639	0.911189810542885	0.698099999665601	0.842024399378399	0.410686463817303	0.17692457511293	0.0291560964711693	0.134622706424351	0.233761888704373
chr1	52458944	52459094	151	-	utr3	Nab1	0.0862636250728513	NA	0.0231917111519369	1	0.00810344159640491	0.122391502289209	0.0104926643087015	0.515543300361009	-1.14982219853892	0.34401077591728	0.0282378302199471	0.131763677876337	-1.4938329744562
chr1	52789601	52789899	299	-	utr3	Inpp1	0.113358047279511	NA	0.0240013583378472	1	0.0351977361536273	0.271620026147032	0.0844523375141708	0.530973186990842	-0.422692528680429	0.554856803038623	0.0450830032322095	0.181648034365695	-0.977549331719052
chr1	52925359	52925708	350	-	utr5	1700019D03Rik	0.349665423751848	0.756288132421544	0.517114657688819	1	0.520670983873749	0.853044925252285	0.714446536994123	0.851825280488408	0.0661199393143589	0.143034648001514	0.215881452758839	0.483679278507255	-0.0769147086871547
chr1	53196968	53206826	9859	-	exon	Pms1	0.592332483437258	0.892521585030814	0.828646729712404	1	0.821986318884927	0.975161976626679	0.667329135904932	0.825864171830467	0.196613951532951	0.137354307021829	0.268423042502298	0.547836508442378	0.0592596445111221
chr1	53206926	53207176	251	-	exon	Pms1	0.865204354315322	0.967793618955076	0.953076912129051	1	0.799325054344901	0.96913593790467	0.077543794694482	0.52371754040964	0.271320571254313	0.137354307021829	0.268423042502298	0.547836508442378	0.133966264232483
chr1	53347031	53347231	201	-	exon	Gm28551	0.0726638988242027	0.412510504280095	0.0110957092649223	1	0.0275955010252167	0.239179045160391	0.124381898987539	0.548512772671489	-0.345038111397348	-0.677722792903098	0.521164969809663	NA	0.332684681505751
chr1	53347580	53347679	100	-	exon	Gm28551	0.208475312274572	0.643905154518966	0.0628426945421686	1	0.119484085230378	0.497637705477402	0.19570715167828	0.576395569304051	-0.102782677750106	-0.677722792903098	0.521164969809663	NA	0.574940115152993
chr1	53757450	53757550	101	-	utr3	Stk17b	0.59769046107222	NA	0.6559686866088	1	0.628501612029257	0.908480597543689	0.363969261855361	0.6627298627111	0.318112341776452	0.294792660583864	0.00686401426889922	0.0478309729003191	0.023319681192588
chr1	53812774	53812924	151	-	utr3	Hecw2	0.272127026789348	NA	0.212569316446358	1	0.22624028109595	0.6482653171313	0.619518069906215	0.798432432335646	1.82690399133606	0.883952017563196	0.00563116627585966	0.0413719575017166	0.942951973772865
chr1	53813024	53813174	151	-	utr3	Hecw2	0.437148264302118	NA	0.140518994419866	1	0.261610179954868	0.685073577484499	0.0508125962038307	0.516654972750793	-1.98678800455111	0.883952017563196	0.00563116627585966	0.0413719575017166	-2.87074002211431
chr1	54480326	54480426	101	-	utr3	Pgap1	0.214009004666158	NA	0.0499901546094986	1	0.117697311149719	0.494977741518132	0.0605209174493655	0.516654972750793	-0.869025214905064	0.198886787711015	0.0357219303282879	0.154288275518637	-1.06791200261608
chr1	55078234	55078333	100	-	utr3	Hspd1	0.22050036564573	0.654812794404239	0.384594511270889	1	0.54344212089605	0.866697049332834	0.415635531181085	0.686231464292918	0.0363572974691244	-0.086804817577615	0.120754831106813	0.342371541131372	0.123162115046739
chr1	55086908	55087844	937	-	utr5	Hspd1	0.00105638316100364	0.0361855994642094	0.00207924996937277	1	0.000205848167706326	0.0111000480462218	0.0301637138956147	0.515543300361009	1.33812345692876	-0.086804817577615	0.120754831106813	0.342371541131372	1.42492827450638
chr1	56795927	56796077	151	-	utr3	Satb2	0.573047490882514	NA	0.304988543099171	1	0.418360820416875	0.79668207112745	0.270709372816737	0.613947127046423	-0.265892366083603	-0.0588053090156719	0.835217979990606	0.933350283972483	-0.207087057067931
chr1	56796227	56796376	150	-	utr3	Satb2	0.752132928776912	NA	0.843470192042248	1	0.931591479439311	0.987249694905713	0.839048415155113	0.919622792785533	-0.398261380351022	-0.0588053090156719	0.835217979990606	0.933350283972483	-0.33945607133535
chr1	56796776	56796875	100	-	utr3	Satb2	0.47174087165155	NA	0.238100793838739	1	0.558157782516687	0.874702239890545	0.15600349278725	0.55827088278775	-0.71373248629294	-0.0588053090156719	0.835217979990606	0.933350283972483	-0.654927177277268
chr1	56971168	56971268	101	-	utr5	Satb2	0.192247722469724	NA	0.0617182363112271	1	0.202138835615587	0.617214621021942	0.512410524545551	0.740141508601491	0.714387063434662	-0.0588053090156719	0.835217979990606	0.933350283972483	0.773192372450334
chr1	56971717	56971817	101	-	utr5	Satb2	0.580443363927825	NA	0.466542168997038	1	0.529038242215011	0.857898073135699	0.97941871548847	0.995835356446034	1.25607531881195	-0.0588053090156719	0.835217979990606	0.933350283972483	1.31488062782762
chr1	57388385	57388582	198	-	utr3	Tyw5	0.0484639521182387	0.340675496181847	0.00805009112896149	1	0.00864338886048059	0.126825361753988	0.157210990361211	0.55827088278775	-0.699199530313826	0.212581137781578	0.166036443373907	0.417705975980996	-0.911780668095403
chr1	57406658	57406904	247	-	utr5	Tyw5	0.251449868424954	NA	0.193949123473537	1	0.227820719014341	0.649270165739706	0.925250899040671	0.966446900401993	0.951330996331017	0.212581137781578	0.166036443373907	0.417705975980996	0.738749858549439
chr1	57956648	57956797	150	-	utr3	Kctd18	0.565328011957766	NA	0.589895064197493	1	0.595526580729802	0.892549501249764	0.666727465240424	0.825427645989335	1.08246562149795	0.0608792277646366	0.678793852430413	0.861295382789248	1.02158639373331
chr1	58015763	58015962	200	-	utr5	Kctd18	0.622153665282039	0.900294826872726	0.326797965387955	1	0.377784549317497	0.773140282632111	0.328628431352561	0.644351150854138	-0.23823060381323	0.0608792277646366	0.678793852430413	0.861295382789248	-0.299109831577866
chr1	58016362	58016661	300	-	utr5	Kctd18	0.440642985886131	0.819624243188946	0.248551899797358	1	0.238618893015778	0.660197191796834	0.447668953895785	0.703852412183344	-0.120018870684464	0.0608792277646366	0.678793852430413	0.861295382789248	-0.180898098449101
chr1	58016811	58016910	100	-	utr5	Kctd18	0.411702477694439	0.803396241474536	0.523949311543792	1	0.373393740110473	0.768997420034942	0.249307056828119	0.604677865187584	0.203100665376872	0.0608792277646366	0.678793852430413	0.861295382789248	0.142221437612236
chr1	58017060	58017260	201	-	utr5	Kctd18	0.145700550307334	0.563741184756454	0.212138222207054	1	0.301811835139867	0.717777393434322	0.474186111069261	0.718610816798275	0.423642376153133	0.0608792277646366	0.678793852430413	0.861295382789248	0.362763148388496
chr1	58017359	58017509	151	-	utr5	Kctd18	0.31162552882162	0.741620072165378	0.105408103979992	1	0.191859332500405	0.607577521431561	0.242761742642448	0.603599403150492	-0.394471973361669	0.0608792277646366	0.678793852430413	0.861295382789248	-0.455351201126306
chr1	58017609	58017958	350	-	utr5	Kctd18	0.594542782705367	0.89269759572626	0.258271221126958	1	0.310111958654845	0.725928535868256	0.335008035391284	0.648006368359477	0.0388301313963182	0.0608792277646366	0.678793852430413	0.861295382789248	-0.0220490963683184
chr1	58384848	58385046	199	-	exon	Gm37607	0.247005762402859	NA	0.20211650529246	1	0.103749911129724	0.46371000050262	0.27020497096476	0.613652145531784	1.09977369678086	-0.543092081780601	0.399599276279464	NA	1.64286577856146
chr1	58385145	58385244	100	-	exon	Gm37607	0.173141209959645	NA	0.0511055796959402	1	0.342271741598887	0.746343024403681	0.922242702502868	0.965178328990415	0.118905081345286	-0.543092081780601	0.399599276279464	NA	0.661997163125887
chr1	58463562	58463809	248	-	utr3	Orc2	0.165729658075581	0.592227408725078	0.0389460172333094	1	0.07296538367285	0.393751936911895	0.253012550137915	0.606284131526715	-0.389717095127205	0.000303583209508278	0.996787680525743	0.999029589935489	-0.390020678336713
chr1	58463908	58464056	149	-	utr3	Orc2	0.0785212193149564	0.423930679168816	0.131004679945757	1	0.0698472805692367	0.387092455412816	0.0300753468394419	0.515543300361009	0.666827714400976	0.000303583209508278	0.996787680525743	0.999029589935489	0.666524131191467
chr1	58528801	58528901	101	-	utr3	Fam126b	0.174892264746563	NA	0.0831343536892581	1	0.103436216855068	0.463088342915281	0.358232119823533	0.659527013495213	1.07218963469259	-0.0798812478251037	0.495768124068493	0.749524135325158	1.15207088251769
chr1	58529800	58529900	101	-	utr3	Fam126b	0.934126058110247	NA	0.945367585703688	1	0.701645954396153	0.934777351942326	0.605555245699058	0.791356707429955	-0.491596185426824	-0.0798812478251037	0.495768124068493	0.749524135325158	-0.41171493760172
chr1	58902745	58902944	200	-	utr3	Trak2	0.468435723058949	0.8365613516661	0.553306525123948	1	0.516610489344668	0.850639060920126	0.536193886247996	0.752885258669981	-0.0178403626310496	-0.281619806914638	0.0078111287263239	0.0528402160198771	0.263779444283588
chr1	58903144	58903493	350	-	utr3	Trak2	0.368171275613787	0.766939169231453	0.483634294069665	1	0.377673297351687	0.773140282632111	0.815024266366746	0.906172643990331	0.0771928047855896	-0.281619806914638	0.0078111287263239	0.0528402160198771	0.358812611700227
chr1	58903693	58904092	400	-	utr3	Trak2	0.437479852315238	NA	0.467504449150243	1	0.482092027713375	0.832076713544089	0.625233528276963	0.80120505174274	0.0915424186140729	-0.281619806914638	0.0078111287263239	0.0528402160198771	0.373162225528711
chr1	59162842	59163091	250	-	utr3	Als2	0.248085805638015	0.685259334662088	0.129603408659832	1	0.0712073042224821	0.390037200038966	0.030184422033532	0.515543300361009	-0.449256196811217	-0.192386961512793	0.0573342973675593	0.213603882554862	-0.256869235298425
chr1	59163925	59164125	201	-	utr3	Als2	0.236330159936702	0.671968951041023	0.0874073621618206	1	0.17042072656265	0.577844350536256	0.19996972351042	0.578324998455887	-0.725245743436872	-0.192386961512793	0.0573342973675593	0.213603882554862	-0.532858781924079
chr1	59211144	59211244	101	-	exon	Als2	0.395177847420081	NA	0.326393123986747	1	0.231869021324331	0.653488608190518	0.979435380353727	0.995835356446034	-0.0323940801832628	-0.192386961512793	0.0573342973675593	0.213603882554862	0.15999288132953
chr1	59215207	59215457	251	-	exon	Als2	0.441724280727306	NA	0.465705892816372	1	0.45735010744029	0.820922953331515	0.390571947021742	0.675700069453659	0.263015726682662	-0.192386961512793	0.0573342973675593	0.213603882554862	0.455402688195454
chr1	59639736	59639835	100	-	utr3	Sumo1	0.155651551923163	0.577611219887682	0.0582917620548299	1	0.00224673922269525	0.0545862952534828	0.459418193784668	0.710656859936722	-0.45698802561854	-0.00235889263081414	0.980214458469985	0.993452736255792	-0.454629132987726
chr1	60488191	60488891	701	-	utr3	Raph1	0.353404563238767	0.756867490963138	0.511760076010518	1	0.435393433401883	0.807856767922536	0.687622036691558	0.836153944498041	0.429776578257212	0.174679220902218	0.0569776457415783	0.212565060239955	0.255097357354993
chr1	60489291	60489441	151	-	exon	Raph1	0.462523963496443	NA	0.469360677391462	1	0.424649006422041	0.800312890300765	0.86591155043777	0.933857935717689	0.31215211165724	0.174679220902218	0.0569776457415783	0.212565060239955	0.137472890755021
chr1	60489541	60490041	501	-	exon	Raph1	0.675431015996745	NA	0.795060963897068	1	0.707431952217128	0.937188323511622	0.1047806620786	0.537985527051828	0.412437379739742	0.174679220902218	0.0569776457415783	0.212565060239955	0.237758158837524
chr1	60525592	60525892	301	-	exon	Raph1	0.73093553077137	0.933650727984906	0.500692119787172	1	0.725364556948961	0.943681157289068	0.191653174405991	0.575593280495413	-0.0474326848632557	0.174679220902218	0.0569776457415783	0.212565060239955	-0.222111905765474
chr1	63057758	63058507	750	-	utr3	Ino80d	0.400399447557326	NA	0.252708868746754	1	0.0672174285634996	0.38060218624277	0.159197543245156	0.559495443833661	-0.972659623432373	-0.230792799206542	0.00855733744126622	0.0564073912996207	-0.741866824225831
chr1	63058756	63059056	301	-	exon	Ino80d	0.64798577991516	NA	0.415722853782011	1	0.570282734042898	0.881171425875986	0.164977301851135	0.560820313822002	-0.296667831774183	-0.230792799206542	0.00855733744126622	0.0564073912996207	-0.0658750325676406
chr1	63085963	63086213	251	-	exon	Ino80d	0.015002528345242	NA	0.000663720524639396	1	0.00121934516446661	0.0362550139596226	0.0456367721739479	0.515543300361009	-1.91239384627681	-0.230792799206542	0.00855733744126622	0.0564073912996207	-1.68160104707027
chr1	64035432	64035682	251	-	utr3	Klf7	0.875761341240027	NA	0.986814183182741	1	0.942152287224616	0.987249694905713	0.767566364154636	0.881100284557983	1.22572823460357	0.712564561243402	0.000781221468592558	0.0089213401488605	0.513163673360166
chr1	64078710	64079009	300	-	exon	Klf7	0.282368726789841	NA	0.158847502106792	1	0.189675361592336	0.604864583278202	0.0464262810591424	0.515543300361009	-0.300280474985903	0.712564561243402	0.000781221468592558	0.0089213401488605	-1.0128450362293
chr1	64079109	64079259	151	-	exon	Klf7	0.110951597877801	NA	0.0697209689431822	1	0.0277512509188098	0.239843967111631	0.353978412912322	0.65727466222513	2.5643659602942	0.712564561243402	0.000781221468592558	0.0089213401488605	1.8518013990508
chr1	64607704	64607950	247	-	utr3	Mettl21a	0.827837608760534	0.959570187603716	0.988764881428618	1	0.977651763439242	0.987249694905713	0.113816751709508	0.544535854795248	0.350061953049739	0.314033946175541	0.119601443430386	0.340139510548923	0.0360280068741985
chr1	64679921	64680020	100	-	exon	2810408I11Rik	0.331937597039202	0.748433488601221	0.176584827695033	1	0.0415737447830229	0.299624689982428	0.561987493465715	0.767783465370526	-0.0244385859846417	0.246824112787737	0.248022324784721	0.523973536258271	-0.271262698772378
chr1	64730807	64730956	150	-	utr3	Fzd5	0.130956592278613	0.538824769676683	0.0321102050709349	1	0.029809568374042	0.248932422045448	0.073518616384501	0.521155819769923	-1.00980887961147	-0.502005708115675	7.41221713151711e-11	5.75204895353754e-09	-0.507803171495795
chr1	64731503	64731603	101	-	utr3	Fzd5	0.828390039398351	0.959780013161132	0.610938569141517	1	0.569788675319226	0.880987660279755	0.507756187450354	0.73866077812373	-0.805019812512485	-0.502005708115675	7.41221713151711e-11	5.75204895353754e-09	-0.30301410439681
chr1	64734637	64735831	1195	-	utr3	Fzd5	0.984578127953691	0.997243098861214	0.666920419612013	1	0.73010533204794	0.945593007939031	0.398854104082788	0.678385204047838	-0.663740166206294	-0.502005708115675	7.41221713151711e-11	5.75204895353754e-09	-0.161734458090619
chr1	64736328	64736427	100	-	exon	Fzd5	0.782184284760868	NA	0.909708673246885	1	0.962200297365275	0.987249694905713	0.327133788843003	0.643353416581368	-0.187889948323152	-0.502005708115675	7.41221713151711e-11	5.75204895353754e-09	0.314115759792523
chr1	64736626	64736726	101	-	utr5	Fzd5	0.399333256617012	NA	0.223250175237517	1	0.20043123099384	0.615370188017076	0.262467479566608	0.610818405717255	-0.632767967111491	-0.502005708115675	7.41221713151711e-11	5.75204895353754e-09	-0.130762258995816
chr1	64794400	64794699	300	-	utr3	Plekhm3	0.811592538242019	NA	0.589563765144061	1	0.484994344164029	0.833276418301663	0.173997775705739	0.566277350018612	-0.460866926876919	-0.0434459499160669	0.789165097122394	0.912702781562336	-0.417420976960852
chr1	64921931	64922181	251	-	exon	Plekhm3	0.436358302067985	NA	0.365568325787551	1	0.180996508467248	0.592640666366462	0.966949130630189	0.990014383167222	-0.0646631736155791	-0.0434459499160669	0.789165097122394	0.912702781562336	-0.0212172236995122
chr1	64937928	64938177	250	-	exon	Plekhm3	0.386891542689687	NA	0.379381635905717	1	0.361469387055989	0.759950353150918	0.952473095568226	0.981939422193656	0.243951938914874	-0.0434459499160669	0.789165097122394	0.912702781562336	0.287397888830941
chr1	66801088	66801237	150	-	exon	Kansl1l	0.62566793374596	NA	0.449923239430433	1	0.687837965410316	0.930070390637042	0.064164228771626	0.516654972750793	-0.67670784066994	0.257272867987723	0.308068759671299	0.589776184164324	-0.933980708657663
chr1	66801486	66801983	498	-	exon	Kansl1l	0.871948369449899	NA	0.993433293033861	1	0.962062784887225	0.987249694905713	0.150231358199768	0.555031587881685	0.385606968653116	0.257272867987723	0.308068759671299	0.589776184164324	0.128334100665393
chr1	71030377	71030575	199	-	utr3	Bard1	0.605618525744256	0.897263337589957	0.801140354739781	1	0.897136843788771	0.987249694905713	0.511250910800095	0.739881062224095	0.116952588049248	0.0301894995399209	0.702301001881779	0.873717971742685	0.0867630885093275
chr1	71074918	71075365	448	-	exon	Bard1	0.994547676652342	0.998968427413042	0.68638646827046	1	0.686460208360312	0.929651636342534	0.391455736556839	0.675937694825329	-0.0868056626338018	0.0301894995399209	0.702301001881779	0.873717971742685	-0.116995162173723
chr1	73914121	73914420	300	-	utr3	Tns1	0.45151694140499	NA	0.41282851974007	1	0.338678478734229	0.743578693128246	0.286237993618493	0.621643115991825	0.062667590981517	-0.646130617937653	0.000262959356509116	0.0037025761764964	0.70879820891917
chr1	73924965	73925065	101	-	exon	Tns1	0.295989411862125	NA	0.0797860366166229	1	0.107063334777252	0.472625460213426	0.0853148098816089	0.530973186990842	0.008557901830887	-0.646130617937653	0.000262959356509116	0.0037025761764964	0.65468851976854
chr1	73953333	73953533	201	-	exon	Tns1	0.354074617158155	NA	0.276761447817353	1	0.397270279549586	0.787323877253171	0.819778871405179	0.909025881673033	-0.24153017213231	-0.646130617937653	0.000262959356509116	0.0037025761764964	0.404600445805343
chr1	74280038	74280136	99	-	utr3	Aamp	0.719806941627508	0.931178203321789	0.591187536782294	1	0.711750284403035	0.939294123181371	0.214802438529244	0.58581007159676	-0.13482412390402	-0.0636162383795082	0.440249665085633	0.708859388721504	-0.0712078855245122
chr1	74288546	74288646	101	-	utr3	Tmbim1	0.0366331648337782	NA	0.00289190465803086	1	0.0229039984642162	0.218354564061565	0.018611706704761	0.515543300361009	-1.00317984057976	0.26264935709132	0.0444885533248949	0.17982381216674	-1.26582919767108
chr1	74437807	74437907	101	-	utr3	Usp37	0.352289482049089	NA	0.191163053174209	1	0.213498690479096	0.63230730846463	0.448856409763218	0.704685435924427	-1.43978767628258	-0.257814201491822	0.00132395556089155	0.0135382876047115	-1.18197347479076
chr1	74438356	74438456	101	-	utr3	Usp37	0.543015406214058	NA	0.604947801273153	1	0.519337623055177	0.852449092627146	0.293741187261398	0.626046820930085	0.221649975108107	-0.257814201491822	0.00132395556089155	0.0135382876047115	0.479464176599929
chr1	74438855	74438955	101	-	utr3	Usp37	0.0201092690920418	0.208074878789382	0.0288059130226788	1	0.00202139451228114	0.0514505040832249	0.215095797161479	0.585922234093931	0.509880620375531	-0.257814201491822	0.00132395556089155	0.0135382876047115	0.767694821867352
chr1	74566571	74566920	350	-	utr3	Zfp142	0.428581617036275	0.81010473611635	0.608659739967742	1	0.704106781220274	0.936083313533293	0.864970602510485	0.933526332581704	-0.0523932964069224	0.032741831413019	0.801447909525332	0.918457421404345	-0.0851351278199413
chr1	74567019	74567119	101	-	utr3	Zfp142	0.0243599726183523	NA	0.00998080079754315	1	0.0164216687734514	0.183460614662796	0.397025914170111	0.677790539276378	1.67419020511618	0.032741831413019	0.801447909525332	0.918457421404345	1.64144837370316
chr1	74568621	74569892	1272	-	utr3	Zfp142	0.391909974374994	NA	0.431116875133425	1	0.524345457093139	0.855026461113861	0.374704306286397	0.667836770709325	0.514329124432014	0.032741831413019	0.801447909525332	0.918457421404345	0.481587293018995
chr1	74570639	74570788	150	-	utr3	Zfp142	0.528460296545337	NA	0.46883635663018	1	0.392170477177384	0.784281812373593	0.98306567200251	0.996937709156552	0.424252322680706	0.032741831413019	0.801447909525332	0.918457421404345	0.391510491267687
chr1	74593748	74594243	496	-	utr3	Rnf25	0.770925117899931	0.942719215767243	0.463648973917968	1	0.40300188807274	0.789162439121766	0.480736398106045	0.723149239886637	0.0743386259893876	0.352701089676209	0.0294058411075447	0.135455304501466	-0.278362463686822
chr1	75136548	75136648	101	-	exon	Cnppd1	0.773137946258773	NA	0.639403636431118	1	0.654948047207315	0.917500653665119	0.0810378147333241	0.528791048342202	0.0763115171394268	0.209472557170291	0.189398018866423	0.448562795526828	-0.133161040030864
chr1	75179995	75180094	100	-	exon	Gm29253	0.423212878800619	NA	0.354618634632951	1	0.311503946746022	0.726025921689723	0.765583904579393	0.879967009830703	1.31470935860295	NA	NA	NA	NA
chr1	75181396	75181545	150	-	utr3	Atg9a	0.251924466950472	NA	0.11249665674011	1	0.183116738002721	0.595186297958902	0.0182721768193164	0.515543300361009	-1.33701619353584	-0.113844400415598	0.68219363475093	0.863370856710095	-1.22317179312024
chr1	75181605	75181704	100	-	utr3	Atg9a	0.509798069823033	NA	0.283398829531241	1	0.456674711552476	0.820702446117006	0.203054105840745	0.580508027800966	-0.392611068222743	-0.113844400415598	0.68219363475093	0.863370856710095	-0.278766667807145
chr1	75215017	75215856	840	-	utr3	Tuba4a	0.471921483268249	0.837951264852493	0.814074712960553	1	0.864224338699566	0.985540305683259	0.58916291209724	0.781406770314569	0.239972723656038	0.294433190718604	0.000234631633794146	0.00337326195195837	-0.0544604670625664
chr1	75216152	75216448	297	-	utr3	Tuba4a	0.50345642753599	0.853833935706492	0.763546863596055	1	0.551829731365486	0.871732598129158	0.308629564175544	0.633726718788253	0.584926052267987	0.294433190718604	0.000234631633794146	0.00337326195195837	0.290492861549383
chr1	75474767	75475014	248	-	utr3	Chpf	0.702348705448523	NA	0.803828294396881	1	0.796867961209421	0.968697955284395	0.555229425646698	0.763109624077943	-0.0167024521035817	0.0797725827174353	0.622445682397538	0.830130175782206	-0.096475034821017
chr1	75475607	75475755	149	-	utr3	Chpf	0.443883939481982	NA	0.27711525029306	1	0.450880787994258	0.818498306583416	0.0536163934931393	0.516654972750793	-0.922213536923235	0.0797725827174353	0.622445682397538	0.830130175782206	-1.00198611964067
chr1	75477334	75477730	397	-	utr3	Chpf	0.181704792153731	0.615682514312042	0.0711433718083093	1	0.0769841645596796	0.403908205043808	0.053604904730334	0.516654972750793	-0.453137908061372	0.0797725827174353	0.622445682397538	0.830130175782206	-0.532910490778807
chr1	75505655	75505755	101	-	exon	Obsl1	0.508748978458191	NA	0.288946516667775	1	0.549981989747667	0.870903025973054	0.0761903790829577	0.521383380015565	-1.21579702036634	-0.196973502628946	0.214504499489746	0.481779716170194	-1.01882351773739
chr1	77368627	77368726	100	-	utr3	Epha4	0.572605117406385	NA	0.404309511637718	1	0.408787498133704	0.793202454618007	0.383433105434116	0.671786646437083	-0.652551348299205	0.0114321960582716	0.946575558424087	0.979641507687822	-0.663983544357476
chr1	77369074	77369323	250	-	utr3	Epha4	0.671354750379143	NA	0.727774269314885	1	0.769074533627584	0.959527678570762	0.208340760238039	0.582445411731264	0.407172749892085	0.0114321960582716	0.946575558424087	0.979641507687822	0.395740553833813
chr1	77373008	77373256	249	-	utr3	Epha4	0.824348662592106	NA	0.952540833018705	1	0.95589675277846	0.987249694905713	0.20925227403137	0.582633726016209	0.177576217576515	0.0114321960582716	0.946575558424087	0.979641507687822	0.166144021518243
chr1	77373356	77373704	349	-	utr3	Epha4	0.6089755284414	NA	0.676394734868801	1	0.761083255839989	0.956836776148099	0.372321286522989	0.666405568566108	0.67506589135417	0.0114321960582716	0.946575558424087	0.979641507687822	0.663633695295898
chr1	77506980	77507079	100	-	utr3	Epha4	0.998371810259567	NA	0.875545974962352	1	0.917694778028799	0.987249694905713	0.422464530365983	0.690525798353098	-0.288312399344848	0.0114321960582716	0.946575558424087	0.979641507687822	-0.299744595403119
chr1	79703909	79704009	101	-	utr3	Wdfy1	0.1514989196537	NA	0.109807355570865	1	0.0544846647016724	0.341231636911352	0.454478087614624	0.708206679934712	1.531367846687	0.221248138213842	0.0670053137084868	0.236352937662839	1.31011970847316
chr1	80267061	80267210	150	-	utr3	Cul3	0.0713386088177408	0.40958900119504	0.111953091378639	1	0.10589214203521	0.470430718770158	0.830901437028636	0.915911382921443	0.391137298065954	-0.0934616736072028	0.209985551929565	0.476804107486109	0.484598971673157
chr1	82237298	82237398	101	-	utr3	Irs1	0.763744952741842	NA	0.816511603223557	1	0.853406878568864	0.981784385937512	0.857490727362302	0.929669799155377	0.607446121778692	0.678751856156267	0.080665476418894	0.26573301421352	-0.0713057343775755
chr1	82287119	82287219	101	-	exon	Irs1	0.793358583507881	NA	0.786786310604413	1	0.854896421133865	0.982233758828546	0.0533572214982958	0.516654972750793	0.586557687768873	0.678751856156267	0.080665476418894	0.26573301421352	-0.092194168387394
chr1	82287619	82287719	101	-	exon	Irs1	0.181517876076884	NA	0.138737069446002	1	0.243631561625877	0.664838528281253	0.244663494490432	0.603599403150492	2.89895591434711	0.678751856156267	0.080665476418894	0.26573301421352	2.22020405819084
chr1	84036944	84037043	100	-	utr3	Pid1	0.589946638821327	NA	0.632589939817184	1	0.718520981364893	0.941654454133801	0.310446457810838	0.634039323982929	0.650270137783577	0.411264289647478	0.0106270543516774	0.0658848426396775	0.2390058481361
chr1	84037143	84037292	150	-	utr3	Pid1	0.85485619955723	NA	0.975788547733064	1	0.973140172580165	0.987249694905713	0.691954907698745	0.837868883312504	0.875724586808744	0.411264289647478	0.0106270543516774	0.0658848426396775	0.464460297161267
chr1	84037442	84037940	499	-	utr3	Pid1	0.547154295279283	0.87853688231996	0.676314499062299	1	0.617809553410135	0.903065566314038	0.333385440483676	0.647149852785826	0.746943610210207	0.411264289647478	0.0106270543516774	0.0658848426396775	0.335679320562729
chr1	84724579	84724728	150	-	utr3	Trip12	0.029714713895608	0.256638618730871	0.00830866058593959	1	0.00210422712804617	0.0529490625142699	0.266236881645586	0.612081775223679	-0.509273959924472	-0.157038593667961	0.00311037255956613	0.0261103063420739	-0.35223536625651
chr1	84793525	84793724	200	-	exon	Trip12	0.0227381162134521	0.221641798395755	0.0022150396863067	1	0.00912242504259256	0.130868607819977	0.119728584111944	0.546199557604802	-0.893203208874807	-0.157038593667961	0.00311037255956613	0.0261103063420739	-0.736164615206846
chr1	84793874	84794223	350	-	exon	Trip12	0.642384430805259	0.905454261364879	0.402717982241556	1	0.31391875354889	0.727140015862329	0.403693265608998	0.680490939962801	-0.340534464640694	-0.157038593667961	0.00311037255956613	0.0261103063420739	-0.183495870972733
chr1	84814941	84840250	25310	-	utr5	Trip12	0.000149064031155624	0.00993210360165146	0.000438176514492359	1	0.0243551707395487	0.22329311083537	0.0387238495979979	0.515543300361009	1.2213141701693	-0.157038593667961	0.00311037255956613	0.0261103063420739	1.37835276383727
chr1	86350412	86350926	515	-	utr3	Ncl	0.652751780848371	0.909591828840191	0.857809947374742	1	0.836391299164896	0.978499948322402	0.604941767599659	0.791103613043883	0.0994760099706968	0.081078086589673	0.150467016468661	0.394447123448736	0.0183979233810238
chr1	86356406	86357168	763	-	exon	Ncl	5.15838008370192e-06	0.000977351826483898	0.000233735546476731	1	0.0149560049909055	0.17291332361325	0.904778671111242	0.954584322245517	0.892197796402425	0.081078086589673	0.150467016468661	0.394447123448736	0.811119709812752
chr1	86358864	86358964	101	-	utr5	Ncl	0.253683766970176	NA	0.171297293409502	1	0.166039568109866	0.572435719281725	0.781517973721226	0.888012326529057	1.67186317762302	0.081078086589673	0.150467016468661	0.394447123448736	1.59078509103335
chr1	86543192	86543439	248	-	utr3	Pde6d	0.560756723760804	0.885609019874535	0.348300604708224	1	0.414504310076696	0.796119883801476	0.250804469144784	0.605457814163585	-0.440313748083394	0.017592510487823	0.913905392927806	0.967045384009638	-0.457906258571217
chr1	86582431	86582530	100	-	utr5	Pde6d	0.119514128377555	NA	0.0784719817563355	1	0.0296721819229677	0.248623949193216	0.341151946097553	0.650821080297749	1.43128633360627	0.017592510487823	0.913905392927806	0.967045384009638	1.41369382311844
chr1	87946266	87946366	101	-	utr3	Usp40	0.481104379836236	NA	0.349500701224759	1	0.31465334029845	0.727586564432129	1	1	-1.19947058104472	0.056214050811256	0.738140138133134	0.890497620294398	-1.25568463185598
chr1	88265015	88265115	101	-	utr3	Hjurp	0.668571714188604	0.913391830125778	0.863922865633917	1	0.976128408670472	0.987249694905713	0.790591259720976	0.892620403309722	-0.0682972517890172	-0.109411198623452	0.0845070354365349	0.272795341524981	0.0411139468344346
chr1	88265214	88265514	301	-	utr3	Hjurp	0.0781305544387092	0.423835217868079	0.128973268112811	1	0.0844100642669358	0.422179423519697	0.835654613702609	0.917817471160394	0.523834825873857	-0.109411198623452	0.0845070354365349	0.272795341524981	0.633246024497309
chr1	88265963	88266412	450	-	utr3	Hjurp	0.763189121210672	0.942051425570534	0.868411401569922	1	0.849618924576419	0.980896370724143	0.534063881465609	0.752021367435861	-0.0608802370798178	-0.109411198623452	0.0845070354365349	0.272795341524981	0.0485309615436341
chr1	88700323	88701178	856	-	utr3	Arl4c	0.0208310744201361	0.212460050841463	0.0286350625092881	1	0.00121152731306786	0.0361035139294222	0.4119446178205	0.683893036193927	1.94644170102547	1.37517409566459	3.71955270558823e-26	2.03206603411696e-23	0.571267605360888
chr1	89928203	89928599	397	-	utr3	Gbx2	0.146945519046594	0.564952873798032	0.0410482631428772	1	0.0236151771669119	0.221116893027058	0.220406589031007	0.59134844830337	0.116122186119048	0.396255854384333	0.0297775895832844	0.13656894510695	-0.280133668265285
chr1	89928846	89928995	150	-	exon	Gbx2	0.410708506329456	NA	0.266607667381559	1	0.00473521896335846	0.0881976224586029	0.261339232682915	0.610818405717255	1.6392854001552	0.396255854384333	0.0297775895832844	0.13656894510695	1.24302954577087
chr1	89930635	89930783	149	-	utr5	Gbx2	0.731043281966775	NA	0.572901177697894	1	0.504482564848662	0.844050377549598	0.576314961570989	0.773476724187687	-0.0989286139577789	0.396255854384333	0.0297775895832844	0.13656894510695	-0.495184468342112
chr1	90958133	90958233	101	-	utr3	Rab17	0.903265527646334	NA	0.968839213612	1	0.915407016609836	0.987249694905713	0.669260296708399	0.827019408855259	0.686547121291731	-0.57819314914549	0.222698585060555	0.492140190750227	1.26474027043722
chr1	90958332	90958481	150	-	utr3	Rab17	0.926331013397667	NA	0.978467766216158	1	0.928642667766816	0.987249694905713	0.44395662497736	0.70206232467804	-0.559178435020381	-0.57819314914549	0.222698585060555	0.492140190750227	0.0190147141251089
chr1	91411581	91411727	147	-	utr3	Hes6	0.970218861007971	NA	0.76762443993732	1	0.644477473850761	0.913670371516147	0.441997309848801	0.701389126648079	-0.392729703987591	0.0367045773289127	0.850397311716713	0.939642209476412	-0.429434281316504
chr1	91411825	91412167	343	-	utr3	Hes6	0.558229490021656	NA	0.340176701604983	1	0.435136348859572	0.807492740306015	0.295368096056367	0.626696280353021	-0.166017077301389	0.0367045773289127	0.850397311716713	0.939642209476412	-0.202721654630301
chr1	91932520	91932969	450	-	utr3	Hdac4	0.114217750472529	0.502374850808894	0.155966997672996	1	0.0919239736612783	0.436311709553812	0.900840542378634	0.952930939030773	0.29939997974928	-0.0529982841515822	0.627542141010898	0.832941745571123	0.352398263900862
chr1	91933069	91933168	100	-	utr3	Hdac4	0.504280805199103	NA	0.329393921135489	1	0.482699228698487	0.832393318776701	0.100928083482097	0.536890431808237	-1.35682840845065	-0.0529982841515822	0.627542141010898	0.832941745571123	-1.30383012429907
chr1	93301448	93301697	250	-	utr3	Mterf4	0.984180030259572	0.997173048707184	0.700304383963102	1	0.679786526682134	0.927547027023699	0.317029925297869	0.637291450538077	0.473386190255204	0.37873833061496	0.00966494633337619	0.0613400729652658	0.0946478596402442
chr1	93320929	93321078	150	-	exon	Pask	0.907154647336555	NA	0.907688680892904	1	0.91607956093299	0.987249694905713	0.719428957017507	0.854539338789467	0.158626063494744	0.0284897810835609	0.780621796682135	0.909842043065982	0.130136282411183
chr1	93321427	93321626	200	-	exon	Pask	0.84586133691112	NA	0.991534674590013	1	0.975821550332696	0.987249694905713	0.543575498418141	0.757253948605459	0.114859998543762	0.0284897810835609	0.780621796682135	0.909842043065982	0.0863702174602007
chr1	93321974	93322123	150	-	exon	Pask	0.701758607740624	NA	0.492694795698091	1	0.606608714063633	0.896793551527073	0.473182647680824	0.718178381193406	-0.320722362710886	0.0284897810835609	0.780621796682135	0.909842043065982	-0.349212143794447
chr1	93622334	93622433	100	-	utr3	Stk25	0.79370797829546	0.950806547033774	0.970087462882074	1	0.846777443995036	0.980109025612157	0.724899356630701	0.85758212704251	0.230233239466397	0.111220643520265	0.254078084215437	0.531099396860999	0.119012595946131
chr1	93750149	93750298	150	-	exon	Thap4	0.578579541400536	0.887808557217007	0.442514358718201	1	0.403640201421183	0.789672196391718	0.400843453189121	0.679584139031997	-0.123229543768894	0.0846111314613758	0.544888792094948	0.782307486853022	-0.20784067523027
chr1	93750647	93750895	249	-	exon	Thap4	0.165795724034186	0.592227408725078	0.0488908273832931	1	0.106068144535872	0.470892976647406	0.0148772100801909	0.515543300361009	-0.33787034572834	0.0846111314613758	0.544888792094948	0.782307486853022	-0.422481477189716
chr1	97645442	97646192	751	-	utr3	D1Ertd622e	0.581777601455377	0.888926774866914	0.427445647498832	1	0.273356356412716	0.696040445927233	0.114827671083008	0.544797427364808	0.242536375927017	0.455895090655365	0.00449608228189505	0.0348651393416973	-0.213358714728348
chr1	97707596	97707746	151	-	utr3	Ppip5k2	0.182542852916812	0.616577892609821	0.0661822104727833	1	0.118687718577126	0.496612907972958	0.0141915767101601	0.515543300361009	-0.0974754679145498	0.277899259215928	0.000500860939491532	0.00629904117087969	-0.375374727130478
chr1	97761429	97761579	151	-	utr5	Ppip5k2	0.171084316343522	NA	0.116124194678708	1	0.17921597340996	0.590162161258873	0.97748472320262	0.995422288378099	0.543569958393868	0.277899259215928	0.000500860939491532	0.00629904117087969	0.26567069917794
chr1	106724657	106724907	251	-	utr3	Kdsr	0.154578751473761	0.577466204723925	0.0386409607110492	1	0.0503573373845276	0.330098196270994	0.102597121569351	0.537221013590067	-0.545355883648071	-0.049627786785227	0.647805416199589	0.843765627928094	-0.495728096862844
chr1	111859099	111859248	150	-	utr3	Dsel	0.0962811951798932	NA	0.0727117886135061	1	0.0285803024279376	0.244045969412029	0.458297468825839	0.71009337956041	1.08846107914085	0.155039370485208	0.427521518445804	0.698081260162738	0.933421708655642
chr1	111859844	111859944	101	-	exon	Dsel	0.842571855833931	NA	0.937823143884996	1	0.951398590521528	0.987249694905713	0.381553921940718	0.671351480881779	0.647810677863782	0.155039370485208	0.427521518445804	0.698081260162738	0.492771307378574
chr1	111860043	111860143	101	-	exon	Dsel	0.995913524400354	NA	0.921942827036042	1	0.903838296048372	0.987249694905713	0.5285438486627	0.748596542640905	0.488234578419718	0.155039370485208	0.427521518445804	0.698081260162738	0.33319520793451
chr1	111861136	111861235	100	-	exon	Dsel	0.720010529601641	NA	0.51766534661843	1	0.781255831653606	0.962757511714383	0.283141267323758	0.618897843336445	-0.367803306399888	0.155039370485208	0.427521518445804	0.698081260162738	-0.522842676885096
chr1	118834232	118835127	896	-	utr3	Gli2	0.849759183280889	0.963010955242821	0.860412478860122	1	0.603821350785405	0.896154927878575	0.30209550918376	0.631301731162859	-0.747344721923299	-0.712765321716444	1.0390893429173e-09	6.33566171676984e-08	-0.0345794002068556
chr1	118835376	118835575	200	-	utr3	Gli2	0.523621231056823	NA	0.59585127558447	1	0.387350256254912	0.779650355786541	0.113748114491556	0.544535854795248	-0.354695324138773	-0.712765321716444	1.0390893429173e-09	6.33566171676984e-08	0.35806999757767
chr1	118835874	118836272	399	-	exon	Gli2	0.45238077165193	0.828135452453397	0.567010575876522	1	0.455137572409719	0.819958772493085	0.131903486196327	0.549930167634169	-0.221196083411273	-0.712765321716444	1.0390893429173e-09	6.33566171676984e-08	0.491569238305171
chr1	119416603	119416702	100	-	utr3	Inhbb	0.192016994812204	NA	0.131661059835337	1	0.136735490772673	0.523909084985964	0.481739751232967	0.723264016368898	-0.286322576181013	-1.47805039248323	2.49910943572677e-17	5.40486859729537e-15	1.19172781630222
chr1	119416850	119417147	298	-	utr3	Inhbb	0.750422400024868	0.94058583517036	0.909100185097391	1	0.814355214716378	0.973411857394564	0.183951188772691	0.57087534015654	-1.12373116258061	-1.47805039248323	2.49910943572677e-17	5.40486859729537e-15	0.354319229902623
chr1	119471450	119471749	300	-	utr3	Ralb	0.28631375713992	0.714912930526313	0.356624584376293	1	0.281315557653125	0.702718101599531	0.505597130657122	0.736974914155996	0.243791537563923	0.0980230419783707	0.330142462739586	0.611235699620071	0.145768495585552
chr1	119548726	119548976	251	-	utr3	Epb41l5	0.229865221358407	NA	0.0646161999870075	1	0.0695695286376593	0.38698050304698	0.141106502329658	0.553843680543278	-0.772794428896043	0.113180265042062	0.345298087973446	0.626066826007982	-0.885974693938105
chr1	119659598	119659798	201	-	utr3	Ptpn4	0.365078604755163	NA	0.378319182396118	1	0.36930913126338	0.766867817238269	0.794882596929943	0.894795146197124	0.0703632171836714	-0.0582678538658472	0.590784915728191	0.811019429558765	0.128631071049519
chr1	119909635	119910083	449	-	utr3	Tmem177	0.059799119694433	NA	0.0119123991380723	1	0.0587983658991444	0.353777282299707	0.0120195536475058	0.515543300361009	-0.827172828126886	0.0533154783342351	0.773065471462899	0.905922736806121	-0.880488306461121
chr1	121553885	121553984	100	-	utr3	Ddx18	0.0508276941401274	0.349001483093536	0.00792054629501258	1	0.00807857769345286	0.122279284882735	0.0657520364572258	0.518356179359786	-0.338379558494206	0.190763997373939	0.0261663449130817	0.125264612275804	-0.529143555868145
chr1	125435326	125435677	352	-	utr5	Actr3	5.29755340366546e-05	0.0055377700493834	1.86923765906565e-06	0.0247131910905069	3.93793644362822e-05	0.0035524472910853	0.152120782340246	0.555689178909543	1.57152307822148	-0.0535079829741143	0.496570301430335	0.750321625947065	1.6250310611956
chr1	127976378	127976478	101	-	exon	Zranb3	0.46758444995262	NA	0.509382790053896	1	0.561129459852971	0.876263218053502	0.501184728701876	0.73485756899168	0.314949447540503	0.213692435906783	0.0455717464957148	0.182922751317855	0.10125701163372
chr1	128102299	128102448	150	-	utr5	Zranb3	0.129717053588021	NA	0.143429071254512	1	0.0101316601940088	0.137378267722649	0.160747009342248	0.560156795156323	1.52979640408338	0.213692435906783	0.0455717464957148	0.182922751317855	1.3161039681766
chr1	128331739	128331888	150	-	utr3	Mcm6	1.2729883100713e-07	9.64766015495285e-05	2.08889189584784e-10	2.76987065389424e-06	1.02124935261194e-06	0.000178194574539302	0.0546146675142682	0.516654972750793	-1.5878533322709	-0.0555940658677311	0.343602912430795	0.625130039862979	-1.53225926640317
chr1	128588736	128588834	99	-	utr3	Cxcr4	0.17763186885625	NA	0.12371568432787	1	0.126253483612429	0.50617080445051	0.872319075331002	0.937249338264458	0.158861948958346	-0.557686078841848	0.084416547297486	0.272572547525258	0.716548027800194
chr1	130690672	130690821	150	-	utr3	Pfkfb2	0.576140980832637	NA	0.643744108730267	1	0.747912377175732	0.953327988354745	0.835764261246984	0.917817471160394	0.303649253939172	0.0767572157793026	0.746195724223139	0.894465613607129	0.22689203815987
chr1	131128448	131128646	199	-	utr3	Dyrk3	0.502409155782358	0.853534226793575	0.696357368294085	1	0.552442133361799	0.871732598129158	0.694762835825423	0.839551143140755	-0.00225694035158839	-0.23125212566443	0.0280991141907583	0.131295826759281	0.228995185312842
chr1	131128746	131129242	497	-	exon	Dyrk3	0.313364180683278	0.743029733078886	0.136258294723053	1	0.119785080958295	0.49779691588466	0.19787290285112	0.576726804210961	-0.440057803945476	-0.23125212566443	0.0280991141907583	0.131295826759281	-0.208805678281046
chr1	131129490	131129788	299	-	exon	Dyrk3	0.693394443269248	0.922143125584876	0.403470688553801	1	0.604433532645841	0.896289393106745	0.318546803659802	0.637911257276152	-0.296089118671093	-0.23125212566443	0.0280991141907583	0.131295826759281	-0.0648369930066622
chr1	131254991	131255090	100	-	utr3	Ikbke	0.444216338359645	NA	0.145924104510273	1	0.721725314048193	0.94172974412999	0.540587647151008	0.755867323148175	0.44580818743335	1.52788458104737	0.0510039714769019	NA	-1.08207639361402
chr1	131286646	131286896	251	-	utr3	Srgap2	0.371357395274198	0.766939169231453	0.159738136418648	1	0.154578880456324	0.557071748936769	0.399035377767115	0.678520348081095	-0.187981863915508	-0.119742670658185	0.17835009744864	0.432798762186565	-0.0682391932573236
chr1	131289338	131289637	300	-	utr3	Srgap2	0.998397110157132	NA	0.792667790947387	1	0.669515443093779	0.923395142055808	0.637657697290891	0.808056850802516	0.119814153957202	-0.119742670658185	0.17835009744864	0.432798762186565	0.239556824615386
chr1	132360295	132360595	301	-	exon	Tmcc2	0.664951845289101	NA	0.517377031660499	1	0.512886271740954	0.848158729212718	0.239789784864169	0.602882519813588	-0.235447706058607	-0.139858851196595	0.48955286349049	0.74575434275664	-0.0955888548620123
chr1	132391131	132391281	151	-	utr5	Tmcc2	0.11178344610139	NA	0.0627885975184597	1	0.0349288038406178	0.271030349754495	0.31421368832602	0.636324650938781	1.51785989540142	-0.139858851196595	0.48955286349049	0.74575434275664	1.65771874659802
chr1	132514312	132514411	100	-	utr3	Cntn2	0.266455934499291	NA	0.0821245569618259	1	0.418677124929281	0.79668207112745	0.0466548886023732	0.515543300361009	-3.05830631504746	-1.03511792903597	0.000420014186714562	0.00548427701926147	-2.02318838601149
chr1	132515158	132515307	150	-	utr3	Cntn2	0.389898415984356	NA	0.283568781360766	1	0.381714191559414	0.774801211235551	0.0497196560246929	0.515635107746985	-2.01673663720151	-1.03511792903597	0.000420014186714562	0.00548427701926147	-0.981618708165535
chr1	132564740	132564840	101	-	utr3	Nfasc	0.969180270463297	NA	0.993628000264924	1	0.873836344856694	0.986807083100939	0.173595711661556	0.566236781205791	-1.37461761227145	0.110578268241209	0.557033544020006	0.789371668834326	-1.48519588051266
chr1	132569638	132569738	101	-	utr3	Nfasc	0.197012030817978	NA	0.121371791911969	1	0.173582247317302	0.582190742973953	0.654686745625335	0.817233911268594	0.63584443214062	0.110578268241209	0.557033544020006	0.789371668834326	0.525266163899411
chr1	132991745	132992145	401	-	utr3	Mdm4	0.197368104461359	0.632653538686968	0.328530963553833	1	0.115534294667411	0.489960339569071	0.279776828039799	0.617357850753206	0.269930632025833	-0.116059301992535	0.0728561293898126	0.249817551264132	0.385989934018368
chr1	133383244	133383740	497	-	utr3	Sox13	0.146109873119806	0.563986441906305	0.0600171243031758	1	0.0249084302716952	0.225622058629064	0.161355874840491	0.560630769566958	-0.442728090812659	0.392694275630424	0.00651543092263648	0.0458936335953425	-0.835422366443083
chr1	133619990	133620388	399	-	utr3	Gm38394	0.399047419278247	0.793774443269032	0.677178858464358	1	0.62233718172151	0.905029842645173	0.262743010333792	0.610818405717255	0.17618963910639	0.159451645370044	0.574938787107417	0.801613344819529	0.0167379937363454
chr1	133620537	133620687	151	-	utr3	Gm38394	0.672787962560053	0.916037147316775	0.956591179400341	1	0.897171370324256	0.987249694905713	0.412608893481396	0.684328267528984	-0.109409765443642	0.159451645370044	0.574938787107417	0.801613344819529	-0.268861410813687
chr1	133621158	133621682	525	-	utr3	Gm38394	5.5553349986345e-06	0.00102066654838548	6.23132192989896e-05	0.817861003299239	1.90914702391923e-10	1.01268794736772e-07	0.306080726424836	0.632413666863984	1.14574982076859	0.159451645370044	0.574938787107417	0.801613344819529	0.986298175398545
chr1	133625912	133627071	1160	-	utr3	Gm38394	0.102259076391705	0.478077244607588	0.0406464754796016	1	0.0348789098975354	0.270908190426359	0.238181551521703	0.601873657189548	-0.651023173038683	0.159451645370044	0.574938787107417	0.801613344819529	-0.810474818408727
chr1	133656325	133656424	100	-	utr3	Zbed6	0.889362804191972	NA	0.983963604099892	1	0.850649412304573	0.980896370724143	0.196104809402663	0.576395569304051	0.251276521489944	NA	NA	NA	NA
chr1	133656672	133656821	150	-	exon	Zbed6	0.459380199781144	NA	0.544388896913002	1	0.602249844342721	0.895356326795979	0.358310589028109	0.659579922592618	0.0344634798513064	NA	NA	NA	NA
chr1	133657168	133657535	368	-	utr5	Zc3h11a	0.032498443097754	0.271028969053209	0.0230857165860527	1	0.0557432034891	0.34411028628365	0.79102036624334	0.892908602820311	0.633496841255637	0.063421523652221	0.684468467195255	0.864638394834701	0.570075317603416
chr1	133658010	133658159	150	-	exon	Zbed6	0.348361331650552	0.756288132421544	0.400301732711901	1	0.288311218905934	0.709106342551263	0.867323309931897	0.934589103263811	0.117378459235664	NA	NA	NA	NA
chr1	133659349	133659596	248	-	exon	Zbed6	0.439012433782865	NA	0.454466706632833	1	0.348326909022524	0.750967662571911	0.389210519035159	0.674799050582315	0.0845974359720769	NA	NA	NA	NA
chr1	133659775	133659874	100	-	utr5	Zbed6	0.430506189395129	NA	0.418329396172308	1	0.391364189040215	0.783378190318836	0.573291790717415	0.772484915197103	0.183823575267185	NA	NA	NA	NA
chr1	133706655	133706755	101	-	utr3	Atp2b4	0.61749058191194	NA	0.572976271146659	1	0.474380200894264	0.829821805048333	0.0945263344241678	0.530973186990842	1.2529434301943	0.240818373476433	0.190939141183071	0.450794605061086	1.01212505671786
chr1	134076566	134076715	150	-	utr3	Btg2	0.357686890806866	0.758398016667613	0.163956158117514	1	0.289071079099559	0.709451826646447	0.0176098039252884	0.515543300361009	-0.0541916328166686	0.392215207849114	0.000165131496810182	0.00252439819206505	-0.446406840665783
chr1	134076965	134077413	449	-	utr3	Btg2	0.0589010392091551	0.373274021317295	0.083296796413639	1	0.0165991695205683	0.185287531155098	0.712159510704177	0.850551246327736	0.952100339010229	0.392215207849114	0.000165131496810182	0.00252439819206505	0.559885131161115
chr1	134298276	134298426	151	-	utr3	Ppfia4	0.84237467262255	NA	0.897877339996764	1	0.604800061680861	0.896296294556373	0.644915574928211	0.812068287313478	-0.00155659155168737	-0.508594851883238	0.00145656632311672	0.0146063016454685	0.507038260331551
chr1	135253723	135254264	542	-	utr3	Elf3	0.931732669549426	0.98270453382139	0.620038226788991	1	0.332639685890989	0.740123301107451	0.575427175275737	0.773274871448177	-0.881669354789318	-0.755542532669004	8.53911753700777e-09	4.28776718089897e-07	-0.126126822120314
chr1	135301656	135301806	151	-	utr3	Timm17a	0.00548182130345301	0.0983321969314663	0.000509311102663474	1	0.00140056751913462	0.0406409756482368	0.0585789872787038	0.516654972750793	-0.432763604221959	0.29494986334076	0.00108322317979221	0.0114567560330861	-0.727713467562719
chr1	135371156	135371254	99	-	utr3	Shisa4	0.970866765491638	NA	0.91430341342541	1	0.948407094960199	0.987249694905713	0.361496376190623	0.661433405478563	0.636277258943719	0.673721438016669	0.0356424314092408	0.154052002590953	-0.0374441790729505
chr1	135383110	135383310	201	-	utr3	Ipo9	0.576243947432489	NA	0.375007529032612	1	0.318007366661786	0.729980212792442	0.065240177691229	0.517080970991416	-0.425161559409807	0.089511934727741	0.174905387902254	0.427880671318105	-0.514673494137548
chr1	135385006	135385405	400	-	utr3	Ipo9	0.354355509603631	0.757284477105372	0.600147517154841	1	0.494198642739888	0.838270360104199	0.398783532367966	0.678385204047838	0.38921724243434	0.089511934727741	0.174905387902254	0.427880671318105	0.299705307706599
chr1	135438519	135438719	201	-	utr3	Nav1	0.31894445889737	NA	0.319813664358458	1	0.239139426045291	0.660482977363325	0.945087479275892	0.977126273886885	0.686340038977856	-0.0264820607273074	0.803512400320325	0.919742906769611	0.712822099705164
chr1	135440763	135440863	101	-	utr3	Nav1	0.134312589945094	NA	0.0987718648643126	1	0.0704238381608225	0.388725255595144	0.241322484296757	0.603442705359706	1.46789202250098	-0.0264820607273074	0.803512400320325	0.919742906769611	1.49437408322829
chr1	135440962	135441561	600	-	utr3	Nav1	0.513600021089931	0.859569736278626	0.261320000604341	1	0.342908161540676	0.746928895262025	0.120372521894793	0.546252102685993	-0.376358489657131	-0.0264820607273074	0.803512400320325	0.919742906769611	-0.349876428929824
chr1	135470522	135470721	200	-	exon	Nav1	0.587468713919249	NA	0.594080182179605	1	0.700153726378758	0.933608704425209	0.495826629849936	0.730983773360243	0.266285191128152	-0.0264820607273074	0.803512400320325	0.919742906769611	0.29276725185546
chr1	136215813	136215963	151	-	exon	Inava	0.68024595783045	NA	0.725945229677146	1	0.68081298033737	0.927904958473214	0.573904845032928	0.772666179279427	0.727494470805874	0.517618030843628	0.00582354674402535	0.0423299635071305	0.209876439962245
chr1	136270471	136271071	601	-	utr3	Camsap2	0.892586730510886	0.974363695527575	0.817766042206726	1	0.711890008297306	0.939294123181371	0.369651985260273	0.666405568566108	0.0985189041190432	-0.0441152482679352	0.659155236109108	0.850425626427091	0.142634152386978
chr1	136276676	136277261	586	-	exon	Camsap2	0.000926266141828006	NA	0.000106475148476256	1	3.92090832533245e-05	0.0035524472910853	0.0274499505916347	0.515543300361009	1.93146986347989	-0.0441152482679352	0.659155236109108	0.850425626427091	1.97558511174783
chr1	136280386	136280685	300	-	exon	Camsap2	0.731613822968215	0.933650727984906	0.882600021015506	1	0.8688206533294	0.986717285733957	0.44565561611073	0.703027584995248	0.0860040010231547	-0.0441152482679352	0.659155236109108	0.850425626427091	0.13011924929109
chr1	136280785	136280885	101	-	exon	Camsap2	0.65857495951974	NA	0.52938759245967	1	0.5329695536762	0.861705590258485	0.208186368704362	0.582291762946981	0.0537464793251745	-0.0441152482679352	0.659155236109108	0.850425626427091	0.0978617275931097
chr1	136281235	136281335	101	-	exon	Camsap2	0.422148226327321	NA	0.329973398419306	1	0.350330632043427	0.751210189653685	0.674372049993408	0.830058495993573	0.00436640662067454	-0.0441152482679352	0.659155236109108	0.850425626427091	0.0484816548886098
chr1	136413326	136413526	201	-	exon	9230116N13Rik	0.184775880102149	NA	0.0639989632760822	1	0.2726054055117	0.694928927814428	0.0215000154352208	0.515543300361009	-1.89828490932598	-0.292317731768834	0.50617852024567	0.757963625645802	-1.60596717755715
chr1	136845070	136845570	501	-	utr3	Nr5a2	0.865794588357633	0.967793618955076	0.501841126468935	1	0.356021998765354	0.75541978469697	0.502830492168399	0.735447818441715	0.0190123314336254	0.170210889951841	0.0457390738391245	0.18303670392463	-0.151198558518216
chr1	136940724	136940974	251	-	exon	Nr5a2	0.308357198021453	0.736459523838343	0.382682463257463	1	0.22797956581748	0.649270165739706	0.584834215488093	0.778565243041665	0.554558544998308	0.170210889951841	0.0457390738391245	0.18303670392463	0.384347655046467
chr1	143702693	143702843	151	-	utr5	Cdc73	0.006002708502266	NA	0.000138499826031635	1	0.000953809133509908	0.0307001527171721	0.021760795237812	0.515543300361009	3.34037783417156	0.0623748606041962	0.384775028117701	0.661671439114558	3.27800297356736
chr1	143757433	143757683	251	-	utr3	Trove2	0.528721911520063	NA	0.417185800589899	1	0.266748733436409	0.689530505936849	0.23927746091275	0.602646594015533	-0.548134079239023	0.194538732950294	0.0193850534236148	0.101053839564783	-0.742672812189316
chr1	143766810	143770824	4015	-	exon	Trove2	0.711960674353696	0.929935852386642	0.861529803137258	1	0.763802180870403	0.957829823666476	0.0681655518192189	0.518362439854646	0.274049376319311	0.194538732950294	0.0193850534236148	0.101053839564783	0.0795106433690172
chr1	150361755	150361905	151	-	utr3	Odr4	0.284690294815686	NA	0.10399128893197	1	0.15423577046136	0.556703806177311	0.0523062462074675	0.516654972750793	-0.479220201841101	0.150354880880941	0.269044498652074	0.548449218297019	-0.629575082722041
chr1	151344032	151344382	351	-	exon	Gm10138	0.421366085114624	NA	0.324928101857485	1	0.334643243329526	0.741149417291575	0.964348481057921	0.98913465325549	1.78941840718393	0.68603534328386	0.263268094358024	0.542578349379969	1.10338306390007
chr1	151411074	151411423	350	-	exon	Swt1	0.904374159389896	0.976801205622332	0.835377624763825	1	0.933586956030873	0.987249694905713	0.549332089700002	0.760441655953567	0.154455747140556	0.192043864538952	0.0347400607904998	0.151516110535341	-0.0375881173983959
chr1	151500756	151500856	101	-	utr5	Rnf2	0.021118323015536	NA	0.011657171406137	1	0.00711516792904031	0.111996282642282	0.28041728203765	0.617905700559123	2.4068550841325	0.0691569583133554	0.383004943151368	0.659990097597955	2.33769812581915
chr1	151891272	151891372	101	-	utr3	1700025G04Rik	0.246394959606736	NA	0.155208639874507	1	0.170908916715602	0.578673763020401	0.638162293799096	0.808168290142023	1.78811172827087	0.316319854396862	0.0663656536719522	0.235310502940336	1.47179187387401
chr1	151893070	151893270	201	-	utr3	1700025G04Rik	0.331492486310813	NA	0.359032302875955	1	0.387989802334714	0.780425278966185	0.520340791386247	0.743852175204853	0.878590495028522	0.316319854396862	0.0663656536719522	0.235310502940336	0.56227064063166
chr1	152844182	152844282	101	-	exon	Smg7	0.633333215183863	0.902231974544117	0.420354146632131	1	0.458246852122335	0.821301730773656	0.058500948531244	0.516654972750793	-0.192674147228123	-0.0493016681797114	0.485557809991357	0.743636305097775	-0.143372479048412
chr1	152848597	152848747	151	-	exon	Smg7	0.389931903429091	NA	0.179908464885557	1	0.214425161469437	0.633551704700875	0.393329215993915	0.676618079342061	-0.940346581143328	-0.0493016681797114	0.485557809991357	0.743636305097775	-0.891044912963617
chr1	153123705	153124004	300	-	utr3	Lamc2	0.0566312526642379	NA	0.00925604504535628	1	0.0240809475663388	0.222351797965377	0.0988851356919842	0.536295615128452	-0.44390046435577	0.706395449448361	1.06860149413532e-08	5.24998532622311e-07	-1.15029591380413
chr1	153219570	153219669	100	-	utr3	Lamc1	0.010730637908723	0.146672232139562	0.000873895979736497	1	0.00262098139626089	0.059822434244089	0.0399460484168589	0.515543300361009	-0.960243744106634	-0.0122057866685773	0.839177224516824	0.93538479545086	-0.948037957438057
chr1	153221064	153221264	201	-	utr3	Lamc1	0.833458579473991	0.961455900660748	0.880239846969901	1	0.948663232753836	0.987249694905713	0.0248594283160418	0.515543300361009	0.277839301353916	-0.0122057866685773	0.839177224516824	0.93538479545086	0.290045088022494
chr1	153221463	153221613	151	-	utr3	Lamc1	0.892416649489897	0.974363695527575	0.594260153791269	1	0.394541687965757	0.785503351550694	0.16652417543963	0.563111651028658	-0.0276637138151156	-0.0122057866685773	0.839177224516824	0.93538479545086	-0.0154579271465383
chr1	153223741	153226466	2726	-	exon	Lamc1	0.564720125340974	0.885609019874535	0.711731569508022	1	0.800024225127332	0.96913593790467	0.127420147022953	0.549647872002029	0.412467609587441	-0.0122057866685773	0.839177224516824	0.93538479545086	0.424673396256018
chr1	153456007	153456703	697	-	utr3	Dhx9	0.000522009593753802	0.0216776997734884	0.00208828097229302	1	0.00116527736738327	0.035040233943015	0.310972545389366	0.634306213733345	0.671608715158979	-0.0973281291364591	0.0793684706856237	0.262985884794875	0.768936844295438
chr1	153899980	153900079	100	-	utr5	Teddm2	0.0217534933153322	0.217284069144744	0.0162546672697043	1	0.00227179300139969	0.054874766833445	0.190105366854273	0.575593280495413	1.59170031601892	0.41924526044148	0.647801684582696	NA	1.17245505557744
chr1	155097651	155098644	994	-	utr3	Ier5	0.204235701295584	0.641796379854862	0.232442577627038	1	0.107441004191748	0.473440840173599	0.325470135783479	0.642785033301744	0.598854282702121	0.0783043884655988	0.778758042554197	0.909095446831321	0.520549894236523
chr1	155225766	155225866	101	-	exon	BC034090	0.530946385704778	NA	0.236519927904284	1	0.712956426463006	0.93943910684876	0.900085788056162	0.952664416805433	-0.847116540477312	0.548211396101126	0.225901227019269	0.496517373451751	-1.39532793657844
chr1	155779725	155779824	100	-	exon	Qsox1	0.87132545006265	NA	0.87015063695865	1	0.718390617622544	0.941640602974455	0.651388326914128	0.815111178400045	-0.0772631429886617	-0.407204320871228	0.0813005466684648	0.26700755267664	0.329941177882567
chr1	155846910	155847409	500	-	utr3	Cep350	0.60945472116393	0.898003999408032	0.76534011240647	1	0.836046732699603	0.978409338603063	0.611471250311196	0.794391536181544	0.256614742774179	-0.218861448649838	0.0855817118994454	0.27464168729385	0.475476191424017
chr1	155848058	155848258	201	-	utr3	Cep350	0.31446730684277	NA	0.266676139705047	1	0.328181975917767	0.736881338070693	0.682919565726999	0.833586467061127	0.569792347953146	-0.218861448649838	0.0855817118994454	0.27464168729385	0.788653796602985
chr1	155848358	155848507	150	-	utr3	Cep350	0.777402405396628	NA	0.59158798633686	1	0.725987478935278	0.943949905052475	0.154966162301299	0.55827088278775	-0.103464283725133	-0.218861448649838	0.0855817118994454	0.27464168729385	0.115397164924705
chr1	155862330	155862580	251	-	exon	Cep350	0.872450413006095	NA	0.95408388412626	1	0.959117404174362	0.987249694905713	0.80293992509575	0.899973990242959	0.315928651673167	-0.218861448649838	0.0855817118994454	0.27464168729385	0.534790100323005
chr1	155953205	155953504	300	-	exon	Cep350	0.969025667888839	NA	0.841388347517934	1	0.684129892745107	0.928487003141221	0.263876873375448	0.611032604945498	-0.110652943685815	-0.218861448649838	0.0855817118994454	0.27464168729385	0.108208504964023
chr1	156006781	156007326	546	-	utr3	Tor1aip1	0.23232298936643	0.666307608575526	0.0912569589508738	1	0.154783927706093	0.557163318488191	0.132308931441167	0.549930167634169	-0.654170240360144	-0.0278071975013358	0.876680820098615	0.951804979404363	-0.626363042858808
chr1	156007475	156007673	199	-	utr3	Tor1aip1	0.398657423004152	NA	0.437247265627731	1	0.392518362215401	0.784328292354586	0.730687548736831	0.860998769996307	0.137010972818968	-0.0278071975013358	0.876680820098615	0.951804979404363	0.164818170320304
chr1	156301548	156301698	151	-	exon	Tdrd5	0.456956708737717	NA	0.421364386250196	1	0.369699566820319	0.766867817238269	0.88311106783185	0.944268146779573	0.458144582908282	0.403598097492246	0.0215932862255976	0.109351539958922	0.0545464854160367
chr1	156653817	156653916	100	-	utr3	Tor3a	0.923224708423246	NA	0.746750820071913	1	0.700563464110939	0.934061139913047	0.187424211750906	0.573268156517348	-0.35152729330752	0.175416105055283	0.250042485443824	0.526044403295094	-0.526943398362804
chr1	156655064	156655712	649	-	utr3	Tor3a	0.757415187442769	0.941597763424168	0.533435188196431	1	0.310567378871288	0.725928535868256	0.445860805186852	0.703027584995248	-0.13409506620588	0.175416105055283	0.250042485443824	0.526044403295094	-0.309511171261163
chr1	156680924	156681023	100	-	utr3	Fam20b	0.869263685522694	NA	0.934611210077995	1	0.615597956707012	0.901879721970522	0.492303323752916	0.729112658032457	0.301524389111592	0.110861086760875	0.384743049964842	0.661671439114558	0.190663302350718
chr1	156681272	156681571	300	-	utr3	Fam20b	0.765521158551512	NA	0.507729534324345	1	0.580718940602653	0.885673612433749	0.32773558243807	0.643452060184263	-0.179378198796635	0.110861086760875	0.384743049964842	0.661671439114558	-0.29023928555751
chr1	156705686	156705785	100	-	exon	Fam20b	0.87740668294629	NA	0.749022133976406	1	0.728712155290258	0.945358618240414	0.660489096199341	0.820863905633347	-0.194658352855329	0.110861086760875	0.384743049964842	0.661671439114558	-0.305519439616204
chr1	156808860	156809010	151	-	utr3	Ralgps2	0.348814428449058	0.756288132421544	0.172577694470252	1	0.107432292857552	0.473440840173599	0.0440071789517512	0.515543300361009	-0.689009373113334	-0.0751444627015314	0.393346845455283	0.668705853097448	-0.613864910411803
chr1	157140478	157140728	251	-	utr3	Rasal2	0.568151117254591	NA	0.409049324562731	1	0.448358025383046	0.816922434069703	0.388879962849935	0.674799050582315	-0.527608966163873	0.0460253342394915	0.72013477023121	0.884735152632713	-0.573634300403365
chr1	157157081	157157231	151	-	exon	Rasal2	0.624686239968556	NA	0.670044396251801	1	0.697476613733247	0.93200699060022	0.223160236213637	0.593252558976317	0.721817131844262	0.0460253342394915	0.72013477023121	0.884735152632713	0.67579179760477
chr1	157157531	157157631	101	-	exon	Rasal2	0.925512967360811	NA	0.966307081037636	1	0.927640332300448	0.987249694905713	0.60233508374253	0.789794386127254	0.129038087804136	0.0460253342394915	0.72013477023121	0.884735152632713	0.0830127535646444
chr1	160203462	160203611	150	-	utr3	Cacybp	0.609576976743305	0.898003999408032	0.943174815423944	1	0.931780638322238	0.987249694905713	0.147638445106025	0.555031587881685	0.19540241914581	0.148231641726645	0.0211477364769704	0.107855035400471	0.0471707774191651
chr1	160224020	160224270	251	-	utr3	Rabgap1l	0.397725553805092	NA	0.332659733907	1	0.359999402813662	0.758963815310751	0.598962338376787	0.788031769082907	1.40700874589984	0.482046089378096	0.00215895987610925	0.0197106109544787	0.924962656521745
chr1	161019390	161019639	250	-	utr3	Zbtb37	0.532751281905496	NA	0.553488851065129	1	0.552943491859661	0.871992346955757	0.710652297692	0.849822506923541	0.340093653299541	-0.00158363423890455	0.990971186031137	0.997397528283955	0.341677287538446
chr1	161019739	161019988	250	-	utr3	Zbtb37	0.70537891311266	NA	0.560647436883866	1	0.826713353490075	0.976141552901067	0.133948928182085	0.549930167634169	0.172266946260262	-0.00158363423890455	0.990971186031137	0.997397528283955	0.173850580499166
chr1	161031935	161032085	151	-	exon	Zbtb37	0.629739247430797	NA	0.636817685685658	1	0.778776124958108	0.961907110888356	0.938923642427369	0.973512424061818	-0.401707492944071	-0.00158363423890455	0.990971186031137	0.997397528283955	-0.400123858705167
chr1	161041500	161041650	151	-	utr3	Dars2	0.0525820585917039	0.355016727440424	0.0304006808762517	1	0.00977053458201608	0.134825243592212	0.234605498369194	0.600085475575932	-0.510924347716526	0.258773793633349	0.00550332591721759	0.0406454378587	-0.769698141349875
chr1	161070109	161070408	300	-	utr5	Dars2	0.215223440553142	0.64696414723399	0.255202477317504	1	0.240503136088055	0.662195095465431	0.704283864606045	0.846711103722805	0.4643945180412	0.258773793633349	0.00550332591721759	0.0406454378587	0.205620724407851
chr1	161109358	161109458	101	-	exon	Klhl20	0.85856776234818	NA	0.682588751150573	1	0.580577642815054	0.885673612433749	0.181838351745137	0.570138653206461	-0.160792651846813	-0.158481760063071	0.184791653147945	0.44193388175357	-0.00231089178374208
chr1	161818258	161818608	351	-	utr3	Suco	0.2831294161334	0.711992389057157	0.412293669571178	1	0.297961169081045	0.714218845742522	0.604944043089125	0.791103613043883	0.46345070797324	-0.0638197520670903	0.532730865142418	0.775034754028542	0.527270460040331
chr1	161834364	161834464	101	-	exon	Suco	0.960304836381564	NA	0.825475246375233	1	0.932953878169034	0.987249694905713	0.297651875445157	0.628223555701642	-0.0588408536291615	-0.0638197520670903	0.532730865142418	0.775034754028542	0.00497889843792886
chr1	161834613	161834913	301	-	exon	Suco	0.00273595140646853	0.062596503311014	0.000692770067303664	1	0.000301370352233029	0.0144276976208022	0.5562747799809	0.764150430542379	1.18802098245923	-0.0638197520670903	0.532730865142418	0.775034754028542	1.25184073452632
chr1	162533675	162533875	201	-	utr3	Mettl13	0.779267829199346	NA	0.552310198182914	1	0.75669575504146	0.955306779094136	0.274117643571357	0.615292107023333	-0.404164948823778	-0.112133989789642	0.419954271931202	0.691607538183769	-0.292030959034136
chr1	162534075	162534325	251	-	utr3	Mettl13	0.624806515717446	NA	0.496938599201701	1	0.573848670950301	0.88291068864972	0.280510890812105	0.617906650862142	-0.347436258961161	-0.112133989789642	0.419954271931202	0.691607538183769	-0.235302269171519
chr1	162546153	162546253	101	-	exon	Mettl13	0.515534434103729	NA	0.360408660819841	1	0.246398455285902	0.669070925312391	0.172839566854379	0.566236781205791	-0.411329707844133	-0.112133989789642	0.419954271931202	0.691607538183769	-0.299195718054492
chr1	162672074	162672224	151	-	utr3	Prrc2c	0.674997478395924	0.916780849353603	0.725358889041539	1	0.304018590348759	0.720221996631367	0.114846302643433	0.544797427364808	0.29302750227966	0.0482598213937891	0.485437942469166	0.743536101631027	0.244767680885871
chr1	162673224	162673573	350	-	utr3	Prrc2c	0.532711548370028	0.870884499413129	0.296833956577426	1	0.0596554930487632	0.356680209378625	0.534410507633513	0.75211020402624	-0.18855422957835	0.0482598213937891	0.485437942469166	0.743536101631027	-0.236814050972139
chr1	162697558	162698007	450	-	exon	Prrc2c	0.0932546305301074	0.457542412585581	0.138866616911101	1	0.126421717453581	0.506326851304559	0.930433664932769	0.969466705790189	0.833165338263871	0.0482598213937891	0.485437942469166	0.743536101631027	0.784905516870082
chr1	162705188	162705737	550	-	exon	Prrc2c	0.965549826481917	0.990616943735164	0.61549873132726	1	0.476649167545872	0.831034000897424	0.62989182071323	0.804144308222117	-0.112058058320079	0.0482598213937891	0.485437942469166	0.743536101631027	-0.160317879713868
chr1	162705837	162706237	401	-	exon	Prrc2c	0.143374595984899	0.56082591964932	0.212345662228681	1	0.292656490999627	0.711089276858748	0.779221293538883	0.887472970605177	0.337995217804319	0.0482598213937891	0.485437942469166	0.743536101631027	0.28973539641053
chr1	162706437	162706537	101	-	exon	Prrc2c	0.0897273287392441	0.449229392358412	0.109381562642753	1	0.109272005525935	0.47711669513167	0.424128688258977	0.691313603585942	0.63021372911674	0.0482598213937891	0.485437942469166	0.743536101631027	0.581953907722951
chr1	162709627	162710622	996	-	exon	Prrc2c	0.893571852705163	0.974586462124736	0.902203726679779	1	0.561633352707605	0.87683304570939	0.62467090994921	0.800942749848126	-0.162828927705083	0.0482598213937891	0.485437942469166	0.743536101631027	-0.211088749098872
chr1	163386237	163386335	99	-	utr3	Gorab	0.530999076416159	NA	0.349534336515222	1	0.335664037761161	0.741622401866594	0.0598288426034053	0.516654972750793	0.20611067564962	0.273458163132955	0.119576799059146	0.340139510548923	-0.0673474874833358
chr1	163994696	163994796	101	-	utr5	BC055324	0.696130819841166	NA	0.688352586760905	1	0.618772112574553	0.903080865828876	0.389215186701465	0.674799050582315	0.109669345098149	0.0276415170223316	0.744872541837826	0.894427605517871	0.0820278280758174
chr1	164302311	164302461	151	-	exon	Blzf1	0.514256975866232	NA	0.314508016793646	1	0.42672337475898	0.802289424431177	0.0171550983049675	0.515543300361009	-0.044914668469969	0.15796663663424	0.216612847095463	0.484523135543699	-0.202881305104209
chr1	164438152	164438301	150	-	utr3	Atp1b1	0.00038468285333719	0.0180024609932629	6.23163473448068e-06	0.0822638101298794	9.87330004416574e-05	0.00653526867510977	0.00992334417116347	0.515543300361009	-0.890729070231516	-0.0353360620410682	0.672284545102283	0.856775433144254	-0.855393008190448
chr1	165178600	165178749	150	-	utr3	Sft2d2	0.549262391470156	NA	0.588908543599937	1	0.711418169505974	0.939271133981521	0.745777742817635	0.868780162080397	0.769908112202781	-0.146313150209296	0.263108431179759	0.542434122109694	0.916221262412077
chr1	165178947	165179047	101	-	utr3	Sft2d2	0.270044826555028	NA	0.106864853928084	1	0.106228803514397	0.470955339542261	0.0929852978663779	0.530973186990842	-0.974675594227611	-0.146313150209296	0.263108431179759	0.542434122109694	-0.828362444018315
chr1	165214027	165214127	101	-	utr3	Tiprl	0.523586911546738	NA	0.277689538641111	1	0.535689038223965	0.862645729942291	0.0986210925699325	0.536094070841398	-2.46765053913186	-0.0805129870394565	0.40355530969523	0.677286608480886	-2.3871375520924
chr1	165215619	165215768	150	-	utr3	Tiprl	0.463958608595089	0.835009305964935	0.210709971458392	1	0.237849572511276	0.658618329728969	0.0647223672832606	0.516654972750793	-0.399535774443537	-0.0805129870394565	0.40355530969523	0.677286608480886	-0.31902278740408
chr1	165592490	165592590	101	-	utr3	Mpzl1	0.0118489248579961	NA	0.00102478467603719	1	0.00937710273459138	0.132364106272956	0.00925372884913478	0.515543300361009	-1.40126476516722	0.0208175163843929	0.822616933087546	0.927851147013244	-1.42208228155161
chr1	165593390	165593590	201	-	utr3	Mpzl1	0.911993324798677	0.978657615620244	0.597087486465109	1	0.590895767033669	0.889781058691952	0.54846170590654	0.75972576574099	-0.0503931101774753	0.0208175163843929	0.822616933087546	0.927851147013244	-0.0712106265618682
chr1	165875352	165875601	250	-	utr3	Pou2f1	0.792467457419459	0.950806547033774	0.980503132459272	1	0.948884178788836	0.987249694905713	0.711635619612501	0.850309635996201	0.0177176052387011	-0.105745002115921	0.197936218929174	0.460782832475654	0.123462607354622
chr1	165875801	165875901	101	-	utr3	Pou2f1	0.00658886762082587	NA	0.000294352097568777	1	0.00756036542481067	0.116173819117514	0.00911385366593209	0.515543300361009	-4.46513024541117	-0.105745002115921	0.197936218929174	0.460782832475654	-4.35938524329525
chr1	166098398	166098598	201	-	utr3	Dusp27	0.893947682220507	NA	0.707389404700302	1	0.776035828516357	0.961770287972024	0.312303011222314	0.635385003503843	-0.60092777486661	-0.395372200297431	0.139352996287438	0.375031177003711	-0.205555574569179
chr1	167226061	167226359	299	-	utr3	Uck2	0.0484913332021992	0.340675496181847	0.0109670865438884	1	0.0189368816227978	0.196649950822179	0.259677565354121	0.610408608487151	-0.000236828323594479	0.222264944638189	0.000180287161373836	0.00272084204424734	-0.222501772961783
chr1	170709713	170709863	151	-	utr3	Atf6	0.523260800723672	NA	0.276720982753379	1	0.358138486267691	0.75729199600576	0.105244058716423	0.537985527051828	-0.850274846719706	-0.219480107313947	0.0250405049449414	0.121579529519378	-0.630794739405759
chr1	170960763	170960863	101	-	utr3	Fcgr2b	0.401488058874986	NA	0.259176841922155	1	0.305709292475866	0.722003563710691	0.05589181936025	0.516654972750793	-1.76652095860848	-1.11687094751324	0.00993034366718671	0.0625882020334269	-0.649650011095237
chr1	171219351	171219450	100	-	utr3	Tomm40l	0.293734477096577	NA	0.141881441498555	1	0.165077538813177	0.571639452225883	0.0555626781578112	0.516654972750793	-0.415116486130476	0.0114350682621999	0.964340598755384	0.987923724095653	-0.426551554392676
chr1	171222075	171222414	340	-	utr5	Tomm40l	0.0584422994577111	NA	0.0252091487312265	1	0.0318358526447723	0.257738242931822	0.269429093838759	0.613429739457737	1.4578329573165	0.0114350682621999	0.964340598755384	0.987923724095653	1.4463978890543
chr1	171276188	171276436	249	-	exon	Ppox	0.131409953856038	0.539180778089641	0.0460343552180543	1	0.183640687541248	0.596553737791534	0.0116871511626526	0.515543300361009	-0.539507467091675	-0.0478985849061015	0.769127066027634	0.904099962802773	-0.491608882185573
chr1	171286538	171286637	100	-	exon	Usp21	0.844030064000147	NA	0.683965061914734	1	0.791358455397973	0.966835596300976	0.629345924052908	0.803939153905274	-0.0420195926871507	0.0734746038449112	0.485986157528233	0.743838662590597	-0.115494196532062
chr1	171341087	171341385	299	-	utr3	Nit1	0.223280567236921	0.658120299196514	0.112263234392148	1	0.0976151322835865	0.451665830150956	0.120200741001233	0.546252102685993	-0.440051072662194	0.113125488153465	0.416279701003317	0.688573108429612	-0.553176560815658
chr1	171342133	171342481	349	-	utr3	Nit1	0.331122120232313	0.748345545439961	0.117962156978288	1	0.173634295186033	0.582190742973953	0.121695009205623	0.546871290067212	-0.0312897133645497	0.113125488153465	0.416279701003317	0.688573108429612	-0.144415201518014
chr1	171423757	171423852	96	-	exon	Gm26641	0.820827468128987	NA	0.688926710397562	1	0.795812801944738	0.968697955284395	0.326386967994842	0.642838366703478	0.669277983014521	0.00639145006233668	0.991346430427352	0.997481180696683	0.662886532952185
chr1	171503861	171504061	201	-	exon	B930036N10Rik	0.45534939227392	NA	0.281694203920891	1	0.278172718442178	0.699838440383555	0.0804018595412589	0.528791048342202	-0.459920064131499	1.57122789362264	0.123757119842407	NA	-2.03114795775413
chr1	172004554	172004804	251	-	utr3	Vangl2	0.506182824368389	0.855824446220173	0.307004075611211	1	0.374023495420602	0.769640681488531	0.0463711066985559	0.515543300361009	-0.0602229198087219	0.0958961223321255	0.392676287528859	0.668391417630753	-0.156119042140847
chr1	172066361	172066659	299	-	utr3	Ncstn	0.258818727004734	0.696501527665203	0.367269434824677	1	0.169030184085924	0.576071069325777	0.0945694911284762	0.530973186990842	0.401447084651026	0.0535749452480843	0.611405341836035	0.824178262810557	0.347872139402942
chr1	175686222	175686471	250	-	utr3	Chml	0.0714536885194406	NA	0.0478947154276452	1	0.0289415298548843	0.246019971733514	0.630178212854301	0.804355080077624	0.775685654986101	0.258206838210815	0.046757616484818	0.185267051334391	0.517478816775286
chr1	175686571	175686720	150	-	utr3	Chml	0.494997196841196	NA	0.475898424800112	1	0.480543281871013	0.832076713544089	0.988394191999098	0.999852960756925	1.11178236023113	0.258206838210815	0.046757616484818	0.185267051334391	0.853575522020317
chr1	175687717	175687816	100	-	utr3	Chml	0.149256936345649	NA	0.0532516851143566	1	0.0836925271689403	0.420539174165143	0.0405416664914789	0.515543300361009	-0.369529353215679	0.258206838210815	0.046757616484818	0.185267051334391	-0.627736191426494
chr1	175688165	175688265	101	-	utr3	Chml	0.828505487106629	NA	0.634430190051065	1	0.652407335900984	0.916889766604276	0.232589654527337	0.59811874071753	-0.12488082076284	0.258206838210815	0.046757616484818	0.185267051334391	-0.383087658973655
chr1	175688414	175688563	150	-	utr3	Chml	0.0833774130722946	NA	0.0484547538989371	1	0.0297617938653558	0.248690074636725	0.346037874753364	0.654106066149471	0.693895539495188	0.258206838210815	0.046757616484818	0.185267051334391	0.435688701284374
chr1	176755189	176755389	201	-	utr3	Cep170	0.543510504741609	NA	0.56986020531482	1	0.706902232618407	0.937188323511622	0.653232438402828	0.816469220520225	-0.10122126655118	-0.0924058816159386	0.459840416425022	0.723840203754902	-0.00881538493524117
chr1	176755589	176755689	101	-	utr3	Cep170	0.974942648914211	NA	0.898209726154493	1	0.902282423033593	0.987249694905713	0.240245023143118	0.602882519813588	0.146572032331063	-0.0924058816159386	0.459840416425022	0.723840203754902	0.238977913947001
chr1	176756689	176756789	101	-	utr3	Cep170	0.426574331665644	NA	0.317654755302284	1	0.42145511280311	0.797995025191359	0.977014371038315	0.99537148052847	1.18599707003343	-0.0924058816159386	0.459840416425022	0.723840203754902	1.27840295164937
chr1	176774476	176774726	251	-	utr3	Cep170	0.861724941444449	NA	0.943606165636329	1	0.897541346376133	0.987249694905713	0.316501551047476	0.636989388701468	0.0884072920682891	-0.0924058816159386	0.459840416425022	0.723840203754902	0.180813173684228
chr1	177764107	177764207	101	-	utr3	Adss	0.000756857129939996	0.0276435227640132	1.08106646587446e-05	0.142560234854865	0.00044407371573309	0.0184791395818864	0.0294816110851318	0.515543300361009	-0.899440413080383	0.153733763626396	0.0386188416572371	0.163450926357157	-1.05317417670678
chr1	178329202	178329352	151	-	utr3	Hnrnpu	0.446865691245986	0.824010549277498	0.842616488683701	1	0.813412194078188	0.973411857394564	0.625093374916797	0.801180269764348	0.298977804722424	-0.0267951618257421	0.591231096374262	0.811019429558765	0.325772966548166
chr1	178330287	178330682	396	-	exon	Hnrnpu	0.000394908017830112	0.0180024609932629	0.00148781355494921	1	0.0249548328486128	0.22564151645081	0.917306586608629	0.961833920324946	0.609715257030518	-0.0267951618257421	0.591231096374262	0.811019429558765	0.63651041885626
chr1	178336050	178336150	101	-	exon	Hnrnpu	0.00265828160580797	0.0619890822154375	0.00494075660168663	1	0.0156274047365968	0.178496997598631	0.914428014536056	0.959953993730545	0.849362004129285	-0.0267951618257421	0.591231096374262	0.811019429558765	0.876157165955027
chr1	178337097	178337297	201	-	exon	Hnrnpu	0.128132490650903	0.532830789311675	0.194547163451034	1	0.151903225826955	0.55234128809741	0.415448507845097	0.686103045641828	0.438448272324823	-0.0267951618257421	0.591231096374262	0.811019429558765	0.465243434150565
chr1	179546119	179546218	100	-	utr5	Tfb2m	0.229388556035332	NA	0.123118418365731	1	0.145955449387436	0.540646373562162	0.529048446329833	0.748715696693468	1.83792284897203	0.0210206739426225	0.938460904689544	0.976072638373349	1.81690217502941
chr1	179746341	179746440	100	-	utr3	Ahctf1	0.61151660426339	0.898003999408032	0.34263925204442	1	0.436789506672904	0.80877432855974	0.0926644106193359	0.530973186990842	-0.0702902377433387	-0.00882304182265743	0.893216800377988	0.95712812329849	-0.0614671959206813
chr1	179748688	179752508	3821	-	exon	Ahctf1	0.811175416107152	0.955229530814479	0.901577904128884	1	0.824685173987224	0.975657961659789	0.404232867231714	0.680506796447138	0.0928050384533158	-0.00882304182265743	0.893216800377988	0.95712812329849	0.101628080275973
chr1	179752657	179753106	450	-	exon	Ahctf1	0.10898349257693	0.495699111398293	0.206883791323158	1	0.207377389829002	0.625149253585451	0.752813049603636	0.872699072930832	0.412651578430214	-0.00882304182265743	0.893216800377988	0.95712812329849	0.421474620252871
chr1	179753256	179753705	450	-	utr3	Ahctf1	0.20779318559503	0.643481718101704	0.351680647110806	1	0.341849244770193	0.746093290799461	0.761181860846917	0.877416567044382	0.477087446745685	-0.00882304182265743	0.893216800377988	0.95712812329849	0.485910488568343
chr1	179753855	179753954	100	-	utr3	Ahctf1	0.892729628962686	0.974363695527575	0.642426530499201	1	0.619744549505674	0.903720306905075	0.454504682445535	0.708206679934712	-0.131159526633468	-0.00882304182265743	0.893216800377988	0.95712812329849	-0.12233648481081
chr1	180166686	180166836	151	-	utr3	Coq8a	0.349755980426355	NA	0.283646115532091	1	0.340132876592166	0.7440617084277	0.843804226605726	0.922195273707849	-0.587420142385526	-0.716334923556794	0.000644305747637382	0.0076393025985348	0.128914781171269
chr1	180166935	180167085	151	-	utr3	Coq8a	0.199401765135999	NA	0.0777591643023219	1	0.110353063976452	0.477608349018189	0.012691970062465	0.515543300361009	-1.93636825459778	-0.716334923556794	0.000644305747637382	0.0076393025985348	-1.22003333104099
chr1	180227452	180227651	200	-	utr3	Psen2	0.539677117254163	NA	0.59635833617969	1	0.415670095721388	0.796187242823253	0.173008840647736	0.566236781205791	0.471460344473449	0.38574419902352	0.0406877996909315	0.169683654405723	0.0857161454499287
chr1	181090884	181091334	451	-	utr3	Nvl	0.630177911428054	NA	0.733252417334372	1	0.802726869231915	0.969761659671554	0.775229165249664	0.885527897571811	-0.403225274692352	0.166082217500658	0.0133691726189757	0.0773712540804959	-0.56930749219301
chr1	181173778	181173878	101	-	utr3	Wdr26	0.220538961928659	0.654812794404239	0.0885793993259532	1	0.000100212180513401	0.00657878082073373	0.50215414956933	0.735188949453706	1.70804176257454	-0.00359102366276207	0.958449018678291	0.985122676550944	1.7116327862373
chr1	181177476	181177776	301	-	utr3	Wdr26	0.00818118894073122	0.12308324701651	0.0266542184612965	1	0.0194658341283571	0.200296186908477	0.549430873161652	0.760489443208059	0.664130272506414	-0.00359102366276207	0.958449018678291	0.985122676550944	0.667721296169176
chr1	181896434	181896633	200	-	utr3	Enah	0.953197099827499	NA	0.741353050020757	1	0.762253374623567	0.957504570354776	0.43436548620415	0.697963344260437	-0.402919972518449	-0.405764901466966	3.21403615668335e-12	3.37671583292163e-10	0.00284492894851746
chr1	181903069	181903568	500	-	utr3	Enah	0.278353586704135	0.708455827058745	0.526127656375928	1	0.604865664730781	0.896296294556373	0.35356062503176	0.657216133367073	-0.07088023763004	-0.405764901466966	3.21403615668335e-12	3.37671583292163e-10	0.334884663836926
chr1	181905613	181906401	789	-	utr3	Enah	0.943897925909335	0.984831031627655	0.608834738857636	1	0.57066780917334	0.881171425875986	0.625395833405316	0.801335613801054	-0.390609949240635	-0.405764901466966	3.21403615668335e-12	3.37671583292163e-10	0.0151549522263316
chr1	181919401	181919600	200	-	exon	Enah	0.0058366603411973	0.101292196781929	0.00746823966713296	1	0.000647927707768045	0.023604860804154	0.0450474760340309	0.515543300361009	0.869630099723905	-0.405764901466966	3.21403615668335e-12	3.37671583292163e-10	1.27539500119087
chr1	181921778	181921927	150	-	exon	Enah	0.715270303492385	NA	0.811946239907823	1	0.534343291069577	0.862251268993682	0.0572967927779865	0.516654972750793	0.132469577921432	-0.405764901466966	3.21403615668335e-12	3.37671583292163e-10	0.538234479388399
chr1	181922027	181922326	300	-	exon	Enah	0.934534748255691	0.98270453382139	0.765988479916648	1	0.915933914182224	0.987249694905713	0.142771582867322	0.553843680543278	-0.10832395823841	-0.405764901466966	3.21403615668335e-12	3.37671583292163e-10	0.297440943228556
chr1	181923573	181923823	251	-	exon	Enah	0.000393639773141812	0.0180024609932629	0.000297802023280163	1	0.00118686739896129	0.0355351302326622	0.708597089756318	0.848375213511858	0.432507133930513	-0.405764901466966	3.21403615668335e-12	3.37671583292163e-10	0.838272035397479
chr1	182278969	182279218	250	-	exon	Degs1	0.963625018014599	0.990101270286351	0.65141141145076	1	0.670097176080321	0.923525114529322	0.0200137247428569	0.515543300361009	0.36318321131744	0.166994088770019	0.0268697418158526	0.127321726945807	0.196189122547421
chr1	182316282	182316580	299	-	utr3	Fbxo28	0.20610674627412	0.6421506694039	0.0589963841287246	1	0.0809565789291697	0.414680364435029	0.277835683807357	0.617241989001168	-0.445507853342283	-0.00783509557971468	0.935711351364832	0.974965059555411	-0.437672757762568
chr1	182316680	182317177	498	-	utr3	Fbxo28	0.273099300250575	0.706701262236123	0.105297148324686	1	0.196962597515074	0.612784144945273	0.259773298401609	0.610418073001367	-0.309870403881605	-0.00783509557971468	0.935711351364832	0.974965059555411	-0.30203530830189
chr1	183086365	183086614	250	-	exon	Disp1	0.20769998592766	NA	0.112412447804071	1	0.160097642697614	0.565243567575363	0.0451902734679624	0.515543300361009	-0.162477108656186	0.493166737267845	0.0414460958412559	0.171953455953789	-0.655643845924031
chr1	183327366	183327465	100	-	exon	Mia3	0.745576824649843	NA	0.601514771318064	1	0.630692212803126	0.90892625840332	0.427678202559631	0.693773972669813	0.635494407445934	0.404534309221149	0.00013173368043498	0.00210189089647307	0.230960098224785
chr1	183358614	183358711	98	-	exon	Mia3	0.695744845573513	NA	0.45302625804658	1	0.567576661872954	0.880411055456456	0.210995676705908	0.583791622854637	-0.306956725215219	0.404534309221149	0.00013173368043498	0.00210189089647307	-0.711491034436368
chr1	184898472	184898818	347	-	utr3	Mark1	0.629550725390596	NA	0.736540735081829	1	0.60188956001643	0.895356326795979	0.365504708374749	0.663340031085699	0.793448802038366	0.463490517781163	0.0137442585586777	0.0790350647352023	0.329958284257204
chr1	185286872	185287022	151	-	utr3	Iars2	0.534884298590309	0.870884499413129	0.275560718941214	1	0.492165387625236	0.837836383156262	0.280041299281513	0.617391117267024	-0.106157291275244	0.0334831253843087	0.67727222845962	0.86018780755381	-0.139640416659553
chr1	186721227	186721476	250	-	utr3	Rrp15	0.000472509558977259	0.0209043099731112	6.68588839857105e-06	0.0882202974191449	0.000604385749409153	0.0226156974903554	0.0526436809969647	0.516654972750793	-0.632248748933142	0.459205811528387	1.45188698503374e-06	4.37745528511938e-05	-1.09145456046153
chr1	186736294	186737717	1424	-	exon	Rrp15	0.65729967197731	0.909819591285754	0.867743029785739	1	0.822294506961685	0.97526584892397	0.389073874972379	0.674799050582315	0.667560942434188	0.459205811528387	1.45188698503374e-06	4.37745528511938e-05	0.208355130905801
chr1	186739610	186739709	100	-	exon	Rrp15	0.633991477133031	0.902533535068693	0.9128371548043	1	0.893003351747598	0.987249694905713	0.669543143671962	0.82706069800887	0.61825817094406	0.459205811528387	1.45188698503374e-06	4.37745528511938e-05	0.159052359415673
chr1	188972092	188972591	500	-	utr3	Kctd3	0.422656815562489	0.807135569150516	0.246633143702069	1	0.114452855623631	0.487398625056188	0.512255962491368	0.740092683063509	0.0228594897513522	0.348076368033728	2.04121443254731e-05	0.000439037901098127	-0.325216878282376
chr1	189642404	189642604	201	-	utr3	Cenpf	0.0708108775492538	0.408215660708049	0.0223775077885786	1	0.0289598956244638	0.246019971733514	0.0402553717242864	0.515543300361009	-1.12764920931312	-0.215880846740233	0.00788788292917199	0.0531964855556088	-0.911768362572889
chr1	189648632	189648732	101	-	exon	Cenpf	0.421576934397685	0.807135569150516	0.509126212529778	1	0.593458225736231	0.890843597946009	0.770619527474565	0.883063378421204	0.0313930647156553	-0.215880846740233	0.00788788292917199	0.0531964855556088	0.247273911455889
chr1	189648932	189649032	101	-	exon	Cenpf	0.449716828583476	0.826251519453616	0.340256724472368	1	0.177896160327581	0.588593059407197	0.268288001598727	0.613429739457737	-0.605290960369848	-0.215880846740233	0.00788788292917199	0.0531964855556088	-0.389410113629615
chr1	189652341	189653040	700	-	exon	Cenpf	0.884339933237983	0.972952525675667	0.621284500021595	1	0.491342360717486	0.837628437346631	0.585782278753371	0.779104528991773	-0.213615869344265	-0.215880846740233	0.00788788292917199	0.0531964855556088	0.0022649773959679
chr1	189653790	189654389	600	-	exon	Cenpf	0.280710473660821	0.709440434266593	0.423236398092944	1	0.53962935205547	0.864898338642399	0.872757240982933	0.937429485516411	-0.0428936120449139	-0.215880846740233	0.00788788292917199	0.0531964855556088	0.172987234695319
chr1	189654589	189654688	100	-	exon	Cenpf	0.547337981592659	NA	0.62453071408006	1	0.690993554352268	0.930690943126268	0.65586329472097	0.818009674429587	-0.0131211848817683	-0.215880846740233	0.00788788292917199	0.0531964855556088	0.202759661858465
chr1	189654838	189654988	151	-	exon	Cenpf	0.00213232838786986	NA	4.21087388334091e-05	0.553519371965162	0.00136096404188878	0.0396653717790925	0.0141994392992345	0.515543300361009	-1.91882208103191	-0.215880846740233	0.00788788292917199	0.0531964855556088	-1.70294123429167
chr1	189656840	189656990	151	-	exon	Cenpf	0.316662087127121	NA	0.321696561455729	1	0.507296411664508	0.846045103812019	0.990184361397354	1	0.206433005885662	-0.215880846740233	0.00788788292917199	0.0531964855556088	0.422313852625895
chr1	189657589	189657839	251	-	exon	Cenpf	0.697174117515321	0.923347282850036	0.843325328222615	1	0.801862246825612	0.969511037581033	0.442821159707025	0.701763009769068	0.0405155429924619	-0.215880846740233	0.00788788292917199	0.0531964855556088	0.256396389732695
chr1	189657988	189658088	101	-	exon	Cenpf	0.693530237008599	NA	0.801161788417338	1	0.6602512426956	0.920285025161483	0.627539011875463	0.802531088082564	0.309123969894076	-0.215880846740233	0.00788788292917199	0.0531964855556088	0.525004816634309
chr1	189658238	189658338	101	-	exon	Cenpf	0.91773000468326	NA	0.925052824416488	1	0.722948007946795	0.942212632273459	0.293871634279425	0.626203524862635	-0.125311524307352	-0.215880846740233	0.00788788292917199	0.0531964855556088	0.0905693224328816
chr1	189659637	189659836	200	-	exon	Cenpf	0.142370524916537	NA	0.0537165687105474	1	0.167444281357862	0.574196487252082	0.00540067155873003	0.515543300361009	-1.30788739760325	-0.215880846740233	0.00788788292917199	0.0531964855556088	-1.09200655086302
chr1	190772969	190773319	351	-	utr3	Rps6kc1	0.614271940414012	0.898003999408032	0.731190791779529	1	0.793714015054516	0.967791800612716	0.292353312221203	0.625481290125176	0.182185925010529	-0.0713822740299779	0.62316205276644	0.830515169232614	0.253568199040507
chr1	190773419	190773519	101	-	utr3	Rps6kc1	0.537750204599397	NA	0.545743514317981	1	0.326278118133835	0.735095841755484	0.897681306709666	0.951030207755436	0.316571828129911	-0.0713822740299779	0.62316205276644	0.830515169232614	0.387954102159889
chr1	190796204	190796354	151	-	exon	Rps6kc1	0.965934190298319	NA	0.998507321971106	1	0.748098738940547	0.953347816364654	0.0220095260144767	0.515543300361009	-0.542805653384783	-0.0713822740299779	0.62316205276644	0.830515169232614	-0.471423379354805
chr1	190798952	190799051	100	-	utr3	Rps6kc1	0.532317421475551	NA	0.353550849270684	1	0.352841531498473	0.752497836796598	0.584730523903368	0.778565243041665	-0.850067364300752	-0.0713822740299779	0.62316205276644	0.830515169232614	-0.778685090270774
chr1	190799451	190800050	600	-	utr3	Rps6kc1	0.773640760616327	0.943199527691553	0.543054803247164	1	0.768985465134806	0.959527678570762	0.0927909342982213	0.530973186990842	-0.103653321948694	-0.0713822740299779	0.62316205276644	0.830515169232614	-0.032271047918716
chr1	190800150	190800300	151	-	utr3	Rps6kc1	0.859836418700246	NA	0.709943124199576	1	0.731277648053044	0.946464268088172	0.130473741784843	0.549647872002029	-0.0909507878984117	-0.0713822740299779	0.62316205276644	0.830515169232614	-0.0195685138684338
chr1	190844588	190871677	27090	-	utr3	Rps6kc1	0.00226898070641941	NA	0.00106987702506932	1	0.0109286176155446	0.1430645589336	0.0600863505075395	0.516654972750793	1.62167978035254	-0.0713822740299779	0.62316205276644	0.830515169232614	1.69306205438251
chr1	190949778	190950026	249	-	utr3	Vash2	0.62304097971859	NA	0.445980115326552	1	0.511158080723596	0.847068836399564	0.179308953997214	0.568789916770568	0.043087782590719	0.110842660761459	0.631916445880333	0.835353546095518	-0.0677548781707403
chr1	191045876	191045975	100	-	utr3	Tatdn3	0.93395311227306	NA	0.776945444408318	1	0.735117316662791	0.948641959654027	0.200269524799186	0.578939561336444	0.186079396267852	0.0918141478528416	0.748616561609365	0.896109114676661	0.0942652484150105
chr1	191170590	191170834	245	-	utr3	Atf3	0.819633785259325	NA	0.87496661841336	1	0.727625751345129	0.94445659470798	0.812399410168796	0.904993564343083	0.782627445360664	0.314507051868623	0.389106190288041	0.665304101305579	0.468120393492041
chr1	191352724	191352823	100	-	utr3	Ppp2r5a	0.889356724195355	0.973785478618559	0.881936001909537	1	0.890147956112899	0.987249694905713	0.661913261527873	0.821691837106344	-0.101977224208531	-0.145999957011373	0.100064439070281	0.304450904170616	0.0440227328028425
chr1	191372489	191372589	101	-	exon	Ppp2r5a	0.181737123023918	0.615682514312042	0.262967267203656	1	0.0890714216390582	0.431401067332195	0.856332873556769	0.929168982560027	0.365600077267828	-0.145999957011373	0.100064439070281	0.304450904170616	0.511600034279201
chr1	191396943	191398953	2011	-	utr5	Ppp2r5a	0.956629880579388	NA	0.871311004876042	1	0.948921252024084	0.987249694905713	0.234930715538496	0.600271244813879	-0.355136843442505	-0.145999957011373	0.100064439070281	0.304450904170616	-0.209136886431131
chr1	191539151	191539980	830	-	utr3	Dtl	0.65044223591245	0.909374224596527	0.844327440793009	1	0.797012773197085	0.968697955284395	0.0843242719625131	0.530973186990842	0.0954852733589016	-0.0610243803906347	0.405713111901332	0.679072264993675	0.156509653749536
chr1	191540728	191540977	250	-	utr3	Dtl	0.419757991170659	0.806333927424276	0.211478764321049	1	0.229425035693159	0.650932849319915	0.289338621623075	0.623355425375782	-0.34666336504719	-0.0610243803906347	0.405713111901332	0.679072264993675	-0.285638984656555
chr1	191575444	191575544	101	-	utr5	Dtl	0.677417428418347	NA	0.69186903109892	1	0.553239709534567	0.872174988955524	0.33615248285476	0.648139898614877	0.140861534628196	-0.0610243803906347	0.405713111901332	0.679072264993675	0.201885915018831
chr1	192846238	192846637	400	-	utr3	Sertad4	0.513322655745064	NA	0.556601611748337	1	0.560240895747758	0.876117080078177	0.593823391451975	0.784990500818866	0.687307772124238	0.491270088584757	0.0217456869125744	0.109838236631635	0.196037683539481
chr1	192897024	192897124	101	-	utr3	Syt14	0.958184340008043	NA	0.909999441741935	1	0.934109648543606	0.987249694905713	0.300727715172143	0.630553163983432	0.392252362563586	0.0261888602283642	0.839331494254059	0.93538479545086	0.366063502335222
chr1	192897273	192897473	201	-	utr3	Syt14	0.325039962069167	NA	0.303931789893173	1	0.359434411579446	0.758748763443973	0.968358086777811	0.99098458066823	0.111755516789548	0.0261888602283642	0.839331494254059	0.93538479545086	0.0855666565611836
chr1	192930517	192930816	300	-	exon	Syt14	0.463894639583471	NA	0.474011803017654	1	0.511269057125564	0.847068836399564	0.481313985734438	0.723264016368898	0.252138435881624	0.0261888602283642	0.839331494254059	0.93538479545086	0.225949575653259
chr1	192983979	192984079	101	-	exon	Syt14	0.658555658900602	NA	0.452720494980247	1	0.599199768424974	0.894411513035964	0.164289670433656	0.560820313822002	-0.149781321520099	0.0261888602283642	0.839331494254059	0.93538479545086	-0.175970181748464
chr1	193107286	193107535	250	-	utr3	Diexf	0.957633497069633	0.988169164510513	0.690975397893224	1	0.732608855470062	0.947387163940264	0.109086067780999	0.539893594885001	0.0786359678954139	0.139620155578664	0.189464870263006	0.448615591819678	-0.06098418768325
chr1	193120431	193120580	150	-	exon	Diexf	0.935953390865805	NA	0.738936094961442	1	0.925208603332848	0.987249694905713	0.204322002320308	0.580991558954854	0.195878760562851	0.139620155578664	0.189464870263006	0.448615591819678	0.0562586049841875
chr1	193128317	193128416	100	-	exon	Diexf	0.322188365198642	NA	0.341662502228055	1	0.129231744445034	0.511717576316989	0.373080728012153	0.666405568566108	0.914710080203911	0.139620155578664	0.189464870263006	0.448615591819678	0.775089924625247
chr1	195098382	195098582	201	-	utr3	Cr1l	0.131761491131173	NA	0.0807984854183607	1	0.0935939333363275	0.440839225367945	0.752762321669557	0.872699072930832	-0.0192085448195411	0.00755318790802578	0.961735781661521	0.98662395850332	-0.0267617327275669
chr10	3958011	3958111	101	+	exon	Plekhg1	0.721234672174371	NA	0.719531479143323	1	0.845867060821653	0.980109025612157	0.538821895624606	0.754236918381969	0.0452691579466651	-0.223102494796886	0.212630864327612	0.479622187446165	0.268371652743551
chr10	3964207	3964407	201	+	exon	Plekhg1	0.449885645784688	NA	0.261528822955194	1	0.602667831763418	0.895760829075845	0.0944875251866668	0.530973186990842	-1.04870058424409	-0.223102494796886	0.212630864327612	0.479622187446165	-0.8255980894472
chr10	4354112	4354211	100	+	exon	Akap12	0.887007429399833	0.973785478618559	0.892595457950262	1	0.951401859187703	0.987249694905713	0.652177117225092	0.815680714050811	0.0808217052521337	0.0686777767497369	0.222749602314004	0.492140190750227	0.0121439285023968
chr10	4354857	4355056	200	+	exon	Akap12	0.10680192144738	0.488998861639907	0.17826228137034	1	0.172225834800916	0.580402729685776	0.850928294736689	0.926910851078253	0.39166620915587	0.0686777767497369	0.222749602314004	0.492140190750227	0.322988432406134
chr10	4355454	4355603	150	+	exon	Akap12	0.501419922533277	0.85300476720518	0.690572671946822	1	0.523836824605579	0.854755768560919	0.343544037611026	0.65285738391823	0.187226412256238	0.0686777767497369	0.222749602314004	0.492140190750227	0.118548635506501
chr10	4355950	4356199	250	+	exon	Akap12	0.946621665150739	0.985827051240385	0.691666482138722	1	0.67795630749289	0.927041073868369	0.365140859506698	0.663083619204679	0.139386230174533	0.0686777767497369	0.222749602314004	0.492140190750227	0.0707084534247963
chr10	4356497	4356895	399	+	exon	Akap12	0.994478887771266	0.998968427413042	0.620540115614989	1	0.478584611742207	0.831674818020364	0.564364228233738	0.768130441428374	0.0768098058171774	0.0686777767497369	0.222749602314004	0.492140190750227	0.00813202906744043
chr10	4357789	4357888	100	+	exon	Akap12	0.444746776948747	0.822728908350324	0.311558410141377	1	0.276066314983603	0.698781332887489	0.15874434245853	0.559495443833661	-0.223399774524684	0.0686777767497369	0.222749602314004	0.492140190750227	-0.292077551274421
chr10	4358526	4358725	200	+	utr3	Akap12	0.605365636416299	0.897263337589957	0.294956918558156	1	0.371049761079533	0.767648120917461	0.46394533983092	0.713426903440869	-0.0961515870623417	0.0686777767497369	0.222749602314004	0.492140190750227	-0.164829363812079
chr10	4359172	4359271	100	+	utr3	Akap12	0.417035567240763	0.805980870530257	0.309158055297127	1	0.139043545129311	0.528886080460924	0.337953741434398	0.64875965735192	0.569012604774012	0.0686777767497369	0.222749602314004	0.492140190750227	0.500334828024275
chr10	4453692	4453792	101	+	utr3	Armt1	0.567087856561609	0.886247959157544	0.740466357928254	1	0.816374819893198	0.973634058179115	0.0662524932620767	0.518362439854646	0.430559935391679	0.224683807220898	0.0112530726745348	0.0686442459083502	0.205876128170781
chr10	4453892	4454192	301	+	utr3	Armt1	0.662837010723325	0.912061411609416	0.873198905017148	1	0.708113841456584	0.937489507472012	0.536124669148039	0.752885258669981	0.158723782524299	0.224683807220898	0.0112530726745348	0.0686442459083502	-0.0659600246965998
chr10	4454791	4454941	151	+	utr3	Armt1	0.430394083504631	0.811153039567478	0.215568006662184	1	0.29471754982852	0.713054376363148	0.0201057279765281	0.515543300361009	-0.167085329468502	0.224683807220898	0.0112530726745348	0.0686442459083502	-0.391769136689401
chr10	7702856	7702956	101	+	exon	Lats1	0.202341189538154	NA	0.15371407068479	1	0.120403570823957	0.499006190545716	0.239080082656084	0.602285475049552	1.04536377307877	-0.0705003013968989	0.529127618540295	0.772471882573608	1.11586407447567
chr10	7705595	7710466	4872	+	exon	Lats1	0.615406006521586	0.898003999408032	0.81984681334397	1	0.986748601551559	0.989352422889951	0.517418368294885	0.741787286598374	0.057897845090398	-0.0705003013968989	0.529127618540295	0.772471882573608	0.128398146487297
chr10	7712712	7713062	351	+	utr3	Lats1	0.746833704276883	0.939176964761046	0.580164590447551	1	0.791652679380013	0.966854501865753	0.28557807731181	0.620921645801072	-0.0175802430062611	-0.0705003013968989	0.529127618540295	0.772471882573608	0.0529200583906378
chr10	7821085	7821335	251	+	utr3	Ppil4	0.878189935747558	0.972419983141127	0.619262000644105	1	0.72194258210488	0.941873327506973	0.208005289265177	0.582291762946981	-0.631141789820289	-0.0625116071400617	0.559866986085558	0.7905246296423	-0.568630182680228
chr10	11151852	11152101	250	+	exon	Shprh	0.558234077146531	NA	0.621939552632348	1	0.615156808578699	0.901590897276981	0.272279515563905	0.614240833020718	0.525572711516423	0.0113967549923479	0.904803464689489	0.962889574095547	0.514175956524075
chr10	11164568	11164668	101	+	exon	Shprh	0.850540442909019	NA	0.926618203368777	1	0.836532230912531	0.978499948322402	0.488305376790721	0.727031231743976	-0.567015459401568	0.0113967549923479	0.904803464689489	0.962889574095547	-0.578412214393916
chr10	11289562	11289712	151	+	exon	Fbxo30	0.618725884903872	NA	0.675042471241616	1	0.391701779327241	0.78358082601577	0.763967593074126	0.879023352732032	-0.534436740583335	0.0559962767816693	0.508055747052826	0.759121720156164	-0.590433017365004
chr10	11290161	11290361	201	+	exon	Fbxo30	0.752303188415239	0.940650491103649	0.931341410237899	1	0.944370846265455	0.987249694905713	0.15407311470889	0.557179019550055	0.0190991621075543	0.0559962767816693	0.508055747052826	0.759121720156164	-0.036897114674115
chr10	11290861	11291560	700	+	exon	Fbxo30	0.579094343600459	0.887808557217007	0.847559835277681	1	0.826313789550726	0.976104325960465	0.383403562675054	0.671786646437083	0.130096765165825	0.0559962767816693	0.508055747052826	0.759121720156164	0.0741004883841559
chr10	11295304	11295454	151	+	utr3	Fbxo30	0.0138451268446378	0.169581826381897	0.00302137166136897	1	0.00190623110282767	0.0498590348216917	0.086267170051627	0.530973186990842	-1.15298741043542	0.0559962767816693	0.508055747052826	0.759121720156164	-1.20898368721709
chr10	13009033	13009183	151	+	utr3	Sf3b5	0.568386882909582	0.886635413530901	0.86617229263874	1	0.743314703745511	0.951617851437276	0.753207139247473	0.872699072930832	0.597475981912827	0.503295921571552	9.39774737239083e-08	3.80873690243662e-06	0.0941800603412754
chr10	13515210	13515558	349	+	utr3	Fuca2	0.927263679655435	0.981803413908922	0.668341404314171	1	0.775008876154834	0.961633699220292	0.334866897108662	0.648006368359477	0.307042112732428	0.225141898945451	0.200312172977123	0.464492981073268	0.0819002137869772
chr10	14149528	14149778	251	+	utr3	Hivep2	0.521709610087484	NA	0.334365355896294	1	0.401553330813664	0.78783824824974	0.0956353059970535	0.531990262457956	-0.416173354765792	-0.286378321124819	0.608650807759312	0.822723019434614	-0.129795033640972
chr10	17724642	17724986	345	+	utr3	Cited2	0.0692610300988707	0.402034836922424	0.0153620772900579	1	0.00407462534970514	0.0788811777553867	0.0645947545549889	0.516654972750793	-0.924422572802772	-0.318557726500305	0.00957727677867068	0.061067435220861	-0.605864846302467
chr10	18524151	18524251	101	+	exon	Nhsl1	0.721939085242664	NA	0.541982441753774	1	0.802477542633305	0.969738036336719	0.274220888533131	0.615292107023333	-0.183233767738345	0.38243364708989	0.00488906328731367	0.0371177467360367	-0.565667414828235
chr10	18524401	18524501	101	+	exon	Nhsl1	0.0172151785541063	NA	0.00401442981771511	1	0.00242178959916745	0.0564417431890326	0.0794122761762951	0.526622509463101	2.59220962504768	0.38243364708989	0.00488906328731367	0.0371177467360367	2.20977597795779
chr10	18526351	18526451	101	+	exon	Nhsl1	0.66982669243866	NA	0.493750296174281	1	0.608769647629546	0.897849566657988	0.260572546831621	0.610507687928576	0.483307669383269	0.38243364708989	0.00488906328731367	0.0371177467360367	0.100874022293379
chr10	18526701	18526801	101	+	exon	Nhsl1	0.973674079827169	NA	0.857485257504005	1	0.875260160522983	0.987016311820208	0.60229734116796	0.789794386127254	0.329455605653763	0.38243364708989	0.00488906328731367	0.0371177467360367	-0.0529780414361268
chr10	18531443	18531543	101	+	exon	Nhsl1	0.0553467425556249	NA	0.00755992033403361	1	0.0318103684369054	0.257738242931822	0.0209040075246354	0.515543300361009	-2.02932464360847	0.38243364708989	0.00488906328731367	0.0371177467360367	-2.41175829069836
chr10	18531793	18531943	151	+	exon	Nhsl1	0.341367845641279	NA	0.292564116339358	1	0.329866827903004	0.737666779902486	0.952469429580131	0.981939422193656	0.179511607734833	0.38243364708989	0.00488906328731367	0.0371177467360367	-0.202922039355056
chr10	19609480	19609879	400	+	utr3	Ifngr1	0.325113682934758	NA	0.301008985645673	1	0.338069276701352	0.743198297181939	0.893339965177723	0.948982619587342	0.734577512405857	0.215455415913503	0.487409026963851	0.744801128918358	0.519122096492354
chr10	20245360	20246624	1265	+	exon	Map7	0.979874178905046	NA	0.825709611610604	1	0.688661695318951	0.930085213310606	0.261135630952715	0.610728596953952	-0.0901016655085543	-0.277467455586582	0.00343334893552033	0.0281131173629116	0.187365790078028
chr10	20269569	20273510	3942	+	exon	Map7	0.467173386788313	0.836277603807954	0.551185124690156	1	0.738510383050807	0.950537337633383	0.856099284850852	0.929136507458315	0.114537440011931	-0.277467455586582	0.00343334893552033	0.0281131173629116	0.392004895598513
chr10	20273809	20274629	821	+	exon	Map7	0.345628314269524	NA	0.375031080483882	1	0.263055232944962	0.687369606556045	0.281627773053127	0.618260444312469	-0.0657696954067438	-0.277467455586582	0.00343334893552033	0.0281131173629116	0.211697760179839
chr10	20325447	20325646	200	+	exon	Bclaf1	0.442196276556288	0.821077953616368	0.264302155249846	1	0.103199626053492	0.46253240426035	0.502022054701903	0.735188949453706	-0.271647639897243	0.0490896994623	0.415548367666323	0.687779884341571	-0.320737339359543
chr10	20339787	20340067	281	+	utr3	Bclaf1	0.328631136627098	0.748345545439961	0.537246173968184	1	0.668088674050687	0.923045067886145	0.737767851124869	0.864198734203311	0.22182289000779	0.0490896994623	0.415548367666323	0.687779884341571	0.17273319054549
chr10	20361055	20361155	101	+	utr3	Mtfr2	0.208674051745502	NA	0.226067909617056	1	0.160686260648765	0.566416933137499	0.469019624137094	0.715848655882727	0.431943758816855	-0.213884494790573	0.171049166244357	0.423683263069536	0.645828253607428
chr10	21309964	21310063	100	+	utr3	Hbs1l	0.787932235743146	NA	0.559685294520921	1	0.633437113954766	0.909411277904071	0.247789393291141	0.60368872410613	0.625884297013124	0.221292001200273	0.00891562817151319	0.0579579483895893	0.404592295812851
chr10	21368501	21368650	150	+	utr3	Hbs1l	0.759629991700476	0.942051425570534	0.486739730857404	1	0.384346709522913	0.776954529723071	0.109519183211195	0.539893594885001	0.0597907930891518	0.221292001200273	0.00891562817151319	0.0579579483895893	-0.161501208111121
chr10	24597598	24597697	100	+	utr3	Ctgf	0.327507191253398	0.748345545439961	0.194080616894641	1	0.0161116206774808	0.181698282832536	0.135610815986203	0.550032493096333	0.255004718439619	0.687788107508908	2.77866173979778e-09	1.53028072750637e-07	-0.432783389069289
chr10	25443792	25443892	101	+	exon	Epb41l2	0.975914516243302	NA	0.834953030769324	1	0.783588134201165	0.963975683526781	0.288974206853352	0.623355425375782	-0.0767031378139314	0.150341887956107	0.0462358145521713	0.184214922740244	-0.227045025770038
chr10	25501863	25501963	101	+	exon	Epb41l2	0.0456072305304778	0.330366354487798	0.0393647298993563	1	0.0240928842642346	0.222351797965377	0.487799412277599	0.726870821912458	1.22818826868412	0.150341887956107	0.0462358145521713	0.184214922740244	1.07784638072802
chr10	25502063	25502313	251	+	exon	Epb41l2	0.819875749103966	0.956311401850201	0.97946034163418	1	0.984340982047676	0.988620294498693	0.488112344702036	0.726950739553395	0.0324669372237693	0.150341887956107	0.0462358145521713	0.184214922740244	-0.117874950732337
chr10	29344637	29344736	100	+	exon	Echdc1	0.132353580673628	NA	0.0279643848635569	1	0.067253644523884	0.380603522156831	0.0150008204438133	0.515543300361009	-0.719714025170365	-0.270655525017373	0.493573430213453	0.748276824270767	-0.449058500152992
chr10	29346674	29346972	299	+	utr3	Echdc1	0.68518821364669	0.91949892415668	0.416364747018061	1	0.377997931308985	0.773140282632111	0.477964578634596	0.720860155382153	0.254814298796049	-0.270655525017373	0.493573430213453	0.748276824270767	0.525469823813422
chr10	29347072	29347370	299	+	utr3	Echdc1	0.113321252479829	0.502241779082753	0.181348384702375	1	0.141391289711636	0.531494750484507	0.956259532912712	0.984389179216183	0.456965460752658	-0.270655525017373	0.493573430213453	0.748276824270767	0.727620985770031
chr10	34282688	34283135	448	+	exon	Tspyl1	0.191633764053648	0.625378454660861	0.249671864612421	1	0.257151032736954	0.680418825158758	0.854747286007043	0.928834505395587	0.744759065732079	0.220654671568997	0.0373517950517227	0.159324768759548	0.524104394163082
chr10	34283434	34283981	548	+	utr3	Tspyl1	0.09884799880484	0.47115991883156	0.139455293092978	1	0.078581301574578	0.409665511941486	0.467555022400564	0.715158540671877	0.699610439055106	0.220654671568997	0.0373517950517227	0.159324768759548	0.478955767486108
chr10	36998541	37001541	3001	+	exon	Hdac2	0.115953770861727	0.50649421874954	0.185529799080348	1	0.271336211297716	0.693768894368104	0.716150309828434	0.852759950754843	0.504091111915277	-0.0597583206849251	0.482838758970445	0.741968020929156	0.563849432600202
chr10	39564092	39564191	100	+	utr3	Fyn	0.898199976608434	NA	0.997145988495273	1	0.818404835256314	0.973634058179115	0.420111713547327	0.688737927406266	0.198445211333473	0.126820627458545	0.345034663045617	0.62599407915476	0.071624583874928
chr10	39626284	39626433	150	+	exon	Traf3ip2	0.805702294367384	NA	0.620965179472761	1	0.793307116285477	0.967791800612716	0.446134571576207	0.703027584995248	-0.419859858094719	-0.447303005216531	0.0539344312700759	0.205005910256538	0.0274431471218117
chr10	39626583	39634607	8025	+	exon	Traf3ip2	0.689822568979431	NA	0.772232317848028	1	0.780897900877313	0.962757511714383	0.417360098254916	0.687222105671699	0.0567103917364926	-0.447303005216531	0.0539344312700759	0.205005910256538	0.504013396953023
chr10	39823671	39823771	101	+	utr3	Rev3l	0.42000152931141	NA	0.404220895379986	1	0.44512059595412	0.814508655022436	0.382248070708356	0.671786646437083	0.557275827099022	-0.23299023922886	0.00989133238832087	0.0623999158243356	0.790266066327882
chr10	39828321	39828471	151	+	utr3	Rev3l	0.190559001767636	NA	0.052153489375245	1	0.13878166645566	0.528390375787684	0.0305010667763306	0.515543300361009	-1.1376490920683	-0.23299023922886	0.00989133238832087	0.0623999158243356	-0.904658852839444
chr10	40349569	40349719	151	+	utr5	Cdk19	0.953747561721121	NA	0.974053567262476	1	0.894181036539513	0.987249694905713	0.514508218592693	0.740442979947362	-0.350288248637831	-0.366492187947109	0.00548908552546641	0.0406120964825678	0.016203939309278
chr10	40479821	40480071	251	+	utr3	Cdk19	0.267112436193654	NA	0.20596580432545	1	0.177229860450365	0.588084988046791	0.376134074656261	0.668363643109055	0.553689659150406	-0.366492187947109	0.00548908552546641	0.0406120964825678	0.920181847097515
chr10	40480271	40480471	201	+	utr3	Cdk19	0.330302590809281	NA	0.350569416298422	1	0.326249087086835	0.735095841755484	0.27570414603209	0.616534157616525	0.308687305956636	-0.366492187947109	0.00548908552546641	0.0406120964825678	0.675179493903746
chr10	40936237	40936335	99	+	exon	Wasf1	0.0494122404479783	NA	0.0410840766927681	1	0.0238061029753556	0.221737984555393	0.37595287093893	0.668363643109055	1.06458690440456	0.0580702253675718	0.575264561407794	0.801649156178721	1.00651667903699
chr10	40936532	40936679	148	+	exon	Wasf1	0.236402733394442	0.671968951041023	0.291205993246731	1	0.0507309953338655	0.330954187092181	0.104053297203491	0.537221013590067	0.950947766225844	0.0580702253675718	0.575264561407794	0.801649156178721	0.892877540858272
chr10	40937783	40937931	149	+	utr3	Wasf1	0.0145894598156463	0.174814021466923	0.000810655048047144	1	0.00403718350742232	0.078385198377639	0.0855854078159517	0.530973186990842	-1.00274429431478	0.0580702253675718	0.575264561407794	0.801649156178721	-1.06081451968235
chr10	41451538	41452134	597	+	exon	Zbtb24	0.267146713862117	0.702999360306429	0.103520605201138	1	0.074238170348942	0.397065485601812	0.024246528473601	0.515543300361009	-0.360660939235292	0.276416777520744	0.0727351335045988	0.249565366227924	-0.637077716756036
chr10	41464480	41464629	150	+	exon	Zbtb24	0.339638203312461	NA	0.138770096455212	1	0.117573297184802	0.494954677191323	0.194708667957581	0.576395569304051	-0.418104425484383	0.276416777520744	0.0727351335045988	0.249565366227924	-0.694521203005127
chr10	41528849	41528949	101	+	utr3	Cd164	0.385328957157647	0.781304956446493	0.191590483610157	1	0.0777133053377029	0.406370718487097	0.405667368822856	0.680703226186339	-0.370047605669158	-0.109686692057879	0.0745399527358316	0.253250416533828	-0.260360913611279
chr10	41810980	41811279	300	+	utr5	Sesn1	0.305810328282871	NA	0.322849881236102	1	0.178602645120629	0.589709898903589	0.894202776349802	0.949088622177291	-0.212712513702691	-0.583673938424347	0.000109429020660818	0.00181381257789497	0.370961424721656
chr10	41907379	41907479	101	+	utr3	Sesn1	0.165136032919344	NA	0.0506921238473154	1	0.081212351152916	0.414948564350541	0.231194373890815	0.597608844457977	-1.339746449255	-0.583673938424347	0.000109429020660818	0.00181381257789497	-0.75607251083065
chr10	41907678	41907827	150	+	utr3	Sesn1	0.563053708651749	NA	0.648028049332486	1	0.922396466816337	0.987249694905713	0.733273474005797	0.862181390579688	-0.656761193797118	-0.583673938424347	0.000109429020660818	0.00181381257789497	-0.0730872553727712
chr10	43345861	43346110	250	+	exon	Pdss2	0.785699067615435	NA	0.870897381810855	1	0.908651678483055	0.987249694905713	0.401012563803612	0.67967959764763	-0.751331786285193	-0.106216214769873	0.555618698185776	0.78891859815607	-0.64511557151532
chr10	43440015	43440413	399	+	utr3	Pdss2	0.233061376102534	0.667584885108878	0.281969018698942	1	0.252983806094972	0.675478131677243	0.118000987908731	0.546199557604802	0.5636371902758	-0.106216214769873	0.555618698185776	0.78891859815607	0.669853405045672
chr10	43511664	43511912	249	+	exon	Bend3	0.543201816413325	0.875214619429708	0.67787625941214	1	0.639041347027877	0.912297050590663	0.554383651635576	0.762658476469521	0.962175191205418	0.398634795723526	0.000167235942134666	0.00255207653371539	0.563540395481892
chr10	43512062	43512410	349	+	utr3	Bend3	0.194633413720409	0.629183163381703	0.222640475251457	1	0.122937525259558	0.502323537248747	0.214847695532597	0.58581007159676	1.08410511451503	0.398634795723526	0.000167235942134666	0.00255207653371539	0.685470318791502
chr10	43514251	43514351	101	+	utr3	Bend3	0.446912551746027	NA	0.219093213087024	1	0.275531771220616	0.697827887348469	0.277032562850891	0.616800886535398	0.137331452852384	0.398634795723526	0.000167235942134666	0.00255207653371539	-0.261303342871142
chr10	43583025	43583124	100	+	utr3	Cd24a	0.57663047689292	0.887808557217007	0.314058136921383	1	0.285254990416361	0.706473611205162	0.1415327882972	0.553843680543278	0.258967260386231	0.880490880553867	5.47335266215668e-18	1.31149211683747e-15	-0.621523620167637
chr10	44363213	44363409	197	+	utr3	Atg5	0.367421726023314	0.766939169231453	0.161541016411563	1	0.367379298288408	0.7651104524201	0.0287997482668592	0.515543300361009	-0.554949237161315	0.0871813227681595	0.413807746348447	0.686938821801504	-0.642130559929475
chr10	45158612	45158712	101	+	utr3	Prep	0.315381413491231	0.743740766237781	0.186096660695817	1	0.0762744131534842	0.401538306005698	0.035718743339911	0.515543300361009	-0.260546269571321	0.0751725681255009	0.360919583195687	0.639748306322009	-0.335718837696822
chr10	50617981	50618181	201	+	utr3	Ascc3	0.370514785308965	NA	0.39083008109639	1	0.173086219807958	0.581234834356377	0.844469726859028	0.922610881644674	0.59786001121257	-0.0643566751845212	0.492909566948762	0.748105342542213	0.662216686397091
chr10	52319533	52319633	101	+	exon	Dcbld1	0.409655850108421	NA	0.314336714535765	1	0.426622698712487	0.802246682873835	0.0305399096951116	0.515543300361009	-0.494129435710462	-0.0190021116676002	0.88475207225494	0.954415431049775	-0.475127324042862
chr10	52319882	52320231	350	+	utr3	Dcbld1	0.323920633036569	0.746104497618958	0.148896795509379	1	0.242508198019884	0.664690931318191	0.0237605226276114	0.515543300361009	-0.138532884322885	-0.0190021116676002	0.88475207225494	0.954415431049775	-0.119530772655285
chr10	52436757	52436956	200	+	utr3	Nus1	0.257848929580057	0.695435080090697	0.362923576346283	1	0.522838376221229	0.853862032890359	0.409891861181089	0.682900306498498	0.342399084794724	0.0575821252440236	0.44924397707318	0.714093920277867	0.284816959550701
chr10	52438445	52438594	150	+	utr3	Nus1	0.90103754929393	0.976275384827965	0.609941846478343	1	0.611797479240649	0.899119629368098	0.169934255727074	0.564955834916969	-0.0301527147528109	0.0575821252440236	0.44924397707318	0.714093920277867	-0.0877348399968345
chr10	53607830	53607979	150	+	utr3	Asf1a	0.993620674204279	0.998968427413042	0.714520031118303	1	0.804772881298339	0.970242705230784	0.0222002348054057	0.515543300361009	0.252722252299762	0.147625378178118	0.226436219760256	0.496942208082854	0.105096874121644
chr10	56388309	56388957	649	+	utr3	Gja1	0.192514574055167	0.626524885934772	0.408369981745039	1	0.351149649422959	0.751631699490815	0.762476074730417	0.878149036626519	1.17351980596043	0.916611488135283	1.52286100379633e-42	2.31102617665003e-39	0.256908317825149
chr10	56390152	56390301	150	+	utr3	Gja1	0.00014833502625603	0.00993210360165146	2.22962655095515e-06	0.0294734333770762	1.41471905975514e-05	0.00178672280489647	0.111205708969437	0.540712746137069	0.0400622616529521	0.916611488135283	1.52286100379633e-42	2.31102617665003e-39	-0.876549226482331
chr10	57512140	57512239	100	+	utr3	Hsf2	0.863224194680113	0.967699740544281	0.644876348200656	1	0.40347049793055	0.789506013415005	0.0381403144048011	0.515543300361009	0.175001608822181	0.224713473350299	0.00642093771507798	0.0454625024948341	-0.049711864528118
chr10	58270148	58270248	101	+	exon	Gcc2	0.239808643716932	NA	0.147595300222789	1	0.166680740211891	0.57307578323824	0.690184842070508	0.837197874554705	1.04629310296473	-0.100248754477372	0.397171189909821	0.672105576977863	1.1465418574421
chr10	58270746	58270996	251	+	exon	Gcc2	0.79192996527887	NA	0.901047349076788	1	0.96375411397228	0.987249694905713	0.694750866369995	0.839551143140755	-0.234287081311123	-0.100248754477372	0.397171189909821	0.672105576977863	-0.134038326833751
chr10	58477620	58477719	100	+	exon	Ranbp2	0.763111262902855	0.942051425570534	0.924266399918459	1	0.787948848791334	0.965221264629082	0.0951907684643983	0.531696564261938	-0.0572590686540682	-0.115836310886766	0.0755940835245424	0.255433941805591	0.0585772422326983
chr10	58478967	58479167	201	+	exon	Ranbp2	0.578601270056486	0.887808557217007	0.772106956411437	1	0.858934423633202	0.983790757626524	0.495706833368021	0.730945024830165	0.138116895717171	-0.115836310886766	0.0755940835245424	0.255433941805591	0.253953206603937
chr10	58480115	58480314	200	+	exon	Ranbp2	0.423189345148349	0.807135569150516	0.665987723538814	1	0.577920224458553	0.885158825708258	0.574749027519116	0.772946534151343	0.218691808174609	-0.115836310886766	0.0755940835245424	0.255433941805591	0.334528119061376
chr10	58492832	58492982	151	+	exon	Ranbp2	0.974846639226883	0.993618669863267	0.731873843939021	1	0.694167019207644	0.931010151259701	0.601306994582621	0.789304698055157	-0.163876016536507	-0.115836310886766	0.0755940835245424	0.255433941805591	-0.048039705649741
chr10	58493707	58493957	251	+	exon	Ranbp2	0.762038399643558	0.942051425570534	0.898041490192469	1	0.883415085996325	0.987249694905713	0.458929276337009	0.710528198830087	0.130390598570905	-0.115836310886766	0.0755940835245424	0.255433941805591	0.246226909457671
chr10	59222600	59222700	101	+	exon	Sowahc	0.54884551170893	NA	0.37873257537833	1	0.429745616905565	0.803103038612494	0.605461869970158	0.791312650907983	0.693273660242479	-0.107828080445448	0.597666000867512	0.815349756972235	0.801101740687926
chr10	59223098	59223546	449	+	exon	Sowahc	0.546371186984801	NA	0.594117742944976	1	0.648539349726009	0.915507804632383	0.409637629579137	0.68287325855315	0.0751985106845701	-0.107828080445448	0.597666000867512	0.815349756972235	0.183026591130018
chr10	59223795	59223895	101	+	utr3	Sowahc	0.726783698281057	NA	0.734363212643959	1	0.811389127605769	0.972870996345665	0.691558548118896	0.837868002530457	0.411001273297066	-0.107828080445448	0.597666000867512	0.815349756972235	0.518829353742514
chr10	59897568	59897717	150	+	utr3	Dnajb12	0.724763402249905	0.932046258186768	0.46150308767401	1	0.364929099625992	0.762698942496498	0.184828102408682	0.570883819805858	-0.13482016920067	0.17507478050254	0.193178014558259	0.45361179009782	-0.309894949703211
chr10	60369309	60369458	150	+	utr3	Vsir	0.748386030655702	NA	0.76102812256124	1	0.828499981241426	0.976756547453164	0.982253174223331	0.996831380835965	0.768124240172646	-0.688799342023498	0.162474628522333	0.413082367155255	1.45692358219614
chr10	61423056	61423306	251	+	exon	Nodal	0.808459843611936	0.954751077487177	0.452878349339033	1	0.51484858749569	0.849446697918168	0.328807101634683	0.644351150854138	-0.581627180041716	-0.519268044669339	2.43060166596001e-09	1.35498602259926e-07	-0.0623591353723774
chr10	61423505	61423605	101	+	exon	Nodal	0.422853191903845	0.807135569150516	0.195042507787122	1	0.27143832625476	0.693768894368104	0.205527645341064	0.580991558954854	-0.844225468847626	-0.519268044669339	2.43060166596001e-09	1.35498602259926e-07	-0.324957424178288
chr10	61424590	61424989	400	+	utr3	Nodal	0.474682880887164	0.839668043227694	0.785052004751787	1	0.661788038286987	0.921265082482021	0.596547659779095	0.786013472248176	-0.415568072333249	-0.519268044669339	2.43060166596001e-09	1.35498602259926e-07	0.10369997233609
chr10	61580911	61581060	150	+	utr3	Lrrc20	0.579556451013035	NA	0.596060733311787	1	0.5547879731823	0.872825164594908	0.889428765362545	0.947737905921382	0.297539923907337	-0.107408615784556	0.678892605366556	0.861295382789248	0.404948539691893
chr10	61691353	61691552	200	+	utr3	Sar1a	0.57144128923291	0.886635413530901	0.284671488248798	1	0.428287220066751	0.802531697796409	0.287042525226845	0.622064195260192	-0.194683828683509	-0.00688883609978726	0.930046511655733	0.973486229424382	-0.187794992583722
chr10	61739161	61739260	100	+	utr3	Aifm2	0.655621039138665	0.909819591285754	0.759650625157182	1	0.458893283428029	0.821315387933087	0.695974425806918	0.840454230126301	0.346734201417056	-0.523677470327606	0.00965498655492174	0.0613177396932105	0.870411671744662
chr10	62973388	62973488	101	+	utr3	Dna2	0.641103536442845	0.905008321642135	0.394052383059768	1	0.239349751917281	0.660840528872593	0.483742109283784	0.724683804909558	-0.70964855971514	-0.245006648849351	0.00570641371795128	0.041812338283143	-0.464641910865789
chr10	63245967	63246067	101	+	exon	Herc4	0.497206794247431	0.85084958248665	0.302283907100916	1	0.495125543949679	0.838836644370264	0.0883952293107029	0.530973186990842	-0.742415559995302	-0.185376575332619	0.00607915498355541	0.0437242685424345	-0.557038984662684
chr10	67096225	67096325	101	+	exon	Jmjd1c	0.468146367051934	NA	0.308644224686991	1	0.436546698508229	0.80877432855974	0.935496227022471	0.972232303046898	0.943033794896842	-0.0881350961876479	0.174532228794075	0.427470113330078	1.03116889108449
chr10	67218979	67219528	550	+	exon	Jmjd1c	0.572292005675744	0.886810534794738	0.768551571074391	1	0.710534704199376	0.938586136190279	0.405712056322326	0.680703226186339	-0.0394504809696574	-0.0881350961876479	0.174532228794075	0.427470113330078	0.0486846152179905
chr10	67220476	67220576	101	+	exon	Jmjd1c	0.850166236725375	NA	0.622448716407655	1	0.64488264874677	0.913945581386226	0.18146621696944	0.570138653206461	0.142700932461614	-0.0881350961876479	0.174532228794075	0.427470113330078	0.230836028649262
chr10	67226701	67226850	150	+	exon	Jmjd1c	0.141433442308276	0.55827536504888	0.167415428127309	1	0.234628659826013	0.655724058578031	0.819625226626228	0.909025881673033	-0.0452537948644524	-0.0881350961876479	0.174532228794075	0.427470113330078	0.0428813013231955
chr10	68041788	68042037	250	+	utr3	Rtkn2	0.73908696798236	0.936154481237858	0.915448503701917	1	0.929204259930644	0.987249694905713	0.744408641157512	0.867811532712673	-0.0412823278639886	-0.0630063199987189	0.64101850671102	0.840006924838278	0.0217239921347303
chr10	70002062	70002462	401	+	exon	Ank3	0.920602152994689	NA	0.878537093237495	1	0.74229706573114	0.951500045460044	0.613804958133617	0.795685269202558	0.150454002644386	0.118150087888293	0.321421826103341	0.603267734082649	0.0323039147560936
chr10	70024189	70024639	451	+	utr3	Ank3	0.312475473945409	0.74208335234274	0.110767056990677	1	0.0798019415757678	0.411661238861504	0.227708998094964	0.596338319750179	0.117110735984818	0.118150087888293	0.321421826103341	0.603267734082649	-0.00103935190347437
chr10	70025039	70025189	151	+	utr3	Ank3	0.334765576900593	NA	0.340685037217963	1	0.231906899188943	0.653488608190518	0.202712697455358	0.580435774255271	0.435706681396367	0.118150087888293	0.321421826103341	0.603267734082649	0.317556593508074
chr10	70192801	70193001	201	+	utr3	Ccdc6	0.276468814653302	0.707061475466654	0.437469311169186	1	0.478075878488845	0.831674818020364	0.814515015250478	0.905866125381162	0.323243487081116	-0.16724588989532	0.035983999707464	0.155086610288591	0.490489376976436
chr10	70282614	70282713	100	+	exon	Slc16a9	0.697769621398064	NA	0.465551138475518	1	0.5265838149017	0.857023560310682	0.143440292363521	0.553843680543278	-0.478920544137735	0.203735027725341	0.545495999967525	0.782762641642539	-0.682655571863076
chr10	70285026	70285125	100	+	utr3	Slc16a9	0.70874344600623	NA	0.745748588796833	1	0.777955739846297	0.961770287972024	0.435842616902073	0.698398184980096	0.527361574247805	0.203735027725341	0.545495999967525	0.782762641642539	0.323626546522464
chr10	71381359	71381858	500	+	utr3	Ipmk	0.100721586042148	0.473391454398096	0.159038028026361	1	0.0825587554540725	0.418369649221312	0.627005643292397	0.802437010136381	0.330906051540317	-0.114777038339735	0.13006238576519	0.359605901938023	0.445683089880052
chr10	71383956	71384056	101	+	utr3	Ipmk	0.647581917806999	0.908442657950911	0.824600600937922	1	0.6889386129134	0.930085213310606	0.10685301766446	0.538037803068996	0.0630166342529879	-0.114777038339735	0.13006238576519	0.359605901938023	0.177793672592723
chr10	72654895	72655459	565	+	utr5	Zwint	0.0181788023267427	0.197742829999431	0.0120309433746669	1	0.00778760395088294	0.11860813194261	0.771062871849464	0.88327922519774	0.965371258430128	0.132381055618359	0.0770035882589906	0.258152923034191	0.832990202811769
chr10	72668895	72669194	300	+	utr3	Zwint	0.915412383182708	0.979707371198849	0.583892748950209	1	0.65975028865425	0.919973562339013	0.529119522363558	0.748715696693468	-0.23259305939907	0.132381055618359	0.0770035882589906	0.258152923034191	-0.364974115017429
chr10	74991113	74991212	100	+	utr5	Gnaz	0.801850103921172	NA	0.675537055784026	1	0.834788847865141	0.978269752904225	0.179401753610889	0.568789916770568	-1.74266210229394	-0.477735979529067	0.0570116985604447	0.212634019371533	-1.26492612276487
chr10	75015670	75015967	298	+	utr3	Gnaz	0.402467881489953	0.797178296463112	0.476157617019674	1	0.190007872951919	0.60512757522682	0.891428330536318	0.948496907172337	0.338338248849877	-0.477735979529067	0.0570116985604447	0.212634019371533	0.816074228378944
chr10	75182374	75182674	301	+	utr3	Bcr	0.63753950240977	NA	0.390326574281074	1	0.380519744414376	0.773937474030528	0.0913581681118952	0.530973186990842	-0.524341768978383	-0.237394068837946	0.0726332789959326	0.249377909634602	-0.286947700140438
chr10	75245156	75245455	300	+	exon	Specc1l	0.562468895837756	NA	0.596184278083654	1	0.51566447957381	0.849951548096792	0.407644358683014	0.681875032061144	0.0668394446242191	-0.109299819579207	0.282970685014602	0.563548208796943	0.176139264203426
chr10	75248476	75248576	101	+	exon	Specc1l	0.290972417227618	NA	0.190965832929651	1	0.19438313705649	0.609320707082911	0.151369353129824	0.555160462568532	-1.07800232083963	-0.109299819579207	0.282970685014602	0.563548208796943	-0.968702501260422
chr10	75309901	75310200	300	+	utr3	Specc1l	0.627959169153405	0.901311225098094	0.364916413012738	1	0.321877012092293	0.731769425228166	0.138862194563921	0.553614458859964	-0.286214997503313	-0.109299819579207	0.282970685014602	0.563548208796943	-0.176915177924107
chr10	75310649	75310748	100	+	utr3	Specc1l	0.414625051256181	NA	0.413770387470635	1	0.59731724382804	0.893516522324156	0.971980924968539	0.993071499042224	-0.00505595649898563	-0.109299819579207	0.282970685014602	0.563548208796943	0.104243863080221
chr10	75311397	75311496	100	+	utr3	Specc1l	0.443682454298751	NA	0.501837220807352	1	0.361350311374558	0.759950353150918	0.65838080071458	0.819542618622739	0.422988706281717	-0.109299819579207	0.282970685014602	0.563548208796943	0.532288525860924
chr10	75586052	75586200	149	+	utr3	Ggt1	0.477367802057654	NA	0.260964713857323	1	0.429647771113241	0.803103038612494	0.0477600565195179	0.515543300361009	-0.950170527440051	-0.346305291653805	0.188450314499832	0.447315675258725	-0.603865235786246
chr10	75895443	75895592	150	+	utr3	Derl3	0.336333010917514	NA	0.175776071087509	1	0.0726905875451611	0.393550901055335	0.204626774792657	0.580991558954854	-1.11560978775851	-0.443814049190055	0.110592468922107	0.324356552787764	-0.671795738568457
chr10	76008747	76009045	299	+	utr3	Gm5134	0.586606392306366	NA	0.617116424469368	1	0.687694075651217	0.930070390637042	0.692148363746309	0.837868883312504	-0.347954937424224	-0.872312445201298	0.0418919200588546	0.172962468005996	0.524357507777074
chr10	76039056	76039304	249	+	exon	Zfp280b	0.0220288719295343	0.218237010635239	0.0317939145083029	1	0.0114793767144123	0.146277515916747	0.724305813896827	0.857271517549231	0.468668455566141	-0.237815036719228	0.00368298337215698	0.0296593083118633	0.706483492285369
chr10	76039404	76039603	200	+	exon	Zfp280b	0.550221081260035	0.879744307932382	0.675180433599877	1	0.643393483427205	0.913019934641227	0.620757076199813	0.799062988211629	0.0115423258813862	-0.237815036719228	0.00368298337215698	0.0296593083118633	0.249357362600614
chr10	76039851	76040150	300	+	utr3	Zfp280b	3.72661348113795e-06	0.00075314858453798	1.25648848718052e-06	0.0166258556623727	8.93505670403203e-08	2.41811810106467e-05	0.520724785214903	0.744116098922787	1.01649523952898	-0.237815036719228	0.00368298337215698	0.0296593083118633	1.2543102762482
chr10	76040797	76040996	200	+	utr3	Zfp280b	0.931950719484616	0.98270453382139	0.813318145655876	1	0.874322627061313	0.986924783576785	0.187379471716623	0.573268156517348	-0.168044940362473	-0.237815036719228	0.00368298337215698	0.0296593083118633	0.0697700963567551
chr10	76470960	76471160	201	+	exon	Mcm3ap	0.949721408404471	NA	0.860094473083482	1	0.776248500828396	0.961770287972024	0.551378604959256	0.761367458362791	-0.439981333565111	-0.368203223697486	1.97566392993451e-07	7.29286971757986e-06	-0.0717781098676247
chr10	76553243	76553393	151	+	utr3	Lss	0.0327572857741616	0.272812395121898	0.00294333059010641	1	0.0130996781351693	0.158933972324318	0.0928124258782846	0.530973186990842	-0.820242531585617	0.16344477917121	0.0817882266867334	0.267752540768793	-0.983687310756826
chr10	77042339	77042439	101	+	exon	Slc19a1	0.934025461292258	NA	0.922798745143095	1	0.889392857323475	0.987249694905713	0.670510555959916	0.827562023422331	0.256913419810234	0.224244433649366	0.171786782312519	0.424970815581304	0.0326689861608681
chr10	77268877	77269076	200	+	utr3	Pofut2	0.174563378537518	NA	0.0686877327402808	1	0.0412498597186071	0.298263026024236	0.152908065440057	0.555934484356061	-0.640598231246442	0.28812220733797	0.0575392313724176	0.214099089932616	-0.928720438584412
chr10	77269176	77269326	151	+	utr3	Pofut2	0.199401867052657	NA	0.0784882265032024	1	0.143956380844119	0.53693979655064	0.0131467025624004	0.515543300361009	0.074198816332777	0.28812220733797	0.0575392313724176	0.214099089932616	-0.213923391005193
chr10	77592980	77597042	4063	+	utr3	Pttg1ip	0.309266077068555	0.737930037491795	0.375799040830636	1	0.524605711177308	0.855063463117292	0.240487030057972	0.602882519813588	0.386568233715795	-0.148850275360787	0.114830014282777	0.331995837229925	0.535418509076583
chr10	77606245	77606344	100	+	utr5	Gm49325	0.124525301909922	0.524119326075062	0.152016783347455	1	0.0135051125981333	0.16203228587053	0.226377228304819	0.595512108539606	1.69725029095227	NA	NA	NA	NA
chr10	78078382	78078531	150	+	utr3	Icosl	0.998175216865129	NA	0.856170514343637	1	0.970648701034122	0.987249694905713	0.10966230137958	0.539893594885001	0.125564502273161	0.237713301552923	0.127755311401026	0.355300762190025	-0.112148799279762
chr10	78078630	78079127	498	+	utr3	Icosl	0.37577029234189	0.77106053445233	0.517651004725049	1	0.291707016891528	0.710407112580092	0.164443448083887	0.560820313822002	0.801378773641655	0.237713301552923	0.127755311401026	0.355300762190025	0.563665472088732
chr10	78437856	78437955	100	+	exon	4921516A02Rik	0.0915745224371221	NA	0.0505365487812808	1	0.0385269574392891	0.287510401014301	0.144983917487622	0.553843680543278	1.42387352700927	1.24565011872379	0.695885744288833	NA	0.178223408285478
chr10	79675982	79676127	146	+	utr3	Tpgs1	0.465359216380751	0.835009305964935	0.276635637965725	1	0.332437070154427	0.739873121820609	0.115109506744155	0.544797427364808	0.55724725206651	0.535596337819036	0.0304746276013049	0.138648389000207	0.0216509142474745
chr10	79688054	79688398	345	+	utr3	Cdc34	0.068257025059498	0.401010022224551	0.0141162603108045	1	0.0281069267346863	0.242029841187451	0.195858554719786	0.576395569304051	-0.136997737801776	0.340649447055443	1.57145895690652e-06	4.6927517909517e-05	-0.477647184857219
chr10	79724501	79724700	200	+	exon	Hcn2	0.424742503130601	NA	0.494415051566231	1	0.656882833938271	0.918293552298179	0.559250913418214	0.765914921778631	-0.311125964231576	-0.347224895422965	0.143646460340088	0.382963762507304	0.0360989311913894
chr10	79735459	79735659	201	+	utr3	Hcn2	0.476211130098764	NA	0.330701884508934	1	0.397054019209702	0.787280704057993	0.451287767796443	0.706328730739228	-1.05303102530506	-0.347224895422965	0.143646460340088	0.382963762507304	-0.705806129882097
chr10	79819359	79819507	149	+	exon	Palm	0.286152246735733	NA	0.110474334195311	1	0.263607173437744	0.687369606556045	0.0888849764677804	0.530973186990842	-0.662495398541542	0.00537886363202255	0.970411459878827	0.989908112556951	-0.667874262173564
chr10	79952933	79953032	100	+	utr3	Arid3a	0.767825221402671	NA	0.873986096612028	1	0.959482184055153	0.987249694905713	0.372109222131857	0.666405568566108	-0.443493870343215	-0.133532099188921	0.36294836533329	0.641785185619119	-0.309961771154294
chr10	79954720	79954819	100	+	utr3	Arid3a	0.915566220231705	NA	0.784718503036898	1	0.903928993856672	0.987249694905713	0.13690640843412	0.550572982129088	0.11870570302183	-0.133532099188921	0.36294836533329	0.641785185619119	0.252237802210751
chr10	80031074	80031223	150	+	utr3	Arhgap45	0.307675716252399	NA	0.291769832919791	1	0.331523787028114	0.738896521587779	0.960030561712549	0.98673940948493	0.595746223311684	0.385632936409669	0.0122042793517038	0.0727568954105502	0.210113286902015
chr10	80031373	80031472	100	+	utr3	Arhgap45	0.862442165837386	NA	0.657927643090012	1	0.490548496049069	0.837076507286016	0.150497438536963	0.555031587881685	0.180475884550871	0.385632936409669	0.0122042793517038	0.0727568954105502	-0.205157051858798
chr10	80116350	80116450	101	+	utr5	Stk11	0.187441876137316	0.621116965853932	0.182101074500239	1	0.190287958350116	0.605403119616185	0.30989041159099	0.634039323982929	0.60921871320429	0.0131070222240532	0.89313399849407	0.95712812329849	0.596111690980236
chr10	80116550	80116898	349	+	utr5	Stk11	0.0473461162155705	0.338536117663536	0.0727462122199599	1	0.0419875781047346	0.301134274335796	0.962287913395482	0.98806451342862	0.615664467255614	0.0131070222240532	0.89313399849407	0.95712812329849	0.602557445031561
chr10	80130483	80130682	200	+	utr3	Stk11	0.34652762139738	0.756288132421544	0.455223019218596	1	0.389728205443031	0.781519088519589	0.643607022263065	0.811036573517818	0.40354485457745	0.0131070222240532	0.89313399849407	0.95712812329849	0.390437832353397
chr10	80149943	80150091	149	+	utr5	Midn	0.748265579318428	0.939495453978917	0.882607006666103	1	0.541804678566608	0.865766029451079	0.145340721161266	0.553843680543278	-0.21089257393689	-0.0807475631110446	0.319485629591627	0.601546904310828	-0.130145010825845
chr10	80157131	80157230	100	+	utr3	Midn	0.518444701154464	0.860243629748088	0.622433632106516	1	0.631581414560823	0.90892625840332	0.268522163043069	0.613429739457737	0.312608694373999	-0.0807475631110446	0.319485629591627	0.601546904310828	0.393356257485043
chr10	80189267	80189515	249	+	utr3	Efna2	0.740715617443508	NA	0.780765235411303	1	0.68817475260988	0.930070390637042	0.346595853001315	0.654458261421293	0.184339656993309	-0.0783252953923579	0.740448753443162	0.892070326439489	0.262664952385667
chr10	80189614	80189911	298	+	utr3	Efna2	0.200518756050216	0.637183028266487	0.0942284508259083	1	0.0523283780400778	0.335049044224378	0.241402697871236	0.603529497053006	-0.58164812801426	-0.0783252953923579	0.740448753443162	0.892070326439489	-0.503322832621902
chr10	80232606	80234201	1596	+	exon	Mum1	0.0729995679377904	0.412991640443412	0.103607198331057	1	0.0656177243128409	0.376202612240633	0.852551612667513	0.927595737392061	0.482428826471883	0.0249973691523863	0.771354098939046	0.905318340969242	0.457431457319497
chr10	80285260	80285360	101	+	exon	Dazap1	0.0899071790082531	0.449758437563563	0.144285126023224	1	0.0175011127907538	0.189326092266097	0.489803579288413	0.728007053640357	1.11749384039253	0.1558454317374	0.0214572892602082	0.10898611257565	0.96164840865513
chr10	80287710	80287909	200	+	utr3	Dazap1	0.0180445976015465	0.197742829999431	0.00270305151927485	1	0.00230393541994796	0.0551283869476685	0.278507290604735	0.617357850753206	-0.333792878826868	0.1558454317374	0.0214572892602082	0.10898611257565	-0.489638310564269
chr10	80335311	80335459	149	+	utr3	Reep6	0.433095993249935	NA	0.460599211406864	1	0.301219723509021	0.717527349282043	0.245348675565214	0.603599403150492	0.80211569909388	-0.133553286885618	0.468886959615227	0.730974238720953	0.935668985979498
chr10	80335557	80335852	296	+	utr3	Reep6	0.230879272531335	NA	0.260001336011619	1	0.158764749669988	0.563689249096041	0.0974687551502305	0.534561484080301	0.449870113470496	-0.133553286885618	0.468886959615227	0.730974238720953	0.583423400356114
chr10	80336146	80336441	296	+	utr3	Reep6	0.545187869617459	0.877016198856635	0.396591236953574	1	0.275089428632848	0.69724023568429	0.036510798644624	0.515543300361009	-0.180651748372251	-0.133553286885618	0.468886959615227	0.730974238720953	-0.0470984614866329
chr10	80607404	80607560	157	+	utr3	Gm49322	0.706540513407022	NA	0.756128443143126	1	0.702116394018626	0.935097469225771	0.497588009899154	0.732281026157272	0.241005681588362	-0.0910833778968467	0.865378424898588	0.947043739217432	0.332089059485209
chr10	80615089	80615636	548	+	utr3	Gm49322	0.551052781948593	0.880534480680601	0.272493602160043	1	0.324814413470662	0.733792834247777	0.438620685439029	0.69988283818309	-0.351908914633892	-0.0910833778968467	0.865378424898588	0.947043739217432	-0.260825536737046
chr10	80634425	80634624	200	+	utr5	Csnk1g2	0.3522863264703	0.756654764087798	0.557567984382928	1	0.465624998646888	0.825782847909277	0.802755530814681	0.899919415535044	0.0555486354605303	0.0864651994323061	0.303159595062195	0.584906589823346	-0.0309165639717758
chr10	80640201	80640300	100	+	utr3	Csnk1g2	0.212436046884691	0.64624086323054	0.0615925382941824	1	0.0968013391585024	0.449154149258538	0.177098860006336	0.567495090665388	-0.393727853937565	0.0864651994323061	0.303159595062195	0.584906589823346	-0.480193053369871
chr10	80640400	80640599	200	+	utr3	Csnk1g2	0.0159373685111389	0.18762769957871	0.00418077425361949	1	0.0357544306645682	0.273436854119284	0.0502572850070658	0.515915147870522	-1.14534953336668	0.0864651994323061	0.303159595062195	0.584906589823346	-1.23181473279898
chr10	80686630	80686729	100	+	exon	Gm26541	0.0368269663795139	NA	0.00338565975389433	1	0.00600612725427109	0.0998085883695349	0.0865600792940351	0.530973186990842	-1.99238268515947	-0.938793754020422	0.279104156866064	NA	-1.05358893113905
chr10	80686828	80687027	200	+	exon	Gm26541	0.106633369373238	NA	0.0240752568851743	1	0.0574713797649231	0.349737977615878	0.0124045193563685	0.515543300361009	-0.746941997923015	-0.938793754020422	0.279104156866064	NA	0.191851756097407
chr10	80788904	80789004	101	+	utr3	Dot1l	0.0276320900096413	NA	0.00271798320742989	1	0.0112456560437908	0.144644660326585	0.0266585205392265	0.515543300361009	-1.09055804504288	-0.00473684948610085	0.955555662535151	0.983865754911805	-1.08582119555678
chr10	80790997	80791445	449	+	exon	Dot1l	0.00627093721027698	0.105458687475421	0.00528499607408444	1	0.00870047798302072	0.127488440367777	0.637734194876969	0.808056850802516	0.704759890904968	-0.00473684948610085	0.955555662535151	0.983865754911805	0.709496740391069
chr10	80793621	80794118	498	+	utr3	Dot1l	0.396863693078458	0.792029154422216	0.585795587959238	1	0.755844420506012	0.955203153564039	0.760111144602543	0.877048379526172	0.119262233244183	-0.00473684948610085	0.955555662535151	0.983865754911805	0.123999082730284
chr10	80866876	80866975	100	+	utr3	Sppl2b	0.233288114043395	NA	0.0908596532899932	1	0.202629500612581	0.618001335699963	0.643358078413014	0.810799904408191	0.510384475273022	-0.262980033422631	0.264116731557638	0.543769145114543	0.773364508695654
chr10	80867668	80867767	100	+	utr3	Sppl2b	0.789228942856276	NA	0.632989158156648	1	0.672038622991361	0.924471387913738	0.234640976878292	0.600085475575932	-0.286860837312377	-0.262980033422631	0.264116731557638	0.543769145114543	-0.0238808038897456
chr10	80868262	80868559	298	+	utr3	Sppl2b	0.532026003566414	NA	0.532818121602293	1	0.566006997662787	0.879109957076632	0.82169694132959	0.910076537190343	0.54971148758944	-0.262980033422631	0.264116731557638	0.543769145114543	0.812691521012072
chr10	80931757	80932055	299	+	utr3	Gadd45b	0.847907236430649	NA	0.702831488585981	1	0.806680942349621	0.97063750807534	0.255149313283007	0.608094401091198	0.411332149055903	0.305528316990712	0.0396142705240778	0.166638212403471	0.105803832065191
chr10	81144601	81144750	150	+	exon	Zbtb7a	0.839943655549307	NA	0.667260237077789	1	0.778689879099482	0.961907110888356	0.159244172960118	0.559495443833661	-0.357209607341109	-0.354520366799957	0.00731013733259651	0.0501465874879976	-0.00268924054115116
chr10	81144948	81145098	151	+	exon	Zbtb7a	0.102125040540861	NA	0.019519076147925	1	0.0258800314015455	0.229869455067578	0.0195247636271378	0.515543300361009	-0.855004835153708	-0.354520366799957	0.00731013733259651	0.0501465874879976	-0.50048446835375
chr10	81148297	81148644	348	+	utr3	Zbtb7a	0.186029796569883	0.618713913937546	0.263868564514959	1	0.276783211508397	0.698994890080528	0.819049962961914	0.908586455232843	0.00182323342925629	-0.354520366799957	0.00731013733259651	0.0501465874879976	0.356343600229214
chr10	81182052	81182399	348	+	utr3	Eef2	0.467821703915425	0.836333584852547	0.874624360783559	1	0.947639016207423	0.987249694905713	0.64824580555577	0.813558300443431	0.297156056575424	0.0886446023718778	0.104560926755631	0.312858767644262	0.208511454203546
chr10	81268934	81269034	101	+	exon	Apba3	0.144409053716455	NA	0.0881946587965036	1	0.0790881707926368	0.410343681472082	0.505521493387247	0.736974914155996	1.31616478483447	0.110271472092787	0.505775723898671	0.757464029699436	1.20589331274168
chr10	81318080	81318180	101	+	utr3	Pip5k1c	0.906198506185145	NA	0.674815758398043	1	0.637834641011895	0.911653931284624	0.522957090484647	0.745630401536749	-0.38292277599188	-0.369920099374822	0.00544060439661319	0.0403998010056909	-0.0130026766170587
chr10	81318329	81318628	300	+	utr3	Pip5k1c	0.139898806533882	0.556947626482485	0.161922452442875	1	0.0936356516114079	0.440839225367945	0.400233460732231	0.679251684673896	0.199559584488387	-0.369920099374822	0.00544060439661319	0.0403998010056909	0.569479683863209
chr10	81318777	81319176	400	+	utr3	Pip5k1c	0.839150454855113	0.961455900660748	0.915559062686772	1	0.534347404312652	0.862251268993682	0.550424693045658	0.761001011556819	-0.479048865550907	-0.369920099374822	0.00544060439661319	0.0403998010056909	-0.109128766176086
chr10	81325694	81325844	151	+	exon	Cactin	0.334360601479182	0.752497522928093	0.160173542498075	1	0.169165160137978	0.576071069325777	0.343314821512107	0.652814978883882	-0.345636611112851	0.139591034620717	0.288933416477577	0.570515050202507	-0.485227645733568
chr10	81326043	81326242	200	+	utr3	Cactin	0.66858534423523	0.913391830125778	0.399076664253047	1	0.246718559831957	0.669070925312391	0.537730604826553	0.753587149650254	-0.000490908528775623	0.139591034620717	0.288933416477577	0.570515050202507	-0.140081943149493
chr10	81363992	81364091	100	+	utr3	Mfsd12	0.761015445429365	NA	0.609608579263225	1	0.696375473438471	0.931779126208672	0.446251827522868	0.703027584995248	-0.698457212071329	-0.692425073577955	0.00278836200059316	0.0239669277558851	-0.0060321384933737
chr10	81364190	81364389	200	+	utr3	Mfsd12	0.525579374175864	NA	0.382137844336082	1	0.599860412582286	0.894411513035964	0.069129104884966	0.518362439854646	-1.37014717433837	-0.692425073577955	0.00278836200059316	0.0239669277558851	-0.677722100760418
chr10	81364488	81364687	200	+	utr3	Mfsd12	0.686639531165877	NA	0.58796895910548	1	0.950721643040352	0.987249694905713	0.23689269050731	0.6013220582198	-0.841529782299846	-0.692425073577955	0.00278836200059316	0.0239669277558851	-0.149104708721891
chr10	81461408	81461557	150	+	exon	Gm16105	0.467299628132317	NA	0.275544267743149	1	0.237377457176408	0.657996549849008	0.164270759093744	0.560820313822002	-0.55918521162989	0.73371742609332	0.775974540063187	NA	-1.29290263772321
chr10	81559538	81561062	1525	+	utr5	Aes	0.00444331993549426	0.0853156313253656	0.00141605112777556	1	0.00605032299237097	0.100291666502289	0.451016453674082	0.706328730739228	1.12200068971278	-0.401283526853217	1.18055009441815e-06	3.66950748997068e-05	1.523284216566
chr10	81565666	81565765	100	+	utr3	Aes	0.676940911415527	0.917724925354005	0.391252394093025	1	0.388233289250271	0.780764581247778	0.238076456469514	0.601873657189548	-0.702078529857997	-0.401283526853217	1.18055009441815e-06	3.66950748997068e-05	-0.30079500300478
chr10	81565964	81566163	200	+	utr3	Aes	0.298299238088028	0.728681821324623	0.467667007512621	1	0.332861176279788	0.740237802668993	0.672742925250432	0.829005799274968	0.0601199904419473	-0.401283526853217	1.18055009441815e-06	3.66950748997068e-05	0.461403517295165
chr10	81608383	81608481	99	+	utr5	BC025920	0.314156217852968	NA	0.242476035780747	1	0.242834915854425	0.664697610211644	0.858131664628292	0.929852963069039	1.13309740427667	0.580790957297398	0.48799601423608	NA	0.552306446979267
chr10	81609369	81609813	445	+	utr3	BC025920	0.157056342371064	NA	0.111679025151312	1	0.0930448547979397	0.439411616622321	0.261230854717816	0.61073591153224	1.02072919292811	0.580790957297398	0.48799601423608	NA	0.439938235630708
chr10	81642938	81643438	501	+	utr3	Ankrd24	0.290658799892218	NA	0.25973459617398	1	0.341155114495474	0.745704396454719	0.932075876710371	0.970263115360619	0.0869479555842956	-0.0766297513807286	0.72962748248943	0.887484021607807	0.163577706965024
chr10	82377685	82377784	100	+	exon	Gm4924	0.73228189139965	NA	0.74777099209155	1	0.665127774182344	0.921996419229931	0.485378825062581	0.725197629469979	0.229113034901433	0.0396724374816457	0.804389017732834	0.920151495186664	0.189440597419788
chr10	82739138	82739237	100	+	exon	Hcfc2	0.962585647000416	NA	0.948627784301986	1	0.949584071975347	0.987249694905713	0.378940835996562	0.670496045282171	0.161031690603862	-0.418136274802844	0.0874162386187746	0.279272378697581	0.579167965406706
chr10	83191619	83191868	250	+	utr3	Chst11	0.431687530398552	NA	0.331706258277191	1	0.3412009393555	0.745704396454719	0.86541880388294	0.933782101846684	1.27719368526263	0.0120219050397995	0.959012913027815	0.985405682379272	1.26517178022283
chr10	83365877	83366177	301	+	utr3	D10Wsu102e	0.947812720689764	0.985827051240385	0.768127295718428	1	0.76335494279001	0.957696300505044	0.584261896261133	0.778565243041665	-0.346219363567381	-0.121056528592974	0.204975725226007	0.470909748551187	-0.225162834974407
chr10	83594174	83594524	351	+	utr3	Washc4	0.686064426173675	0.919734406078632	0.487035714611738	1	0.616576934744283	0.902526903473879	0.406059932467582	0.680856243276553	-0.420044759920203	-0.272289934589945	0.000417049378121249	0.00546541983707524	-0.147754825330257
chr10	83594624	83594774	151	+	utr3	Washc4	0.551356845665229	0.880534480680601	0.450072868509978	1	0.293647933171741	0.711764803836676	0.132434154757443	0.549930167634169	-0.793753607731739	-0.272289934589945	0.000417049378121249	0.00546541983707524	-0.521463673141794
chr10	84947692	84958035	10344	+	exon	Ric8b	0.48927755104732	0.84684264687408	0.643932736153355	1	0.589190871538187	0.889285243281117	0.305766651570544	0.632327958814849	-0.0218184497287838	-0.353088268217333	0.0126930120815536	0.0746602751980446	0.331269818488549
chr10	85114515	85114911	397	+	utr3	Tmem263	0.933432840625638	0.98270453382139	0.78963375274095	1	0.95766058679381	0.987249694905713	0.0884587553848726	0.530973186990842	-0.313688390174285	-0.239354428771676	0.0204302670595098	0.105269582139563	-0.0743339614026091
chr10	85120420	85120618	199	+	utr3	Tmem263	0.906350720392613	NA	0.965946445002541	1	0.872355997195895	0.986717285733957	0.529968174459747	0.749412314279957	-0.126434840132955	-0.239354428771676	0.0204302670595098	0.105269582139563	0.112919588638721
chr10	85387363	85387463	101	+	exon	Btbd11	0.351793444736933	NA	0.207341399104921	1	0.23737951754225	0.657996549849008	0.863502027666413	0.932624380532544	0.457492879853211	-0.570756799220466	0.00021591475457504	0.00316073281670514	1.02824967907368
chr10	85658445	85658895	451	+	utr3	Btbd11	0.650500463286194	0.909374224596527	0.439805556153176	1	0.636007718264319	0.910514774036828	0.117826096001815	0.546199557604802	-0.607449893683453	-0.570756799220466	0.00021591475457504	0.00316073281670514	-0.0366930944629866
chr10	86834668	86834767	100	+	utr3	Nt5dc3	0.313600755609588	NA	0.254201252950002	1	0.218329338068432	0.638710837399132	0.339764548855258	0.649948886317329	0.940191578073192	-0.17351355527815	0.297211247615184	0.579333157359718	1.11370513335134
chr10	86834867	86834966	100	+	utr3	Nt5dc3	0.732282192037287	NA	0.549139117534752	1	0.563982544303318	0.878329127422937	0.125815923501504	0.549521011256974	-0.838802833285235	-0.17351355527815	0.297211247615184	0.579333157359718	-0.665289278007085
chr10	88092176	88092275	100	+	utr3	Pmch	0.373589300422692	NA	0.190113629838803	1	0.160613494841737	0.566416933137499	0.492796152825714	0.729272061106131	-0.303369076950742	0.479850548080651	0.572315419502012	NA	-0.783219625031393
chr10	88433343	88433493	151	+	utr3	Gnptab	0.724141343316978	NA	0.825976920349852	1	0.787536109559963	0.965026459884926	0.386453374300091	0.673619025725013	0.287667807000934	0.146718476710033	0.14016241411272	0.376644496963236	0.140949330290901
chr10	88433642	88433842	201	+	utr3	Gnptab	0.204180772941239	NA	0.190870697552841	1	0.241146402992954	0.66304010990868	0.756410864745012	0.874958773688566	0.614848981838596	0.146718476710033	0.14016241411272	0.376644496963236	0.468130505128563
chr10	88445983	88446183	201	+	utr3	Gnptab	0.16974634936677	0.599400162116756	0.0428699149434249	1	0.0551661320890406	0.34265770871817	0.0879680103008883	0.530973186990842	-0.277831636660375	0.146718476710033	0.14016241411272	0.376644496963236	-0.424550113370408
chr10	89804860	89805359	500	+	utr3	Uhrf1bp1l	0.345665455810861	0.756288132421544	0.450598742685939	1	0.612424319453531	0.899463668119575	0.837829030885455	0.919161163769667	0.311341236939941	-0.00816264801723527	0.92905687427267	0.973385915067208	0.319503884957176
chr10	89805808	89806107	300	+	utr3	Uhrf1bp1l	0.689181831915228	0.920982657140977	0.435182563898806	1	0.309134811043986	0.725928535868256	0.491615519151901	0.728912907940702	0.0339310873620497	-0.00816264801723527	0.92905687427267	0.973385915067208	0.042093735379285
chr10	89819671	89819771	101	+	utr3	Uhrf1bp1l	0.0411850611801001	NA	0.00681341523195616	1	0.00321694273592224	0.0680380823302468	0.0574995352501073	0.516654972750793	-1.38263767505953	-0.00816264801723527	0.92905687427267	0.973385915067208	-1.37447502704229
chr10	91095962	91096062	101	+	exon	Ikbip	0.550392897744341	NA	0.311885551226283	1	0.346657039205759	0.749816014036197	0.19526091028499	0.576395569304051	-0.564333943270166	0.215276401918427	0.289118437913261	0.570632893788918	-0.779610345188592
chr10	91096510	91096660	151	+	utr3	Ikbip	0.85326090245058	NA	0.9694352802161	1	0.946407070097059	0.987249694905713	0.795351964333179	0.895175925233448	0.237800745168794	0.215276401918427	0.289118437913261	0.570632893788918	0.0225243432503675
chr10	91101860	91102009	150	+	exon	Ikbip	0.597149254168834	NA	0.426303492151512	1	0.446538930938136	0.815640876469782	0.411110915652523	0.683449996778567	-0.194732146693347	0.215276401918427	0.289118437913261	0.570632893788918	-0.410008548611774
chr10	91102358	91102458	101	+	exon	Ikbip	0.100118537183413	NA	0.0191092149052271	1	0.0273413155234444	0.237908914144617	0.129854075498621	0.549647872002029	-1.18643150085975	0.215276401918427	0.289118437913261	0.570632893788918	-1.40170790277818
chr10	93239662	93239811	150	+	utr3	Cdk17	0.174484593213346	0.606415720152801	0.06227367739489	1	0.0761605153449239	0.401416770265912	0.0253694430265902	0.515543300361009	-0.202654219465598	0.577802421426836	1.37050829983393e-09	8.13843580831819e-08	-0.780456640892434
chr10	93845726	93845826	101	+	exon	Usp44	0.620818607223716	NA	0.417744442149463	1	0.552423979540718	0.871732598129158	0.383056537990679	0.671786646437083	-0.05820405800491	0.308814972502879	0.0412326561418253	0.171246217459415	-0.367019030507789
chr10	93846423	93846572	150	+	exon	Usp44	0.280974860979348	NA	0.28039026421121	1	0.273684826079092	0.696074890417114	0.837306070311106	0.918847460742695	1.00339276641268	0.308814972502879	0.0412326561418253	0.171246217459415	0.694577793909803
chr10	93846672	93846771	100	+	exon	Usp44	0.693775765949224	NA	0.746128370049113	1	0.827530533698686	0.976671627570157	0.54191539330889	0.75680992539284	0.955822437654946	0.308814972502879	0.0412326561418253	0.171246217459415	0.647007465152067
chr10	93847020	93847170	151	+	exon	Usp44	0.894385359930595	NA	0.9867330688642	1	0.941444654483808	0.987249694905713	0.443912624380024	0.70206232467804	0.437360382559048	0.308814972502879	0.0412326561418253	0.171246217459415	0.128545410056169
chr10	94044440	94044590	151	+	exon	Fgd6	0.978269925150524	NA	0.933647970074845	1	0.934552923599896	0.987249694905713	0.680822491040213	0.833002647478445	0.39638636776946	-0.195606438352396	0.256755047416048	0.534485663406246	0.591992806121856
chr10	94045189	94045339	151	+	exon	Fgd6	0.504638128396615	NA	0.423410764598376	1	0.472242266461339	0.828360409463467	0.957474963318126	0.984952333707307	0.744589643308181	-0.195606438352396	0.256755047416048	0.534485663406246	0.940196081660577
chr10	94586983	94587330	348	+	utr3	Tmcc3	0.605586187196916	NA	0.450504635425318	1	0.543410240003972	0.866697049332834	0.197111975006475	0.576395569304051	0.773229714788994	1.34885022380284	8.61100734115074e-09	4.30802704268999e-07	-0.575620509013844
chr10	94589814	94589913	100	+	utr3	Tmcc3	0.772242866834396	NA	0.859663763863614	1	0.611256087200984	0.898903647977191	0.0848676636997407	0.530973186990842	2.27740806872389	1.34885022380284	8.61100734115074e-09	4.30802704268999e-07	0.928557844921053
chr10	94789758	94789858	101	+	utr3	Cep83	0.794158648566934	NA	0.59390971307392	1	0.570547236142215	0.881171425875986	0.446600628804672	0.703308494399948	-0.402118121831051	0.114850331244586	0.269176343002892	0.548636098005297	-0.516968453075638
chr10	95896876	95896971	96	+	exon	Gm47725	0.687356134291751	NA	0.522498573682005	1	0.660622220489703	0.920318443735051	0.2526932879668	0.606041142516871	0.0423410125114868	-0.0678121326110106	0.892234258819087	0.95712812329849	0.110153145122497
chr10	96618330	96618728	399	+	utr3	Btg1	0.81404241888494	0.955573898489717	0.496306068895859	1	0.196524902586222	0.612129781003091	0.628965484667267	0.80365792130462	-0.283145577636795	-0.190059721869903	0.101414129663513	0.306712618012457	-0.0930858557668922
chr10	98968961	98969061	101	+	exon	Atp2b1	0.0532148783598012	NA	0.00790317312460841	1	0.0309168379003653	0.253235446199348	0.00811351275914962	0.515543300361009	-1.20312462587489	-0.0014116159978055	0.987254560822683	0.996152688513313	-1.20171300987708
chr10	99023000	99023499	500	+	utr3	Atp2b1	0.995786332747054	0.999101356748365	0.66561716617724	1	0.657285894378319	0.918293552298179	0.341136470434304	0.650821080297749	0.157537827645529	-0.0014116159978055	0.987254560822683	0.996152688513313	0.158949443643335
chr10	99109905	99110154	250	+	utr3	Galnt4	0.177729191476143	NA	0.167138698917044	1	0.11477440054101	0.487984394220691	0.651009381191982	0.814926376224492	1.47776189647974	-0.332768700550206	0.318081041029487	0.600297203037271	1.81053059702995
chr10	99110404	99110553	150	+	utr3	Galnt4	0.822915812695167	NA	0.853044974386186	1	0.895572852995559	0.987249694905713	0.379305868538425	0.670675074580074	0.121564497828701	-0.332768700550206	0.318081041029487	0.600297203037271	0.454333198378906
chr10	99196877	99197027	151	+	utr3	Poc1b	0.556909047173282	NA	0.642198538528725	1	0.495081618720437	0.838836644370264	0.340172271585051	0.65019524975249	0.522206540327866	0.130535468648828	0.428774739704974	0.699331907677399	0.391671071679038
chr10	99264658	99264907	250	+	exon	Dusp6	0.125112668639685	0.52459067079005	0.0462061646572776	1	0.0226637228690524	0.217741425120332	0.0727869241959861	0.520697397848632	0.830152345384296	1.23896944725885	2.06911606987179e-31	1.76624920514431e-28	-0.408817101874557
chr10	99266147	99266296	150	+	exon	Dusp6	0.183034813613977	0.617102081922355	0.059087431369211	1	0.0556420477995435	0.34405362416878	0.192567967118947	0.57631251776711	0.745989653771464	1.23896944725885	2.06911606987179e-31	1.76624920514431e-28	-0.492979793487389
chr10	99266495	99266594	100	+	utr3	Dusp6	0.0103019296095986	NA	0.00149687909839699	1	0.00235889065294558	0.055959300444922	0.00485110112527831	0.515543300361009	-0.580277929044383	1.23896944725885	2.06911606987179e-31	1.76624920514431e-28	-1.81924737630324
chr10	103367833	103367982	150	+	utr5	Slc6a15	0.83026434516964	NA	0.705656347720602	1	0.670761719174708	0.923577111200893	0.347027203121323	0.654591172600405	1.06937814334938	0.278033963105492	0.053786099535237	0.204740955254255	0.791344180243888
chr10	105847089	105847387	299	+	utr3	Ccdc59	0.211140441885835	0.645618979843557	0.0763787566059457	1	0.0645280694204518	0.373344995019464	0.344399380684414	0.653471957942401	-0.0594020329070828	0.220608434458282	0.0624294629255321	0.226590912739016	-0.280010467365365
chr10	108277244	108277643	400	+	utr3	Ppp1r12a	0.561786144451272	0.885609019874535	0.249683847557034	1	0.246131756522029	0.669070925312391	0.329875539884812	0.645110481493993	-0.378920492200116	-0.180404228695051	0.0238848822687619	0.117726352229069	-0.198516263505065
chr10	110782400	110782549	150	+	exon	E2f7	0.667434778665317	NA	0.485085918416219	1	0.588783790570709	0.888771980279814	0.0415407065883184	0.515543300361009	-0.227836777851344	-0.179255549520196	0.126831856923173	0.353956088262559	-0.0485812283311479
chr10	111293270	111293370	101	+	utr3	Osbpl8	0.862490730364569	NA	0.974602878443938	1	0.940604085907222	0.987249694905713	0.406981189041603	0.681539332103382	-0.523679432796777	-0.310958423181864	0.00518185584153084	0.0390327197112955	-0.212721009614913
chr10	111299279	111299478	200	+	exon	Bbs10	0.282214933391841	NA	0.250333756183254	1	0.20239879055809	0.617614058911963	0.218841857964455	0.590013786548325	1.71689250135391	0.0158638350146277	0.945273187141061	0.979277760603286	1.70102866633928
chr10	111299928	111300028	101	+	exon	Bbs10	0.761239696964894	NA	0.593192544027949	1	0.727661038242322	0.94445659470798	0.197097337517966	0.576395569304051	-0.334707057966386	0.0158638350146277	0.945273187141061	0.979277760603286	-0.350570892981014
chr10	111301177	111301277	101	+	utr3	Bbs10	0.456189676218347	NA	0.417142343665503	1	0.351390811165576	0.751631699490815	0.957718406203159	0.985126355007949	0.691859723450817	0.0158638350146277	0.945273187141061	0.979277760603286	0.67599588843619
chr10	111508302	111508547	246	+	utr3	Phlda1	0.837158483678025	NA	0.995861189189642	1	0.893634606915849	0.987249694905713	0.150441379642085	0.555031587881685	0.541036186048661	0.512486049598127	0.0989593496341255	0.302283312116062	0.0285501364505336
chr10	112928501	112928648	148	+	exon	Gm26596	0.324182891709546	NA	0.220101491193247	1	0.203682765862169	0.61890108412902	0.0357474491390277	0.515543300361009	-1.10124458137466	1.5545066665593	0.754809087875714	NA	-2.65575124793396
chr10	115385009	115385159	151	+	utr5	Zfc3h1	0.762700160254799	NA	0.740531636131923	1	0.620058981672223	0.903793346182101	0.829897677758105	0.915413581179786	-0.0376544286955233	-0.163935305231194	0.0628795437352057	0.2278347578069	0.126280876535671
chr10	115385659	115385759	101	+	exon	Zfc3h1	0.623305302153985	NA	0.605567292459372	1	0.781376678563292	0.962816961013548	0.483067918947117	0.724192360008547	0.148270940684715	-0.163935305231194	0.0628795437352057	0.2278347578069	0.312206245915909
chr10	115390701	115398039	7339	+	exon	A130012E19Rik	0.181128857613586	0.615574138851552	0.0937491213729228	1	0.0184937914465897	0.194949259438176	0.446019455946654	0.703027584995248	-0.82078331967462	0.0350605170303652	0.949949551149395	0.981075099389299	-0.855843836704985
chr10	115401678	115401778	101	+	exon	Zfc3h1	0.549174658775956	NA	0.577733411936419	1	0.414944725433721	0.796187242823253	0.870138689168108	0.935829503278999	0.593947057943692	-0.163935305231194	0.0628795437352057	0.2278347578069	0.757882363174886
chr10	115412104	115412204	101	+	exon	Zfc3h1	0.507656004582251	NA	0.440377959519182	1	0.323540000326215	0.732911503984615	0.100132005318721	0.536890431808237	-0.506662607355214	-0.163935305231194	0.0628795437352057	0.2278347578069	-0.34272730212402
chr10	115431972	115432072	101	+	utr3	Zfc3h1	0.138023602865738	NA	0.0610958576375123	1	0.0614814193919506	0.362680205763638	0.306435314356074	0.632469899518302	-0.787474241932897	-0.163935305231194	0.0628795437352057	0.2278347578069	-0.623538936701703
chr10	115432622	115432772	151	+	utr3	Zfc3h1	0.0524226538967427	0.354730525196374	0.0153043850354054	1	0.0374321434972194	0.282272085828004	0.060403206871672	0.516654972750793	-0.963558224615674	-0.163935305231194	0.0628795437352057	0.2278347578069	-0.79962291938448
chr10	118158541	118159482	942	+	exon	Mdm1	0.204359471305914	NA	0.107611867114065	1	0.10153261575744	0.4594531739155	0.0577374520127096	0.516654972750793	-1.29225142701962	0.00193201755565457	0.989053354522682	0.997037510514204	-1.29418344457528
chr10	121395501	121395700	200	+	utr3	Gns	0.628652016717207	NA	0.764675266607283	1	0.888563807101793	0.987249694905713	0.523107302629012	0.745697781037036	0.109920901240966	-0.0710962070107142	0.52709132190417	0.771046251290309	0.18101710825168
chr10	121750838	121751286	449	+	utr3	BC048403	0.852748982539431	0.964053157027143	0.890461402234184	1	0.87103907724037	0.986717285733957	0.388255913356856	0.674395295917785	0.290679229617182	0.249472953356283	0.0739284032712696	0.252050457283824	0.0412062762608994
chr10	126014809	126015109	301	+	utr3	Lrig3	0.352094031192626	0.756654764087798	0.139367621792737	1	0.0711873316275717	0.390037200038966	0.215602191223776	0.586935742576203	-0.140974828566895	0.264984681366938	0.0662375009689652	0.235187617536357	-0.405959509933833
chr10	127045429	127045725	297	+	utr3	Mettl1	0.818041694999633	NA	0.657886638962698	1	0.75759175347994	0.955405267230335	0.286542484588481	0.621950497974018	-0.402129749892503	-0.113029223564489	0.463624893805453	0.727252647248751	-0.289100526328014
chr10	127067420	127067720	301	+	utr3	Cdk4	0.22938895903193	0.662910037469301	0.0981995645429363	1	0.177350670363705	0.588084988046791	0.363154440644361	0.662108892135799	-0.434880874883743	0.123082525950383	0.0477683959330963	0.188374924748609	-0.557963400834126
chr10	127070424	127070522	99	+	exon	A730063M14Rik	0.0296144294179299	NA	0.0213135418838688	1	0.00446934243034511	0.084427279157844	0.0584350908747348	0.516654972750793	1.93206766898933	0.286778267305734	0.514757870685556	0.762699392256815	1.6452894016836
chr10	127171935	127172034	100	+	utr3	B4galnt1	0.404436863032224	NA	0.187092046054855	1	0.332216207298442	0.739677489084056	0.0933301455360426	0.530973186990842	-0.657348850207047	0.239577952138929	0.406083118698363	0.679525022688341	-0.896926802345976
chr10	127172133	127172330	198	+	utr3	B4galnt1	0.259266006625634	NA	0.250811972351864	1	0.118954416440294	0.496612907972958	0.594849923557224	0.785193591354521	1.73122840574067	0.239577952138929	0.406083118698363	0.679525022688341	1.49165045360175
chr10	127296190	127296288	99	+	utr3	Ddit3	0.0128352550422195	0.162463781463417	0.00184164100264281	1	0.00380182234069689	0.0759276597288877	0.153893140754508	0.556912612776819	-0.361357312246307	-0.219164471648693	0.445024215147423	0.712059598229089	-0.142192840597613
chr10	127498486	127498935	450	+	utr3	R3hdm2	0.0820977161040286	0.432457387262142	0.0362678980866898	1	0.0219678453156869	0.214518112467838	0.217472264427744	0.588063787006531	-0.540197492021656	0.128534928067032	0.211689865499089	0.478606221318749	-0.668732420088688
chr10	127499085	127499184	100	+	utr3	R3hdm2	0.659744012817094	0.909912616996991	0.543486405467052	1	0.378435534857646	0.773140282632111	0.344553236298826	0.653473678552904	-0.361409583456574	0.128534928067032	0.211689865499089	0.478606221318749	-0.489944511523606
chr10	127659968	127660512	545	+	utr3	Stat6	0.00687660033732103	0.110007461332922	0.00094766504264942	1	0.000209235214184437	0.0111881781262089	0.174072721056685	0.566277350018612	-0.980888669611636	-0.0515551645390288	0.70535563119759	0.875557591141782	-0.929333505072607
chr10	127696366	127696466	101	+	utr3	Nemp1	0.665781025300984	NA	0.740407290449424	1	0.878152400326411	0.987249694905713	0.714428810859951	0.851825280488408	0.0424920768407932	-0.246052089023517	0.0140410657297054	0.0802732841089643	0.28854416586431
chr10	127699305	127699405	101	+	utr3	Nemp1	0.560338431253821	NA	0.58453708685704	1	0.615447557770631	0.901817686585231	0.885652575729229	0.945537318835769	-0.0972873756874822	-0.246052089023517	0.0140410657297054	0.0802732841089643	0.148764713336034
chr10	127743029	127743327	299	+	exon	Zbtb39	0.3096527515326	NA	0.252683383823141	1	0.169585349307779	0.576513358721368	0.953095290767321	0.982144685912185	0.647512075412496	-0.022203308376265	0.865046545194272	0.947016487133249	0.669715383788761
chr10	127743625	127743873	249	+	utr3	Zbtb39	0.614312902917964	NA	0.365325110017425	1	0.289851592313376	0.709520917394991	0.141233216306589	0.553843680543278	-0.264807318822659	-0.022203308376265	0.865046545194272	0.947016487133249	-0.242604010446394
chr10	127746852	127746952	101	+	utr3	Zbtb39	0.662172886993927	NA	0.403046721214038	1	0.350396298477765	0.751210189653685	0.543873857139521	0.757353357322797	0.097984274168531	-0.022203308376265	0.865046545194272	0.947016487133249	0.120187582544796
chr10	128059052	128059200	149	+	utr5	Ptges3	0.0622370615735037	0.386218442648839	0.10479048295892	1	0.00917739226768635	0.131426996611003	0.0889854207664428	0.530973186990842	0.737959910798122	-0.0388332464585909	0.596061233255712	0.814520795158766	0.776793157256712
chr10	128110830	128111229	400	+	exon	Baz2a	0.401205810060551	0.795718294536185	0.149610288040612	1	0.291386373939932	0.710407112580092	0.27304294936879	0.614624683889726	-0.0953310223207218	-0.112367610959712	0.0546671833892069	0.206826701033182	0.0170365886389902
chr10	128118612	128119459	848	+	exon	Baz2a	0.0290979228396966	0.255375327648976	0.0379923429984636	1	0.0851326011546256	0.423300871357889	0.779676868889104	0.887523655152675	0.419438902118252	-0.112367610959712	0.0546671833892069	0.206826701033182	0.531806513077964
chr10	128126758	128127107	350	+	utr3	Baz2a	0.546542635569049	0.878030736474601	0.866814299453784	1	0.743430296498779	0.951617851437276	0.623767856622469	0.800473436804453	0.0831738326506302	-0.112367610959712	0.0546671833892069	0.206826701033182	0.195541443610342
chr10	128128804	128128904	101	+	utr3	Baz2a	0.101413701258726	0.475538492445208	0.02598695983528	1	0.0541268266382647	0.340653955707762	0.0945276463027934	0.530973186990842	-0.675486517160945	-0.112367610959712	0.0546671833892069	0.206826701033182	-0.563118906201233
chr10	128252742	128252891	150	+	utr3	Timeless	0.205517835300288	0.642111205495833	0.298769498430168	1	0.336347641872592	0.741640238751205	0.76837057083717	0.881641913748021	0.249107983201663	-0.214669743620875	0.0254627023389335	0.122973687604369	0.463777726822538
chr10	128291306	128291654	349	+	utr3	Stat2	0.445299856304732	0.823098580852225	0.570339206652008	1	0.534803698617681	0.862324409750668	0.727400954831636	0.858931522785968	-0.222499084003261	-0.342887025760083	0.0110244285516893	0.0676726495096506	0.120387941756823
chr10	128438272	128438619	348	+	utr3	Rnf41	0.217947354027289	0.650622751091804	0.063804457591232	1	0.1297293779348	0.512463890614649	0.20231933807393	0.580435774255271	-0.614910932041591	0.112997786812802	0.367364005111962	0.646329715550583	-0.727908718854393
chr10	128484099	128484429	331	+	exon	Smarcc2	0.136267665394099	NA	0.115936915547955	1	0.146355899191119	0.541222972441	0.0925820848537682	0.530973186990842	0.291744359845418	-0.067438838781511	0.595949536036094	0.814520795158766	0.359183198626929
chr10	128489355	128489454	100	+	utr3	Smarcc2	0.900139404821482	NA	0.733008386293983	1	0.922710640157299	0.987249694905713	0.0822409180909466	0.529755102691382	-0.463963137056113	-0.067438838781511	0.595949536036094	0.814520795158766	-0.396524298274602
chr10	128502545	128502645	101	+	exon	A430046D13Rik	0.607483022271004	NA	0.607707725398988	1	0.81703989824163	0.973634058179115	0.58605004518012	0.779219500569005	-0.589962808028322	-0.432861348347242	0.394256734065669	0.669306381154831	-0.157101459681079
chr10	128502745	128502895	151	+	exon	A430046D13Rik	0.633066065590861	NA	0.557544644894716	1	0.400532961332473	0.787554212052312	0.118874248606244	0.546199557604802	-0.498276011030983	-0.432861348347242	0.394256734065669	0.669306381154831	-0.0654146626837411
chr10	128543837	128543987	151	+	exon	Gm29585	0.563217024447051	0.885609019874535	0.716096193490982	1	0.703531036828296	0.935790876692923	0.654975422773165	0.817438012219532	-0.0371116547752881	1.63264410955694	0.44907217414396	NA	-1.66975576433222
chr10	128545160	128545359	200	+	exon	Gm29585	0.564799907986285	NA	0.368438042365919	1	0.608023451155033	0.89758421304318	0.0244601127612915	0.515543300361009	-0.390297701598482	1.63264410955694	0.44907217414396	NA	-2.02294181115542
chr10	128716055	128716205	151	+	exon	Pmel	0.682460359802235	NA	0.802888707482081	1	0.940665734737404	0.987249694905713	0.775602278905535	0.885680671713416	0.686583433850076	0.393294299490884	0.0603439288917239	0.221077623605999	0.293289134359192
chr10	128720138	128720238	101	+	utr3	Pmel	0.128327387431319	0.533275496913014	0.0793105724455256	1	0.0149885078943627	0.173138156086362	0.102883739941495	0.537221013590067	-0.396796375246341	0.393294299490884	0.0603439288917239	0.221077623605999	-0.790090674737225
chr10	128765779	128765877	99	+	utr3	Pym1	0.0652653172502286	0.394680600289264	0.0940620231515311	1	0.0742570246808306	0.397065485601812	0.928980953623541	0.968485645960464	0.41771331366444	-0.176618735534341	0.108721632903743	0.320786360380065	0.594332049198781
chr10	128766073	128766319	247	+	utr3	Pym1	0.185492005862371	0.618713913937546	0.312114368209865	1	0.333093984536713	0.740237802668993	0.817683385458888	0.907745098406594	0.104676540259669	-0.176618735534341	0.108721632903743	0.320786360380065	0.28129527579401
chr10	128806285	128806633	349	+	exon	Dnajc14	0.906170836251677	0.977292944997302	0.740316240289653	1	0.860441597945845	0.984636807766197	0.478456758012138	0.721274378439985	0.0896951928090042	0.0405643243189578	0.744449039017253	0.894334152071214	0.0491308684900464
chr10	128806881	128807527	647	+	exon	Dnajc14	0.0244086027736242	0.229218111859333	0.0326340289747703	1	0.0160207599532545	0.181294541754082	0.978821413791951	0.995787938830591	0.369062285030235	0.0405643243189578	0.744449039017253	0.894334152071214	0.328497960711278
chr10	4368271	4368719	449	-	utr3	Zbtb2	0.0677425837223086	0.399698445446037	0.0622028154552978	1	0.0404591020485616	0.294795688058228	0.752015478769376	0.872609946739995	0.690096545066376	0.117647355316623	0.56680344918774	0.795867328981819	0.572449189749752
chr10	4369317	4369566	250	-	exon	Zbtb2	0.61275025754037	NA	0.582301068023187	1	0.569614066493402	0.880987660279755	0.649961222101531	0.814456643786668	0.130361085055779	0.117647355316623	0.56680344918774	0.795867328981819	0.0127137297391561
chr10	4403114	4403213	100	-	utr3	Rmnd1	0.229473734974323	NA	0.187744742692779	1	0.202682837064721	0.61802186762825	0.233168970727246	0.598513655652307	1.10790159293162	0.014624810964093	0.934610570670875	0.97481955830908	1.09327678196753
chr10	5799306	5799648	343	-	utr3	Fbxo5	0.908538152937019	0.977371685815676	0.495614287926078	1	0.485394830822753	0.833353295124357	0.349148018269277	0.655634100803269	-0.0439664532648288	0.0353322268974609	0.63912768860676	0.83926602932325	-0.0792986801622897
chr10	5801188	5802400	1213	-	exon	Fbxo5	0.957405575364422	0.988169164510513	0.635747398539946	1	0.510155632991214	0.847068836399564	0.484341563230293	0.724683804909558	0.0501869116025667	0.0353322268974609	0.63912768860676	0.83926602932325	0.0148546847051058
chr10	5813072	5813270	199	-	utr3	Mtrf1l	0.966948269260213	NA	0.832194117489349	1	0.841036787411311	0.978981928272943	0.227567207130337	0.596139547876263	-0.0760135216946063	0.00139649897184136	0.995577876396207	0.998717982022665	-0.0774100206664477
chr10	7119910	7120059	150	-	utr3	Cnksr3	0.336048939924942	NA	0.154070958680625	1	0.093210247811451	0.439879393675321	0.0228800261574436	0.515543300361009	-0.524911271840894	0.29543179477337	0.0598061390666467	0.219701377046762	-0.820343066614264
chr10	7120159	7120259	101	-	utr3	Cnksr3	0.811868716127275	NA	0.598269056578799	1	0.654848031722305	0.917500653665119	0.251503240369978	0.605457814163585	-0.166571226974603	0.29543179477337	0.0598061390666467	0.219701377046762	-0.462003021747973
chr10	7160716	7211739	51024	-	utr5	Cnksr3	0.974286639693564	0.993618669863267	0.738152041232093	1	0.678118040607157	0.927041073868369	0.574417629956856	0.772666179279427	-0.0815216684744114	0.29543179477337	0.0598061390666467	0.219701377046762	-0.376953463247781
chr10	7768096	7768492	397	-	utr3	Ginm1	0.816062856511319	0.956074857655965	0.521137544279166	1	0.637216189892055	0.911261069142515	0.411804706509268	0.683858220524119	-0.0473397413995045	0.202528977223511	0.213920642850243	0.481180523723422	-0.249868718623015
chr10	7906152	7906251	100	-	utr3	Tab2	0.0552575967186335	0.362975957643635	0.00888841807278433	1	0.00680038905965843	0.108259254886111	0.222458373573554	0.592882015185677	-0.451181959758878	0.0937604624228721	0.255115722586535	0.532723430296053	-0.54494242218175
chr10	7906501	7906650	150	-	utr3	Tab2	0.963938850183025	0.990101270286351	0.764673115207604	1	0.748773546791757	0.953579535064156	0.578208918090068	0.774859541338645	0.0644783104376952	0.0937604624228721	0.255115722586535	0.532723430296053	-0.0292821519851769
chr10	7906950	7907149	200	-	utr3	Tab2	0.291073636129975	0.719834765311464	0.395765552997136	1	0.412676504579329	0.795190806048602	0.464658619479159	0.71359141182121	0.236764627454112	0.0937604624228721	0.255115722586535	0.532723430296053	0.14300416503124
chr10	7911503	7919467	7965	-	exon	Tab2	0.279449055306855	0.708455827058745	0.400500032061259	1	0.261914876726684	0.685600706725733	0.054132249500531	0.516654972750793	0.506933456524648	0.0937604624228721	0.255115722586535	0.532723430296053	0.413172994101776
chr10	7919616	7919766	151	-	exon	Tab2	0.600654324225496	0.894691039836992	0.437111706710351	1	0.55579601683584	0.873167987117649	0.303971770902619	0.632038481905132	-0.360108698357433	0.0937604624228721	0.255115722586535	0.532723430296053	-0.453869160780305
chr10	7919866	7920414	549	-	exon	Tab2	0.88653071445131	0.973738355383748	0.75040911165381	1	0.693700273526266	0.931010151259701	0.567747901800642	0.76977952450143	0.072462393239674	0.0937604624228721	0.255115722586535	0.532723430296053	-0.0212980691831981
chr10	8724859	8725058	200	-	utr3	Sash1	0.983473737426703	NA	0.821249152769351	1	0.881420262178038	0.987249694905713	0.228502040714986	0.596634109856447	0.56664947578526	0.172423188011818	0.130568484542384	0.360409127299896	0.394226287773442
chr10	8725207	8725506	300	-	utr3	Sash1	0.342173884167276	NA	0.393374269237306	1	0.482358978959578	0.832156385185283	0.347205777089012	0.654591172600405	0.447419224653877	0.172423188011818	0.130568484542384	0.360409127299896	0.27499603664206
chr10	8729639	8729838	200	-	exon	Sash1	0.743253261804852	NA	0.827344171188571	1	0.753532240324903	0.954584547090995	0.577716513199757	0.774512697318142	0.552235646613841	0.172423188011818	0.130568484542384	0.360409127299896	0.379812458602023
chr10	8730187	8730286	100	-	exon	Sash1	0.0387990990988374	NA	0.0178622293612443	1	0.0112072057268355	0.144644660326585	0.262316316632728	0.610818405717255	0.971070851947413	0.172423188011818	0.130568484542384	0.360409127299896	0.798647663935595
chr10	9760386	9760885	500	-	utr3	Stxbp5	0.98869180558944	NA	0.846672907599328	1	0.940758025331369	0.987249694905713	0.311456826393407	0.634734463499655	0.240777742491959	0.221671710090262	0.332410574664602	0.613437121109608	0.019106032401697
chr10	12548035	12548135	101	-	utr5	Utrn	0.92485121270728	NA	0.798174960898595	1	0.689305291940022	0.930085213310606	0.229891440952249	0.597155956121466	-0.36309319520636	0.606554551349644	1.40799583456503e-19	3.84608142169783e-17	-0.969647746556003
chr10	13213712	13213912	201	-	utr3	Phactr2	0.728044336383021	NA	0.543361828436529	1	0.607994009622293	0.89758421304318	0.308119259682896	0.633726718788253	-0.126599629468686	0.0656595362458624	0.816737770623205	0.925572797178495	-0.192259165714548
chr10	13801650	13801800	151	-	exon	Aig1	0.47459842718777	NA	0.345636326089818	1	0.461076966353898	0.822912716195525	0.346056778105206	0.654106066149471	0.602922987276037	0.631529126924393	0.0132751379746964	0.0769248343056443	-0.028606139648356
chr10	17914992	17915841	850	-	exon	Heca	0.414733059434052	0.805804872389636	0.569575975074061	1	0.326886806044755	0.735717232681517	0.765935530801809	0.880169242778502	0.245111882737118	0.0710369975771627	0.469082269761214	0.731097379213997	0.174074885159955
chr10	18540493	18540741	249	-	utr3	Hebp2	0.223395300088852	NA	0.0868576946661577	1	0.0696949272819913	0.387092455412816	0.0287928260871804	0.515543300361009	0.757128538366627	0.772664923565562	0.00566569811208519	0.0415362881453889	-0.0155363851989352
chr10	18591384	18591483	100	-	exon	Arfgef3	0.158616685621894	NA	0.037208203329132	1	0.282887419583162	0.70452848846697	0.846814493966825	0.923889071388518	-0.218139062162248	0.404089114463242	0.0375894999534397	0.159943115574113	-0.622228176625491
chr10	19004509	19004659	151	-	exon	Tnfaip3	0.788382577985949	NA	0.743647911419488	1	0.850235468372915	0.980896370724143	0.921621030227178	0.964756095019973	1.44087327527282	0.775121045080879	0.0679563384703487	0.238537052384483	0.665752230191938
chr10	19004958	19005107	150	-	exon	Tnfaip3	0.942228758644079	NA	0.95720416136553	1	0.780827578898448	0.962757511714383	0.999558539176443	1	1.42642792850799	0.775121045080879	0.0679563384703487	0.238537052384483	0.651306883427115
chr10	22705564	22705762	199	-	utr3	Tbpl1	0.732600089799428	0.934122890526589	0.463323169688615	1	0.455822102637942	0.82028184327341	0.0472360286355529	0.515543300361009	-0.19691284549168	-0.0647860377377988	0.61536377786927	0.825927523401975	-0.132126807753881
chr10	24595352	24595450	99	-	exon	Gm15270	0.47993160216047	NA	0.372622039919986	1	0.402818102697623	0.789152143577069	0.733250222374434	0.862181390579688	0.536874309596043	0.248286137855777	0.71481632920792	NA	0.288588171740266
chr10	24595548	24595645	98	-	exon	Gm15270	0.102924483124044	NA	0.0861335091167529	1	0.0319145889229908	0.258218037649653	0.842234387102412	0.921890727992244	2.36180370338766	0.248286137855777	0.71481632920792	NA	2.11351756553188
chr10	25170681	25170780	100	-	utr3	Akap7	0.612754908716325	NA	0.464323102834019	1	0.621123095210776	0.90416825285117	0.143576757708374	0.553843680543278	0.059668753405659	0.199419975244621	0.188188778269232	0.447027750135932	-0.139751221838962
chr10	26275315	26275663	349	-	utr3	L3mbtl3	0.898705599216022	NA	0.769058945076082	1	0.960760325529521	0.987249694905713	0.23354748938193	0.598708160695622	-0.151178745535551	0.15746856002232	0.50449504991523	0.756927353284299	-0.308647305557871
chr10	29346651	29346948	298	-	utr3	Rnf146	0.764209118249582	0.942051425570534	0.475091398548084	1	0.420269034858331	0.797091900551962	0.501263396416175	0.73485756899168	0.296979853487264	-0.27447650400639	0.253375127888393	0.530197257039937	0.571456357493654
chr10	29347097	29347591	495	-	exon	Rnf146	0.0948893545640896	0.462286466332427	0.154820854081088	1	0.0961134384032697	0.447842693838988	0.835506589581927	0.917817471160394	0.441247539978599	-0.27447650400639	0.253375127888393	0.530197257039937	0.715724043984989
chr10	30647250	30647599	350	-	utr3	Ncoa7	0.45458892044908	NA	0.235132371939726	1	0.291430238011898	0.710407112580092	0.172864105647913	0.566236781205791	0.157254992861794	0.202925157997333	0.205459320932777	0.471690355665532	-0.0456701651355384
chr10	30690877	30691425	549	-	exon	Ncoa7	0.772860078875922	NA	0.881912158265032	1	0.881246096394051	0.987249694905713	0.302141016019426	0.631301731162859	0.327606033588752	0.202925157997333	0.205459320932777	0.471690355665532	0.124680875591419
chr10	33622797	33622996	200	-	utr5	Clvs2	0.253460674542657	NA	0.201591513241881	1	0.303626740025378	0.719898837739414	0.450350156691996	0.706027674728835	1.40482299941839	1.09427534877365	0.048124227322851	0.189316640174111	0.310547650644739
chr10	33949026	33949275	250	-	exon	Zup1	0.645797164565695	NA	0.457158714776644	1	0.57223895085107	0.882625995867203	0.0528066949761781	0.516654972750793	-0.0692767656494803	0.277370446175275	0.130371686174869	0.360084224423934	-0.346647211824755
chr10	34151642	34151791	150	-	utr3	Dse	0.698181178368091	0.923347282850036	0.96893295577795	1	0.930792113293536	0.987249694905713	0.612150968127903	0.795040960662004	0.303325962706338	0.141398503549965	0.101149739250001	0.306347243002522	0.161927459156373
chr10	34152190	34152538	349	-	utr3	Dse	0.970110076808165	0.992145179308422	0.724258446265501	1	0.8188832534654	0.973634058179115	0.0885549158002725	0.530973186990842	0.219922104162543	0.141398503549965	0.101149739250001	0.306347243002522	0.0785236006125778
chr10	34152638	34152787	150	-	exon	Dse	0.631831409117057	0.901484109222752	0.800221225297609	1	0.96308452370772	0.987249694905713	0.867536565815491	0.934589103263811	0.278624842516256	0.141398503549965	0.101149739250001	0.306347243002522	0.137226338966291
chr10	34152887	34152986	100	-	exon	Dse	0.706285402956012	0.928240634009361	0.833869350263071	1	0.725267325251074	0.943681157289068	0.280290701203678	0.617729406790359	0.600318720845203	0.141398503549965	0.101149739250001	0.306347243002522	0.458920217295238
chr10	34153136	34153285	150	-	exon	Dse	0.740960785896015	0.936853668116773	0.964248813868729	1	0.985472233341224	0.988897522776695	0.534338830540241	0.75211020402624	0.294001324119271	0.141398503549965	0.101149739250001	0.306347243002522	0.152602820569306
chr10	34153484	34153882	399	-	exon	Dse	0.0033908577854597	0.071883813822525	0.00995094997798953	1	3.15609293325614e-05	0.00319488155632898	0.121936978235142	0.546871290067212	1.01030491007851	0.141398503549965	0.101149739250001	0.306347243002522	0.868906406528546
chr10	37135573	37135673	101	-	utr3	Marcks	0.000150992151216497	0.00995071100897414	0.000237266949709666	1	2.63969490246317e-05	0.00280039952812513	0.0823008364985081	0.529755102691382	1.87303524408068	0.367150149707772	5.17846948110606e-06	0.0001314638218828	1.50588509437291
chr10	37135823	37136123	301	-	utr3	Marcks	0.287431464550261	0.715377081110395	0.447038774848346	1	0.311978604863451	0.726049668314458	0.0199809390628367	0.515543300361009	0.740103160394346	0.367150149707772	5.17846948110606e-06	0.0001314638218828	0.372953010686574
chr10	37136423	37136523	101	-	exon	Marcks	0.831947169177982	NA	0.921948361854556	1	0.920501192775594	0.987249694905713	0.572402307900116	0.771913757974503	0.137952393618675	0.367150149707772	5.17846948110606e-06	0.0001314638218828	-0.229197756089096
chr10	37138820	37138920	101	-	utr5	Marcks	0.15243913293655	0.576208518076248	0.166275330808418	1	0.178473175488302	0.589709898903589	0.534390312823955	0.75211020402624	1.20092457519445	0.367150149707772	5.17846948110606e-06	0.0001314638218828	0.833774425486675
chr10	39891212	39891461	250	-	utr3	Mfsd4b4	0.500224934418539	NA	0.527385764997461	1	0.459132430674694	0.821315387933087	0.803314644238824	0.900161757160517	1.20870554083841	0.49817615519843	0.0485921839348037	0.190109438035391	0.710529385639981
chr10	39891561	39891959	399	-	utr3	Mfsd4b4	0.968873415103085	NA	0.88505038168556	1	0.963721716061219	0.987249694905713	0.224389293396807	0.59425038926757	0.238934497735282	0.49817615519843	0.0485921839348037	0.190109438035391	-0.259241657463148
chr10	40075934	40076033	100	-	utr3	Slc16a10	0.0262572326844149	NA	0.00424487553135305	1	0.01140278817636	0.145676660892784	0.0180204383851651	0.515543300361009	-1.53439738306127	0.419602920216606	0.0532608094048935	0.203251225161228	-1.95400030327788
chr10	40223690	40223838	149	-	utr3	Rpf2	0.26932145672887	0.706238479491699	0.105883162630444	1	0.110288656673491	0.477608349018189	0.182715406779341	0.570476579706575	-0.381492035107586	0.0939548742280679	0.281211663160493	0.561190662689365	-0.475446909335654
chr10	40249302	40249552	251	-	utr3	Gtf3c6	0.0438547748749004	0.322632100046707	0.02038974754289	1	0.0295526270216969	0.248421487269762	0.0436349764505812	0.515543300361009	-0.857970583182745	0.150191849422406	0.23263999497133	0.504829528331495	-1.00816243260515
chr10	40257288	40257668	381	-	utr5	Gtf3c6	0.0200220652572955	NA	0.0172308047802319	1	0.00237919185931136	0.0560162436633918	0.138791332237464	0.553614458859964	1.63749669526831	0.150191849422406	0.23263999497133	0.504829528331495	1.48730484584591
chr10	40287907	40288007	101	-	utr3	Amd1	0.975365577208986	0.993722314672842	0.688736939576146	1	0.480539450872895	0.832076713544089	0.391653589682785	0.67613219938586	-0.170451764792004	0.0806396810332097	0.4368370754853	0.705647933650288	-0.251091445825213
chr10	41719385	41719881	497	-	utr3	Cep57l1	0.272152821232663	0.706701262236123	0.179860929072411	1	0.0627287782651769	0.367261072218327	0.25950545871567	0.6101437509211	-0.525240116832342	-0.00698940904559428	0.955885598042346	0.983991668976697	-0.518250707786748
chr10	42185576	42185775	200	-	utr3	Foxo3	0.66800295741305	NA	0.419602753368387	1	0.389281027135217	0.781023582242071	0.0980130286305397	0.534957530340267	-0.73524180794423	-0.516285538577631	8.74501027821736e-10	5.42906138090421e-08	-0.218956269366599
chr10	42185975	42186273	299	-	utr3	Foxo3	0.519466414393738	0.860761101522064	0.671208509978015	1	0.526677459759911	0.857070780939523	0.536369808008873	0.752885258669981	-0.247547559674587	-0.516285538577631	8.74501027821736e-10	5.42906138090421e-08	0.268737978903043
chr10	42196494	42196843	350	-	utr3	Foxo3	0.948250854342463	0.985827051240385	0.784321564524425	1	0.843967643430664	0.979668408751628	0.294757555654632	0.626520293293001	-0.527596791372115	-0.516285538577631	8.74501027821736e-10	5.42906138090421e-08	-0.0113112527944842
chr10	42313273	42313470	198	-	utr3	Afg1l	0.663785932830889	NA	0.732719310168699	1	0.871935784408252	0.986717285733957	0.227016280573219	0.596089836542979	-0.487122377563286	-0.419522618956566	0.0324667302486814	0.144404871652329	-0.0675997586067191
chr10	43003944	43004094	151	-	utr3	Sobp	0.633140431827504	NA	0.597269225625124	1	0.823931343990627	0.975549796491219	0.103246753450396	0.537221013590067	0.350313615742685	-0.682114357512492	0.231850864418492	0.503677287454711	1.03242797325518
chr10	43525133	43525725	593	-	utr3	1700021F05Rik	0.189694874571368	0.624280939870171	0.263179376818376	1	0.299684117236458	0.715620668360539	0.838922049078143	0.919622792785533	0.769753432119369	0.356233371868143	0.0011897179565823	0.012371501895983	0.413520060251226
chr10	43532734	43533083	350	-	exon	1700021F05Rik	0.364817852493086	0.764125563384183	0.148102420691596	1	0.14359196500518	0.536235721749841	0.166379181973552	0.563004634535302	0.118538375605478	0.356233371868143	0.0011897179565823	0.012371501895983	-0.237694996262665
chr10	44439368	44439966	599	-	utr3	Prdm1	0.456082851242796	0.83171902911351	0.586397892036812	1	0.48625469245741	0.833965788499446	0.9006579886107	0.952930939030773	0.402859314408016	0.295115916472879	0.0267754330203604	0.127067013270355	0.107743397935136
chr10	44441101	44441201	101	-	exon	Prdm1	0.896768777722664	NA	0.985680414387119	1	0.953043173576039	0.987249694905713	0.30069896249965	0.630553163983432	0.837416443812163	0.295115916472879	0.0267754330203604	0.127067013270355	0.542300527339283
chr10	44441599	44442097	499	-	exon	Prdm1	0.773851139689339	NA	0.614980670248153	1	0.552627193001304	0.871804568925802	0.425749436698514	0.692763437484038	0.486968567736202	0.295115916472879	0.0267754330203604	0.127067013270355	0.191852651263322
chr10	45376670	45376769	100	-	utr3	Lin28b	0.664197741743529	NA	0.417093240528371	1	0.510294571121904	0.847068836399564	0.189920521298325	0.575520564055461	-0.0883041142607183	0.444545638148126	7.24681272593935e-06	0.000175180474709522	-0.532849752408845
chr10	45380953	45381102	150	-	utr3	Lin28b	0.457340469960536	NA	0.461948792477479	1	0.503365169027372	0.844050377549598	0.262480783550583	0.610818405717255	1.02791720121765	0.444545638148126	7.24681272593935e-06	0.000175180474709522	0.58337156306952
chr10	53278034	53278234	201	-	utr3	Cep85l	0.898855748209062	NA	0.751851353152378	1	0.784047984541745	0.963975683526781	0.338364091683774	0.648937263120668	0.210415442620888	0.229939889450012	0.235249423136781	0.508552804875301	-0.019524446829124
chr10	53348708	53348858	151	-	exon	Cep85l	0.943391179480281	NA	0.841746712875261	1	0.919206968681701	0.987249694905713	0.517654663266209	0.741787286598374	0.45801777571626	0.229939889450012	0.235249423136781	0.508552804875301	0.228077886266248
chr10	53536365	53536464	100	-	utr3	Mcm9	0.824139099496534	NA	0.927477441601598	1	0.955126662534293	0.987249694905713	0.527492280034775	0.748116862771668	0.846330935376556	0.121532343783693	0.472125650842788	0.733255938766266	0.724798591592863
chr10	53536962	53537112	151	-	utr3	Mcm9	0.387226603290081	NA	0.335144930814738	1	0.387194385232887	0.779502769481299	0.381522174382185	0.671351480881779	0.673425267837441	0.121532343783693	0.472125650842788	0.733255938766266	0.551892924053748
chr10	53537261	53537759	499	-	utr3	Mcm9	0.733948360519724	NA	0.809764801545414	1	0.945706658113192	0.987249694905713	0.252913986599781	0.606253064209813	-0.0338581433566362	0.121532343783693	0.472125650842788	0.733255938766266	-0.155390487140329
chr10	53537859	53537958	100	-	exon	Mcm9	0.48713529818574	NA	0.221955502068621	1	0.421941043240836	0.798424682422479	0.148664311126586	0.555031587881685	-0.895822510012359	0.121532343783693	0.472125650842788	0.733255938766266	-1.01735485379605
chr10	53596947	53597046	100	-	utr5	Mcm9	0.00191867626501703	NA	0.000965341351598622	1	0.000952871093566347	0.0307001527171721	0.240157436205667	0.602882519813588	1.87836367306352	0.121532343783693	0.472125650842788	0.733255938766266	1.75683132927982
chr10	59164499	59164598	100	-	utr3	Sept10	0.0935015668671934	0.458286176164748	0.0946362889364458	1	0.049868043507631	0.328351601268468	0.146044929990038	0.553843680543278	1.02870501051095	0.322868209796894	0.00140155792515018	0.0141730114461307	0.705836800714054
chr10	59166384	59166483	100	-	utr3	Sept10	0.97047818589139	NA	0.870708748184179	1	0.631040969400604	0.90892625840332	0.362612101819769	0.661691026521555	0.574684592127492	0.322868209796894	0.00140155792515018	0.0141730114461307	0.251816382330599
chr10	59950351	59950497	147	-	utr3	Ddit4	0.425992674161167	0.808639193312196	0.679436373720462	1	0.631970327009201	0.909135736610276	0.729332611960986	0.860216845926061	0.767850597588711	0.523433117136804	1.52854101689614e-07	5.84784683718977e-06	0.244417480451907
chr10	59951737	59951834	98	-	utr5	Ddit4	0.00157147888044102	0.0469353519808565	0.00145943719160456	1	2.72720424711322e-07	6.69730657795712e-05	0.0501546928569929	0.515660225862246	2.16089296956163	0.523433117136804	1.52854101689614e-07	5.84784683718977e-06	1.63745985242483
chr10	60716011	60716110	100	-	utr3	Slc29a3	0.730405867879225	NA	0.68225056386732	1	0.715186172080983	0.940506094787056	0.815878825798772	0.906661153462012	-0.0156687465416874	-0.422029010012005	0.0401267617970849	0.167992715443946	0.406360263470318
chr10	61100689	61100939	251	-	utr3	Sgpl1	0.989716539069405	0.998749407253922	0.826986492887722	1	0.647009471702204	0.914906441058108	0.683387181977484	0.833756250075188	-0.406223762973253	-0.273155142849427	0.000539864027622321	0.00664874922386444	-0.133068620123826
chr10	61198411	61198711	301	-	utr3	Adamts14	0.862385457222066	NA	0.65245907668738	1	0.68481342241007	0.928844208000649	0.152035014498725	0.555689178909543	0.055481097737533	-0.390916326524473	0.0474981400618119	0.187671980706484	0.446397424262006
chr10	61320902	61321051	150	-	utr3	Pald1	0.00443956885573347	0.0853156313253656	0.000326474176438226	1	0.00146355101721322	0.0414704060668045	0.0423834945220334	0.515543300361009	-1.42522846151826	-0.231727830151286	0.0018193632448478	0.0173042222828212	-1.19350063136698
chr10	61428840	61428990	151	-	utr3	Eif4ebp2	0.650645783654913	0.909374224596527	0.401947860822262	1	0.388498051214209	0.780941739753163	0.0986254642880956	0.536094070841398	-0.232775764356779	-0.0286649897677827	0.721158286862959	0.884957761183674	-0.204110774588996
chr10	61431432	61431731	300	-	utr3	Eif4ebp2	0.807825305079884	0.954623394896556	0.477854061416962	1	0.520276855047468	0.852800334453607	0.276456244820773	0.61668728653317	-0.226582906790496	-0.0286649897677827	0.721158286862959	0.884957761183674	-0.197917917022713
chr10	61739159	61739307	149	-	utr3	H2afy2	0.565278462454835	0.885831821624106	0.660189571625245	1	0.442141308748867	0.812195026363585	0.333750544372517	0.647400590274043	0.346734201417056	0.0776440220557565	0.613103799362308	0.824920864120816	0.269090179361299
chr10	62108648	62108847	200	-	utr3	Fam241b	0.38270347411638	NA	0.244895250123139	1	0.298795233745066	0.714310108412691	0.2707869797576	0.613947127046423	-0.717376839997076	-0.290004698568957	0.0926218059364996	0.289246617978499	-0.427372141428119
chr10	62269204	62269553	350	-	utr3	Hk1	0.22420309405032	0.658596588772815	0.294810802636612	1	0.2044824519724	0.620371035370852	0.106371003425009	0.538037803068996	0.1372490860265	-0.371563830776949	0.000165237368846548	0.00252439819206505	0.508812916803449
chr10	62269653	62269753	101	-	utr3	Hk1	0.224539851039436	NA	0.203613766639074	1	0.252801938173295	0.675478131677243	0.923895564989071	0.965841166426267	0.631937882644434	-0.371563830776949	0.000165237368846548	0.00252439819206505	1.00350171342138
chr10	62340053	62340153	101	-	utr5	Hk1	0.649756499836432	NA	0.645107282693304	1	0.41508062052299	0.796187242823253	0.947013952982688	0.978136131018565	0.76387069376833	-0.371563830776949	0.000165237368846548	0.00252439819206505	1.13543452454528
chr10	62429407	62429605	199	-	utr3	Supv3l1	0.0889255306472804	0.449141243359442	0.0245562430208794	1	0.0394346236095946	0.290860808877021	0.128299351585671	0.549647872002029	-0.428817920823579	0.265913531440157	0.00547334310203279	0.0405615410133282	-0.694731452263736
chr10	62559035	62559435	401	-	utr3	Kif1bp	0.0550812372790715	0.362633879429777	0.0118972203508059	1	0.0344801046301658	0.269281900765977	0.168479626830104	0.563545856055374	-0.592416851025146	0.0716033200776786	0.586706748729615	0.809164635042586	-0.664020171102825
chr10	62582142	62582491	350	-	utr3	Ddx21	0.118645655097367	0.513087451394674	0.0390626594644813	1	0.0622704959690905	0.365222931024374	0.347703748093934	0.654591172600405	-0.305431982563861	0.0682252771902825	0.206848281941831	0.47377726559811	-0.373657259754144
chr10	62598298	62598647	350	-	exon	Ddx21	0.32264862503915	0.746104497618958	0.213001324139222	1	0.115608619448882	0.489960339569071	0.181790211322399	0.570138653206461	-0.409203344228987	0.0682252771902825	0.206848281941831	0.47377726559811	-0.477428621419269
chr10	62647082	62647182	101	-	exon	Ddx50	0.690490091362783	NA	0.498919572758738	1	0.440617337849157	0.811049753811703	0.223570268484516	0.593992882794499	-0.47729092417602	-0.127246478113398	0.17594704067144	0.42935227469904	-0.350044446062622
chr10	62745364	62747045	1682	-	exon	Ccar1	0.394713950682466	0.789297718663519	0.184173748151604	1	0.170613617812962	0.578054978492001	0.298480208161521	0.628584645881156	-0.498609339036349	-0.0507226241613657	0.491763698571471	0.747706514838335	-0.447886714874983
chr10	62750674	62753361	2688	-	exon	Ccar1	0.0768671087962933	0.420982271028075	0.145675704828713	1	0.144896891174124	0.538832774498054	0.601079455209597	0.789198182056597	0.335303982838063	-0.0507226241613657	0.491763698571471	0.747706514838335	0.386026606999428
chr10	62756629	62760148	3520	-	exon	Ccar1	0.849169684915971	0.963010955242821	0.967788581529171	1	0.904098220648389	0.987249694905713	0.601095896658636	0.789198182056597	-0.0600306597680489	-0.0507226241613657	0.491763698571471	0.747706514838335	-0.00930803560668327
chr10	62812846	62813345	500	-	utr3	Tet1	0.780203453209237	0.945696428790005	0.873150009831811	1	0.917235773434955	0.987249694905713	0.506191716730663	0.737266702684469	-0.479821472682436	-0.358370268959129	6.81357227705502e-12	6.4624840388901e-10	-0.121451203723307
chr10	62833573	62838320	4748	-	exon	Tet1	0.144078458273585	0.562227186342324	0.207833264862009	1	0.151825323023521	0.55234128809741	0.195406059414489	0.576395569304051	-0.0104547249165993	-0.358370268959129	6.81357227705502e-12	6.4624840388901e-10	0.34791554404253
chr10	62838519	62838619	101	-	exon	Tet1	0.698259490659313	0.923347282850036	0.458390542451719	1	0.653701729679507	0.917295365588684	0.0557059615951987	0.516654972750793	-0.236511697528107	-0.358370268959129	6.81357227705502e-12	6.4624840388901e-10	0.121858571431022
chr10	62838918	62839068	151	-	exon	Tet1	0.581520059717188	0.888825368125142	0.683873383201501	1	0.57043177291974	0.881171425875986	0.509943181531003	0.739591417551052	-0.00592467917295384	-0.358370268959129	6.81357227705502e-12	6.4624840388901e-10	0.352445589786175
chr10	62839915	62840065	151	-	exon	Tet1	0.530102136065923	0.869356032179522	0.324885014672597	1	0.581395688451817	0.885673612433749	0.067736759613626	0.518362439854646	-0.73363512866535	-0.358370268959129	6.81357227705502e-12	6.4624840388901e-10	-0.375264859706221
chr10	62840165	62864843	24679	-	exon	Gm48353	0.666829722526487	0.913147572702013	0.361392472376167	1	0.509515369792137	0.847068836399564	0.214245527371581	0.58581007159676	-0.45068848867492	-0.667972858166314	0.0756752575214372	0.255581767365922	0.217284369491394
chr10	62878562	62878811	250	-	exon	Tet1	0.119993983481105	0.515243287426302	0.0388163764777524	1	0.155526506717808	0.558053427261499	0.050047986626481	0.515635107746985	-1.10055889725457	-0.358370268959129	6.81357227705502e-12	6.4624840388901e-10	-0.742188628295437
chr10	62879210	62879360	151	-	exon	Tet1	0.722211881154002	0.931653326688663	0.588352119241206	1	0.830470877155695	0.976836790842269	0.515466286935468	0.741054065872784	-0.482648446365935	-0.358370268959129	6.81357227705502e-12	6.4624840388901e-10	-0.124278177406806
chr10	62879460	62879609	150	-	exon	Tet1	0.799289866559473	NA	0.643292947021542	1	0.707308182162449	0.937188323511622	0.637243712707422	0.807853504266731	-0.816132277407652	-0.358370268959129	6.81357227705502e-12	6.4624840388901e-10	-0.457762008448523
chr10	63015648	63015883	236	-	utr3	Hnrnph3	0.0810762600597169	0.42972446865336	0.092776276737369	1	0.15690814673329	0.560575166583763	0.53559884879981	0.752584758092157	0.579547523616089	-0.247081368850046	0.0204326886990762	0.105269582139563	0.826628892466135
chr10	63017334	63017619	286	-	utr3	Hnrnph3	0.27560503150951	0.707061475466654	0.128943048837752	1	0.0236776469948903	0.221275036504045	0.432925692864368	0.696730440795133	0.759652754589803	-0.247081368850046	0.0204326886990762	0.105269582139563	1.00673412343985
chr10	63320450	63320798	349	-	utr3	Sirt1	0.11415692457397	0.502374850808894	0.25590187918687	1	0.167866470458746	0.575038201764957	0.89903415793495	0.952007188558183	-0.0678819148112453	-0.329472140344167	2.4224114921298e-06	6.82171054835234e-05	0.261590225532921
chr10	63320948	63322031	1084	-	utr3	Sirt1	0.89664262930553	0.975496167085608	0.797474490961394	1	0.654514672126183	0.917500653665119	0.341284823454034	0.650821080297749	-0.218442177032437	-0.329472140344167	2.4224114921298e-06	6.82171054835234e-05	0.11102996331173
chr10	66913326	66913474	149	-	exon	1110002J07Rik	0.263679339329536	NA	0.294197605475412	1	0.214512265598894	0.633551704700875	0.65340436971084	0.816469220520225	-1.4749946908503	-1.66241884695868	1.73168357896078e-09	1.00643975835942e-07	0.187424156108378
chr10	67267325	67267570	246	-	utr3	Nrbf2	0.746260762892454	0.938962436252202	0.97805151204143	1	0.966156069215571	0.987249694905713	0.726380663445073	0.858346195044066	0.144612173429391	-0.0233644069877474	0.919866699638614	0.969109795099058	0.167976580417138
chr10	67547507	67548406	900	-	utr3	Ado	0.933948394902227	0.98270453382139	0.684633352197922	1	0.640995466579648	0.912661437319262	0.195558126604866	0.576395569304051	0.0217620459733765	0.112291581055442	0.226925723578634	0.497488207485871	-0.0905295350820657
chr10	67909260	67909408	149	-	exon	Zfp365	0.55736348548634	NA	0.39118954626002	1	0.472123931939684	0.828360409463467	0.211537101972254	0.583791622854637	-0.269585237605309	-0.0992381413993409	0.31762645737216	0.599936683002208	-0.170347096205968
chr10	67909508	67909755	248	-	exon	Zfp365	0.617892095291148	NA	0.695451807335126	1	0.591217074833853	0.889811557073173	0.279375257403543	0.617357850753206	0.0499458110534022	-0.0992381413993409	0.31762645737216	0.599936683002208	0.149183952452743
chr10	68095956	68096354	399	-	utr3	Arid5b	0.61389665553782	0.898003999408032	0.297227055934592	1	0.21880076783775	0.638790633613911	0.450618876520533	0.706328730739228	-0.104735254801384	0.192721008672268	0.00548626424296511	0.0406120964825678	-0.297456263473652
chr10	68096454	68096753	300	-	utr3	Arid5b	0.15994969547241	0.583846492047229	0.192287002495632	1	0.136023391412232	0.522952652532857	0.200687734481357	0.579345157539171	0.834138307641898	0.192721008672268	0.00548626424296511	0.0406120964825678	0.64141729896963
chr10	68096852	68097350	499	-	utr3	Arid5b	0.990159850746573	0.998749407253922	0.743825620842652	1	0.875123543075788	0.987016311820208	0.490527417024961	0.728131349135473	0.243715785035719	0.192721008672268	0.00548626424296511	0.0406120964825678	0.050994776363451
chr10	68097450	68097649	200	-	utr3	Arid5b	0.0169803301124512	0.192793523355414	0.0102910776517923	1	0.0146851673227957	0.170525397432219	0.854456046161868	0.928753527310675	1.08738411411771	0.192721008672268	0.00548626424296511	0.0406120964825678	0.894663105445444
chr10	68097848	68098097	250	-	utr3	Arid5b	0.854375034442377	0.96446363904289	0.658246289057188	1	0.591482004822838	0.889907291349632	0.0363773741376832	0.515543300361009	0.13713417687512	0.192721008672268	0.00548626424296511	0.0406120964825678	-0.0555868317971472
chr10	68098296	68101970	3675	-	utr3	Arid5b	0.254889670606097	0.692071685125288	0.300690925003499	1	0.242902090271143	0.664697610211644	0.614213766281184	0.795772743615796	0.608996641176536	0.192721008672268	0.00548626424296511	0.0406120964825678	0.416275632504269
chr10	70559179	70559279	101	-	utr3	Phyhipl	0.888309747924228	NA	0.924375462237629	1	0.828568272693357	0.976756547453164	0.737254969115141	0.864028687406036	-0.491172064361876	-0.0166738634214454	0.949176976391466	0.98069892908349	-0.47449820094043
chr10	70559478	70559628	151	-	exon	Phyhipl	0.77644136453523	NA	0.848404517960336	1	0.689282384805111	0.930085213310606	0.167527772412786	0.563425874908715	0.293777004338629	-0.0166738634214454	0.949176976391466	0.98069892908349	0.310450867760074
chr10	71228156	71228455	300	-	utr3	Tfam	0.21067298342224	0.645618979843557	0.0926247416810504	1	0.0883293136262526	0.429898804142882	0.304212599807685	0.632038481905132	-0.375735187014973	0.0392724111422351	0.614973269509948	0.825763646519829	-0.415007598157208
chr10	71255278	71255377	100	-	utr3	Ube2d1	0.564767247593607	0.885609019874535	0.678229680668038	1	0.510123816815804	0.847068836399564	0.787748989302784	0.891308210640063	0.556443237999927	0.175754754425371	0.16187879970709	0.412335070197582	0.380688483574556
chr10	71255477	71255626	150	-	utr3	Ube2d1	0.719419715686748	0.931178203321789	0.539260951846391	1	0.346806369613803	0.749877591300937	0.110940261802288	0.540712746137069	-0.163757782377069	0.175754754425371	0.16187879970709	0.412335070197582	-0.339512536802441
chr10	71330972	71331071	100	-	utr3	Cisd1	0.344197331459222	0.755949729316408	0.189418720429059	1	0.214627415418379	0.6336095627478	0.462357748798423	0.712555289601846	-0.21610589126227	-0.0140677232928001	0.880785924843538	0.953128135925288	-0.202038167969469
chr10	75508690	75508790	101	-	utr3	Gucd1	0.934802184794124	NA	0.963342698571215	1	0.956860290985555	0.987249694905713	0.381119713614273	0.671351480881779	-0.066254398739463	-0.183832402923478	0.378846597627683	0.656219001952935	0.117578004184015
chr10	75636706	75636806	101	-	utr3	Susd2	0.00978653879236226	NA	0.000570934304063452	1	0.00288996188446909	0.0636744355498324	0.0548833528993945	0.516654972750793	-2.57409991391092	-0.205214246026921	0.18841622803924	0.447312505225089	-2.368885667884
chr10	75636905	75637204	300	-	utr3	Susd2	0.990343603928221	0.998749407253922	0.829025309809623	1	0.799875852563497	0.96913593790467	0.137945291154753	0.552072539705942	-0.349689172647163	-0.205214246026921	0.18841622803924	0.447312505225089	-0.144474926620243
chr10	75657163	75657263	101	-	exon	Cabin1	0.88071568969112	NA	0.989563062419116	1	0.952917465499698	0.987249694905713	0.57922507154422	0.775359519972849	-0.573000517310969	-0.157622516670706	0.155243989776303	0.401884069330751	-0.415378000640263
chr10	75921418	75921567	150	-	utr5	Smarcb1	0.0112571166481656	0.150626640960201	0.00880968695056328	1	0.00516977506214613	0.0911654083764891	0.0526155208041246	0.516654972750793	1.41494180786728	-0.0803277119374459	0.392591488809849	0.668391417630753	1.49526951980472
chr10	75923371	75923470	100	-	utr3	Mmp11	0.166101072806008	NA	0.0558016752368247	1	0.0782902565286066	0.40858209044701	0.0357046407909252	0.515543300361009	-0.596647557608391	-0.216189394672493	0.0713403989762919	0.246301104453538	-0.380458162935898
chr10	75928487	75932410	3924	-	utr5	Mmp11	0.615959064939286	NA	0.618400405454632	1	0.418874841412852	0.796829618702601	0.176416507574684	0.566701375881193	0.315265979469074	-0.216189394672493	0.0713403989762919	0.246301104453538	0.531455374141567
chr10	76389073	76389273	201	-	exon	Pcnt	0.565891692000045	NA	0.336428569943684	1	0.334315920574835	0.740745768211009	0.331812130478364	0.646747107017705	-0.221773884592686	-0.381897916713954	2.26466434308287e-05	0.000478804730616499	0.160124032121269
chr10	76392432	76392979	548	-	exon	Pcnt	0.165753685028741	0.592227408725078	0.0824960343090835	1	0.108266325023701	0.474933402136337	0.015174067450504	0.515543300361009	-1.02681062567671	-0.381897916713954	2.26466434308287e-05	0.000478804730616499	-0.644912708962752
chr10	76420181	76420281	101	-	exon	Pcnt	0.747466547114417	NA	0.548763911371506	1	0.625947453296933	0.90758971068239	0.0780481242417038	0.524393248134609	-0.648017993622064	-0.381897916713954	2.26466434308287e-05	0.000478804730616499	-0.26612007690811
chr10	76422855	76423054	200	-	exon	Pcnt	0.465618235346006	NA	0.462906841901916	1	0.542537896953033	0.866088245033607	0.658934689225621	0.819891922489237	-0.0377022487622556	-0.381897916713954	2.26466434308287e-05	0.000478804730616499	0.344195667951699
chr10	76459815	76460063	249	-	utr3	Ybey	0.210323752965858	NA	0.155042461749058	1	0.238483177688427	0.660064051879953	0.290321498218547	0.62417474969567	-0.0253581845323134	-0.286275366900645	0.227904933677979	0.498994667307766	0.260917182368331
chr10	76462293	76462590	298	-	utr3	Ybey	0.140046310674957	NA	0.114207885481003	1	0.0820983570378806	0.417608865623066	0.312297866000051	0.635385003503843	0.579484047155356	-0.286275366900645	0.227904933677979	0.498994667307766	0.865759414056001
chr10	76463086	76463185	100	-	utr3	Ybey	0.320057946461932	NA	0.251972629427037	1	0.351168259978763	0.751631699490815	0.531592250167813	0.750590257053409	0.0844182858869192	-0.286275366900645	0.227904933677979	0.498994667307766	0.370693652787564
chr10	77052875	77053124	250	-	utr3	Col18a1	0.30018063903462	0.730569695506387	0.0874355505524235	1	0.201377500503469	0.616309031658552	0.172776153952711	0.566236781205791	0.0389724989377945	0.116674606407986	0.0700858683614714	0.242976899896418	-0.0777021074701915
chr10	77053273	77053373	101	-	exon	Col18a1	0.393457817642748	0.78823279614705	0.255997858645906	1	0.195097415991685	0.609943964277832	0.506012510680862	0.737256281353429	-0.264676986596173	0.116674606407986	0.0700858683614714	0.242976899896418	-0.381351593004159
chr10	77096005	77096404	400	-	exon	Col18a1	0.856114265402094	0.965166011463012	0.83221511663054	1	0.921034553853058	0.987249694905713	0.547004045622647	0.759041081512153	-0.0614976075167375	0.116674606407986	0.0700858683614714	0.242976899896418	-0.178172213924724
chr10	77294516	77294766	251	-	utr3	Adarb1	0.252567886194194	NA	0.135230042771726	1	0.219329344611285	0.639096119290321	0.0259434570616819	0.515543300361009	-1.43624515509719	-0.322588788065797	0.077442239756539	0.259305248981321	-1.1136563670314
chr10	77488050	77488347	298	-	utr3	Fam207a	0.171439866974701	0.601876035592131	0.0566736728836235	1	0.024635685554183	0.224375560390427	0.267101101673447	0.612370252635252	-0.268570796657464	0.0280996654630404	0.874473323035829	0.951322186278089	-0.296670462120505
chr10	77899922	77900022	101	-	utr3	Lrrc3	0.445350714416871	NA	0.412881623439748	1	0.466353882241814	0.825782847909277	0.279616604035582	0.617357850753206	1.1342356640843	0.029710750321303	0.924980238089614	0.971386038871921	1.10452491376299
chr10	77987844	77988142	299	-	utr3	Pfkl	0.209975995664385	0.645246017331589	0.137758425400041	1	0.11741531819844	0.494771062799337	0.351247179095586	0.656501269244172	-0.399864892348617	-0.0697218071914735	0.35654063883298	0.636078153237564	-0.330143085157144
chr10	78162462	78162561	100	-	utr3	D10Jhu81e	0.356150352823359	NA	0.153282813313174	1	0.287858662277233	0.708901680511583	0.0440739523060388	0.515543300361009	-0.733751759045512	-0.0387314175514682	0.826858468205577	0.930173211329526	-0.695020341494044
chr10	78171306	78172001	696	-	utr3	Pwp2	0.976373070740871	0.994116595119633	0.605556842871743	1	0.605956738290907	0.896391974556157	0.417200412317148	0.687114003298439	0.116417343587959	-0.0457680901572029	0.595620491351368	0.814312779867566	0.162185433745162
chr10	78187373	78187473	101	-	utr3	Trappc10	0.649994453903264	NA	0.493767410968969	1	0.769639338363409	0.959527678570762	0.178780548314015	0.568290222696377	-0.200603749166534	-0.118347161567848	0.315761284221255	0.597487894138806	-0.0822565875986861
chr10	78187622	78187822	201	-	utr3	Trappc10	0.026760713972035	NA	0.00956912938031633	1	0.00197039344096432	0.050638347714395	0.170328690162052	0.565295552692999	-1.25151866699266	-0.118347161567848	0.315761284221255	0.597487894138806	-1.13317150542482
chr10	78273472	78273622	151	-	utr3	Agpat3	0.836510023528292	0.961455900660748	0.577055070419281	1	0.591026587308886	0.889811557073173	0.11732815674819	0.546199557604802	-0.334959714780227	-0.184856983591284	0.13301721329877	0.364426071525604	-0.150102731188942
chr10	78400384	78400533	150	-	utr3	Rrp1	0.0177907034261232	0.197742829999431	0.00207377584916637	1	0.00735774708463789	0.114346062755849	0.24247861944549	0.603599403150492	-0.325454226342923	0.173473807790621	0.0169852388677087	0.0915029205228068	-0.498928034133543
chr10	78400782	78400932	151	-	utr3	Rrp1	0.100868345624198	0.473714004275378	0.131025883084519	1	0.272305787970931	0.694663045368057	0.978435802620938	0.995702758394959	0.720140603529508	0.173473807790621	0.0169852388677087	0.0915029205228068	0.546666795738887
chr10	78405006	78405155	150	-	utr3	Rrp1	0.19979303950389	0.636525810634877	0.303831229303439	1	0.281286789947433	0.702718101599531	1	1	0.552904461455652	0.173473807790621	0.0169852388677087	0.0915029205228068	0.379430653665031
chr10	78585449	78585648	200	-	utr3	Syde1	0.786419027694522	NA	0.782417959993488	1	0.824302111184401	0.975554626438083	0.870623712619112	0.936199310885948	0.547276923083344	0.608077399126721	0.147840093805398	0.38988221687471	-0.0608004760433773
chr10	79064474	79064624	151	-	utr3	2610008E11Rik	0.0279237972221701	NA	0.00339064221246036	1	0.0094025328488896	0.132364106272956	0.133963043685864	0.549930167634169	1.26776567857412	-0.815645766143818	0.00809013169211613	0.0541376867471446	2.08341144471794
chr10	79526673	79527013	341	-	utr3	Plpp2	0.226699022657879	0.660064528207536	0.0683728373250694	1	0.066639768217945	0.379437512382211	0.0997775265073362	0.536890431808237	-0.548446415175692	-0.174625122670989	0.235539358332096	0.508857411594395	-0.373821292504703
chr10	79540245	79540395	151	-	utr3	Mier2	0.550470907970086	NA	0.604397048582236	1	0.457662879263445	0.820922953331515	0.399389836687041	0.678942246088212	0.514212040486381	-0.105680000223488	0.423394715600718	0.694255078906962	0.619892040709868
chr10	79540595	79540844	250	-	utr3	Mier2	0.7276315986338	NA	0.822414151532631	1	0.695198152837379	0.931010151259701	0.09440036512863	0.530973186990842	0.509738147958387	-0.105680000223488	0.423394715600718	0.694255078906962	0.615418148181875
chr10	79541194	79541708	515	-	utr5	Mier2	0.906034225718547	NA	0.709470125443067	1	0.746770528099487	0.953327988354745	0.227365821128408	0.596139547876263	-0.498066684505678	-0.105680000223488	0.423394715600718	0.694255078906962	-0.39238668428219
chr10	79541808	79541908	101	-	utr5	Mier2	0.729391052082059	NA	0.507060465199293	1	0.594288690631762	0.891601123030636	0.395938530191189	0.677415866344141	-0.610511728793314	-0.105680000223488	0.423394715600718	0.694255078906962	-0.504831728569826
chr10	79619793	79619893	101	-	utr3	Shc2	0.457605327281986	NA	0.249036380564047	1	0.541255664577473	0.865766029451079	0.123931460826322	0.547535964336943	-1.179746429964	0.243921843433375	0.375383546624861	0.653036362221672	-1.42366827339737
chr10	79738786	79739374	589	-	exon	Polrmt	0.248599677755469	0.685449122920504	0.156380302227172	1	0.0818060885074862	0.4171218133948	0.123323506946498	0.547535964336943	-0.593691117321694	-0.226499726611395	0.07824719924753	0.261035937633864	-0.367191390710299
chr10	79739573	79739672	100	-	exon	Polrmt	0.271647897195122	NA	0.190167038413733	1	0.18297122650566	0.595186297958902	0.552813256612727	0.762258508077902	0.807915049344856	-0.226499726611395	0.07824719924753	0.261035937633864	1.03441477595625
chr10	79743387	79743487	101	-	exon	Polrmt	0.86291732113645	NA	0.963699160895858	1	0.959948727264713	0.987249694905713	0.489127458945518	0.727357045408052	-0.194794542193772	-0.226499726611395	0.07824719924753	0.261035937633864	0.0317051844176233
chr10	79758564	79758758	195	-	utr3	Rnf126	0.173243868690367	0.605014482174437	0.233612484585698	1	0.251919759766352	0.674345566060072	0.619516313251101	0.798432432335646	0.223168619828315	-0.0342977697986065	0.752658512721949	0.89729185179119	0.257466389626921
chr10	79758856	79759002	147	-	utr3	Rnf126	0.34373552390992	0.755949729316408	0.387966845939632	1	0.50291184511609	0.844050377549598	0.351657995386653	0.656501269244172	0.206002129639295	-0.0342977697986065	0.752658512721949	0.89729185179119	0.240299899437902
chr10	79853683	79853782	100	-	exon	E130317F20Rik	0.0557361937943384	NA	0.0548150678110382	1	0.0612672615209897	0.3617387155075	0.212726575321403	0.583897468643992	1.77543870562637	0.309940769611578	0.525969701100838	0.770063543198038	1.46549793601479
chr10	79910202	79910301	100	-	utr3	R3hdm4	0.782822710928237	NA	0.630266048303465	1	0.963072262387621	0.987249694905713	0.143096319611527	0.553843680543278	0.111774819583938	-0.0407612861033905	0.763573893790858	0.901624689876815	0.152536105687328
chr10	79977130	79977477	348	-	utr3	Tmem259	0.583382941607058	0.889756980772766	0.751740548023181	1	0.769365815449034	0.959527678570762	0.620336881994582	0.798906056513786	0.320028347603425	0.0825300461636277	0.399225540876113	0.673202769432939	0.237498301439797
chr10	80035949	80036097	149	-	utr3	Polr2e	0.185635801610872	0.618713913937546	0.0824722178254315	1	0.189662099595092	0.604864583278202	0.266529993657441	0.612370252635252	-0.400229436223621	0.0510989201815225	0.47223013892137	0.733255938766266	-0.451328356405144
chr10	80039597	80039696	100	-	utr5	Polr2e	0.0162125686071206	0.189032314355716	0.015005038847582	1	0.0541375919062044	0.340653955707762	0.380211013111995	0.671255972535693	0.872154091021457	0.0510989201815225	0.47223013892137	0.733255938766266	0.821055170839935
chr10	80057341	80057440	100	-	utr3	Sbno2	0.0643885217708504	NA	0.0122741668705212	1	0.0710213762146985	0.389662585843242	0.00511058942830722	0.515543300361009	-1.6007877354965	-0.0203606224772662	0.848291520798701	0.93913764318395	-1.58042711301923
chr10	80057540	80057640	101	-	exon	Sbno2	0.795511207625135	NA	0.86330805241258	1	0.69535484218698	0.931010151259701	0.416707103124119	0.686871818393675	0.177218390304833	-0.0203606224772662	0.848291520798701	0.93913764318395	0.197579012782099
chr10	80080129	80080229	101	-	utr3	Sbno2	0.526786609988556	NA	0.487439281005801	1	0.610467850051589	0.898903647977191	0.999467872152425	1	0.889305794987976	-0.0203606224772662	0.848291520798701	0.93913764318395	0.909666417465243
chr10	80130501	80130851	351	-	utr3	Cbarp	0.179218577659749	0.611949218571381	0.241875732783009	1	0.200089925350603	0.615208091832678	0.722527333507891	0.856604511577086	0.397004870594892	-0.274778462497191	0.185636775688908	0.443101552317216	0.671783333092083
chr10	80131000	80131500	501	-	utr3	Cbarp	0.336063997928399	0.753344294986673	0.400687593548909	1	0.411223105239749	0.794583942675843	0.0837554850203291	0.530106817451161	0.124636849419302	-0.274778462497191	0.185636775688908	0.443101552317216	0.399415311916493
chr10	80131650	80131999	350	-	utr3	Cbarp	0.672683402024462	NA	0.485469333641151	1	0.41732854387841	0.796401470768686	0.0743857326142441	0.521383380015565	-0.135523155312226	-0.274778462497191	0.185636775688908	0.443101552317216	0.139255307184966
chr10	80319053	80319153	101	-	utr3	2310011J03Rik	0.513479151046111	0.859569736278626	0.638244579922028	1	0.651012710300774	0.916495332107771	0.501212228330224	0.73485756899168	0.499042297521861	0.210494236695339	0.259992870178073	0.538435575571208	0.288548060826522
chr10	80380701	80380850	150	-	utr3	Mex3d	0.697851285211684	0.923347282850036	0.563668837879064	1	0.611992584594478	0.899235170526726	0.23697196037654	0.601408172689255	-0.175973634879493	0.189250984553424	0.144808117383897	0.385041446710477	-0.365224619432917
chr10	80380949	80381147	199	-	utr3	Mex3d	0.207995112428339	NA	0.08144408316281	1	0.151559093551061	0.551543671674155	0.150958071318581	0.555031587881685	-0.563076686903556	0.189250984553424	0.144808117383897	0.385041446710477	-0.75232767145698
chr10	80381245	80382284	1040	-	exon	Mex3d	0.771652987398878	0.94287292170008	0.521928901368317	1	0.515604617817333	0.849951548096792	0.282883105144246	0.61877177031365	0.162035688556033	0.189250984553424	0.144808117383897	0.385041446710477	-0.0272152959973911
chr10	80392539	80392887	349	-	utr3	Mbd3	0.0207406354550369	0.21241633912819	0.00311607438287969	1	0.00370576209245444	0.0742327962357073	0.0640185743692885	0.516654972750793	-0.563132890860337	0.17488297873013	0.0978539863133644	0.300267298375181	-0.738015869590467
chr10	80409713	80410062	350	-	utr3	Tcf3	0.00368133686799317	0.0770604240766043	0.000157535303050486	1	0.00126091931096552	0.0371578910726973	0.0572325211262952	0.516654972750793	-0.43080222433525	0.122661510923121	0.119690385566941	0.340281840024363	-0.553463735258372
chr10	80410162	80410262	101	-	exon	Tcf3	0.0548466482501055	NA	0.0258029135776737	1	0.0735193102372115	0.395253558581197	0.300888623229335	0.630553163983432	1.21118860248689	0.122661510923121	0.119690385566941	0.340281840024363	1.08852709156377
chr10	80410484	80410584	101	-	exon	Tcf3	0.401043825378118	NA	0.452121528867489	1	0.441206345887928	0.811264192016057	0.340040926769786	0.650131585951806	0.341944965595267	0.122661510923121	0.119690385566941	0.340281840024363	0.219283454672145
chr10	80519981	80520080	100	-	utr3	Atp8b3	0.344128736736494	NA	0.236484171179266	1	0.420639947834477	0.79724153110041	0.495728756566941	0.730945024830165	0.581490977502242	-0.401720900318447	0.29934989787186	0.581581921071672	0.983211877820689
chr10	80542263	80542363	101	-	utr3	Rexo1	0.326522951303741	NA	0.194608830139444	1	0.310922553383537	0.725928535868256	0.0436502824130884	0.515543300361009	-0.12741733837278	0.129541116931917	0.268842552297762	0.548299525041459	-0.256958455304696
chr10	80548446	80549126	681	-	utr3	Rexo1	0.752348495557777	NA	0.814877244853847	1	0.690531607483007	0.930473571777792	0.314471114944531	0.636324650938781	0.574230534635822	0.129541116931917	0.268842552297762	0.548299525041459	0.444689417703906
chr10	80549375	80550070	696	-	exon	Rexo1	0.175291903373311	0.606618042324421	0.259873517568024	1	0.19037259699868	0.605403119616185	0.437789269633803	0.699229176680291	0.388452820269068	0.129541116931917	0.268842552297762	0.548299525041459	0.258911703337152
chr10	80550418	80550517	100	-	exon	Rexo1	0.982207386891327	NA	0.859350793442827	1	0.937015841162038	0.987249694905713	0.190463447429131	0.575593280495413	0.0965613360856085	0.129541116931917	0.268842552297762	0.548299525041459	-0.032979780846308
chr10	80550617	80550716	100	-	exon	Rexo1	0.575396149767297	NA	0.440302062405482	1	0.721990781588034	0.941873327506973	0.110592219886912	0.540712746137069	-0.419670116042368	0.129541116931917	0.268842552297762	0.548299525041459	-0.549211232974284
chr10	80568708	80568807	100	-	utr3	Klf16	0.23717223570791	0.67274683765675	0.244182423620417	1	0.286712656451669	0.708553212300706	0.914550192855293	0.960006268922814	0.460987482201544	-0.0313012593503371	0.794566741813166	0.915894781612536	0.492288741551881
chr10	80583754	80583903	150	-	utr3	Abhd17a	0.920026729523313	0.980621017449066	0.660169971248704	1	0.737168999369736	0.950002325166971	0.277567070388938	0.616851885819117	0.0376079865041209	-0.0738570680541158	0.559210712882683	0.790406697356068	0.111465054558237
chr10	80586748	80590291	3544	-	utr5	Abhd17a	0.58546394258686	0.889864097243452	0.79758696203449	1	0.882518800047215	0.987249694905713	0.742756754476692	0.867053060746328	0.280735212163388	-0.0738570680541158	0.559210712882683	0.790406697356068	0.354592280217504
chr10	80643264	80643364	101	-	utr3	Btbd2	0.184304415751735	0.618051810123212	0.0513771023767377	1	0.0209592496454368	0.208977901915893	0.201699394843991	0.580038827800489	-0.80236769684168	-0.210399237424668	0.0255028933892028	0.123124255181948	-0.591968459417012
chr10	80665327	80665477	151	-	utr3	Mknk2	0.00229572519423261	0.0575164539364973	6.14707381931658e-05	0.806864909523495	0.00312774119295495	0.0670064231983451	0.0302476405659029	0.515543300361009	-1.35723438827917	-0.204250771489304	0.0315246668446155	0.141586287327773	-1.15298361678987
chr10	80686830	80687027	198	-	utr3	Mob3a	0.106633369373238	NA	0.0240752568851743	1	0.0574713797649231	0.349737977615878	0.0124045193563685	0.515543300361009	-0.746941997923015	0.038139734013432	0.903456741719679	0.962062387214048	-0.785081731936447
chr10	80691311	80691409	99	-	exon	Mob3a	0.149140635347045	NA	0.0562228925622204	1	0.0955124246971966	0.446096688408255	0.00542149468037456	0.515543300361009	-1.53238311116369	0.038139734013432	0.903456741719679	0.962062387214048	-1.57052284517712
chr10	80710463	80710783	321	-	exon	Ap3d1	0.900461785536491	NA	0.939778360196082	1	0.807854892639516	0.971344975182937	0.680077587217768	0.832628915283787	-0.158433987986803	0.0892383506829377	0.279435745112205	0.559385927118194	-0.247672338669741
chr10	80712600	80712846	247	-	exon	Ap3d1	0.534409021822468	NA	0.610121923073035	1	0.645350807836072	0.914413619266391	0.560485432421641	0.766599803053339	0.339324519801042	0.0892383506829377	0.279435745112205	0.559385927118194	0.250086169118104
chr10	80808496	80808792	297	-	utr3	Jsrp1	0.852786073245885	NA	0.886704269779953	1	0.928450493708967	0.987249694905713	0.742117940546188	0.866902690762669	0.614574990710454	0.203311895468182	0.806946175751105	NA	0.411263095242272
chr10	80902100	80902249	150	-	utr3	Lmnb2	0.526303178230841	0.866389172849275	0.325022649723866	1	0.52487593917026	0.855083517117546	0.178331029174148	0.568290222696377	-0.464434620940503	-0.142368578967237	0.109228397703103	0.32177359601558	-0.322066041973266
chr10	80902548	80902648	101	-	utr3	Lmnb2	0.176899980658387	0.610788486749317	0.102212283146726	1	0.0857859688690317	0.424480497452324	0.254005519279743	0.607130034506382	-1.1932348369514	-0.142368578967237	0.109228397703103	0.32177359601558	-1.05086625798416
chr10	81044075	81044224	150	-	utr3	Sgta	0.346010499678592	0.756288132421544	0.149803695659634	1	0.311048681492909	0.725928535868256	0.0174196525554885	0.515543300361009	-0.489348444058005	-0.0221876971013361	0.794976003484477	0.915959360181456	-0.467160746956669
chr10	81044372	81044670	299	-	utr3	Sgta	0.68853186101219	0.920982657140977	0.370564219740764	1	0.567885356409343	0.880683862863326	0.33223020915768	0.646747107017705	-0.165124691757887	-0.0221876971013361	0.794976003484477	0.915959360181456	-0.142936994656551
chr10	81044769	81044918	150	-	utr3	Sgta	0.953656067247094	0.985827051240385	0.758334039447039	1	0.802223817567227	0.96967368924975	0.459353291487741	0.710656859936722	-0.0392120074006987	-0.0221876971013361	0.794976003484477	0.915959360181456	-0.0170243102993626
chr10	81153615	81154264	650	-	utr3	Pias4	0.687530872316306	0.92022887385377	0.97124782414111	1	0.890729218926084	0.987249694905713	0.36728013678767	0.665106015048453	0.0316168503215682	0.0469158316856065	0.666125312052864	0.853696382929276	-0.0152989813640383
chr10	81163830	81164030	201	-	exon	Pias4	0.188096481148539	0.622048555683169	0.0612050289353173	1	0.114925425247828	0.488313381676209	0.191481563039947	0.575593280495413	-0.316016611188246	0.0469158316856065	0.666125312052864	0.853696382929276	-0.362932442873852
chr10	81264713	81264810	98	-	utr3	Mrpl54	0.34217889165192	0.755617230162064	0.414360553040224	1	0.507212912218668	0.846045103812019	0.852447249282513	0.927558279369429	0.540590639902955	0.141083353261432	0.414104322264552	0.687055008927266	0.399507286641523
chr10	81346048	81346148	101	-	utr3	Hmg20b	0.0257858347215803	NA	0.00277243147097942	1	0.0128710410263526	0.156926113460396	0.00282174553107306	0.515543300361009	-1.0630299554571	0.00607773152227701	0.96849956112591	0.989699730429664	-1.06910768697938
chr10	81346248	81346630	383	-	utr3	Hmg20b	0.582747998079544	0.889560830209105	0.352791283965611	1	0.206223303625796	0.623732876635661	0.350396813583989	0.656214761164141	-0.576483344758337	0.00607773152227701	0.96849956112591	0.989699730429664	-0.582561076280614
chr10	81363991	81364558	568	-	utr3	4930404N11Rik	0.615443403306776	NA	0.458920297313829	1	0.662857235887954	0.921864033927669	0.183144889940698	0.57056261224001	-0.840457319384753	-0.303124303023134	0.850020286736394	NA	-0.53733301636162
chr10	81367020	81367369	350	-	utr3	Fzr1	0.0604873947536273	0.377730620450682	0.00811599979069775	1	0.00529421536782423	0.092498801044423	0.154376987402462	0.557598579498597	-0.874011555073067	-0.22059451488553	0.0237740079366505	0.117391684887481	-0.653417040187537
chr10	81400323	81400622	300	-	utr3	Nfic	0.991546173461899	NA	0.829316115305099	1	0.811255594860645	0.972870996345665	0.409310532019356	0.682681789005623	-0.272135702493455	-0.263781388722695	0.0789667213759627	0.262351612880783	-0.00835431377075985
chr10	81400771	81400921	151	-	utr3	Nfic	0.326030434119686	NA	0.367205853691767	1	0.374519457018012	0.770358696993309	0.859036411775292	0.930757285301503	0.0528977932231585	-0.263781388722695	0.0789667213759627	0.262351612880783	0.316679181945854
chr10	81459874	81460073	200	-	utr3	Celf5	0.964144877612222	NA	0.901605960563832	1	0.876609800853227	0.987249694905713	0.267509715902389	0.612520178622552	-0.00195233535412683	-0.16086887943858	0.281108499235467	0.561183193887153	0.158916544084453
chr10	81460172	81460371	200	-	utr3	Celf5	0.000825577491583764	NA	7.31636343646051e-05	0.959614228326161	9.44171209625592e-05	0.00639114352309472	0.0269290701727148	0.515543300361009	1.54059490607669	-0.16086887943858	0.281108499235467	0.561183193887153	1.70146378551527
chr10	81460471	81460720	250	-	utr3	Celf5	0.938488814843931	NA	0.913241309051335	1	0.968554292043111	0.987249694905713	0.353515213390576	0.657216133367073	0.205029320042377	-0.16086887943858	0.281108499235467	0.561183193887153	0.365898199480957
chr10	81460869	81461118	250	-	utr3	Celf5	0.504444233009187	NA	0.348062130305886	1	0.325238745696651	0.734126128797155	0.40227318516059	0.680322690618093	-0.582629701975049	-0.16086887943858	0.281108499235467	0.561183193887153	-0.421760822536469
chr10	81461366	81461565	200	-	utr3	Celf5	0.348468095209337	NA	0.179086785444601	1	0.117227334777598	0.494135946117524	0.152513451735087	0.555710414934742	-0.601072340122247	-0.16086887943858	0.281108499235467	0.561183193887153	-0.440203460683667
chr10	81487090	81487189	100	-	utr3	Ncln	0.82778730919141	0.959570187603716	0.999320955422585	1	0.984120544420551	0.988620294498693	0.428407085110221	0.694341533363444	0.280429732138815	0.0357716892609569	0.726382594299133	0.887302877465124	0.244658042877858
chr10	81502306	81502902	597	-	utr3	Gna15	0.798277480758642	0.951282108375587	0.493647502476137	1	0.335774142282409	0.741622401866594	0.601615829320842	0.789466994135425	-0.241937235139354	-0.118155849822721	0.608716943065088	0.822723019434614	-0.123781385316632
chr10	81530023	81530123	101	-	utr3	Gna11	0.269360496179738	NA	0.131584531291359	1	0.115030605543105	0.488603734819706	0.0248250473738567	0.515543300361009	-1.10045642691736	-0.178844116229065	0.0737884814484703	0.251824857477063	-0.921612310688298
chr10	81530372	81530572	201	-	utr3	Gna11	0.228718953432239	0.661920293393636	0.0890393615991295	1	0.198048187770327	0.613486219339558	0.0107407703214148	0.515543300361009	-0.700378528556528	-0.178844116229065	0.0737884814484703	0.251824857477063	-0.521534412327463
chr10	82225938	82226037	100	-	utr3	Zfp938	0.497935507088435	NA	0.31361701656412	1	0.192149514319496	0.607730651623413	0.510561134710648	0.739881062224095	-0.0498965286013666	0.213198119977391	0.266716818375562	0.546641402366961	-0.263094648578757
chr10	83600683	83600933	251	-	utr3	Appl2	0.907188408981839	0.977292944997302	0.950270100322342	1	0.978477748389537	0.987249694905713	0.475942462724227	0.71964776905926	-0.304369543020964	-0.250630913345408	0.0834095161314067	0.270659817372951	-0.0537386296755566
chr10	84371253	84371403	151	-	utr3	Nuak1	0.25798813879527	NA	0.110446038017213	1	0.152587031249235	0.55376481154792	0.0291777385791202	0.515543300361009	0.30268861437804	0.606217972928459	0.000241653033947203	0.00345964060550409	-0.303529358550419
chr10	84373891	84374339	449	-	utr3	Nuak1	0.421192714147018	NA	0.447325846076891	1	0.407407183633361	0.791936217594762	0.503784382488676	0.736112401117914	0.959027023023101	0.606217972928459	0.000241653033947203	0.00345964060550409	0.352809050094642
chr10	84374588	84374787	200	-	exon	Nuak1	0.324351436248534	NA	0.131277858420108	1	0.125574776804103	0.50492234123094	0.0461273758766739	0.515543300361009	0.0966753939785564	0.606217972928459	0.000241653033947203	0.00345964060550409	-0.509542578949903
chr10	84527351	84527700	350	-	utr3	Ckap4	0.15572757809268	0.577611219887682	0.257130679287612	1	0.101903296305621	0.459724091909663	0.487683735822623	0.726870821912458	0.399479197874327	-0.249200744976387	0.00959389601265257	0.0611448584884782	0.648679942850713
chr10	84527998	84528098	101	-	exon	Ckap4	0.174423762528972	0.606415720152801	0.187234377110285	1	0.217508465563772	0.637572891653665	0.649162988306556	0.814095470747143	-0.0774882855362581	-0.249200744976387	0.00959389601265257	0.0611448584884782	0.171712459440129
chr10	84547911	84548059	149	-	exon	Platr7	0.788870059540497	NA	0.841575908515244	1	0.89611551894242	0.987249694905713	0.449383103585884	0.705048699595388	-0.406506457377162	-0.724751666574468	0.040183901289385	0.168044006065652	0.318245209197306
chr10	84549229	84549426	198	-	exon	Platr7	0.235634641570255	NA	0.16570258078593	1	0.155536193888734	0.558053427261499	0.642218143829632	0.810133083661063	0.62514717006841	-0.724751666574468	0.040183901289385	0.168044006065652	1.34989883664288
chr10	85119530	85119676	147	-	utr3	Mterf2	0.213279949625958	NA	0.138841272465306	1	0.0537910066578057	0.339515725506502	0.206893434559559	0.581680572502023	-0.677013742854261	-0.0519745719647684	0.819235803992288	0.926553150484172	-0.625039170889492
chr10	85892909	85893256	348	-	utr3	Prdm4	0.246159792413656	0.682114635010968	0.112703425788572	1	0.0314192329708966	0.255300519869522	0.360756472221765	0.661420112120165	-0.187065222862786	0.0665532972087434	0.521963704764631	0.76731829433267	-0.25361852007153
chr10	85907457	85907953	497	-	utr3	Prdm4	0.535794006472695	0.870884499413129	0.277540530287613	1	0.376212749586858	0.771925927939242	0.0371495182979619	0.515543300361009	-0.0800261917873037	0.0665532972087434	0.521963704764631	0.76731829433267	-0.146579488996047
chr10	85938884	85939032	149	-	utr3	Rtcb	0.265180383658869	0.702759284023372	0.0740530899296819	1	0.0909246870610363	0.434801499956945	0.152133109708816	0.555689178909543	-0.0341917914224995	0.0611509137769771	0.41100469144331	0.683985354004782	-0.0953427051994766
chr10	86691105	86691704	600	-	exon	Hsp90b1	1.45027418629517e-05	0.00209357437893039	6.81886045105496e-05	0.894770868387431	0.00401313796981239	0.0782620920848266	0.891334218679099	0.948488048654713	0.686702237565736	-0.113227413001058	0.0343126279233784	0.150435301566765	0.799929650566793
chr10	86705360	86705459	100	-	utr5	Hsp90b1	0.0281306095215989	0.249350709838383	0.0432146749390317	1	0.0509676153279137	0.330954187092181	0.819857317090615	0.909025881673033	0.301579743612451	-0.113227413001058	0.0343126279233784	0.150435301566765	0.414807156613509
chr10	88091981	88092280	300	-	utr3	Parpbp	0.881616849223829	0.972419983141127	0.645518775566076	1	0.682960186205125	0.928204793876689	0.577229657671229	0.774156599272541	0.227948657638558	-0.133237704306763	0.311790658175307	0.59359308744889	0.361186361945322
chr10	88092480	88093079	600	-	utr3	Parpbp	0.141243025935464	0.558250629887038	0.206929996204884	1	0.137269606636817	0.525196841780391	0.478967106448279	0.721687871550766	0.419367069531615	-0.133237704306763	0.311790658175307	0.59359308744889	0.552604773838379
chr10	88746857	88746957	101	-	utr3	Utp20	0.210292945777209	0.645246017331589	0.0975706950517028	1	0.0730731857884151	0.393751936911895	0.234740745949611	0.600200722797844	-0.664145441253137	-0.0751631114225524	0.264582921503577	0.54415748396441	-0.588982329830585
chr10	89413161	89413460	300	-	utr3	Gas2l3	0.842731770787592	0.961911329777119	0.598167502061245	1	0.688961546186562	0.930085213310606	0.0775482963274815	0.52371754040964	0.056305513178678	-0.15732117181428	0.119246569072659	0.33973083863045	0.213626684992958
chr10	89413560	89413959	400	-	exon	Gas2l3	0.915510603065551	0.979707371198849	0.709131088723956	1	0.600002881783987	0.894411513035964	0.54206288693147	0.756863934489643	-0.173908617183406	-0.15732117181428	0.119246569072659	0.33973083863045	-0.0165874453691257
chr10	89414059	89414308	250	-	exon	Gas2l3	0.277195174896661	NA	0.250521699758574	1	0.390516531977795	0.782626527211356	0.780042332746387	0.887523655152675	0.263905640903518	-0.15732117181428	0.119246569072659	0.33973083863045	0.421226812717799
chr10	89638771	89638871	101	-	utr3	Scyl2	0.717015518186118	NA	0.53734596610037	1	0.780047201311078	0.962536706076597	0.121148624420467	0.546871290067212	-0.4578713389271	0.1029005961897	0.237972365000063	0.511363524413288	-0.5607719351168
chr10	89640171	89640921	751	-	utr3	Scyl2	0.878921873369966	0.972419983141127	0.767138614865114	1	0.808686277119649	0.971734750395276	0.22580014771517	0.59519169544769	0.271960570106104	0.1029005961897	0.237972365000063	0.511363524413288	0.169059973916404
chr10	89641021	89641995	975	-	exon	Scyl2	0.974171698639097	NA	0.822159335496668	1	0.863055618301568	0.985022855176616	0.120095215676984	0.546252102685993	-0.312285094750397	0.1029005961897	0.237972365000063	0.511363524413288	-0.415185690940096
chr10	91149221	91149420	200	-	utr3	Tmpo	0.548649979858486	0.878751768069567	0.295422597297249	1	0.342131993738343	0.746279924352485	0.0826168195916746	0.529909902207741	-0.300962359033479	0.0527025238584459	0.386249291810248	0.663166821924456	-0.353664882891925
chr10	91163131	91163231	101	-	exon	Tmpo	0.634199649082647	NA	0.494927824037195	1	0.534737316558041	0.862324409750668	0.0628294933539633	0.516654972750793	0.198421951339135	0.0527025238584459	0.386249291810248	0.663166821924456	0.14571942748069
chr10	93310835	93310935	101	-	utr5	Elk3	0.720773399793155	NA	0.639224607492727	1	0.908605473717649	0.987249694905713	0.653438034294446	0.816469220520225	0.966776094460223	0.568996397783508	0.0613241914356539	0.223708815872906	0.397779696676715
chr10	93880067	93887022	6956	-	exon	Metap2	0.000122681014498486	0.0086490115221433	7.80291361865364e-05	1	0.00134743421124911	0.0393575442188865	0.739515833260613	0.86530202880772	1.04893716805341	0.0693637371268515	0.279042343314357	0.559045563532945	0.97957343092656
chr10	93889690	93889789	100	-	utr5	Metap2	0.792984952774681	0.950806547033774	0.907035446618748	1	0.558438296956969	0.874972923693824	0.285347767457798	0.62067483423323	0.254611555050253	0.0693637371268515	0.279042343314357	0.559045563532945	0.185247817923401
chr10	93969828	93969978	151	-	utr3	Vezt	0.299555049977472	NA	0.156531824422547	1	0.154590455929968	0.557071748936769	0.387060621725756	0.673619025725013	-0.777211975304117	0.147705574199206	0.396964434437049	0.671922201702964	-0.924917549503323
chr10	93970078	93970227	150	-	utr3	Vezt	0.546260846053975	NA	0.522869421876584	1	0.364010820280962	0.762312351310685	0.807134056958323	0.902250394307404	0.550494400630728	0.147705574199206	0.396964434437049	0.671922201702964	0.402788826431522
chr10	93970477	93970627	151	-	exon	Vezt	0.0522211715525119	NA	0.0326164740029572	1	0.009026915777188	0.13002012279716	0.240686421736573	0.602989046371773	1.37581243498955	0.147705574199206	0.396964434437049	0.671922201702964	1.22810686079034
chr10	95175291	95175589	299	-	utr3	Cradd	0.0967026771797308	NA	0.0394445888534643	1	0.0550767753788999	0.342576509521385	0.0182834276195993	0.515543300361009	-0.885244089123289	0.290719393528868	0.222926132280666	0.492265448401419	-1.17596348265216
chr10	95387661	95387811	151	-	utr3	Socs2	0.6454499211566	NA	0.677813470460514	1	0.573492963806633	0.882831931231095	0.732796954597247	0.862181390579688	0.61553535434715	0.473451743145911	7.06484934011051e-08	2.89764901763452e-06	0.142083611201239
chr10	95388211	95388905	695	-	utr3	Socs2	0.709737767364165	NA	0.795848239331104	1	0.736232995447499	0.949264535987291	0.333048029922198	0.647059865712462	0.628347829850778	0.473451743145911	7.06484934011051e-08	2.89764901763452e-06	0.154896086704867
chr10	95411589	95411888	300	-	utr3	Socs2	0.509414610418468	0.858177489015608	0.74335188485457	1	0.677139007889493	0.927041073868369	0.283669534201018	0.618926995878867	0.762804878338984	0.473451743145911	7.06484934011051e-08	2.89764901763452e-06	0.289353135193073
chr10	95412485	95412634	150	-	utr3	Socs2	0.120916635532688	0.516667820242784	0.179040045408512	1	0.0321304376753062	0.259331548394544	0.531392430942843	0.750438145549389	0.766384580008832	0.473451743145911	7.06484934011051e-08	2.89764901763452e-06	0.29293283686292
chr10	95412883	95413009	127	-	exon	Socs2	0.788556958569033	0.950123378339436	0.989265437116856	1	0.98392751843318	0.988620294498693	0.661890899983661	0.821691837106344	0.433215468829438	0.473451743145911	7.06484934011051e-08	2.89764901763452e-06	-0.0402362743164734
chr10	100446449	100446998	550	-	utr3	Tmtc3	0.899410365008272	0.976275384827965	0.824098628704057	1	0.618018477654566	0.903080865828876	0.556577830394154	0.764247812674457	-0.28020525962126	-0.120790240541623	0.234804642457695	0.50767164899275	-0.159415019079637
chr10	100447148	100447547	400	-	exon	Tmtc3	0.626237902747933	0.90123403139135	0.375505540389806	1	0.356713777468847	0.756256019666568	0.443026591328991	0.701763009769068	-0.405118856708589	-0.120790240541623	0.234804642457695	0.50767164899275	-0.284328616166966
chr10	105823293	105826179	2887	-	utr3	Mettl25	0.391381927812442	NA	0.423440310451319	1	0.439584110652787	0.810382918922293	0.139300218836566	0.553614458859964	0.697151902056646	-0.0527574537439217	0.808902895447822	0.922588371275687	0.749909355800568
chr10	110944079	110944329	251	-	utr3	Zdhhc17	0.462977954191118	NA	0.262905467355063	1	0.349838594148577	0.751210189653685	0.171339445481098	0.56564502320709	-0.15396980532427	0.068028300498085	0.655682958743801	0.848282452450776	-0.221998105822355
chr10	112927067	112927563	497	-	utr3	Atxn7l3b	0.908528681176281	0.977371685815676	0.805370367630545	1	0.578855025788014	0.885673612433749	0.691462947801231	0.837868002530457	0.170583156915757	0.10045940736357	0.418809731786771	0.690738071381366	0.0701237495521873
chr10	112928158	112928406	249	-	utr3	Atxn7l3b	0.57684195355784	0.887808557217007	0.760236055385441	1	0.744755811231511	0.952201953758505	0.358059319897633	0.659452692633837	0.501492105753707	0.10045940736357	0.418809731786771	0.690738071381366	0.401032698390137
chr10	115240927	115251417	10491	-	utr5	Tbc1d15	0.000323752915864329	0.0163529640624695	0.000114589221162946	1	5.5394904047324e-07	0.000116601876598661	0.0233047940765653	0.515543300361009	1.7216076181676	-0.228826484529396	0.0013643041563406	0.0138643349459077	1.95043410269699
chr10	115287826	115287925	100	-	utr3	Rab21	0.139862609293906	NA	0.101989714755926	1	0.0833999727419747	0.420040652689452	0.197494511811692	0.576719627826265	1.54181979582047	0.0451760466418943	0.641151846864533	0.840006924838278	1.49664374917858
chr10	115290597	115290745	149	-	utr3	Rab21	0.318203496417773	0.744889239365964	0.137587523380808	1	0.140191024008227	0.529544695036691	0.224351733905332	0.59425038926757	-0.446372626923677	0.0451760466418943	0.641151846864533	0.840006924838278	-0.491548673565572
chr10	115315443	115315591	149	-	utr5	Rab21	0.985637384332424	NA	0.865661632862978	1	0.956655934292128	0.987249694905713	0.241288037135601	0.603442705359706	-0.0277576935936288	0.0451760466418943	0.641151846864533	0.840006924838278	-0.0729337402355231
chr10	115342366	115342515	150	-	utr3	Tmem19	0.547597573728022	NA	0.380139564319285	1	0.74143030414862	0.951500045460044	0.0918053537440571	0.530973186990842	-0.450982793355501	-0.268844158417478	0.0365737394627486	0.157083060874912	-0.182138634938022
chr10	115372180	115372379	200	-	utr3	Thap2	0.278164669274736	NA	0.223210463675092	1	0.271090078750543	0.693768894368104	0.903871727579468	0.954267088638342	1.15477371710533	-0.0140253171845253	0.945622459235125	0.979277760603286	1.16879903428986
chr10	115372479	115372578	100	-	utr3	Thap2	0.0477412879163855	NA	0.00658055083733462	1	0.0253335203987767	0.227145242737105	0.00467498734774285	0.515543300361009	-1.57121169466526	-0.0140253171845253	0.945622459235125	0.979277760603286	-1.55718637748073
chr10	115372677	115372876	200	-	utr3	Thap2	0.7940294400427	NA	0.891846365820922	1	0.946425640356614	0.987249694905713	0.563776663645144	0.768090095765935	-0.0932475355220529	-0.0140253171845253	0.945622459235125	0.979277760603286	-0.0792222183375276
chr10	116485260	116485409	150	-	utr3	Cnot2	0.00124857446940565	0.0411418859130785	2.11805868064423e-05	0.279011870001265	3.88960200176109e-05	0.0035524472910853	0.0994436849191054	0.536890431808237	-0.914154616067173	0.164551952423721	0.0350344670836753	0.152381175048866	-1.07870656849089
chr10	116906776	116906974	199	-	utr3	Rab3ip	0.140127150284693	0.556947626482485	0.0453688105932194	1	0.0740561584521407	0.396631145894118	0.346065163701337	0.654106066149471	-0.537253259743551	0.0419865250815363	0.709487881006883	0.878211480767809	-0.579239784825087
chr10	117071176	117071276	101	-	utr3	Frs2	0.742551882989153	NA	0.506375517780524	1	0.527723930079987	0.857756125876639	0.168397418957396	0.563545856055374	0.209249585751226	-0.0703202965499146	0.468556490959067	0.730708444110407	0.27956988230114
chr10	117073475	117073575	101	-	utr3	Frs2	0.389139675275062	NA	0.174272836396656	1	0.290933220265681	0.71013004444384	0.0989741515916028	0.536295615128452	-1.35550098514955	-0.0703202965499146	0.468556490959067	0.730708444110407	-1.28518068859963
chr10	117073675	117074725	1051	-	utr3	Frs2	0.0985201533589455	0.470707399381629	0.168733395284581	1	0.0699998951717477	0.387586058401898	0.924318313624456	0.9660546724666	0.319422837531101	-0.0703202965499146	0.468556490959067	0.730708444110407	0.389743134081015
chr10	117215367	117215757	391	-	utr3	Yeats4	0.0119462507567868	0.154765210124783	0.0343383712181078	1	0.00919189366534461	0.131464407317393	0.871898502032326	0.937038313949821	0.595500072761166	0.116682008023285	0.209275273164899	0.476355502229837	0.478818064737881
chr10	117361003	117361152	150	-	exon	Cpsf6	0.354907403735501	0.757284477105372	0.242837766136261	1	0.22106968537222	0.641348741570994	0.402155779002935	0.680322690618093	-0.182262593909694	0.110344444385351	0.0715084008171044	0.246495746713986	-0.292607038295045
chr10	117689722	117689871	150	-	utr3	Mdm2	0.650605006504594	0.909374224596527	0.87404441539854	1	0.962979537858563	0.987249694905713	0.0395021307636964	0.515543300361009	0.0237688080696679	-0.0356914625991224	0.597684424565394	0.815349756972235	0.0594602706687903
chr10	117690021	117690718	698	-	utr3	Mdm2	0.831396528386524	0.961426120848273	0.421509313347411	1	0.464249809658266	0.825040179907248	0.385422524245545	0.67311638400609	-0.151977635590124	-0.0356914625991224	0.597684424565394	0.815349756972235	-0.116286172991002
chr10	117735218	117735417	200	-	utr3	Slc35e3	0.433178749385071	NA	0.431950137290884	1	0.455997390262922	0.820485941964262	0.717645408746817	0.853796719375589	0.575654154380752	-0.024197827231118	0.901453189826558	0.961149335693965	0.59985198161187
chr10	118859323	118860315	993	-	utr3	Dyrk2	0.470195005254906	0.837951264852493	0.230820516821332	1	0.192781535761736	0.608250284495926	0.083268037909515	0.529909902207741	-0.199886330563455	0.149721594729462	0.233011209421822	0.505474443818813	-0.349607925292918
chr10	119210977	119211474	498	-	exon	Cand1	0.135134633611074	0.548407820337311	0.277736554989468	1	0.228222864770812	0.649316329055083	0.529738910302077	0.749272386406788	0.113489514513955	-0.277621099957789	4.81581164291256e-06	0.000123404043937898	0.391110614471744
chr10	119211673	119211772	100	-	exon	Cand1	0.243293614656436	0.677853127546762	0.343219579594321	1	0.264792537306127	0.688027292176294	0.913149891578169	0.959143661360676	0.0676952870434906	-0.277621099957789	4.81581164291256e-06	0.000123404043937898	0.345316387001279
chr10	120084302	120084749	448	-	utr3	Helb	0.361913159847067	0.762235212235074	0.137752728790578	1	0.0621763542279135	0.364993640290554	0.177708555657518	0.567715235156337	-0.30172664986711	-0.14489702565983	0.0798684331097268	0.2638710835541	-0.15682962420728
chr10	120105269	120105418	150	-	exon	Helb	0.475160985702493	0.839668043227694	0.576605136917211	1	0.312090204048056	0.726049668314458	0.418047756975461	0.687393337799221	0.301056282006966	-0.14489702565983	0.0798684331097268	0.2638710835541	0.445953307666796
chr10	120105567	120105864	298	-	exon	Helb	0.474024318067847	0.83915688702826	0.606312306484185	1	0.599451026495132	0.894411513035964	0.340424348617289	0.650302194398834	0.0581747638415221	-0.14489702565983	0.0798684331097268	0.2638710835541	0.203071789501352
chr10	120142592	120142691	100	-	utr3	Irak3	0.447587781156304	NA	0.402126214225312	1	0.403960014590704	0.789672196391718	0.469443729298787	0.716070406174791	1.02994921184842	0.653663782029828	0.00155382114033444	0.0152641440252003	0.376285429818593
chr10	120142840	120143039	200	-	utr3	Irak3	0.792823464594685	NA	0.874917497176088	1	0.87385715439145	0.986807083100939	0.358539720774015	0.659722609323573	0.61453852980405	0.653663782029828	0.00155382114033444	0.0152641440252003	-0.0391252522257783
chr10	120925346	120925495	150	-	utr3	Lemd3	0.915734488635848	NA	0.679375093476823	1	0.642658295692938	0.912702550984426	0.467384484479673	0.715067530009678	-0.0254912126428361	-0.015738546181656	0.883624471462912	0.954030772782656	-0.00975266646118007
chr10	120978142	120978539	398	-	exon	Lemd3	0.614550994835245	NA	0.704586574324964	1	0.747300017982277	0.953327988354745	0.400107687844197	0.679251684673896	0.401720209039185	-0.015738546181656	0.883624471462912	0.954030772782656	0.417458755220841
chr10	121410797	121410896	100	-	utr3	Rassf3	0.684167457216431	NA	0.522097495528517	1	0.694746340306737	0.931010151259701	0.0454029926834768	0.515543300361009	-0.0595717693199977	0.137329051884837	0.227372821132652	0.498228459975895	-0.196900821204835
chr10	121412287	121412784	498	-	utr3	Rassf3	0.876066688618151	0.971591283376431	0.602886179191135	1	0.4809637070803	0.832076713544089	0.640463554227817	0.809028572241953	-0.0752854268861694	0.137329051884837	0.227372821132652	0.498228459975895	-0.212614478771007
chr10	121784434	121784833	400	-	utr3	Srgap1	0.952079299943856	NA	0.851177518486852	1	0.923026056610392	0.987249694905713	0.0641967397922905	0.516654972750793	-0.0147628467131816	0.461922001516274	0.0463042841317256	0.184276843510984	-0.476684848229456
chr10	121785082	121785232	151	-	utr3	Srgap1	0.172656184966797	NA	0.126334751100413	1	0.114316327014959	0.487130081152112	0.686875351527691	0.835690520307691	2.0577111452543	0.461922001516274	0.0463042841317256	0.184276843510984	1.59578914373803
chr10	121785332	121785482	151	-	utr3	Srgap1	0.52531661635985	NA	0.290805035043141	1	0.334232601582178	0.740745768211009	0.11315235058676	0.544420097396709	0.327939445641687	0.461922001516274	0.0463042841317256	0.184276843510984	-0.133982555874587
chr10	122081293	122081392	100	-	utr3	Tmem5	0.0130100750406436	0.163661459867905	0.0013580906284415	1	0.0207669470504468	0.208631812827074	0.0755075944888136	0.521383380015565	-1.37622667880449	-0.0851443344596023	0.518440120451357	0.765244866231585	-1.29108234434489
chr10	122995358	122995558	201	-	utr3	Mon2	0.0783176989882719	0.423930679168816	0.0216279292732885	1	0.063786619780463	0.370550498491439	0.134121524833881	0.549930167634169	-0.820542317605121	-0.0481606162443738	0.601722392312004	0.817674194718463	-0.772381701360747
chr10	123013566	123013866	301	-	exon	Mon2	0.97683635374903	0.994218367094237	0.832391113919706	1	0.941950675532465	0.987249694905713	0.111024523177552	0.540712746137069	0.295818386505475	-0.0481606162443738	0.601722392312004	0.817674194718463	0.343979002749849
chr10	123113355	123113605	251	-	utr3	Usp15	0.850257108034685	0.963031729126526	0.478267829338274	1	0.314716542133469	0.727586564432129	0.519244440441564	0.742825910212109	0.166710344193012	0.128274705703767	0.0760385007338264	0.25630154072621	0.038435638489245
chr10	126868724	126887396	18673	-	utr3	Atp23	0.0200433854123262	0.208074878789382	0.0122146939075035	1	0.00012749319265484	0.00775544599906349	0.173178606468329	0.566236781205791	-1.26544327733998	0.0502530984472967	0.794718495439933	0.915894781612536	-1.31569637578728
chr10	127022532	127022680	149	-	exon	Tsfm	0.80182421179432	0.952541952348134	0.511039267073486	1	0.419042508659402	0.796919935082795	0.439602517718042	0.70042378448178	-0.0274991514535823	0.224204679370888	0.0302206911053036	0.137952606656496	-0.25170383082447
chr10	127056056	127056205	150	-	utr3	March9	0.379201371021463	0.775017231493972	0.465643300305962	1	0.220390413331378	0.64071157917597	0.373359959688714	0.666405568566108	0.432907288754189	0.16296097695464	0.398223545489942	0.672603028926814	0.269946311799549
chr10	127056504	127056803	300	-	utr3	March9	0.678697962594719	0.917724925354005	0.444019855247579	1	0.45430741149673	0.819694562365876	0.0628682369257227	0.516654972750793	0.0401125137496769	0.16296097695464	0.398223545489942	0.672603028926814	-0.122848463204963
chr10	127095848	127096096	249	-	utr3	Os9	0.49819246487969	NA	0.47485668668987	1	0.375334335857423	0.771120213229599	0.676133812839069	0.830623464210418	0.206423912282139	-0.146738900903898	0.481830891315359	0.741135643841913	0.353162813186037
chr10	127171940	127172039	100	-	utr3	Slc26a10	0.373177176924454	NA	0.167034277908211	1	0.287979736619051	0.708901680511583	0.0874168719119464	0.530973186990842	-0.657348850207047	0.0815834009782469	0.758880402494303	0.899721227193332	-0.738932251185294
chr10	127172139	127172337	199	-	utr3	Slc26a10	0.18721430527883	NA	0.17312441591003	1	0.068401735853066	0.383603921877103	0.404568807206943	0.680506796447138	1.73122840574067	0.0815834009782469	0.758880402494303	0.899721227193332	1.64964500476243
chr10	127182525	127182775	251	-	utr3	Arhgef25	0.2580063230137	0.695488850147169	0.348359333540047	1	0.30563843724522	0.722003563710691	0.426473987564072	0.693431959919367	0.744246329983322	0.425593116125821	0.000725323754501672	0.00841671354204234	0.318653213857501
chr10	127190477	127190724	248	-	utr3	Dtx3	0.912983464798405	0.978706469491708	0.870387930055263	1	0.987687148876382	0.989412288529978	0.662106587500389	0.821777996445597	0.22816179465529	0.219248605018347	0.0529557207902693	0.202490465969075	0.00891318963694276
chr10	127190823	127190922	100	-	utr3	Dtx3	0.786546600664871	NA	0.625876759314683	1	0.9774482199937	0.987249694905713	0.041305773416531	0.515543300361009	0.43180655330864	0.219248605018347	0.0529557207902693	0.202490465969075	0.212557948290293
chr10	127198307	127198555	249	-	utr3	Pip4k2c	0.419200884992837	0.806333927424276	0.212995246834918	1	0.296686373577195	0.714169177710506	0.0903357393082991	0.530973186990842	-0.451960947423204	-0.0387489015377492	0.700715020644561	0.873103665277964	-0.413212045885455
chr10	127282154	127282352	199	-	utr3	Mbd6	0.208421063312132	NA	0.232606137365882	1	0.239857671064322	0.661519969038246	0.510183772434012	0.739706396505484	0.55492706891361	-0.158695044683182	0.240465172259534	0.51509932915946	0.713622113596792
chr10	127286057	127286305	249	-	exon	Mbd6	0.211330837582186	NA	0.194888178151144	1	0.120489994881787	0.499006190545716	0.334160257071745	0.647759060149453	0.865095271942731	-0.158695044683182	0.240465172259534	0.51509932915946	1.02379031662591
chr10	127330381	127330481	101	-	exon	Gli1	0.280252925116317	NA	0.245061074386102	1	0.273556082997149	0.696074890417114	0.991642955273771	1	0.9151212985806	0.0784632702369208	0.509215358456376	0.759600704274015	0.836658028343679
chr10	127330681	127331380	700	-	exon	Gli1	0.465496699373316	0.835009305964935	0.285105228688123	1	0.189476185908117	0.604864583278202	0.393437513267542	0.676646702649951	0.0247789602999629	0.0784632702369208	0.509215358456376	0.759600704274015	-0.0536843099369579
chr10	127661217	127661516	300	-	utr3	Nab2	0.622703946647479	0.900294826872726	0.355456993845647	1	0.325525887156485	0.734537094284294	0.287765483047863	0.622570509653546	0.530908144934582	0.506000709035938	0.0645394710076314	0.231541921466307	0.0249074358986441
chr10	128131558	128131857	300	-	utr3	Rbms2	0.848807272142435	0.963010955242821	0.628520195625004	1	0.564421417910793	0.878415627894354	0.130584365880901	0.549647872002029	0.040712195881792	0.275542912471642	0.00708544084406035	0.0489989625560386	-0.23483071658985
chr10	128132006	128132106	101	-	utr3	Rbms2	0.166028607271371	NA	0.0371472116914881	1	0.0756972657709136	0.400727122310613	0.0307315016433993	0.515543300361009	-0.966761633939995	0.275542912471642	0.00708544084406035	0.0489989625560386	-1.24230454641164
chr10	128209957	128210205	249	-	utr3	Spryd4	0.146055153452444	0.563986441906305	0.0393473313879731	1	0.0523678064312442	0.335049044224378	0.229938586135288	0.597155956121466	-0.237109421549383	0.237054675721849	0.0876252166396682	0.279753438257267	-0.474164097271232
chr10	128210847	128210996	150	-	utr3	Spryd4	0.736745784714236	0.935391339645448	0.867173750290998	1	0.668452836476275	0.923045067886145	0.59171355097784	0.783614261270004	0.499480594967402	0.237054675721849	0.0876252166396682	0.279753438257267	0.262425919245553
chr10	128401690	128401886	197	-	utr3	Nabp2	0.904541661489928	0.976801205622332	0.890623439335886	1	0.958823689817631	0.987249694905713	0.0823854412029212	0.529755102691382	0.367107450392508	0.411073453248205	0.00186139189996078	0.0175451280674012	-0.0439660028556975
chr10	128543706	128544254	549	-	utr3	Zc3h10	0.516096438627052	0.859569736278626	0.734869271408477	1	0.638688446949548	0.912186052234567	0.429929433518871	0.695159291437662	0.137526611552043	0.114057442668847	0.482139620289363	0.741424531181189	0.0234691688831963
chr10	128544354	128545051	698	-	exon	Zc3h10	0.291905553746224	0.720678550340955	0.398379686434979	1	0.31974228281657	0.731040206300094	0.734278295216561	0.862598142556	0.555769903921415	0.114057442668847	0.482139620289363	0.741424531181189	0.441712461252568
chr10	128545200	128545499	300	-	utr5	Zc3h10	0.42051969790966	0.806333927424276	0.213614587637089	1	0.328976218255047	0.737226305477449	0.0475730337705915	0.515543300361009	-0.457084197897208	0.114057442668847	0.482139620289363	0.741424531181189	-0.571141640566055
chr10	128548211	128548309	99	-	utr3	Rpl41	0.435153357613733	0.815559445815166	0.22426894776719	1	0.544135063100656	0.867125694729705	0.226312495266855	0.595512108539606	-0.0477004975852962	0.167837051671548	0.0111313916749757	0.0680682182650156	-0.215537549256844
chr10	128567622	128567821	200	-	utr3	Erbb3	0.800089636260652	0.952285721367949	0.968091183023575	1	0.91042051331544	0.987249694905713	0.31016828672837	0.634039323982929	0.393610718835066	0.0596690128326144	0.576117922091675	0.80198746989444	0.333941706002452
chr10	128568915	128569014	100	-	utr3	Erbb3	0.874039890440826	NA	0.992108571659061	1	0.912127653737751	0.987249694905713	0.279423222707204	0.617357850753206	0.00046367351254397	0.0596690128326144	0.576117922091675	0.80198746989444	-0.0592053393200704
chr10	128569362	128569611	250	-	utr3	Erbb3	0.874450220906673	NA	0.663751392751435	1	0.551471794676096	0.871537059849804	0.114273986498115	0.544797427364808	0.0312809445747879	0.0596690128326144	0.576117922091675	0.80198746989444	-0.0283880682578265
chr10	128634389	128634539	151	-	utr3	Ikzf4	0.854703194444336	NA	0.848362902211839	1	0.897970837700369	0.987249694905713	0.910464341034724	0.958448174866541	0.461932432627993	0.235532727468681	0.451639183536098	0.715987333268754	0.226399705159312
chr10	128720134	128720283	150	-	utr3	Dgka	0.180205312804608	0.613680405043271	0.119389260828428	1	0.0333830820232604	0.264768570999077	0.105928112548504	0.538037803068996	-0.405631141957032	0.00712547673911591	0.956320782316848	0.984064522961108	-0.412756618696148
chr10	128883137	128883533	397	-	utr3	Gdf11	0.364374382913005	NA	0.378248956064672	1	0.330651059622953	0.738272379195581	0.984691510512125	0.997957614665338	0.265919696007388	-0.0883176403459606	0.842185987392585	0.936928287699526	0.354237336353349
chr11	3244041	3244190	150	+	utr3	Eif4enif1	0.00177589055821082	0.0496335379083894	4.34287766518899e-05	0.570740982759137	4.10184929108029e-05	0.00367531239520377	0.090258777130243	0.530973186990842	-0.671938551636228	0.181868138304617	0.0220045112289157	0.110695253909588	-0.853806689940846
chr11	3290387	3290635	249	+	utr5	Patz1	0.0813757194237329	0.430150464986501	0.0943446034697076	1	0.0180575534282643	0.192647800492528	0.466515957449781	0.714563014627144	0.716165994233957	0.187573993481623	0.067152955437893	0.236751436595442	0.528592000752334
chr11	3291131	3291528	398	+	exon	Patz1	0.0786650222439815	0.42430735679431	0.105580207631234	1	0.100962907030087	0.457760120437874	0.961682147429804	0.987748030772206	0.598178412758289	0.187573993481623	0.067152955437893	0.236751436595442	0.410604419276666
chr11	3308041	3308141	101	+	utr3	Patz1	0.0672185319574068	NA	0.0239641460138087	1	0.00759302935247784	0.116540697040751	0.0290349228290288	0.515543300361009	-0.924875207790801	0.187573993481623	0.067152955437893	0.236751436595442	-1.11244920127242
chr11	3342375	3342474	100	+	utr3	Pik3ip1	0.413828388052052	NA	0.190070928379539	1	0.410815155549679	0.794142824744066	0.16823722757759	0.563545856055374	-1.26684991056401	0.213228637411567	0.446174548431989	0.712481232606583	-1.48007854797558
chr11	3458238	3458338	101	+	exon	8430429K09Rik	0.270996612863494	NA	0.14981564443153	1	0.239919745455096	0.661519969038246	1	1	-0.709093237355343	0.318732793345176	0.528822231482265	0.77222859377577	-1.02782603070052
chr11	3649643	3649742	100	+	utr5	Morc2a	0.299328267387379	NA	0.267116951204252	1	0.446482228334691	0.815640876469782	0.983541399928966	0.997225715714233	0.247387533649173	0.0363667957568967	0.656302899664755	0.848602196688556	0.211020737892277
chr11	3650140	3650445	306	+	utr5	Morc2a	0.616347291755737	0.898161631311109	0.456115810729006	1	0.557457020630991	0.874327327094923	0.251318150747956	0.605457814163585	-0.255266562365242	0.0363667957568967	0.656302899664755	0.848602196688556	-0.291633358122139
chr11	3683921	3684021	101	+	exon	Morc2a	0.877414218898838	0.972419983141127	0.681322803554217	1	0.679506113357992	0.927527593334053	0.42708946887286	0.693582420186205	0.435921473411626	0.0363667957568967	0.656302899664755	0.848602196688556	0.399554677654729
chr11	3689086	3689235	150	+	utr3	Morc2a	0.716425650589434	0.930541716796773	0.421627261743901	1	0.430696591152747	0.804190617034207	0.393601828421521	0.676704429848544	-0.235524640650576	0.0363667957568967	0.656302899664755	0.848602196688556	-0.271891436407473
chr11	3689434	3689583	150	+	utr3	Morc2a	0.506091669511479	0.855824446220173	0.672492604555897	1	0.857221443116787	0.98327251597368	0.840447246274787	0.920618750193467	0.293918071645623	0.0363667957568967	0.656302899664755	0.848602196688556	0.257551275888726
chr11	3689732	3689831	100	+	utr3	Morc2a	0.83334171262175	0.961455900660748	0.605960107303818	1	0.419660790442043	0.797066992559715	0.420388803881086	0.688943124413053	-0.23270818494305	0.0363667957568967	0.656302899664755	0.848602196688556	-0.269074980699946
chr11	3689930	3690229	300	+	utr3	Morc2a	0.811964994734302	0.955354892892309	0.933399865355787	1	0.660172602959079	0.920272142104525	0.492561154556838	0.729192833227743	0.12469457824881	0.0363667957568967	0.656302899664755	0.848602196688556	0.0883277824919136
chr11	3898408	3898507	100	+	utr3	Dusp18	0.280480921992017	NA	0.196862822988041	1	0.34450644385951	0.747953495746719	0.993732387591033	1	-1.05160731695829	-0.381086090073933	0.18912286093641	0.448366609038272	-0.670521226884355
chr11	3977636	3977872	237	+	exon	Pes1	4.60369498799545e-05	0.00526645334192763	2.73921372689612e-05	0.360617487145874	3.49892375979488e-05	0.00339470744595474	0.244670037982759	0.603599403150492	1.19518542677544	0.077812580283736	0.261795429983565	0.541101994963004	1.11737284649171
chr11	4046978	4047177	200	+	utr3	Sec14l4	0.526188654448913	NA	0.307144380505309	1	0.253731241669945	0.676082172593826	0.391450535773772	0.675937694825329	0.0040443368708911	0.272100432066885	0.300332483864473	0.582000718589808	-0.268056095195994
chr11	4140825	4140974	150	+	utr3	Rnf215	0.184820345898855	NA	0.0791464259414896	1	0.0584990574881622	0.352939803502358	0.031780683854734	0.515543300361009	-0.400796239093307	0.277485476165455	0.377831359075894	0.655624533383123	-0.678281715258763
chr11	4215058	4215257	200	+	utr3	Tbc1d10a	0.968354231182979	0.991781950313849	0.81029161871288	1	0.983775023622845	0.988620294498693	0.317252525998176	0.637291450538077	0.058074035914731	0.0070517048243709	0.959907664315249	0.985787037457518	0.0510223310903601
chr11	4269365	4269515	151	+	utr3	Lif	0.607348780976094	NA	0.459325565717716	1	0.754779929316636	0.955124967035285	0.255896696944534	0.608220097595838	-0.751281545703344	0.0430103536954286	0.881616315159782	0.953128135925288	-0.794291899398773
chr11	4271764	4272014	251	+	utr3	Lif	0.217316361230219	NA	0.161251195515083	1	0.107890362441129	0.474224095569047	0.56920273276547	0.770377408070318	1.45214653263813	0.0430103536954286	0.881616315159782	0.953128135925288	1.4091361789427
chr11	4683416	4683515	100	+	utr3	Ascc2	0.586721719090409	NA	0.416451639393758	1	0.507996195838048	0.846602763919946	0.0409928217668153	0.515543300361009	-0.434136413628625	0.251669842029058	0.029921197615185	0.136905767848642	-0.685806255657683
chr11	4737569	4737669	101	+	utr3	Zmat5	0.155900907894379	NA	0.0562139558990349	1	0.0668310090305866	0.380036882827877	0.191617603895041	0.575593280495413	-0.0344624250733714	0.336281740491147	0.168180951156879	0.420206772143503	-0.370744165564518
chr11	4893251	4893351	101	+	utr3	Nipsnap1	0.00696253645364801	0.110797528919863	0.000548736267297003	1	0.0158579827040474	0.180268511696367	0.1248278245049	0.549118221031009	-0.894874608626447	0.0403093332297272	0.61862572753538	0.827279941081835	-0.935183941856174
chr11	4893650	4893800	151	+	utr3	Nipsnap1	0.598558833725363	0.894691039836992	0.797986891055986	1	0.953003802029145	0.987249694905713	0.465363841516055	0.713952646619715	0.0168623210595918	0.0403093332297272	0.61862572753538	0.827279941081835	-0.0234470121701354
chr11	5042097	5042246	150	+	utr3	Ap1b1	0.144830572917376	0.56310495087793	0.0627336734547437	1	0.126825724861101	0.507494247852462	0.0239369018374159	0.515543300361009	-0.874743111423239	0.0314204536203418	0.730071055322208	0.887759123360996	-0.906163565043581
chr11	5060093	5060385	293	+	utr3	Rasl10a	0.842453372629772	NA	0.979164176983543	1	0.957886113277646	0.987249694905713	0.496127359907523	0.731057645859341	0.139451133515608	-0.679561056318255	0.283680178421149	NA	0.819012189833863
chr11	5525144	5525294	151	+	utr3	Xbp1	0.983232410880137	0.9967126077857	0.743765686277823	1	0.879428602997051	0.987249694905713	0.230735140026376	0.597443054614981	-0.12932859233602	-0.120926596177485	0.262658965076718	0.54214842753783	-0.00840199615853453
chr11	5780259	5780456	198	+	exon	Ube2d-ps	0.0267290725071094	NA	0.00835380148896364	1	0.00158188086377042	0.0437939919299782	0.103323707388059	0.537221013590067	-1.22351596874347	0.054934412763144	0.80764064438614	0.921786673623064	-1.27845038150661
chr11	5780604	5780702	99	+	exon	Ube2d-ps	0.651825879728127	NA	0.477497890356058	1	0.714407393708382	0.940480169698524	0.0806512993565394	0.528791048342202	-0.142741640193406	0.054934412763144	0.80764064438614	0.921786673623064	-0.19767605295655
chr11	5800114	5800463	350	+	utr3	Dbnl	0.178893130433054	0.611949218571381	0.0557617064890568	1	0.0951600118341995	0.445203306854162	0.225844990418809	0.59519169544769	-0.867159300332828	-0.106958006333615	0.387310940421559	0.664231592538769	-0.760201293999213
chr11	5871692	5871940	249	+	utr3	Aebp1	0.0206943500068595	NA	0.0125719625712223	1	0.00899748793820815	0.129832086559933	0.226198239251649	0.595512108539606	1.24309703148567	0.218630022972218	0.562128282660245	0.791863501174114	1.02446700851345
chr11	6297019	6297217	199	+	exon	Ogdh	0.66737434520525	0.913177760094658	0.88168631828632	1	0.866006541154687	0.986692391292405	0.076096144851428	0.521383380015565	0.194542023193878	0.0271681192726961	0.764534718746968	0.902017803344132	0.167373903921182
chr11	6405168	6405465	298	+	utr3	Zmiz2	0.663296539003178	0.912152825765243	0.881385824422208	1	0.942788512817347	0.987249694905713	0.339627040617704	0.649889366686418	0.0141733040603581	-0.0272316929775661	0.758697290570615	0.899631328415871	0.0414049970379242
chr11	6596298	6596744	447	+	utr3	Ccm2	0.458446715356127	0.834141730025168	0.212799910763569	1	0.207262391245082	0.625149253585451	0.293502679463649	0.626046820930085	0.145904006900967	0.453357282527075	0.00109226049029713	0.0115286659787312	-0.307453275626108
chr11	6677179	6677278	100	+	utr3	Ramp3	0.455738255258098	NA	0.467117392082718	1	0.415311724683692	0.796187242823253	0.556353385715462	0.764175492960159	0.151394947311506	-0.342484690825939	0.18864744679455	0.447628010479494	0.493879638137446
chr11	7169527	7169676	150	+	exon	Adcy1	0.601878012833662	NA	0.660212630638849	1	0.769832386846072	0.959527678570762	0.542188511074523	0.756872563138764	-0.815222093228924	-0.551299636342139	0.00049344020239431	0.00625757315162626	-0.263922456886785
chr11	7172221	7172520	300	+	utr3	Adcy1	0.521339794010586	NA	0.611440085364417	1	0.780959246593407	0.962757511714383	0.843888669566535	0.922195273707849	0.156043189001581	-0.551299636342139	0.00049344020239431	0.00625757315162626	0.70734282534372
chr11	7172620	7172819	200	+	utr3	Adcy1	0.754376726873335	NA	0.619596277748512	1	0.687193627926727	0.929929125151013	0.316952592019186	0.637291450538077	-0.145029593649886	-0.551299636342139	0.00049344020239431	0.00625757315162626	0.406270042692253
chr11	7173867	7173967	101	+	utr3	Adcy1	0.486873368314927	NA	0.270984871537045	1	0.170897853672352	0.578673763020401	0.0977627193918366	0.534561484080301	-0.939764597847148	-0.551299636342139	0.00049344020239431	0.00625757315162626	-0.388464961505009
chr11	16911922	16912221	300	+	utr3	Egfr	0.381417195187215	NA	0.23270369372458	1	0.366892920128448	0.764393874913331	0.092898684191945	0.530973186990842	-0.26919036519736	0.494748682022275	0.115892662025815	0.334078087367789	-0.763939047219635
chr11	16953350	16953649	300	+	utr5	Fbxo48	0.282422063852336	NA	0.142103307941148	1	0.0544983137099926	0.341231636911352	0.0316163559892549	0.515543300361009	-1.7668810117568	-0.147249690260858	0.706699419156179	0.876526399884378	-1.61963132149594
chr11	16954273	16954522	250	+	utr3	Fbxo48	0.674164290370354	NA	0.504387502357677	1	0.609419726898085	0.897908909334013	0.126513360194101	0.549647872002029	0.368548372852378	-0.147249690260858	0.706699419156179	0.876526399884378	0.515798063113236
chr11	20020898	20021295	398	+	exon	Spred2	0.0646060643074592	0.392098666562688	0.00917718928414234	1	0.0170327400929131	0.187444951346158	0.156123442357932	0.55827088278775	-0.592820517472769	-0.171843902054099	0.0732466860039322	0.250568424305917	-0.42097661541867
chr11	20647960	20648059	100	+	exon	Sertad2	0.156764770899917	NA	0.119801233161031	1	0.0963576690841405	0.448507914961315	0.40456092484154	0.680506796447138	1.24927355556494	-0.149813573980119	0.169213224391152	0.42142855921487	1.39908712954506
chr11	20648208	20648307	100	+	exon	Sertad2	0.545985803927242	NA	0.580449931548608	1	0.575692627694746	0.88434705538098	0.116802854389283	0.545412320900859	0.505366850754621	-0.149813573980119	0.169213224391152	0.42142855921487	0.65518042473474
chr11	20648407	20648555	149	+	exon	Sertad2	0.346650321009298	NA	0.353377861026096	1	0.19763035888495	0.613486219339558	0.977239186997212	0.99537148052847	0.532837685002414	-0.149813573980119	0.169213224391152	0.42142855921487	0.682651258982533
chr11	20648704	20649101	398	+	utr3	Sertad2	0.739399898890841	0.936154481237858	0.929711395191633	1	0.922257881852949	0.987249694905713	0.228984373158832	0.596649061116145	0.0307125644688714	-0.149813573980119	0.169213224391152	0.42142855921487	0.18052613844899
chr11	21148189	21148586	398	+	utr3	Peli1	0.296842282101103	0.728287195391087	0.101221712520476	1	0.179471413095005	0.590563376936196	0.115911352686557	0.544797427364808	-0.507711442721969	-0.0624889129748853	0.488044926559043	0.744856141126764	-0.445222529747084
chr11	21277836	21291057	13222	+	exon	Vps54	0.58155537446024	0.888825368125142	0.848607547620205	1	0.871122730300873	0.986717285733957	0.291146601269727	0.624433717047512	0.0807526289467249	-0.0623219965373273	0.366794794111383	0.645888187584751	0.143074625484052
chr11	21319892	21320141	250	+	utr3	Vps54	0.845029755281389	0.962686096631165	0.82882338109586	1	0.518521606241594	0.852072351524205	0.60003616260457	0.788573090034127	-0.0116336904519908	-0.0623219965373273	0.366794794111383	0.645888187584751	0.0506883060853365
chr11	22518597	22518793	197	+	utr3	Tmem17	0.816506901135937	NA	0.649816894974364	1	0.71981041980502	0.941654454133801	0.232053509260222	0.59811874071753	0.0984679154921569	0.231689153635732	0.541723210599674	0.78032569228871	-0.133221238143575
chr11	22519038	22519185	148	+	utr3	Tmem17	0.573182203012512	NA	0.594892015590551	1	0.742564674205024	0.951500045460044	0.97959668285008	0.995835356446034	0.296659421049867	0.231689153635732	0.541723210599674	0.78032569228871	0.0649702674141353
chr11	22972454	22972953	500	+	utr5	Zrsr1	0.695574903194216	0.923107662005625	0.458210370912075	1	0.489357797586333	0.835828664836728	0.407769348058997	0.681912099773858	0.155551718199481	0.7316419834532	6.15193628462043e-05	0.00113565308682695	-0.576090265253719
chr11	22973302	22973702	401	+	exon	Zrsr1	0.160539676348407	0.583846492047229	0.169598046705004	1	0.12446316010985	0.504328629833982	0.672549269684307	0.828921193552919	1.43076441182554	0.7316419834532	6.15193628462043e-05	0.00113565308682695	0.699122428372338
chr11	22973851	22973951	101	+	exon	Zrsr1	0.210114032982365	NA	0.208248717482975	1	0.156861100135956	0.560575166583763	0.56595694735225	0.76876082539155	1.63611193908769	0.7316419834532	6.15193628462043e-05	0.00113565308682695	0.904469955634491
chr11	22974250	22974350	101	+	exon	Zrsr1	0.361397778131394	NA	0.368619692007685	1	0.354071814206721	0.753673145068889	0.85030751789942	0.926522232163983	1.51837909827055	0.7316419834532	6.15193628462043e-05	0.00113565308682695	0.786737114817352
chr11	22974450	22974799	350	+	utr3	Zrsr1	0.473316154760151	0.838628496729056	0.281252297092397	1	0.180249222377273	0.592032519128726	0.323133626721287	0.640999295723067	0.578730993430082	0.7316419834532	6.15193628462043e-05	0.00113565308682695	-0.152910990023118
chr11	23020849	23021509	661	+	exon	Fam161a	0.610144865663682	NA	0.63783599880348	1	0.683472133374679	0.928487003141221	0.395825100703522	0.677415866344141	-0.27168612478451	0.0665267872013752	0.849757887520749	0.939528311159911	-0.338212911985885
chr11	23333628	23333728	101	+	exon	Usp34	0.303010923669757	NA	0.177613132022887	1	0.151157493981564	0.550811985984592	0.213548760831448	0.585185374980889	-1.07489373487216	-0.0996029849971304	0.169731841220002	0.422078020952055	-0.975290749875028
chr11	23363983	23367358	3376	+	exon	Usp34	0.0759148670289369	0.419008146642776	0.11348077218785	1	0.0901781640761872	0.433436982172642	0.965631015642723	0.989505073048708	0.293851413997707	-0.0996029849971304	0.169731841220002	0.422078020952055	0.393454398994837
chr11	23464453	23464652	200	+	exon	Usp34	0.993957712248389	0.998968427413042	0.802387570014172	1	0.593343239444015	0.890843597946009	0.610877394393175	0.794104993042859	-0.147696303505938	-0.0996029849971304	0.169731841220002	0.422078020952055	-0.0480933185088075
chr11	23488615	23489263	649	+	utr3	Usp34	0.358607562456056	0.759330438999796	0.122382959175652	1	0.146992697772291	0.542518832496062	0.346680756778514	0.654523398883051	-0.116152032029525	-0.0996029849971304	0.169731841220002	0.422078020952055	-0.0165490470323946
chr11	23489812	23489912	101	+	utr3	Usp34	0.020433213492622	NA	0.00129984787954145	1	0.0135496026880341	0.16203228587053	0.0141290049711982	0.515543300361009	-1.22638472385581	-0.0996029849971304	0.169731841220002	0.422078020952055	-1.12678173885868
chr11	23490460	23490560	101	+	utr3	Usp34	0.991917268544298	NA	0.79424365568092	1	0.919476078020718	0.987249694905713	0.579598665154904	0.77562477004838	0.0284905257344577	-0.0996029849971304	0.169731841220002	0.422078020952055	0.128093510731588
chr11	26386779	26387126	348	+	utr5	Fancl	0.416947753407829	0.805980870530257	0.481747058924494	1	0.362835267257846	0.761202100792009	0.606815667558581	0.792223269891668	0.511958768445335	-0.103548278194245	0.468512883607241	0.730708444110407	0.61550704663958
chr11	29188376	29188525	150	+	exon	Ppp4r3b	0.763609487375473	0.942051425570534	0.981850437075915	1	0.914146518015282	0.987249694905713	0.077073016321495	0.522718664882129	0.128076624072804	-0.048206112585259	0.574945403855038	0.801613344819529	0.176282736658063
chr11	29463324	29463673	350	+	exon	Ccdc88a	0.495124098614096	NA	0.598866932377558	1	0.536933844934793	0.863056328709383	0.258437267121682	0.60993667233888	0.773402490621438	0.0648823777641038	0.54415922369127	0.781828056970624	0.708520112857335
chr11	29463773	29464123	351	+	exon	Ccdc88a	0.0903967117477142	0.451090751708964	0.023989605216531	1	0.0137509353641864	0.163397091276412	0.0611374930350008	0.516654972750793	-0.223414422007343	0.0648823777641038	0.54415922369127	0.781828056970624	-0.288296799771447
chr11	29503977	29504277	301	+	exon	Ccdc88a	0.254340604875903	0.691199949512596	0.103422163812116	1	0.0352071792270344	0.271620026147032	0.241157607328152	0.603371693264154	-0.255400749731367	0.0648823777641038	0.54415922369127	0.781828056970624	-0.32028312749547
chr11	29544982	29545130	149	+	utr3	Mtif2	0.248051043265135	0.685259334662088	0.0775834586628782	1	0.129908761149735	0.512485284400502	0.262592098502149	0.610818405717255	-0.456177631486676	-0.0472290490609881	0.656534062739599	0.848740390809034	-0.408948582425688
chr11	29693296	29693396	101	+	exon	Rtn4	0.91638391970581	NA	0.727713566337523	1	0.829879086165728	0.976835306377039	0.304480103493403	0.632038481905132	-0.193142131097666	-0.0349148941677403	0.538400261656508	0.778608399804301	-0.158227236929925
chr11	29706915	29707164	250	+	exon	Rtn4	0.172405545055426	0.603867602351848	0.039716130563007	1	0.115204486066661	0.489185619510085	0.193012837569207	0.576395569304051	-0.243847621826057	-0.0349148941677403	0.538400261656508	0.778608399804301	-0.208932727658317
chr11	29708263	29708363	101	+	exon	Rtn4	0.874732337769438	0.971591283376431	0.574551090643969	1	0.822952326308929	0.975450625561617	0.263949503900854	0.611032604945498	0.300194285344817	-0.0349148941677403	0.538400261656508	0.778608399804301	0.335109179512557
chr11	30891944	30892043	100	+	exon	Gpr75	0.320763036312938	NA	0.178366203797914	1	0.331600960086988	0.738896521587779	0.50938089417448	0.739321383173138	0.4746456090683	0.468267225145576	0.230036803112827	0.501963945500626	0.006378383922724
chr11	30892192	30892589	398	+	exon	Gpr75	0.443628746234148	NA	0.249437877829076	1	0.2222235553617	0.642447474962175	0.0350154780383308	0.515543300361009	-0.108466679788962	0.468267225145576	0.230036803112827	0.501963945500626	-0.576733904934538
chr11	32231664	32231762	99	+	utr3	Mpg	0.664749103893238	NA	0.774832967458685	1	0.841109961828369	0.978981928272943	0.677577353456065	0.831563656786138	0.541187324499391	0.32423920484619	0.1668025457034	0.418350862002088	0.216948119653201
chr11	32423892	32423991	100	+	utr3	Sh3pxd2b	0.764458369313328	NA	0.579091372649103	1	0.620459449697476	0.903948099174915	0.264195857093897	0.611032604945498	0.152690857038759	-0.135538321306941	0.494720726621314	0.748743018387856	0.288229178345699
chr11	32516446	32516543	98	+	utr3	Ubtd2	0.479753317803451	0.841047335973614	0.294449179065631	1	0.230321369195874	0.651742401057487	0.161856073975084	0.56078816852966	-0.0582253362390291	0.304661949835116	0.197401943644899	0.460166538027315	-0.362887286074145
chr11	32622642	32622792	151	+	utr3	Stk10	0.469265619969684	NA	0.232091927111317	1	0.163509247465661	0.569529676773474	0.216548479931587	0.587615136444383	-1.33711000885379	-0.481318986054374	0.0208219638608705	0.106671561294737	-0.855791022799413
chr11	32744628	32744877	250	+	utr3	Fbxw11	0.0489844439359036	0.343344142870964	0.0524472474528961	1	0.0647740406578762	0.373985153194879	0.946420108330701	0.977827365957006	0.950556037270147	0.00769714694724471	0.926723531441943	0.972507874946912	0.942858890322902
chr11	35708258	35708358	101	+	utr3	Slit3	0.728949294052529	NA	0.775492377759632	1	0.871978776918317	0.986717285733957	0.691958477845437	0.837868883312504	0.667117345789095	0.4466469759153	0.499395220419305	NA	0.220470369873795
chr11	43446131	43446281	151	+	utr3	Slu7	0.513169429845318	0.859569736278626	0.342309498870339	1	0.544849869814697	0.867377445811848	0.0499426171004677	0.515635107746985	-0.333396447720541	-0.0201370044392448	0.843218122047964	0.937076738074133	-0.313259443281296
chr11	43585756	43586103	348	+	utr3	Ccnjl	0.749366128378438	0.939885568133734	0.502483213786268	1	0.492876724262254	0.837836383156262	0.0587342116229131	0.516654972750793	-0.755920674351678	-0.896197478913958	3.35696092467566e-05	0.000673265378990018	0.140276804562279
chr11	43586550	43586749	200	+	utr3	Ccnjl	0.867457725840064	NA	0.685112949982732	1	0.680172291137865	0.927547027023699	0.116813023584356	0.545412320900859	-1.15747804345172	-0.896197478913958	3.35696092467566e-05	0.000673265378990018	-0.26128056453776
chr11	43704748	43705195	448	+	utr5	Pwwp2a	0.2789943052186	0.708455827058745	0.417102591492539	1	0.414821361926752	0.796119883801476	0.909331038974155	0.957848556719484	0.457100031828017	0.049259301637869	0.659785437661776	0.850780824960091	0.407840730190148
chr11	43705393	43705691	299	+	exon	Pwwp2a	0.549439822579094	0.878751768069567	0.283192447257275	1	0.274547438709744	0.697168317156092	0.308268112993666	0.633726718788253	-0.265919108115271	0.049259301637869	0.659785437661776	0.850780824960091	-0.31517840975314
chr11	43720251	43720598	348	+	utr3	Pwwp2a	0.54451697304911	0.876513108669807	0.656232968236399	1	0.593343194727854	0.890843597946009	0.699708500838892	0.843495050974412	0.449956732273586	0.049259301637869	0.659785437661776	0.850780824960091	0.400697430635717
chr11	44564023	44564522	500	+	utr3	Rnf145	0.822965748895196	0.957888526694485	0.855703793949415	1	0.990273632654253	0.991245368555861	0.535245216894108	0.752443529664579	-0.0225837794564068	-0.00520843115856267	0.956877214054662	0.984187739254355	-0.0173753482978442
chr11	44564622	44564921	300	+	utr3	Rnf145	0.282267487487744	0.711182638249548	0.140755966227869	1	0.094839563510414	0.444562549208766	0.00169353642372616	0.515543300361009	-0.469650996734684	-0.00520843115856267	0.956877214054662	0.984187739254355	-0.464442565576121
chr11	45909126	45909376	251	+	utr3	Clint1	0.186032568878137	0.618713913937546	0.0687544119793732	1	0.0112597289739967	0.144685335197839	0.418782964108775	0.687583075509743	-0.543022895890124	0.216857267076351	0.00869306872351014	0.0570507528527737	-0.759880162966474
chr11	46237882	46237981	100	+	exon	Fndc9	0.602884238218244	NA	0.391607719652103	1	0.590333713913192	0.889709641095671	0.595304995688076	0.785333314300015	0.942018960290228	0.215975711122572	0.678494794496019	0.861207089992039	0.726043249167656
chr11	46238329	46238429	101	+	utr3	Fndc9	0.869900801610748	NA	0.90278994306067	1	0.886914141713669	0.987249694905713	0.668357341691224	0.82648947641892	-0.904899651506317	0.215975711122572	0.678494794496019	0.861207089992039	-1.12087536262889
chr11	46440692	46441286	595	+	utr3	Med7	0.13210512799026	0.540454379895375	0.264108408604908	1	0.313498268161941	0.727140015862329	0.847815352927698	0.924490259465597	0.815149712632245	0.257772317198292	0.0680794243973504	0.23878499702594	0.557377395433953
chr11	48849760	48849860	101	+	exon	Trim7	0.342714848808858	NA	0.204153095019666	1	0.667822402873505	0.923045067886145	0.969705163477657	0.991633025014489	0.789531621422317	-0.0356644721120921	0.931849201180118	0.974368120480635	0.825196093534409
chr11	48850010	48850210	201	+	utr3	Trim7	0.603264463672352	NA	0.543910724147472	1	0.701509230322978	0.934777351942326	0.575381164011259	0.773274871448177	-0.219641183756912	-0.0356644721120921	0.931849201180118	0.974368120480635	-0.18397671164482
chr11	48850310	48850460	151	+	utr3	Trim7	0.978719775343056	NA	0.977118672655653	1	0.924693607350168	0.987249694905713	0.568938479465134	0.770377408070318	0.496849107457293	-0.0356644721120921	0.931849201180118	0.974368120480635	0.532513579569385
chr11	49215141	49215588	448	+	exon	Zfp62	0.979191464727938	0.995260702146079	0.781282437276587	1	0.849650000984221	0.980896370724143	0.240211341258638	0.602882519813588	0.425469568992954	0.317635054405149	0.00869671016543234	0.0570507528527737	0.107834514587805
chr11	49215687	49215886	200	+	exon	Zfp62	0.328478487136867	NA	0.283230209160859	1	0.205622478037055	0.62239071546185	0.998958534302273	1	0.840209263942799	0.317635054405149	0.00869671016543234	0.0570507528527737	0.52257420953765
chr11	49216333	49216432	100	+	exon	Zfp62	0.672920731569284	NA	0.694152270620666	1	0.664984291578454	0.921996419229931	0.537789517563119	0.753587149650254	0.754242311969551	0.317635054405149	0.00869671016543234	0.0570507528527737	0.436607257564402
chr11	49216631	49216879	249	+	exon	Zfp62	0.462109957979261	NA	0.318305121175951	1	0.399417289521622	0.78735318520108	0.0363846558801466	0.515543300361009	0.213582800469047	0.317635054405149	0.00869671016543234	0.0570507528527737	-0.104052253936102
chr11	49217723	49217823	101	+	utr3	Zfp62	0.640572056686052	NA	0.68542504718118	1	0.803572055584559	0.970070481866977	0.45963883884712	0.710656859936722	0.381017754262725	0.317635054405149	0.00869671016543234	0.0570507528527737	0.0633826998575765
chr11	49217922	49218071	150	+	utr3	Zfp62	0.90331574639051	0.976779627316865	0.659263697154372	1	0.519222338769156	0.852365366974223	0.637769668566745	0.808056850802516	0.309514703825712	0.317635054405149	0.00869671016543234	0.0570507528527737	-0.00812035057943666
chr11	49218369	49218468	100	+	utr3	Zfp62	0.158139965504851	NA	0.0548940938136028	1	0.0486414721916014	0.325118227183884	0.315674607907867	0.636871360614852	-0.365187215845713	0.317635054405149	0.00869671016543234	0.0570507528527737	-0.682822270250862
chr11	49245497	49245597	101	+	utr5	Mgat1	0.763522949788734	NA	0.668414367006232	1	0.922848898227677	0.987249694905713	0.238886014402385	0.602285475049552	-0.561974563165282	-0.0743004274451282	0.710470260924829	0.878869923350359	-0.487674135720154
chr11	49261137	49261237	101	+	exon	Mgat1	0.51154115540373	NA	0.468821273465287	1	0.460779243780274	0.822727016530256	0.623738777545591	0.800473436804453	0.71034242226648	-0.0743004274451282	0.710470260924829	0.878869923350359	0.784642849711608
chr11	49261386	49262084	699	+	utr3	Mgat1	0.983637085126435	0.99687978957451	0.829712503385084	1	0.96074954171646	0.987249694905713	0.564679019049546	0.768203239817238	0.00261723676469611	-0.0743004274451282	0.710470260924829	0.878869923350359	0.0769176642098243
chr11	50170941	50171091	151	+	exon	Tbc1d9b	0.992083056220764	NA	0.887794849356346	1	0.961915464525408	0.987249694905713	0.526189178088206	0.747416437148648	0.265861090902686	0.0696158096752063	0.644945936670784	0.842439968035054	0.19624528122748
chr11	50171190	50171440	251	+	utr3	Tbc1d9b	0.968390094979051	0.991781950313849	0.797969385501688	1	0.633453885378169	0.909411277904071	0.552885987160478	0.762258508077902	-0.204354522020861	0.0696158096752063	0.644945936670784	0.842439968035054	-0.273970331696068
chr11	50171788	50171938	151	+	utr3	Tbc1d9b	0.0668847499754486	NA	0.00938024616265002	1	0.0399015945070688	0.291886527188182	0.00645074149978486	0.515543300361009	-0.897949754015684	0.0696158096752063	0.644945936670784	0.842439968035054	-0.967565563690891
chr11	50199767	50200016	250	+	exon	Mrnip	0.144642842092427	0.56310495087793	0.0379742110662203	1	0.0440651878931466	0.309091225129924	0.262223366390933	0.610818405717255	-0.452643451596477	0.0971907244057396	0.774422961831422	0.906502297968252	-0.549834176002216
chr11	50377783	50378371	589	+	utr5	Hnrnph1	2.86533833120941e-06	0.000668174857773947	8.68823277596284e-07	0.011500613725542	4.23444250997011e-07	9.68154174564028e-05	0.0176273150895362	0.515543300361009	1.66094656975272	-0.137693850367562	0.0278846332305838	0.130740927107214	1.79864042012028
[truncated: 11,704 more rows]
