# Supplementary material for: Limits in the detection of m6A changes using MeRIP/m6A-seq
Source: Sci Rep. 2020 Apr 20;10:6590. doi: 10.1038/s41598-020-63355-3 (PMC7170965; doi:10.1038/s41598-020-63355-3)
Supplement: Supplementary file 3 — Supplementary information 3. [file 41598_2020_63355_MOESM3_ESM.zip › additional_file4_v2/metdiff_deq_results/bertero_smad23_2018_deq_results.txt]

seqnames	start	end	width	strand	annot	main.gene	deseq2.p	deseq2.padj	edger.p	edger.padj	qnb.p	qnb.padj	peak.l2fc	gene.l2fc	gene.p	gene.padj	diff.l2fc
chr1	819288	819388	101	+	exon	FAM87B	0.137014033121086	NA	0.0744600898826325	1	0.142694216189608	0.986727504550798	-0.320956529153881	0.543027274959077	0.260104613377898	0.614708024503428	-0.863983804112957
chr1	841513	841613	101	+	exon	LINC01128	0.962268243079485	NA	0.986681072765587	1	0.879680542834324	0.986727504550798	-0.106832984119867	-0.0150182766371737	0.942952337026271	0.987192123511265	-0.0918147074826928
chr1	853864	854014	151	+	exon	LINC01128	0.735079837880234	NA	0.764105849052391	1	0.863687521445266	0.986727504550798	-0.151147960352525	-0.0150182766371737	0.942952337026271	0.987192123511265	-0.136129683715352
chr1	856306	856555	250	+	exon	LINC01128	0.149176750423892	NA	0.132528047283627	1	0.225111049136449	0.986727504550798	-0.219351332301758	-0.0150182766371737	0.942952337026271	0.987192123511265	-0.204333055664584
chr1	856655	856854	200	+	exon	LINC01128	0.361437328550379	NA	0.298184466534653	1	0.449523129436863	0.986727504550798	-0.113340027400494	-0.0150182766371737	0.942952337026271	0.987192123511265	-0.0983217507633207
chr1	856954	857054	101	+	exon	LINC01128	0.878789198534212	NA	0.906251093381958	1	0.867502538868211	0.986727504550798	-0.185779175138678	-0.0150182766371737	0.942952337026271	0.987192123511265	-0.170760898501504
chr1	912006	912155	150	+	exon	RP11-54O7.1	0.074259924071652	NA	0.0411114183167672	1	0.115335398701484	0.986727504550798	1.1162244569642	1.11020104790586	0.00073658200119319	0.0117408247541355	0.00602340905833798
chr1	912455	912704	250	+	exon	RP11-54O7.1	0.208180802712639	NA	0.173818101698551	1	0.257225736779648	0.986727504550798	1.01622313679324	1.11020104790586	0.00073658200119319	0.0117408247541355	-0.0939779111126253
chr1	912804	913352	549	+	exon	RP11-54O7.1	0.352138502148433	NA	0.310387931427939	1	0.370882141384275	0.986727504550798	0.789889330192966	1.11020104790586	0.00073658200119319	0.0117408247541355	-0.320311717712895
chr1	944234	944383	150	+	utr3	SAMD11	1.12091294422192e-32	6.68904799464429e-29	5.52320947611508e-35	1.57560596725135e-30	2.07988294093411e-35	2.96196129618426e-31	3.08231897566594	2.45449005611453	4.63232113729146e-80	5.34859379314515e-77	0.627828919551412
chr1	1055022	1055938	917	+	utr3	AGRN	0.112592695732086	0.71301827749437	0.0975407242967021	1	0.176938493598695	0.986727504550798	0.290161883927503	0.14532027933193	0.0273468002867878	0.174028518256327	0.144841604595572
chr1	1065865	1066161	297	+	exon	RP11-465B22.3	0.404217484582557	0.874220311655933	0.349050100816054	1	0.3878295189317	0.986727504550798	1.41468865090237	1.1810028674771	1.50223460075486e-12	1.22256748961873e-10	0.233685783425266
chr1	1233058	1233157	100	+	exon	B3GALT6	0.59934118102295	0.928183932478255	0.51637784021528	1	0.527420310297913	0.986727504550798	0.0348544591383893	-0.0677398084413897	0.538953438436511	0.828307141760467	0.102594267579779
chr1	1233603	1234198	596	+	utr3	B3GALT6	0.875640430453867	0.984751722282408	0.971593293486974	1	0.882557518341245	0.986727504550798	-0.0640558833574828	-0.0677398084413897	0.538953438436511	0.828307141760467	0.00368392508390684
chr1	1234545	1234892	348	+	utr3	B3GALT6	0.8945620821515	0.987087870413186	0.983442999612656	1	0.930202929772862	0.986727504550798	-0.0448989851295003	-0.0677398084413897	0.538953438436511	0.828307141760467	0.0228408233118894
chr1	1310474	1310772	299	+	exon	PUSL1	0.011931914208883	0.473568465452689	0.00712271639434995	1	0.0193086615453436	0.888447977600123	0.591573882761987	0.0288435722953806	0.823079080917903	0.949669757283673	0.562730310466606
chr1	1311528	1311677	150	+	utr3	PUSL1	0.573452505622134	0.922517534320253	0.5017575779038	1	0.591933766902564	0.986727504550798	0.250185270296586	0.0288435722953806	0.823079080917903	0.949669757283673	0.221341698001205
chr1	1327669	1328013	345	+	utr3	CPTP	0.86666182587738	0.984355623510328	0.804768037868449	1	0.866003377053295	0.986727504550798	0.0824741025108269	-0.183331645759126	0.211312114370018	0.559200687705444	0.265805748269953
chr1	1328160	1328848	689	+	utr3	CPTP	0.537170031556683	0.914121323779386	0.461975080239972	1	0.598967373978873	0.986727504550798	-0.0212687763077217	-0.183331645759126	0.211312114370018	0.559200687705444	0.162062869451404
chr1	1332743	1332957	215	+	exon	TAS1R3	0.827868501837186	NA	0.76985413135758	1	0.813864961346464	0.986727504550798	0.449574612313791	0.254755441216076	0.0863632536253934	0.350816253435045	0.194819171097715
chr1	1333615	1333963	349	+	exon	TAS1R3	0.368917894293674	0.862394431788567	0.275523199766473	1	0.316987109898364	0.986727504550798	0.500015321937408	0.254755441216076	0.0863632536253934	0.350816253435045	0.245259880721332
chr1	1334261	1334411	151	+	exon	TAS1R3	0.651603226771774	NA	0.651138743031424	1	0.750496804001717	0.986727504550798	0.578589179938993	0.254755441216076	0.0863632536253934	0.350816253435045	0.323833738722917
chr1	1400264	1400363	100	+	exon	RP4-758J18.2	0.175329189317277	NA	0.117545276111172	1	0.185219381585163	0.986727504550798	0.419059736365096	-0.0632761712840865	0.637617947358715	0.877288594585901	0.482335907649183
chr1	1400759	1400858	100	+	exon	RP4-758J18.2	0.909206619757261	NA	0.943602392411673	1	0.96972848041708	0.986727504550798	-0.234989442517636	-0.0632761712840865	0.637617947358715	0.877288594585901	-0.171713271233549
chr1	1401007	1401155	149	+	exon	RP4-758J18.2	0.285576143901842	0.827374237368671	0.235928643813091	1	0.328729032475616	0.986727504550798	-0.159647353961677	-0.0632761712840865	0.637617947358715	0.877288594585901	-0.0963711826775908
chr1	1439158	1439357	200	+	utr3	VWA1	0.108442369425368	0.711945617126293	0.0872224299997939	1	0.164362651777274	0.986727504550798	0.41358087669433	0.314109220547053	0.000441573500073134	0.00771042423473638	0.0994716561472772
chr1	1440052	1440549	498	+	utr3	VWA1	0.00186198040441937	0.328698782926504	0.00138938142907449	1	0.00215684213598139	0.613051292986228	0.674987183269208	0.314109220547053	0.000441573500073134	0.00771042423473638	0.360877962722155
chr1	1440648	1440846	199	+	utr3	VWA1	0.00222189844654389	0.351808460564444	0.000882661367498521	1	0.00609446394887721	0.742592150167963	0.915814272479732	0.314109220547053	0.000441573500073134	0.00771042423473638	0.601705051932679
chr1	1441095	1441194	100	+	utr3	VWA1	0.284136988023105	NA	0.215089931395343	1	0.318410903674548	0.986727504550798	1.23840235842418	0.314109220547053	0.000441573500073134	0.00771042423473638	0.924293137877125
chr1	1441343	1441591	249	+	utr3	VWA1	0.547621694003626	0.915815894431109	0.461461940386236	1	0.468216043569238	0.986727504550798	0.921738098680746	0.314109220547053	0.000441573500073134	0.00771042423473638	0.607628878133693
chr1	1441790	1441889	100	+	utr3	VWA1	0.938663572749035	0.991734828008294	0.882742014490118	1	0.901233855078989	0.986727504550798	0.999310012339882	0.314109220547053	0.000441573500073134	0.00771042423473638	0.685200791792829
chr1	1442137	1442237	101	+	utr3	VWA1	0.625044957631979	NA	0.561426183225767	1	0.634692836696319	0.986727504550798	1.140156263566	0.314109220547053	0.000441573500073134	0.00771042423473638	0.826047043018945
chr1	1442435	1442634	200	+	utr3	VWA1	0.891148258143635	0.987087870413186	0.800406841373228	1	0.906107880803404	0.986727504550798	1.00067107592313	0.314109220547053	0.000441573500073134	0.00771042423473638	0.686561855376073
chr1	1615465	1615909	445	+	utr5	MIB2	0.681923964295734	NA	0.588322228365329	1	0.59962913729612	0.986727504550798	-0.0222521587161273	-0.073539355357135	0.465448941572042	0.78448695634447	0.0512871966410076
chr1	1623380	1623529	150	+	utr5	MIB2	0.0878809473161865	0.692820192753917	0.050868446422247	1	0.0689816114059832	0.986727504550798	0.642536534026102	-0.073539355357135	0.465448941572042	0.78448695634447	0.716075889383237
chr1	1625994	1626093	100	+	exon	MIB2	0.435584467305026	NA	0.346544415281916	1	0.377431587331528	0.986727504550798	0.551883810645043	-0.073539355357135	0.465448941572042	0.78448695634447	0.625423166002178
chr1	1672776	1672924	149	+	exon	RP11-345P4.6	0.372086512907871	NA	0.282948193150729	1	0.369503925849664	0.986727504550798	-0.03984580108635	-0.185637897615615	0.507561148531674	0.809994745241855	0.145792096529265
chr1	2030109	2030356	248	+	utr3	GABRD	0.349896862944801	NA	0.32231292244179	1	0.568161277166095	0.986727504550798	0.853053207568331	-0.232555638504967	0.685547623413694	NA	1.0856088460733
chr1	2055653	2055802	150	+	exon	PRKCZ	0.554214016741828	NA	0.503978313565534	1	0.564881590873543	0.986727504550798	0.124580510118432	0.192643519387001	0.112538043838696	0.407290918557386	-0.0680630092685693
chr1	2184623	2185395	773	+	utr3	PRKCZ	0.0656618361821931	0.663218745671712	0.0506160661567234	1	0.144824020044307	0.986727504550798	0.404606452295819	0.192643519387001	0.112538043838696	0.407290918557386	0.211962932908818
chr1	2229492	2232484	2993	+	exon	SKI	0.0285100784937709	0.560299429860565	0.039654030734946	1	0.151344298970009	0.986727504550798	0.228577979024281	0.0639489145286386	0.417886014985716	0.752895794929758	0.164629064495642
chr1	2306980	2307378	399	+	utr3	SKI	0.19660447022191	0.775274817447094	0.173565083439826	1	0.280603806536728	0.986727504550798	0.252153953712169	0.0639489145286386	0.417886014985716	0.752895794929758	0.18820503918353
chr1	2307777	2307976	200	+	utr3	SKI	0.59952827276706	0.928183932478255	0.732164898171397	1	0.750831054763997	0.986727504550798	0.032683287937725	0.0639489145286386	0.417886014985716	0.752895794929758	-0.0312656265909136
chr1	2308226	2308375	150	+	utr3	SKI	0.484246167880481	0.900666031401703	0.396905788985454	1	0.622302321844117	0.986727504550798	0.231826350446843	0.0639489145286386	0.417886014985716	0.752895794929758	0.167877435918205
chr1	2403098	2403198	101	+	utr3	RER1	0.487724688797166	0.900666031401703	0.403503047074323	1	0.52914684947433	0.986727504550798	0.082020436477171	-0.0219989144111022	0.81051752879925	0.946072903778969	0.104019350888273
chr1	2403547	2403697	151	+	utr3	RER1	0.725032951092486	0.958623989725252	0.791076009124501	1	0.896221320478127	0.986727504550798	-0.204491787883783	-0.0219989144111022	0.81051752879925	0.946072903778969	-0.182492873472681
chr1	2500889	2500988	100	+	exon	PLCH2	0.487030214136664	NA	0.426405574898289	1	0.464833267656164	0.986727504550798	1.12792827144902	0.436583756866594	3.29307008980192e-05	0.000828830747125349	0.691344514582424
chr1	2501837	2501987	151	+	exon	PLCH2	0.516795928355345	NA	0.384423530049424	1	0.331461325998178	0.986727504550798	0.543118669703949	0.436583756866594	3.29307008980192e-05	0.000828830747125349	0.106534912837355
chr1	2502635	2502785	151	+	exon	PLCH2	0.258063623630153	NA	0.190533375445902	1	0.266763339318489	0.986727504550798	0.904093876343974	0.436583756866594	3.29307008980192e-05	0.000828830747125349	0.46751011947738
chr1	2503883	2503983	101	+	utr3	PLCH2	0.109398037636494	NA	0.062264809828823	1	0.0856717456997636	0.986727504550798	0.900853263085097	0.436583756866594	3.29307008980192e-05	0.000828830747125349	0.464269506218502
chr1	2504682	2504831	150	+	utr3	PLCH2	0.00167175299431234	NA	0.000355421578189761	1	0.0012971871293509	0.514488193481789	1.46419444098903	0.436583756866594	3.29307008980192e-05	0.000828830747125349	1.02761068412244
chr1	2586541	2586897	357	+	utr5	FAM213B	0.898125617873368	NA	0.914007513430289	1	0.912134364202922	0.986727504550798	0.237113273342775	-0.0208562495997866	0.879095546580148	0.967382125775652	0.257969522942562
chr1	2589536	2589635	100	+	utr3	FAM213B	0.466682291512233	NA	0.389378103878859	1	0.463340875656433	0.986727504550798	0.238263068943249	-0.0208562495997866	0.879095546580148	0.967382125775652	0.259119318543036
chr1	3411471	3411621	151	+	exon	PRDM16	0.270310295543709	NA	0.205573533561865	1	0.317929019321397	0.986727504550798	0.0613274041188943	0.622377961703591	0.0142673587753783	0.11168440085438	-0.561050557584697
chr1	3411970	3412368	399	+	exon	PRDM16	0.729827995011707	NA	0.702492482354279	1	0.866818585509145	0.986727504550798	0.739257923229073	0.622377961703591	0.0142673587753783	0.11168440085438	0.116879961525483
chr1	3433838	3434186	349	+	utr3	PRDM16	0.293745141115275	NA	0.247999731426872	1	0.350574233418565	0.986727504550798	0.0478530074747016	0.622377961703591	0.0142673587753783	0.11168440085438	-0.574524954228889
chr1	3454724	3463077	8354	+	utr5	ARHGEF16	0.428718350106868	0.878966677951795	0.331168047988696	1	0.42500998251669	0.986727504550798	0.515536089908902	0.568313115998188	5.75411902233689e-13	4.8539541013083e-11	-0.0527770260892856
chr1	3463177	3463574	398	+	exon	ARHGEF16	0.671298305640032	0.946947141138019	0.597609751829225	1	0.762033446095735	0.986727504550798	0.641739475992504	0.568313115998188	5.75411902233689e-13	4.8539541013083e-11	0.073426359994316
chr1	3628748	3628896	149	+	utr3	TPRG1L	0.620149018143077	NA	0.637999912934115	1	0.726951360609145	0.986727504550798	-0.419221479861566	-0.229015887949144	0.167297162502051	0.498571992266961	-0.190205591912422
chr1	3733417	3733665	249	+	utr3	TP73	0.000419757461600655	NA	1.93502110678015e-05	0.55167451754302	0.000279226060382233	0.274675755678104	1.58670142739383	0.701578313159476	0.00046554189373903	0.00803027165726876	0.885123114234352
chr1	3746510	3747831	1322	+	exon	CCDC27	0.529710329572639	0.913127133033728	0.475063728914358	1	0.580681471894253	0.986727504550798	-0.0804313974939996	0.346568158459667	0.640375653407581	NA	-0.426999555953666
chr1	3883544	3883643	100	+	utr3	DFFB	0.678477251716115	NA	0.589870096339953	1	0.635121763657929	0.986727504550798	-0.412580349291446	-0.257981743838448	0.332226896210022	0.686184418819972	-0.154598605452998
chr1	3916829	3916928	100	+	exon	LINC01134	0.550095489198884	NA	0.252007400096145	1	0.683071142527857	0.986727504550798	-0.398576838360462	0.0959534539454916	0.825190674699346	0.950409758378786	-0.494530292305954
chr1	4654981	4655131	151	+	utr5	AJAP1	0.65988165222984	NA	0.63417825960395	1	0.703827786580443	0.986727504550798	-0.24162637934669	0.0534988598524649	0.597202046543961	0.856818086727442	-0.295125239199155
chr1	4655429	4712440	57012	+	exon	AJAP1	0.0914874591214001	0.696087802480311	0.0606600177948389	1	0.427090542421409	0.986727504550798	-0.133100803355805	0.0534988598524649	0.597202046543961	0.856818086727442	-0.18659966320827
chr1	4782571	4782720	150	+	utr3	AJAP1	0.365980225021215	NA	0.281170686242678	1	0.309594844487512	0.986727504550798	0.355991016569436	0.0534988598524649	0.597202046543961	0.856818086727442	0.302492156716971
chr1	4782820	4782969	150	+	utr3	AJAP1	0.322655597715249	NA	0.301985411270754	1	0.379663200188233	0.986727504550798	0.257439524803775	0.0534988598524649	0.597202046543961	0.856818086727442	0.20394066495131
chr1	5992671	5992771	101	+	utr5	KCNAB2	0.759992078074324	NA	0.677092820007086	1	0.785192713918332	0.986727504550798	0.243862098723256	0.00179173270327609	0.989872579568071	0.997879079416819	0.242070366019979
chr1	6098548	6098797	250	+	utr3	KCNAB2	0.585375231960504	NA	0.577563989910861	1	0.609367702996055	0.986727504550798	-0.0108443971518313	0.00179173270327609	0.989872579568071	0.997879079416819	-0.0126361298551074
chr1	6101043	6101143	101	+	utr3	KCNAB2	0.843766035339547	NA	0.869205993885831	1	0.940106331500188	0.986727504550798	-0.140663969984891	0.00179173270327609	0.989872579568071	0.997879079416819	-0.142455702688167
chr1	6207634	6207734	101	+	exon	RNF207	0.66568328388464	NA	0.604907267662263	1	0.711092813216532	0.986727504550798	0.321284913844764	-0.127529381333594	0.366583365808568	0.713846431953989	0.448814295178357
chr1	6210659	6210809	151	+	exon	RNF207	0.0202177828664412	NA	0.00769925683368862	1	0.0237093703683231	0.909197152721516	0.543612092701257	-0.127529381333594	0.366583365808568	0.713846431953989	0.67114147403485
chr1	6220401	6220551	151	+	utr3	RNF207	0.857040799491271	NA	0.755397492268503	1	0.807092033389573	0.986727504550798	0.201469464496597	-0.127529381333594	0.366583365808568	0.713846431953989	0.328998845830191
chr1	6238751	6239147	397	+	exon	LINC00337	0.325871648926155	NA	0.269373659469166	1	0.397980862221793	0.986727504550798	-0.2255671266996	-0.956880242406394	0.00261974468628041	0.0324377770337428	0.731313115706794
chr1	6245479	6245578	100	+	utr3	HES3	0.939688592063862	0.992138816684974	0.840800290318447	1	0.941340552494955	0.986727504550798	-0.655756365155201	-0.829857603604888	9.60790158875301e-17	1.11632939591587e-14	0.174101238449688
chr1	6456250	6456450	201	+	utr3	ESPN	0.166299594438284	NA	0.111762121913597	1	0.224510554562725	0.986727504550798	0.344094877260795	-0.376272218959429	0.0659903377699248	0.301236842095773	0.720367096220223
chr1	6580702	6581098	397	+	exon	ZBTB48	0.89435577779623	0.987087870413186	0.938673274569233	1	0.906931462031919	0.986727504550798	-0.175863464120208	-0.263920253922274	0.032536617301997	0.194966418435645	0.088056789802066
chr1	6589082	6589280	199	+	utr3	ZBTB48	0.154412227523576	0.742666801049534	0.100484401488157	1	0.151473728065398	0.986727504550798	-0.151136955852861	-0.263920253922274	0.032536617301997	0.194966418435645	0.112783298069412
chr1	6619976	6620076	101	+	exon	PHF13	0.556256636994143	0.919129640116329	0.479171319631472	1	0.571292677971698	0.986727504550798	-0.0883776412227511	-0.203525337101127	0.0350665642017662	0.205266066876879	0.115147695878376
chr1	6620175	6620324	150	+	exon	PHF13	0.809250017399718	0.976846844138249	0.873334475738337	1	0.897144813449428	0.986727504550798	-0.302594985097884	-0.203525337101127	0.0350665642017662	0.205266066876879	-0.0990696479967572
chr1	6621547	6621944	398	+	utr3	PHF13	0.502650856420492	0.900666031401703	0.407526374661895	1	0.478988852397431	0.986727504550798	-0.100215290201353	-0.203525337101127	0.0350665642017662	0.205266066876879	0.103310046899774
chr1	6632451	6632600	150	+	utr3	THAP3	0.361817287489257	NA	0.287915077728081	1	0.377232082247077	0.986727504550798	0.187594840678736	-0.264915106318557	0.186439349846111	0.52544325691183	0.452509946997293
chr1	6632848	6633245	398	+	utr3	THAP3	0.524227223572877	0.911664267908564	0.45911792254601	1	0.5588301670592	0.986727504550798	-0.100066491626358	-0.264915106318557	0.186439349846111	0.52544325691183	0.164848614692199
chr1	6634593	6634692	100	+	utr3	THAP3	0.538654741523196	0.914121323779386	0.526983777326268	1	0.562626100563973	0.986727504550798	-0.133703805090047	-0.264915106318557	0.186439349846111	0.52544325691183	0.13121130122851
chr1	6635437	6635586	150	+	utr3	THAP3	0.873864891385606	0.984751722282408	0.94767116563008	1	0.939980547470788	0.986727504550798	-0.143562264392002	-0.264915106318557	0.186439349846111	0.52544325691183	0.121352841926554
chr1	7766661	7766761	101	+	utr3	CAMTA1	0.62911954735018	NA	0.510308847542912	1	0.749987842708977	0.986727504550798	0.626426418145017	-0.0481029618380551	0.759458703466508	0.929072137999134	0.674529379983072
chr1	7772787	7772984	198	+	utr5	VAMP3	0.387949631497639	NA	0.345783865536104	1	0.452691727902629	0.986727504550798	-0.301381849285316	-0.263234019035436	0.11785202097206	0.417167701750879	-0.0381478302498798
chr1	7773083	7773181	99	+	utr5	VAMP3	0.252291565337466	NA	0.203286811475947	1	0.290687762828882	0.986727504550798	-0.564553345222346	-0.263234019035436	0.11785202097206	0.417167701750879	-0.30131932618691
chr1	7780989	7781136	148	+	utr3	VAMP3	0.352348976963748	NA	0.3005420790155	1	0.384053886343101	0.986727504550798	-0.184047350608717	-0.263234019035436	0.11785202097206	0.417167701750879	0.0791866684267184
chr1	7827376	7827526	151	+	exon	PER3	0.240434422747623	NA	0.178370799576762	1	0.251163246327668	0.986727504550798	-0.224939125206107	-0.212062493444773	0.314112714109465	0.671323262431544	-0.0128766317613343
chr1	7961680	7961780	101	+	utr5	PARK7	0.61212406993828	NA	0.645893971802307	1	0.754394339927503	0.986727504550798	-0.254981451303152	-0.275763264778472	0.0199850987092525	0.140275347095262	0.02078181347532
chr1	8330581	8330929	349	+	exon	SLC45A1	0.698795671818216	NA	0.677569046481876	1	0.752445584705589	0.986727504550798	0.120130458997938	-0.126630285872937	0.756323754047008	0.928393689851457	0.246760744870875
chr1	9244956	9245355	400	+	exon	H6PD	0.30120662776063	0.833529759930998	0.241083363682891	1	0.333424781174485	0.986727504550798	-0.151213486050737	-0.392412206451222	1.90901856536306e-05	0.000515602470416917	0.241198720400484
chr1	9245455	9245554	100	+	exon	H6PD	0.911012184832701	NA	0.998816624977631	1	0.920125746254499	0.986727504550798	-0.410885909376753	-0.392412206451222	1.90901856536306e-05	0.000515602470416917	-0.0184737029255312
chr1	9263761	9264210	450	+	exon	H6PD	0.576504679150497	0.922701266683811	0.616616993790449	1	0.66870778640757	0.986727504550798	-0.277361812414221	-0.392412206451222	1.90901856536306e-05	0.000515602470416917	0.115050394037
chr1	9264908	9265057	150	+	utr3	H6PD	0.961127806331925	NA	0.983535703666649	1	0.96430362092381	0.986727504550798	-0.0543481754991326	-0.392412206451222	1.90901856536306e-05	0.000515602470416917	0.338064030952089
chr1	9265157	9265356	200	+	utr3	H6PD	0.675306000499078	0.947418194454326	0.610836648793162	1	0.748368880881571	0.986727504550798	-0.106250421482142	-0.392412206451222	1.90901856536306e-05	0.000515602470416917	0.28616178496908
chr1	9268945	9269343	399	+	utr3	H6PD	0.545047423547545	0.915564679041065	0.480836927679506	1	0.561876742247467	0.986727504550798	-0.486180244668603	-0.392412206451222	1.90901856536306e-05	0.000515602470416917	-0.0937680382173817
chr1	9269991	9270340	350	+	utr3	H6PD	0.167126096583371	NA	0.150612872687932	1	0.231749846218278	0.986727504550798	-0.490594227268274	-0.392412206451222	1.90901856536306e-05	0.000515602470416917	-0.0981820208170524
chr1	9270639	9270839	201	+	utr3	H6PD	0.80762076847519	0.97656341193499	0.830759313254635	1	0.822125350659458	0.986727504550798	-0.204549762857283	-0.392412206451222	1.90901856536306e-05	0.000515602470416917	0.187862443593939
chr1	9355860	9356008	149	+	utr5	SPSB1	0.875064563369604	0.984751722282408	0.925328479286476	1	0.909663305666629	0.986727504550798	0.818756927934908	0.833570497226898	4.99407246228362e-09	2.69767528269671e-07	-0.0148135692919895
chr1	9356106	9367511	11406	+	exon	SPSB1	0.397251216650377	0.87236978960333	0.326108021890299	1	0.387969274625121	0.986727504550798	0.927443932540159	0.833570497226898	4.99407246228362e-09	2.69767528269671e-07	0.0938734353132613
chr1	9367609	9367905	297	+	utr3	SPSB1	0.271372654250688	0.820433427491619	0.182967457283545	1	0.223826013061445	0.986727504550798	0.898779686834645	0.833570497226898	4.99407246228362e-09	2.69767528269671e-07	0.0652091896077479
chr1	9368053	9368151	99	+	utr3	SPSB1	0.782144041475326	NA	0.728787358002636	1	0.826412775035703	0.986727504550798	0.812425776240207	0.833570497226898	4.99407246228362e-09	2.69767528269671e-07	-0.0211447209866907
chr1	9582363	9582462	100	+	exon	SLC25A33	0.378394986003998	NA	0.334186526772918	1	0.400183044384993	0.986727504550798	-0.839025216024584	0.0759943779541084	0.833932564175971	0.953447554057196	-0.915019593978693
chr1	9602248	9602348	101	+	utr3	TMEM201	0.188404889425424	NA	0.121098163889272	1	0.128349952714956	0.986727504550798	0.297975242179473	-0.0979548315156114	0.326894417469231	0.680762875473631	0.395930073695084
chr1	9613082	9613530	449	+	utr3	TMEM201	0.805317739017404	0.97656341193499	0.88450864563498	1	0.868238765206688	0.986727504550798	-0.10750272221292	-0.0979548315156114	0.326894417469231	0.680762875473631	-0.00954789069730823
chr1	9613878	9613977	100	+	utr3	TMEM201	0.109292900468894	NA	0.0663379330250669	1	0.104441429238366	0.986727504550798	0.256769170094306	-0.0979548315156114	0.326894417469231	0.680762875473631	0.354724001609917
chr1	9726970	9727469	500	+	utr3	PIK3CD	0.977877763630655	0.996597826039447	0.932726984371458	1	0.940772510107785	0.986727504550798	0.462791554005939	0.493467876403132	6.34227560140373e-06	0.00019020649263041	-0.0306763223971931
chr1	9982527	9982775	249	+	utr3	NMNAT1	0.609931663039008	NA	0.588637021977525	1	0.684048671766516	0.986727504550798	-0.787906604205576	-0.411930554971144	0.272249824222537	0.62786064597974	-0.375976049234433
chr1	10033181	10033381	201	+	utr5	UBE4B	0.453811951324274	0.891027704211971	0.390844106346329	1	0.552871065070484	0.986727504550798	0.21537171863618	-0.141844090654158	0.0578016468552238	0.279536027226022	0.357215809290338
chr1	10033480	10033630	151	+	utr5	UBE4B	0.330181383993039	0.844713444116048	0.273184723782854	1	0.392606051200321	0.986727504550798	0.0597133348154876	-0.141844090654158	0.0578016468552238	0.279536027226022	0.201557425469645
chr1	10303281	10303630	350	+	exon	KIF1B	0.477078217779426	0.898521150259973	0.398556760643583	1	0.509591773556176	0.986727504550798	0.133534410483927	-0.118761361542862	0.0894271830316457	0.358135222052162	0.252295772026789
chr1	10303780	10304229	450	+	exon	KIF1B	0.0839239819899493	0.687626306349225	0.0998804784538248	1	0.197408338843428	0.986727504550798	-0.155803101002962	-0.118761361542862	0.0894271830316457	0.358135222052162	-0.0370417394600993
chr1	10304379	10304728	350	+	utr3	KIF1B	0.73240456430392	0.960365686109348	0.813383566310475	1	0.943011924482556	0.986727504550798	-0.0853531905300495	-0.118761361542862	0.0894271830316457	0.358135222052162	0.0334081710128127
chr1	10378159	10378608	450	+	utr3	KIF1B	0.925827647076789	0.989146268719137	0.987907005666444	1	0.983324470681586	0.987627654738429	-0.35124597852991	-0.118761361542862	0.0894271830316457	0.358135222052162	-0.232484616987047
chr1	10378808	10379307	500	+	utr3	KIF1B	0.098025170093638	0.703929244926336	0.0847238579232101	1	0.138473761299862	0.986727504550798	-0.400862315139057	-0.118761361542862	0.0894271830316457	0.358135222052162	-0.282100953596195
chr1	10380705	10380804	100	+	utr3	KIF1B	0.671946370328528	NA	0.605810375562415	1	0.695223989499547	0.986727504550798	-0.27381598452777	-0.118761361542862	0.0894271830316457	0.358135222052162	-0.155054622984908
chr1	10431203	10431352	150	+	utr5	APITD1-CORT	0.872662271054375	NA	0.896155927397983	1	0.945033163067705	0.986727504550798	-0.126602858692214	-0.542477681278528	0.647539444390243	NA	0.415874822586313
chr1	10450210	10451411	1202	+	utr3	APITD1-CORT	0.607613401368334	0.930014133952158	0.498115681600362	1	0.532272854610888	0.986727504550798	0.138061011185797	-0.542477681278528	0.647539444390243	NA	0.680538692464325
chr1	10474943	10495314	20372	+	utr5	PEX14	0.487667144840153	0.900666031401703	0.543721167527765	1	0.681895034130137	0.986727504550798	0.118881610512856	-0.173354438431993	0.22474486468697	0.575458992408465	0.292236048944848
chr1	10629810	10629960	151	+	exon	PEX14	0.995640934907576	0.998128686785621	0.924609519757185	1	0.974022794684804	0.986727504550798	-0.144600033734427	-0.173354438431993	0.22474486468697	0.575458992408465	0.0287544046975654
chr1	10639440	10639939	500	+	exon	RP4-734G22.3	0.777858220339861	0.971696575564342	0.694794952901594	1	0.806523816752438	0.986727504550798	1.30538340871635	1.58240140665906	1.5165980681451e-07	6.47058492168881e-06	-0.277017997942714
chr1	10652689	10652938	250	+	exon	RP4-734G22.3	0.0710809460459051	NA	0.0589746400382992	1	0.0935489526140483	0.986727504550798	1.37939609276318	1.58240140665906	1.5165980681451e-07	6.47058492168881e-06	-0.203005313895887
chr1	10653785	10654034	250	+	exon	RP4-734G22.3	0.988275487558672	0.996597826039447	0.935024717905138	1	0.971577114647501	0.986727504550798	1.05197183457939	1.58240140665906	1.5165980681451e-07	6.47058492168881e-06	-0.530429572079678
chr1	11023385	11023584	200	+	utr3	TARDBP	0.95550198670432	0.994848642479023	0.947303450770943	1	0.872429821894498	0.986727504550798	-0.0176768573590848	-0.00845099981923432	0.93553854338159	0.984594274926318	-0.00922585753985052
chr1	11023783	11023883	101	+	utr3	TARDBP	0.81408270744817	0.978160514166189	0.7190347345948	1	0.817379665343768	0.986727504550798	-0.0379087031878615	-0.00845099981923432	0.93553854338159	0.984594274926318	-0.0294577033686271
chr1	11273804	11273953	150	+	exon	UBIAD1	0.379284731688275	NA	0.353305351215901	1	0.411161907494522	0.986727504550798	-0.143492132672063	-0.262164686257935	0.0859210018948063	0.35024042245025	0.118672553585872
chr1	11285935	11286134	200	+	utr3	UBIAD1	0.616963600390478	0.932200361417509	0.543173725921197	1	0.648998784648347	0.986727504550798	-0.385957742341358	-0.262164686257935	0.0859210018948063	0.35024042245025	-0.123793056083423
chr1	11295202	11295501	300	+	utr3	UBIAD1	0.278575833815657	NA	0.20107612077304	1	0.307809364020062	0.986727504550798	0.302235933023982	-0.262164686257935	0.0859210018948063	0.35024042245025	0.564400619281917
chr1	11295700	11296049	350	+	utr3	UBIAD1	0.80936086665747	NA	0.761017468946575	1	0.821830132012107	0.986727504550798	0.0098751672287205	-0.262164686257935	0.0859210018948063	0.35024042245025	0.272039853486656
chr1	11501178	11501328	151	+	exon	DISP3	0.915612261390326	NA	0.966247115501095	1	0.940068871412307	0.986727504550798	0.033635749703611	-0.0565317120888783	0.724057466517768	0.915240344608227	0.0901674617924892
chr1	11536635	11536735	101	+	utr3	DISP3	0.119696507295702	NA	0.0631077967721368	1	0.102597914081554	0.986727504550798	0.541814606950385	-0.0565317120888783	0.724057466517768	0.915240344608227	0.598346319039263
chr1	11537284	11537384	101	+	utr3	DISP3	0.0499851880393307	NA	0.0267529266975295	1	0.0637886932798402	0.986727504550798	-0.676626877063964	-0.0565317120888783	0.724057466517768	0.915240344608227	-0.620095164975086
chr1	11654574	11655373	800	+	utr5	FBXO44	0.808552222542436	NA	0.845019409110947	1	0.888638805288676	0.986727504550798	0.0996979266856731	-0.156987484039426	0.264739872070168	0.619559715812553	0.256685410725099
chr1	11719661	11719861	201	+	utr3	DRAXIN	0.496319534742883	0.900666031401703	0.441143218198777	1	0.497444874843461	0.986727504550798	0.246843547135477	0.158631282819742	0.0187653106528507	0.134792662660555	0.0882122643157345
chr1	11720061	11720411	351	+	utr3	DRAXIN	0.548908137670085	0.916374654661138	0.619427852751889	1	0.770387365565835	0.986727504550798	0.0535787190005837	0.158631282819742	0.0187653106528507	0.134792662660555	-0.105052563819159
chr1	11720511	11720960	450	+	utr3	DRAXIN	0.335258512968232	0.845129116979689	0.279616975666648	1	0.311472717034804	0.986727504550798	0.26041095532425	0.158631282819742	0.0187653106528507	0.134792662660555	0.101779672504508
chr1	11721260	11721560	301	+	utr3	DRAXIN	0.568076528784192	0.921226681645417	0.494730968146306	1	0.575015128978824	0.986727504550798	0.317886279401972	0.158631282819742	0.0187653106528507	0.134792662660555	0.159254996582229
chr1	11724408	11724508	101	+	utr3	DRAXIN	0.0193834199710121	0.529980061278195	0.013039562641911	1	0.0311953892169882	0.938763256424067	0.0704030269803295	0.158631282819742	0.0187653106528507	0.134792662660555	-0.088228255839413
chr1	11724658	11724858	201	+	utr3	DRAXIN	0.500263845359598	0.900666031401703	0.561009990598894	1	0.657441399237099	0.986727504550798	0.174556741181056	0.158631282819742	0.0187653106528507	0.134792662660555	0.0159254583613136
chr1	11750255	11750404	150	+	utr3	AGTRAP	0.389364746286151	0.871713260237354	0.317300255140407	1	0.382588862173019	0.986727504550798	-0.0445010152292202	-0.191817357766687	0.132446772455298	0.443184509027202	0.147316342537467
chr1	11789485	11789585	101	+	utr3	C1orf167	0.659755076684666	NA	0.703866981193244	1	0.799621502994552	0.986727504550798	-0.213954223744325	0.246899307896745	0.563012993709536	0.839746653139833	-0.460853531641071
chr1	11806196	11807176	981	+	utr5	CLCN6	0.869798923985342	0.984751722282408	0.94548947661902	1	0.882495938978364	0.986727504550798	0.316719059652904	0.0611872380380153	0.459991906898689	0.78098983525321	0.255531821614889
chr1	11842745	11842845	101	+	utr3	CLCN6	0.69260706983745	NA	0.610182047829405	1	0.644372835895004	0.986727504550798	-0.0393970260591828	0.0611872380380153	0.459991906898689	0.78098983525321	-0.100584264097198
chr1	11847489	11847587	99	+	exon	NPPA-AS1_3	0.984693633486047	NA	0.974715416755917	1	0.948243608902893	0.986727504550798	0.745320731853059	NA	NA	NA	NA
chr1	11974792	11975339	548	+	utr3	PLOD1	0.882267180134188	0.986311239687292	0.981930673631582	1	0.942576226567729	0.986727504550798	-0.25109114728683	-0.272471655494345	0.000609339460884672	0.0100868612906662	0.0213805082075145
chr1	12011724	12011873	150	+	utr3	MFN2	0.839496771493753	0.980471658776675	0.745625678313456	1	0.797110574906872	0.986727504550798	0.0296660556933751	-0.0978061018590234	0.192128913680647	0.534346193987147	0.127472157552398
chr1	12011973	12012072	100	+	utr3	MFN2	0.827425812170669	NA	0.880537100779764	1	0.89331412106807	0.986727504550798	-0.106560099510657	-0.0978061018590234	0.192128913680647	0.534346193987147	-0.00875399765163365
chr1	12012569	12012669	101	+	utr3	MFN2	0.561483952433039	0.920123177792836	0.458413625244423	1	0.478527518343575	0.986727504550798	-0.0590192446011271	-0.0978061018590234	0.192128913680647	0.534346193987147	0.0387868572578963
chr1	12019515	12021706	2192	+	utr5	MIIP	0.172897737339549	0.758407862535422	0.130450670290761	1	0.207119630590867	0.986727504550798	0.130804578095347	-0.115354333710717	0.296565056862795	0.65327857234237	0.246158911806064
chr1	12142513	12143410	898	+	utr3	TNFRSF8	0.76859885831256	0.969590989925794	0.800548753237374	1	0.799885036549205	0.986727504550798	-0.165592786744769	-0.14342127165528	0.383482275714091	0.72670389062324	-0.0221715150894886
chr1	12143559	12144157	599	+	utr3	TNFRSF8	0.963085655497157	0.99529315924948	0.991471735411963	1	0.967420888830228	0.986727504550798	-0.16780364539201	-0.14342127165528	0.383482275714091	0.72670389062324	-0.0243823737367295
chr1	12207494	12207593	100	+	utr3	TNFRSF1B	0.499412849209857	NA	0.418088163412685	1	0.539845813786985	0.986727504550798	-0.189864666933252	-0.601672330838839	0.0283489813909487	0.178378433997407	0.411807663905587
chr1	12208634	12208782	149	+	utr3	TNFRSF1B	0.466563039620963	NA	0.413560234284266	1	0.516846379970767	0.986727504550798	-0.714708319855995	-0.601672330838839	0.0283489813909487	0.178378433997407	-0.113035989017156
chr1	12208931	12209178	248	+	utr3	TNFRSF1B	0.457779789263572	NA	0.444535370982901	1	0.551095258962801	0.986727504550798	-0.110254088288707	-0.601672330838839	0.0283489813909487	0.178378433997407	0.491418242550132
chr1	12275934	12276234	301	+	exon	VPS13D	0.181260358673155	0.766573241579865	0.18674694081592	1	0.24156873455273	0.986727504550798	0.0310457202909795	0.00368769449849379	0.960235526403645	0.989744705219684	0.0273580257924857
chr1	12276334	12276533	200	+	exon	VPS13D	0.667879932833451	NA	0.546020988701813	1	0.550767177206793	0.986727504550798	0.101588367502047	0.00368769449849379	0.960235526403645	0.989744705219684	0.0979006730035537
chr1	12276633	12276733	101	+	exon	VPS13D	0.815712335946338	NA	0.765621593213304	1	0.856561136177572	0.986727504550798	-0.216257188196386	0.00368769449849379	0.960235526403645	0.989744705219684	-0.21994488269488
chr1	12276983	12277232	250	+	exon	VPS13D	0.716226308322805	0.957053365914423	0.641280384443069	1	0.735903528492462	0.986727504550798	0.0163303566436362	0.00368769449849379	0.960235526403645	0.989744705219684	0.0126426621451424
chr1	12277532	12277881	350	+	exon	VPS13D	0.233931967232293	0.801474571546366	0.16946716055911	1	0.246483656161435	0.986727504550798	-0.0566271186600793	0.00368769449849379	0.960235526403645	0.989744705219684	-0.0603148131585731
chr1	12283044	12283194	151	+	exon	VPS13D	0.764248340107111	NA	0.642611949881702	1	0.628394333481728	0.986727504550798	0.00509720553344985	0.00368769449849379	0.960235526403645	0.989744705219684	0.00140951103495606
chr1	12507052	12509151	2100	+	utr3	VPS13D	0.42984824511843	0.879821438087543	0.458209068043182	1	0.489386290336724	0.986727504550798	-0.112080470263525	0.00368769449849379	0.960235526403645	0.989744705219684	-0.115768164762019
chr1	13615931	13616228	298	+	utr3	PDPN	0.73107892651329	0.960015365326211	0.626145732865778	1	0.574533433519791	0.986727504550798	0.0443696443557929	0.131389908900915	0.248379101757708	0.602409810407233	-0.0870202645451218
chr1	13616573	13616672	100	+	utr3	PDPN	0.178128619095472	NA	0.163126984360486	1	0.229386717436524	0.986727504550798	-0.377555896159749	0.131389908900915	0.248379101757708	0.602409810407233	-0.508945805060663
chr1	13778581	13778831	251	+	exon	PRDM2	0.624175015283617	0.932823542124965	0.631687165395101	1	0.694683707606559	0.986727504550798	-0.111515230524152	-0.0757268611504599	0.448742950185931	0.772679398055261	-0.0357883693736926
chr1	13779678	13779828	151	+	exon	PRDM2	0.924534493151187	0.988522219585069	0.9777554517984	1	0.963155022081369	0.986727504550798	-0.0431835680786822	-0.0757268611504599	0.448742950185931	0.772679398055261	0.0325432930717777
chr1	13779928	13780327	400	+	exon	PRDM2	0.406864501263577	0.875413819649263	0.324954257688413	1	0.394198468775942	0.986727504550798	-0.199970474892118	-0.0757268611504599	0.448742950185931	0.772679398055261	-0.124243613741658
chr1	13780676	13780875	200	+	exon	PRDM2	0.0793349304137715	NA	0.0449507933661453	1	0.0665813461916033	0.986727504550798	0.349287249639387	-0.0757268611504599	0.448742950185931	0.772679398055261	0.425014110789846
chr1	13781474	13781574	101	+	exon	PRDM2	0.962204809551369	NA	0.968826581819097	1	0.965073813306481	0.986727504550798	-0.126743396423333	-0.0757268611504599	0.448742950185931	0.772679398055261	-0.0510165352728727
chr1	13781773	13782022	250	+	exon	PRDM2	0.182221181516679	0.766573241579865	0.180197122100082	1	0.226288800715671	0.986727504550798	-0.283971602686215	-0.0757268611504599	0.448742950185931	0.772679398055261	-0.208244741535755
chr1	13782222	13786902	4681	+	utr3	PRDM2	0.00310592965896806	0.38054877216683	0.0088071695829668	1	0.0337012566909582	0.94756011696798	-0.261619261360567	-0.0757268611504599	0.448742950185931	0.772679398055261	-0.185892400210107
chr1	15115045	15115245	201	+	utr3	KAZN	0.13585514613256	NA	0.0983354423849442	1	0.179857383814258	0.986727504550798	1.23947396789625	0.593828907068842	0.000198623255617463	0.00392895875944301	0.64564506082741
chr1	15115495	15115645	151	+	utr3	KAZN	0.991037542630453	NA	0.97279289580585	1	0.891805682564437	0.986727504550798	0.542892544239532	0.593828907068842	0.000198623255617463	0.00392895875944301	-0.0509363628293104
chr1	15115994	15116194	201	+	utr3	KAZN	0.0240463904395079	NA	0.011791823371967	1	0.0380401472657623	0.952910707496432	0.0975792279179777	0.593828907068842	0.000198623255617463	0.00392895875944301	-0.496249679150865
chr1	15117194	15117294	101	+	utr3	KAZN	0.331102555526454	NA	0.288020485921786	1	0.427866009965277	0.986727504550798	0.11660520275499	0.593828907068842	0.000198623255617463	0.00392895875944301	-0.477223704313852
chr1	15214994	15215093	100	+	utr5	TMEM51	0.902440857451841	NA	0.939994586767077	1	0.908508606004338	0.986727504550798	-0.980299640081725	-0.129396976274215	0.662133318255591	0.88854637516204	-0.850902663807511
chr1	15219535	15219982	448	+	utr3	TMEM51	0.31002076733663	NA	0.316236002022535	1	0.399508618782734	0.986727504550798	-0.225228468276431	-0.129396976274215	0.662133318255591	0.88854637516204	-0.0958314920022159
chr1	15220132	15220281	150	+	utr3	TMEM51	0.712988119972493	NA	0.670037373993539	1	0.772136498277932	0.986727504550798	-0.298862847283109	-0.129396976274215	0.662133318255591	0.88854637516204	-0.169465871008894
chr1	15409945	15410044	100	+	utr5	EFHD2	0.121688969141781	NA	0.0939144007391527	1	0.129035902809102	0.986727504550798	-0.0312078152904081	0.182431088127512	0.178025600093964	0.513940488674942	-0.21363890341792
chr1	15567811	15568309	499	+	utr3	DNAJC16	0.583566117251273	0.924984002525991	0.653835722273114	1	0.717123721549912	0.986727504550798	-0.465848583940506	-0.300817700407836	0.0120650457723681	0.0999505182057076	-0.16503088353267
chr1	15568408	15568558	151	+	utr3	DNAJC16	0.880201088697699	NA	0.829089099600568	1	0.885527746672625	0.986727504550798	-0.573605415027972	-0.300817700407836	0.0120650457723681	0.0999505182057076	-0.272787714620136
chr1	15568806	15569006	201	+	utr3	DNAJC16	0.0858118067957538	NA	0.0584755572080254	1	0.104745196929341	0.986727504550798	-0.601717865410665	-0.300817700407836	0.0120650457723681	0.0999505182057076	-0.300900165002829
chr1	15617550	15617650	101	+	utr5	DDI2	0.927027282592425	NA	0.929020689648182	1	0.856068871092258	0.986727504550798	-0.061528087819883	-0.200329982254133	0.031248371466752	0.190145722818437	0.13880189443425
chr1	15659955	15660455	501	+	utr3	DDI2	0.0584418051097182	0.641953552596081	0.072400919843636	1	0.140106507751885	0.986727504550798	-0.399535379672509	-0.200329982254133	0.031248371466752	0.190145722818437	-0.199205397418376
chr1	15660604	15660704	101	+	utr3	DDI2	0.152960742503044	NA	0.0962396176278366	1	0.115924815101879	0.986727504550798	-0.155308094255736	-0.200329982254133	0.031248371466752	0.190145722818437	0.0450218879983974
chr1	15660854	15661803	950	+	utr3	DDI2	0.117814355170787	0.715944159349972	0.167198336122897	1	0.163488683473263	0.986727504550798	-0.348452811642365	-0.200329982254133	0.031248371466752	0.190145722818437	-0.148122829388232
chr1	15662053	15662202	150	+	utr3	DDI2	0.268444811728914	NA	0.229256537724434	1	0.318704947527207	0.986727504550798	-0.29768418324752	-0.200329982254133	0.031248371466752	0.190145722818437	-0.0973542009933867
chr1	15727038	15727584	547	+	exon	PLEKHM2	0.176688267752161	0.761015689506331	0.150616016461607	1	0.203210187485644	0.986727504550798	0.158102814947416	-0.0749836991665793	0.400203237696616	0.739557328519285	0.233086514113995
chr1	15734223	15734322	100	+	utr3	PLEKHM2	0.820794669494204	0.978879806635673	0.737401436866122	1	0.808097986155943	0.986727504550798	0.247659231878449	-0.0749836991665793	0.400203237696616	0.739557328519285	0.322642931045028
chr1	15739749	15739999	251	+	utr3	SLC25A34	0.122834346771942	NA	0.0793186739088231	1	0.126188527529643	0.986727504550798	-0.632694792809905	0.242152724490283	0.417777111258516	0.752895794929758	-0.874847517300188
chr1	15784658	15784758	101	+	utr3	FBLIM1	0.519646618645514	0.909313721500878	0.424800496092385	1	0.446816423674968	0.986727504550798	0.434937188627818	0.191543370325633	0.00806237626399881	0.07511060973329	0.243393818302185
chr1	15784907	15785055	149	+	utr3	FBLIM1	0.649576960368331	0.939811641472416	0.542982732841601	1	0.559187912224747	0.986727504550798	0.465838149155106	0.191543370325633	0.00806237626399881	0.07511060973329	0.274294778829472
chr1	15872879	15873644	766	+	utr5	SPEN	0.0931379318080992	0.697365882139061	0.106888946396013	1	0.167964792100317	0.986727504550798	-0.0551871519290767	0.101938217974693	0.0735060696061407	0.322071464502763	-0.15712536990377
chr1	15873893	15874143	251	+	utr5	SPEN	0.286928726598726	0.827805235338926	0.309311194686183	1	0.55865348529197	0.986727504550798	0.13244496063397	0.101938217974693	0.0735060696061407	0.322071464502763	0.0305067426592771
chr1	15874393	15876499	2107	+	exon	SPEN	0.137431871404625	0.728029021399998	0.148121301918118	1	0.129966466330672	0.986727504550798	0.0446791895899318	0.101938217974693	0.0735060696061407	0.322071464502763	-0.0572590283847614
chr1	15928108	15929058	951	+	exon	SPEN	0.49673009810885	0.900666031401703	0.675126696525959	1	0.675069196409793	0.986727504550798	0.0401557610310975	0.101938217974693	0.0735060696061407	0.322071464502763	-0.0617824569435957
chr1	15929358	15929508	151	+	exon	SPEN	0.374838607783408	0.864643990816781	0.431195907919987	1	0.519914322533147	0.986727504550798	0.0848933055789518	0.101938217974693	0.0735060696061407	0.322071464502763	-0.0170449123957413
chr1	15930457	15930807	351	+	exon	SPEN	0.190519255578954	0.770522059523131	0.208185908541484	1	0.290078442746151	0.986727504550798	-0.00184813941485164	0.101938217974693	0.0735060696061407	0.322071464502763	-0.103786357389545
chr1	15932856	15932956	101	+	exon	SPEN	0.205254959744964	0.783250966602408	0.155494194253847	1	0.261056520659334	0.986727504550798	0.44352408883725	0.101938217974693	0.0735060696061407	0.322071464502763	0.341585870862557
chr1	15933456	15933556	101	+	exon	SPEN	0.725639953184048	0.958623989725252	0.790981756039157	1	0.802952916972819	0.986727504550798	0.0219870213767437	0.101938217974693	0.0735060696061407	0.322071464502763	-0.0799511965979495
chr1	15933855	15934055	201	+	exon	SPEN	0.76435811359801	0.968224802143096	0.658290657369198	1	0.807942833349696	0.986727504550798	0.251144549313592	0.101938217974693	0.0735060696061407	0.322071464502763	0.149206331338899
chr1	15935205	15935355	151	+	exon	SPEN	0.470584342577474	0.894041362785584	0.372871470598899	1	0.445393472669619	0.986727504550798	0.212975342718978	0.101938217974693	0.0735060696061407	0.322071464502763	0.111037124744285
chr1	15935455	15935604	150	+	exon	SPEN	0.876347548165537	0.984842777329656	0.97671104137212	1	0.981015954637023	0.986981745443926	0.159409399107763	0.101938217974693	0.0735060696061407	0.322071464502763	0.0574711811330703
chr1	15937450	15937600	151	+	exon	SPEN	0.530610106604337	0.913371382317818	0.438105613801017	1	0.537811628727978	0.986727504550798	0.0835299656353111	0.101938217974693	0.0735060696061407	0.322071464502763	-0.0184082523393821
chr1	15939461	15940010	550	+	utr3	SPEN	0.922049074459679	0.988126232941363	0.815965990793093	1	0.868761786342316	0.986727504550798	-0.00192111870504486	0.101938217974693	0.0735060696061407	0.322071464502763	-0.103859336679738
chr1	16395148	16395347	200	+	utr3	SZRD1	0.842105080027807	0.980554007362622	0.742580501780046	1	0.713721463229502	0.986727504550798	0.0780574787818948	-0.083651580841961	0.411697920274182	0.748972988225882	0.161709059623856
chr1	16459085	16459383	299	+	utr3	NECAP2	0.172664884459917	0.758407862535422	0.184964108839653	1	0.297752015443609	0.986727504550798	-0.323660279594974	-0.164452869763312	0.157612686248111	0.484320819319294	-0.159207409831662
chr1	16459681	16460028	348	+	utr3	NECAP2	0.831155061636728	NA	0.875622054084643	1	0.89672734940508	0.986727504550798	-0.408135564819978	-0.164452869763312	0.157612686248111	0.484320819319294	-0.243682695056667
chr1	16462046	16462495	450	+	exon	RP4-798A10.2	0.210759817531946	NA	0.19341655895292	1	0.267752587021566	0.986727504550798	-0.161975956076427	0.0595098174438563	0.838213956719716	0.954643525695166	-0.221485773520284
chr1	16467682	16467882	201	+	exon	RP4-798A10.2	0.552007657244089	NA	0.553288120555515	1	0.641577858967271	0.986727504550798	0.000230498406178796	0.0595098174438563	0.838213956719716	0.954643525695166	-0.0592793190376775
chr1	17244767	17244866	100	+	utr3	PADI1	0.387902274098013	NA	0.366661120272122	1	0.652272555666698	0.986727504550798	-1.00346619129236	1.28865510554379	0.0392785935713103	NA	-2.29212129683615
chr1	17244965	17245064	100	+	utr3	PADI1	0.346261210481271	NA	0.145992151308056	1	0.683333548885387	0.986727504550798	0.0670112159024126	1.28865510554379	0.0392785935713103	NA	-1.22164388964137
chr1	17283087	17283336	250	+	utr3	PADI3	0.238289581829652	NA	0.206250665297938	1	0.312317852460013	0.986727504550798	-0.244545754532393	-0.171011914101178	0.515362205999442	0.813604631142855	-0.0735338404312147
chr1	17284084	17284183	100	+	utr3	PADI3	0.86844365805192	NA	0.907055016342248	1	0.87110744724411	0.986727504550798	0.0216190927569739	-0.171011914101178	0.515362205999442	0.813604631142855	0.192631006858152
chr1	17697277	17697526	250	+	utr3	ARHGEF10L	0.972765359484956	0.996597826039447	0.974862872177324	1	0.973730979282686	0.986727504550798	1.26991453468651	1.03334708528042	3.98118307485548e-33	1.02150522395667e-30	0.236567449406081
chr1	18481332	18481631	300	+	exon	KLHDC7A	0.598026008637156	NA	0.592735983653506	1	0.591424260255612	0.986727504550798	-0.127747841626841	-0.144526485744365	0.346953444188685	0.696773337095529	0.0167786441175239
chr1	18482730	18482880	151	+	exon	KLHDC7A	0.754388560800265	NA	0.750076029527912	1	0.807551521004648	0.986727504550798	-0.136026365880826	-0.144526485744365	0.346953444188685	0.696773337095529	0.00850011986353907
chr1	18484728	18484828	101	+	utr3	KLHDC7A	0.961302538937696	NA	0.926827041810993	1	0.949322509445151	0.986727504550798	-0.19189833484051	-0.144526485744365	0.346953444188685	0.696773337095529	-0.0473718490961443
chr1	18485027	18485427	401	+	utr3	KLHDC7A	0.381304651497073	0.86832112490318	0.397691316065301	1	0.468770805706003	0.986727504550798	-0.133390249368215	-0.144526485744365	0.346953444188685	0.696773337095529	0.0111362363761506
chr1	18631503	18631602	100	+	utr5	PAX7	0.44321314085848	NA	0.360806693510892	1	0.453959288989205	0.986727504550798	0.114621202138191	0.383338174488144	0.102110291455154	0.38576391090849	-0.268716972349953
chr1	18746530	18747077	548	+	utr3	PAX7	0.6389603442256	NA	0.627533336523004	1	0.766019044896851	0.986727504550798	0.262754082646021	0.383338174488144	0.102110291455154	0.38576391090849	-0.120584091842123
chr1	19258792	19259039	248	+	utr3	MRTO4	0.038184611798647	0.595467759844693	0.0500063843024434	1	0.0910476035869658	0.986727504550798	0.0266459409141381	0.194656667414268	0.060251100751573	0.286359360762686	-0.16801072650013
chr1	19327766	19327915	150	+	utr3	PQLC2	0.498671807557703	0.900666031401703	0.534850695876085	1	0.633728077442944	0.986727504550798	0.123325684608121	-0.0964992417645197	0.419553714333149	0.754119023019127	0.21982492637264
chr1	19328654	19329051	398	+	utr3	PQLC2	0.147769531942493	0.73593083200891	0.130455421227295	1	0.194799964450563	0.986727504550798	-0.100100955314468	-0.0964992417645197	0.419553714333149	0.754119023019127	-0.00360171354994862
chr1	19329151	19329250	100	+	utr3	PQLC2	0.643472402502285	NA	0.618057175907317	1	0.641681238016351	0.986727504550798	-0.321479304502318	-0.0964992417645197	0.419553714333149	0.754119023019127	-0.224980062737798
chr1	19608205	19608341	137	+	exon	RP5-1056L3.3	0.691654284298982	NA	0.641779829291626	1	0.658360384663215	0.986727504550798	-0.250598093294049	0.0202195645149962	0.957320601850765	0.988412052833993	-0.270817657809046
chr1	19626636	19626735	100	+	utr3	MINOS1	0.304840559127951	NA	0.256158126645478	1	0.371174851774325	0.986727504550798	-0.171995979008628	0.25593424650621	0.310568660064975	0.667006695177362	-0.427930225514838
chr1	19657120	19657318	199	+	utr3	MINOS1-NBL1	0.529398456448808	NA	0.47220716411493	1	0.584239261658228	0.986727504550798	0.961689466939062	2.02006949950279	0.501096364140501	NA	-1.05838003256372
chr1	19679116	19679215	100	+	exon	HTR6	0.518096661555771	NA	0.490289616728635	1	0.711543201460095	0.986727504550798	-0.652312705517626	-1.17969975900852	0.0879665237204234	NA	0.527387053490897
chr1	19679314	19679413	100	+	utr3	HTR6	0.874622321883867	NA	0.875688461246838	1	0.873754152519975	0.986727504550798	-0.488846249171616	-1.17969975900852	0.0879665237204234	NA	0.690853509836908
chr1	19907622	19907870	249	+	utr3	OTUD3	0.259140814442883	0.815683506375864	0.278141612140731	1	0.282004386260933	0.986727504550798	-0.0280592915532925	-0.0671315652355582	0.555959229837667	0.836232450613302	0.0390722736822657
chr1	20191224	20191323	100	+	exon	UBXN10	0.507966943186594	NA	0.366307822317001	1	0.498656413692016	0.986727504550798	-0.0214913140095036	-0.362885650302203	0.375133556733517	0.72152184561114	0.341394336292699
chr1	20191721	20191871	151	+	utr3	UBXN10	0.220811717053146	NA	0.102542294387059	1	0.570707586998305	0.986727504550798	-0.400754224029334	-0.362885650302203	0.375133556733517	0.72152184561114	-0.0378685737271314
chr1	20553972	20554071	100	+	utr3	FAM43B	0.659618852081157	NA	0.642873189703468	1	0.894020175640451	0.986727504550798	-0.234283770122783	-0.594108592842942	0.152717535959914	0.477208121117501	0.359824822720159
chr1	20554713	20554812	100	+	utr3	FAM43B	0.815452218500597	NA	0.79585306141111	1	0.880564374984337	0.986727504550798	-0.0910623843632881	-0.594108592842942	0.152717535959914	0.477208121117501	0.503046208479654
chr1	20618619	20618764	146	+	utr3	CDA	0.694909703524657	NA	0.613924510033857	1	0.679552178698294	0.986727504550798	-0.354734530137595	-0.135284435532222	0.705509829177033	0.907252442170159	-0.219450094605373
chr1	20648614	20648963	350	+	exon	PINK1	0.0963386358894791	0.699583967668512	0.0958189735209756	1	0.154513983115649	0.986727504550798	-0.139759175524327	-0.164784463861089	0.275539662412695	0.632364195686739	0.025025288336762
chr1	20650664	20651062	399	+	utr3	PINK1	0.536785103632911	0.914121323779386	0.40715361767803	1	0.409257939337041	0.986727504550798	-0.144723246447444	-0.164784463861089	0.275539662412695	0.632364195686739	0.0200612174136446
chr1	21298139	21298238	100	+	exon	RP5-1071N3.1	0.910819058387837	NA	0.883848976806008	1	0.908259591032754	0.986727504550798	-0.212671673099177	0.4577987269009	0.240952426555815	0.594026860924433	-0.670470400000077
chr1	21299031	21299130	100	+	exon	RP5-1071N3.1	0.970465656075115	NA	0.979716862665563	1	0.839916449108091	0.986727504550798	0.964552371622771	0.4577987269009	0.240952426555815	0.594026860924433	0.506753644721872
chr1	21577870	21577968	99	+	utr3	ALPL	0.281398079916821	0.826527830904106	0.191706780085521	1	0.245372639548593	0.986727504550798	-0.107914264842077	-0.172071288743509	0.0167958751196776	0.124678818418978	0.0641570239014327
chr1	21586713	21586954	242	+	exon	RP11-63N8.3	0.539807071928202	NA	0.444076539873269	1	0.477042949949344	0.986727504550798	1.78958227079469	0.726611146440038	0.166562418606898	0.49766684802585	1.06297112435465
chr1	21822278	21822528	251	+	utr3	LDLRAD2	0.798123589937232	0.97656341193499	0.705827025692125	1	0.758924045259299	0.986727504550798	-0.150007317320148	-0.461733177321361	0.192016110930461	0.534346193987147	0.311725860001213
chr1	21823126	21823326	201	+	utr3	LDLRAD2	0.826140199012734	0.979548504643642	0.746927393801646	1	0.816852121355278	0.986727504550798	-0.292769037931365	-0.461733177321361	0.192016110930461	0.534346193987147	0.168964139389996
chr1	22025736	22025835	100	+	exon	LINC00339	0.691339139719036	NA	0.695273109459744	1	0.759434309555898	0.986727504550798	-0.198639923808784	-0.0696593752013344	0.785687340898703	0.937972657645826	-0.12898054860745
chr1	22030391	22030685	295	+	exon	LINC00339	0.165988708425952	0.755847094644692	0.175920783200112	1	0.223140510756612	0.986727504550798	-0.0805375805007534	-0.0696593752013344	0.785687340898703	0.937972657645826	-0.010878205299419
chr1	22490187	22490337	151	+	exon	ZBTB40	0.25108925147551	NA	0.170840786956722	1	0.206834614715338	0.986727504550798	0.184739267222235	0.046934038945059	0.582699175846549	0.849896145159415	0.137805228277176
chr1	22511760	22511910	151	+	exon	ZBTB40	0.490721259486706	0.900666031401703	0.415113498267148	1	0.519498439242694	0.986727504550798	0.155973599158979	0.046934038945059	0.582699175846549	0.849896145159415	0.10903956021392
chr1	22526262	22526462	201	+	utr3	ZBTB40	0.416883625011463	0.878309731836004	0.434962749616693	1	0.45697410164831	0.986727504550798	0.046663003574652	0.046934038945059	0.582699175846549	0.849896145159415	-0.000271035370407
chr1	22526612	22526911	300	+	utr3	ZBTB40	0.368947295241929	0.862394431788567	0.296832365301627	1	0.34991582904951	0.986727504550798	0.124883157175838	0.046934038945059	0.582699175846549	0.849896145159415	0.077949118230779
chr1	22527810	22527960	151	+	utr3	ZBTB40	0.601841132765465	0.929105985203286	0.539025100348413	1	0.689266291034167	0.986727504550798	-0.0644483273935523	0.046934038945059	0.582699175846549	0.849896145159415	-0.111382366338611
chr1	22528060	22528210	151	+	utr3	ZBTB40	0.819109628212598	NA	0.840013462564254	1	0.795190300826018	0.986727504550798	0.0673348392635456	0.046934038945059	0.582699175846549	0.849896145159415	0.0204008003184866
chr1	22528859	22529309	451	+	utr3	ZBTB40	0.710364775757097	0.956001105968221	0.623283061411972	1	0.711223128087206	0.986727504550798	-0.150000603811084	0.046934038945059	0.582699175846549	0.849896145159415	-0.196934642756143
chr1	22530358	22530558	201	+	utr3	ZBTB40	0.557780407966172	NA	0.574264539499332	1	0.671225525061301	0.986727504550798	0.071481641946614	0.046934038945059	0.582699175846549	0.849896145159415	0.024547603001555
chr1	22576730	22576829	100	+	exon	EPHA8	0.692751295206747	NA	0.649913214462746	1	0.773346122409977	0.986727504550798	-0.145130466560058	-0.122936645072762	0.688911647529678	0.900174824424973	-0.0221938214872966
chr1	22710989	22784853	73865	+	utr5	EPHB2	0.527725246182873	0.91282403380659	0.567873984634282	1	0.730191637789951	0.986727504550798	0.414695018027006	-0.104888621331298	0.325206848583825	0.679770817746258	0.519583639358304
chr1	22913722	22913921	200	+	utr3	EPHB2	0.902075084272251	0.987633961620967	0.971087707593446	1	0.975249396926112	0.986727504550798	-0.402774834472762	-0.104888621331298	0.325206848583825	0.679770817746258	-0.297886213141465
chr1	22914021	22914121	101	+	utr3	EPHB2	0.327073914928789	NA	0.266578568303192	1	0.400064753345925	0.986727504550798	0.0964442535827023	-0.104888621331298	0.325206848583825	0.679770817746258	0.201332874914
chr1	22914370	22914819	450	+	utr3	EPHB2	0.459194632489615	0.891390606828923	0.488000221371232	1	0.593396427509824	0.986727504550798	-0.23314944389718	-0.104888621331298	0.325206848583825	0.679770817746258	-0.128260822565883
chr1	23083539	23083639	101	+	utr3	KDM1A	0.823995665339221	0.979548504643642	0.702882250362039	1	0.691160631235472	0.986727504550798	-0.102524035177385	-0.0743308569634586	0.292886657142768	0.649554394244357	-0.0281931782139261
chr1	23751218	23752016	799	+	exon	TCEB3	0.425437258375726	0.878309731836004	0.544912316242967	1	0.593896404917852	0.986727504550798	-0.202936999083084	-0.117678003382376	0.201598466720502	0.547454075289511	-0.0852589957007074
chr1	23759514	23759763	250	+	utr3	TCEB3	0.220584474302055	0.798367598847988	0.163867061785134	1	0.211307378833422	0.986727504550798	-0.0573461163187919	-0.117678003382376	0.201598466720502	0.547454075289511	0.0603318870635843
chr1	23959158	23959910	753	+	utr5	PNRC2	0.967234981082914	NA	0.976969638744811	1	0.964937825968396	0.986727504550798	0.268789893230485	-0.130390810688298	0.399302386756257	0.738779398391096	0.399180703918784
chr1	23961589	23961688	100	+	exon	PNRC2	0.374588595583938	NA	0.255308134881414	1	0.201191188423123	0.986727504550798	-0.0882091205976861	-0.130390810688298	0.399302386756257	0.738779398391096	0.0421816900906121
chr1	24319372	24319472	101	+	utr5	GRHL3	0.356671466208233	NA	0.353921454300049	1	0.468824881495418	0.986727504550798	0.173753658139049	0.465299148591287	0.00539393270286858	0.0561078337572039	-0.291545490452238
chr1	24354619	24354768	150	+	utr3	GRHL3	0.240357834501076	NA	0.163863053040996	1	0.217337618487008	0.986727504550798	0.86521975904817	0.465299148591287	0.00539393270286858	0.0561078337572039	0.399920610456883
chr1	24354868	24355068	201	+	utr3	GRHL3	0.591176495868978	NA	0.567381954412	1	0.666269792570228	0.986727504550798	0.137436380011743	0.465299148591287	0.00539393270286858	0.0561078337572039	-0.327862768579545
chr1	24469145	24469294	150	+	utr3	NIPAL3	0.872295880071688	NA	0.867112561144043	1	0.909918012275032	0.986727504550798	-0.0467552585427291	-0.217834739019266	0.360641753350189	0.708909157140628	0.171079480476537
chr1	24669270	24669370	101	+	exon	SRRM1	0.304347513761691	0.834237309369604	0.267871949304316	1	0.417240272725965	0.986727504550798	0.0762074184648562	0.0173732251951398	0.795252982893932	0.941039175376794	0.0588341932697164
chr1	24745407	24745607	201	+	utr5	CLIC4	0.754136858161509	0.964763960520679	0.644916788847946	1	0.79301631894939	0.986727504550798	0.317362784014736	0.0347376343028283	0.698166095967711	0.902818998801124	0.282625149711907
chr1	25338362	25338463	102	+	utr5	TMEM50A	0.0945536244789708	NA	0.082737035340459	1	0.123622722513821	0.986727504550798	-0.156212177754555	-0.0262227755498948	0.873004468744055	0.965726180934837	-0.12998940220466
chr1	25361422	25361669	248	+	utr3	TMEM50A	0.802763598850563	NA	0.696338741738439	1	0.717620457959577	0.986727504550798	-0.0199782130332112	-0.0262227755498948	0.873004468744055	0.965726180934837	0.00624456251668364
chr1	25361818	25362114	297	+	utr3	TMEM50A	0.302617182371635	NA	0.27063476391448	1	0.332056146293716	0.986727504550798	-0.252212667271366	-0.0262227755498948	0.873004468744055	0.965726180934837	-0.225989891721471
chr1	25458443	25458542	100	+	exon	TMEM57	0.181293845932993	NA	0.147087130790025	1	0.205242001356894	0.986727504550798	-0.425097252045696	-0.148639983731156	0.244948689408714	0.598604200477168	-0.27645726831454
chr1	25458642	25458890	249	+	exon	TMEM57	0.316704505793368	NA	0.327831938494896	1	0.432829801908462	0.986727504550798	-0.172493912104058	-0.148639983731156	0.244948689408714	0.598604200477168	-0.023853928372902
chr1	25498369	25498469	101	+	utr3	TMEM57	0.734139597526416	NA	0.632808179345615	1	0.646949040823031	0.986727504550798	-0.0556197849968437	-0.148639983731156	0.244948689408714	0.598604200477168	0.0930201987343125
chr1	25498966	25499115	150	+	utr3	TMEM57	0.640452611309515	NA	0.647176306945275	1	0.768372347136779	0.986727504550798	-0.3479045437434	-0.148639983731156	0.244948689408714	0.598604200477168	-0.199264560012244
chr1	25566887	25567637	751	+	utr3	LDLRAP1	0.407826479612581	0.875413819649263	0.357387042755106	1	0.457649443126241	0.986727504550798	0.46495813326431	0.477987211035361	2.51450153824886e-05	0.000657042452865764	-0.0130290777710516
chr1	25617618	25617817	200	+	utr5	MAN1C1	0.73146093260457	0.960077667506383	0.772587307923736	1	0.771646509423943	0.986727504550798	0.452877422471883	0.79266165968904	5.51991397996707e-09	2.973028888219e-07	-0.339784237217157
chr1	25618116	25618216	101	+	utr5	MAN1C1	0.868038656859895	NA	0.875390334976422	1	0.943775227976052	0.986727504550798	1.29755557609208	0.79266165968904	5.51991397996707e-09	2.973028888219e-07	0.504893916403041
chr1	25783764	25784063	300	+	utr3	MAN1C1	0.405503525061807	NA	0.396471037444944	1	0.426203193100014	0.986727504550798	0.352904692825488	0.79266165968904	5.51991397996707e-09	2.973028888219e-07	-0.439756966863552
chr1	25815739	25816037	299	+	utr3	SEPN1	0.083330662825651	0.687390491493214	0.0308196463127328	1	0.0734519440718972	0.986727504550798	0.151147022256361	-0.272565496323894	0.00159762880238015	0.0219439364276364	0.423712518580255
chr1	25832147	25832395	249	+	utr3	MTFR1L	0.994295507457748	NA	0.937096102727533	1	0.932182890222903	0.986727504550798	0.0139575512672212	-0.147037102595105	0.278408860948953	0.635920536247646	0.160994653862326
chr1	26022267	26022716	450	+	utr5	EXTL1	0.0531365082433067	NA	0.0248351097257381	1	0.0369807291762235	0.952910707496432	-0.422015453390922	-0.787757162267831	0.0020292968741669	0.026494155797427	0.365741708876909
chr1	26023015	26023264	250	+	exon	EXTL1	0.184865175976841	NA	0.140293108039409	1	0.279518964072941	0.986727504550798	-0.200976841552755	-0.787757162267831	0.0020292968741669	0.026494155797427	0.586780320715075
chr1	26122055	26122554	500	+	exon	PDIK1L	0.518310360100184	NA	0.54973287756558	1	0.633654899155445	0.986727504550798	-0.901095212129068	-0.737915712849296	0.0305903029260421	0.187874087850965	-0.163179499279772
chr1	26170729	26170873	145	+	utr3	ZNF593	0.801462981347236	0.97656341193499	0.87448572012658	1	0.973335103870597	0.986727504550798	0.238689718491162	0.0799551193344143	0.931886895782772	NA	0.158734599156748
chr1	26255224	26255373	150	+	exon	CEP85	0.0743656562386286	0.674308903985114	0.042873233066122	1	0.0700511577735797	0.986727504550798	-0.0366184301827844	-0.277533876674313	0.00608076509537323	0.0612185582408311	0.240915446491529
chr1	26255572	26255821	250	+	exon	CEP85	0.990948512205762	0.997299139318304	0.953758937032107	1	0.976395203520204	0.986727504550798	-0.0769663183326449	-0.277533876674313	0.00608076509537323	0.0612185582408311	0.200567558341669
chr1	26277198	26277297	100	+	utr3	CEP85	0.235692302744849	0.802096160231002	0.239686630978683	1	0.315811772119301	0.986727504550798	-0.42501960066332	-0.277533876674313	0.00608076509537323	0.0612185582408311	-0.147485723989007
chr1	26281175	26281274	100	+	utr3	SH3BGRL3	0.0858501137700964	0.691844097127684	0.0537320345934425	1	0.0979248637415676	0.986727504550798	-0.113495792103502	-0.323472323745522	0.0143249429154715	0.111951581194116	0.20997653164202
chr1	26432382	26432632	251	+	utr5	DHDDS	0.374056893544152	0.864199011839607	0.304263195185819	1	0.35945342398601	0.986727504550798	-0.035630313563497	-0.126496951114719	0.180634826117039	0.517692798275856	0.0908666375512222
chr1	26467382	26469146	1765	+	utr3	DHDDS	0.777312105592611	0.971696575564342	0.69710600377531	1	0.826704826118844	0.986727504550798	0.0332722581559133	-0.126496951114719	0.180634826117039	0.517692798275856	0.159769209270633
chr1	26469695	26469795	101	+	utr3	DHDDS	0.90076932118904	NA	0.839621562814855	1	0.904695635780558	0.986727504550798	-0.0299560124090998	-0.126496951114719	0.180634826117039	0.517692798275856	0.0965409387056194
chr1	26471044	26471144	101	+	utr3	DHDDS	0.204351675580871	NA	0.139531665803911	1	0.15859472277274	0.986727504550798	0.20600172958577	-0.126496951114719	0.180634826117039	0.517692798275856	0.332498680700489
chr1	26574282	26574631	350	+	utr3	RPS6KA1	0.34585003368431	0.848893305819585	0.271025937216439	1	0.337373527080021	0.986727504550798	-0.194542440384094	-0.266622806935554	0.0063278315194021	0.0629173086595449	0.0720803665514597
chr1	26574880	26574980	101	+	utr3	RPS6KA1	0.231055872454063	NA	0.15726525149213	1	0.173912506570446	0.986727504550798	-0.0731216012890212	-0.266622806935554	0.0063278315194021	0.0629173086595449	0.193501205646532
chr1	26696049	26697097	1049	+	utr5	ARID1A	0.0210434476794872	0.53895611170532	0.0161673301514411	1	0.0388409468157486	0.956341195317823	0.16063503718609	-0.126847900699	0.0247761018067013	0.163044048622361	0.28748293788509
chr1	26697247	26697397	151	+	exon	ARID1A	0.480710537612966	0.900248113529375	0.379926972321054	1	0.502854675650971	0.986727504550798	0.0693803789436505	-0.126847900699	0.0247761018067013	0.163044048622361	0.196228279642651
chr1	26731237	26731487	251	+	exon	ARID1A	0.782917474496765	0.972762223506452	0.64928558839816	1	0.629952849100539	0.986727504550798	0.134292159674796	-0.126847900699	0.0247761018067013	0.163044048622361	0.261140060373797
chr1	26774706	26774806	101	+	exon	ARID1A	0.634320640652386	0.936958824624514	0.738695071379447	1	0.725796535899966	0.986727504550798	-0.079454407800515	-0.126847900699	0.0247761018067013	0.163044048622361	0.047393492898485
chr1	26779159	26779658	500	+	utr3	ARID1A	0.863058194639688	0.983532893076591	0.742163240847495	1	0.83484214154735	0.986727504550798	-0.06399100523556	-0.126847900699	0.0247761018067013	0.163044048622361	0.0628568954634401
chr1	26779758	26781006	1249	+	utr3	ARID1A	0.28628402727353	0.827512682370932	0.284476869191997	1	0.285388140799482	0.986727504550798	-0.0677373577017189	-0.126847900699	0.0247761018067013	0.163044048622361	0.0591105429972811
chr1	26787671	26787770	100	+	utr5	PIGV	0.42014532643998	NA	0.323107981000513	1	0.416068547682664	0.986727504550798	0.102007504387961	-0.308828938187838	0.154555486847086	0.480278900590929	0.410836442575799
chr1	26794280	26794380	101	+	exon	PIGV	0.772814544868416	NA	0.750539957980116	1	0.84862612925561	0.986727504550798	-0.495244993949379	-0.308828938187838	0.154555486847086	0.480278900590929	-0.186416055761541
chr1	26795026	26795175	150	+	utr3	PIGV	0.347327015305376	NA	0.306739849872289	1	0.396625583453244	0.986727504550798	-0.357666653236678	-0.308828938187838	0.154555486847086	0.480278900590929	-0.04883771504884
chr1	26797602	26797951	350	+	utr3	PIGV	0.33449062210141	NA	0.33796807569166	1	0.456961279840196	0.986727504550798	-0.535284139002716	-0.308828938187838	0.154555486847086	0.480278900590929	-0.226455200814878
chr1	26853862	26854062	201	+	utr3	ZDHHC18	0.439983823481811	0.883967328908356	0.460228882076717	1	0.53473729663683	0.986727504550798	-0.139660976047798	-0.136000293381393	0.178378630819122	0.514589763912754	-0.00366068266640532
chr1	26863333	26863431	99	+	exon	SFN	0.37607177669433	NA	0.31247219490774	1	0.387041779847295	0.986727504550798	0.829339823407416	0.392965265116497	0.219472473627124	0.568738178957426	0.436374558290919
chr1	26863627	26863920	294	+	exon	SFN	0.0381075160988414	NA	0.0182607154278932	1	0.0463712349455644	0.960473215531847	0.386935460484085	0.392965265116497	0.219472473627124	0.568738178957426	-0.00602980463241215
chr1	26864164	26864359	196	+	utr3	SFN	0.618169752421297	NA	0.590539574548248	1	0.653869981334041	0.986727504550798	0.450446515888085	0.392965265116497	0.219472473627124	0.568738178957426	0.0574812507715874
chr1	26999910	27000059	150	+	utr3	TRNP1	0.454779693425818	NA	0.457785765158408	1	0.520613555586018	0.986727504550798	-0.325009373875201	-0.107028037312855	0.450619888411582	0.773822691039773	-0.217981336562347
chr1	27350204	27350304	101	+	exon	SYTL1	0.632266543858119	NA	0.609715628748683	1	0.558673235988254	0.986727504550798	0.488627909359674	0.0511821220656158	0.700912179015858	0.90486733718651	0.437445787294058
chr1	27350503	27350902	400	+	exon	SYTL1	0.533843870045966	0.913859235369851	0.45014723684812	1	0.481167993109703	0.986727504550798	0.40522386412316	0.0511821220656158	0.700912179015858	0.90486733718651	0.354041742057545
chr1	27351002	27351151	150	+	exon	SYTL1	0.194291855513027	NA	0.131556593416222	1	0.228049523661167	0.986727504550798	0.75350977444165	0.0511821220656158	0.700912179015858	0.90486733718651	0.702327652376034
chr1	27394192	27394339	148	+	exon	GPR3	0.752775421987167	NA	0.690682090945578	1	0.778751291585332	0.986727504550798	-0.265734529216831	-0.346637881004284	0.0765887329101458	0.329157291115258	0.0809033517874534
chr1	27830827	27830926	100	+	utr5	PPP1R8	0.570280408958415	NA	0.589840091011459	1	0.684061805225092	0.986727504550798	-0.0160084921936858	-0.144699727928349	0.249484987230705	0.60350735290036	0.128691235734664
chr1	27850143	27850391	249	+	exon	PPP1R8	0.29119593005877	0.829530247823025	0.340224209495131	1	0.421767842269299	0.986727504550798	-0.195454714402424	-0.144699727928349	0.249484987230705	0.60350735290036	-0.0507549864740748
chr1	27882588	27882886	299	+	exon	THEMIS2	0.116096807226712	0.715580906559077	0.0791966106270619	1	0.150325042329172	0.986727504550798	-0.157388046032375	-0.317289939709755	0.045223985574249	0.240572842889366	0.15990189367738
chr1	27885940	27886188	249	+	utr3	THEMIS2	0.655547222867718	0.942336371721212	0.69088391063401	1	0.759217616612422	0.986727504550798	-0.336781410879489	-0.317289939709755	0.045223985574249	0.240572842889366	-0.0194914711697339
chr1	27886337	27886536	200	+	utr3	THEMIS2	0.863950277341867	0.983532893076591	0.910066363258344	1	0.9126688631588	0.986727504550798	-0.492119082983646	-0.317289939709755	0.045223985574249	0.240572842889366	-0.17482914327389
chr1	27958910	27959058	149	+	utr3	SMPDL3B	0.376826418928332	NA	0.293876353979851	1	0.371359960218385	0.986727504550798	-0.099361389011572	-0.196964304520649	0.402864474736441	0.741951780109761	0.0976029155090775
chr1	27966750	27966949	200	+	exon	XKR8	0.675928801634579	NA	0.695816251949082	1	0.750941641345139	0.986727504550798	-0.224055689148197	-0.0869026992044088	0.585370707839711	0.851492099899721	-0.137152989943788
chr1	27967199	27967597	399	+	utr3	XKR8	0.826862160842435	0.979548504643642	0.866905351488242	1	0.797440177848391	0.986727504550798	-0.201982518752494	-0.0869026992044088	0.585370707839711	0.851492099899721	-0.115079819548085
chr1	28280814	28281160	347	+	utr3	SESN2	0.519267905552971	NA	0.502186235923794	1	0.566414484841309	0.986727504550798	-0.500042411082454	-0.466643017555654	0.0019365464504823	0.0254525468767154	-0.0333993935267999
chr1	28334540	28334933	394	+	exon	MED18	0.595693041958737	0.927582665565661	0.617764443207549	1	0.663651483359042	0.986727504550798	-0.358227349232467	-0.328774020078691	0.357116260348402	0.705657043983823	-0.0294533291537757
chr1	28369731	28407415	37685	+	utr5	PHACTR4	0.727595082896731	0.959011299212864	0.6055149753188	1	0.541007726810705	0.986727504550798	0.481524441720214	0.0410188288717523	0.73800663264307	0.920279077384278	0.440505612848462
chr1	28466435	28466734	300	+	utr3	PHACTR4	0.779170527457552	0.971797291959522	0.693055232567725	1	0.709708494139761	0.986727504550798	0.183698580613417	0.0410188288717523	0.73800663264307	0.920279077384278	0.142679751741664
chr1	28473743	28473992	250	+	utr3	PHACTR4	0.215312457500263	0.79435987025213	0.205578176650211	1	0.249101490966371	0.986727504550798	0.0257954037053192	0.0410188288717523	0.73800663264307	0.920279077384278	-0.0152234251664331
chr1	28496634	28496733	100	+	utr3	PHACTR4	0.91062201419737	NA	0.841547376174003	1	0.905551696799572	0.986727504550798	0.211995767881285	0.0410188288717523	0.73800663264307	0.920279077384278	0.170976939009533
chr1	28496833	28496933	101	+	utr3	PHACTR4	0.169993595777218	NA	0.110398551015328	1	0.14142277858465	0.986727504550798	0.323708009504174	0.0410188288717523	0.73800663264307	0.920279077384278	0.282689180632422
chr1	28537954	28538204	251	+	utr3	RCC1	0.284717827036139	0.827050091203247	0.211240579524045	1	0.230974122626709	0.986727504550798	-0.0164853689183195	-0.0477842148209866	0.626077975630667	0.872326997156723	0.0312988459026671
chr1	28538503	28538602	100	+	utr3	RCC1	0.946449150650938	0.993589626672322	0.874257081508833	1	0.896241759130839	0.986727504550798	0.0214898582164942	-0.0477842148209866	0.626077975630667	0.872326997156723	0.0692740730374808
chr1	28593908	28594304	397	+	utr3	RAB42	0.646631799453467	NA	0.582958642897616	1	0.609732549591852	0.986727504550798	-0.149350631958327	-0.413638487359422	0.354202096104066	0.702698617206456	0.264287855401095
chr1	28594898	28595047	150	+	utr3	RAB42	0.712185437038329	NA	0.645662310967917	1	0.817716607724088	0.986727504550798	0.461284983904592	-0.413638487359422	0.354202096104066	0.702698617206456	0.874923471264014
chr1	28595245	28595393	149	+	utr3	RAB42	0.989621523333905	NA	0.893959938522165	1	0.901098043154011	0.986727504550798	-0.629047802706899	-0.413638487359422	0.354202096104066	0.702698617206456	-0.215409315347477
chr1	28714087	28714485	399	+	exon	GMEB1	0.116138942182988	0.715580906559077	0.0745340086597218	1	0.164942026735666	0.986727504550798	0.336751798475281	-0.13607825002172	0.428203577312426	0.759491531220907	0.472830048497001
chr1	28714584	28714832	249	+	utr3	GMEB1	0.20656260764768	NA	0.160714231488048	1	0.260547546046518	0.986727504550798	0.153602737957696	-0.13607825002172	0.428203577312426	0.759491531220907	0.289680987979417
chr1	28715081	28715329	249	+	utr3	GMEB1	0.602515025973851	NA	0.599000872297831	1	0.69267115757934	0.986727504550798	-0.216472480850114	-0.13607825002172	0.428203577312426	0.759491531220907	-0.0803942308283931
chr1	28742706	28742855	150	+	exon	YTHDF2	0.979983871956576	0.996597826039447	0.879020451788329	1	0.814769596572036	0.986727504550798	-0.118085434991428	-0.0673309163156446	0.404036231224639	0.742955265945617	-0.0507545186757836
chr1	28743349	28743893	545	+	exon	YTHDF2	0.859927521777637	0.982857491834211	0.983656280781877	1	0.903833426148119	0.986727504550798	-0.0827961900663225	-0.0673309163156446	0.404036231224639	0.742955265945617	-0.0154652737506779
chr1	28862922	28863222	301	+	exon	OPRD1	0.833353411680065	NA	0.863511883312261	1	0.934973720543275	0.986727504550798	1.18883639921575	0.854602695408491	2.42701921303803e-06	8.02088603607594e-05	0.334233703807261
chr1	28863322	28864022	701	+	utr3	OPRD1	0.599343294064269	NA	0.54404899939724	1	0.687751789828435	0.986727504550798	1.06136337873751	0.854602695408491	2.42701921303803e-06	8.02088603607594e-05	0.206760683329019
chr1	28887141	28893771	6631	+	utr5	EPB41	0.346405566341281	0.848942594308663	0.368467844311714	1	0.400246962612097	0.986727504550798	0.276537810279043	-0.0215702738547153	0.79478400531697	0.940902647778728	0.298108084133758
chr1	28914612	28987773	73162	+	utr5	EPB41	0.148657359934835	0.736898192271914	0.228232996661194	1	0.278834730854224	0.986727504550798	-0.0227029983776841	-0.0215702738547153	0.79478400531697	0.940902647778728	-0.00113272452296878
chr1	29119347	29119497	151	+	utr3	EPB41	0.727775600854251	0.959143307883777	0.61390491518178	1	0.604043235644444	0.986727504550798	-0.272104057862676	-0.0215702738547153	0.79478400531697	0.940902647778728	-0.250533784007961
chr1	30719001	30719100	100	+	exon	MATN1-AS1	0.362320311107829	NA	0.236850689134101	1	0.299300488953125	0.986727504550798	0.265062988024007	0.0942095802438743	0.873506540595665	NA	0.170853407780133
chr1	30721498	30721647	150	+	exon	MATN1-AS1	0.0125427655882155	NA	0.00300388270109025	1	0.0551135932021673	0.981555011247038	-1.15796105694374	0.0942095802438743	0.873506540595665	NA	-1.25217063718761
chr1	31297031	31297130	100	+	utr5	ZCCHC17	0.962697035069361	NA	0.988585926454216	1	0.959421146143276	0.986727504550798	-0.190517701868607	-0.261585208420251	0.106479134081716	0.395157798920373	0.0710675065516439
chr1	31364067	31364215	149	+	utr3	ZCCHC17	0.26396641854585	0.81875419971145	0.184436358510968	1	0.215222322565885	0.986727504550798	-0.349523620763233	-0.261585208420251	0.106479134081716	0.395157798920373	-0.0879384123429818
chr1	31587238	31587337	100	+	utr3	TINAGL1	0.335875189900489	NA	0.261741314030371	1	0.355867476354399	0.986727504550798	0.877663403125193	0.162942600547972	0.409648821303046	0.747516033657889	0.714720802577221
chr1	31644790	31649084	4295	+	exon	RP11-73M7.6	0.372255151728715	NA	0.336460545773319	1	0.399491612636457	0.986727504550798	0.117821825788132	0.135565117123222	0.737590810576972	0.920179599552044	-0.0177432913350905
chr1	32072975	32073073	99	+	utr5	TMEM39B	0.479973608329118	NA	0.352703844425738	1	0.381582302312243	0.986727504550798	0.368072510139043	-0.200767251149479	0.159498313598482	0.487358889417526	0.568839761288523
chr1	32102569	32102668	100	+	utr3	TMEM39B	0.701064089627768	NA	0.632304965278747	1	0.71192928321632	0.986727504550798	-0.111933337169511	-0.200767251149479	0.159498313598482	0.487358889417526	0.0888339139799681
chr1	32170876	32171183	308	+	utr3	KPNA6	0.123050581400848	0.722329197948901	0.0759041599181812	1	0.120634469279806	0.986727504550798	0.103546465904521	-0.154168988444173	0.067464257475005	0.305168155122938	0.257715454348694
chr1	32179736	32180172	437	+	utr5	TXLNA	0.670068323391191	0.946947141138019	0.733356272615918	1	0.828822620168338	0.986727504550798	0.173882983389632	-0.0445112715362362	0.529518106153453	0.823150243443192	0.218394254925869
chr1	32181295	32181394	100	+	exon	TXLNA	0.246080450847506	0.807885278231751	0.196978915976617	1	0.221203156183227	0.986727504550798	0.0759517696741671	-0.0445112715362362	0.529518106153453	0.823150243443192	0.120463041210403
chr1	32194917	32195164	248	+	exon	TXLNA	0.610482530029971	0.930746579521563	0.737076600751786	1	0.768890102282699	0.986727504550798	0.0330140204027747	-0.0445112715362362	0.529518106153453	0.823150243443192	0.0775252919390109
chr1	32207498	32208142	645	+	utr3	IQCC	0.00134242201123863	0.285693611699925	0.000851658664312422	1	0.00413456110940279	0.701572354879029	-0.393166189860332	0.18089466525378	0.355886683657286	0.704754056585347	-0.574060855114113
chr1	32222450	32222598	149	+	exon	EIF3I	0.0890336006209779	0.693215012057967	0.0898650245196318	1	0.164491090954003	0.986727504550798	-0.325553753803295	-0.167990408646519	0.133766080526541	0.44561615615127	-0.157563345156776
chr1	32247479	32247676	198	+	exon	FAM167B	0.815821137605547	NA	0.743197533394043	1	0.817957182857731	0.986727504550798	-0.0219551309081275	-0.142058039276251	0.772439307894175	0.933536816304919	0.120102908368124
chr1	32285617	32285866	250	+	utr3	LCK	0.774730525339687	NA	0.736801108535497	1	0.861567364185878	0.986727504550798	0.00873663611737173	-0.11149493761626	0.574635013758104	0.846353124784119	0.120231573733632
chr1	32292136	32302637	10502	+	utr5	HDAC1	0.563705172195547	0.920484502688994	0.478301012034044	1	0.563367134264279	0.986727504550798	0.114569271504761	-0.0766353957808874	0.347512408584422	0.697046248917212	0.191204667285648
chr1	32362519	32362618	100	+	utr5	TSSK3	0.709292513772759	NA	0.609634982078772	1	0.607302050791538	0.986727504550798	0.164152715370834	0.18229161737538	0.755641198234666	NA	-0.0181389020045458
chr1	32470585	32470847	263	+	utr5	ZBTB8B	0.436434282576157	NA	0.379757800373523	1	0.511482751744334	0.986727504550798	-0.54050570046734	-0.216919522878078	0.593225246857586	0.85525544017848	-0.323586177589262
chr1	32471146	32471484	339	+	exon	ZBTB8B	0.717104365808465	NA	0.704320377472117	1	0.785683794156906	0.986727504550798	0.0219436497723345	-0.216919522878078	0.593225246857586	0.85525544017848	0.238863172650412
chr1	32485239	32536169	50931	+	utr3	ZBTB8B	0.801643672589279	0.97656341193499	0.835515833003604	1	0.779082246419986	0.986727504550798	-0.308728043677739	-0.216919522878078	0.593225246857586	0.85525544017848	-0.091808520799661
chr1	32593132	32593282	151	+	utr3	RP1-27O5.3	0.743912192062747	NA	0.747835546004838	1	0.840730513495718	0.986727504550798	-0.0763427651498415	-0.360747716859937	0.917878757896035	NA	0.284404951710095
chr1	32593581	32593699	119	+	utr3	RP1-27O5.3	0.751565859278356	NA	0.683488686576386	1	0.781782938509953	0.986727504550798	0.201436007611046	-0.360747716859937	0.917878757896035	NA	0.562183724470982
chr1	32600093	32600310	218	+	utr3	RP1-27O5.3	0.288642818611588	NA	0.274419061651536	1	0.385216002665775	0.986727504550798	-0.16121518910774	-0.360747716859937	0.917878757896035	NA	0.199532527752196
chr1	32600542	32600642	101	+	utr3	RP1-27O5.3	0.392332423535957	NA	0.258751689827584	1	0.317574430414199	0.986727504550798	0.2135709830773	-0.360747716859937	0.917878757896035	NA	0.574318699937237
chr1	32651242	32651424	183	+	utr5	RBBP4	0.523554103996753	0.911508593983854	0.602927762600562	1	0.668605469955178	0.986727504550798	-0.0550695928933895	-0.0484936316568471	0.551541489744352	0.833606928048528	-0.00657596123654233
chr1	32685962	32686061	100	+	utr3	RBBP4	0.0210317965214966	NA	0.011737777466142	1	0.0252338357498952	0.920684184758127	-0.466228389492476	-0.0484936316568471	0.551541489744352	0.833606928048528	-0.417734757835628
chr1	32771416	32771515	100	+	exon	KIAA1522	0.628040969271833	NA	0.634599684089344	1	0.72778859435555	0.986727504550798	0.0791094436838661	-0.0609440462889281	0.364112985344156	0.71143556755663	0.140053489972794
chr1	32772211	32773032	822	+	utr3	KIAA1522	0.41457173372249	0.877912285659673	0.292052241214142	1	0.391366775530131	0.986727504550798	0.153737271919314	-0.0609440462889281	0.364112985344156	0.71143556755663	0.214681318208243
chr1	32773181	32773280	100	+	utr3	KIAA1522	0.451553263840786	0.890215550323538	0.380778303994328	1	0.457299929411224	0.986727504550798	0.232289451301427	-0.0609440462889281	0.364112985344156	0.71143556755663	0.293233497590355
chr1	32826432	32826831	400	+	exon	S100PBP	0.540820257451518	0.914484940731044	0.57794410230096	1	0.660382573248842	0.986727504550798	-0.000822877942123956	0.119014030218054	0.323715900930304	0.678495134545247	-0.119836908160178
chr1	33299427	33299576	150	+	utr3	ZNF362	0.0776386343933655	0.680213695126378	0.0464686103247933	1	0.0838512356586827	0.986727504550798	0.500667353470654	0.42029935869579	0.00103935213741999	0.0156105621030055	0.0803679947748637
chr1	33479182	33479430	249	+	utr5	ZSCAN20	0.724130044939084	NA	0.715928054532966	1	0.796449680620624	0.986727504550798	-0.0933882672538596	0.175266215714637	0.383065357541748	0.726421421324033	-0.268654482968497
chr1	33479628	33488486	8859	+	exon	ZSCAN20	0.103817283056113	NA	0.0816239007849956	1	0.106838092852215	0.986727504550798	-0.233216748963656	0.175266215714637	0.383065357541748	0.726421421324033	-0.408482964678294
chr1	33491139	33491685	547	+	exon	ZSCAN20	0.106349715569082	NA	0.0851484819638178	1	0.135661145352337	0.986727504550798	-0.124237190862609	0.175266215714637	0.383065357541748	0.726421421324033	-0.299503406577247
chr1	33493375	33493524	150	+	exon	ZSCAN20	0.925312389236962	NA	0.901288449382976	1	0.944508109238757	0.986727504550798	0.0243339584178831	0.175266215714637	0.383065357541748	0.726421421324033	-0.150932257296754
chr1	33494374	33494672	299	+	exon	ZSCAN20	0.018378751312519	NA	0.00841500141415773	1	0.0137551477743959	0.869750032345471	-0.131465336977133	0.175266215714637	0.383065357541748	0.726421421324033	-0.306731552691771
chr1	33494870	33494969	100	+	exon	ZSCAN20	0.375710961070612	NA	0.361722643610001	1	0.495701430637915	0.986727504550798	-0.381840588348087	0.175266215714637	0.383065357541748	0.726421421324033	-0.557106804062725
chr1	33495366	33495465	100	+	exon	ZSCAN20	0.376887922320426	NA	0.311352467567066	1	0.452083456447577	0.986727504550798	-0.0672785395663529	0.175266215714637	0.383065357541748	0.726421421324033	-0.24254475528099
chr1	34167081	34177777	10697	+	utr5	C1orf94	0.050112121182672	NA	0.0290731053668955	1	0.0242502654694839	0.910919472660381	-0.103924757802838	-0.0303908882906991	0.939325149647342	0.985691156750071	-0.0735338695121392
chr1	34197684	34197783	100	+	exon	C1orf94	0.888693547401928	NA	0.933431852145697	1	0.894100064793207	0.986727504550798	-0.424131008074481	-0.0303908882906991	0.939325149647342	0.985691156750071	-0.393740119783782
chr1	34761184	34761433	250	+	utr5	GJB4	0.646056357678687	NA	0.565754296643306	1	0.70234192446988	0.986727504550798	0.51896907451872	0.207597780244015	0.749774992349423	NA	0.311371294274704
chr1	34784878	34784977	100	+	exon	GJB3	0.274044116784644	NA	0.194235852555649	1	0.371081061422697	0.986727504550798	1.11028285253556	0.455296576096187	0.406306304799853	0.745087574275053	0.65498627643937
chr1	34785126	34785971	846	+	utr3	GJB3	0.167671188043308	NA	0.123920702051027	1	0.175968201200177	0.986727504550798	1.60700868283973	0.455296576096187	0.406306304799853	0.745087574275053	1.15171210674354
chr1	35113769	35113968	200	+	exon	ZMYM1	0.118315515175259	NA	0.113370945915082	1	0.183314895115399	0.986727504550798	-0.475710879653366	-0.276121085609275	0.0827872064980448	0.343687832099973	-0.199589794044091
chr1	35115063	35115212	150	+	exon	ZMYM1	0.0260846552580574	NA	0.0238846360812954	1	0.0524838124185788	0.980406479306075	-0.422407165598778	-0.276121085609275	0.0827872064980448	0.343687832099973	-0.146286079989503
chr1	35269017	35295958	26942	+	utr5	ZMYM4	0.709693278699766	0.956001105968221	0.796578495104412	1	0.974698814758125	0.986727504550798	0.138463686454255	-0.186990009135011	0.0477254907892478	0.249344094129119	0.325453695589266
chr1	35359048	35359398	351	+	exon	ZMYM4	0.18989989010892	0.769354696396202	0.175637252726285	1	0.267935450213946	0.986727504550798	-0.393278682198038	-0.186990009135011	0.0477254907892478	0.249344094129119	-0.206288673063026
chr1	35381621	35381721	101	+	exon	ZMYM4	0.204687265947361	0.783245437345867	0.207546684396521	1	0.266636090451561	0.986727504550798	-0.409135283590868	-0.186990009135011	0.0477254907892478	0.249344094129119	-0.222145274455857
chr1	35419559	35419659	101	+	exon	ZMYM4	0.721357588663336	0.957710826216864	0.630062073713616	1	0.629890001876062	0.986727504550798	-0.337146957493282	-0.186990009135011	0.0477254907892478	0.249344094129119	-0.150156948358271
chr1	35419759	35419909	151	+	utr3	ZMYM4	0.904723171487727	NA	0.827608917405603	1	0.862895401721298	0.986727504550798	-0.293015380508895	-0.186990009135011	0.0477254907892478	0.249344094129119	-0.106025371373884
chr1	35420009	35420159	151	+	utr3	ZMYM4	0.818053869987212	0.978205885011259	0.892662872555153	1	0.974831099183639	0.986727504550798	-0.498186704459372	-0.186990009135011	0.0477254907892478	0.249344094129119	-0.311196695324361
chr1	35557821	35558019	199	+	utr5	NCDN	0.105612557345636	0.709051091956681	0.0655703568717045	1	0.0830760426293617	0.986727504550798	0.0398662408063338	-0.153897130573948	0.073934527238029	0.323282001466354	0.193763371380282
chr1	35558218	35558317	100	+	exon	NCDN	0.002942378667461	NA	0.000969995921371082	1	0.000598306425412238	0.377221689615697	0.349554886646957	-0.153897130573948	0.073934527238029	0.323282001466354	0.503452017220905
chr1	35560433	35560632	200	+	exon	NCDN	0.710038923805843	0.956001105968221	0.612490003446035	1	0.604749835373175	0.986727504550798	-0.0139712321978372	-0.153897130573948	0.073934527238029	0.323282001466354	0.139925898376111
chr1	35739438	35743185	3748	+	exon	RP11-435D7.3	0.235634281607616	0.802096160231002	0.20047448120117	1	0.29011083929942	0.986727504550798	-0.334028591135131	0.480396583525725	0.862744082416476	NA	-0.814425174660856
chr1	35855252	35855352	101	+	utr3	AGO4	0.163141412719324	NA	0.103062463417784	1	0.196508271208791	0.986727504550798	0.77861914755226	0.172723164706394	0.269970403353342	0.624951207596125	0.605895982845866
chr1	35855750	35855949	200	+	utr3	AGO4	0.148116217334583	NA	0.0936866496596432	1	0.171199519606724	0.986727504550798	0.416700047952943	0.172723164706394	0.269970403353342	0.624951207596125	0.243976883246549
chr1	35919790	35919939	150	+	utr3	AGO1	0.425299394808557	0.878309731836004	0.360613380217791	1	0.43647132692388	0.986727504550798	1.2416598136347	1.13489634869481	3.73568233565051e-67	3.00056502038294e-64	0.106763464939888
chr1	35930768	35931296	529	+	utr5	AGO3	0.269086684566801	NA	0.178907720173795	1	0.225494394462649	0.986727504550798	0.862292422395041	0.31446770879615	0.00366865083022858	0.0417074802693186	0.547824713598892
chr1	36055685	36055885	201	+	utr3	AGO3	0.584235418441457	NA	0.522174618311879	1	0.645061776134508	0.986727504550798	0.388688398673934	0.31446770879615	0.00366865083022858	0.0417074802693186	0.0742206898777842
chr1	36093197	36093295	99	+	exon	ADPRHL2	0.410648790674689	NA	0.335388159166724	1	0.424960747334561	0.986727504550798	0.0141758851638183	-0.178739674182378	0.213409492304559	0.561613527184391	0.192915559346197
chr1	36093540	36093687	148	+	utr3	ADPRHL2	0.620251048782084	0.932200361417509	0.532026255444008	1	0.627725328168309	0.986727504550798	0.0640560697057067	-0.178739674182378	0.213409492304559	0.561613527184391	0.242795743888085
chr1	36286620	36286720	101	+	exon	THRAP3	0.457608038310479	0.891390606828923	0.370481882229852	1	0.461816590070123	0.986727504550798	-0.0795440187551713	-0.108536661149298	0.0948725068617296	0.370534655326234	0.0289926423941267
chr1	36289257	36289356	100	+	exon	THRAP3	0.435595458727341	0.883274645890726	0.548330583327241	1	0.643188828012334	0.986727504550798	-0.121323856565857	-0.108536661149298	0.0948725068617296	0.370534655326234	-0.0127871954165591
chr1	36303961	36304260	300	+	utr3	THRAP3	0.108852664580074	0.711945617126293	0.140589076181267	1	0.246337746534327	0.986727504550798	-0.0247139570434808	-0.108536661149298	0.0948725068617296	0.370534655326234	0.0838227041058171
chr1	36319773	36320021	249	+	utr3	SH3D21	0.293126027204723	0.830199130206068	0.235077234122906	1	0.37346886750993	0.986727504550798	0.00958594177970919	-0.139324524241539	0.180249225397593	0.517149276284383	0.148910466021249
chr1	36320369	36321407	1039	+	utr3	SH3D21	0.0444033135439573	0.618193883405984	0.041059524111805	1	0.0909627080085871	0.986727504550798	0.200423079376483	-0.139324524241539	0.180249225397593	0.517149276284383	0.339747603618022
chr1	36323833	36324190	358	+	utr3	SH3D21	0.381951104948555	0.868964246580443	0.297799352348768	1	0.424313758948915	0.986727504550798	-0.000583319118014664	-0.139324524241539	0.180249225397593	0.517149276284383	0.138741205123525
chr1	36328029	36328526	498	+	exon	RP11-268J15.5	0.915544736586187	0.987633961620967	0.994256369072777	1	0.98048717411494	0.986981745443926	0.0887561052934589	-0.0813417193285372	0.631182788755714	0.873967234258212	0.170097824621996
chr1	37475579	37475777	199	+	exon	ZC3H12A	0.340697625988222	0.848155782782272	0.359719995468204	1	0.330758198125109	0.986727504550798	1.7726797150151	1.80556917675916	1.28940150958853e-39	4.0373565234133e-37	-0.0328894617440592
chr1	37482994	37483142	149	+	exon	ZC3H12A	0.645122113412273	NA	0.584264658964176	1	0.635907086600812	0.986727504550798	1.8842963392527	1.80556917675916	1.28940150958853e-39	4.0373565234133e-37	0.0787271624935406
chr1	37556968	37557644	677	+	exon	DNALI1	0.118504819200391	NA	0.0773331121463314	1	0.11346734276955	0.986727504550798	-0.0693701077660535	-0.0973413717815754	0.504280248269909	0.807825568747402	0.0279712640155219
chr1	37692517	37692615	99	+	utr5	CDCA8	0.509419226000969	NA	0.410454237655544	1	0.435864812275156	0.986727504550798	-0.0422786155504708	-0.275994141201059	0.0324459954507625	0.194792012923422	0.233715525650588
chr1	37708337	37708485	149	+	utr3	CDCA8	0.278873424443212	0.826449293164206	0.281839826764811	1	0.377129141926412	0.986727504550798	-0.446754872576975	-0.275994141201059	0.0324459954507625	0.194792012923422	-0.170760731375916
chr1	37799802	37800148	347	+	utr3	MANEAL	0.375870669520699	NA	0.318317963410826	1	0.424279623884965	0.986727504550798	-0.00168302324020573	-0.116548867654135	0.745703339099964	0.924137887337006	0.11486584441393
chr1	37800395	37800494	100	+	utr3	MANEAL	0.903241653763268	NA	0.938106282491407	1	0.935873261896774	0.986727504550798	-0.449644359614828	-0.116548867654135	0.745703339099964	0.924137887337006	-0.333095491960692
chr1	37808267	37808416	150	+	utr5	C1orf122	0.0311453265330381	0.565783062666376	0.0128905953639766	1	0.00989245068593599	0.819060408246595	0.246405620070483	0.0576559601301056	0.732601442023137	0.918796373146082	0.188749659940377
chr1	37809058	37809157	100	+	utr3	C1orf122	0.462790204793627	0.891453151345137	0.486048934480278	1	0.585034532010486	0.986727504550798	-0.00671008987918594	0.0576559601301056	0.732601442023137	0.918796373146082	-0.0643660500092916
chr1	39026368	39028837	2470	+	utr5	NDUFS5	0.0571959625785562	0.638422458905796	0.0778067995866297	1	0.186284266783507	0.986727504550798	-0.0280863955908194	-0.0154533519121313	0.904055544586121	0.974521749862783	-0.012633043678688
chr1	39105425	39105525	101	+	utr5	MACF1	0.795496598461642	0.97656341193499	0.789155187295283	1	0.84318972560691	0.986727504550798	0.215443843013498	-0.0522235940708919	0.320997812596803	0.675928167889764	0.26766743708439
chr1	39269122	39269372	251	+	exon	MACF1	0.172400437511446	NA	0.143637609116354	1	0.209864742735853	0.986727504550798	0.23016713755192	-0.0522235940708919	0.320997812596803	0.675928167889764	0.282390731622812
chr1	39331478	39331628	151	+	exon	MACF1	0.540220446821812	NA	0.561538910205085	1	0.659582954260191	0.986727504550798	0.149114818977783	-0.0522235940708919	0.320997812596803	0.675928167889764	0.201338413048675
chr1	39332377	39332577	201	+	exon	MACF1	0.0809729458806422	0.684782963591506	0.0787041006600215	1	0.129651919785014	0.986727504550798	0.0968442963030322	-0.0522235940708919	0.320997812596803	0.675928167889764	0.149067890373924
chr1	39332677	39332827	151	+	exon	MACF1	0.413032365639938	0.877298680176662	0.441708401407353	1	0.564128060315225	0.986727504550798	0.209461586973283	-0.0522235940708919	0.320997812596803	0.675928167889764	0.261685181044175
chr1	39333076	39333326	251	+	exon	MACF1	0.0791186934555702	0.683271784654291	0.0726611153290172	1	0.0859155005897701	0.986727504550798	0.0957058229874379	-0.0522235940708919	0.320997812596803	0.675928167889764	0.14792941705833
chr1	39333776	39333975	200	+	exon	MACF1	0.0260389380317533	0.550135542775409	0.0210714655204352	1	0.0248013669157154	0.920684184758127	0.122981653240343	-0.0522235940708919	0.320997812596803	0.675928167889764	0.175205247311235
chr1	39334625	39334924	300	+	exon	MACF1	0.185024077631988	0.766573241579865	0.189477635463714	1	0.296597261410392	0.986727504550798	0.214723502875922	-0.0522235940708919	0.320997812596803	0.675928167889764	0.266947096946814
chr1	39336173	39336423	251	+	exon	MACF1	0.177265198304312	0.761888144130062	0.166539596271013	1	0.247768724836053	0.986727504550798	0.298688133148727	-0.0522235940708919	0.320997812596803	0.675928167889764	0.350911727219618
chr1	39347079	39349495	2417	+	exon	MACF1	0.495874947616182	0.900666031401703	0.569621654366401	1	0.677470948308083	0.986727504550798	-0.164814683501389	-0.0522235940708919	0.320997812596803	0.675928167889764	-0.112591089430497
chr1	39357483	39357583	101	+	exon	MACF1	0.241248841415615	0.806118399494901	0.335144111288215	1	0.529707891512168	0.986727504550798	-0.120657606016851	-0.0522235940708919	0.320997812596803	0.675928167889764	-0.0684340119459593
chr1	39357682	39357882	201	+	exon	MACF1	0.539516540865303	0.914121323779386	0.638572912694061	1	0.714568904341109	0.986727504550798	-0.0581102772661148	-0.0522235940708919	0.320997812596803	0.675928167889764	-0.00588668319522288
chr1	39385587	39385886	300	+	exon	MACF1	0.97891719554657	0.996597826039447	0.858957840109386	1	0.941862867471091	0.986727504550798	-0.0913872726477013	-0.0522235940708919	0.320997812596803	0.675928167889764	-0.0391636785768094
chr1	39387443	39387543	101	+	exon	MACF1	0.167724237380788	0.756819952037694	0.225754754767125	1	0.306285116288976	0.986727504550798	-0.157320682571026	-0.0522235940708919	0.320997812596803	0.675928167889764	-0.105097088500135
chr1	39387993	39409405	21413	+	utr5	MACF1	0.0291654788645205	0.560302153704438	0.103847823374113	1	0.254239304537717	0.986727504550798	-0.0869303200649305	-0.0522235940708919	0.320997812596803	0.675928167889764	-0.0347067259940386
chr1	39409705	39409955	251	+	utr5	MACF1	0.019636538659718	0.532540393725461	0.0212257142960756	1	0.0553101408332479	0.981555011247038	-0.174938840087989	-0.0522235940708919	0.320997812596803	0.675928167889764	-0.122715246017097
chr1	39410055	39410404	350	+	utr5	MACF1	0.771961600667178	0.970109725167914	0.687471693226043	1	0.850325274962295	0.986727504550798	-0.0525774081740287	-0.0522235940708919	0.320997812596803	0.675928167889764	-0.000353814103136806
chr1	39410854	39410954	101	+	exon	MACF1	0.360746108174829	NA	0.24954357956915	1	0.302266574696257	0.986727504550798	0.00630138833650122	-0.0522235940708919	0.320997812596803	0.675928167889764	0.0585249824073931
chr1	39411253	39412402	1150	+	exon	MACF1	0.317113010771598	0.839842884804035	0.463880035098981	1	0.549252254374203	0.986727504550798	-0.199985996283089	-0.0522235940708919	0.320997812596803	0.675928167889764	-0.147762402212197
chr1	39412552	39412901	350	+	exon	MACF1	0.138615069540101	0.729104962159511	0.191612230193443	1	0.247932687925002	0.986727504550798	-0.156303831504083	-0.0522235940708919	0.320997812596803	0.675928167889764	-0.104080237433191
chr1	39414250	39414450	201	+	exon	MACF1	0.363864484087385	0.859683076585294	0.381651269281949	1	0.467465176131951	0.986727504550798	0.087185541192942	-0.0522235940708919	0.320997812596803	0.675928167889764	0.139409135263834
chr1	39969622	39969820	199	+	utr3	MFSD2A	0.0372585154436171	NA	0.0151838051259232	1	0.0190803902338574	0.886907586556532	-0.03410802538842	-0.0537836731761357	0.758648210380052	0.928980077825814	0.0196756477877157
chr1	40236125	40236325	201	+	exon	RLF	0.554283385368726	NA	0.587429419421186	1	0.714034719457437	0.986727504550798	-0.283934868121249	0.0404817557164101	0.723944119344395	0.915240344608227	-0.324416623837659
chr1	40236574	40236774	201	+	exon	RLF	0.733088418889311	NA	0.617125742978405	1	0.655370082444426	0.986727504550798	0.000116229515464742	0.0404817557164101	0.723944119344395	0.915240344608227	-0.0403655262009454
chr1	40237024	40237124	101	+	exon	RLF	0.649166180137354	NA	0.569733203877919	1	0.628062455625646	0.986727504550798	0.0622928585555452	0.0404817557164101	0.723944119344395	0.915240344608227	0.0218111028391351
chr1	40237524	40237774	251	+	exon	RLF	0.0255528857996558	NA	0.0166512312450982	1	0.0372277485987762	0.952910707496432	-0.401719288216996	0.0404817557164101	0.723944119344395	0.915240344608227	-0.442201043933407
chr1	40239072	40239272	201	+	exon	RLF	0.468152849340889	0.893203940529607	0.492309093307665	1	0.510581967553494	0.986727504550798	-0.495583174077853	0.0404817557164101	0.723944119344395	0.915240344608227	-0.536064929794263
chr1	40239822	40239922	101	+	exon	RLF	0.214309148252952	NA	0.159077884016993	1	0.189350979421353	0.986727504550798	-0.22922113075604	0.0404817557164101	0.723944119344395	0.915240344608227	-0.26970288647245
chr1	40240172	40240521	350	+	utr3	RLF	0.829031314531612	0.979548504643642	0.892578626593547	1	0.935076915101787	0.986727504550798	-0.313688535392113	0.0404817557164101	0.723944119344395	0.915240344608227	-0.354170291108523
chr1	40258157	40258256	100	+	utr5	ZMPSTE24	0.389080885433626	NA	0.300977840121944	1	0.418013288930218	0.986727504550798	0.133729732414876	-0.163785971721873	0.284075415357149	0.640860816132368	0.297515704136749
chr1	40292498	40292696	199	+	utr3	ZMPSTE24	0.53573298650008	NA	0.519313690554002	1	0.560955639480174	0.986727504550798	-0.483627478922967	-0.163785971721873	0.284075415357149	0.640860816132368	-0.319841507201093
chr1	40450152	40450930	779	+	utr5	ZFP69B	0.039575972300364	NA	0.0267560444229067	1	0.0320420389266876	0.938763256424067	0.0757005043990165	0.477906660617411	0.0309949612176087	0.189289558193092	-0.402206156218394
chr1	40462575	40462774	200	+	utr3	ZFP69B	0.0380957370782526	NA	0.0284833121198637	1	0.0500300907791748	0.976965901604959	0.0487127770666582	0.477906660617411	0.0309949612176087	0.189289558193092	-0.429193883550752
chr1	40462923	40463320	398	+	utr3	ZFP69B	0.779260057687567	0.971797291959522	0.826481977354316	1	0.913580818663653	0.986727504550798	0.164181999186939	0.477906660617411	0.0309949612176087	0.189289558193092	-0.313724661430472
chr1	40479055	40479205	151	+	utr5	ZFP69	0.4067405614386	NA	0.324372984859542	1	0.424532000795806	0.986727504550798	0.27400739121009	0.0895190718803475	0.694386069244192	0.901477010034419	0.184488319329742
chr1	40495494	40495943	450	+	exon	ZFP69	0.59798403096678	NA	0.620570784591277	1	0.744209676400557	0.986727504550798	-0.0306253984116216	0.0895190718803475	0.694386069244192	0.901477010034419	-0.120144470291969
chr1	40514662	40515260	599	+	exon	EXO5	0.855859831680925	0.982328737294616	0.928343386250693	1	0.97395548504339	0.986727504550798	-0.31800250848895	0.201195754043669	0.415406364100084	0.751472643458318	-0.519198262532619
chr1	40515359	40515659	301	+	exon	EXO5	0.371048043845881	NA	0.381252244083192	1	0.520575449337246	0.986727504550798	-0.208478526402305	0.201195754043669	0.415406364100084	0.751472643458318	-0.409674280445974
chr1	40531611	40531760	150	+	utr5	ZNF684	0.287613685184455	NA	0.213731392996927	1	0.328458075378505	0.986727504550798	-0.65554434901727	0.40776678643299	0.289749213268758	0.645541119865778	-1.06331113545026
chr1	40546924	40547073	150	+	exon	ZNF684	0.675032167078038	NA	0.677812098884824	1	0.791312190073461	0.986727504550798	-0.213685674412365	0.40776678643299	0.289749213268758	0.645541119865778	-0.621452460845356
chr1	40691698	40692087	390	+	utr5	NFYC	0.459735777292876	0.891390606828923	0.369215550592097	1	0.356974470158969	0.986727504550798	0.261868155334825	-0.174504554791812	0.109964529659684	0.402114948719914	0.436372710126637
chr1	40770854	40771004	151	+	utr3	NFYC	0.901902399342206	0.987633961620967	0.970513627729012	1	0.913489073864801	0.986727504550798	-0.123305182829458	-0.174504554791812	0.109964529659684	0.402114948719914	0.0511993719623539
chr1	40838461	40838660	200	+	utr3	KCNQ4	0.174431533877419	NA	0.148703908745432	1	0.247605705835847	0.986727504550798	0.0412656395010396	-0.434125988374461	0.142291641156181	0.461255620059535	0.4753916278755
chr1	40979683	40980109	427	+	utr5	CTPS1	0.877262336341044	0.985024535219752	0.947651484343345	1	0.976208671963531	0.986727504550798	0.235927634848007	0.0286035043179925	0.720021918292185	0.913953890238411	0.207324130530015
chr1	41011969	41012069	101	+	utr3	CTPS1	0.928104418508688	0.989182684721552	0.82120761566871	1	0.813491168680733	0.986727504550798	-0.18077568263463	0.0286035043179925	0.720021918292185	0.913953890238411	-0.209379186952623
chr1	41361972	41362072	101	+	exon	FOXO6	0.880287934571748	NA	0.908787572960018	1	0.885335124930211	0.986727504550798	0.0278094585196778	0.624330533574568	0.0885594494602517	0.356514985689407	-0.596521075054891
chr1	41381742	41381842	101	+	exon	FOXO6	0.71613793714069	NA	0.711405796357579	1	0.81058367717514	0.986727504550798	0.706542586111539	0.624330533574568	0.0885594494602517	0.356514985689407	0.0822120525369705
chr1	41382541	41382641	101	+	exon	FOXO6	0.42603575260505	NA	0.386798008501393	1	0.496349681700027	0.986727504550798	0.0285582416063784	0.624330533574568	0.0885594494602517	0.356514985689407	-0.59577229196819
chr1	41543812	41544011	200	+	exon	RP11-486B10.4	0.459176714219099	NA	0.445976231232247	1	0.538746530751045	0.986727504550798	1.17789862113883	1.11918165388582	0.00681305814907979	0.0665857425657821	0.0587169672530048
chr1	42414546	42414646	101	+	exon	RIMKLA	0.309485532310786	NA	0.258265382570133	1	0.430336408911753	0.986727504550798	-0.212548621414427	-0.374977318027133	0.380071195888024	0.724836881260317	0.162428696612706
chr1	42415194	42415394	201	+	utr3	RIMKLA	0.67563922496567	NA	0.646835504041136	1	0.79825797870952	0.986727504550798	-0.525223942389068	-0.374977318027133	0.380071195888024	0.724836881260317	-0.150246624361935
chr1	42459931	42460081	151	+	utr3	PPCS	0.81618708031679	NA	0.73687659077382	1	0.773813746492367	0.986727504550798	-0.352999330569396	-0.333640838572796	0.115125013790068	0.412494085484428	-0.0193584919965999
chr1	42658475	42658574	100	+	utr5	PPIH	0.711854482439556	NA	0.642034344208963	1	0.728155419170894	0.986727504550798	-0.107323240970314	-0.129967556199807	0.427495946876053	0.758870003131373	0.022644315229493
chr1	42682476	42682575	100	+	utr5	YBX1	0.0712828274787426	0.666101631869497	0.0446502450870989	1	0.0462833402501271	0.960473215531847	0.0375062470510266	-0.206509966510239	0.00471828610378462	0.0509144961923581	0.244016213561265
chr1	42775239	42789811	14573	+	utr3	RP5-994D16.12	0.977533563653285	0.996597826039447	0.92159518609769	1	0.858771090802606	0.986727504550798	-0.116779901884405	0.165560259168544	0.93900508289018	NA	-0.282340161052949
chr1	42830233	42830482	250	+	utr5	ERMAP	0.0709739932978607	NA	0.0364756150730731	1	0.0597911673670242	0.981555011247038	-0.161249625803236	-0.425835192856592	0.186204165342303	0.52526122316899	0.264585567053356
chr1	42830581	42830780	200	+	utr5	ERMAP	0.279548234129353	NA	0.181010693786744	1	0.236625362943584	0.986727504550798	-0.440462704531672	-0.425835192856592	0.186204165342303	0.52526122316899	-0.0146275116750804
chr1	42842649	42843147	499	+	exon	ERMAP	0.669198066768042	NA	0.671430839938048	1	0.790391956589396	0.986727504550798	-0.348960919011801	-0.425835192856592	0.186204165342303	0.52526122316899	0.076874273844791
chr1	42850988	42851187	200	+	exon	ZNF691	0.435964844383284	0.883274645890726	0.445181184810203	1	0.518771722228148	0.986727504550798	-0.166819750866275	-0.0359623938967744	0.844023708154274	0.956829527763995	-0.1308573569695
chr1	42851584	42851832	249	+	utr3	ZNF691	0.890572824479233	0.987087870413186	0.950762802796388	1	0.976389487216222	0.986727504550798	-0.221200567514567	-0.0359623938967744	0.844023708154274	0.956829527763995	-0.185238173617792
chr1	43172199	43172298	100	+	utr5	CFAP57	0.709749715693841	0.956001105968221	0.612755927740104	1	0.703128778542293	0.986727504550798	0.0136824327447665	0.513882028274765	0.421161869158337	NA	-0.500199595529998
chr1	43273804	43273903	100	+	utr3	TMEM125	0.0165693293225654	NA	0.00367095707015374	1	0.0579293107311806	0.981555011247038	-0.0645823733446634	-0.79764515390535	0.352750685267933	NA	0.733062780560686
chr1	43389932	43403213	13282	+	utr5	SZT2	0.482003193812841	0.900373372899019	0.493231777540866	1	0.642823560979186	0.986727504550798	0.000875124053974213	-0.202509817344751	0.0103263164731964	0.0902831852938146	0.203384941398725
chr1	43450406	43450706	301	+	utr3	SZT2	0.426528181961983	0.87860094092445	0.37584276860458	1	0.425760141171659	0.986727504550798	-0.0700539206057305	-0.202509817344751	0.0103263164731964	0.0902831852938146	0.13245589673902
chr1	43450855	43451204	350	+	utr3	SZT2	0.396215895196394	0.87236978960333	0.44181858276599	1	0.558149174589629	0.986727504550798	-0.150949125899288	-0.202509817344751	0.0103263164731964	0.0902831852938146	0.051560691445463
chr1	43451503	43451653	151	+	utr3	SZT2	0.485905222192642	NA	0.486023569880649	1	0.590960563677795	0.986727504550798	0.111546955327023	-0.202509817344751	0.0103263164731964	0.0902831852938146	0.314056772671774
chr1	43590976	43591126	151	+	exon	PTPRF	0.509704722194516	0.903526709955251	0.603972804892079	1	0.600173220725547	0.986727504550798	-0.0910031736973061	-0.138313003218812	0.0361190650017281	0.209173544464553	0.047309829521506
chr1	43603852	43604001	150	+	exon	PTPRF	0.194746152902303	0.773733467006985	0.103045734602501	1	0.140730009253203	0.986727504550798	0.14513039529302	-0.138313003218812	0.0361190650017281	0.209173544464553	0.283443398511832
chr1	43650208	43650590	383	+	utr5	KDM4A	0.147522770353387	0.73593083200891	0.104922533329698	1	0.194443380365518	0.986727504550798	-0.0430955703600079	-0.207789958189256	0.00556658813359089	0.0573547959732059	0.164694387829248
chr1	43704521	43704769	249	+	utr3	KDM4A	0.574565362649343	0.922676678835737	0.472016192522065	1	0.463634527705147	0.986727504550798	-0.2004397595017	-0.207789958189256	0.00556658813359089	0.0573547959732059	0.00735019868755504
chr1	43930317	43930416	100	+	utr3	ST3GAL3	0.210431250289777	NA	0.12016384611711	1	0.125947702794087	0.986727504550798	-0.746854871519722	-0.256253381762002	0.220127127357685	0.569715403587261	-0.49060148975772
chr1	43930866	43931115	250	+	utr3	ST3GAL3	0.647376679686721	NA	0.688359012697694	1	0.82590064652661	0.986727504550798	-0.132757892063907	-0.256253381762002	0.220127127357685	0.569715403587261	0.123495489698095
chr1	43936749	43937192	444	+	utr3	ARTN	0.522352062106311	0.910953749997252	0.476145457392602	1	0.498393270654602	0.986727504550798	0.281991332950501	0.229388757485888	0.358111661581796	0.706660418293324	0.0526025754646126
chr1	43946989	43947338	350	+	utr5	IPO13	0.0344560194207415	0.577569736637871	0.0239325507539815	1	0.0627842340413381	0.986727504550798	0.0741033675068286	-0.286712790826125	0.00684311959714696	0.0667178314007438	0.360816158332954
chr1	43949473	43949872	400	+	exon	IPO13	0.558807829861529	0.919817774734609	0.494009627488263	1	0.559712765920719	0.986727504550798	-0.27410125348457	-0.286712790826125	0.00684311959714696	0.0667178314007438	0.0126115373415551
chr1	43950071	43953234	3164	+	exon	IPO13	0.584487374129778	0.925179948307546	0.50563760915727	1	0.567316901915743	0.986727504550798	-0.162728342363338	-0.286712790826125	0.00684311959714696	0.0667178314007438	0.123984448462787
chr1	43990376	43990624	249	+	utr3	B4GALT2	0.995345185174621	0.998128686785621	0.920702995194714	1	0.965360517588483	0.986727504550798	-0.106988530840255	-0.099982108465217	0.363998043475405	0.71128621273161	-0.00700642237503762
chr1	44039995	44040194	200	+	exon	RP5-1198O20.4	0.201317802502122	NA	0.142207153779909	1	0.266754797362095	0.986727504550798	-0.875772286554619	-0.220862555096149	0.756413868696622	NA	-0.654909731458469
chr1	44405244	44405344	101	+	utr5	RNF220	0.616770523860719	NA	0.617988088504926	1	0.743008728571899	0.986727504550798	0.0587503422928971	-0.0486059506780799	0.539530982766445	0.828307141760467	0.107356292970977
chr1	44412032	44412182	151	+	utr5	RNF220	0.10874509497314	0.711945617126293	0.0766597053300405	1	0.123055857648663	0.986727504550798	0.175992027110334	-0.0486059506780799	0.539530982766445	0.828307141760467	0.224597977788414
chr1	44412481	44419308	6828	+	exon	RNF220	0.760248982868317	0.966973937881936	0.661857333727479	1	0.720817169251988	0.986727504550798	-0.0521342969537536	-0.0486059506780799	0.539530982766445	0.828307141760467	-0.00352834627567369
chr1	44632020	44632170	151	+	utr5	RNF220	0.553552157790095	0.917898216639495	0.456912955070759	1	0.531491340668879	0.986727504550798	0.231521180204482	-0.0486059506780799	0.539530982766445	0.828307141760467	0.280127130882561
chr1	44739868	44739968	101	+	utr5	KIF2C	0.892987731579734	NA	0.950924390803126	1	0.950410481876945	0.986727504550798	-0.0742054208959538	-0.270103241353483	0.00327176847792376	0.0383762862610562	0.195897820457529
chr1	44805891	44805990	100	+	utr3	PLK3	0.473031277463011	NA	0.372183992266245	1	0.420039418256268	0.986727504550798	1.37855216913471	0.892509472534252	9.18464546039267e-09	4.68721381865453e-07	0.486042696600463
chr1	45012246	45012946	701	+	utr5	UROD	0.791582027950433	0.97656341193499	0.720653301431365	1	0.804305375814215	0.986727504550798	0.113302898813179	0.0595121103459825	0.600825091795425	0.858445026540217	0.0537907884671961
chr1	45326954	45327152	199	+	utr5	HPDL	0.474487151575636	0.89637812950368	0.402873393312081	1	0.579714612589628	0.986727504550798	0.129055135454229	-0.0938286514225903	0.549412082842087	0.832404764233267	0.222883786876819
chr1	45327744	45327892	149	+	exon	HPDL	0.051735343428025	0.633085837016412	0.0331096598032238	1	0.0542528796727039	0.981555011247038	0.154303812266161	-0.0938286514225903	0.549412082842087	0.832404764233267	0.248132463688751
chr1	45328286	45328385	100	+	utr3	HPDL	0.702551599935945	0.954155014163582	0.720067901719993	1	0.748228447235929	0.986727504550798	0.15858491788584	-0.0938286514225903	0.549412082842087	0.832404764233267	0.25241356930843
chr1	45340218	45340368	151	+	utr5	TOE1	0.55206341498727	NA	0.473557898773402	1	0.545600433215063	0.986727504550798	0.280004984406261	0.017419897583596	0.910114207506388	0.97692803655056	0.262585086822665
chr1	45343128	45343526	399	+	exon	TOE1	0.903387495060606	0.987633961620967	0.999912443840748	1	0.934129548395776	0.986727504550798	0.0349378197471467	0.017419897583596	0.910114207506388	0.97692803655056	0.0175179221635507
chr1	45550840	45550939	100	+	utr5	AKR1A1	0.892575357252688	NA	0.933136279100119	1	0.962138898193822	0.986727504550798	0.131885057299367	-0.16589506192906	0.0849161572988044	0.348144937846896	0.297780119228427
chr1	45584020	45584120	101	+	utr5	NASP	0.0870947730465503	0.692605770066669	0.0669854492416248	1	0.155125586536105	0.986727504550798	0.121822680332211	-0.140200871216267	0.0376085473424545	0.215155838766685	0.262023551548477
chr1	45606531	45606631	101	+	utr3	NASP	0.350424435662048	0.850810851540275	0.293557690583684	1	0.372501998051534	0.986727504550798	-0.313066722722583	-0.140200871216267	0.0376085473424545	0.215155838766685	-0.172865851506316
chr1	45607370	45607569	200	+	utr3	NASP	0.238264217718546	0.804892000699361	0.373370571399863	1	0.508473056833036	0.986727504550798	-0.208026049002407	-0.140200871216267	0.0376085473424545	0.215155838766685	-0.0678251777861405
chr1	45607668	45607817	150	+	utr3	NASP	0.628278682454891	0.934160467808536	0.50715859567825	1	0.67118142677295	0.986727504550798	0.0532227034378419	-0.140200871216267	0.0376085473424545	0.215155838766685	0.193423574654109
chr1	45608066	45608165	100	+	utr3	NASP	0.515902257725067	0.907503110919865	0.643286189108079	1	0.808816055401635	0.986727504550798	-0.15354010650503	-0.140200871216267	0.0376085473424545	0.215155838766685	-0.0133392352887636
chr1	45618606	45618805	200	+	utr3	NASP	0.657605638742897	NA	0.665768065440636	1	0.697832457005997	0.986727504550798	-0.194259690545117	-0.140200871216267	0.0376085473424545	0.215155838766685	-0.0540588193288507
chr1	46034778	46035027	250	+	utr3	MAST2	0.63194843501292	0.935271065362358	0.549309888725775	1	0.631655267462784	0.986727504550798	0.16441709940741	0.116750032624759	0.15009036406614	0.473038607066016	0.0476670667826506
chr1	46035177	46035326	150	+	utr3	MAST2	0.964001039959869	NA	0.97411023744093	1	0.968030850574428	0.986727504550798	0.139534257247902	0.116750032624759	0.15009036406614	0.473038607066016	0.022784224623143
chr1	46035526	46036074	549	+	utr3	MAST2	0.90245254716397	0.987633961620967	0.807596484770224	1	0.879457797069289	0.986727504550798	0.134492881478398	0.116750032624759	0.15009036406614	0.473038607066016	0.0177428488536385
chr1	46219896	46220091	196	+	exon	LURAP1	0.922057968686046	0.988126232941363	0.925960019281795	1	0.938545816590911	0.986727504550798	0.305866233721541	0.301381237027671	0.455435577872089	0.777933300332466	0.00448499669386992
chr1	46344965	46345065	101	+	utr3	NSUN4	0.950513599664254	NA	0.972940867573824	1	0.957864744636987	0.986727504550798	0.267478737572832	0.283173811200522	0.0331720296880368	0.197050580711085	-0.0156950736276897
chr1	46361666	46361915	250	+	utr3	NSUN4	0.0656947277106331	NA	0.0468641734094127	1	0.0719232268264204	0.986727504550798	-0.281649290171998	0.283173811200522	0.0331720296880368	0.197050580711085	-0.56482310137252
chr1	46482295	46482394	100	+	exon	FAAHP1	0.653036784192642	NA	0.572499789743916	1	0.719386503707207	0.986727504550798	0.295061370336064	0.413898431314838	0.321775094174914	0.676548389219222	-0.118837060978774
chr1	46512429	46512529	101	+	utr3	DMBX1	0.0329461942988088	0.574033326943478	0.0193561991556487	1	0.0268264482149009	0.920684184758127	1.5465079104671	0.948165955467429	1.95975997372443e-12	1.58098715085525e-10	0.598341954999667
chr1	47439249	47439348	100	+	exon	FOXD2	0.907066016862592	NA	0.935841684082952	1	0.891765901541672	0.986727504550798	0.555194321850866	0.188396960037239	0.571278812431229	0.844845083321688	0.366797361813626
chr1	47818773	47818968	196	+	exon	RP11-330M19.1	0.34696659361518	NA	0.261174271038599	1	0.303631669037505	0.986727504550798	0.0190932224691947	0.289569394566431	0.433678077127792	0.763315597852056	-0.270476172097237
chr1	51270102	51271325	1224	+	utr3	RNF11	0.209719295356116	0.785378032656178	0.211105792681655	1	0.28994183567828	0.986727504550798	-0.00150070218891554	-0.0671832393167617	0.723753906358434	0.915194445999988	0.0656825371278461
chr1	51729848	51729948	101	+	utr5	OSBPL9	0.340316135319282	NA	0.264507221192628	1	0.318791111600058	0.986727504550798	-0.249936696635474	-0.11578086528872	0.294475739010257	0.651124452719987	-0.134155831346754
chr1	52237661	52237909	249	+	exon	ZFYVE9	0.0746616912867412	0.675270377017405	0.0727958963533023	1	0.135776570831257	0.986727504550798	-0.159291435563519	0.0893266238364885	0.457474719526117	0.779504516558336	-0.248618059400008
chr1	52238207	52238356	150	+	exon	ZFYVE9	0.832230326264263	NA	0.83730277706529	1	0.886869186917533	0.986727504550798	-0.273864678172153	0.0893266238364885	0.457474719526117	0.779504516558336	-0.363191302008642
chr1	52238455	52238803	349	+	exon	ZFYVE9	0.28066343930061	0.826503486288899	0.313798719802078	1	0.406346066308939	0.986727504550798	-0.241412341036543	0.0893266238364885	0.457474719526117	0.779504516558336	-0.330738964873032
chr1	52238952	52239051	100	+	exon	ZFYVE9	0.621346138180092	NA	0.65248945532454	1	0.734980233607559	0.986727504550798	0.0708546692920788	0.0893266238364885	0.457474719526117	0.779504516558336	-0.0184719545444096
chr1	52239200	52239398	199	+	exon	ZFYVE9	0.213792452139119	NA	0.185682004387102	1	0.228107876681339	0.986727504550798	-0.182534855862366	0.0893266238364885	0.457474719526117	0.779504516558336	-0.271861479698854
chr1	52404614	52404713	100	+	utr5	PRPF38A	0.44950811014528	NA	0.363233576637195	1	0.454661147352603	0.986727504550798	0.119260906056376	0.121696635659961	0.316749261068103	0.67356830583932	-0.00243572960358523
chr1	52415360	52416720	1361	+	utr3	PRPF38A	0.0944338776837857	0.699173902081875	0.0850110700118831	1	0.134170089416346	0.986727504550798	-0.0271041408085216	0.121696635659961	0.316749261068103	0.67356830583932	-0.148800776468483
chr1	52417812	52418060	249	+	utr3	PRPF38A	0.167105395213662	0.756427446229216	0.124534605128972	1	0.192445541856841	0.986727504550798	0.0880855540137446	0.121696635659961	0.316749261068103	0.67356830583932	-0.0336110816462167
chr1	52608653	52608753	101	+	utr3	GPX7	0.380069864769134	NA	0.304408310457532	1	0.371247479139716	0.986727504550798	-0.210440600069723	0.29672596456089	0.465494533693195	0.78448695634447	-0.507166564630613
chr1	52771087	52771687	601	+	exon	ZYG11B	0.79332773905644	0.97656341193499	0.872359372456436	1	0.945258937802718	0.986727504550798	-0.368806964852152	-0.287710568739243	0.0478286931892026	0.2496714546418	-0.081096396112909
chr1	52857118	52857268	151	+	exon	ZYG11A	0.56946992198331	NA	0.444339041658263	1	0.432735256945856	0.986727504550798	0.446076852371836	0.198343634497684	0.236710381193336	0.590065169293155	0.247733217874153
chr1	52857417	52860748	3332	+	utr5	ZYG11A	0.582255681823309	0.924984002525991	0.496175007761125	1	0.544748531177685	0.986727504550798	0.378521877559159	0.198343634497684	0.236710381193336	0.590065169293155	0.180178243061475
chr1	52893151	52893301	151	+	utr3	ZYG11A	0.75736375956178	NA	0.765384500531911	1	0.793467584762213	0.986727504550798	0.464304114768404	0.198343634497684	0.236710381193336	0.590065169293155	0.26596048027072
chr1	52894299	52894399	101	+	utr3	ZYG11A	0.17813441392885	NA	0.103855302037246	1	0.116659494383794	0.986727504550798	0.601818129186825	0.198343634497684	0.236710381193336	0.590065169293155	0.403474494689141
chr1	53014945	53027970	13026	+	utr3	SCP2	0.737804377978775	NA	0.630428316848281	1	0.623432405047405	0.986727504550798	-0.0391966686055085	-0.315038156971802	0.127849603160328	0.435291848283063	0.275841488366293
chr1	53210076	53210425	350	+	utr3	CPT2	0.41944183005629	0.878309731836004	0.354225043038796	1	0.467462828287198	0.986727504550798	-0.212162656142173	-0.136614068227313	0.375018338111434	0.721450461134086	-0.0755485879148607
chr1	53210524	53210723	200	+	utr3	CPT2	0.392465128337189	0.87236978960333	0.323917067789939	1	0.407986884663663	0.986727504550798	-0.125704063005844	-0.136614068227313	0.375018338111434	0.721450461134086	0.0109100052214689
chr1	53210873	53211022	150	+	utr3	CPT2	0.793908394643213	NA	0.698150654829698	1	0.713015102200084	0.986727504550798	0.0289567779934649	-0.136614068227313	0.375018338111434	0.721450461134086	0.165570846220778
chr1	53952097	53952195	99	+	exon	LRRC42	0.985190362531015	0.996597826039447	0.957583305359196	1	0.973160432198442	0.986727504550798	-0.34833847732367	-0.357155862417368	0.025229834590704	0.165048145973324	0.00881738509369762
chr1	54096378	54096628	251	+	utr3	TCEANC2	0.554456760895225	NA	0.504207394378447	1	0.634263772444469	0.986727504550798	-0.476066879027478	-0.348365280776678	0.174525815901281	0.509672766829003	-0.1277015982508
chr1	54216217	54216317	101	+	exon	MRPL37	0.371806646574017	NA	0.363868061560785	1	0.387232900840999	0.986727504550798	-0.377549217851646	-0.222112467271276	0.0352918893293517	0.206062693890785	-0.155436750580371
chr1	54220820	54225414	4595	+	utr3	MRPL37	0.981465939377329	0.996597826039447	0.881458996999912	1	0.939114592659333	0.986727504550798	0.280316448329572	-0.222112467271276	0.0352918893293517	0.206062693890785	0.502428915600848
chr1	54609055	54609354	300	+	utr3	ACOT11	0.100124730729394	NA	0.0769590008327238	1	0.121722160416083	0.986727504550798	-0.0542005990106344	0.189818389353797	0.314471375124769	0.671549428782739	-0.244018988364431
chr1	54609603	54609902	300	+	utr3	ACOT11	0.997584995169716	NA	0.99470330507423	1	0.943621961064622	0.986727504550798	-0.25649707087818	0.189818389353797	0.314471375124769	0.671549428782739	-0.446315460231977
chr1	54634707	54634857	151	+	utr3	ACOT11	0.575029203311334	NA	0.499309144896628	1	0.629992512575862	0.986727504550798	0.333136748147206	0.189818389353797	0.314471375124769	0.671549428782739	0.143318358793409
chr1	54653528	54653638	111	+	exon	MROH7-TTC4	0.354961258600397	NA	0.306350652883593	1	0.430347621602298	0.986727504550798	0.517319506843917	0.943818805398042	0.625196319162507	NA	-0.426499298554125
chr1	54653878	54654028	151	+	exon	MROH7-TTC4	0.128764593758945	NA	0.0942311853966365	1	0.192521291445204	0.986727504550798	0.200960652262053	0.943818805398042	0.625196319162507	NA	-0.742858153135989
chr1	54741659	54742258	600	+	utr3	MROH7-TTC4	0.261490081527969	0.816237879233011	0.322017795756201	1	0.389840227804957	0.986727504550798	-0.229616428635323	0.943818805398042	0.625196319162507	NA	-1.17343523403336
chr1	54887066	54887714	649	+	exon	RP11-67L3.4	0.311493912499367	0.838825773154335	0.206913234965787	1	0.224552581319174	0.986727504550798	-0.00262304328799593	0.381632564316064	0.622457868836958	NA	-0.38425560760406
chr1	54888611	54888707	97	+	exon	RP11-67L3.4	0.0661067536080124	NA	0.0307927837331554	1	0.263534013322185	0.986727504550798	-0.0788333761498491	0.381632564316064	0.622457868836958	NA	-0.460465940465913
chr1	54998983	54999082	100	+	utr5	BSND	0.187171137782465	NA	0.1541282703831	1	0.376278869403846	0.986727504550798	-1.11925224154946	-0.466854642747144	0.593083413431967	NA	-0.65239759880232
chr1	55008453	55008602	150	+	exon	BSND	0.776122043966739	NA	0.746078889105053	1	0.817263398009736	0.986727504550798	-0.807909559902624	-0.466854642747144	0.593083413431967	NA	-0.34105491715548
chr1	61088432	61088582	151	+	exon	NFIA	0.998398796455865	NA	0.97841710979585	1	0.868887988835968	0.986727504550798	-0.00207997512691035	-0.278112969679537	0.595698203000779	0.856088571910088	0.276032994552627
chr1	62207633	62210379	2747	+	exon	L1TD1	0.683237049886511	0.950546731677596	0.66696194562825	1	0.947770675199566	0.986727504550798	0.147616916912512	0.295770241458776	0.143343103382524	0.46317757596343	-0.148153324546264
chr1	62210779	62211229	451	+	exon	L1TD1	0.103475256121821	0.709002839039149	0.0664947054131495	1	0.148934527764543	0.986727504550798	0.0461765656589122	0.295770241458776	0.143343103382524	0.46317757596343	-0.249593675799864
chr1	62211378	62211528	151	+	utr3	L1TD1	0.160550392727013	0.749128306152579	0.136219894236796	1	0.225387379905705	0.986727504550798	-0.0297764411742529	0.295770241458776	0.143343103382524	0.46317757596343	-0.325546682633029
chr1	62436984	62437132	149	+	utr5	USP1	0.37222076595727	NA	0.276893351449547	1	0.293652478159043	0.986727504550798	0.0785687590060813	-0.0815304611039359	0.514284256412359	0.813292873905318	0.160099220110017
chr1	62444883	62445131	249	+	exon	USP1	0.096290254418174	0.699583967668512	0.12010061069759	1	0.193251420683091	0.986727504550798	-0.419576378578062	-0.0815304611039359	0.514284256412359	0.813292873905318	-0.338045917474126
chr1	62450268	62450367	100	+	exon	USP1	0.121910189960424	NA	0.0911691556105767	1	0.106008597057882	0.986727504550798	-0.540309717476604	-0.0815304611039359	0.514284256412359	0.813292873905318	-0.458779256372668
chr1	62450515	62450862	348	+	exon	USP1	0.0174380525454377	0.517296401021027	0.0136306684083888	1	0.0320793181421154	0.938763256424067	-0.442969507932917	-0.0815304611039359	0.514284256412359	0.813292873905318	-0.361439046828981
chr1	62816723	62819116	2394	+	exon	ATG4C	0.682971459805355	0.950473924064472	0.723641848460915	1	0.804881426269342	0.986727504550798	-0.301243153780413	0.0241150129740478	0.910143923189037	0.97692803655056	-0.325358166754461
chr1	63323140	63323786	647	+	exon	FOXD3	0.91924742156899	0.988126232941363	0.868386307236319	1	0.914741178505092	0.986727504550798	0.15901671280497	-0.0188811331347353	0.947036976053197	0.98760957570062	0.177897845939706
chr1	63324332	63324778	447	+	utr3	FOXD3	0.715561125761806	NA	0.638233903364853	1	0.714915505882707	0.986727504550798	0.496732205118809	-0.0188811331347353	0.947036976053197	0.98760957570062	0.515613338253544
chr1	63370922	63371072	151	+	utr5	ALG6	0.232377400671078	NA	0.218693866331178	1	0.305332179317541	0.986727504550798	-0.529757360619793	-0.184331135048475	0.435892761819196	0.76524592624231	-0.345426225571318
chr1	63593376	63593725	350	+	utr5	PGM1	0.218168468815174	0.798367598847988	0.150352444386572	1	0.218204184884121	0.986727504550798	0.0678406802866542	-0.245872170795067	0.0192613723420433	0.137070336150581	0.313712851081722
chr1	63659746	63659896	151	+	utr3	PGM1	0.363314645228859	0.859664756631881	0.345858266396858	1	0.351467721994891	0.986727504550798	-0.404247391074904	-0.245872170795067	0.0192613723420433	0.137070336150581	-0.158375220279837
chr1	63774072	63774271	200	+	utr5	ROR1	0.300046136101241	0.833529759930998	0.182745055063569	1	0.279825413525722	0.986727504550798	0.288265421402704	-0.181655983157741	0.0235339015710839	0.157352623099603	0.469921404560445
chr1	64142794	64143142	349	+	utr3	ROR1	0.00918658172732541	NA	0.0070329141794648	1	0.0242558917878148	0.910919472660381	-0.0144355481624853	-0.181655983157741	0.0235339015710839	0.157352623099603	0.167220434995256
chr1	64177470	64178216	747	+	exon	ROR1	0.82457450483237	0.979548504643642	0.725505910520625	1	0.786571276237706	0.986727504550798	-0.289055111368071	-0.181655983157741	0.0235339015710839	0.157352623099603	-0.10739912821033
chr1	64178613	64179260	648	+	utr3	ROR1	0.59696552702885	0.92785562929183	0.732785458759007	1	0.703903598159638	0.986727504550798	-0.350499031292233	-0.181655983157741	0.0235339015710839	0.157352623099603	-0.168843048134492
chr1	64179558	64179658	101	+	utr3	ROR1	0.433404492713356	NA	0.348658615687343	1	0.406891136472069	0.986727504550798	-0.226104323070726	-0.181655983157741	0.0235339015710839	0.157352623099603	-0.0444483399129852
chr1	64691410	64692209	800	+	utr3	CACHD1	0.172863533182359	0.758407862535422	0.169678827736946	1	0.229241221572598	0.986727504550798	-0.122833982979106	-0.145772868029816	0.0272864282214739	0.173831364412477	0.0229388850507102
chr1	64777826	64777975	150	+	exon	RAVER2	0.97673619499175	0.996597826039447	0.91921097086343	1	0.958645178763514	0.986727504550798	-0.152688395880669	-0.102724095718041	0.541899567829619	0.828467555334716	-0.049964300162628
chr1	64831093	64831192	100	+	utr3	RAVER2	0.124385695559079	NA	0.0952984093834125	1	0.153720311949309	0.986727504550798	-0.551024421822371	-0.102724095718041	0.541899567829619	0.828467555334716	-0.44830032610433
chr1	64832934	64833033	100	+	utr3	RAVER2	0.598232276105358	NA	0.517438061681568	1	0.606266832640727	0.986727504550798	-0.19917976382184	-0.102724095718041	0.541899567829619	0.828467555334716	-0.0964556681037992
chr1	65254526	65254625	100	+	utr5	DNAJC6	0.792541190054934	NA	0.714418660831668	1	0.787815039436056	0.986727504550798	0.685279191070703	-0.0686739268569037	0.794098105033355	0.94065395922874	0.753953117927606
chr1	65420687	65421373	687	+	utr5	LEPROT	0.940216454790611	NA	0.901594046642946	1	0.957461975403859	0.986727504550798	-0.166125976856688	-0.303627519238445	0.104224857613228	0.390716318901537	0.137501542381757
chr1	65432367	65432466	100	+	utr3	LEPROT	0.226066513661375	NA	0.159409874140374	1	0.227870073903107	0.986727504550798	0.15386381441612	-0.303627519238445	0.104224857613228	0.390716318901537	0.457491333654565
chr1	65434960	65435060	101	+	utr3	LEPROT	0.587365982896493	NA	0.535111645961994	1	0.649041933550441	0.986727504550798	-0.324217237037289	-0.303627519238445	0.104224857613228	0.390716318901537	-0.0205897177988434
chr1	66332309	66332559	251	+	utr5	PDE4B	0.884184171289358	NA	0.920004653226325	1	0.938118619285695	0.986727504550798	-0.201590381893435	-0.241529857031242	0.309786189056705	0.66631622501264	0.0399394751378075
chr1	66372381	66373080	700	+	utr3	PDE4B	0.0775858024253653	0.680213695126378	0.0534011988815988	1	0.0904448495396299	0.986727504550798	-0.117468151208893	-0.241529857031242	0.309786189056705	0.66631622501264	0.124061705822349
chr1	66984632	66984832	201	+	exon	MIER1	0.238088038834159	0.80475240540518	0.232261355259912	1	0.264871953631937	0.986727504550798	-0.233876655726775	-0.163270507721121	0.296150564300833	0.65294590314977	-0.0706061480056545
chr1	67687747	67687993	247	+	utr3	GADD45A	0.642080767462974	0.9375444232404	0.732748247834505	1	0.771893962130595	0.986727504550798	-0.16468414075521	0.329782304243861	0.0364395705280111	0.210501759204027	-0.494466444999071
chr1	70205732	70221570	15839	+	utr5	SRSF11	0.934579856431511	0.990429177426811	0.971323904312527	1	0.94018338758377	0.986727504550798	0.476683615770465	0.108073988412663	0.123784606425478	0.428236305617196	0.368609627357802
chr1	70250406	70250859	454	+	utr3	SRSF11	0.291163670202634	0.829530247823025	0.400002842804198	1	0.547556400417922	0.986727504550798	-0.0306487782537153	0.108073988412663	0.123784606425478	0.428236305617196	-0.138722766666378
chr1	70354854	70354952	99	+	utr5	HHLA3	0.760756459345283	NA	0.750248859875241	1	0.788996984557765	0.986727504550798	-0.359461051096741	-0.439805194837461	0.13190767842489	0.442502714948506	0.0803441437407202
chr1	70411267	70411366	100	+	utr5	CTH	0.466984964442731	NA	0.362640078230432	1	0.438075228760268	0.986727504550798	0.413133148804827	-0.40255175718883	0.0662166442852303	0.301822424506623	0.815684905993656
chr1	71237263	71237363	101	+	exon	ZRANB2-AS2	0.551775573181038	NA	0.534320104877204	1	0.808352855798668	0.986727504550798	-0.481946842935296	-0.65368739346436	0.365684970523354	NA	0.171740550529064
chr1	74733202	74733301	100	+	utr5	TYW3	0.626719828004468	NA	0.577112197235984	1	0.591720132592325	0.986727504550798	-0.140118792193293	-0.167227781361248	0.480846770474918	0.794913936264307	0.0271089891679549
chr1	75724746	75728416	3671	+	utr5	ACADM	0.893746718281955	0.987087870413186	0.789131059845855	1	0.700180948276806	0.986727504550798	-0.0713583531798875	-0.231490268665898	0.112054477566334	0.406538573951384	0.160131915486011
chr1	75786247	75786869	623	+	utr3	ACADM	0.1034574596791	0.709002839039149	0.106596427411061	1	0.197498949662824	0.986727504550798	-0.106221143881454	-0.231490268665898	0.112054477566334	0.406538573951384	0.125269124784445
chr1	76628712	76629311	600	+	utr3	ST6GALNAC3	0.0390158737699323	NA	0.0249223634719922	1	0.0577276869786025	0.981555011247038	-0.511522835590022	0.0779772090352952	0.760383293636729	0.929488869189946	-0.589500044625317
chr1	76868891	76868990	100	+	exon	ST6GALNAC5	0.859402019523054	NA	0.798234692406387	1	0.851877138521693	0.986727504550798	-0.48308328328197	-0.261746947392044	0.332612601520277	0.686248603649517	-0.221336335889926
chr1	77063035	77063481	447	+	utr3	ST6GALNAC5	0.30743922484164	NA	0.260264631510642	1	0.369481062411231	0.986727504550798	-0.339676108060472	-0.261746947392044	0.332612601520277	0.686248603649517	-0.0779291606684274
chr1	77848255	77848404	150	+	exon	NSRP1P1	0.689664456265372	NA	0.59800360442605	1	0.70978363361807	0.986727504550798	0.112841205436546	-0.034228884849155	0.93587629239126	0.984594274926318	0.147070090285701
chr1	77848653	77848752	100	+	exon	NSRP1P1	0.439891198991815	NA	0.396515212322819	1	0.528995632519794	0.986727504550798	0.130447301587218	-0.034228884849155	0.93587629239126	0.984594274926318	0.164676186436373
chr1	77929394	77929494	101	+	exon	NEXN	0.233059847858783	NA	0.156237684121248	1	0.158930421065402	0.986727504550798	0.403768721831229	0.651108038090122	0.00731523529982072	0.0702764726619282	-0.247339316258892
chr1	77942550	77942749	200	+	exon	NEXN	0.345757511917231	NA	0.308441748288535	1	0.396821835862343	0.986727504550798	0.311161994610821	0.651108038090122	0.00731523529982072	0.0702764726619282	-0.339946043479301
chr1	77979225	77979374	150	+	exon	DNAJB4	0.528074779018302	NA	0.426894894294269	1	0.505885517679807	0.986727504550798	0.216210999476338	0.112345615860112	0.664519151272453	0.889213853192687	0.103865383616226
chr1	78004905	78005004	100	+	utr5	DNAJB4	0.175285853044621	NA	0.112516852463451	1	0.192363625162058	0.986727504550798	-0.292608500679426	0.112345615860112	0.664519151272453	0.889213853192687	-0.404954116539538
chr1	78013181	78013480	300	+	exon	DNAJB4	0.00353675009950314	NA	0.00130738543477545	1	0.00451327023247588	0.713647394247752	-0.267431335540428	0.112345615860112	0.664519151272453	0.889213853192687	-0.379776951400539
chr1	81943019	81943665	647	+	exon	ADGRL2	0.013426387861121	0.483888810456072	0.0312447784742111	1	0.0207323121375999	0.894670723756151	-0.54063098609513	-0.365470725134923	8.30518041653926e-06	0.00024353952859547	-0.175160260960207
chr1	81990448	81990597	150	+	utr3	ADGRL2	0.77947343744688	0.971797291959522	0.888580945789778	1	0.892398783208258	0.986727504550798	-0.504475760208054	-0.365470725134923	8.30518041653926e-06	0.00024353952859547	-0.139005035073131
chr1	81990746	81991293	548	+	utr3	ADGRL2	0.261879471198531	0.816237879233011	0.362289243904698	1	0.340651798834839	0.986727504550798	-0.511129630133555	-0.365470725134923	8.30518041653926e-06	0.00024353952859547	-0.145658904998631
chr1	81991442	81991641	200	+	utr3	ADGRL2	0.367422775770136	0.861023135444054	0.338323308939702	1	0.384855068259858	0.986727504550798	-0.452355635249756	-0.365470725134923	8.30518041653926e-06	0.00024353952859547	-0.0868849101148325
chr1	84078212	84078361	150	+	utr5	PRKACB	0.808880989928338	NA	0.766076389879128	1	0.874540067721462	0.986727504550798	0.195872956587746	-0.11702818809508	0.545630387746312	0.830609411021612	0.312901144682826
chr1	85582980	85583275	296	+	utr3	CYR61	0.74676726181496	0.963288396296491	0.817694947093242	1	0.989028623637432	0.990345884261593	0.936321173237476	0.996377856535766	1.83398008181955e-18	2.352843613301e-16	-0.0600566832982907
chr1	86914698	86914798	101	+	utr5	HS2ST1	0.60285809314026	NA	0.531360744681125	1	0.66824441169603	0.986727504550798	0.162387357492531	-0.0354591506216517	0.832363971372781	0.953109702604549	0.197846508114183
chr1	87104664	87104764	101	+	utr3	HS2ST1	0.930925254957881	NA	0.871355148422719	1	0.907161789085159	0.986727504550798	-0.3874717860626	-0.0354591506216517	0.832363971372781	0.953109702604549	-0.352012635440948
chr1	87328917	87329066	150	+	utr5	LMO4	0.43992251172316	NA	0.369276797715597	1	0.413831605084192	0.986727504550798	-0.229514953950414	-0.487858134373657	0.000738330239465339	0.0117439863005184	0.258343180423243
chr1	87344935	87345085	151	+	utr3	LMO4	0.823653785414444	0.979548504643642	0.744632433010718	1	0.7690406099616	0.986727504550798	-0.605546173593343	-0.487858134373657	0.000738330239465339	0.0117439863005184	-0.117688039219687
chr1	88684272	88684472	201	+	utr5	PKN2	0.694153110584129	0.952647669415791	0.605671588368027	1	0.643263002688891	0.986727504550798	0.194983298972374	-0.0223829940065178	0.828752490447724	0.951841685329888	0.217366292978892
chr1	88833120	88833507	388	+	utr3	PKN2	0.652832934689092	0.941133852111982	0.578526864771617	1	0.591130709828686	0.986727504550798	-0.0530890974546543	-0.0223829940065178	0.828752490447724	0.951841685329888	-0.0307061034481365
chr1	89524886	89524986	101	+	utr5	LRRC8B	0.899313480032165	NA	0.793177164002447	1	0.686130356775436	0.986727504550798	-0.408263531725978	-0.1009272621064	0.492577052450306	0.801185813256466	-0.307336269619578
chr1	89582692	89582942	251	+	exon	LRRC8B	0.456375477483409	NA	0.489699411236648	1	0.62940181674957	0.986727504550798	-0.293918569333418	-0.1009272621064	0.492577052450306	0.801185813256466	-0.192991307227017
chr1	89583092	89583192	101	+	exon	LRRC8B	0.757993375182209	NA	0.742339440355635	1	0.739691083078382	0.986727504550798	-0.250109802930723	-0.1009272621064	0.492577052450306	0.801185813256466	-0.149182540824323
chr1	89583691	89583941	251	+	utr3	LRRC8B	0.448192510720863	0.888567710208222	0.45683902142729	1	0.524000809125977	0.986727504550798	-0.28557131729272	-0.1009272621064	0.492577052450306	0.801185813256466	-0.184644055186319
chr1	89584140	89584690	551	+	utr3	LRRC8B	0.996698361535257	0.998790507550235	0.927603602843555	1	0.976133261692848	0.986727504550798	-0.252634475800272	-0.1009272621064	0.492577052450306	0.801185813256466	-0.151707213693872
chr1	89592870	89593120	251	+	utr3	LRRC8B	0.228420265154877	0.801089285606837	0.233226972299701	1	0.301616951028397	0.986727504550798	-0.119032948082251	-0.1009272621064	0.492577052450306	0.801185813256466	-0.0181056859758512
chr1	89712944	89713144	201	+	exon	LRRC8C	0.515984804998732	NA	0.398950718096287	1	0.496646160419956	0.986727504550798	0.428113764514697	0.101108805020466	0.77649235910159	0.934956046971072	0.32700495949423
chr1	89713393	89713543	151	+	exon	LRRC8C	0.021641553675121	NA	0.00935506650552448	1	0.165378474342659	0.986727504550798	0.131152241808344	0.101108805020466	0.77649235910159	0.934956046971072	0.0300434367878773
chr1	89713742	89713892	151	+	exon	LRRC8C	0.902912880696335	NA	0.934528341868199	1	0.841470343669816	0.986727504550798	-0.455059494943414	0.101108805020466	0.77649235910159	0.934956046971072	-0.55616829996388
chr1	89714441	89714939	499	+	exon	LRRC8C	0.0911056407391823	NA	0.0787285820756466	1	0.146321595108672	0.986727504550798	-0.256562197767521	0.101108805020466	0.77649235910159	0.934956046971072	-0.357671002787987
chr1	89933344	89933542	199	+	exon	LRRC8D	0.157205842657103	NA	0.127053873144809	1	0.169146322281832	0.986727504550798	-0.472933898315829	-0.204447712781757	0.252689724018807	0.607183434106126	-0.268486185534073
chr1	89933691	89933789	99	+	exon	LRRC8D	0.319642126042669	NA	0.274616460006008	1	0.329703894821788	0.986727504550798	-0.748897469864616	-0.204447712781757	0.252689724018807	0.607183434106126	-0.54444975708286
chr1	89933889	89934037	149	+	exon	LRRC8D	0.850836983638243	NA	0.895318143654704	1	0.958528682096576	0.986727504550798	-0.461059250639922	-0.204447712781757	0.252689724018807	0.607183434106126	-0.256611537858165
chr1	89934433	89935077	645	+	exon	LRRC8D	0.662002917820119	0.944016624476008	0.71214636323846	1	0.805901824612046	0.986727504550798	-0.57911064313916	-0.204447712781757	0.252689724018807	0.607183434106126	-0.374662930357404
chr1	89935324	89935571	248	+	exon	LRRC8D	0.324782834449533	NA	0.315393165913849	1	0.404831198860923	0.986727504550798	-0.663760036940098	-0.204447712781757	0.252689724018807	0.607183434106126	-0.459312324158341
chr1	90027394	90027693	300	+	utr3	ZNF326	0.746902176687128	0.963288396296491	0.498413477649878	1	0.368507387347116	0.986727504550798	0.470230596118376	0.299400923807022	0.0248894275028744	0.163511982860221	0.170829672311354
chr1	91520275	91524332	4058	+	exon	CDC7	0.119522896510226	0.717687505517886	0.144373467379163	1	0.226211397867559	0.986727504550798	-0.285932933762088	-0.268372564258186	0.0575843902614874	0.278981524497711	-0.0175603695039018
chr1	92177004	92177179	176	+	utr3	BTBD8	0.598715278250464	NA	0.586776213738425	1	0.769651801848479	0.986727504550798	-0.306028099079718	0.33149905036527	0.702101962935144	NA	-0.637527149444988
chr1	92184127	92184280	154	+	utr3	BTBD8	0.812430047986712	NA	0.99963524294822	1	NA	NA	-0.994118633176412	0.33149905036527	0.702101962935144	NA	-1.32561768354168
chr1	92387514	92387764	251	+	utr3	RPAP2	0.198667355874083	NA	0.137230254348779	1	0.175430204404295	0.986727504550798	-0.134844239312487	-0.036853960867617	0.777143528406114	0.934956046971072	-0.0979902784448696
chr1	92388513	92388663	151	+	utr3	RPAP2	0.539382528073325	NA	0.499475629784068	1	0.559902202747144	0.986727504550798	-0.547428080585605	-0.036853960867617	0.777143528406114	0.934956046971072	-0.510574119717988
chr1	92389013	92389163	151	+	utr3	RPAP2	0.683777649167658	NA	0.661733233320848	1	0.731677331322456	0.986727504550798	-0.0604192466219535	-0.036853960867617	0.777143528406114	0.934956046971072	-0.0235652857543365
chr1	92389313	92389463	151	+	utr3	RPAP2	0.98313837903032	NA	0.971905670785226	1	0.949947568930866	0.986727504550798	-0.363709685140489	-0.036853960867617	0.777143528406114	0.934956046971072	-0.326855724272872
chr1	92390362	92390462	101	+	utr3	RPAP2	0.607644215120355	NA	0.535971599436313	1	0.636948926117033	0.986727504550798	0.187589241228126	-0.036853960867617	0.777143528406114	0.934956046971072	0.224443202095743
chr1	92390562	92390812	251	+	utr3	RPAP2	0.827049370064451	NA	0.730709829951435	1	0.767014824842421	0.986727504550798	0.0185302781567323	-0.036853960867617	0.777143528406114	0.934956046971072	0.0553842390243493
chr1	92391462	92391611	150	+	utr3	RPAP2	0.312164212547806	NA	0.271925390962717	1	0.351017866093593	0.986727504550798	-0.6295498275543	-0.036853960867617	0.777143528406114	0.934956046971072	-0.592695866686683
chr1	92393061	92393710	650	+	utr3	RPAP2	0.371477576020168	NA	0.312029858862747	1	0.355691847371741	0.986727504550798	-0.412951323349281	-0.036853960867617	0.777143528406114	0.934956046971072	-0.376097362481664
chr1	92393910	92394110	201	+	utr3	RPAP2	0.757278204000044	NA	0.670484073468427	1	0.757742847913141	0.986727504550798	0.176021263566485	-0.036853960867617	0.777143528406114	0.934956046971072	0.212875224434102
chr1	92394260	92394360	101	+	utr3	RPAP2	0.850544814858288	NA	0.755366330856391	1	0.826880656252599	0.986727504550798	0.232324719411588	-0.036853960867617	0.777143528406114	0.934956046971072	0.269178680279205
chr1	93079285	93079384	100	+	utr5	MTF2	0.99032885657276	0.99701180119746	0.942673565381171	1	0.952386030020599	0.986727504550798	0.200681229785228	-0.033416742675546	0.734587015512368	0.919365932157407	0.234097972460774
chr1	93136748	93137095	348	+	utr3	MTF2	0.48393630406228	0.900666031401703	0.573899562070145	1	0.667620177725995	0.986727504550798	-0.321886751229185	-0.033416742675546	0.734587015512368	0.919365932157407	-0.288470008553639
chr1	93180268	93180617	350	+	utr5	CCDC18	0.0241675546231556	0.550135542775409	0.0106833973030394	1	0.0191212642962397	0.886907586556532	0.360350708944439	-0.0881028087926314	0.578421684942049	0.847868526715131	0.44845351773707
chr1	93345938	93346038	101	+	utr5	DR1	0.188893223072994	NA	0.127515659146322	1	0.202577401674688	0.986727504550798	0.423994080652919	-0.0401616482263588	0.731035230710026	0.918342503205292	0.464155728879278
chr1	93346488	93346788	301	+	utr5	DR1	0.328954087453704	0.844336293058995	0.386645238299831	1	0.485255603051482	0.986727504550798	-0.243136832383094	-0.0401616482263588	0.731035230710026	0.918342503205292	-0.202975184156735
chr1	93544160	93546885	2726	+	exon	FNBP1L	0.0903199722636324	0.694301978079291	0.077122937797737	1	0.139455363140654	0.986727504550798	-0.0510560224047749	0.16055196384811	0.0709885550641994	0.315705962026004	-0.211607986252885
chr1	93553162	93553312	151	+	utr3	FNBP1L	0.387963082055508	0.871130876238692	0.305899590375963	1	0.367556891122927	0.986727504550798	0.124598785633446	0.16055196384811	0.0709885550641994	0.315705962026004	-0.0359531782146644
chr1	94927614	94928401	788	+	exon	RP4-639F20.1	0.334972292153454	NA	0.314602911019337	1	0.362930727517573	0.986727504550798	-0.209916267467821	0.203439002917765	0.668096063097131	0.891776696020821	-0.413355270385587
chr1	95234205	95234304	100	+	utr5	RWDD3	0.0148569622215492	NA	0.0044999836141189	1	0.0100209521247316	0.820188194794421	0.112938008819769	-0.471271643671519	0.200763422468229	0.546350814268559	0.584209652491288
chr1	95244347	95244690	344	+	utr3	TMEM56-RWDD3	0.0432369020851205	0.613593848259112	0.040977705517742	1	0.0664739517542572	0.986727504550798	-0.388129503254538	0.601023656390636	0.882901034418126	NA	-0.989153159645174
chr1	97546426	97546523	98	+	exon	SEC63P1	0.407933466650954	NA	0.37045279450772	1	0.42272918027952	0.986727504550798	-0.647898890588722	-0.147736126773085	0.540040415675778	0.828307141760467	-0.500162763815637
chr1	99307045	99307145	101	+	utr3	PLPPR4	1	NA	0.372790314520184	1	0.631666942692335	0.986727504550798	-1.33918010326044	-0.484061768840034	0.573099380926385	NA	-0.85511833442041
chr1	100038147	100038247	101	+	utr5	MFSD14A	0.707939132491696	0.955776336060572	0.754009390338899	1	0.863172250067244	0.986727504550798	0.0544611807328228	-0.119693998881401	0.382442123304846	0.726009988919321	0.174155179614224
chr1	100082130	100082230	101	+	utr3	MFSD14A	0.0778488838436644	0.680213695126378	0.065003501294607	1	0.114129064795924	0.986727504550798	-0.29679404127096	-0.119693998881401	0.382442123304846	0.726009988919321	-0.177100042389559
chr1	100133200	100133299	100	+	utr5	TRMT13	0.0769406756066853	NA	0.0393817089922798	1	0.0694812712509795	0.986727504550798	0.29898454503677	-0.133769691622021	0.498510344702586	0.804321406815334	0.432754236658791
chr1	100266257	100266356	100	+	utr5	RTCA	0.648957176719245	NA	0.590150514893658	1	0.519614962660821	0.986727504550798	0.155093353968092	-0.329325459377642	0.0200614711905722	0.140596178168605	0.484418813345734
chr1	101086969	101087069	101	+	exon	RP11-421L21.3	0.803093463826897	NA	0.807997454603546	1	0.899568821500193	0.986727504550798	0.0417285942775889	-0.399170473944484	0.480039227828111	NA	0.440899068222073
chr1	101239092	101239240	149	+	exon	S1PR1	0.659857318954075	NA	0.663833317878476	1	0.800928989611529	0.986727504550798	-2.74944566906075	-3.47278226128857	1.44935176690685e-11	1.08402123651163e-09	0.723336592227825
chr1	101239488	101239587	100	+	exon	S1PR1	0.193859790158305	NA	0.148348410480384	1	0.267335273466675	0.986727504550798	-1.70564559315524	-3.47278226128857	1.44935176690685e-11	1.08402123651163e-09	1.76713666813333
chr1	101239983	101240379	397	+	utr3	S1PR1	0.00707658699682379	NA	0.00209805775345417	1	0.0150927947265707	0.870188217413332	-2.4510785090644	-3.47278226128857	1.44935176690685e-11	1.08402123651163e-09	1.02170375222417
chr1	103525741	103527720	1980	+	utr5	RNPC3	0.0816209237345412	NA	0.0458991574864009	1	0.0730050893127853	0.986727504550798	0.332430087086355	0.200844496131882	0.299072131540933	0.655878725368161	0.131585590954473
chr1	103569732	103569882	151	+	exon	AMY2B	0.999080502315147	NA	0.970491055077236	1	0.845341782074568	0.986727504550798	-0.708227695367677	-0.449002641189578	0.449431660037792	NA	-0.259225054178098
chr1	107056728	107057172	445	+	exon	PRMT6	0.297951941962881	0.833190353169398	0.209429307401092	1	0.29605222306195	0.986727504550798	-0.109698456666552	-0.401757765403358	0.00658711137566412	0.0648535364084703	0.292059308736806
chr1	107057370	107057468	99	+	exon	PRMT6	0.135027545945911	NA	0.0849052707738915	1	0.132778026882834	0.986727504550798	-0.0617443995143417	-0.401757765403358	0.00658711137566412	0.0648535364084703	0.340013365889016
chr1	107057666	107058011	346	+	utr3	PRMT6	0.0444000185548598	0.618193883405984	0.0255832142314997	1	0.0378482868688602	0.952910707496432	-0.100771385427135	-0.401757765403358	0.00658711137566412	0.0648535364084703	0.300986379976223
chr1	107140107	107140927	821	+	utr5	NTNG1	0.258391290266573	NA	0.23613021406452	1	0.309124912919933	0.986727504550798	-1.17491984698934	-0.601056642870324	0.0545383752598822	0.270294933789667	-0.573863204119017
chr1	107148121	107148370	250	+	utr5	NTNG1	0.597631508436097	NA	0.507232366294693	1	0.499025064998976	0.986727504550798	-1.22353725454857	-0.601056642870324	0.0545383752598822	0.270294933789667	-0.622480611678245
chr1	107148620	107148820	201	+	exon	NTNG1	0.13784370421375	NA	0.108881959272375	1	0.173932778662175	0.986727504550798	-0.767470442417568	-0.601056642870324	0.0545383752598822	0.270294933789667	-0.166413799547244
chr1	107324497	107324597	101	+	exon	NTNG1	0.95491234412567	NA	0.370447589306033	1	0.614665695818631	0.986727504550798	0.628453825574082	-0.601056642870324	0.0545383752598822	0.270294933789667	1.22951046844441
chr1	107324697	107324896	200	+	exon	NTNG1	0.0135631804984282	NA	0.00655990032971531	1	0.0370856120776282	0.952910707496432	-0.0738223542483856	-0.601056642870324	0.0545383752598822	0.270294933789667	0.527234288621938
chr1	108200219	108200317	99	+	exon	RP11-483I13.5	0.814549491005771	NA	0.834247109245853	1	0.907995090155218	0.986727504550798	0.12746820813171	NA	NA	NA	NA
chr1	108635154	108635353	200	+	utr3	FAM102B	0.680086747428665	NA	0.643648289780068	1	0.796876507650036	0.986727504550798	-0.0196398267164213	0.0213942324085995	0.922992979044475	0.980963856861849	-0.0410340591250208
chr1	108699318	108700013	696	+	exon	PRPF38B	0.280075368852773	0.826503486288899	0.245983867971074	1	0.334691996407646	0.986727504550798	0.060414788748207	0.279010505907896	0.03076247742766	0.188492871641324	-0.218595717159689
chr1	108929746	108929896	151	+	exon	GPSM2	0.899027327329988	NA	0.818880447101388	1	0.858542060678083	0.986727504550798	-0.652060085537262	-0.147442483698907	0.596039830045736	0.856175872973683	-0.504617601838355
chr1	108932346	108932446	101	+	utr3	GPSM2	0.11011513241063	NA	0.0742003806387104	1	0.111381174550271	0.986727504550798	-0.897531612820306	-0.147442483698907	0.596039830045736	0.856175872973683	-0.750089129121399
chr1	109090747	109091674	928	+	utr5	TMEM167B	0.942725884841011	NA	0.969083662195675	1	0.950145374623447	0.986727504550798	-0.016069799383051	-0.102253311387554	0.706345061304911	0.907757820003264	0.0861835120045031
chr1	109094548	109094946	399	+	utr3	TMEM167B	0.0685723024213352	NA	0.0447811769084333	1	0.0653937151973977	0.986727504550798	-0.691383456994834	-0.102253311387554	0.706345061304911	0.907757820003264	-0.58913014560728
chr1	109214734	109215033	300	+	exon	SARS	0.522745481493189	NA	0.559961774119933	1	0.68299508706485	0.986727504550798	-0.0678019652924505	-0.185565851970256	0.0625980689409728	0.293362944093235	0.117763886677805
chr1	109237820	109238119	300	+	utr3	SARS	0.617655976129541	0.932200361417509	0.514703599545428	1	0.693279691980133	0.986727504550798	-0.110877071398613	-0.185565851970256	0.0625980689409728	0.293362944093235	0.074688780571643
chr1	109250119	109250269	151	+	exon	CELSR2	0.239331485239711	NA	0.180520905534022	1	0.22537865256378	0.986727504550798	-0.0311041367700072	-0.0560377244075698	0.387504109896217	0.729963385971522	0.0249335876375626
chr1	109250619	109251019	401	+	exon	CELSR2	0.35985306532351	0.858748909917426	0.280120521913245	1	0.422433540178205	0.986727504550798	0.153444410460993	-0.0560377244075698	0.387504109896217	0.729963385971522	0.209482134868563
chr1	109251219	109252319	1101	+	exon	CELSR2	0.151991492858308	0.742080379494198	0.169513659994615	1	0.236162652855767	0.986727504550798	0.144463262308491	-0.0560377244075698	0.387504109896217	0.729963385971522	0.20050098671606
chr1	109252419	109253368	950	+	exon	CELSR2	0.224800732769848	0.799119309353894	0.241440587715081	1	0.36272760846808	0.986727504550798	0.110080895680422	-0.0560377244075698	0.387504109896217	0.729963385971522	0.166118620087991
chr1	109258810	109259010	201	+	exon	CELSR2	0.0681115959071872	0.663218745671712	0.0409781344780131	1	0.0688402573966112	0.986727504550798	0.404833526213833	-0.0560377244075698	0.387504109896217	0.729963385971522	0.460871250621403
chr1	109274250	109274850	601	+	utr3	CELSR2	0.192885080383734	0.771734305859826	0.138511244664188	1	0.136625029209128	0.986727504550798	0.158021687731528	-0.0560377244075698	0.387504109896217	0.729963385971522	0.214059412139097
chr1	109491277	109491576	300	+	utr3	ATXN7L2	0.00730992769517001	0.443889892609622	0.0032213102189947	1	0.00845107662474207	0.797031670284449	0.806057809540895	0.483344629496233	1.44624065284574e-05	0.000397587050902861	0.322713180044662
chr1	109495800	109495950	151	+	utr3	CYB561D1	0.845887789156535	NA	0.794970230537	1	0.886408432132614	0.986727504550798	0.262523833365342	0.0227501088945923	0.877646588663525	0.966948436598918	0.239773724470749
chr1	109496050	109496349	300	+	utr3	CYB561D1	0.0249053607462522	NA	0.0157782972078607	1	0.02795762057904	0.92293193571522	-0.162047199316035	0.0227501088945923	0.877646588663525	0.966948436598918	-0.184797308210627
chr1	109542623	109542722	100	+	utr5	GPR61	0.996341563296189	NA	0.957797052535741	1	0.834721843497891	0.986727504550798	-0.325718461044044	-0.131215997600417	0.746903978592508	0.924695355885136	-0.194502463443627
chr1	109544159	109544258	100	+	exon	GPR61	0.796256171834544	NA	0.747901506584645	1	0.854492594919551	0.986727504550798	-0.331410212485224	-0.131215997600417	0.746903978592508	0.924695355885136	-0.200194214884807
chr1	109544357	109544655	299	+	utr3	GPR61	0.493057341644527	NA	0.411622036238963	1	0.510082283403817	0.986727504550798	-0.592101993066872	-0.131215997600417	0.746903978592508	0.924695355885136	-0.460885995466455
chr1	109592397	109592597	201	+	utr3	GNAI3	0.370365646720912	0.863065789912567	0.374192149139744	1	0.493393347451638	0.986727504550798	-0.305765047984358	-0.140920377886599	0.151687321465297	0.475563202092076	-0.164844670097759
chr1	109616822	109616922	101	+	utr3	GNAI3	0.680488992338607	NA	0.68997157234752	1	0.862497448908063	0.986727504550798	-0.798321066598866	-0.140920377886599	0.151687321465297	0.475563202092076	-0.657400688712267
chr1	109656329	109656714	386	+	utr5	GSTM4	0.883932237884709	NA	0.777621554131352	1	0.772578419335449	0.986727504550798	0.0904671129762124	-0.384426878749755	0.055819292339787	0.273882883199543	0.474893991725967
chr1	109668072	109668444	373	+	utr5	GSTM2	0.609814319724204	NA	0.522994188613665	1	0.58353981313279	0.986727504550798	-0.221961682052595	-0.227692926558797	0.326207519425048	0.680742918609374	0.00573124450620233
chr1	109923294	109923841	548	+	exon	CSF1	0.958529485278246	0.995027501420065	0.988496928803006	1	0.972226282975792	0.986727504550798	0.0862384416509393	0.198358147723296	0.266549436396952	0.6210410250974	-0.112119706072357
chr1	109928905	109929998	1094	+	utr3	CSF1	0.670701437606208	0.946947141138019	0.597780225262917	1	0.695728624371314	0.986727504550798	0.289421513648109	0.198358147723296	0.266549436396952	0.6210410250974	0.0910633659248126
chr1	110004266	110004365	100	+	utr5	AHCYL1	0.54963697111688	NA	0.456201501052844	1	0.478562365331007	0.986727504550798	1.05251537608206	-0.00904498231083034	0.918419443984986	0.980121356835459	1.06156035839289
chr1	110053770	110053969	200	+	utr3	STRIP1	0.750001370975273	0.964062761048966	0.826875766447445	1	0.894418206586867	0.986727504550798	0.0538665590956936	-0.0245653174942141	0.779796264727731	0.935843708500274	0.0784318765899077
chr1	110166944	110167094	151	+	exon	SLC6A17	0.473046809690468	NA	0.416405345385782	1	0.513829217002899	0.986727504550798	1.01925671085792	0.820002363742099	0.0225788751062639	0.152736044933401	0.199254347115822
chr1	110223129	110223279	151	+	exon	KCNC4	0.854089778482666	NA	0.790444929858917	1	0.878912790054604	0.986727504550798	0.649806794808188	0.570690987370139	3.98089985059956e-07	1.57479965396095e-05	0.0791158074380487
chr1	110223479	110223629	151	+	exon	KCNC4	0.87555800181827	NA	0.901612486191276	1	0.953501726763909	0.986727504550798	0.616168814026892	0.570690987370139	3.98089985059956e-07	1.57479965396095e-05	0.0454778266567529
chr1	110223879	110224029	151	+	exon	KCNC4	0.171959794499483	NA	0.117451610407692	1	0.150927750860025	0.986727504550798	1.40009112863831	0.570690987370139	3.98089985059956e-07	1.57479965396095e-05	0.829400141268169
chr1	110339499	110339648	150	+	utr5	RBM15	0.165606914806718	0.7543963848161	0.0931311777412269	1	0.167226921174932	0.986727504550798	0.290769032776394	-0.031764009875558	0.662985836175731	0.888566478345215	0.322533042651952
chr1	110339897	110340443	547	+	exon	RBM15	0.0175557072740876	0.517296401021027	0.0210122026862761	1	0.0731921178689398	0.986727504550798	0.227101260883307	-0.031764009875558	0.662985836175731	0.888566478345215	0.258865270758865
chr1	110340642	110341337	696	+	exon	RBM15	0.715085615526056	0.95649072214458	0.857616628688157	1	0.924691698178675	0.986727504550798	0.0346966769446085	-0.031764009875558	0.662985836175731	0.888566478345215	0.0664606868201664
chr1	110341486	110341834	349	+	exon	RBM15	0.88999157873473	0.987087870413186	0.796586354632397	1	0.830869988870609	0.986727504550798	0.00436837092189685	-0.031764009875558	0.662985836175731	0.888566478345215	0.0361323807974548
chr1	110341983	110342231	249	+	exon	RBM15	0.621391830468704	0.932200361417509	0.684397585545556	1	0.797985486437193	0.986727504550798	-0.045725003589092	-0.031764009875558	0.662985836175731	0.888566478345215	-0.013960993713534
chr1	110347265	110347465	201	+	exon	LAMTOR5-AS1	0.989191447326562	0.996685125001247	0.935072995102272	1	0.927266007137094	0.986727504550798	-0.000628500921313318	0.0906599252101942	0.696961020291868	0.902351803831521	-0.0912884261315075
chr1	110347564	110347763	200	+	exon	LAMTOR5-AS1	0.677484165809535	NA	0.686926706191384	1	0.705334224692672	0.986727504550798	0.170477979438261	0.0906599252101942	0.696961020291868	0.902351803831521	0.0798180542280672
chr1	110407610	110407709	100	+	exon	LAMTOR5-AS1	0.38899818782288	NA	0.398919364229779	1	0.509341611604934	0.986727504550798	-0.32801759878819	0.0906599252101942	0.696961020291868	0.902351803831521	-0.418677523998384
chr1	110952357	110952455	99	+	exon	RP11-96K19.2	0.457178364411952	NA	0.406354793219207	1	0.478279529843804	0.986727504550798	-1.04006218868677	0.0368953151021088	0.967516642116213	NA	-1.07695750378888
chr1	111139677	111139776	100	+	utr5	CEPT1	0.997562009296403	NA	0.94169138264326	1	0.945799009600658	0.986727504550798	0.181330915818616	-0.0105916559624315	0.945150811987035	0.98745249590854	0.191922571781047
chr1	111139876	111140573	698	+	utr5	CEPT1	0.89966701014276	0.987093610894448	0.97680062379357	1	0.977199802603728	0.986727504550798	0.00721089835270663	-0.0105916559624315	0.945150811987035	0.98745249590854	0.0178025543151382
chr1	111147841	111148040	200	+	exon	CEPT1	0.69925392660164	0.953771292771266	0.609849241774283	1	0.686006763727028	0.986727504550798	0.0241401543562001	-0.0105916559624315	0.945150811987035	0.98745249590854	0.0347318103186317
chr1	111351329	111351527	199	+	utr3	PIFO	0.217616310348535	NA	0.170135594004634	1	0.253519921564655	0.986727504550798	0.338994864011884	0.0625594974607222	0.889488226579257	0.97078073479206	0.276435366551162
chr1	111449162	111449262	101	+	utr5	ATP5F1	0.323039131226641	0.842335959470479	0.252377929057916	1	0.405074892392425	0.986727504550798	0.390890286276297	-0.202201802217745	0.0766369875754092	0.329188166610658	0.593092088494042
chr1	111449511	111449710	200	+	utr5	ATP5F1	0.77749273564634	0.971696575564342	0.686852322975631	1	0.789416788349023	0.986727504550798	-0.0681514452926117	-0.202201802217745	0.0766369875754092	0.329188166610658	0.134050356925133
chr1	111478314	111478413	100	+	utr3	C1orf162	0.690212627389873	NA	0.637379842359591	1	0.835705588675476	0.986727504550798	-0.231796451544042	-0.380472858256495	0.664294713536633	NA	0.148676406712452
chr1	111746560	111746659	100	+	exon	FAM212B-AS1	0.664814568683651	NA	0.623213720195957	1	0.801509157019172	0.986727504550798	-0.491815307663144	-0.827844574888152	0.419139594507196	NA	0.336029267225009
chr1	111755295	111755394	100	+	utr5	DDX20	0.100072413142872	NA	0.0616977243345352	1	0.0542429046264373	0.981555011247038	-1.15297927952421	-0.447326548512116	2.16463911895967e-05	0.000576218200052753	-0.705652731012096
chr1	111765877	111767021	1145	+	utr3	DDX20	0.058840987913527	0.641953552596081	0.118929959546064	1	0.0981619929011247	0.986727504550798	-0.679248075045005	-0.447326548512116	2.16463911895967e-05	0.000576218200052753	-0.231921526532889
chr1	112396231	112396576	346	+	utr5	CTTNBP2NL	0.0215722278669555	NA	0.00973624417614506	1	0.0304567006476102	0.938763256424067	0.648891780495796	-0.0267671548586487	0.794075897353117	0.94065395922874	0.675658935354444
chr1	112456104	112456700	597	+	exon	CTTNBP2NL	0.491437214931393	0.900666031401703	0.584199764621989	1	0.554338558340358	0.986727504550798	-0.0307093795551922	-0.0267671548586487	0.794075897353117	0.94065395922874	-0.00394222469654349
chr1	112456849	112457495	647	+	utr3	CTTNBP2NL	0.0799913759268803	0.684782963591506	0.054950341257906	1	0.123256329306628	0.986727504550798	0.0179194601961472	-0.0267671548586487	0.794075897353117	0.94065395922874	0.0446866150547958
chr1	112457644	112457843	200	+	utr3	CTTNBP2NL	0.463677567702089	NA	0.429131992684028	1	0.541645138826908	0.986727504550798	0.0402760634272611	-0.0267671548586487	0.794075897353117	0.94065395922874	0.0670432182859098
chr1	112457992	112458141	150	+	utr3	CTTNBP2NL	0.0762401749592158	NA	0.0585294289688828	1	0.117254457395773	0.986727504550798	-0.193798928398991	-0.0267671548586487	0.794075897353117	0.94065395922874	-0.167031773540343
chr1	112520446	112520546	101	+	utr3	WNT2B	0.769069511839069	NA	0.679073337483661	1	0.772025018041556	0.986727504550798	-0.209225465628086	0.0421039412409316	0.819497701800541	0.949049549195186	-0.251329406869018
chr1	112619223	112619422	200	+	utr5	CAPZA1	0.758431687851627	NA	0.740142642366862	1	0.923542164582717	0.986727504550798	0.477781794102843	-0.113172359919688	0.334218954472271	0.687644611306463	0.590954154022531
chr1	112619571	112619720	150	+	utr5	CAPZA1	0.594733651144532	NA	0.517616265505352	1	0.607336434386218	0.986727504550798	-0.243452993799918	-0.113172359919688	0.334218954472271	0.687644611306463	-0.13028063388023
chr1	112619869	112647255	27387	+	exon	CAPZA1	0.013437786188579	0.483888810456072	0.0321254791898219	1	0.112561118475008	0.986727504550798	0.0838863737031889	-0.113172359919688	0.334218954472271	0.687644611306463	0.197058733622877
chr1	112674706	112674912	207	+	utr5	MOV10	0.077152644473959	0.680213695126378	0.0394361370882027	1	0.115085086478767	0.986727504550798	0.246675500524103	-0.161202847235672	0.0702793105894168	0.313305980653689	0.407878347759775
chr1	112700647	112700746	100	+	utr3	MOV10	0.895374500051808	0.987087870413186	0.818043354298396	1	0.836349433252281	0.986727504550798	0.0609214828138355	-0.161202847235672	0.0702793105894168	0.313305980653689	0.222124330049508
chr1	112726890	112726989	100	+	utr3	FAM19A3	0.498465434130988	NA	0.410817860324036	1	0.586442130520822	0.986727504550798	-0.386649336499558	0.356839931863572	0.639738281473439	NA	-0.74348926836313
chr1	112956465	112956814	350	+	exon	SLC16A1-AS1	0.11154259917945	0.71301827749437	0.0774734387280786	1	0.176135480621878	0.986727504550798	0.224111509209258	-0.076502633439189	0.664212689558467	0.889178639630661	0.300614142648447
chr1	112956964	112957264	301	+	exon	SLC16A1-AS1	0.77685126832176	NA	0.815617927988669	1	0.89051360341406	0.986727504550798	0.0440367820455452	-0.076502633439189	0.664212689558467	0.889178639630661	0.120539415484734
chr1	112957414	112957514	101	+	exon	SLC16A1-AS1	0.856689642794155	NA	0.844625433371439	1	0.910690217373873	0.986727504550798	0.430830641087163	-0.076502633439189	0.664212689558467	0.889178639630661	0.507333274526352
chr1	113114536	113114785	250	+	exon	LRIG2	0.806395857291565	NA	0.740260227259051	1	0.796027855245829	0.986727504550798	-0.128572873906249	-0.215035276462906	0.0321717357131516	0.19372250507326	0.0864624025566577
chr1	113119340	113119440	101	+	exon	LRIG2	0.318590901812437	NA	0.31659838196316	1	0.365242688352054	0.986727504550798	-0.395836380099951	-0.215035276462906	0.0321717357131516	0.19372250507326	-0.180801103637045
chr1	113123940	113124239	300	+	utr3	LRIG2	0.808071798233333	0.97656341193499	0.724508710478513	1	0.777074398847403	0.986727504550798	-0.282246097462533	-0.215035276462906	0.0321717357131516	0.19372250507326	-0.0672108209996266
chr1	113124438	113124638	201	+	utr3	LRIG2	0.211322114982771	NA	0.145657927447637	1	0.20139859444616	0.986727504550798	0.113731879577719	-0.215035276462906	0.0321717357131516	0.19372250507326	0.328767156040625
chr1	113642041	113642340	300	+	exon	MAGI3	0.409111156438883	NA	0.366855353807989	1	0.502411538944581	0.986727504550798	0.0782021349480262	0.089915789763899	0.543641629655509	0.829577975718204	-0.0117136548158729
chr1	113683230	113683330	101	+	utr3	MAGI3	0.931837656898304	NA	0.922666006362855	1	0.928633815044004	0.986727504550798	-0.0636200334881587	0.089915789763899	0.543641629655509	0.829577975718204	-0.153535823252058
chr1	113683629	113683978	350	+	utr3	MAGI3	0.59341882753056	NA	0.590936456964266	1	0.664849892594037	0.986727504550798	-0.28112003857611	0.089915789763899	0.543641629655509	0.829577975718204	-0.371035828340009
chr1	113684128	113684227	100	+	utr3	MAGI3	0.845631755044194	NA	0.820574753101862	1	0.866154245134696	0.986727504550798	-0.0720178900565525	0.089915789763899	0.543641629655509	0.829577975718204	-0.161933679820452
chr1	113900148	113900395	248	+	exon	AP4B1-AS1	0.950968651299537	NA	0.848252278812614	1	0.783619077852394	0.986727504550798	-0.22927430291043	-0.529064211483036	0.461221519393542	NA	0.299789908572606
chr1	113911493	113911892	400	+	exon	DCLRE1B	0.497411429581665	NA	0.523681884517727	1	0.617474221958945	0.986727504550798	-0.332651246544121	-0.445774248704296	0.0302032272154107	0.186551126572216	0.113123002160175
chr1	113912042	113912341	300	+	utr3	DCLRE1B	0.166125784503724	NA	0.148487804204335	1	0.229872713033994	0.986727504550798	-0.393438436538837	-0.445774248704296	0.0302032272154107	0.186551126572216	0.0523358121654585
chr1	113940390	113940589	200	+	exon	HIPK1	0.685040915951798	0.950546731677596	0.603220572641527	1	0.663379050177898	0.986727504550798	0.260964500463954	-0.0370273396268742	0.66194948952799	0.888531197379938	0.297991840090828
chr1	113940789	113941437	649	+	exon	HIPK1	0.928533263943026	0.989182684721552	0.963864070830064	1	0.911751842885768	0.986727504550798	0.0553313356136275	-0.0370273396268742	0.66194948952799	0.888531197379938	0.0923586752405017
chr1	113979490	113979589	100	+	utr5	OLFML3	0.393749122111509	0.87236978960333	0.316536677172116	1	0.446720517318335	0.986727504550798	-0.132992875508564	-0.246116493539618	0.00255722011919187	0.0318103061905492	0.113123618031054
chr1	113980504	113980652	149	+	exon	OLFML3	0.362627164363476	0.859578990713857	0.225457655258105	1	0.361597904893618	0.986727504550798	-0.0183621784840982	-0.246116493539618	0.00255722011919187	0.0318103061905492	0.22775431505552
chr1	113980998	113981097	100	+	exon	OLFML3	0.938080240681253	0.991459539756674	0.840020921429176	1	0.883950106987555	0.986727504550798	-0.174608761211208	-0.246116493539618	0.00255722011919187	0.0318103061905492	0.0715077323284103
chr1	113981246	113981345	100	+	exon	OLFML3	0.411688341386825	0.87635909974372	0.323060532414197	1	0.411024370785028	0.986727504550798	-0.175225635749043	-0.246116493539618	0.00255722011919187	0.0318103061905492	0.0708908577905754
chr1	113981444	113981543	100	+	exon	OLFML3	0.86242528385825	0.983484243696716	0.750093744212339	1	0.776167469641942	0.986727504550798	-0.178620014424374	-0.246116493539618	0.00255722011919187	0.0318103061905492	0.067496479115244
chr1	114032442	114033230	789	+	exon	RP4-590F24.2	0.585303561644383	0.925184237591971	0.761831069149674	1	0.753792692728701	0.986727504550798	0.0393103192267598	0.104602978089405	0.328410117960677	0.682519926292607	-0.0652926588626451
chr1	115642003	115642644	642	+	utr5	VANGL1	0.923235091601632	NA	0.944817991991395	1	0.94037855460339	0.986727504550798	0.259679845725007	0.0660365673315665	0.64478327658985	0.880784254046206	0.19364327839344
chr1	115663705	115663855	151	+	exon	VANGL1	0.229047000431007	NA	0.163193440575413	1	0.247089563222466	0.986727504550798	0.751348176087149	0.0660365673315665	0.64478327658985	0.880784254046206	0.685311608755582
chr1	115691154	115691354	201	+	exon	VANGL1	0.534527666143821	NA	0.466790389285088	1	0.56621963286505	0.986727504550798	-0.169269363812762	0.0660365673315665	0.64478327658985	0.880784254046206	-0.235305931144329
chr1	115691503	115691802	300	+	utr3	VANGL1	0.108717999218295	0.711945617126293	0.083916923387698	1	0.162137655095073	0.986727504550798	0.0686242896132776	0.0660365673315665	0.64478327658985	0.880784254046206	0.00258772228171106
chr1	116910107	116910206	100	+	utr5	PTGFRN	0.189841691131842	NA	0.113969658401394	1	0.156729265455381	0.986727504550798	0.451390572897555	-0.0465792148119076	0.644438725489422	0.880574039548193	0.497969787709462
chr1	116941767	116941866	100	+	exon	PTGFRN	0.721288221573538	NA	0.740145903330612	1	0.758956722226361	0.986727504550798	0.0619747555247823	-0.0465792148119076	0.644438725489422	0.880574039548193	0.10855397033669
chr1	116949354	116949553	200	+	exon	PTGFRN	0.142775532961492	0.73283320277754	0.0965664320661007	1	0.164518263415747	0.986727504550798	0.0909091369329635	-0.0465792148119076	0.644438725489422	0.880574039548193	0.137488351744871
chr1	116961372	116961620	249	+	exon	PTGFRN	0.493996082224467	0.900666031401703	0.53435718829253	1	0.527903713721387	0.986727504550798	0.0050344483388486	-0.0465792148119076	0.644438725489422	0.880574039548193	0.0516136631507562
chr1	116967060	116967209	150	+	exon	PTGFRN	0.837065854826112	0.980282818966056	0.893252401190735	1	0.882768828581368	0.986727504550798	0.0403708769935879	-0.0465792148119076	0.644438725489422	0.880574039548193	0.0869500918054955
chr1	116984822	116984921	100	+	exon	PTGFRN	0.222500319162594	NA	0.158926502915897	1	0.196232748785158	0.986727504550798	0.301002741385782	-0.0465792148119076	0.644438725489422	0.880574039548193	0.34758195619769
chr1	116986934	116987133	200	+	utr3	PTGFRN	0.916460648810859	0.987945259048687	0.837224052031237	1	0.895999258380494	0.986727504550798	-0.0736966004257696	-0.0465792148119076	0.644438725489422	0.880574039548193	-0.027117385613862
chr1	117025548	117025796	249	+	exon	CD101	0.424371066500719	NA	0.392512913437939	1	0.558760988833667	0.986727504550798	-0.3899703998097	0.308264157125931	0.471863042630706	0.789191702010524	-0.698234556935631
chr1	117075136	117075286	151	+	exon	TTF2	0.727021982208133	0.958880315747593	0.809261072051273	1	0.794557059887801	0.986727504550798	0.0461459326904384	0.0336108088629125	0.683911364963523	0.898810454317146	0.0125351238275259
chr1	117367499	117367698	200	+	utr5	MAN1A2	0.173160892963955	0.758407862535422	0.132480584631769	1	0.203126847569834	0.986727504550798	0.285063143903865	-0.0972855900828692	0.35525768091692	0.704338956563552	0.382348733986734
chr1	117367897	117368296	400	+	utr5	MAN1A2	0.982978510920752	0.996597826039447	0.920952943521002	1	0.969163535374816	0.986727504550798	-0.0694437609811941	-0.0972855900828692	0.35525768091692	0.704338956563552	0.0278418291016751
chr1	117368396	117402295	33900	+	exon	MAN1A2	0.11979911483392	0.717772306999418	0.144025810224757	1	0.356002438459882	0.986727504550798	-0.175991130074209	-0.0972855900828692	0.35525768091692	0.704338956563552	-0.0787055399913396
chr1	117522943	117523292	350	+	utr3	MAN1A2	0.148212184967184	0.736898192271914	0.137763129586251	1	0.223338026703271	0.986727504550798	-0.399668007635225	-0.0972855900828692	0.35525768091692	0.704338956563552	-0.302382417552356
chr1	117523441	117523541	101	+	utr3	MAN1A2	0.537057966482074	NA	0.47534944192108	1	0.570905151404941	0.986727504550798	-0.0138370499170456	-0.0972855900828692	0.35525768091692	0.704338956563552	0.0834485401658236
chr1	117623019	117623167	149	+	exon	FAM46C	0.313689898856822	NA	0.238646559956129	1	0.365945345780036	0.986727504550798	-0.519322552215717	-0.362748428614854	0.339980439053532	0.692099022707984	-0.156574123600863
chr1	117623366	117623911	546	+	exon	FAM46C	0.0774810845937894	NA	0.0599107779011288	1	0.111500683001174	0.986727504550798	-0.605610894416333	-0.362748428614854	0.339980439053532	0.692099022707984	-0.242862465801479
chr1	117624258	117624357	100	+	utr3	FAM46C	0.295351518102605	NA	0.228772834239671	1	0.371078614111636	0.986727504550798	-0.683083150801479	-0.362748428614854	0.339980439053532	0.692099022707984	-0.320334722186625
chr1	117929770	117929870	101	+	utr5	WDR3	0.906106297586953	NA	0.969379671896248	1	0.956440133038979	0.986727504550798	-0.216624389016159	-0.106259816924548	0.316959977646487	0.673745095735956	-0.110364572091612
chr1	117959410	117959610	201	+	utr3	WDR3	0.7025381144562	NA	0.612604128235622	1	0.659171429046549	0.986727504550798	-0.439514410086478	-0.106259816924548	0.316959977646487	0.673745095735956	-0.33325459316193
chr1	119140446	119140595	150	+	exon	RP11-418J17.1	0.753860379246659	NA	0.804815812430768	1	0.820881486123474	0.986727504550798	0.0112712435152838	0.224010296079429	0.330365464309872	0.684212061396926	-0.212739052564145
chr1	119146649	119146748	100	+	exon	RP11-418J17.1	0.453235009341876	NA	0.423727458182596	1	0.550462872877241	0.986727504550798	-0.203591961732976	0.224010296079429	0.330365464309872	0.684212061396926	-0.427602257812405
chr1	119182916	119183313	398	+	exon	RP11-418J17.1	0.27697693607112	NA	0.187455843264058	1	0.232646936254775	0.986727504550798	0.0301562184054372	0.224010296079429	0.330365464309872	0.684212061396926	-0.193854077673992
chr1	119711905	119712005	101	+	utr5	PHGDH	0.889228614633195	0.986975124676572	0.808479701594973	1	0.8129875943887	0.986727504550798	0.0149549075205638	-0.230533580050424	0.000722830613101944	0.0115515335176863	0.245488487570988
chr1	120465340	120466295	956	+	exon	NBPF8	0.154771943834651	NA	0.140861374034216	1	0.177415370292024	0.986727504550798	-0.00415784157552072	0.158442435566384	0.466165015212851	0.784999866048142	-0.162600277141904
chr1	120840384	120840484	101	+	utr3	NBPF26	0.945042081563315	NA	0.989609501618206	1	0.939304604120002	0.986727504550798	-0.214758930118284	-0.132657481540668	0.368456954329316	0.715233137993043	-0.0821014485776158
chr1	121387849	121387998	150	+	utr3	SRGAP2C	0.281611988593622	NA	0.273512648251233	1	0.380100031349983	0.986727504550798	-0.077984958126327	0.477797679366357	0.055579902195194	0.273460439670043	-0.555782637492684
chr1	145608040	145608139	100	+	utr5	GPR89A	0.512894783903298	NA	0.529575633491206	1	0.635708841134645	0.986727504550798	0.164265406715596	-0.163538631994945	0.586192771067428	0.851897832968821	0.327804038710541
chr1	145670301	145670400	100	+	utr3	GPR89A	0.256953770171136	NA	0.18702769518743	1	0.276258935147519	0.986727504550798	0.090141756500499	-0.163538631994945	0.586192771067428	0.851897832968821	0.253680388495444
chr1	145927343	145927443	101	+	exon	CH17-270A2.2	0.509058111205649	NA	0.380866127379626	1	0.404359830988161	0.986727504550798	-0.133272474075321	NA	NA	NA	NA
chr1	145977999	145978149	151	+	exon	POLR3GL	0.625402937784493	NA	0.61277313170094	1	0.716947200813296	0.986727504550798	-0.385599270304846	-0.401383502313023	0.447056428319461	0.77164537576135	0.0157842320081774
chr1	146058740	146058888	149	+	exon	RP11-458D21.1	0.0971214135066596	NA	0.0808087039476923	1	0.182258695223997	0.986727504550798	-0.0326921848240269	0.207577569622389	0.695843341829868	0.902084840668122	-0.240269754446416
chr1	146059231	146059330	100	+	exon	RP11-458D21.1	0.931910765539586	NA	0.894656429609896	1	0.906776788832767	0.986727504550798	-0.50713008866694	0.207577569622389	0.695843341829868	0.902084840668122	-0.714707658289329
chr1	146994359	146994559	201	+	utr3	NBPF12	0.0300293102514063	NA	0.018564425195105	1	0.0467151397802552	0.960473215531847	-0.440882772410787	0.0294785199959047	0.852186217514539	0.958493378632338	-0.470361292406691
chr1	146994708	146994857	150	+	utr3	NBPF12	0.372423025032489	NA	0.300114413042307	1	0.431765821836175	0.986727504550798	-0.1089697021265	0.0294785199959047	0.852186217514539	0.958493378632338	-0.138448222122405
chr1	147618866	147619065	200	+	exon	BCL9	0.666643534184965	0.946167381905146	0.578350162756455	1	0.640053668700543	0.986727504550798	0.0899029330766795	-0.0564363462022251	0.450138720327531	0.773348247738565	0.146339279278905
chr1	147619264	147619563	300	+	exon	BCL9	0.564510280244959	0.920537193361852	0.664540736705441	1	0.652316586553209	0.986727504550798	-0.0158109817599248	-0.0564363462022251	0.450138720327531	0.773348247738565	0.0406253644423003
chr1	147620558	147620658	101	+	exon	BCL9	0.915637316695917	0.987633961620967	0.830990903314545	1	0.925077252710607	0.986727504550798	0.0517408834766858	-0.0564363462022251	0.450138720327531	0.773348247738565	0.108177229678911
chr1	147620757	147621006	250	+	exon	BCL9	0.144082098164997	0.733000784995412	0.0881306507390347	1	0.17301335325467	0.986727504550798	0.107356196552754	-0.0564363462022251	0.450138720327531	0.773348247738565	0.163792542754979
chr1	147624275	147625121	847	+	utr3	BCL9	0.844368280705456	0.981080558674067	0.738205031253228	1	0.796106126408674	0.986727504550798	0.0818827439421978	-0.0564363462022251	0.450138720327531	0.773348247738565	0.138319090144423
chr1	147757661	147758386	726	+	exon	RP11-433J22.2	0.929427908691146	0.989182684721552	0.853530916990727	1	0.911158961576411	0.986727504550798	-0.395829254308075	NA	NA	NA	NA
chr1	147928443	147928543	101	+	utr5	GPR89B	0.841580813909752	NA	0.778334527260935	1	0.848857956933071	0.986727504550798	0.0252113811879948	-0.29251830377662	0.291502854471254	0.647807498316125	0.317729684964615
chr1	147993172	147993271	100	+	utr3	GPR89B	0.164278668787477	NA	0.133723985508408	1	0.223228123841711	0.986727504550798	-0.654129687845822	-0.29251830377662	0.291502854471254	0.647807498316125	-0.361611384069202
chr1	148953081	148953181	101	+	exon	PDE4DIP	0.124544596518461	NA	0.0706264783333564	1	0.0979245379734296	0.986727504550798	-0.0848816213106618	-0.409017830999367	0.0254473514451218	0.165883687578398	0.324136209688706
chr1	148981373	148981623	251	+	utr3	PDE4DIP	0.0344858256857111	NA	0.0241785492573186	1	0.0602980222752682	0.983624438971471	-0.371747032111632	-0.409017830999367	0.0254473514451218	0.165883687578398	0.0372707988877353
chr1	149005313	149005413	101	+	exon	PDE4DIP	0.640819089854344	NA	0.592945491079227	1	0.767236723399914	0.986727504550798	-0.111638376219631	-0.409017830999367	0.0254473514451218	0.165883687578398	0.297379454779737
chr1	149554563	149554712	150	+	utr3	NBPF19	0.368989417557681	NA	0.354499262793938	1	0.446009905617338	0.986727504550798	-0.340729456711527	0.0288629099557825	0.894560450322007	0.971495488757202	-0.369592366667309
chr1	149554862	149555012	151	+	utr3	NBPF19	0.450962274271241	NA	0.430328305432977	1	0.518962876440521	0.986727504550798	-0.664231344313628	0.0288629099557825	0.894560450322007	0.971495488757202	-0.693094254269411
chr1	149607511	149636544	29034	+	exon	RP11-353N4.6	0.0362572413121374	0.586455805860884	0.0196549329363165	1	0.0883869996696059	0.986727504550798	0.0236751849966915	-0.653788570653015	0.522884978039363	NA	0.677463755649707
chr1	149900263	149900506	244	+	utr3	BOLA1	0.267325365601846	NA	0.222051022161765	1	0.305376292136697	0.986727504550798	-0.420885454606842	0.0413135458549541	0.921013698282677	0.980712552488958	-0.462199000461796
chr1	150067541	150067641	101	+	utr5	VPS45	0.701755998468854	NA	0.624266277402223	1	0.714010774543969	0.986727504550798	0.171887337192776	0.00964279580068461	0.950015816362205	0.98760957570062	0.162244541392091
chr1	150067740	150067939	200	+	utr5	VPS45	0.404471760832527	NA	0.403428426699968	1	0.509126027928634	0.986727504550798	0.0966656352852236	0.00964279580068461	0.950015816362205	0.98760957570062	0.0870228394845389
chr1	150158914	150159064	151	+	exon	PLEKHO1	0.934664653398979	NA	0.989890704022618	1	0.967767808153154	0.986727504550798	0.750490685542448	0.433091493823441	0.000150712749474637	0.0031109132221167	0.317399191719007
chr1	150159163	150159660	498	+	utr3	PLEKHO1	0.0550066792385961	0.636765001661149	0.034567149875698	1	0.0319700960361411	0.938763256424067	0.730409674166475	0.433091493823441	0.000150712749474637	0.0031109132221167	0.297318180343035
chr1	150257806	150258055	250	+	utr5	CA14	0.477597179909778	NA	0.393951002734144	1	0.436142526584349	0.986727504550798	-0.141977209626437	-0.236835506774969	0.0957609452269764	0.371641323116943	0.0948582971485322
chr1	150286494	150286943	450	+	exon	CIART	0.7029553986139	NA	0.622201381585084	1	0.698525344123517	0.986727504550798	-0.29140190146541	0.171337575437518	0.610192461742775	0.864270589675523	-0.462739476902928
chr1	150293869	150294039	171	+	utr5	MRPS21	0.457469239624018	0.891390606828923	0.391628456501506	1	0.490907484888943	0.986727504550798	0.271580926605753	-0.0307974555484033	0.801757397471792	0.943804245507503	0.302378382154157
chr1	150308234	150308482	249	+	utr3	MRPS21	0.428767825641839	0.878966677951795	0.357142419462491	1	0.406395300660547	0.986727504550798	0.0768876349285677	-0.0307974555484033	0.801757397471792	0.943804245507503	0.107685090476971
chr1	150321526	150324927	3402	+	utr5	PRPF3	0.659266187934237	0.942584609179637	0.726867216329773	1	0.832962354380844	0.986727504550798	0.0241168426478317	0.113957936912149	0.204920417335961	0.551128226796411	-0.0898410942643169
chr1	150335141	150335241	101	+	exon	PRPF3	0.92931078468586	0.989182684721552	0.97822316309392	1	0.94530991852657	0.986727504550798	-0.0205978405762629	0.113957936912149	0.204920417335961	0.551128226796411	-0.134555777488411
chr1	150470725	150470874	150	+	exon	RPRD2	0.36922091358933	NA	0.365747477924485	1	0.42228898987563	0.986727504550798	-0.337207130928443	-0.302503346127181	0.00494359397103302	0.0527476161920924	-0.034703784801262
chr1	150471074	150471224	151	+	exon	RPRD2	0.74623799959365	0.963288396296491	0.667831753732846	1	0.748672248191226	0.986727504550798	-0.35560037869756	-0.302503346127181	0.00494359397103302	0.0527476161920924	-0.053097032570379
chr1	150471424	150471923	500	+	exon	RPRD2	0.716163331637004	0.957053365914423	0.630478616967328	1	0.71140716080432	0.986727504550798	-0.29340463322392	-0.302503346127181	0.00494359397103302	0.0527476161920924	0.00909871290326097
chr1	150472123	150472622	500	+	exon	RPRD2	0.539528029420017	0.914121323779386	0.441443251042825	1	0.487973759503825	0.986727504550798	-0.0694835793293959	-0.302503346127181	0.00494359397103302	0.0527476161920924	0.233019766797785
chr1	150472871	150473371	501	+	utr3	RPRD2	0.0166461310841422	0.506815241043972	0.0108518543391629	1	0.0251028952433745	0.920684184758127	0.0737727413424455	-0.302503346127181	0.00494359397103302	0.0527476161920924	0.376276087469627
chr1	150506963	150507311	349	+	utr3	TARS2	0.137734093253079	0.728607651214412	0.114667679315194	1	0.16771796264075	0.986727504550798	-0.0718915689628352	-0.13716698211691	0.257812282704253	0.612421966786698	0.0652754131540753
chr1	150508111	150508210	100	+	utr5	ECM1	0.205384411866673	NA	0.172842652845655	1	0.226205763861213	0.986727504550798	0.255832341209525	0.281251042176296	0.0733179618951212	0.321700173738232	-0.0254187009667702
chr1	150950705	150950954	250	+	exon	SETDB1	0.221698936116434	0.798367598847988	0.243006753914547	1	0.342971828594689	0.986727504550798	-0.265044845801864	-0.0559775468949996	0.588143362926539	0.853453491005216	-0.209067298906864
chr1	150960589	150961188	600	+	exon	SETDB1	0.0351266525796186	0.581114079108541	0.0296030212959831	1	0.0443055456839748	0.958009828546406	-0.0182088764528923	-0.0559775468949996	0.588143362926539	0.853453491005216	0.0377686704421074
chr1	151033836	151034182	347	+	exon	PRUNE1	0.652158419006244	NA	0.678174387823437	1	0.76807190125001	0.986727504550798	-0.319861085324093	-0.147971966686771	0.482283197586432	0.795650990552932	-0.171889118637322
chr1	151034281	151034626	346	+	utr3	PRUNE1	0.909408345623851	NA	0.948042188513649	1	0.944253838610554	0.986727504550798	-0.495083153664862	-0.147971966686771	0.482283197586432	0.795650990552932	-0.347111186978091
chr1	151034923	151035022	100	+	utr3	PRUNE1	0.951338391911299	NA	0.942242699954326	1	0.915053496471319	0.986727504550798	-0.736365412223886	-0.147971966686771	0.482283197586432	0.795650990552932	-0.588393445537115
chr1	151048583	151048731	149	+	exon	C1orf56	0.546270380762374	NA	0.474022513696744	1	0.562313619038292	0.986727504550798	-0.344064763469369	-0.345544952276948	0.197051725035928	0.542162410831369	0.00148018880757811
chr1	151059298	151059398	101	+	utr5	MLLT11	0.582294560241782	NA	0.569905993158743	1	0.60141837709547	0.986727504550798	0.653080018405317	0.208870659672806	0.0961003147628666	0.372426518760058	0.44420935873251
chr1	151059497	151059795	299	+	utr5	MLLT11	0.124992722197209	0.722329197948901	0.0832760822942168	1	0.170141079867986	0.986727504550798	0.637748670018921	0.208870659672806	0.0961003147628666	0.372426518760058	0.428878010346114
chr1	151060391	151060491	101	+	utr5	MLLT11	0.698324595310139	0.953704514373992	0.723622645720417	1	0.71617410400099	0.986727504550798	0.189811315512561	0.208870659672806	0.0961003147628666	0.372426518760058	-0.0190593441602456
chr1	151067404	151067603	200	+	utr3	MLLT11	0.184993062539438	0.766573241579865	0.13122979611879	1	0.23856826359468	0.986727504550798	0.0570478459570277	0.208870659672806	0.0961003147628666	0.372426518760058	-0.151822813715779
chr1	151070828	151073081	2254	+	utr5	GABPB2	0.174178122443045	0.759785922765374	0.108515267515874	1	0.101634656473369	0.986727504550798	0.584731979126947	-0.0134671523441608	0.94714416157851	0.98760957570062	0.598199131471107
chr1	151117462	151118052	591	+	exon	GABPB2	0.843187121733974	NA	0.76412529997128	1	0.828792341477778	0.986727504550798	0.0808670374591966	-0.0134671523441608	0.94714416157851	0.98760957570062	0.0943341898033575
chr1	151118152	151118252	101	+	exon	GABPB2	0.970887996469675	NA	0.977583762616834	1	0.937282168880162	0.986727504550798	-0.169323459510814	-0.0134671523441608	0.94714416157851	0.98760957570062	-0.155856307166653
chr1	151166062	151166210	149	+	utr5	SCNM1	0.489747988659373	NA	0.504766358939392	1	0.624221542015095	0.986727504550798	-0.415065448599715	-0.0652876450237192	0.717071182922558	0.912880701281629	-0.349777803575996
chr1	151198580	151198679	100	+	utr5	PIP5K1A	0.0639496476394433	NA	0.0303294815135257	1	0.039822939540437	0.958009828546406	0.406461395854699	-0.00647737800620902	0.941532958762819	0.986606913226563	0.412938773860908
chr1	151248098	151248297	200	+	utr3	PIP5K1A	0.779215619667425	0.971797291959522	0.86100685633178	1	0.854759829501673	0.986727504550798	-0.0612650638641164	-0.00647737800620902	0.941532958762819	0.986606913226563	-0.0547876858579074
chr1	151254753	151259106	4354	+	utr5	PSMD4	0.245597664695803	0.807885278231751	0.300049476789173	1	0.362092029436972	0.986727504550798	-0.0558991326436803	-0.222151207914747	0.0098770685289806	0.0876833080270964	0.166252075271067
chr1	151267330	151267429	100	+	utr3	PSMD4	0.451781036763801	0.890215550323538	0.337496272880287	1	0.492955446967493	0.986727504550798	-0.253033816668224	-0.222151207914747	0.0098770685289806	0.0876833080270964	-0.0308826087534767
chr1	151282018	151282355	338	+	utr5	ZNF687	0.223129837323484	0.798367598847988	0.233956180378694	1	0.356521606055084	0.986727504550798	-0.110097168370353	-0.168268064605024	0.0562045311944966	0.275344075652912	0.0581708962346709
chr1	151286365	151286864	500	+	exon	ZNF687	0.729783127285289	0.959747343519962	0.825618990486124	1	0.796383544980446	0.986727504550798	-0.134189619829349	-0.168268064605024	0.0562045311944966	0.275344075652912	0.0340784447756747
chr1	151287014	151287364	351	+	exon	ZNF687	0.875826517267785	0.984751722282408	0.970591954057933	1	0.985025818768601	0.988148259022517	-0.0878900028486573	-0.168268064605024	0.0562045311944966	0.275344075652912	0.0803780617563668
chr1	151287564	151287864	301	+	exon	ZNF687	0.231450779473628	0.801322926670525	0.196627551488197	1	0.252179702615288	0.986727504550798	-0.0472134813618597	-0.168268064605024	0.0562045311944966	0.275344075652912	0.121054583243164
chr1	151287964	151288535	572	+	exon	ZNF687	0.246615222886378	0.808835582618555	0.177455969470109	1	0.285010301917364	0.986727504550798	0.0177327827499909	-0.168268064605024	0.0562045311944966	0.275344075652912	0.186000847355015
chr1	151518996	151519244	249	+	exon	CGN	0.598224797079908	0.928183932478255	0.517054635149912	1	0.62272276272699	0.986727504550798	0.0739066084270464	-0.111306002933929	0.205146188709134	0.551414330017831	0.185212611360976
chr1	151581744	151582241	498	+	utr3	TUFT1	0.932701906995714	NA	0.99280499108209	1	0.971200078873918	0.986727504550798	-0.132747134560217	-0.0212119300638795	0.901104019141422	0.974001198337731	-0.111535204496337
chr1	151791052	151791201	150	+	exon	RP11-98D18.9	0.673190369767071	NA	0.666917874108459	1	0.666158085375568	0.986727504550798	0.551180292149425	0.660996373054469	0.430168669780421	NA	-0.109816080905044
chr1	151850247	151850385	139	+	exon	AL450992.2	0.547777436054641	NA	0.526395533807993	1	0.608929400461285	0.986727504550798	0.661354147864386	1.07230407382107	0.107750047038501	NA	-0.410949925956685
chr1	153634082	153634231	150	+	utr5	CHTOP	0.607851120029769	0.930014133952158	0.516866627541193	1	0.720828290498531	0.986727504550798	0.0662522624655871	0.0650776314607896	0.477108485741722	0.792284024504886	0.00117463100479748
chr1	153645161	153645460	300	+	utr3	CHTOP	0.794161631160694	0.97656341193499	0.913944753447639	1	0.849561348872807	0.986727504550798	-0.119055286159474	0.0650776314607896	0.477108485741722	0.792284024504886	-0.184132917620264
chr1	153661282	153661382	101	+	utr3	SNAPIN	0.261379012842584	0.816237879233011	0.27210629386249	1	0.372044094499588	0.986727504550798	-0.277851421143078	0.0609141390885556	0.773972948694678	0.9341070264706	-0.338765560231633
chr1	153678687	153678885	199	+	utr5	NPR1	0.195648749487019	NA	0.136444349096034	1	0.203163352357443	0.986727504550798	0.17872310919822	-0.16926741855494	0.0957770022388095	0.371641323116943	0.34799052775316
chr1	153693546	153693843	298	+	utr3	NPR1	0.319877500740004	NA	0.251649370044299	1	0.373385953857073	0.986727504550798	0.16862846454087	-0.16926741855494	0.0957770022388095	0.371641323116943	0.33789588309581
chr1	153773608	153773708	101	+	utr3	INTS3	0.547781683818063	0.915911235131492	0.456088335543345	1	0.536476427982997	0.986727504550798	0.0263069459412422	-0.167079613755328	0.0233887414487599	0.156649428722975	0.19338655969657
chr1	153775448	153775995	548	+	exon	SLC27A3	0.377281555191848	0.865916293531144	0.30059097331996	1	0.371339721868669	0.986727504550798	0.146634707076319	-0.347241333471854	0.00322537487485904	0.038073850120221	0.493876040548174
chr1	153779958	153780107	150	+	utr3	SLC27A3	0.49011744552419	NA	0.415143446068873	1	0.555685937271261	0.986727504550798	-0.097891360613075	-0.347241333471854	0.00322537487485904	0.038073850120221	0.249349972858779
chr1	153977792	153977890	99	+	exon	RP11-422P24.11	0.840580736098552	NA	0.85197565950354	1	0.923998484626637	0.986727504550798	0.450561658580279	0.567033699034565	0.0489999329930696	0.253422385810181	-0.116472040454285
chr1	153978036	153978574	539	+	exon	RP11-422P24.11	0.0219547299998323	NA	0.0144156906658477	1	0.0243947419463292	0.912754656138616	-0.171643341323264	0.567033699034565	0.0489999329930696	0.253422385810181	-0.738677040357829
chr1	154220882	154225103	4222	+	utr5	UBAP2L	0.573466792965047	0.922517534320253	0.438244727462892	1	0.602242339918342	0.986727504550798	0.280008823731963	-0.0902469163752316	0.150629222665538	0.473897183161299	0.370255740107195
chr1	154270963	154271162	200	+	utr3	UBAP2L	0.0369300180071899	NA	0.0237331450802735	1	0.0343855073975796	0.95012728276778	-0.305303820706513	-0.0902469163752316	0.150629222665538	0.473897183161299	-0.215056904331282
chr1	154271311	154271411	101	+	utr3	UBAP2L	0.265913561677643	NA	0.170578662840539	1	0.169926007009705	0.986727504550798	0.273581829356945	-0.0902469163752316	0.150629222665538	0.473897183161299	0.363828745732177
chr1	154349165	154349464	300	+	utr3	ATP8B2	0.154364574394673	0.742666801049534	0.0969541458515568	1	0.105689378803371	0.986727504550798	0.199234594826128	-0.0484709060864334	0.527489261891305	0.821790703061805	0.247705500912562
chr1	154405392	154405491	100	+	utr5	IL6R	0.294874894083456	NA	0.225019617959001	1	0.38477162530482	0.986727504550798	0.308284093123991	0.0490935213073994	0.771690287295996	0.933407766691908	0.259190571816592
chr1	154465281	154465480	200	+	utr3	IL6R	0.553412578236075	NA	0.559130157295317	1	0.709210065102914	0.986727504550798	-0.199063037643912	0.0490935213073994	0.771690287295996	0.933407766691908	-0.248156558951312
chr1	154465579	154465926	348	+	utr3	IL6R	0.318833007227083	0.840758272482378	0.324565939815861	1	0.42446617618352	0.986727504550798	0.113672727002454	0.0490935213073994	0.771690287295996	0.933407766691908	0.0645792056950547
chr1	154576182	154576332	151	+	utr3	CHRNB2	0.932429338655429	NA	0.902775316049318	1	0.93799799272436	0.986727504550798	-0.128454590452209	0.0800083625661928	0.681415373933498	0.89782951416072	-0.208462953018401
chr1	154576731	154576931	201	+	utr3	CHRNB2	0.462474783777825	NA	0.434683357812549	1	0.549116409967608	0.986727504550798	-0.182827644706389	0.0800083625661928	0.681415373933498	0.89782951416072	-0.262836007272581
chr1	154983388	154983487	100	+	utr5	FLAD1	0.379232883643677	0.865916293531144	0.307326257341122	1	0.39183544369465	0.986727504550798	0.210354202705413	-0.0317513174529756	0.753055101248853	0.92724820648208	0.242105520158388
chr1	154987828	154987977	150	+	utr5	FLAD1	0.724505339389076	NA	0.756485071730019	1	0.875274892035342	0.986727504550798	0.223770403122518	-0.0317513174529756	0.753055101248853	0.92724820648208	0.255521720575494
chr1	154988076	154988176	101	+	utr5	FLAD1	0.89653770206936	0.987087870413186	0.942812385478266	1	0.904272928080911	0.986727504550798	0.22813290497038	-0.0317513174529756	0.753055101248853	0.92724820648208	0.259884222423356
chr1	154988523	154988820	298	+	utr5	FLAD1	0.370681198996401	0.863065789912567	0.322415222208827	1	0.437236331682385	0.986727504550798	0.121803014562894	-0.0317513174529756	0.753055101248853	0.92724820648208	0.153554332015869
chr1	155014804	155015694	891	+	exon	ZBTB7B	0.0470428757256861	0.618193883405984	0.0297729090128141	1	0.104007217295727	0.986727504550798	0.199463725696957	-0.192203687529257	0.103603161785983	0.389503804842116	0.391667413226214
chr1	155016346	155016841	496	+	utr3	ZBTB7B	0.00905048979136728	0.446675133336755	0.00740589136909641	1	0.0101179514928045	0.820188194794421	0.146919178641084	-0.192203687529257	0.103603161785983	0.389503804842116	0.339122866170341
chr1	155051038	155051138	101	+	exon	ADAM15	0.408171795022618	NA	0.311232047957561	1	0.447880988491376	0.986727504550798	0.628103118618543	-0.24361214469759	0.0350566289221527	0.205266066876879	0.871715263316133
chr1	155069165	155069310	146	+	utr3	EFNA4	0.165413537052457	NA	0.129503560386301	1	0.181448689952747	0.986727504550798	-0.16101474954877	0.027356942124271	0.911775393087865	0.977479150308379	-0.18837169167304
chr1	155133688	155133961	274	+	exon	EFNA1	0.484349608056959	NA	0.357496175771009	1	0.36374894737887	0.986727504550798	0.13093568468483	-0.380288513211095	0.029931227323551	0.185366910350413	0.511224197895925
chr1	155134061	155134160	100	+	utr3	EFNA1	0.53749764258359	NA	0.437158366898954	1	0.473826200189315	0.986727504550798	-0.14768643987489	-0.380288513211095	0.029931227323551	0.185366910350413	0.232602073336205
chr1	155134359	155134558	200	+	utr3	EFNA1	0.236956389804125	NA	0.178147836524125	1	0.282824992699156	0.986727504550798	-0.0497659856491405	-0.380288513211095	0.029931227323551	0.185366910350413	0.330522527561954
chr1	155138310	155138459	150	+	utr3	SLC50A1	0.194825941100235	NA	0.127085482493924	1	0.142909278096739	0.986727504550798	-0.377581872625433	-0.498518266506816	0.00534354056346937	0.0557720725251599	0.120936393881382
chr1	155183925	155184025	101	+	exon	TRIM46	0.702790796152277	NA	0.66842558692188	1	0.70646158849522	0.986727504550798	0.26001915512293	-0.153559963337114	0.344050459722669	0.694833997816172	0.413579118460044
chr1	155277633	155277732	100	+	exon	HCN3	0.683865445520414	NA	0.66123373768222	1	0.785459447450444	0.986727504550798	0.183176988259656	0.462975376481301	0.00545277478159452	0.0565606745172247	-0.279798388221645
chr1	155284350	155284449	100	+	exon	HCN3	0.356035790527723	NA	0.318380450640702	1	0.379518940636701	0.986727504550798	0.274466006294286	0.462975376481301	0.00545277478159452	0.0565606745172247	-0.188509370187015
chr1	155287862	155288061	200	+	exon	HCN3	0.212029344275479	NA	0.188719044256984	1	0.253199902661927	0.986727504550798	0.431057295218224	0.462975376481301	0.00545277478159452	0.0565606745172247	-0.031918081263077
chr1	155288359	155288756	398	+	utr3	HCN3	0.717836269732924	NA	0.731873304672741	1	0.711584322023297	0.986727504550798	0.456606554377999	0.462975376481301	0.00545277478159452	0.0565606745172247	-0.00636882210330181
chr1	155308897	155309045	149	+	utr5	FDPS	0.257386741088894	0.815297421458939	0.318424762715262	1	0.439936505118078	0.986727504550798	0.0757537145628104	-0.012549164420331	0.870172088970766	0.964803695333449	0.0883028789831414
chr1	155320567	155320666	100	+	utr3	FDPS	0.578889723127121	0.923669631754303	0.478194241873611	1	0.588826118595013	0.986727504550798	-0.112284953001661	-0.012549164420331	0.870172088970766	0.964803695333449	-0.0997357885813301
chr1	155322239	155322388	150	+	exon	RUSC1	0.331058548873946	NA	0.269401108866137	1	0.281907952936064	0.986727504550798	0.0665160521838426	0.208734362452967	0.0322191150693689	0.193818278017428	-0.142218310269124
chr1	155322538	155322737	200	+	exon	RUSC1	0.795446407460083	NA	0.837592216219874	1	0.876212436681384	0.986727504550798	0.095132776356582	0.208734362452967	0.0322191150693689	0.193818278017428	-0.113601586096385
chr1	155326676	155326925	250	+	utr3	RUSC1	0.570477692387046	0.921892818557916	0.617383705878802	1	0.666248126066637	0.986727504550798	0.342785618772325	0.208734362452967	0.0322191150693689	0.193818278017428	0.134051256319359
chr1	155563268	155563461	194	+	exon	ASH1L-AS1	0.673537590304158	0.947418194454326	0.610016761429409	1	0.685154976340115	0.986727504550798	0.119976840946443	0.0839477966876837	0.768246058890422	0.931826000341596	0.0360290442587595
chr1	155614423	155614918	496	+	utr3	MSTO1	0.673159420852567	0.947418194454326	0.577230219199002	1	0.67840017595983	0.986727504550798	-0.222147413837116	0.0638997104638807	0.692107348447712	0.900866001213488	-0.286047124300997
chr1	155688905	155689005	101	+	exon	DAP3	0.936169047716606	NA	0.867717655194774	1	0.910989376207068	0.986727504550798	0.583486067901649	-0.0485030062898781	0.627433823328605	0.872727347164422	0.631989074191527
chr1	155738262	155738462	201	+	utr3	DAP3	0.905586421101847	0.987633961620967	0.983602313632278	1	0.986814834526676	0.989117693830419	-0.0613447366974375	-0.0485030062898781	0.627433823328605	0.872727347164422	-0.0128417304075594
chr1	155748042	155748510	469	+	exon	MSTO2P	0.56336113298833	0.920439723145469	0.617350468611274	1	0.714797054971955	0.986727504550798	-0.0724027493992769	0.102221486478892	0.583824021216704	0.850729600111953	-0.174624235878169
chr1	156054802	156054950	149	+	utr5	LAMTOR2	0.604079195742886	NA	0.50520812798118	1	0.557896665537374	0.986727504550798	0.117248328114375	-0.135019849474533	0.522198135676897	0.818406318208591	0.252268177588908
chr1	156055325	156055523	199	+	exon	LAMTOR2	0.755591462752312	0.964763960520679	0.67780269828182	1	0.727236926733996	0.986727504550798	-0.298697980194332	-0.135019849474533	0.522198135676897	0.818406318208591	-0.163678130719799
chr1	156114732	156114832	101	+	utr5	LMNA	0.213714130656208	0.791743268048928	0.158647632942025	1	0.268112430767564	0.986727504550798	0.438599285320643	0.218386996692931	0.00137811767328683	0.0195240382640345	0.220212288627712
chr1	156150206	156153372	3167	+	utr5	SEMA4A	0.94275938432928	0.992297883072493	0.858438343667702	1	0.89837497352667	0.986727504550798	0.23973658147969	0.114586540255964	0.333366689525126	0.687252186661024	0.125150041223726
chr1	156176906	156177503	598	+	utr3	SEMA4A	0.33083563429368	0.844713444116048	0.384264500158301	1	0.469205842891649	0.986727504550798	-0.0640486713688293	0.114586540255964	0.333366689525126	0.687252186661024	-0.178635211624793
chr1	156199585	156199735	151	+	exon	SLC25A44	0.718980413179918	0.957053365914423	0.669383881481994	1	0.779634032735088	0.986727504550798	0.446103655938002	0.206680428642957	0.0156701718138522	0.118915920810228	0.239423227295044
chr1	156200184	156200434	251	+	exon	SLC25A44	0.0129469277325614	0.483888810456072	0.0103406461530741	1	0.0300425158619362	0.937754855683195	0.336627713178259	0.206680428642957	0.0156701718138522	0.118915920810228	0.129947284535301
chr1	156210349	156210648	300	+	utr3	SLC25A44	0.607567298270859	0.930014133952158	0.677397316399076	1	0.779799157395644	0.986727504550798	0.289131148956144	0.206680428642957	0.0156701718138522	0.118915920810228	0.082450720313186
chr1	156212596	156212696	101	+	utr3	SLC25A44	0.973121425141785	0.996597826039447	0.975039575980068	1	0.906955677564016	0.986727504550798	0.173383730010121	0.206680428642957	0.0156701718138522	0.118915920810228	-0.0332966986328364
chr1	156291666	156291864	199	+	utr3	TMEM79	0.876029237154153	NA	0.824324142712193	1	0.883283798005961	0.986727504550798	-0.19736329543156	-0.243177086388189	0.36776411969927	0.714430071621582	0.0458137909566284
chr1	156292061	156292160	100	+	utr3	TMEM79	0.357366022122792	NA	0.274181775482989	1	0.371011131562849	0.986727504550798	0.151180288410873	-0.243177086388189	0.36776411969927	0.714430071621582	0.394357374799061
chr1	156292740	156292839	100	+	exon	TMEM79	0.76031626158823	NA	0.756821400250529	1	0.768003095285138	0.986727504550798	-0.0945519274210577	-0.243177086388189	0.36776411969927	0.714430071621582	0.148625158967131
chr1	156642102	156642202	101	+	utr5	BCAN	0.226424536595158	NA	0.167234271116098	1	0.230314107266543	0.986727504550798	0.736270546795317	0.65463488796175	9.97062725536174e-07	3.59760484210064e-05	0.081635658833567
chr1	156728689	156729135	447	+	utr5	RRNAD1	0.133243318240324	0.727878751407321	0.0994929916159382	1	0.168817589521181	0.986727504550798	0.149728574371399	-0.196230642249035	0.151346497096314	0.475306425671897	0.345959216620435
chr1	156767526	156767625	100	+	utr5	PRCC	0.0288159777035917	NA	0.0231685030079156	1	0.0590479846124709	0.981555011247038	-0.267283720330779	-0.0286571184508865	0.771053118140126	0.933265760631638	-0.238626601879893
chr1	156786638	156786985	348	+	exon	PRCC	0.494740947372297	0.900666031401703	0.553918349985412	1	0.712690810647913	0.986727504550798	-0.0760448906142627	-0.0286571184508865	0.771053118140126	0.933265760631638	-0.0473877721633762
chr1	156797340	156800718	3379	+	utr3	PRCC	0.674123630404678	0.947418194454326	0.744431878448847	1	0.791884073378108	0.986727504550798	-0.134767314132959	-0.0286571184508865	0.771053118140126	0.933265760631638	-0.106110195682072
chr1	156914045	156914989	945	+	utr3	PEAR1	0.0507273605032856	0.630657341256993	0.0293176486833539	1	0.0560180740758615	0.981555011247038	1.05052948464064	0.534948609197045	7.51920122178344e-05	0.00170650765812318	0.515580875443594
chr1	157993323	157993472	150	+	utr5	KIRREL	0.0183574837928747	0.525411436613813	0.0120863780646926	1	0.033500086061343	0.94756011696798	0.716929255273945	0.449930119961705	1.10342090246997e-10	7.25430524990402e-09	0.266999135312239
chr1	158025599	158030727	5129	+	exon	KIRREL-IT1	0.790662088973264	0.97656341193499	0.813459041165719	1	0.967957051099291	0.986727504550798	1.03573372841885	1.16415451944639	0.000258796096702299	0.00493067177319611	-0.128420791027538
chr1	158094732	158095181	450	+	utr3	KIRREL	0.876745245842279	0.984842777329656	0.761301198383184	1	0.795878732733722	0.986727504550798	0.553651290362448	0.449930119961705	1.10342090246997e-10	7.25430524990402e-09	0.103721170400743
chr1	158184602	158184749	148	+	utr3	CD1D	0.768607217001435	NA	0.778121738791706	1	0.825078244150038	0.986727504550798	-0.151882587490998	0.108238638897509	0.868068942111766	NA	-0.260121226388507
chr1	159200915	159201015	101	+	utr3	CADM3	0.0895158035559693	NA	0.0553757958541718	1	0.109471310661455	0.986727504550798	-0.0613942697824701	-0.282641714656679	0.249560676678344	0.603611408870872	0.221247444874209
chr1	159201615	159201715	101	+	utr3	CADM3	0.784646824741576	NA	0.775310427047554	1	0.929465083239885	0.986727504550798	-0.0220867136384575	-0.282641714656679	0.249560676678344	0.603611408870872	0.260555001018221
chr1	159867198	159867441	244	+	exon	RP11-190A12.8	0.979325845023375	NA	0.973056064832137	1	0.911611291813755	0.986727504550798	0.772135809787082	1.29962414278587	0.0762786359929742	NA	-0.527488332998784
chr1	160262454	160262546	93	+	exon	RP11-574F21.2	0.710852441766056	0.956001105968221	0.625758919149729	1	0.602728738902811	0.986727504550798	0.116275911181598	0.187119552732013	0.687421408342176	0.900174824424973	-0.0708436415504148
chr1	160343371	160343471	101	+	utr5	NCSTN	0.350854361944048	0.850810851540275	0.354245767849734	1	0.46945269915432	0.986727504550798	-0.124788508614892	-0.263338162810705	0.00559298922321451	0.057466564465887	0.138549654195813
chr1	160358356	160358455	100	+	utr3	NCSTN	0.0759772695296703	NA	0.0597572243865169	1	0.100068449713828	0.986727504550798	-0.435572440595395	-0.263338162810705	0.00559298922321451	0.057466564465887	-0.17223427778469
chr1	160370729	160370877	149	+	utr5	NHLH1	0.662379120761468	NA	0.625322052396324	1	0.763979593777071	0.986727504550798	0.190278581043555	0.256249770188749	0.396985710685756	0.737015031482311	-0.065971189145194
chr1	160371074	160371173	100	+	utr3	NHLH1	0.994489346356249	NA	0.948196292241089	1	0.934035010698834	0.986727504550798	0.0823905428254141	0.256249770188749	0.396985710685756	0.737015031482311	-0.173859227363335
chr1	160419035	160419234	200	+	exon	VANGL2	0.169031988280724	0.758407862535422	0.109487073111801	1	0.197286639326597	0.986727504550798	0.261492966996724	-0.0567000306690562	0.447410147747106	0.771933916528279	0.31819299766578
chr1	160425135	160425435	301	+	utr3	VANGL2	0.731220848065017	0.960015365326211	0.747032734229333	1	0.579397417644871	0.986727504550798	-0.00179947307477617	-0.0567000306690562	0.447410147747106	0.771933916528279	0.05490055759428
chr1	161118136	161118286	151	+	utr5	NIT1	0.207972718320643	NA	0.143865922856774	1	0.20764929374099	0.986727504550798	0.10001968281224	-0.0816385304487629	0.541446738126957	0.828355143121579	0.181658213261002
chr1	161118485	161118585	101	+	utr5	NIT1	0.845766323780284	NA	0.860006070579713	1	0.880030304534548	0.986727504550798	0.0551590957810051	-0.0816385304487629	0.541446738126957	0.828355143121579	0.136797626229768
chr1	161119210	161119309	100	+	exon	NIT1	0.376927844386282	NA	0.2971046906344	1	0.35062509102494	0.986727504550798	0.302465739287041	-0.0816385304487629	0.541446738126957	0.828355143121579	0.384104269735804
chr1	161120734	161120983	250	+	utr3	NIT1	0.0161893253238996	0.497272062308718	0.0116627874884693	1	0.026935968715644	0.920684184758127	-0.501586331777625	-0.0816385304487629	0.541446738126957	0.828355143121579	-0.419947801328863
chr1	161124148	161124347	200	+	utr3	NIT1	0.0166384212355592	NA	0.00698067745535362	1	0.0135335233044134	0.869750032345471	0.540142963378099	-0.0816385304487629	0.541446738126957	0.828355143121579	0.621781493826861
chr1	161158461	161158560	100	+	utr3	UFC1	0.915872734481682	NA	0.814252224010707	1	0.833849725654981	0.986727504550798	-0.285558022551561	-0.203905559965176	0.319212146397579	0.675117118136419	-0.0816524625863848
chr1	161158658	161158757	100	+	utr3	UFC1	0.662377817057088	NA	0.72653066216583	1	0.853370089434966	0.986727504550798	-0.158456226416436	-0.203905559965176	0.319212146397579	0.675117118136419	0.0454493335487406
chr1	161160758	161161005	248	+	exon	USP21	0.28209590932477	NA	0.21932655563664	1	0.307232977438922	0.986727504550798	0.394679304373682	-0.100852256187615	0.494189410999627	0.801975969867727	0.495531560561296
chr1	161229163	161229311	149	+	utr3	TOMM40L	0.854033859154327	NA	0.793526752077333	1	0.864114537936296	0.986727504550798	-0.228934744753817	-0.0657404132910238	0.777192192445982	0.934956046971072	-0.163194331462793
chr1	161230299	161230546	248	+	utr3	TOMM40L	0.108865933861746	NA	0.0998292017301301	1	0.178096505692324	0.986727504550798	-0.207580458020031	-0.0657404132910238	0.777192192445982	0.934956046971072	-0.141840044729007
chr1	161230645	161230744	100	+	utr3	TOMM40L	0.142687089021584	NA	0.121172884743686	1	0.190934633035772	0.986727504550798	-0.198713298696814	-0.0657404132910238	0.777192192445982	0.934956046971072	-0.13297288540579
chr1	161314407	161314506	100	+	exon	SDHC	0.927891251333688	NA	0.969075449628941	1	0.937022198742415	0.986727504550798	-0.0180210192191716	0.0820927978713976	0.477538368204805	0.792422870225058	-0.100113817090569
chr1	161366316	161366416	101	+	utr3	SDHC	0.423325294073549	NA	0.34787198384768	1	0.414927364886435	0.986727504550798	0.195137610380197	0.0820927978713976	0.477538368204805	0.792422870225058	0.113044812508799
chr1	161766344	161778245	11902	+	utr5	ATF6	0.913650949320006	0.987633961620967	0.987367157200561	1	0.963100667907969	0.986727504550798	0.066194501045614	-0.0755396209727126	0.517840676408196	0.814843191942412	0.141734122018327
chr1	161958478	161958827	350	+	utr3	ATF6	0.0966240389516404	0.699754677847159	0.111857185340786	1	0.172051602539953	0.986727504550798	-0.363527907397338	-0.0755396209727126	0.517840676408196	0.814843191942412	-0.287988286424626
chr1	162382060	162382160	101	+	utr3	RP11-565P22.6	0.340269033579854	NA	0.269750216046937	1	0.362702438940367	0.986727504550798	0.847523125013947	NA	NA	NA	NA
chr1	162383373	162384072	700	+	utr3	C1orf226	0.894451062068509	0.987087870413186	0.814832832994457	1	0.861801366523686	0.986727504550798	-0.109930176815809	-0.000831092190167743	0.996066679995713	0.999092520028828	-0.109099084625641
chr1	162561705	162562500	796	+	utr5	UAP1	0.573147267946029	NA	0.483132810145286	1	0.572913952483498	0.986727504550798	0.596672983609841	0.412607119164479	0.00777846655273565	0.0735032031273243	0.184065864445362
chr1	162566066	162566266	201	+	utr5	UAP1	0.363385730809203	0.859664756631881	0.391695476627272	1	0.504601866184804	0.986727504550798	0.43983479367201	0.412607119164479	0.00777846655273565	0.0735032031273243	0.0272276745075305
chr1	162780314	162780414	101	+	utr3	DDR2	0.690572511317133	NA	0.596898280432454	1	0.644084296112095	0.986727504550798	-0.632968100813721	-0.0960202459713516	0.715180860240487	0.911781808787264	-0.536947854842369
chr1	164559414	164559514	101	+	utr5	PBX1	0.655149722815622	NA	0.688384515478997	1	0.813745073378031	0.986727504550798	0.111071630610802	-0.0599425979394905	0.491736398623186	0.80093616707944	0.171014228550293
chr1	164559769	164560019	251	+	utr5	PBX1	0.610282254910928	0.930746579521563	0.521737612258041	1	0.705557607875259	0.986727504550798	-0.0223610607596383	-0.0599425979394905	0.491736398623186	0.80093616707944	0.0375815371798522
chr1	165768979	165769079	101	+	exon	RP11-466F5.8	0.13957463914143	NA	0.0808738703876283	1	0.167671260573713	0.986727504550798	0.137652544265664	0.389533743509611	0.290542125135006	0.646527971542291	-0.251881199243947
chr1	165827581	165827680	100	+	utr5	UCK2	0.809091371308773	NA	0.82324209468937	1	0.89411987608645	0.986727504550798	0.320166633420142	0.171328073075593	0.0868587992253588	0.352075553912692	0.148838560344549
chr1	165827779	165827879	101	+	utr5	UCK2	0.530582470323027	0.913371382317818	0.415248857022566	1	0.385190535396686	0.986727504550798	0.407611379914219	0.171328073075593	0.0868587992253588	0.352075553912692	0.236283306838626
chr1	165907843	165908091	249	+	utr3	UCK2	0.780998767035029	0.972059232775323	0.837945442972892	1	0.825719606258888	0.986727504550798	-0.0180259316213561	0.171328073075593	0.0868587992253588	0.352075553912692	-0.18935400469695
chr1	166849247	166850196	950	+	exon	POGK	0.570592563945315	0.921892818557916	0.674298067502978	1	0.747699338675141	0.986727504550798	-0.156784008467408	-0.0812204631638346	0.412946628534288	0.750051717190289	-0.0755635453035732
chr1	166850346	166850446	101	+	utr3	POGK	0.905707005769495	0.987633961620967	0.836854791781225	1	0.945919031114624	0.986727504550798	-0.421506868065884	-0.0812204631638346	0.412946628534288	0.750051717190289	-0.340286404902049
chr1	166851496	166851646	151	+	utr3	POGK	0.0871264269481641	NA	0.0595942741711006	1	0.0691945913778961	0.986727504550798	-0.254870646844005	-0.0812204631638346	0.412946628534288	0.750051717190289	-0.17365018368017
chr1	166852645	166852995	351	+	utr3	POGK	0.0280400975237522	0.560150277390716	0.0279716142304137	1	0.0565924467775029	0.981555011247038	-0.381969468194487	-0.0812204631638346	0.412946628534288	0.750051717190289	-0.300749005030652
chr1	167127632	167127879	248	+	exon	DUSP27	0.134972136278622	NA	0.0954083704274878	1	0.181734320595269	0.986727504550798	-0.087949117183008	-0.349115549651462	0.270054427316221	0.624951207596125	0.261166432468454
chr1	167128571	167128670	100	+	utr3	DUSP27	0.111094180623018	NA	0.0528860456407709	1	0.0866695191094277	0.986727504550798	-0.744842593847582	-0.349115549651462	0.270054427316221	0.624951207596125	-0.395727044196121
chr1	167415581	167416079	499	+	utr3	POU2F1	0.890978432050082	0.987087870413186	0.98882355395232	1	0.950330400962092	0.986727504550798	0.12089025122377	0.163939025225795	0.0633206558641329	0.29495355432022	-0.0430487740020249
chr1	167721715	167722149	435	+	utr5	MPZL1	0.716293684817623	0.957053365914423	0.630611847458457	1	0.695763371832937	0.986727504550798	-0.16947123469708	-0.237004403612203	0.0367948027254071	0.211957338805479	0.0675331689151223
chr1	167787891	167788040	150	+	utr3	MPZL1	0.101355283118617	0.706304348006192	0.134773273442929	1	0.205304544424979	0.986727504550798	-0.365018018194454	-0.237004403612203	0.0367948027254071	0.211957338805479	-0.128013614582251
chr1	167935932	167936031	100	+	exon	DCAF6	0.984993792914734	NA	0.935523503045137	1	0.961216818257883	0.986727504550798	-0.135263110489196	0.0144335471198601	0.92321119866095	0.980963856861849	-0.149696657609056
chr1	168045051	168045200	150	+	exon	DCAF6	0.481640410052067	NA	0.387667255276751	1	0.464152066443508	0.986727504550798	0.119708467814929	0.0144335471198601	0.92321119866095	0.980963856861849	0.105274920695069
chr1	168242553	168243102	550	+	utr3	SFT2D2	0.580545785348735	0.924552392034994	0.629712672656227	1	0.676429461928351	0.986727504550798	-0.169205818651818	0.0475595623082442	0.710465608904648	0.909309303245687	-0.216765380960062
chr1	169106352	169106500	149	+	utr5	ATP1B1	0.672810345796022	NA	0.694021114420517	1	0.736511651441703	0.986727504550798	0.23657685032673	-0.171329154027449	0.203190530014167	0.549292247849407	0.407906004354179
chr1	169131340	169131538	199	+	exon	ATP1B1	0.519357751261726	0.909313721500878	0.544258064342054	1	0.645691868047085	0.986727504550798	-0.353393375454742	-0.171329154027449	0.203190530014167	0.549292247849407	-0.182064221427292
chr1	169368218	169368317	100	+	utr5	BLZF1	0.176846240630742	NA	0.141317871654209	1	0.21093407832114	0.986727504550798	-0.0620654010390969	-0.401079901833811	0.0773973175155353	0.331239889637842	0.339014500794714
chr1	169376813	169376912	100	+	exon	BLZF1	0.692859993890847	NA	0.58050152994601	1	0.520472459409109	0.986727504550798	-0.204624157783839	-0.401079901833811	0.0773973175155353	0.331239889637842	0.196455744049972
chr1	169486363	169486555	193	+	exon	RP1-206D15.6	0.982245723291234	NA	0.971352182228179	1	0.912319951525534	0.986727504550798	-0.0366096763940409	-0.11740707253864	0.886958762204071	NA	0.0807973961445992
chr1	169794818	169795104	287	+	utr5	C1orf112	0.906485532298215	NA	0.92340207653525	1	0.926847476103044	0.986727504550798	0.0870548545742351	-0.052243588600647	0.799964328842839	0.942774064327635	0.139298443174882
chr1	169853434	169853633	200	+	utr3	C1orf112	0.529993898551038	NA	0.506389737194487	1	0.606925765420444	0.986727504550798	-0.375813158157379	-0.052243588600647	0.799964328842839	0.942774064327635	-0.323569569556733
chr1	170167598	170167790	193	+	utr3	METTL11B	0.883104288561876	NA	0.869002089731957	1	0.837144532903246	0.986727504550798	0.465492312708855	0.187175179520959	0.881374966700881	NA	0.278317133187896
chr1	170539415	170539514	100	+	utr3	GORAB	0.426403277874554	NA	0.391769870551382	1	0.430220210162586	0.986727504550798	0.332929075788485	0.0770765114322422	0.690850247666905	0.900245359004805	0.255852564356243
chr1	170552056	170552304	249	+	utr3	GORAB	0.332834555501849	NA	0.268345397712119	1	0.367792561658454	0.986727504550798	0.211233322246062	0.0770765114322422	0.690850247666905	0.900245359004805	0.13415681081382
chr1	171532493	171532892	400	+	utr3	PRRC2C	0.507137006422416	0.902848379788008	0.484745834161269	1	0.491144477158084	0.986727504550798	-0.0533897209980471	-0.0206430600922431	0.74919767961429	0.925233602727032	-0.032746660905804
chr1	171540019	171540118	100	+	exon	PRRC2C	0.592321825729775	0.926521754925933	0.681975856966112	1	0.756530032316772	0.986727504550798	0.0324134362128183	-0.0206430600922431	0.74919767961429	0.925233602727032	0.0530564963050614
chr1	171540767	171540917	151	+	exon	PRRC2C	0.528400024291929	0.91282403380659	0.665487355037845	1	0.674055905743738	0.986727504550798	-0.0221805362243493	-0.0206430600922431	0.74919767961429	0.925233602727032	-0.00153747613210619
chr1	171541116	171541466	351	+	exon	PRRC2C	0.867770324395515	0.984482470840787	0.987761884805715	1	0.984269646549336	0.98766798453418	-0.00481243426954771	-0.0206430600922431	0.74919767961429	0.925233602727032	0.0158306258226954
chr1	171541865	171542014	150	+	exon	PRRC2C	0.738568308875788	0.962000738451657	0.634255977629592	1	0.72548606840273	0.986727504550798	0.101378105012107	-0.0206430600922431	0.74919767961429	0.925233602727032	0.12202116510435
chr1	171557708	171557958	251	+	exon	PRRC2C	0.166858863030316	0.756427446229216	0.108901208300311	1	0.210173401273028	0.986727504550798	0.161653843547256	-0.0206430600922431	0.74919767961429	0.925233602727032	0.182296903639499
chr1	171591715	171592014	300	+	utr3	PRRC2C	0.948319843353003	0.993661301549743	0.823240338842921	1	0.832706069818692	0.986727504550798	-0.0259739176860532	-0.0206430600922431	0.74919767961429	0.925233602727032	-0.00533085759381006
chr1	171781714	171781813	100	+	utr5	METTL13	0.487521147439629	0.900666031401703	0.403241889939884	1	0.459929864384934	0.986727504550798	0.102866205562884	-0.140987162091498	0.153814206608242	0.479247515279722	0.243853367654382
chr1	171782062	171784078	2017	+	utr5	METTL13	0.633713761212606	0.936524732549834	0.651186160454957	1	0.542522932405691	0.986727504550798	-0.0540137819494478	-0.140987162091498	0.153814206608242	0.479247515279722	0.0869733801420503
chr1	171784376	171784476	101	+	exon	METTL13	0.0139033659854007	0.485031929671652	0.00593419934900282	1	0.0186600355499382	0.886907586556532	0.166820509243508	-0.140987162091498	0.153814206608242	0.479247515279722	0.307807671335006
chr1	171796524	171796872	349	+	utr3	METTL13	0.307526733450088	0.837052386640886	0.314160871607449	1	0.268191712205738	0.986727504550798	-0.189191361757318	-0.140987162091498	0.153814206608242	0.479247515279722	-0.04820419966582
chr1	172532599	172532699	101	+	exon	SUCO	0.990742914572554	NA	0.999546491131128	1	NA	NA	-0.286666214983182	-0.171060395207378	0.136013402924878	0.449971405849177	-0.115605819775804
chr1	172533167	172533266	100	+	utr5	SUCO	0.458850165850313	NA	0.444987407842824	1	0.489261725305425	0.986727504550798	0.117328329141508	-0.171060395207378	0.136013402924878	0.449971405849177	0.288388724348886
chr1	172589096	172589246	151	+	exon	SUCO	0.537085643949134	NA	0.540440591458494	1	0.564863125241221	0.986727504550798	-0.367888355927617	-0.171060395207378	0.136013402924878	0.449971405849177	-0.196827960720239
chr1	172589545	172589895	351	+	exon	SUCO	0.214387045307106	0.79315232044027	0.239346535038143	1	0.33441787923164	0.986727504550798	-0.301338547811129	-0.171060395207378	0.136013402924878	0.449971405849177	-0.130278152603751
chr1	172610035	172610284	250	+	utr3	SUCO	0.748082872868356	0.963733720313321	0.809633674071239	1	0.837994133810885	0.986727504550798	-0.339598154073502	-0.171060395207378	0.136013402924878	0.449971405849177	-0.168537758866124
chr1	173714990	173715313	324	+	utr5	KLHL20	0.49905275670809	NA	0.427882927375991	1	0.513187621131092	0.986727504550798	0.164700681697563	-0.162528011845135	0.365706767951335	0.713241110998137	0.327228693542698
chr1	173715412	173715561	150	+	exon	KLHL20	0.02705654744449	NA	0.0106318857744112	1	0.029859244536648	0.937754855683195	0.0352525452003203	-0.162528011845135	0.365706767951335	0.713241110998137	0.197780557045455
chr1	173734000	173734247	248	+	exon	KLHL20	0.875654906521849	0.984751722282408	0.935187708428106	1	0.9648961082063	0.986727504550798	-0.152995632159499	-0.162528011845135	0.365706767951335	0.713241110998137	0.00953237968563597
chr1	173785169	173785367	199	+	utr3	KLHL20	0.350272171306527	NA	0.309604407070319	1	0.373090140620307	0.986727504550798	-0.360270465043901	-0.162528011845135	0.365706767951335	0.713241110998137	-0.197742453198766
chr1	173824653	173824752	100	+	utr5	DARS2	0.175269698589344	NA	0.107570852565354	1	0.109641622696433	0.986727504550798	0.190183827322199	0.00885329372304128	0.944250822220225	0.987265861676117	0.181330533599158
chr1	173824852	173825201	350	+	utr5	DARS2	0.437585772829321	0.883706168790687	0.472393049553159	1	0.520112727267939	0.986727504550798	-0.326282610796649	0.00885329372304128	0.944250822220225	0.987265861676117	-0.33513590451969
chr1	173868232	173868999	768	+	utr5	ZBTB37	0.615851647691505	NA	0.55107353088874	1	0.677929857538619	0.986727504550798	0.28521349341397	0.0052796207869739	0.957413454186129	0.988412052833993	0.279933872626996
chr1	173870425	173870724	300	+	exon	ZBTB37	0.561580953466073	NA	0.608598262154006	1	0.718408975835463	0.986727504550798	-0.187080937217125	0.0052796207869739	0.957413454186129	0.988412052833993	-0.192360558004099
chr1	173870824	173871123	300	+	exon	ZBTB37	0.514015383665924	0.90568977955096	0.440754253917615	1	0.558115607148459	0.986727504550798	0.130376826795802	0.0052796207869739	0.957413454186129	0.988412052833993	0.125097206008828
chr1	173885982	173886332	351	+	utr3	ZBTB37	0.503839786438898	0.901413259053853	0.422899855989341	1	0.425795374319842	0.986727504550798	-0.0461161708080698	0.0052796207869739	0.957413454186129	0.988412052833993	-0.0513957915950437
chr1	173886432	173886531	100	+	utr3	ZBTB37	0.364013902483889	NA	0.34505150143233	1	0.451714820525566	0.986727504550798	-0.239567090558775	0.0052796207869739	0.957413454186129	0.988412052833993	-0.244846711345749
chr1	173886731	173886831	101	+	utr3	ZBTB37	0.850598715664676	NA	0.894820514841945	1	0.950559941029483	0.986727504550798	0.0678373648965664	0.0052796207869739	0.957413454186129	0.988412052833993	0.0625577441095925
chr1	173894466	173894766	301	+	utr3	ZBTB37	0.697813436489583	NA	0.699002393988523	1	0.725512268283836	0.986727504550798	-0.0916084929862369	0.0052796207869739	0.957413454186129	0.988412052833993	-0.0968881137732108
chr1	174159560	174219127	59568	+	utr5	RABGAP1L	0.403383817687714	0.87375424030905	0.461917033306445	1	0.684353006306206	0.986727504550798	0.215594555490016	-0.130105676346699	0.265925772233451	0.620570286571382	0.345700231836714
chr1	174244461	174244561	101	+	utr3	RABGAP1L	0.0464686905196134	NA	0.0307576204718831	1	0.0769511421527612	0.986727504550798	-0.212686631259164	-0.130105676346699	0.265925772233451	0.620570286571382	-0.0825809549124654
chr1	174988708	174990018	1311	+	utr3	RABGAP1L	0.416369785276947	NA	0.392903620829061	1	0.410622873176083	0.986727504550798	-0.344933404991956	-0.130105676346699	0.265925772233451	0.620570286571382	-0.214827728645257
chr1	175010030	175010129	100	+	utr3	CACYBP	0.158963109845674	0.748234017649875	0.115338619061662	1	0.206013423514441	0.986727504550798	-0.145187818853501	-0.170258247155268	0.17357704556023	0.507785010242232	0.0250704283017664
chr1	176555461	176555561	101	+	utr5	PAPPA2	0.584012896003219	NA	0.487499081753448	1	0.715943196701476	0.986727504550798	-0.717953723890949	0.0930887056638367	0.799274398808213	0.942357217664364	-0.811042429554786
chr1	176556609	176556708	100	+	exon	PAPPA2	0.0740146686754454	NA	0.0293494500545617	1	0.237878366311001	0.986727504550798	0.207161354426058	0.0930887056638367	0.799274398808213	0.942357217664364	0.114072648762221
chr1	178442681	178443081	401	+	exon	RASAL2	0.464419982192935	0.892425130811895	0.497604994008995	1	0.548983327695117	0.986727504550798	-0.0920365176735319	0.13151638727102	0.15163317542019	0.475517107912508	-0.223552904944552
chr1	178457729	178457929	201	+	exon	RASAL2	0.763600771861362	NA	0.808297333279407	1	0.845854141845832	0.986727504550798	0.0969126929466864	0.13151638727102	0.15163317542019	0.475517107912508	-0.0346036943243338
chr1	178458079	178458329	251	+	exon	RASAL2	0.52640760313798	0.912336188619459	0.576327657343963	1	0.661663490834841	0.986727504550798	-0.0968141511840348	0.13151638727102	0.15163317542019	0.475517107912508	-0.228330538455055
chr1	178473102	178473452	351	+	utr3	RASAL2	0.715196857287728	NA	0.755044957831372	1	0.810090701033653	0.986727504550798	-0.00518356609021434	0.13151638727102	0.15163317542019	0.475517107912508	-0.136699953361234
chr1	178473652	178473752	101	+	utr3	RASAL2	0.264443608278528	NA	0.249214271047848	1	0.333204263943583	0.986727504550798	-0.415804702411833	0.13151638727102	0.15163317542019	0.475517107912508	-0.547321089682853
chr1	178542851	178544939	2089	+	exon	C1orf220	0.797422012530524	NA	0.849152305808087	1	0.931857355527939	0.986727504550798	-0.248608753235858	-0.154164531885116	0.696661031255033	0.902351803831521	-0.0944442213507418
chr1	178545371	178545519	149	+	exon	C1orf220	0.563368928476753	NA	0.469485255846909	1	0.589049984148217	0.986727504550798	-0.105967375334412	-0.154164531885116	0.696661031255033	0.902351803831521	0.0481971565507036
chr1	178906843	178916704	9862	+	utr3	RALGPS2	0.167496444705031	0.756427446229216	0.215780412707235	1	0.274532439991981	0.986727504550798	-0.280307572166467	-0.124799697206158	0.408816481189997	0.747218829945005	-0.155507874960308
chr1	179043956	179044156	201	+	exon	FAM20B	0.344559057357161	NA	0.266695009792437	1	0.395302099765418	0.986727504550798	0.0947339786527385	-0.236006221609539	0.0857120023262955	0.34985495602651	0.330740200262277
chr1	179072021	179072520	500	+	utr3	FAM20B	0.93218559998956	0.990209878563402	0.973111554677421	1	0.953706786949402	0.986727504550798	-0.251951976983936	-0.236006221609539	0.0857120023262955	0.34985495602651	-0.0159457553743974
chr1	179095052	179095399	348	+	utr3	TOR3A	0.736107778859258	0.960893179556519	0.808213221845739	1	0.844757198145612	0.986727504550798	-0.475737232890502	-0.249869939388077	0.0603092827314997	0.286488477547371	-0.225867293502425
chr1	179293813	179293913	101	+	utr5	SOAT1	0.839333040391506	NA	0.888737939441656	1	0.910002488496092	0.986727504550798	-0.214287668679358	-0.217387300726148	0.0900311917273469	0.359618645615353	0.00309963204678951
chr1	179351442	179353911	2470	+	utr3	SOAT1	0.278619769746242	0.826449293164206	0.303840129414092	1	0.367461547421518	0.986727504550798	-0.541894568415241	-0.217387300726148	0.0900311917273469	0.359618645615353	-0.324507267689093
chr1	179882291	179882441	151	+	utr5	TOR1AIP1	0.689871794615926	NA	0.602811704334416	1	0.663257193607726	0.986727504550798	-0.106118284744416	-0.20416776258486	0.210706769528465	0.558424810858207	0.0980494778404432
chr1	179882839	179882939	101	+	utr5	TOR1AIP1	0.291072199276535	NA	0.185870516175459	1	0.182394723087667	0.986727504550798	0.124292215759537	-0.20416776258486	0.210706769528465	0.558424810858207	0.328459978344397
chr1	179917777	179918275	499	+	utr3	TOR1AIP1	0.0933366356419294	0.697977911269692	0.107985418277091	1	0.140538414129352	0.986727504550798	-0.485473880506354	-0.20416776258486	0.210706769528465	0.558424810858207	-0.281306117921495
chr1	179922210	179922360	151	+	utr3	TOR1AIP1	0.822192585775959	NA	0.797961589826685	1	0.88875294462081	0.986727504550798	0.120844202407844	-0.20416776258486	0.210706769528465	0.558424810858207	0.325011964992704
chr1	179954788	179954887	100	+	utr5	CEP350	0.829429757834629	NA	0.863511488013798	1	0.949583098534251	0.986727504550798	-0.110865441387957	-0.117577956767563	0.15911191044983	0.486500071772618	0.00671251537960622
chr1	179969265	179969506	242	+	exon	RPSAP16	0.989298396546506	NA	0.93368722187046	1	0.93547523262929	0.986727504550798	0.137392768607521	0.378142013343429	0.502443026235053	NA	-0.240749244735908
chr1	179996836	179997085	250	+	exon	CEP350	0.775504898665524	0.971252673783034	0.828551821094536	1	0.842982888986474	0.986727504550798	-0.324993563404976	-0.117577956767563	0.15911191044983	0.486500071772618	-0.207415606637413
chr1	180013880	180014129	250	+	exon	CEP350	0.557235595634002	0.919708666830231	0.584491465964585	1	0.668500501721509	0.986727504550798	-0.444021722619962	-0.117577956767563	0.15911191044983	0.486500071772618	-0.326443765852399
chr1	180014278	180014428	151	+	exon	CEP350	0.0935728196279671	0.698367620890507	0.100456708409735	1	0.169300723314817	0.986727504550798	-0.294850282455421	-0.117577956767563	0.15911191044983	0.486500071772618	-0.177272325687858
chr1	180020147	180020446	300	+	exon	CEP350	0.722479326359395	0.958242181109849	0.79116759448639	1	0.855064859491925	0.986727504550798	-0.317814318187676	-0.117577956767563	0.15911191044983	0.486500071772618	-0.200236361420112
chr1	180020546	180020944	399	+	exon	CEP350	0.82238253764666	0.979477902958097	0.904307554747904	1	0.980492491335101	0.986981745443926	-0.0901134516818538	-0.117577956767563	0.15911191044983	0.486500071772618	0.0274645050857094
chr1	180093650	180093749	100	+	exon	CEP350	0.0110769623013816	NA	0.00651389142343192	1	0.0213267965498868	0.894670723756151	-0.428300992772702	-0.117577956767563	0.15911191044983	0.486500071772618	-0.310723036005139
chr1	180093849	180094098	250	+	exon	CEP350	0.463725065581675	NA	0.485266628685577	1	0.588451333077337	0.986727504550798	-0.404388727721228	-0.117577956767563	0.15911191044983	0.486500071772618	-0.286810770953665
chr1	180095600	180095799	200	+	exon	CEP350	0.763054351422344	NA	0.81095537247278	1	0.871303747988127	0.986727504550798	-0.389884754323152	-0.117577956767563	0.15911191044983	0.486500071772618	-0.272306797555589
chr1	180111093	180111392	300	+	utr3	CEP350	0.240684182567462	0.805976040246915	0.258626925167179	1	0.348780314612934	0.986727504550798	-0.571763325418585	-0.117577956767563	0.15911191044983	0.486500071772618	-0.454185368651022
chr1	180111741	180111990	250	+	utr3	CEP350	0.559767965241475	NA	0.474327740608705	1	0.534208791399897	0.986727504550798	-0.36482519472212	-0.117577956767563	0.15911191044983	0.486500071772618	-0.247247237954557
chr1	180112439	180112588	150	+	utr3	CEP350	0.278283925443928	NA	0.191017589823188	1	0.249389464104362	0.986727504550798	-0.321644384784459	-0.117577956767563	0.15911191044983	0.486500071772618	-0.204066428016895
chr1	180196313	180196960	648	+	exon	QSOX1	0.124332609057419	0.722329197948901	0.0603141488710602	1	0.167136183795806	0.986727504550798	-0.0307286044709155	-0.316144328787282	9.43791651529129e-05	0.00208310716491626	0.285415724316367
chr1	180197408	180197558	151	+	utr3	QSOX1	0.014384821894554	0.490403725370605	0.00669299807570703	1	0.020525470825412	0.892277581839503	0.00365853247577483	-0.316144328787282	9.43791651529129e-05	0.00208310716491626	0.319802861263057
chr1	180274263	180274462	200	+	exon	LHX4	0.0397810102797755	NA	0.0206505614729347	1	0.0570779204136285	0.981555011247038	1.30563394718744	0.193699930518499	0.37574229938747	0.721973576695667	1.11193401666894
chr1	180632054	180632153	100	+	utr5	XPR1	0.945255432330616	0.993560719578155	0.887493414944381	1	0.918366918856158	0.986727504550798	-0.0974199140895599	-0.257888058501351	0.0477691346354387	0.249431032576341	0.160468144411791
chr1	180884333	180884482	150	+	utr3	XPR1	0.866456688624809	0.984355623510328	0.91087399218142	1	0.954384893090387	0.986727504550798	-0.227531603745753	-0.257888058501351	0.0477691346354387	0.249431032576341	0.0303564547555979
chr1	180916591	180916690	100	+	exon	KIAA1614	0.597565239763364	NA	0.542736726390996	1	0.74576675921635	0.986727504550798	-0.0270443872168049	0.0950420097950057	0.549184341277748	0.832404764233267	-0.122086397011811
chr1	180935713	180935813	101	+	exon	KIAA1614	0.0490918941177395	NA	0.0326997650043792	1	0.0658980399032123	0.986727504550798	0.0543035327767298	0.0950420097950057	0.549184341277748	0.832404764233267	-0.040738477018276
chr1	180935912	180936162	251	+	exon	KIAA1614	0.363679195215057	NA	0.320510069641917	1	0.399871308166791	0.986727504550798	-0.377418057587708	0.0950420097950057	0.549184341277748	0.832404764233267	-0.472460067382714
chr1	180950465	180950565	101	+	utr3	KIAA1614	0.476945620333624	NA	0.400145480810469	1	0.443660384889311	0.986727504550798	-0.091869535053706	0.0950420097950057	0.549184341277748	0.832404764233267	-0.186911544848712
chr1	181055640	181055840	201	+	utr3	MR1	0.945960008976203	NA	0.960612915831313	1	0.747439394369882	0.986727504550798	-0.464651833165744	-0.387699551051567	0.551740508165348	NA	-0.0769522821141772
chr1	181088961	181089111	151	+	exon	IER5	0.170448311869823	NA	0.118745195528591	1	0.156203282786802	0.986727504550798	-0.21368454564849	-0.529179803945983	1.065029679563e-06	3.80567858805549e-05	0.315495258297493
chr1	181089210	181090556	1347	+	utr3	IER5	0.618246642218985	0.932200361417509	0.540417433812304	1	0.635145336869495	0.986727504550798	-0.449977018017459	-0.529179803945983	1.065029679563e-06	3.80567858805549e-05	0.0792027859285239
chr1	181483830	181483930	101	+	exon	CACNA1E	0.27658119759937	NA	0.204467272033315	1	0.260134515993341	0.986727504550798	-0.0499677115767798	-0.276226453060513	0.228553866613912	0.579827538015025	0.226258741483733
chr1	181732713	181732863	151	+	exon	CACNA1E	0.347572241435895	NA	0.243191566357201	1	0.318487369389328	0.986727504550798	-0.170183088538001	-0.276226453060513	0.228553866613912	0.579827538015025	0.106043364522512
chr1	181798550	181798650	101	+	exon	CACNA1E	0.758009451894066	NA	0.753810038039571	1	0.861302647115705	0.986727504550798	0.0291350533320189	-0.276226453060513	0.228553866613912	0.579827538015025	0.305361506392532
chr1	181798800	181799149	350	+	utr3	CACNA1E	0.366937566642096	NA	0.36691526323631	1	0.557990962734273	0.986727504550798	-0.571077126288103	-0.276226453060513	0.228553866613912	0.579827538015025	-0.294850673227591
chr1	181799399	181799498	100	+	utr3	CACNA1E	0.134936004005173	NA	0.0861926384576443	1	0.167658040564763	0.986727504550798	0.382524843932212	-0.276226453060513	0.228553866613912	0.579827538015025	0.658751296992724
chr1	183023709	183023957	249	+	utr5	LAMC1	0.241803076113191	0.806118399494901	0.1447786438044	1	0.283286795440458	0.986727504550798	0.0732186244933783	-0.262788794115769	0.00111363940469214	0.0164982953987832	0.336007418609147
chr1	183142608	183143205	598	+	utr3	LAMC1	0.927742582925303	0.989182684721552	0.791351847494115	1	0.74235278327916	0.986727504550798	-0.35105121958893	-0.262788794115769	0.00111363940469214	0.0164982953987832	-0.0882624254731609
chr1	183240518	183240818	301	+	utr3	LAMC2	0.513289481869317	NA	0.469130929638834	1	0.67251138941461	0.986727504550798	-0.384398627880412	-0.391777527016322	0.102793920434245	0.387791481744381	0.00737889913591061
chr1	183243302	183243402	101	+	utr3	LAMC2	0.868184944147991	NA	0.946569316982189	1	0.924786542907518	0.986727504550798	-0.681144834224861	-0.391777527016322	0.102793920434245	0.387791481744381	-0.289367307208539
chr1	183243552	183243851	300	+	utr3	LAMC2	0.527580159328996	NA	0.447305306846429	1	0.528921017676909	0.986727504550798	-0.568756848954695	-0.391777527016322	0.102793920434245	0.387791481744381	-0.176979321938373
chr1	183472515	183472614	100	+	utr5	SMG7	0.0194571509414132	NA	0.00709097005371975	1	0.00375478394850054	0.701572354879029	0.371988008858055	-0.0880710182174204	0.277615082608644	0.635049657765242	0.460059027075475
chr1	183542311	183542461	151	+	exon	SMG7	0.333916743209008	0.845129116979689	0.380189155108707	1	0.480553490532698	0.986727504550798	-0.243799300850132	-0.0880710182174204	0.277615082608644	0.635049657765242	-0.155728282632712
chr1	183553072	183553221	150	+	utr3	SMG7	0.723950515993642	0.958623989725252	0.755028870774618	1	0.783202171016255	0.986727504550798	-0.157548739432118	-0.0880710182174204	0.277615082608644	0.635049657765242	-0.0694777212146973
chr1	183636135	183636283	149	+	utr5	RGL1	0.522454013380475	NA	0.444699447956806	1	0.52258576237101	0.986727504550798	0.471141711594764	0.490050345244402	0.000446601653999624	0.0077688502410443	-0.018908633649638
chr1	183922334	183926499	4166	+	utr3	RGL1	0.194873169266512	0.773899371041103	0.210758821027221	1	0.260805437189255	0.986727504550798	0.372791975781644	0.490050345244402	0.000446601653999624	0.0077688502410443	-0.117258369462758
chr1	183926598	183926994	397	+	utr3	RGL1	0.687147692427069	0.950546731677596	0.714563859519357	1	0.795385562821706	0.986727504550798	0.233059490001419	0.490050345244402	0.000446601653999624	0.0077688502410443	-0.256990855242983
chr1	185174550	185174649	100	+	exon	SWT1	0.798464894534869	NA	0.728069438927632	1	0.796725183210231	0.986727504550798	-0.107615966192937	-0.228308949346552	0.337977085342203	0.689869133403814	0.120692983153615
chr1	185174945	185175094	150	+	exon	SWT1	0.926481747830859	NA	0.847118603596842	1	0.910627765409858	0.986727504550798	-0.16499558190461	-0.228308949346552	0.337977085342203	0.689869133403814	0.0633133674419417
chr1	186189601	186189900	300	+	utr3	HMCN1	0.101856775186734	NA	0.0821733749983012	1	0.130750668839407	0.986727504550798	-0.323894189421985	-0.115396696963114	0.171560276220934	0.504842954787944	-0.208497492458871
chr1	186421030	186421179	150	+	utr3	C1orf27	0.807499803909412	NA	0.801566668778231	1	0.846480589927302	0.986727504550798	0.0262994897245522	0.0840848481717321	0.62126361623074	0.869670355074772	-0.0577853584471799
chr1	192811485	192811834	350	+	utr3	RGS2	0.859296755937754	NA	0.787512282497151	1	0.832002185192489	0.986727504550798	0.0767813969955425	0.407624087254638	0.129342500477292	0.438113926259166	-0.330842690259095
chr1	193059472	193059720	249	+	utr5	TROVE2	0.792338778138651	NA	0.720471141270168	1	0.816233103170428	0.986727504550798	0.257734755859519	-0.0549290252828656	0.661463801872678	0.888155655338764	0.312663781142385
chr1	193069146	193069246	101	+	exon	TROVE2	0.583984830700704	NA	0.60024182168364	1	0.657927860650266	0.986727504550798	-0.315190571585059	-0.0549290252828656	0.661463801872678	0.888155655338764	-0.260261546302193
chr1	193122067	193122166	100	+	utr5	CDC73	0.84698693493556	NA	0.879968440134255	1	0.921832792960821	0.986727504550798	0.264137417229583	-0.0711860260441133	0.527610600259998	0.821790703061805	0.335323443273696
chr1	197421843	197421943	101	+	exon	CRB1	0.968101254003733	NA	0.999615432264947	1	NA	NA	-0.198212580068499	-1.11420284095047	0.332949859455893	NA	0.91599026088197
chr1	200048198	200048696	499	+	exon	NR5A2	0.288380156491895	NA	0.268653108721924	1	0.31728227948967	0.986727504550798	-0.144275797096502	0.182267022463821	0.530912831519633	0.82393959534094	-0.326542819560323
chr1	200174192	200174341	150	+	utr3	NR5A2	0.4397308093675	NA	0.446171474769711	1	0.571443310608687	0.986727504550798	0.302499625425191	0.182267022463821	0.530912831519633	0.82393959534094	0.12023260296137
chr1	200174441	200174789	349	+	utr3	NR5A2	0.947727870769006	NA	0.986114239940034	1	0.937882401216348	0.986727504550798	0.315440841696065	0.182267022463821	0.530912831519633	0.82393959534094	0.133173819232244
chr1	200474013	200474359	347	+	exon	RP11-469A15.2	0.737126937121536	NA	0.75372336282107	1	0.823636405445854	0.986727504550798	-0.319836412382076	0.0257580914023466	0.934828887571886	0.984383770463008	-0.345594503784423
chr1	200848169	200848269	101	+	exon	CAMSAP2	0.668104758843491	NA	0.568055146988799	1	0.641112776144986	0.986727504550798	-0.0720096320222697	0.0397701269796294	0.678932051151548	0.896830429622158	-0.111779759001899
chr1	200848568	200848768	201	+	exon	CAMSAP2	0.189745339278365	NA	0.15474600994183	1	0.176817237787909	0.986727504550798	-0.510994912745792	0.0397701269796294	0.678932051151548	0.896830429622158	-0.550765039725422
chr1	200848917	200849316	400	+	exon	CAMSAP2	0.310612781907421	0.838825773154335	0.384149470868614	1	0.508461851851333	0.986727504550798	-0.146509475674488	0.0397701269796294	0.678932051151548	0.896830429622158	-0.186279602654118
chr1	200849665	200849765	101	+	exon	CAMSAP2	0.90665869024234	NA	0.824929422620525	1	0.871004753047395	0.986727504550798	0.302350218497357	0.0397701269796294	0.678932051151548	0.896830429622158	0.262580091517728
chr1	200849864	200850113	250	+	exon	CAMSAP2	0.975087186302507	0.996597826039447	0.884982776340772	1	0.906941621759352	0.986727504550798	-0.180622704151139	0.0397701269796294	0.678932051151548	0.896830429622158	-0.220392831130768
chr1	200852619	200853316	698	+	utr3	CAMSAP2	0.986745364106134	0.996597826039447	0.960482192396979	1	0.975031826354056	0.986727504550798	-0.0796310470856121	0.0397701269796294	0.678932051151548	0.896830429622158	-0.119401174065242
chr1	200857813	200858212	400	+	utr3	CAMSAP2	0.229163026151085	0.801092553274585	0.19858607175661	1	0.266467510094743	0.986727504550798	-0.176373215528466	0.0397701269796294	0.678932051151548	0.896830429622158	-0.216143342508095
chr1	201025631	201025779	149	+	exon	RP11-168O16.1	0.173544570001442	NA	0.100540491486559	1	0.193493910444523	0.986727504550798	0.328176602454731	-0.515439453534704	0.285184730204171	0.641836513095844	0.843616055989434
chr1	201028644	201028743	100	+	exon	RP11-168O16.1	0.244427227443379	NA	0.19659661309015	1	0.423860887913653	0.986727504550798	-0.821195823029943	-0.515439453534704	0.285184730204171	0.641836513095844	-0.30575636949524
chr1	201622985	201623085	101	+	utr5	NAV1	0.541136040595188	NA	0.485553930155818	1	0.671640528360516	0.986727504550798	0.662302212767172	-0.229117072628732	0.00105249517062603	0.0157951224875267	0.891419285395904
chr1	201623234	201623484	251	+	utr5	NAV1	0.444106335645456	NA	0.369050129594688	1	0.448853174486939	0.986727504550798	0.047935202232324	-0.229117072628732	0.00105249517062603	0.0157951224875267	0.277052274861056
chr1	201648434	201648534	101	+	utr5	NAV1	0.489662725541621	NA	0.440540587464736	1	0.564626948185765	0.986727504550798	0.650336777589258	-0.229117072628732	0.00105249517062603	0.0157951224875267	0.87945385021799
chr1	201648633	201648733	101	+	utr5	NAV1	0.821588341165452	NA	0.729182633488222	1	0.792316790630533	0.986727504550798	0.00420667685603867	-0.229117072628732	0.00105249517062603	0.0157951224875267	0.233323749484771
chr1	201648883	201649032	150	+	exon	NAV1	0.813301099850218	NA	0.838949270194347	1	0.842120916199514	0.986727504550798	-0.158805955498233	-0.229117072628732	0.00105249517062603	0.0157951224875267	0.0703111171304991
chr1	201739874	201739974	101	+	utr5	NAV1	0.431135651432441	NA	0.408159635374048	1	0.434574197332459	0.986727504550798	0.116861700936387	-0.229117072628732	0.00105249517062603	0.0157951224875267	0.345978773565119
chr1	201782584	201782834	251	+	exon	NAV1	0.490724428240867	0.900666031401703	0.551904512385573	1	0.580647760686174	0.986727504550798	-0.155716770940479	-0.229117072628732	0.00105249517062603	0.0157951224875267	0.073400301688253
chr1	201783619	201783819	201	+	exon	NAV1	0.347623065113505	0.849835665402688	0.274613115464502	1	0.367758481776719	0.986727504550798	0.0717012977168069	-0.229117072628732	0.00105249517062603	0.0157951224875267	0.300818370345539
chr1	201819984	201820483	500	+	utr3	NAV1	0.364400176423842	0.859733296513152	0.307402395783421	1	0.377530164897294	0.986727504550798	-0.228122077122206	-0.229117072628732	0.00105249517062603	0.0157951224875267	0.000994995506526652
chr1	201821730	201821930	201	+	utr3	NAV1	0.683436388814444	0.950546731677596	0.711078304469554	1	0.75915891478309	0.986727504550798	-0.526453333238401	-0.229117072628732	0.00105249517062603	0.0157951224875267	-0.297336260609668
chr1	201822578	201822778	201	+	utr3	NAV1	0.223294164554108	NA	0.204097413641147	1	0.247467403091272	0.986727504550798	-0.392882966923886	-0.229117072628732	0.00105249517062603	0.0157951224875267	-0.163765894295154
chr1	201822878	201822978	101	+	utr3	NAV1	0.298300012850979	NA	0.240842918562177	1	0.350186557147019	0.986727504550798	-0.207847511868541	-0.229117072628732	0.00105249517062603	0.0157951224875267	0.0212695607601911
chr1	201876019	201876567	549	+	utr3	IPO9	0.740637265801608	0.962762127879995	0.847171637431366	1	0.899877846550129	0.986727504550798	-0.193556335150884	-0.116539469119443	0.0874912712968737	0.353679156660491	-0.077016866031441
chr1	201877814	201878462	649	+	utr3	IPO9	0.102221045232138	0.707376795416792	0.119865749757934	1	0.211908203024426	0.986727504550798	-0.195921190821884	-0.116539469119443	0.0874912712968737	0.353679156660491	-0.0793817217024406
chr1	201878761	201879309	549	+	utr3	IPO9	0.273408970728257	0.820725784561088	0.321741283238511	1	0.381757522737464	0.986727504550798	-0.067215750066573	-0.116539469119443	0.0874912712968737	0.353679156660491	0.0493237190528698
chr1	201969523	201969721	199	+	utr3	TIMM17A	0.375322724187695	0.864769489827305	0.270312832434766	1	0.275791388632752	0.986727504550798	-0.279847087050058	0.101515782404563	0.571112962890065	0.844845083321688	-0.381362869454621
chr1	202015241	202015740	500	+	utr3	ELF3	0.330720212985299	0.844713444116048	0.271295784083054	1	0.371326174829924	0.986727504550798	0.259379525159444	0.107404169599701	0.639224306707365	0.877994783800138	0.151975355559743
chr1	202016090	202016289	200	+	utr3	ELF3	0.951131409391547	NA	0.961772826757836	1	0.856639691152169	0.986727504550798	0.183564222921176	0.107404169599701	0.639224306707365	0.877994783800138	0.0761600533214747
chr1	202318486	202318735	250	+	utr3	LGR6	0.69582737855922	NA	0.658646031641467	1	0.726757181738448	0.986727504550798	1.08641538444354	1.1697563916058	5.36347130394839e-07	2.03878125245149e-05	-0.0833410071622582
chr1	202319482	202319582	101	+	utr3	LGR6	0.807188994373412	NA	0.790223414917264	1	0.88857140757438	0.986727504550798	0.749433898762523	1.1697563916058	5.36347130394839e-07	2.03878125245149e-05	-0.420322492843275
chr1	202439587	202439726	140	+	exon	RP11-175B9.2	0.720242536111406	NA	0.676795987682754	1	0.867220549711037	0.986727504550798	0.119687157364473	0.737425419370641	0.185437257803875	NA	-0.617738262006168
chr1	202586266	202586366	101	+	utr3	PPP1R12B	0.294318667946626	NA	0.249345947840566	1	0.312203537616576	0.986727504550798	-0.30648488695864	0.0309326455742248	0.798807688603895	0.94229430613745	-0.337417532532865
chr1	202874303	202874550	248	+	exon	RP11-480I12.9	0.603769181881492	NA	0.56789626329788	1	0.714363070605998	0.986727504550798	-0.913314245154018	-0.77386872131326	0.134029799721135	0.445981466602291	-0.139445523840758
chr1	203045919	203046278	360	+	utr5	PPFIA4	0.834482977235275	NA	0.766163650022212	1	0.846401382868327	0.986727504550798	0.347274933518291	0.0466607644882242	0.73444665077324	0.919314819864817	0.300614169030067
chr1	203165310	203165410	101	+	utr3	ADORA1	0.0940884662934703	NA	0.061013469487232	1	0.133138200290538	0.986727504550798	1.21100774099987	1.33375045037504	6.06495228714505e-15	6.19027229573026e-13	-0.122742709375173
chr1	203165609	203165909	301	+	utr3	ADORA1	0.624696397248545	NA	0.617846197090902	1	0.630278512882722	0.986727504550798	1.07281660777624	1.33375045037504	6.06495228714505e-15	6.19027229573026e-13	-0.260933842598803
chr1	203166208	203166557	350	+	utr3	ADORA1	0.61899592657258	0.932200361417509	0.554236949849392	1	0.578163890806616	0.986727504550798	1.60818705645325	1.33375045037504	6.06495228714505e-15	6.19027229573026e-13	0.27443660607821
chr1	203166757	203166956	200	+	utr3	ADORA1	0.217193063428522	NA	0.157669074594458	1	0.201715721479394	0.986727504550798	1.53688077316878	1.33375045037504	6.06495228714505e-15	6.19027229573026e-13	0.20313032279374
chr1	203167056	203167156	101	+	utr3	ADORA1	0.911643488926582	NA	0.920937833619306	1	0.938038919567988	0.986727504550798	1.61260016408814	1.33375045037504	6.06495228714505e-15	6.19027229573026e-13	0.278849713713095
chr1	203167305	203167405	101	+	utr3	ADORA1	0.151486347057545	NA	0.130072601452847	1	0.195486813225721	0.986727504550798	0.798913617569864	1.33375045037504	6.06495228714505e-15	6.19027229573026e-13	-0.534836832805179
chr1	203305540	203305639	100	+	utr5	BTG2	0.607061711573423	0.929901653020104	0.513324687464758	1	0.528380184885834	0.986727504550798	1.15492881327106	0.859259627029379	1.48232622762869e-09	8.69349039022614e-08	0.295669186241681
chr1	203307141	203307535	395	+	utr3	BTG2	0.0568677010523144	0.638422458905796	0.0252911707567824	1	0.0412563825340358	0.958009828546406	1.28127203811129	0.859259627029379	1.48232622762869e-09	8.69349039022614e-08	0.422012411081911
chr1	203307633	203307781	149	+	utr3	BTG2	0.158626874367082	0.748234017649875	0.0746105186197435	1	0.0670725133127968	0.986727504550798	1.31936893787053	0.859259627029379	1.48232622762869e-09	8.69349039022614e-08	0.460109310841152
chr1	203484007	203484107	101	+	exon	PRELP	0.878369883285202	NA	0.879553169764671	1	0.904501491787633	0.986727504550798	0.243495876287112	1.76888630328928	1.17174625845425e-07	5.06951765308753e-06	-1.52539042700216
chr1	203487005	203487105	101	+	utr3	PRELP	0.000586302884678684	NA	0.000140385232067717	1	0.00414525386689908	0.701572354879029	0.180548447425964	1.76888630328928	1.17174625845425e-07	5.06951765308753e-06	-1.58833785586331
chr1	203682930	203683329	400	+	utr5	ATP2B4	0.0199014932729046	0.532540393725461	0.0263483057261966	1	0.043574581208968	0.958009828546406	0.686929082649049	0.334885282844404	1.56965829960873e-05	0.000429598035955135	0.352043799804645
chr1	203739695	203740093	399	+	utr3	ATP2B4	0.94874800161676	0.993661301549743	0.856443266814401	1	0.76153765689411	0.986727504550798	0.263539193671405	0.334885282844404	1.56965829960873e-05	0.000429598035955135	-0.0713460891729993
chr1	203796452	203796609	158	+	utr5	ZBED6	0.247724097839461	0.810112764228433	0.270911450445811	1	0.295581290810756	0.986727504550798	-0.265218565041961	0.245383374604735	0.0836508653468215	0.345101850472796	-0.510601939646696
chr1	203797159	203797709	551	+	utr5	ZBED6	0.477838893359455	0.898969844074301	0.52224245209043	1	0.679344383495941	0.986727504550798	-0.0991617827606989	0.245383374604735	0.0836508653468215	0.345101850472796	-0.344545157365434
chr1	203798458	203798658	201	+	exon	ZBED6	0.0915739418968263	0.69613694047046	0.0860338529851438	1	0.129706372536951	0.986727504550798	-0.174287231043831	0.245383374604735	0.0836508653468215	0.345101850472796	-0.419670605648566
chr1	203798908	203799109	202	+	utr5	ZC3H11A	0.787454608232518	0.975430280151023	0.84573970952897	1	0.9136693637313	0.986727504550798	-0.179643313607393	0.153815485719603	0.0397785001176693	0.222619815563109	-0.333458799326997
chr1	203800258	203800409	152	+	utr5	ZC3H11A	0.201982069846484	NA	0.171158883183861	1	0.217089725371361	0.986727504550798	-0.398951900225571	0.153815485719603	0.0397785001176693	0.222619815563109	-0.552767385945174
chr1	203847290	203847540	251	+	exon	ZC3H11A	0.235756458323448	0.802096160231002	0.269037410755849	1	0.383677585569426	0.986727504550798	0.0894102052786707	0.153815485719603	0.0397785001176693	0.222619815563109	-0.0644052804409326
chr1	203852324	203852474	151	+	utr3	ZC3H11A	0.197546320449999	0.775598961629231	0.221958113043483	1	0.343510565639702	0.986727504550798	0.0230573094343029	0.153815485719603	0.0397785001176693	0.222619815563109	-0.1307581762853
chr1	203853674	203853874	201	+	utr3	ZC3H11A	0.744665622857671	0.963288396296491	0.844170323443203	1	0.884613653379072	0.986727504550798	0.0447458527638987	0.153815485719603	0.0397785001176693	0.222619815563109	-0.109069632955705
chr1	204126050	204126299	250	+	utr3	SOX13	0.537523175720184	0.914121323779386	0.720038069577469	1	0.604539845681995	0.986727504550798	0.353869054618959	0.269053418883118	0.00018525199364626	0.00370383693790152	0.0848156357358411
chr1	204516429	204525502	9074	+	utr5	MDM4	0.119599293242153	0.717687505517886	0.0869803035479785	1	0.133970026441442	0.986727504550798	0.555767317068254	0.129465731665334	0.137875286283589	0.453464133666197	0.42630158540292
chr1	204549155	204549653	499	+	utr3	MDM4	0.0613736836942868	0.64628478128178	0.0558630940519497	1	0.0298309707798222	0.937754855683195	-0.0243520992040203	0.129465731665334	0.137875286283589	0.453464133666197	-0.153817830869354
chr1	205016381	205016531	151	+	utr3	NFASC	0.0604863059977822	NA	0.0284687905057341	1	0.0604335764294536	0.983762029569926	0.781092904815936	0.851655674761195	4.17077240505597e-16	4.64161743439783e-14	-0.0705627699452591
chr1	205017280	205017480	201	+	utr3	NFASC	0.0809216433601898	NA	0.068199451033028	1	0.117205189716843	0.986727504550798	0.423897895562253	0.851655674761195	4.17077240505597e-16	4.64161743439783e-14	-0.427757779198942
chr1	205017679	205017879	201	+	utr3	NFASC	0.723703268473094	NA	0.653530805926949	1	0.753254160071131	0.986727504550798	0.499830653901595	0.851655674761195	4.17077240505597e-16	4.64161743439783e-14	-0.351825020859599
chr1	205018029	205018129	101	+	utr3	NFASC	0.725700190403361	NA	0.632969820986175	1	0.705155044652369	0.986727504550798	0.186103457513636	0.851655674761195	4.17077240505597e-16	4.64161743439783e-14	-0.665552217247559
chr1	205022622	205022722	101	+	utr3	NFASC	0.498594774392696	NA	0.500242872123121	1	0.649647582705433	0.986727504550798	0.207789139340676	0.851655674761195	4.17077240505597e-16	4.64161743439783e-14	-0.643866535420519
chr1	205228226	205228424	199	+	utr5	TMCC2	0.676567608918572	NA	0.696634575402744	1	0.798816382608584	0.986727504550798	0.371701389551338	0.226653417194747	0.0733159403936108	0.321700173738232	0.145047972356591
chr1	205269169	205269467	299	+	exon	TMCC2	0.62641221687318	0.933478562664677	0.55809193235804	1	0.674703670638783	0.986727504550798	0.385801012533042	0.226653417194747	0.0733159403936108	0.321700173738232	0.159147595338295
chr1	205269566	205269814	249	+	exon	TMCC2	0.873477837068755	NA	0.810560211099373	1	0.829796912312769	0.986727504550798	0.667727684564739	0.226653417194747	0.0733159403936108	0.321700173738232	0.441074267369992
chr1	205272003	205272251	249	+	utr3	TMCC2	0.88180531032054	NA	0.847093623201252	1	0.937923906100377	0.986727504550798	0.369914620421001	0.226653417194747	0.0733159403936108	0.321700173738232	0.143261203226254
chr1	205272350	205272450	101	+	utr3	TMCC2	0.859637025059639	NA	0.892676690415751	1	0.907023986358359	0.986727504550798	0.357334043774781	0.226653417194747	0.0733159403936108	0.321700173738232	0.130680626580034
chr1	205466737	205467333	597	+	exon	RP11-576D8.4	0.282945337268292	NA	0.267741289217052	1	0.36892417715313	0.986727504550798	0.0947267928622117	0.633978788046474	0.0215127121891404	0.147303871379607	-0.539251995184262
chr1	205531397	205531497	101	+	utr3	CDK18	0.643436628360517	0.938362021363554	0.637082415854714	1	0.542879113548633	0.986727504550798	0.812490309658679	0.841582960998148	4.82976103264982e-25	9.59408659324438e-23	-0.0290926513394688
chr1	205531696	205531796	101	+	utr3	CDK18	0.928583619741349	0.989182684721552	0.99257554295674	1	0.937584057995962	0.986727504550798	0.802696372587052	0.841582960998148	4.82976103264982e-25	9.59408659324438e-23	-0.0388865884110956
chr1	206454239	206454439	201	+	utr3	SRGAP2	0.967186985127862	NA	0.987262012807093	1	0.941036842069541	0.986727504550798	-0.214973815853061	-0.125808158939857	0.204506170314919	0.550655442413322	-0.0891656569132042
chr1	206455937	206456086	150	+	utr3	SRGAP2	0.253542437631516	NA	0.220635394117062	1	0.288001269574131	0.986727504550798	-0.295691087118231	-0.125808158939857	0.204506170314919	0.550655442413322	-0.169882928178374
chr1	206458660	206458760	101	+	exon	SRGAP2	0.299986829929506	NA	0.218266272701593	1	0.225681937339757	0.986727504550798	-0.220818401903515	-0.125808158939857	0.204506170314919	0.550655442413322	-0.0950102429636583
chr1	206461198	206461598	401	+	utr3	SRGAP2	0.452979846853326	NA	0.485617670811312	1	0.578616295845485	0.986727504550798	-0.300430121647879	-0.125808158939857	0.204506170314919	0.550655442413322	-0.174621962708023
chr1	206463644	206463744	101	+	utr3	SRGAP2	0.215294025272269	NA	0.171653378031612	1	0.21719563077407	0.986727504550798	-0.420401502593292	-0.125808158939857	0.204506170314919	0.550655442413322	-0.294593343653436
chr1	206464044	206464143	100	+	utr3	SRGAP2	0.56641672163405	NA	0.538175665228389	1	0.610529948411165	0.986727504550798	-0.0188206569233557	-0.125808158939857	0.204506170314919	0.550655442413322	0.106987502016501
chr1	206496291	206496440	150	+	utr3	IKBKE	0.0795061299727273	NA	0.0437039062750586	1	0.0727965414885666	0.986727504550798	-0.1204449337502	-0.312639800995755	0.0536631408685945	0.267618756862099	0.192194867245554
chr1	206587057	206587256	200	+	utr3	RASSF5	0.781435580870113	NA	0.75995772464744	1	0.870432218539914	0.986727504550798	-0.51950215871906	-0.467488667172326	0.130570090990849	0.439692282348697	-0.0520134915467347
chr1	206647485	206648081	597	+	exon	DYRK3	0.511695546135759	0.904402007542385	0.558003980851617	1	0.70088383027869	0.986727504550798	0.189179484225314	0.514022379642309	0.0193207797585547	0.137281571253669	-0.324842895416995
chr1	206648329	206648726	398	+	exon	DYRK3	0.381538685605065	NA	0.306287179618286	1	0.429930845385205	0.986727504550798	0.622065901959667	0.514022379642309	0.0193207797585547	0.137281571253669	0.108043522317358
chr1	206732685	206732935	251	+	utr3	MAPKAPK2	0.445311694248206	0.886629639744635	0.510884226017764	1	0.497303073085118	0.986727504550798	0.101040787901951	0.0691233992162682	0.436481092885504	0.765577126557519	0.0319173886856828
chr1	207049271	207053359	4089	+	utr5	PFKFB2	0.793589874618281	0.97656341193499	0.691593574955956	1	0.736608593007127	0.986727504550798	-0.138922147391729	-0.131513519587652	0.336703687287588	0.688996889560357	-0.0074086278040775
chr1	207079075	207079175	101	+	utr3	PFKFB2	0.535374217609775	NA	0.444266125612059	1	0.544144436964511	0.986727504550798	-0.121101986913018	-0.131513519587652	0.336703687287588	0.688996889560357	0.0104115326746343
chr1	209432366	209432466	101	+	exon	MIR205HG	0.75979772946604	NA	0.69723312911021	1	0.835522238491378	0.986727504550798	0.193407375133624	0.448115125370302	0.0423781052677524	0.23124153323442	-0.254707750236678
chr1	209676004	209676196	193	+	utr3	G0S2	0.838698889702586	NA	0.758974727025909	1	0.836926690077488	0.986727504550798	-0.327758982316367	-0.527029506122675	0.316099162359303	0.673083597057069	0.199270523806308
chr1	209836891	209837041	151	+	exon	DIEXF	0.586739681380235	NA	0.614835144591899	1	0.715439684490471	0.986727504550798	-0.242190736762478	0.143956978220804	0.26138014483824	0.615980821484119	-0.386147714983282
chr1	209851230	209851380	151	+	exon	DIEXF	0.247003207473704	NA	0.205855485606956	1	0.244345307111246	0.986727504550798	-0.0767734929342918	0.143956978220804	0.26138014483824	0.615980821484119	-0.220730471155096
chr1	210016039	210016239	201	+	exon	SYT14	0.0313791019986489	NA	0.0203199771604969	1	0.037570059263181	0.952910707496432	-0.020391698360857	0.0284184929479049	0.903836678327031	0.974521749862783	-0.0488101913087619
chr1	210016438	210016538	101	+	exon	SYT14	0.639237951042095	NA	0.659910156581415	1	0.757518639839429	0.986727504550798	0.0868305910856666	0.0284184929479049	0.903836678327031	0.974521749862783	0.0584120981377616
chr1	210100044	210100360	317	+	utr3	SYT14	0.107984152181593	NA	0.0900580083271074	1	0.154684900338497	0.986727504550798	-0.0684733593964955	0.0284184929479049	0.903836678327031	0.974521749862783	-0.0968918523444005
chr1	210160797	210161058	262	+	utr3	SYT14	0.0768994656693464	NA	0.0717236404807347	1	0.133912604189339	0.986727504550798	-0.175388702901261	0.0284184929479049	0.903836678327031	0.974521749862783	-0.203807195849166
chr1	210241644	210242389	746	+	utr3	SERTAD4	0.005241744051949	0.400835045402594	0.00520667927960131	1	0.0128267137464531	0.864692471233024	0.579648837500366	1.17916120920064	1.87142324164757e-08	9.09807183320977e-07	-0.599512371700276
chr1	210674349	210674549	201	+	utr3	HHAT	0.119771841048077	NA	0.0709048199808978	1	0.144184736941295	0.986727504550798	-0.345326527973057	-0.353333752970425	0.288166753504608	0.644417673394833	0.00800722499736822
chr1	211313688	211313887	200	+	utr3	RCOR3	0.782507360864038	NA	0.70724756814441	1	0.774871853318678	0.986727504550798	0.125218158323067	0.153965476070709	0.262999117537449	0.618226962385398	-0.028747317747642
chr1	211372404	211372803	400	+	utr3	TRAF5	0.784090903581497	0.973688995343374	0.838843501798153	1	0.874365872032946	0.986727504550798	0.167015286215548	0.328709726286378	0.026566066729223	0.17070661452371	-0.16169444007083
chr1	211374348	211374647	300	+	utr3	TRAF5	0.0529424666899164	NA	0.040550164672011	1	0.075784974424523	0.986727504550798	0.0912341730847654	0.328709726286378	0.026566066729223	0.17070661452371	-0.237475553201612
chr1	211417123	211417270	148	+	exon	SNX25P1	0.275616110277638	NA	0.254146389506208	1	0.419055259993107	0.986727504550798	0.154826930682611	0.618840840239513	0.359717841060984	NA	-0.464013909556901
chr1	211417787	211417885	99	+	exon	SNX25P1	0.240967923438889	NA	0.173994739325979	1	0.248349025709954	0.986727504550798	-0.52365663858909	0.618840840239513	0.359717841060984	NA	-1.1424974788286
chr1	212035752	212035901	150	+	utr5	DTL	0.197437255246897	0.775598961629231	0.127615168129155	1	0.169568119787503	0.986727504550798	0.0513122636447869	-0.0975869350328458	0.350272733899412	0.699560917411647	0.148899198677633
chr1	212100664	212100862	199	+	exon	DTL	0.279667987220293	0.826503486288899	0.317001142831647	1	0.423162038922629	0.986727504550798	-0.265455647921047	-0.0975869350328458	0.350272733899412	0.699560917411647	-0.167868712888201
chr1	212102917	212103016	100	+	utr3	DTL	0.813351855193829	NA	0.854636625912395	1	0.913053563639831	0.986727504550798	-0.0967180612644011	-0.0975869350328458	0.350272733899412	0.699560917411647	0.000868873768444758
chr1	212608727	212608827	101	+	utr5	ATF3	0.720008299114996	NA	0.724398228255629	1	0.851276140433086	0.986727504550798	-0.107688175612622	0.079003274782725	0.687752459840822	0.900174824424973	-0.186691450395347
chr1	212619530	212619680	151	+	utr3	ATF3	0.967260093073832	NA	0.991349936206889	1	0.95517245378553	0.986727504550798	0.1616700139768	0.079003274782725	0.687752459840822	0.900174824424973	0.0826667391940746
chr1	212858305	212859004	700	+	utr5	FLVCR1	0.0851114093297059	0.690561495435093	0.0580047980972688	1	0.0832231864627455	0.986727504550798	0.502726793573386	0.265628902799856	0.000606665167111204	0.0100574357136657	0.237097890773529
chr1	212917142	212917439	298	+	exon	RP11-348H3.8	0.727197041662484	NA	0.644879566871954	1	0.728346662660437	0.986727504550798	0.217535157133764	0.456642097033777	0.345243245193958	0.696261534109834	-0.239106939900013
chr1	212950570	212950720	151	+	utr5	VASH2	0.454415231659887	0.891027704211971	0.369757618340856	1	0.412257585710951	0.986727504550798	0.18571033771483	-0.144148044014473	0.104921301922643	0.392054233761915	0.329858381729303
chr1	212952471	212952770	300	+	exon	VASH2	0.346163045854949	0.848942594308663	0.281724191755521	1	0.431902950807674	0.986727504550798	-0.02479272612242	-0.144148044014473	0.104921301922643	0.392054233761915	0.119355317892053
chr1	212972673	212972823	151	+	exon	VASH2	0.872879416363699	0.984751722282408	0.946227381821598	1	0.94724725963348	0.986727504550798	-0.305163338844086	-0.144148044014473	0.104921301922643	0.392054233761915	-0.161015294829613
chr1	213241044	213241194	151	+	exon	RPS6KC1	0.194749036321412	NA	0.151686797334351	1	0.213820796476003	0.986727504550798	-0.673152036614986	-0.0722818199895891	0.565189933135411	0.840982835792877	-0.600870216625397
chr1	213241294	213242192	899	+	exon	RPS6KC1	0.0452676405929746	0.618193883405984	0.0580290601986845	1	0.0947832311310903	0.986727504550798	-0.328897087363804	-0.0722818199895891	0.565189933135411	0.840982835792877	-0.256615267374215
chr1	213272677	213272826	150	+	utr3	RPS6KC1	0.598957498198669	NA	0.50007215760853	1	0.525589569592278	0.986727504550798	-0.47195698597934	-0.0722818199895891	0.565189933135411	0.840982835792877	-0.399675165989751
chr1	213987991	213988241	251	+	utr5	PROX1	0.542971642835733	NA	0.499656369053053	1	0.679494934331803	0.986727504550798	0.0702996912042116	-0.185759961788091	0.337265925791793	0.689383510186772	0.256059652992303
chr1	213996739	213996888	150	+	exon	PROX1	0.811321379253222	NA	0.770225191007318	1	0.85176509273975	0.986727504550798	0.256531495798715	-0.185759961788091	0.337265925791793	0.689383510186772	0.442291457586806
chr1	213997188	213997686	499	+	exon	PROX1	0.0238320431312431	NA	0.0158910501274644	1	0.0386472898599156	0.956341195317823	-0.554369623089175	-0.185759961788091	0.337265925791793	0.689383510186772	-0.368609661301083
chr1	213997836	213997936	101	+	exon	PROX1	0.709230790905941	NA	0.664813741367433	1	0.714083631764132	0.986727504550798	-0.413832483200679	-0.185759961788091	0.337265925791793	0.689383510186772	-0.228072521412587
chr1	214603245	214603507	263	+	utr5	CENPF	0.619274257210456	0.932200361417509	0.67318203749751	1	0.74790336586297	0.986727504550798	0.0632547341546777	-0.0403060695399862	0.626104032058533	0.872326997156723	0.103560803694664
chr1	214640292	214640492	201	+	exon	CENPF	0.0338689131905085	0.575000681264181	0.0332421089409686	1	0.111535483104878	0.986727504550798	-0.35023191708671	-0.0403060695399862	0.626104032058533	0.872326997156723	-0.309925847546724
chr1	214641091	214641191	101	+	exon	CENPF	0.534794876960009	0.914121323779386	0.581361201722838	1	0.718120515807345	0.986727504550798	-0.137737438777325	-0.0403060695399862	0.626104032058533	0.872326997156723	-0.0974313692373387
chr1	214641690	214641790	101	+	exon	CENPF	0.0807330468195423	0.684782963591506	0.0875648290876073	1	0.155812666452684	0.986727504550798	-0.407772355078216	-0.0403060695399862	0.626104032058533	0.872326997156723	-0.36746628553823
chr1	214642040	214642340	301	+	exon	CENPF	0.753454526519387	0.964763960520679	0.846364760538727	1	0.971668663206878	0.986727504550798	-0.225738654072056	-0.0403060695399862	0.626104032058533	0.872326997156723	-0.18543258453207
chr1	214642639	214642789	151	+	exon	CENPF	0.435298952273776	0.883274645890726	0.354858922087204	1	0.378465030087222	0.986727504550798	0.0151825705828687	-0.0403060695399862	0.626104032058533	0.872326997156723	0.0554886401228549
chr1	214643089	214644771	1683	+	exon	CENPF	0.39123049261132	0.87236978960333	0.468083269877699	1	0.593171962397687	0.986727504550798	-0.116002593864604	-0.0403060695399862	0.626104032058533	0.872326997156723	-0.0756965243246174
chr1	214644871	214645070	200	+	exon	CENPF	0.0992758663614249	0.704396986866182	0.0775761753035223	1	0.121270562875317	0.986727504550798	-0.209553083432728	-0.0403060695399862	0.626104032058533	0.872326997156723	-0.169247013892742
chr1	214645620	214645770	151	+	exon	CENPF	0.175385572693394	0.760959525923563	0.17851354200902	1	0.229661436137049	0.986727504550798	-0.237444478357997	-0.0403060695399862	0.626104032058533	0.872326997156723	-0.197138408818011
chr1	214646069	214646169	101	+	exon	CENPF	0.391109807885816	0.87236978960333	0.423329539612178	1	0.56636035921499	0.986727504550798	-0.171836569366684	-0.0403060695399862	0.626104032058533	0.872326997156723	-0.131530499826698
chr1	214646619	214646719	101	+	exon	CENPF	0.377555610454559	0.865916293531144	0.373239587316559	1	0.453672874424752	0.986727504550798	-0.129405578876068	-0.0403060695399862	0.626104032058533	0.872326997156723	-0.089099509336082
chr1	214647118	214647368	251	+	exon	CENPF	0.551946499164417	0.917500736901281	0.607865471321394	1	0.744501285322637	0.986727504550798	-0.0983550334556622	-0.0403060695399862	0.626104032058533	0.872326997156723	-0.058048963915676
chr1	214656939	214657088	150	+	exon	CENPF	0.226822072597653	0.799616289971312	0.277755133580402	1	0.402803610862092	0.986727504550798	-0.475211962268196	-0.0403060695399862	0.626104032058533	0.872326997156723	-0.43490589272821
chr1	214663689	214663839	151	+	utr3	CENPF	0.391646196225334	0.87236978960333	0.275755388191773	1	0.334057958088572	0.986727504550798	-0.0158509408611045	-0.0403060695399862	0.626104032058533	0.872326997156723	0.0244551286788817
chr1	215567442	215567541	100	+	utr5	KCTD3	0.5098315631025	NA	0.426167160995313	1	0.500220658186865	0.986727504550798	0.355051374204854	-0.000982524665139602	0.99246485417086	0.997920520612191	0.356033898869993
chr1	215620115	215620314	200	+	exon	KCTD3	0.61371038480815	0.931431190878188	0.539364411369021	1	0.597111761532841	0.986727504550798	-0.0579403459568119	-0.000982524665139602	0.99246485417086	0.997920520612191	-0.0569578212916723
chr1	215620513	215620612	100	+	exon	KCTD3	0.187970060670994	NA	0.116420874024921	1	0.129628674704572	0.986727504550798	0.246763643794518	-0.000982524665139602	0.99246485417086	0.997920520612191	0.247746168459658
chr1	218330999	218331099	101	+	utr3	RRP15	0.50181655899616	NA	0.450919963279089	1	0.429387247214931	0.986727504550798	-0.00760687545780713	0.0131217844291558	0.92948481072574	0.982850931436987	-0.020728659886963
chr1	218441895	218442044	150	+	utr3	TGFB2	0.48787012279411	NA	0.491083404903587	1	0.789497309727663	0.986727504550798	1.15145486957279	1.62000642917849	0.00557517471530969	0.0574112473191924	-0.468551559605705
chr1	220625989	220626089	101	+	exon	HDAC1P2	0.91564447591919	NA	0.965043308470566	1	0.897524338715748	0.986727504550798	0.0488391055192346	0.145924679999167	0.687360672047518	0.900174824424973	-0.0970855744799319
chr1	220626189	220626339	151	+	exon	HDAC1P2	0.140575081391759	NA	0.104560809566559	1	0.22772982137513	0.986727504550798	0.867471329006795	0.145924679999167	0.687360672047518	0.900174824424973	0.721546649007629
chr1	220626899	220626999	101	+	exon	HDAC1P2	0.910841046201429	NA	0.881526095018982	1	0.859861670824391	0.986727504550798	-0.16785398513817	0.145924679999167	0.687360672047518	0.900174824424973	-0.313778665137336
chr1	220661877	220662076	200	+	exon	MARK1	0.9656015569004	NA	0.996802307202308	1	0.95763984421687	0.986727504550798	0.0873598083577205	0.230110553982992	0.165860184272699	0.496483282010257	-0.142750745625271
chr1	220696783	220696882	100	+	utr3	C1orf115	0.747908476150951	NA	0.610113788572419	1	0.658532880452478	0.986727504550798	-0.305430768020936	-0.263785128835697	0.386587126559049	0.729097076616019	-0.0416456391852391
chr1	220697327	220697476	150	+	utr3	C1orf115	0.305269588359892	NA	0.242180235729284	1	0.348161750148319	0.986727504550798	-0.450294813105533	-0.263785128835697	0.386587126559049	0.729097076616019	-0.186509684269836
chr1	220698020	220698366	347	+	utr3	C1orf115	0.779568584002132	NA	0.79827345906351	1	0.894707383795352	0.986727504550798	-0.468754723618663	-0.263785128835697	0.386587126559049	0.729097076616019	-0.204969594782966
chr1	220813585	220813735	151	+	utr3	MARC1	0.424969850566253	NA	0.389760778674115	1	0.480272755146279	0.986727504550798	-0.41373379869078	-0.248966385564016	0.17716645368177	0.512764071019429	-0.164767413126764
chr1	220813884	220814083	200	+	utr3	MARC1	0.241552779692429	NA	0.177854994091098	1	0.20109561519099	0.986727504550798	-1.00264506826642	-0.248966385564016	0.17716645368177	0.512764071019429	-0.753678682702408
chr1	222592283	222592382	100	+	exon	TAF1A-AS1	0.377857330833712	NA	0.321238904485826	1	0.550282959058506	0.986727504550798	-0.72914961977735	1.23825534600098	0.195351129758357	NA	-1.96740496577833
chr1	222627944	222628093	150	+	exon	MIA3	0.233788733916629	0.801474571546366	0.206643160124529	1	0.30260460133819	0.986727504550798	-0.525261316824214	-0.260450312956356	0.00653815569050089	0.0644879275100446	-0.264811003867858
chr1	222628642	222628741	100	+	exon	MIA3	0.60829933656434	0.930041912943912	0.647464374794532	1	0.799026347639876	0.986727504550798	-0.338436114342183	-0.260450312956356	0.00653815569050089	0.0644879275100446	-0.0779858013858267
chr1	222629589	222629739	151	+	exon	MIA3	0.460665169273091	0.891446770165007	0.517108220695158	1	0.667533794454315	0.986727504550798	-0.228417067744714	-0.260450312956356	0.00653815569050089	0.0644879275100446	0.032033245211642
chr1	222629838	222630087	250	+	exon	MIA3	0.393572634330468	0.87236978960333	0.341836721243068	1	0.440509553913135	0.986727504550798	-0.233405502584676	-0.260450312956356	0.00653815569050089	0.0644879275100446	0.02704481037168
chr1	222665420	222665669	250	+	utr3	MIA3	0.562985286727382	0.920316312435462	0.472867635490474	1	0.494445598476328	0.986727504550798	-0.4336286891445	-0.260450312956356	0.00653815569050089	0.0644879275100446	-0.173178376188144
chr1	222712603	222712702	100	+	utr5	BROX	0.100839343381032	NA	0.06468738652019	1	0.0967965994917698	0.986727504550798	-0.712796881424774	-0.142752520636373	0.418623224320101	0.753369308956844	-0.570044360788401
chr1	222815071	222827282	12212	+	exon	RP11-455P21.3	0.786092096645777	0.974928439189118	0.852501444926447	1	0.967024763470669	0.986727504550798	0.151633050663553	1.9062529989044	0.360871689920647	NA	-1.75461994824085
chr1	222837238	222837335	98	+	exon	RP11-452F19.3	0.826942501622605	NA	0.834287716290679	1	0.918060739706516	0.986727504550798	-0.200100996123146	0.126593710999395	0.778936738559509	0.935696554271954	-0.326694707122541
chr1	222942946	222943096	151	+	exon	DISP1	0.193492200983205	NA	0.171928716733651	1	0.232112675145344	0.986727504550798	-0.754337239348608	-0.921102858102262	4.58047307610222e-08	2.14226986349145e-06	0.166765618753653
chr1	223002457	223002856	400	+	exon	DISP1	0.333855969178947	0.845129116979689	0.363931544557577	1	0.443674413945096	0.986727504550798	-1.03924617058451	-0.921102858102262	4.58047307610222e-08	2.14226986349145e-06	-0.118143312482247
chr1	223003853	223004102	250	+	exon	DISP1	0.668220300351207	NA	0.702931489126941	1	0.783369717709933	0.986727504550798	-0.819053559427969	-0.921102858102262	4.58047307610222e-08	2.14226986349145e-06	0.102049298674293
chr1	223004999	223005297	299	+	exon	DISP1	0.169438242535964	NA	0.119809234621742	1	0.118756230463611	0.986727504550798	-1.05117882818926	-0.921102858102262	4.58047307610222e-08	2.14226986349145e-06	-0.130075970086997
chr1	223005596	223005945	350	+	exon	DISP1	0.899079573019045	0.987093610894448	0.827209016119864	1	0.842858319822598	0.986727504550798	-1.05805299296073	-0.921102858102262	4.58047307610222e-08	2.14226986349145e-06	-0.136950134858472
chr1	223949081	223949179	99	+	exon	CICP5	0.0229208175998895	NA	0.00910057986459623	1	0.0610938112042157	0.983762029569926	1.04486057253213	0.0936268762663865	0.832561061795962	0.953109702604549	0.951233696265739
chr1	224114137	224114237	101	+	exon	FBXO28	0.0384753459593539	NA	0.0188919026133731	1	0.0368844071641303	0.952910707496432	0.412923377163234	-0.0725562846364687	0.592895502758011	0.855178185930677	0.485479661799702
chr1	224157452	224157952	501	+	utr3	FBXO28	0.204148622320109	0.782768030951222	0.227767599675633	1	0.269736222312155	0.986727504550798	-0.294579025657815	-0.0725562846364687	0.592895502758011	0.855178185930677	-0.222022741021346
chr1	224189670	224189769	100	+	exon	DEGS1	0.0761389474217861	0.679342487788751	0.0891041100729057	1	0.140066358746161	0.986727504550798	-0.218365162319703	-0.147989575670826	0.285094579930316	0.641827598054186	-0.0703755866488768
chr1	224192406	224192702	297	+	utr3	DEGS1	0.453690707841169	0.891027704211971	0.508248789234204	1	0.671664549808539	0.986727504550798	-0.464797437258448	-0.147989575670826	0.285094579930316	0.641827598054186	-0.316807861587622
chr1	224434710	224434810	101	+	exon	CNIH3	0.169248871519622	0.758407862535422	0.109471357451708	1	0.113785633524216	0.986727504550798	0.511187170521956	-0.502401481104175	0.00574225851040346	0.0587308701011877	1.01358865162613
chr1	224537381	224537481	101	+	exon	CNIH3	0.151972641747302	NA	0.0576281020911104	1	0.403617317061381	0.986727504550798	-0.356074761380301	-0.502401481104175	0.00574225851040346	0.0587308701011877	0.146326719723874
chr1	224587247	224587346	100	+	exon	CNIH3	0.628332011071566	NA	0.999525110919776	1	NA	NA	1.18518756211826	-0.502401481104175	0.00574225851040346	0.0587308701011877	1.68758904322244
chr1	224616361	224616461	101	+	utr5	CNIH3	0.0398774806282276	NA	0.014646360020131	1	0.0274050592205613	0.920684184758127	-0.86357088541481	-0.502401481104175	0.00574225851040346	0.0587308701011877	-0.361169404310635
chr1	224616561	224616661	101	+	utr5	CNIH3	0.605593512885756	NA	0.575463240469155	1	0.666434464348676	0.986727504550798	-0.27468696059056	-0.502401481104175	0.00574225851040346	0.0587308701011877	0.227714520513615
chr1	224739402	224739551	150	+	utr3	CNIH3	0.483142077087497	NA	0.474015610544363	1	0.60448574759253	0.986727504550798	-0.306663506969995	-0.502401481104175	0.00574225851040346	0.0587308701011877	0.195737974134181
chr1	226895760	226895858	99	+	utr3	PSEN2	0.115238164296241	NA	0.0955645159861658	1	0.150313371107899	0.986727504550798	-0.314511253424315	-0.0196315997979172	0.876123168292621	0.96624615965062	-0.294879653626397
chr1	226965107	226965257	151	+	exon	ADCK3	0.00975332242026566	NA	0.00231417021644388	1	0.00181186062983798	0.568585736681114	0.207061699848089	-0.171647330018426	0.0632878567296613	0.294919491823493	0.378709029866514
chr1	227654411	227654909	499	+	exon	ZNF678	0.404064455499103	0.874220311655933	0.42008665414982	1	0.500258904153377	0.986727504550798	-0.314024934507024	-0.0387692160096304	0.831587168218963	0.952964539772788	-0.275255718497394
chr1	227655058	227655606	549	+	exon	ZNF678	0.618389228845887	0.932200361417509	0.670682676463776	1	0.763119421212577	0.986727504550798	-0.325622925241329	-0.0387692160096304	0.831587168218963	0.952964539772788	-0.286853709231699
chr1	227731686	227732825	1140	+	exon	SNAP47	0.827918670008888	0.979548504643642	0.74675230168496	1	0.845522005955174	0.986727504550798	0.136504274713593	0.067936244558547	0.55415457565256	0.835628226161277	0.0685680301550458
chr1	227733174	227733274	101	+	exon	SNAP47	0.653490852214636	NA	0.646535759399054	1	0.732613891422011	0.986727504550798	0.337028193393001	0.067936244558547	0.55415457565256	0.835628226161277	0.269091948834454
chr1	227733673	227734221	549	+	exon	SNAP47	0.0902412577111707	0.694301978079291	0.0694248888996088	1	0.167796938014007	0.986727504550798	0.590579232932458	0.067936244558547	0.55415457565256	0.835628226161277	0.522642988373911
chr1	227736185	227736334	150	+	exon	SNAP47	0.103581012789835	NA	0.0563101585419008	1	0.0661587888034126	0.986727504550798	1.05120867464027	0.067936244558547	0.55415457565256	0.835628226161277	0.983272430081727
chr1	227748037	227759246	11210	+	utr5	SNAP47	0.918311392124409	0.988126232941363	0.96198980862583	1	0.976336032870112	0.986727504550798	0.242450697727278	0.067936244558547	0.55415457565256	0.835628226161277	0.174514453168731
chr1	227780832	227781081	250	+	utr3	SNAP47	0.530124265025641	0.913371382317818	0.553810176565618	1	0.576244508534354	0.986727504550798	0.0485992618255588	0.067936244558547	0.55415457565256	0.835628226161277	-0.0193369827329882
chr1	228059521	228059621	101	+	utr3	WNT3A	0.780592731220381	NA	0.738167684486501	1	0.86390891208142	0.986727504550798	0.191664000975426	0.778015567418098	0.00253086425398524	0.0315274350830232	-0.586351566442672
chr1	228097920	228098019	100	+	utr3	ARF1	0.204971978344447	0.783250966602408	0.156093774660254	1	0.259239547495998	0.986727504550798	0.199394987307469	-0.0528507286892575	0.50854408074381	0.810334121810988	0.252245715996726
chr1	228141585	228141684	100	+	utr5	GUK1	0.808709675012973	NA	0.74189331593496	1	0.763174472381114	0.986727504550798	0.169897182435652	0.0196261223604255	0.838667993804057	0.954643525695166	0.150271060075226
chr1	228158481	228158580	100	+	exon	GJC2	0.691144539948368	NA	0.682077600586475	1	0.73194698847191	0.986727504550798	0.438542870654164	0.324475300864615	0.180299853882571	0.517214208171834	0.114067569789549
chr1	228175279	228175428	150	+	exon	IBA57	0.0169898288821362	0.513350905590621	0.00966629937228662	1	0.0270486034343119	0.920684184758127	0.0645024447432611	-0.0830446413374255	0.453439046049252	0.776529893836583	0.147547086080687
chr1	228288180	228292139	3960	+	exon	OBSCN	0.0270019165428153	0.553724869310139	0.031381369830262	1	0.132722441284436	0.986727504550798	0.265459353797078	0.0285575979870768	0.712570293019908	0.910325994172361	0.236901755810001
chr1	228292599	228292749	151	+	exon	OBSCN	0.895749913999161	0.987087870413186	0.806271183460469	1	0.87502265633676	0.986727504550798	0.0369828838925968	0.0285575979870768	0.712570293019908	0.910325994172361	0.00842528590551993
chr1	228293515	228293615	101	+	exon	OBSCN	0.223791627988003	0.79853479025216	0.227985583941953	1	0.296045683832416	0.986727504550798	-0.00597416109283007	0.0285575979870768	0.712570293019908	0.910325994172361	-0.0345317590799069
chr1	228304349	228304449	101	+	exon	OBSCN	0.295740238124074	0.832270630042638	0.240996737490936	1	0.323518712238326	0.986727504550798	0.154197607565334	0.0285575979870768	0.712570293019908	0.910325994172361	0.125640009578257
chr1	228321418	228321568	151	+	exon	OBSCN	0.0392604971039022	0.596352765434034	0.020980467342122	1	0.0759323517359722	0.986727504550798	0.346944833665409	0.0285575979870768	0.712570293019908	0.910325994172361	0.318387235678332
chr1	228321818	228323331	1514	+	exon	OBSCN	0.252477217705212	0.814158801901866	0.192914954372656	1	0.230778328840046	0.986727504550798	0.250513653919418	0.0285575979870768	0.712570293019908	0.910325994172361	0.221956055932341
chr1	228359977	228360177	201	+	utr3	OBSCN	0.0376580791469024	0.5916840477595	0.0198441793637556	1	0.0358507975245223	0.950443733339418	0.418174041472239	0.0285575979870768	0.712570293019908	0.910325994172361	0.389616443485163
chr1	228360577	228361227	651	+	utr3	OBSCN	0.204807700758128	0.783250966602408	0.142169711044447	1	0.281296386433172	0.986727504550798	0.237070736449359	0.0285575979870768	0.712570293019908	0.910325994172361	0.208513138462282
chr1	228371565	228372115	551	+	exon	OBSCN	0.322365753332803	0.842335959470479	0.242609842819429	1	0.317023713658358	0.986727504550798	0.473618107801695	0.0285575979870768	0.712570293019908	0.910325994172361	0.445060509814619
chr1	228395744	228396967	1224	+	exon	RP11-245P10.8	0.696691632855849	0.953704136652414	0.612673157307861	1	0.697577406565999	0.986727504550798	0.207821871015363	NA	NA	NA	NA
chr1	228494074	228494472	399	+	utr3	RNF187	0.213957650098621	0.791814244398062	0.159025829161881	1	0.269578352138292	0.986727504550798	-0.0500605276044484	-0.312787679627638	0.00293147629910107	0.0353499302543036	0.26272715202319
chr1	228743490	228743788	299	+	utr3	RHOU	0.342013801358755	0.848155782782272	0.339032460958091	1	0.38837542426434	0.986727504550798	0.135474491287103	0.0985166961151024	0.616398636972543	0.867538779549216	0.0369577951720007
chr1	229635172	229635470	299	+	exon	URB2	0.977638952096168	0.996597826039447	0.881129599603715	1	0.824065651824524	0.986727504550798	0.106308749786048	-0.0672143546616748	0.46061588336614	0.781182211448276	0.173523104447723
chr1	229635618	229636957	1340	+	exon	URB2	0.632529241545269	0.935585140394446	0.778703742160521	1	0.675118369189572	0.986727504550798	-0.0389163029157323	-0.0672143546616748	0.46061588336614	0.781182211448276	0.0282980517459426
chr1	229637106	229637404	299	+	exon	URB2	0.999214582188581	0.999738849388276	0.910342631266393	1	0.945419577792217	0.986727504550798	-0.151404934090862	-0.0672143546616748	0.46061588336614	0.781182211448276	-0.0841905794291873
chr1	229637999	229638247	249	+	exon	URB2	0.811254249893296	0.977320699277931	0.894933645486514	1	0.919627100576143	0.986727504550798	0.00132875171644972	-0.0672143546616748	0.46061588336614	0.781182211448276	0.0685431063781246
chr1	229659207	229659356	150	+	utr3	URB2	0.541871596217004	0.914484940731044	0.596350421640187	1	0.733763711744682	0.986727504550798	-0.0842282442020917	-0.0672143546616748	0.46061588336614	0.781182211448276	-0.0170138895404169
chr1	230279477	230279876	400	+	utr3	GALNT2	0.0139326278326431	0.485031929671652	0.00563303178864913	1	0.0037081650873542	0.701572354879029	-0.069100457684962	-0.237338686362636	0.00586141427104426	0.0597592534455142	0.168238228677674
chr1	230279976	230280126	151	+	utr3	GALNT2	0.509608408042784	0.903526709955251	0.392643176508877	1	0.500391339289442	0.986727504550798	-0.237757241369617	-0.237338686362636	0.00586141427104426	0.0597592534455142	-0.000418555006981486
chr1	230693433	230693533	101	+	utr3	COG2	0.345891366543887	NA	0.266096214702419	1	0.315122152399569	0.986727504550798	-0.205102089357446	0.0558564911592647	0.646634281977513	0.881552780256259	-0.26095858051671
chr1	231000297	231000446	150	+	utr3	ARV1	0.747241596156243	NA	0.78222684578512	1	0.855176792937651	0.986727504550798	-0.536124398706655	-0.267192612830547	0.423673595332567	0.757059899114588	-0.268931785876108
chr1	231267742	231269891	2150	+	exon	GNPAT	0.901016271474615	0.987633961620967	0.989841669525676	1	0.983294113511804	0.987627654738429	-0.0936143581243287	-0.263204487174867	0.0767426863639647	0.329547394268297	0.169590129050538
chr1	231277626	231277725	100	+	utr3	GNPAT	0.496026298205451	NA	0.40545043580993	1	0.473133776103462	0.986727504550798	0.0374981881454671	-0.263204487174867	0.0767426863639647	0.329547394268297	0.300702675320334
chr1	231337154	231337253	100	+	utr5	SPRTN	0.164635410931864	0.753421637067406	0.127014226492375	1	0.195577586329203	0.986727504550798	-0.0272253949452391	-0.085608737456868	0.625997976925984	0.872326997156723	0.0583833425116289
chr1	231337699	231337848	150	+	utr5	SPRTN	0.222659644039044	0.798367598847988	0.157133857087919	1	0.223423610495826	0.986727504550798	0.108158629386403	-0.085608737456868	0.625997976925984	0.872326997156723	0.193767366843271
chr1	231353088	231353385	298	+	utr3	SPRTN	0.274040674944925	NA	0.190056099671802	1	0.240620559237477	0.986727504550798	0.0813989686242716	-0.085608737456868	0.625997976925984	0.872326997156723	0.16700770608114
chr1	231694091	231694290	200	+	utr3	TSNAX-DISC1	0.00976384798263672	NA	0.00469790285139475	1	0.00774177197149877	0.764669463696485	-0.126873176069653	NA	NA	NA	NA
chr1	231694489	231694737	249	+	utr3	TSNAX-DISC1	0.265895530223261	NA	0.183773024505897	1	0.238865690583375	0.986727504550798	0.180529440692737	NA	NA	NA	NA
chr1	232036788	232036987	200	+	utr3	DISC1	0.0457569225091503	NA	0.0285228360247532	1	0.0685406259317297	0.986727504550798	0.0623028466849614	0.0835836558221802	0.771723473289757	0.933407766691908	-0.0212808091372188
chr1	232976668	232976767	100	+	utr3	NTPCR	0.0281640646833079	NA	0.0149305237657036	1	0.0318956416292278	0.938763256424067	-0.866214880782949	-0.0264679201191131	0.834715424481041	0.953709737885011	-0.839746960663836
chr1	233327818	233327917	100	+	utr5	RP5-862P8.2	0.0224134875048179	NA	0.00930328179331761	1	0.0323715634011907	0.939815243358026	0.609128933186354	0.330297649406349	0.0556348745957025	0.273460439670043	0.278831283780004
chr1	233379169	233379269	101	+	exon	RP5-862P8.2	0.383378277459145	NA	0.347103976599014	1	0.455773590904414	0.986727504550798	0.602451465415746	0.330297649406349	0.0556348745957025	0.273460439670043	0.272153816009397
chr1	233379418	233379617	200	+	exon	RP5-862P8.2	0.302233662628693	NA	0.230650187468412	1	0.287188368152411	0.986727504550798	0.121727641397132	0.330297649406349	0.0556348745957025	0.273460439670043	-0.208570008009218
chr1	233382410	233382709	300	+	exon	RP5-862P8.2	0.550126517524387	0.916374654661138	0.494869547340131	1	0.612561565715735	0.986727504550798	0.0650385358035916	0.330297649406349	0.0556348745957025	0.273460439670043	-0.265259113602758
chr1	233671370	233671519	150	+	exon	KCNK1	0.0628251983808523	NA	0.0329514394283933	1	0.0399161486340539	0.958009828546406	-0.185122702081268	0.652419124751917	0.001371072562463	0.0194690196148666	-0.837541826833184
chr1	234607107	234607206	100	+	exon	RP4-781K5.2	0.848952509370269	0.981080558674067	0.761783524059963	1	0.851625687414099	0.986727504550798	0.401416086734951	NA	NA	NA	NA
chr1	234607305	234609434	2130	+	exon	RP4-781K5.2	0.964834993015943	0.99529315924948	0.933064156619021	1	0.836496070329108	0.986727504550798	0.402332465156682	NA	NA	NA	NA
chr1	235328618	235329066	449	+	utr5	GGPS1	0.855674668065655	0.982328737294616	0.903904752692544	1	0.964494778963852	0.986727504550798	0.0548724696849202	-0.156215885165062	0.386105238342504	0.728726788251524	0.211088354849982
chr1	235329362	235329752	391	+	exon	GGPS1	0.963035329570378	0.99529315924948	0.892279972550658	1	0.947272578204336	0.986727504550798	-0.181618248526285	-0.156215885165062	0.386105238342504	0.728726788251524	-0.0254023633612232
chr1	235342208	235342356	149	+	exon	GGPS1	0.621104712548999	NA	0.618117016834067	1	0.681084441816077	0.986727504550798	-0.530585371672432	-0.156215885165062	0.386105238342504	0.728726788251524	-0.37436948650737
chr1	235367459	235380023	12565	+	utr5	TBCE	0.0678131823883024	0.663218745671712	0.0637402466676043	1	0.0971850554862273	0.986727504550798	-0.0997556978247466	-0.197220094934968	0.130133551102048	0.439026221602885	0.0974643971102218
chr1	235615954	235616052	99	+	exon	RP11-365D9.1	0.292855313100921	NA	0.236395382243516	1	0.40101901196693	0.986727504550798	0.732838695377369	0.467423421345609	0.350027396191206	0.699360749272326	0.26541527403176
chr1	236482328	236482427	100	+	exon	EDARADD	0.984379118172167	NA	0.996080010033604	1	0.855304137655262	0.986727504550798	-1.044265129357	-0.827639563193524	0.179094250450328	NA	-0.216625566163475
chr1	236482726	236482825	100	+	utr3	EDARADD	0.955338821013317	NA	0.984093596267278	1	0.74686392359369	0.986727504550798	-0.423011278540218	-0.827639563193524	0.179094250450328	NA	0.404628284653306
chr1	236484168	236484323	156	+	utr3	EDARADD	0.495757577113051	NA	0.440892380322989	1	0.496314149408414	0.986727504550798	-0.691613351946008	-0.827639563193524	0.179094250450328	NA	0.136026211247516
chr1	236523950	236524618	669	+	utr5	LGALS8	0.508453287927072	NA	0.509787904194602	1	0.592123707608325	0.986727504550798	-0.128233066791617	-0.0532557681009818	0.681916618027811	0.897849590296186	-0.0749772986906355
chr1	236542750	236542849	100	+	utr3	LGALS8	0.53099461778057	NA	0.437315422747468	1	0.479425254148207	0.986727504550798	0.242974269269547	-0.0532557681009818	0.681916618027811	0.897849590296186	0.296230037370529
chr1	236543297	236543496	200	+	exon	LGALS8	0.519010468988131	NA	0.449091165009319	1	0.551549584966345	0.986727504550798	0.369357592598581	-0.0532557681009818	0.681916618027811	0.897849590296186	0.422613360699562
chr1	236795331	236795431	101	+	utr5	MTR	0.710544741586825	NA	0.742818879301287	1	0.887088607579971	0.986727504550798	-0.203256457428676	-0.142680167964337	0.140755982809073	0.458602829269635	-0.0605762894643382
chr1	236820223	236820371	149	+	exon	RPSAP21	0.55047743280283	NA	0.533519664893355	1	0.817885672026176	0.986727504550798	0.181569044936876	0.489693659847218	0.571814313828225	NA	-0.308124614910342
chr1	236897746	236898195	450	+	utr3	MTR	0.424657722044007	0.878309731836004	0.436126683315147	1	0.548417959983816	0.986727504550798	-0.183877608472043	-0.142680167964337	0.140755982809073	0.458602829269635	-0.0411974405077058
chr1	236903582	236903831	250	+	utr3	MTR	0.121221705755848	NA	0.114022176070851	1	0.202427662028899	0.986727504550798	-0.0968802363532369	-0.142680167964337	0.140755982809073	0.458602829269635	0.0457999316111005
chr1	237614240	237614340	101	+	exon	RYR2	0.730773121554226	NA	0.75474161114616	1	0.85905709532372	0.986727504550798	-0.359559868871767	0.445366656489668	0.000986598509530657	0.0149995353344234	-0.804926525361435
chr1	237614539	237614739	201	+	exon	RYR2	0.000354279653998925	NA	8.46877952669668e-05	1	0.000895325483565575	0.463648371325722	0.295990204261201	0.445366656489668	0.000986598509530657	0.0149995353344234	-0.149376452228467
chr1	237786020	237788037	2018	+	exon	RYR2	0.238319347741401	NA	0.164620347955569	1	0.251295159167085	0.986727504550798	-0.372440490269955	0.445366656489668	0.000986598509530657	0.0149995353344234	-0.817807146759622
chr1	237832939	237833089	151	+	utr3	RYR2	0.973696695472219	NA	0.958927971524249	1	0.742643296258436	0.986727504550798	-0.381262981085935	0.445366656489668	0.000986598509530657	0.0149995353344234	-0.826629637575603
chr1	239386615	239386715	101	+	exon	CHRM3	0.71433018449371	NA	0.707609741802538	1	0.819939901539509	0.986727504550798	-0.00121404115768691	0.135981299364246	0.521428552030445	0.817800413465527	-0.137195340521933
chr1	239907821	239908021	201	+	exon	CHRM3	0.114346577057616	NA	0.097919361709627	1	0.181435740428814	0.986727504550798	-0.520279703948567	0.135981299364246	0.521428552030445	0.817800413465527	-0.656261003312814
chr1	239908121	239908769	649	+	exon	CHRM3	0.410939857270375	NA	0.375426995460146	1	0.419235492280191	0.986727504550798	-0.224856573530266	0.135981299364246	0.521428552030445	0.817800413465527	-0.360837872894513
chr1	239908919	239909318	400	+	utr3	CHRM3	0.586628049958903	NA	0.60843394423463	1	0.727268126823754	0.986727504550798	-0.199636596070397	0.135981299364246	0.521428552030445	0.817800413465527	-0.335617895434643
chr1	240092146	240092895	750	+	exon	FMN2	0.0267155065912375	0.553558283275034	0.0172378078625875	1	0.0546869489610335	0.981555011247038	-0.184881485126325	-0.684822324180991	0.00148832047908104	0.0207083363944258	0.499940839054666
chr1	240092995	240093594	600	+	exon	FMN2	0.0269575260081266	0.553724869310139	0.0140968091917398	1	0.0321129402909749	0.938763256424067	-0.282139900729387	-0.684822324180991	0.00148832047908104	0.0207083363944258	0.402682423451604
chr1	240206835	240206984	150	+	exon	FMN2	0.9858757952558	NA	0.987323609968165	1	0.879405676192776	0.986727504550798	0.498419814657007	-0.684822324180991	0.00148832047908104	0.0207083363944258	1.183242138838
chr1	241593794	241594043	250	+	utr3	KMO	0.853352782369605	NA	0.867643192909009	1	0.898135935185767	0.986727504550798	0.113697814681737	0.239456643074297	0.853742128185921	NA	-0.12575882839256
chr1	241878810	241879059	250	+	exon	EXO1	0.0235885727282909	NA	0.0153347908641583	1	0.0373044628782123	0.952910707496432	-0.341475636233517	0.133451818032142	0.333433005794238	0.687252186661024	-0.47492745426566
chr1	244053818	244054807	990	+	exon	ZBTB18	0.919759152318098	0.988126232941363	0.821146468159406	1	0.94090471770982	0.986727504550798	0.419231604303096	0.339897899169724	0.0232354643689682	0.155840828040866	0.079333705133372
chr1	244055004	244055350	347	+	exon	ZBTB18	0.828360956797524	0.979548504643642	0.764687372680303	1	0.759142500144276	0.986727504550798	0.380729563546933	0.339897899169724	0.0232354643689682	0.155840828040866	0.0408316643772084
chr1	244056685	244056784	100	+	utr3	ZBTB18	0.96471616886799	NA	0.994857323406675	1	0.919450484729111	0.986727504550798	0.976655541495228	0.339897899169724	0.0232354643689682	0.155840828040866	0.636757642325504
chr1	244705664	244705862	199	+	utr3	DESI2	0.356829317651414	0.856098214136867	0.376041253216335	1	0.455094747333094	0.986727504550798	-0.330051473780864	-0.27993136488758	0.0399338535369639	0.223286322712431	-0.0501201088932833
chr1	244835372	244835520	149	+	utr5	COX20	0.226723645558786	NA	0.151576886424759	1	0.177021728172941	0.986727504550798	0.411161153308693	-0.130010896886051	0.558311389913339	0.837356240725934	0.541172050194744
chr1	244970352	245002125	31774	+	utr5	EFCAB2	0.972098276264531	0.996597826039447	0.954806796280707	1	0.795307404239944	0.986727504550798	0.0283978780085698	0.166092459152812	0.469779656319402	0.787684640664788	-0.137694581144242
chr1	245091250	245091449	200	+	exon	EFCAB2	0.623232986678119	NA	0.621979674760001	1	0.738417221247529	0.986727504550798	-0.0879349707628875	0.166092459152812	0.469779656319402	0.787684640664788	-0.254027429915699
chr1	245123334	245123433	100	+	utr3	EFCAB2	0.479689844405414	NA	0.488338695551315	1	0.622427950458601	0.986727504550798	0.462883841314034	0.166092459152812	0.469779656319402	0.787684640664788	0.296791382161223
chr1	245124876	245124975	100	+	utr3	EFCAB2	0.666907902821675	NA	0.6207080424112	1	0.83289036123353	0.986727504550798	-0.144807017157669	0.166092459152812	0.469779656319402	0.787684640664788	-0.31089947631048
chr1	245155035	245155184	150	+	utr5	KIF26B	0.665066486126513	NA	0.587419765918702	1	0.653663566564021	0.986727504550798	0.683196278433238	-0.06543299691833	0.635369317064613	0.875990027695022	0.748629275351568
chr1	245155284	245155483	200	+	utr5	KIF26B	0.360450690082286	NA	0.27387435932309	1	0.296705862121616	0.986727504550798	0.737703135765055	-0.06543299691833	0.635369317064613	0.875990027695022	0.803136132683385
chr1	245685670	245685819	150	+	exon	KIF26B	0.290257274500377	NA	0.23788682765591	1	0.298945915233207	0.986727504550798	-0.603755601676361	-0.06543299691833	0.635369317064613	0.875990027695022	-0.538322604758031
chr1	245687265	245687464	200	+	exon	KIF26B	0.54488609855977	NA	0.536946948331975	1	0.60172320973388	0.986727504550798	-0.257767308202958	-0.06543299691833	0.635369317064613	0.875990027695022	-0.192334311284628
chr1	245688162	245688261	100	+	exon	KIF26B	0.1028741745966	NA	0.0544533969638639	1	0.117888042525046	0.986727504550798	0.888872912425327	-0.06543299691833	0.635369317064613	0.875990027695022	0.954305909343657
chr1	245702604	245703002	399	+	utr3	KIF26B	0.481330350012537	NA	0.490642762795773	1	0.585129152368313	0.986727504550798	-0.385338099098117	-0.06543299691833	0.635369317064613	0.875990027695022	-0.319905102179787
chr1	246566544	246566643	100	+	utr5	CNST	0.0706811852370128	NA	0.0362598996465995	1	0.0777124387355005	0.986727504550798	0.532595942478765	0.00225662774144502	0.989806136686267	0.997879079416819	0.53033931473732
chr1	246591713	246591912	200	+	exon	CNST	0.281033468163108	NA	0.223874193179738	1	0.341998189965158	0.986727504550798	0.0620387949515624	0.00225662774144502	0.989806136686267	0.997879079416819	0.0597821672101173
chr1	246647184	246647881	698	+	exon	CNST	0.562019100637602	0.920123177792836	0.621960076888838	1	0.666032204117303	0.986727504550798	-0.168368513914857	0.00225662774144502	0.989806136686267	0.997879079416819	-0.170625141656302
chr1	246660333	246666096	5764	+	utr3	CNST	0.0607352284920581	0.643761058661379	0.0628181443725077	1	0.141788777328276	0.986727504550798	-0.264420044981616	0.00225662774144502	0.989806136686267	0.997879079416819	-0.266676672723061
chr1	246790941	246791041	101	+	exon	LINC01341	0.95496916058191	NA	0.927624984071947	1	0.922566688150633	0.986727504550798	0.163578488529471	-0.0713284659569456	0.847094255454576	0.957373013291805	0.234906954486416
chr1	246792236	246792335	100	+	exon	LINC01341	0.168322228674898	NA	0.127831523444024	1	0.248159602775387	0.986727504550798	-0.0660726131432065	-0.0713284659569456	0.847094255454576	0.957373013291805	0.0052558528137391
chr1	248838260	248838409	150	+	utr5	ZNF672	0.704624299898363	NA	0.624970651952408	1	0.737292599448401	0.986727504550798	0.22495861908567	-0.269220206259778	0.0304120042885638	0.187226836972978	0.494178825345448
chr1	248847173	248847572	400	+	utr5	ZNF672	0.848315047875789	0.981080558674067	0.894511948177713	1	0.864383789009748	0.986727504550798	-0.0746384406080347	-0.269220206259778	0.0304120042885638	0.187226836972978	0.194581765651743
chr1	248847871	248848021	151	+	exon	ZNF672	0.591981788313201	NA	0.520710558516456	1	0.656826444090537	0.986727504550798	0.140199458952338	-0.269220206259778	0.0304120042885638	0.187226836972978	0.409419665212116
chr1	248848171	248848470	300	+	exon	ZNF672	0.0227262032054482	0.543212432887492	0.0116916964257264	1	0.0342337075423381	0.948486827063108	0.151353647738586	-0.269220206259778	0.0304120042885638	0.187226836972978	0.420573853998364
chr1	248916740	248917036	297	+	exon	PGBD2	0.721179018135272	NA	0.768722356593092	1	0.876536807523566	0.986727504550798	-0.20228094169203	-0.274184110376103	0.224093118432221	0.574637674828617	0.0719031686840735
chr1	248917282	248917529	248	+	utr5	PGBD2	0.856770337388086	NA	0.916692219924046	1	0.959840021950276	0.986727504550798	-0.346597984633968	-0.274184110376103	0.224093118432221	0.574637674828617	-0.0724138742578645
chr1	248917628	248918417	790	+	utr3	PGBD2	0.87618520119951	0.984769787768731	0.81216678410983	1	0.836965259432301	0.986727504550798	-0.304288744167184	-0.274184110376103	0.224093118432221	0.574637674828617	-0.030104633791081
chr1	268025	268125	101	-	exon	AP006222.2	0.271179683545829	NA	0.144056529882047	1	0.222984897794686	0.986727504550798	-0.246739217932066	-1.26557518558903	0.317838263978068	NA	1.01883596765696
chr1	826693	826791	99	-	exon	LINC00115	0.463869330913446	NA	0.370110435797172	1	0.450897415164982	0.986727504550798	0.0584291471051848	-0.680355146940921	0.161893569758385	0.490367529283831	0.738784294046106
chr1	918051	918150	100	-	exon	RP11-54O7.3	0.0374521687443226	NA	0.025035422916984	1	0.0438034807964466	0.958009828546406	1.24864327789006	1.88870742019194	3.10306951469537e-21	4.77717551787353e-19	-0.640064142301872
chr1	919682	919830	149	-	exon	RP11-54O7.3	0.97862530477121	NA	0.991665282039029	1	0.914198103568882	0.986727504550798	2.50369282724412	1.88870742019194	3.10306951469537e-21	4.77717551787353e-19	0.614985407052187
chr1	920028	920967	940	-	exon	RP11-54O7.3	0.0224295080257855	0.541485431131481	0.012295870183771	1	0.0119252757089177	0.856510161059239	2.21707881437764	1.88870742019194	3.10306951469537e-21	4.77717551787353e-19	0.328371394185704
chr1	944254	944404	151	-	utr3	NOC2L	4.77033570023558e-34	5.69339565823116e-30	4.99267045241517e-37	1.424309026665e-32	2.11861257665823e-37	6.03423234083798e-33	3.09116110792204	0.0418349182909227	0.558718644963286	0.837356240725934	3.04932618963112
chr1	1081868	1082216	349	-	utr3	C1orf159	0.00209497746312823	0.342514466060759	0.000406545736997421	1	0.000230493078308642	0.26259615425547	1.78292214031171	0.899428145496808	6.73385418755336e-16	7.27492527841291e-14	0.883493994814905
chr1	1082316	1082764	449	-	utr3	C1orf159	0.590804178173112	0.925730178066648	0.659935294700084	1	0.686291426097763	0.986727504550798	0.416102618535812	0.899428145496808	6.73385418755336e-16	7.27492527841291e-14	-0.483325526960996
chr1	1087142	1087490	349	-	utr3	C1orf159	0.00284886156350097	0.38054877216683	0.000816345949737669	1	0.000458077216931983	0.338425315996407	2.30246023442806	0.899428145496808	6.73385418755336e-16	7.27492527841291e-14	1.40303208893125
chr1	1090803	1091102	300	-	utr3	C1orf159	0.007997221387915	0.443889892609622	0.00115073325801056	1	0.000373536744435928	0.312913928088944	2.20152619772068	0.899428145496808	6.73385418755336e-16	7.27492527841291e-14	1.30209805222388
chr1	1091401	1091550	150	-	utr5	C1orf159	0.000150307573168974	NA	1.54568264849196e-05	0.440735950390998	0.000148204388384523	0.183528582172521	2.12208317976926	0.899428145496808	6.73385418755336e-16	7.27492527841291e-14	1.22265503427246
chr1	1092717	1105958	13242	-	utr5	C1orf159	0.718519580738968	0.957053365914423	0.74619412995285	1	0.901210005559424	0.986727504550798	0.660920951752516	0.899428145496808	6.73385418755336e-16	7.27492527841291e-14	-0.238507193744292
chr1	1203606	1203704	99	-	utr3	TNFRSF18	0.141551233708941	NA	0.0987922253290577	1	0.121298192579769	0.986727504550798	2.63103214731531	1.88104355492394	3.45147610203225e-12	2.70180379275185e-10	0.749988592391379
chr1	1203948	1204468	521	-	exon	TNFRSF18	0.0395919661711357	NA	0.0300929803762245	1	0.0444700947151242	0.958263638042517	1.30902769989839	1.88104355492394	3.45147610203225e-12	2.70180379275185e-10	-0.572015855025543
chr1	1217007	1217205	199	-	utr3	SDF4	0.2220988237215	0.798367598847988	0.161737763025063	1	0.286106862821623	0.986727504550798	0.162169452303674	0.0800600269387805	0.346467397013501	0.69661111062399	0.0821094253648935
chr1	1242883	1243132	250	-	exon	FAM132A	0.177097116298544	NA	0.133603938147004	1	0.170376266650438	0.986727504550798	0.0573458308914643	0.432550320788483	0.0831934799269552	0.344522830793672	-0.375204489897019
chr1	1243381	1243531	151	-	exon	FAM132A	0.238814544256863	NA	0.218694656298556	1	0.269156038104488	0.986727504550798	0.115828247589264	0.432550320788483	0.0831934799269552	0.344522830793672	-0.316722073199219
chr1	1244485	1244684	200	-	exon	FAM132A	0.783617876236252	NA	0.714636475560129	1	0.800105179607078	0.986727504550798	0.644037915942794	0.432550320788483	0.0831934799269552	0.344522830793672	0.21148759515431
chr1	1254950	1255149	200	-	utr3	UBE2J2	0.558059425575513	0.919735672230571	0.626280041288838	1	0.783480887903881	0.986727504550798	0.124218693150979	0.136973207381213	0.118987601453808	0.419499417797261	-0.0127545142302339
chr1	1255248	1255347	100	-	utr3	UBE2J2	0.0836679559649523	0.687626306349225	0.05858424889091	1	0.110697094768835	0.986727504550798	0.475176323000445	0.136973207381213	0.118987601453808	0.419499417797261	0.338203115619232
chr1	1273141	1273340	200	-	utr5	UBE2J2	0.327712304934517	0.844336293058995	0.237541349110881	1	0.232709103640322	0.986727504550798	0.581532869977759	0.136973207381213	0.118987601453808	0.419499417797261	0.444559662596546
chr1	1292724	1292824	101	-	utr3	ACAP3	0.0484880766133936	NA	0.0249541301505919	1	0.0497300277675988	0.976965901604959	0.736963062515683	0.255557841537133	0.0108536409152374	0.0932224332125978	0.48140522097855
chr1	1307838	1309509	1672	-	utr5	ACAP3	0.00342968534073253	0.38054877216683	0.000561012365571124	1	0.0020174242383794	0.597968569127952	0.882067454625125	0.255557841537133	0.0108536409152374	0.0932224332125978	0.626509613087992
chr1	1311635	1311734	100	-	utr3	CPSF3L	0.367038385934189	0.860814365409868	0.405468176047919	1	0.444976181899158	0.986727504550798	0.194053168480611	0.0868866578698718	0.255680305458197	0.610866215802222	0.107166510610739
chr1	1313201	1313738	538	-	utr3	CPSF3L	0.153557038957414	0.742517974822985	0.141217701401559	1	0.278929030479965	0.986727504550798	0.483728946823444	0.0868866578698718	0.255680305458197	0.610866215802222	0.396842288953572
chr1	1313937	1314236	300	-	utr5	CPSF3L	0.0154488652253629	0.490403725370605	0.0098379472197567	1	0.0332731329533715	0.945793785207512	0.611972119689023	0.0868866578698718	0.255680305458197	0.610866215802222	0.525085461819151
chr1	1314386	1314635	250	-	exon	CPSF3L	0.00803404018909817	0.443889892609622	0.0052658809857494	1	0.0267872504204947	0.920684184758127	0.513655732100809	0.0868866578698718	0.255680305458197	0.610866215802222	0.426769074230937
chr1	1314983	1315581	599	-	utr3	CPSF3L	0.0118722453550211	0.473568465452689	0.0110266099220387	1	0.0317067947622377	0.938763256424067	0.502137599042027	0.0868866578698718	0.255680305458197	0.610866215802222	0.415250941172156
chr1	1318862	1319111	250	-	exon	CPSF3L	0.0646111179511339	0.658313830445573	0.0360494404928321	1	0.0663502019498524	0.986727504550798	0.402914872952892	0.0868866578698718	0.255680305458197	0.610866215802222	0.31602821508302
chr1	1319261	1319759	499	-	utr3	CPSF3L	0.185457439399836	0.766573241579865	0.148492142387515	1	0.276518133869513	0.986727504550798	0.295059296179023	0.0868866578698718	0.255680305458197	0.610866215802222	0.208172638309151
chr1	1335524	1335623	100	-	utr3	DVL1	0.0717261931573417	0.666188416601458	0.0459780356684787	1	0.0888594595414422	0.986727504550798	0.415910203408837	0.0550528255210173	0.559209021326566	0.837521480339439	0.36085737788782
chr1	1336068	1336217	150	-	utr3	DVL1	0.172283055225386	0.758407862535422	0.131726751391093	1	0.184059312015809	0.986727504550798	0.414100263693559	0.0550528255210173	0.559209021326566	0.837521480339439	0.359047438172542
chr1	1352937	1353086	150	-	utr3	MXRA8	0.743482262406549	0.963288396296491	0.676278876549605	1	0.864326635229254	0.986727504550798	0.322575558360999	0.161725913937226	0.123974721867504	0.428575788132537	0.160849644423774
chr1	1356686	1358536	1851	-	utr5	MXRA8	0.705975857721823	0.955525273521201	0.750481763359157	1	0.793555493642604	0.986727504550798	0.199483551922887	0.161725913937226	0.123974721867504	0.428575788132537	0.0377576379856615
chr1	1361380	1361628	249	-	utr5	MXRA8	0.88439142098417	NA	0.896613444407055	1	0.941140176709739	0.986727504550798	0.316002744367383	0.161725913937226	0.123974721867504	0.428575788132537	0.154276830430157
chr1	1374170	1374269	100	-	exon	AURKAIP1	0.00506364284596608	0.397595903727666	0.00265809896395768	1	0.0121811037257388	0.856622568797811	0.282702115662019	-0.121232502623092	0.267225364050104	0.621909974233009	0.403934618285111
chr1	1385961	1386111	151	-	exon	CCNL2	0.196189008763574	NA	0.121220378511263	1	0.130226393461302	0.986727504550798	0.309666650213378	0.11367173546708	0.133672953861668	0.44561615615127	0.195994914746298
chr1	1387011	1387311	301	-	utr3	CCNL2	0.44183339875344	0.885098942935232	0.424440513588084	1	0.589468585879896	0.986727504550798	0.328823883545315	0.11367173546708	0.133672953861668	0.44561615615127	0.215152148078235
chr1	1419068	1419318	251	-	utr3	ANKRD65	0.628090644996835	NA	0.639643946293543	1	0.773485106596736	0.986727504550798	0.45706664675493	0.111757628929563	0.742896226310377	0.923031413925423	0.345309017825366
chr1	1419417	1419517	101	-	utr3	ANKRD65	0.582254660294537	NA	0.525431760255148	1	0.643067609599986	0.986727504550798	0.582947826888879	0.111757628929563	0.742896226310377	0.923031413925423	0.471190197959316
chr1	1420921	1421071	151	-	utr5	ANKRD65	0.0264130640373342	NA	0.00996535524587866	1	0.0241408818093947	0.910919472660381	1.00806274031761	0.111757628929563	0.742896226310377	0.923031413925423	0.896305111388043
chr1	1430633	1430728	96	-	exon	RP4-758J18.10	0.529685763585197	NA	0.430407291075261	1	0.527686425492904	0.986727504550798	0.256301987327594	0.165185533319246	0.610349943203506	0.864270589675523	0.0911164540083475
chr1	1434337	1434573	237	-	exon	RP4-758J18.10	0.213140312209578	NA	0.154470831336521	1	0.211763111185784	0.986727504550798	0.260312664627846	0.165185533319246	0.610349943203506	0.864270589675523	0.0951271313085995
chr1	1535223	1535420	198	-	utr3	TMEM240	0.379783444710544	NA	0.366980830366126	1	0.44566996253213	0.986727504550798	-0.244674895508922	0.171150058074029	0.571792800683774	0.844996416273262	-0.415824953582951
chr1	1541723	1541822	100	-	utr3	SSU72	0.872912121635978	0.984751722282408	0.787173840052923	1	0.880438613201407	0.986727504550798	-0.0390795474256564	0.149593253588937	0.0652979240700593	0.299749525006137	-0.188672801014594
chr1	1564710	1564860	151	-	exon	SSU72	0.866866696977548	0.984390411575864	0.965345211945871	1	0.956402662530984	0.986727504550798	0.0997024192954118	0.149593253588937	0.0652979240700593	0.299749525006137	-0.0498908342935256
chr1	1598111	1598459	349	-	utr3	FNDC10	0.205746390620814	0.783250966602408	0.164098180877555	1	0.252491530695255	0.986727504550798	-0.0463035717534281	-0.566174357126469	0.00436439352893863	0.0477652879464528	0.519870785373041
chr1	1599104	1599203	100	-	utr3	FNDC10	0.0760608324166112	NA	0.0415748970558636	1	0.0808950471608407	0.986727504550798	0.119105138981009	-0.566174357126469	0.00436439352893863	0.0477652879464528	0.685279496107478
chr1	1599401	1599501	101	-	exon	FNDC10	0.0442475345571001	NA	0.0208690835101065	1	0.051676558989824	0.976965901604959	0.406918371348697	-0.566174357126469	0.00436439352893863	0.0477652879464528	0.973092728475166
chr1	1615099	1615199	101	-	exon	RP11-345P4.9	0.176255143164119	NA	0.104141709319282	1	0.123989403635628	0.986727504550798	0.334342288762612	-0.303305960937046	0.318643829540436	0.674607621697227	0.637648249699658
chr1	1615447	1615745	299	-	exon	RP11-345P4.9	0.933967911395149	NA	0.863734131266843	1	0.854968996356243	0.986727504550798	-0.052335309080392	-0.303305960937046	0.318643829540436	0.674607621697227	0.250970651856654
chr1	1641080	1641728	649	-	utr3	CDK11B	0.903687612010455	NA	0.829976104628967	1	0.769111077697725	0.986727504550798	-0.0631442409748802	0.154875488199576	0.152531542530949	0.477038719606696	-0.218019729174456
chr1	1645173	1645478	306	-	exon	CDK11B	0.737621953810835	0.961520651618777	0.646665847152534	1	0.666631018899563	0.986727504550798	-0.00922880974824437	0.154875488199576	0.152531542530949	0.477038719606696	-0.16410429794782
chr1	1649503	1649603	101	-	exon	CDK11B	0.726365350767147	0.958623989725252	0.733869859620048	1	0.830898154024094	0.986727504550798	0.0798101827752229	0.154875488199576	0.152531542530949	0.477038719606696	-0.0750653054243532
chr1	1662994	1663093	100	-	utr3	SLC35E2B	0.325105882376777	NA	0.239781261726447	1	0.290025871138516	0.986727504550798	0.122334426012578	-0.341622426705303	0.000909522828117433	0.014072466270219	0.463956852717881
chr1	1663393	1663493	101	-	utr3	SLC35E2B	0.555705128941377	0.919058417694339	0.593436416247242	1	0.676771651591999	0.986727504550798	-0.14900412267748	-0.341622426705303	0.000909522828117433	0.014072466270219	0.192618304027824
chr1	1665092	1665841	750	-	utr3	SLC35E2B	0.0728318997417264	0.670347270963496	0.0452204354883539	1	0.0469749030698639	0.960473215531847	-0.066487171085774	-0.341622426705303	0.000909522828117433	0.014072466270219	0.27513525561953
chr1	1716361	1719359	2999	-	exon	RP1-283E3.8	0.328217424723104	0.844336293058995	0.291950551922044	1	0.331488564602889	0.986727504550798	0.168498595018075	-0.768187308562414	0.00683359073725548	0.0666897809192065	0.93668590358049
chr1	1724225	1724324	100	-	utr5	CDK11A	0.396316010679061	NA	0.338495498910119	1	0.470540367542518	0.986727504550798	0.91043169632554	0.375529090977011	0.137541380851206	0.453077364084444	0.53490260534853
chr1	1751680	1751779	100	-	utr3	NADK	0.60486979936496	NA	0.526033126593683	1	0.596351681377333	0.986727504550798	-0.0276920113304735	-0.164725744311654	0.0522820899542474	0.263535969935816	0.137033732981181
chr1	1757042	1757142	101	-	exon	NADK	0.986793010503347	NA	0.940792166971878	1	0.947460421721328	0.986727504550798	0.679214685052799	-0.164725744311654	0.0522820899542474	0.263535969935816	0.843940429364454
chr1	1890968	1891067	100	-	utr5	GNB1	0.18435712644849	NA	0.0970301227959898	1	0.0952389611619355	0.986727504550798	-0.0405261163199283	-0.0950154614489817	0.15427036311551	0.48003003565055	0.0544893451290534
chr1	1917839	1918038	200	-	utr3	TMEM52	0.554870166762551	NA	0.49328602336135	1	0.602513309173529	0.986727504550798	-0.473867029015995	-0.448617601929759	0.166913389743508	0.498071064791078	-0.0252494270862363
chr1	2181992	2182240	249	-	exon	RP11-181G12.2	0.898374467340224	0.987093610894448	0.82726005258297	1	0.820739386106224	0.986727504550798	0.271590722847327	0.282447299517784	0.104997161691026	0.392148791488996	-0.0108565766704573
chr1	2182388	2182537	150	-	exon	RP11-181G12.2	0.446242566535919	NA	0.356218298139482	1	0.429932365742668	0.986727504550798	0.348498153806057	0.282447299517784	0.104997161691026	0.392148791488996	0.0660508542882736
chr1	2183630	2184042	413	-	exon	RP11-181G12.2	0.427314309377151	NA	0.447324376307418	1	0.54530453244893	0.986727504550798	0.471506102960358	0.282447299517784	0.104997161691026	0.392148791488996	0.189058803442574
chr1	2184191	2184290	100	-	exon	RP11-181G12.2	0.425557575869466	NA	0.370920454805011	1	0.383497463166192	0.986727504550798	0.315302584221901	0.282447299517784	0.104997161691026	0.392148791488996	0.0328552847041171
chr1	2184660	2185358	699	-	utr3	FAAP20	0.0460793758075491	0.618193883405984	0.0302873938821972	1	0.103796151643983	0.986727504550798	0.407076623628725	0.0642157557551479	0.502259007752312	0.806641540325465	0.342860867873577
chr1	2186984	2187184	201	-	utr3	FAAP20	0.377927640533115	NA	0.375458486391093	1	0.463891428191264	0.986727504550798	0.267057362432879	0.0642157557551479	0.502259007752312	0.806641540325465	0.202841606677731
chr1	2190767	2190916	150	-	exon	FAAP20	0.0235978275758089	0.548759669451823	0.0121291267231531	1	0.0351855217637851	0.95012728276778	0.472935195130702	0.0642157557551479	0.502259007752312	0.806641540325465	0.408719439375554
chr1	2192461	2192661	201	-	utr3	FAAP20	0.698298145313406	NA	0.606659576882148	1	0.63755092423717	0.986727504550798	0.117962166869177	0.0642157557551479	0.502259007752312	0.806641540325465	0.0537464111140287
chr1	2321353	2324120	2768	-	utr3	MORN1	0.490721015710224	0.900666031401703	0.413351801689335	1	0.448292586622332	0.986727504550798	0.0478089635940573	-0.207263060170709	0.103647093741315	0.389503804842116	0.255072023764766
chr1	2332451	2332551	101	-	exon	MORN1	0.683178964561519	NA	0.655260179765515	1	0.836970330236664	0.986727504550798	0.551847192616647	-0.207263060170709	0.103647093741315	0.389503804842116	0.759110252787356
chr1	2350463	2350561	99	-	exon	RP4-740C4.5	0.75840357172413	NA	0.729593405010139	1	0.776921968533249	0.986727504550798	0.107679698344622	-0.326942087654735	0.209683018607537	0.55686288146855	0.434621785999357
chr1	2350905	2351200	296	-	exon	RP4-740C4.5	0.88853577037728	NA	0.919328601252546	1	0.960360255930864	0.986727504550798	-0.141878351277846	-0.326942087654735	0.209683018607537	0.55686288146855	0.185063736376889
chr1	2351445	2351592	148	-	exon	RP4-740C4.5	0.886082969972618	NA	0.839081721483469	1	0.936489800611017	0.986727504550798	0.160088763653675	-0.326942087654735	0.209683018607537	0.55686288146855	0.48703085130841
chr1	2375877	2375977	101	-	utr3	MORN1	0.10397453347172	NA	0.0550130802414388	1	0.129791927674896	0.986727504550798	-0.417750738953762	-0.207263060170709	0.103647093741315	0.389503804842116	-0.210487678783054
chr1	2376176	2376376	201	-	utr3	MORN1	0.628943658539583	NA	0.562383948130501	1	0.673101315601994	0.986727504550798	0.421150460610399	-0.207263060170709	0.103647093741315	0.389503804842116	0.628413520781107
chr1	2376526	2376626	101	-	utr3	MORN1	0.0329089004233827	NA	0.00965460850063673	1	0.0234426801733464	0.906619172596679	0.906118820251836	-0.207263060170709	0.103647093741315	0.389503804842116	1.11338188042254
chr1	2376975	2377325	351	-	utr3	MORN1	0.705739530036212	NA	0.66587406362428	1	0.7401026529718	0.986727504550798	0.258008459810571	-0.207263060170709	0.103647093741315	0.389503804842116	0.46527151998128
chr1	2378723	2378823	101	-	utr3	MORN1	0.558697073936331	NA	0.414577397595431	1	0.397597840062677	0.986727504550798	0.0305432573837352	-0.207263060170709	0.103647093741315	0.389503804842116	0.237806317554444
chr1	2391507	2391657	151	-	utr5	MORN1	0.332540153629404	NA	0.210415837876529	1	0.158241287204426	0.986727504550798	0.0348383403274863	-0.207263060170709	0.103647093741315	0.389503804842116	0.242101400498195
chr1	2405310	2405409	100	-	utr3	PEX10	0.54503509257805	NA	0.472937671838271	1	0.581332587630848	0.986727504550798	0.048121801001669	-0.284418459757089	0.103987289229428	0.390221649649492	0.332540260758758
chr1	2405509	2405609	101	-	utr3	PEX10	0.88645528687901	NA	0.830530542307722	1	0.967548096300685	0.986727504550798	0.032089609673671	-0.284418459757089	0.103987289229428	0.390221649649492	0.31650806943076
chr1	2508682	2508880	199	-	utr3	PANK4	0.741252069765168	0.96294277881188	0.657357818939483	1	0.817220563056254	0.986727504550798	0.1247638372416	-0.014757052738284	0.877740346604201	0.966948436598918	0.139520889979884
chr1	3490070	3490469	400	-	utr3	MEGF6	0.563634555495066	0.920484502688994	0.483330957834594	1	0.589684883157049	0.986727504550798	0.485660437682211	0.491730263465173	0.00295493598801525	0.0355863673028642	-0.00606982578296184
chr1	3634722	3634821	100	-	exon	WRAP73	0.352147663916849	NA	0.260794266435606	1	0.384481025515412	0.986727504550798	0.106772446777618	-0.00740054635290406	0.95535546960748	0.988083190125945	0.114172993130522
chr1	3738136	3738385	250	-	exon	TP73-AS1	0.958092115721279	0.995027501420065	0.977237493504093	1	0.973370184673609	0.986727504550798	0.0548579098443776	-0.219471906587038	0.0221232730263209	0.150536039001198	0.274329816431416
chr1	3745646	3745944	299	-	exon	TP73-AS1	0.915282541046509	0.987633961620967	0.854492893085606	1	0.959076629290681	0.986727504550798	0.0648614899035695	-0.219471906587038	0.0221232730263209	0.150536039001198	0.284333396490608
chr1	3746193	3746739	547	-	exon	TP73-AS1	0.934685644405009	0.990429177426811	0.850733051174057	1	0.844070390817371	0.986727504550798	-0.0900025071003732	-0.219471906587038	0.0221232730263209	0.150536039001198	0.129469399486665
chr1	3779501	3779600	100	-	utr3	LRRC47	0.93557291657636	NA	0.911360033288731	1	0.932659454791976	0.986727504550798	-0.401133305877943	-0.221294854914986	0.0191456522897749	0.136562463475406	-0.179838450962957
chr1	3780146	3780245	100	-	utr3	LRRC47	0.922966404776421	NA	0.99026888952336	1	0.95460130677992	0.986727504550798	-0.753643268763042	-0.221294854914986	0.0191456522897749	0.136562463475406	-0.532348413848056
chr1	3786861	3786961	101	-	exon	LRRC47	0.163200046361559	0.752575081251896	0.12389969130093	1	0.200607602797529	0.986727504550798	0.103267622866345	-0.221294854914986	0.0191456522897749	0.136562463475406	0.324562477781331
chr1	3795909	3796008	100	-	exon	LRRC47	0.120043445424618	0.718547073236738	0.0795072241976455	1	0.132555436517886	0.986727504550798	0.156720525143493	-0.221294854914986	0.0191456522897749	0.136562463475406	0.37801538005848
chr1	3796405	3796504	100	-	utr5	LRRC47	0.207987742358104	NA	0.128318158632525	1	0.114669699238037	0.986727504550798	0.224867210990804	-0.221294854914986	0.0191456522897749	0.136562463475406	0.44616206590579
chr1	3815121	3815271	151	-	utr3	CEP104	0.440612797466465	NA	0.357498509294937	1	0.349571008804165	0.986727504550798	-0.244387820332351	-0.109475480509696	0.381739159239816	0.725520283047089	-0.134912339822656
chr1	3857114	3857214	101	-	utr5	CEP104	0.739856025070441	NA	0.657139044672733	1	0.727907974030685	0.986727504550798	0.255558848335281	-0.109475480509696	0.381739159239816	0.725520283047089	0.365034328844977
chr1	3890717	3890916	200	-	exon	C1orf174	0.638924478318745	0.937497321021595	0.561499930194486	1	0.671609164187093	0.986727504550798	-0.07721019730129	-0.172907241170527	0.2947684980977	0.651423236448952	0.0956970438692372
chr1	3895657	3895757	101	-	exon	C1orf174	0.578880191633438	NA	0.514257144650735	1	0.646104294411232	0.986727504550798	-0.172871763109572	-0.172907241170527	0.2947684980977	0.651423236448952	3.54780609554406e-05
chr1	5863010	5863110	101	-	utr3	NPHP4	0.212674787192149	NA	0.184583979875364	1	0.23116211377461	0.986727504550798	-0.497363451274174	0.142547216323375	0.126573917842207	0.433149205759141	-0.639910667597549
chr1	6222929	6223127	199	-	utr3	ICMT	0.577129305270218	0.923088132142372	0.483375777182318	1	0.501964833796491	0.986727504550798	-0.247433336981703	-0.423757927838154	7.62161593996425e-06	0.000224922895966293	0.176324590856451
chr1	6223821	6223970	150	-	utr3	ICMT	0.281061571296523	0.826527830904106	0.223687381122241	1	0.307023678361392	0.986727504550798	-0.414064105109031	-0.423757927838154	7.62161593996425e-06	0.000224922895966293	0.00969382272912328
chr1	6224614	6225160	547	-	utr3	ICMT	0.486751059073365	0.900666031401703	0.441521599211342	1	0.43384016688806	0.986727504550798	-0.222078655162016	-0.423757927838154	7.62161593996425e-06	0.000224922895966293	0.201679272676138
chr1	6247396	6247993	598	-	utr3	GPR153	0.649671987977758	0.939811641472416	0.720541439202568	1	0.704298362656988	0.986727504550798	-0.528477954585908	-0.175680803839464	0.0906151524016452	0.360781104626723	-0.352797150746444
chr1	6248640	6248789	150	-	utr3	GPR153	0.144458871536412	0.733354586042992	0.109881108355018	1	0.168448007139536	0.986727504550798	-0.356051846581592	-0.175680803839464	0.0906151524016452	0.360781104626723	-0.180371042742128
chr1	6248939	6249088	150	-	utr3	GPR153	0.249424623000899	0.810697950848511	0.195247911585145	1	0.355425424641868	0.986727504550798	0.466218111072603	-0.175680803839464	0.0906151524016452	0.360781104626723	0.641898914912067
chr1	6249287	6249387	101	-	utr3	GPR153	0.00760953581622033	NA	0.00208504492724842	1	0.00732537519070473	0.755872820677084	0.552269688304096	-0.175680803839464	0.0906151524016452	0.360781104626723	0.727950492143559
chr1	6249984	6250619	636	-	exon	GPR153	3.28674303885581e-07	0.000784545563374882	4.48344322931179e-07	0.0127885734672889	3.53862483968688e-05	0.100787112683962	1.0023085248218	-0.175680803839464	0.0906151524016452	0.360781104626723	1.17798932866127
chr1	6418632	6418731	100	-	utr3	HES2	0.0548958984957718	NA	0.0292325197472346	1	0.142011576506354	0.986727504550798	0.953456913519238	-0.200631628929324	0.748026882079171	NA	1.15408854244856
chr1	6468285	6469139	855	-	exon	PLEKHG5	0.270782088034339	0.820433427491619	0.261472549344463	1	0.312275897170065	0.986727504550798	0.621222585629723	0.259560843103206	0.00206022551193056	0.0268094807138242	0.361661742526517
chr1	6524494	6524793	300	-	utr3	NOL9	0.540767419570745	0.914484940731044	0.576375299852825	1	0.64091346152464	0.986727504550798	-0.0500740141347523	0.0243595626603026	0.793390272241458	0.940159838960147	-0.0744335767950549
chr1	6525492	6525592	101	-	utr3	NOL9	0.106092502922	NA	0.0827829456190811	1	0.102618460196518	0.986727504550798	-0.250212869496456	0.0243595626603026	0.793390272241458	0.940159838960147	-0.274572432156759
chr1	6525792	6525992	201	-	utr3	NOL9	0.499239315378715	0.900666031401703	0.507155300843107	1	0.555112830329291	0.986727504550798	-0.223171580967626	0.0243595626603026	0.793390272241458	0.940159838960147	-0.247531143627928
chr1	6532043	6532592	550	-	exon	NOL9	0.167510493538652	0.756427446229216	0.166917134410432	1	0.204454299134688	0.986727504550798	-0.142803175786894	0.0243595626603026	0.793390272241458	0.940159838960147	-0.167162738447197
chr1	6592710	6593156	447	-	utr3	KLHL21	0.325928942499789	0.843626529762521	0.275327898088697	1	0.389857419454097	0.986727504550798	0.213018516205986	-0.082418441795227	0.288448863432296	0.644507717234695	0.295436958001213
chr1	6593256	6593653	398	-	utr3	KLHL21	0.0841041909944187	0.687926735085613	0.0772210492976458	1	0.125583263611391	0.986727504550798	0.156169005613202	-0.082418441795227	0.288448863432296	0.644507717234695	0.238587447408429
chr1	6599078	6599376	299	-	utr5	KLHL21	0.0608234959386924	0.644020792714276	0.0408555077838012	1	0.0805922498896767	0.986727504550798	0.252495245087579	-0.082418441795227	0.288448863432296	0.644507717234695	0.334913686882806
chr1	6601901	6602000	100	-	exon	KLHL21	0.177313006078176	0.761888144130062	0.162940583525312	1	0.153155449914565	0.986727504550798	0.221103984331248	-0.082418441795227	0.288448863432296	0.644507717234695	0.303522426126475
chr1	6602248	6602447	200	-	exon	KLHL21	0.525653682142289	0.912103087783775	0.451719453847447	1	0.604409969380277	0.986727504550798	0.224449865556124	-0.082418441795227	0.288448863432296	0.644507717234695	0.306868307351351
chr1	6634616	6634716	101	-	utr3	DNAJC11	0.68735049852654	0.950546731677596	0.718347757214663	1	0.760376480492159	0.986727504550798	-0.10133456004598	-0.144708990153875	0.123162373174084	0.427447244414432	0.0433744301078947
chr1	6635463	6635563	101	-	utr3	DNAJC11	0.801654420373388	0.97656341193499	0.867878846153723	1	0.861948632372068	0.986727504550798	-0.141027663103289	-0.144708990153875	0.123162373174084	0.427447244414432	0.00368132705058569
chr1	8013158	8013756	599	-	utr3	ERRFI1	0.250683099427718	0.811749247634539	0.201744745554305	1	0.303433376617568	0.986727504550798	0.409607976178292	0.393156022427164	0.0100915637756664	0.0889888062967358	0.0164519537511278
chr1	8013955	8014254	300	-	utr3	ERRFI1	0.682745324903888	0.950270023641738	0.706662503943114	1	0.863614849056994	0.986727504550798	0.399881872495497	0.393156022427164	0.0100915637756664	0.0889888062967358	0.00672585006833326
chr1	8356232	8358480	2249	-	exon	RERE	0.521509154336719	0.910734360001618	0.413953302334862	1	0.655231805974548	0.986727504550798	0.594499205278989	0.209126097399038	0.0012067637882148	0.017637463784399	0.385373107879951
chr1	8358679	8358829	151	-	exon	RERE	0.0329175672413194	0.574033326943478	0.0121329714095658	1	0.0226645380086128	0.904105562410799	0.680410393010019	0.209126097399038	0.0012067637882148	0.017637463784399	0.471284295610982
chr1	8360597	8360697	101	-	exon	RERE	0.80553629860301	NA	0.816711695202413	1	0.764649317381375	0.986727504550798	0.461545937778937	0.209126097399038	0.0012067637882148	0.017637463784399	0.2524198403799
chr1	8361195	8361444	250	-	exon	RERE	0.708513530470274	0.955793778797515	0.629425039213739	1	0.634207714184937	0.986727504550798	0.474867049504074	0.209126097399038	0.0012067637882148	0.017637463784399	0.265740952105037
chr1	8656040	8656339	300	-	utr5	RERE	0.283976534658785	0.827050091203247	0.254133271938603	1	0.311876854378441	0.986727504550798	0.100582011491596	0.209126097399038	0.0012067637882148	0.017637463784399	-0.108544085907441
chr1	8817543	8817643	101	-	utr5	RERE	0.350715504319747	NA	0.29432160604991	1	0.382120610159596	0.986727504550798	0.461623129670566	0.209126097399038	0.0012067637882148	0.017637463784399	0.252497032271528
chr1	8874849	8878705	3857	-	utr5	ENO1	0.438964024465182	0.883777940619425	0.376141660478192	1	0.423113237286925	0.986727504550798	0.080876071883154	-0.0777702189228938	0.27913795920079	0.636335742418302	0.158646290806048
chr1	9103985	9104134	150	-	utr3	GPR157	0.123149382684926	NA	0.0954213876832062	1	0.16869130914491	0.986727504550798	-0.510234876577106	0.0245830964146742	0.935196860841108	0.984487474446668	-0.53481797299178
chr1	9104433	9104532	100	-	exon	GPR157	0.692148469735837	NA	0.633749933008319	1	0.770752250065428	0.986727504550798	-0.0836061577691473	0.0245830964146742	0.935196860841108	0.984487474446668	-0.108189254183822
chr1	9149998	9150097	100	-	exon	MIR34A	0.0324303952808447	NA	0.0140956506791535	1	0.0475399592046602	0.967166512905093	0.0329494609395043	-0.199994858959215	0.559003113137806	0.837453731506437	0.232944319898719
chr1	9150743	9150892	150	-	exon	MIR34A	0.467802668789833	NA	0.388452048250606	1	0.525535974534457	0.986727504550798	0.134571990914739	-0.199994858959215	0.559003113137806	0.837453731506437	0.334566849873954
chr1	9151140	9151339	200	-	exon	MIR34A	0.694201037954361	NA	0.627765013274861	1	0.751440235240475	0.986727504550798	-0.335502159688846	-0.199994858959215	0.559003113137806	0.837453731506437	-0.135507300729631
chr1	9680813	9681010	198	-	exon	PIK3CD-AS2	0.522178697994436	NA	0.466405810320169	1	0.45198481954159	0.986727504550798	-0.23234115502684	0.348082594987451	0.402843155867089	0.741951780109761	-0.580423750014291
chr1	9730316	9730515	200	-	utr3	CLSTN1	0.904889516449554	0.987633961620967	0.990308421591266	1	0.985313866589181	0.9883010010519	0.148912146918387	-0.00627824596129798	0.932128787144622	0.983494005335045	0.155190392879685
chr1	9730614	9731129	516	-	exon	CLSTN1	0.15211474979062	0.742080379494198	0.0684250485075426	1	0.115475563805815	0.986727504550798	0.413384755745626	-0.00627824596129798	0.932128787144622	0.983494005335045	0.419663001706924
chr1	9930139	9930239	101	-	utr3	LZIC	0.789773031424552	NA	0.814639762279995	1	0.924789630455828	0.986727504550798	-0.275826630213468	-0.0678676615414331	0.775949691626344	0.934956046971072	-0.207958968672035
chr1	9942772	9943357	586	-	utr5	LZIC	0.882166912423549	NA	0.844813850437402	1	0.924429080477622	0.986727504550798	0.0409228735760779	-0.0678676615414331	0.775949691626344	0.934956046971072	0.108790535117511
chr1	10461301	10461450	150	-	utr3	DFFA	0.77820349511024	0.971696575564342	0.841934062051891	1	0.865498000404279	0.986727504550798	-0.365387735688835	-0.0433966921672445	0.6643837002385	0.889213853192687	-0.32199104352159
chr1	10461600	10462514	915	-	utr3	DFFA	0.269100279101541	0.820014413498695	0.273501572980409	1	0.301939432445667	0.986727504550798	-0.365557094718321	-0.0433966921672445	0.6643837002385	0.889213853192687	-0.322160402551076
chr1	10462663	10462863	201	-	utr3	DFFA	0.37130079728002	0.863065789912567	0.381260623538957	1	0.470240762743477	0.986727504550798	-0.3072820695275	-0.0433966921672445	0.6643837002385	0.889213853192687	-0.263885377360255
chr1	10637203	10637303	101	-	utr3	CASZ1	0.755156952887577	NA	0.725631402858078	1	0.824058700322504	0.986727504550798	0.79645904790053	1.00687447216032	1.25806161138276e-17	1.58104967406021e-15	-0.210415424259792
chr1	10638701	10638851	151	-	utr3	CASZ1	0.633255104151295	NA	0.583989368605606	1	0.63870075487987	0.986727504550798	1.57598836354971	1.00687447216032	1.25806161138276e-17	1.58104967406021e-15	0.569113891389383
chr1	10639101	10639201	101	-	exon	CASZ1	0.583198155546226	NA	0.583966016862685	1	0.651631668192469	0.986727504550798	1.05944712479404	1.00687447216032	1.25806161138276e-17	1.58104967406021e-15	0.0525726526337147
chr1	10639400	10639950	551	-	exon	CASZ1	0.616399751291818	0.932200361417509	0.527751640767586	1	0.645689766494163	0.986727504550798	1.3161380762112	1.00687447216032	1.25806161138276e-17	1.58104967406021e-15	0.309263604050874
chr1	10653776	10653976	201	-	exon	CASZ1	0.952889552074666	0.994748597081053	0.900967641701012	1	0.958695525463466	0.986727504550798	1.0663809854748	1.00687447216032	1.25806161138276e-17	1.58104967406021e-15	0.0595065133144781
chr1	10658533	10659758	1226	-	exon	CASZ1	0.0264736091358457	NA	0.0114805314699003	1	0.0150190385922533	0.87004885614022	1.62159589145668	1.00687447216032	1.25806161138276e-17	1.58104967406021e-15	0.614721419296359
chr1	10659958	10660058	101	-	exon	CASZ1	0.67247805287813	NA	0.589840885420362	1	0.600155400163539	0.986727504550798	1.13920150801349	1.00687447216032	1.25806161138276e-17	1.58104967406021e-15	0.13232703585317
chr1	10948017	10948265	249	-	exon	C1orf127	0.236663823164069	NA	0.214514369887247	1	0.382770522881002	0.986727504550798	-0.173854303631336	0.180828195346819	0.804063312558121	NA	-0.354682498978155
chr1	11045510	11045609	100	-	exon	MASP2	0.85772995320141	NA	0.871758124358256	1	0.881223548284637	0.986727504550798	0.353074588603037	0.114314321123646	0.579978025553107	0.848338404122573	0.238760267479392
chr1	11045758	11046449	692	-	exon	MASP2	0.0653245399391014	NA	0.0382315661603128	1	0.0904198262856355	0.986727504550798	0.620731211075104	0.114314321123646	0.579978025553107	0.848338404122573	0.506416889951458
chr1	11106984	11107283	300	-	utr3	MTOR	0.831108950805126	0.979548504643642	0.90924872651584	1	0.93914555412468	0.986727504550798	-0.0699689743185501	-0.0455928617776435	0.490369263420658	0.800325920204952	-0.0243761125409066
chr1	11259336	11262507	3172	-	utr5	MTOR	0.604911130382194	0.929763598340178	0.667113791399224	1	0.742924129156401	0.986727504550798	0.128215365121785	-0.0455928617776435	0.490369263420658	0.800325920204952	0.173808226899429
chr1	11650757	11653412	2656	-	exon	FBXO2	0.39311374144123	0.87236978960333	0.297307719845374	1	0.396827747454586	0.986727504550798	0.0457000004802179	-0.0671842012388509	0.646101280825128	0.881512942000827	0.112884201719069
chr1	11654580	11654679	100	-	utr5	FBXO2	0.517470832216857	NA	0.500769890223042	1	0.601287711908974	0.986727504550798	0.378452660238904	-0.0671842012388509	0.646101280825128	0.881512942000827	0.445636861477755
chr1	11788762	11789061	300	-	utr3	MTHFR	0.518866428128621	NA	0.434532005328832	1	0.466614196581162	0.986727504550798	-0.292423628370401	-0.296148795858631	0.00535919556489633	0.055872335703101	0.00372516748822982
chr1	11789509	11789659	151	-	utr3	MTHFR	0.99028480213303	NA	0.928217842864343	1	0.957584916496103	0.986727504550798	-0.256926085921493	-0.296148795858631	0.00535919556489633	0.055872335703101	0.0392227099371374
chr1	11790157	11790854	698	-	utr3	MTHFR	0.118510231904885	0.716725378254259	0.0894491293127942	1	0.111318268138114	0.986727504550798	-0.218556121416745	-0.296148795858631	0.00535919556489633	0.055872335703101	0.0775926744418855
chr1	11803014	11803164	151	-	utr5	MTHFR	0.942146332080456	NA	0.949984165032577	1	0.93432144620428	0.986727504550798	-0.0797906880183038	-0.296148795858631	0.00535919556489633	0.055872335703101	0.216358107840327
chr1	11803463	11803562	100	-	utr5	MTHFR	0.677135323568701	NA	0.602843441606317	1	0.69393879643602	0.986727504550798	0.263793525781915	-0.296148795858631	0.00535919556489633	0.055872335703101	0.559942321640545
chr1	11805525	11805924	400	-	utr5	MTHFR	0.751703860974096	0.964763960520679	0.757443955307873	1	0.704100454157848	0.986727504550798	-0.107081664435573	-0.296148795858631	0.00535919556489633	0.055872335703101	0.189067131423058
chr1	11806223	11806372	150	-	utr5	MTHFR	0.453917502749785	0.891027704211971	0.49531337682989	1	0.54564756966085	0.986727504550798	0.308790283803429	-0.296148795858631	0.00535919556489633	0.055872335703101	0.60493907966206
chr1	11920038	11920138	101	-	utr3	KIAA2013	0.348282598839863	NA	0.254193399478514	1	0.320452037063017	0.986727504550798	-0.105528748263674	-0.258604671092849	0.0107351847225246	0.0925872094135944	0.153075922829175
chr1	11920287	11922278	1992	-	utr3	KIAA2013	0.564604392145128	0.920537193361852	0.476363643026682	1	0.599717480713571	0.986727504550798	-0.0287076410438013	-0.258604671092849	0.0107351847225246	0.0925872094135944	0.229897030049047
chr1	11922675	11922825	151	-	exon	KIAA2013	0.687483819676666	0.950546731677596	0.613306778720739	1	0.767672504819181	0.986727504550798	-0.0336627658982697	-0.258604671092849	0.0107351847225246	0.0925872094135944	0.224941905194579
chr1	12568109	12568209	101	-	utr3	DHRS3	0.998125611869536	NA	0.949572441472595	1	0.956100861026814	0.986727504550798	-0.189519340311187	-0.359798984352558	0.0635827690428467	0.295429596402804	0.170279644041371
chr1	12568308	12568408	101	-	utr3	DHRS3	0.846948404874707	NA	0.829236395981484	1	0.835032017031144	0.986727504550798	-0.523356032953438	-0.359798984352558	0.0635827690428467	0.295429596402804	-0.163557048600881
chr1	15115015	15115265	251	-	exon	TMEM51-AS1	0.197009271826996	NA	0.149434445014624	1	0.240194233059372	0.986727504550798	1.20693638596176	1.03463268631662	0.234387951565819	NA	0.172303699645141
chr1	15115514	15115614	101	-	exon	TMEM51-AS1	0.851683828247345	NA	0.862354024627636	1	0.883289442365376	0.986727504550798	0.503115885193128	1.03463268631662	0.234387951565819	NA	-0.53151680112349
chr1	15116014	15116214	201	-	exon	TMEM51-AS1	0.0218113118651255	NA	0.0103401940669207	1	0.0340720418381805	0.948486827063108	0.0635642987731757	1.03463268631662	0.234387951565819	NA	-0.971068387543442
chr1	15117214	15117364	151	-	exon	TMEM51-AS1	0.777552332080747	NA	0.775248121222171	1	0.895911097562859	0.986727504550798	-0.169660386221098	1.03463268631662	0.234387951565819	NA	-1.20429307253772
chr1	15117464	15117614	151	-	exon	TMEM51-AS1	0.483373120831892	NA	0.417667292998071	1	0.559091480538768	0.986727504550798	0.0562415781734519	1.03463268631662	0.234387951565819	NA	-0.978391108143166
chr1	15492721	15492919	199	-	utr3	CASP9	0.434272125971143	NA	0.355451916604841	1	0.426479200212641	0.986727504550798	-0.269385332711098	-0.507286402141685	0.00464633302158892	0.0502761154038187	0.237901069430587
chr1	15835413	15835809	397	-	exon	FLJ37453	0.761136960692499	NA	0.723183408264801	1	0.895562335716916	0.986727504550798	-0.0199648902668301	-0.185074928719696	0.516837578235495	0.814750185196905	0.165110038452866
chr1	15941919	15942019	101	-	utr3	ZBTB17	0.603695877583247	NA	0.519041663281008	1	0.600874748309612	0.986727504550798	0.315082969784846	-0.0656679098974949	0.602769147561307	0.85917098889681	0.380750879682341
chr1	15952961	15976032	23072	-	utr5	ZBTB17	0.288526129399203	0.828261548133319	0.182301227491817	1	0.295841516808932	0.986727504550798	0.553008616734704	-0.0656679098974949	0.602769147561307	0.85917098889681	0.618676526632199
chr1	16017964	16018063	100	-	utr5	HSPB7	0.967202897217491	NA	0.926675400937154	1	0.904569430499148	0.986727504550798	0.276210992781889	0.285379715749972	0.230647525006327	0.583456439403929	-0.00916872296808263
chr1	16018261	16018459	199	-	utr5	HSPB7	0.706136696776675	NA	0.715506426428822	1	0.8105203301911	0.986727504550798	0.338865465779248	0.285379715749972	0.230647525006327	0.583456439403929	0.0534857500292762
chr1	16018608	16018756	149	-	utr5	HSPB7	0.260805621917826	NA	0.181670649140018	1	0.255667350182676	0.986727504550798	0.9461669121592	0.285379715749972	0.230647525006327	0.583456439403929	0.660787196409228
chr1	16124733	16125129	397	-	utr3	EPHA2	0.327423038682104	0.844198307770773	0.245445852513017	1	0.36633295199817	0.986727504550798	0.754280318784552	0.631684742502515	6.44933602692373e-21	9.53160270091111e-19	0.122595576282037
chr1	16148464	16148612	149	-	exon	EPHA2	0.140809380274102	0.732572925110475	0.0772364013328391	1	0.1086460665277	0.986727504550798	0.899437619635314	0.631684742502515	6.44933602692373e-21	9.53160270091111e-19	0.267752877132798
chr1	16148761	16148959	199	-	exon	EPHA2	0.407768169735372	0.875413819649263	0.365798103321088	1	0.33163569014629	0.986727504550798	0.759458384588657	0.631684742502515	6.44933602692373e-21	9.53160270091111e-19	0.127773642086141
chr1	16198253	16198403	151	-	utr3	ARHGEF19	0.236901238801955	NA	0.199934671929755	1	0.285657642740306	0.986727504550798	0.0211851311084084	0.0581318409603763	0.761646402828004	0.930106798376821	-0.0369467098519679
chr1	16231800	16231949	150	-	utr3	RSG1	0.220890986513608	NA	0.199997592698256	1	0.309359328762464	0.986727504550798	-0.170020744550286	-0.24118515277919	0.462223698601949	0.782561106565359	0.0711644082289044
chr1	16250532	16250981	450	-	utr3	FBXO42	0.847729391807587	0.981080558674067	0.772793962522075	1	0.814409672509539	0.986727504550798	-0.440330324751576	-0.297721117180731	0.0194263236659863	0.13771370046256	-0.142609207570844
chr1	16251181	16251680	500	-	exon	FBXO42	0.320214411300946	0.842335959470479	0.334647421499641	1	0.429090299377839	0.986727504550798	-0.466343046143669	-0.297721117180731	0.0194263236659863	0.13771370046256	-0.168621928962938
chr1	16467685	16467884	200	-	exon	CROCCP3	0.695442434136327	NA	0.709850621554984	1	0.786483550130592	0.986727504550798	0.000230498406178796	0.0137207756177484	0.929339510454485	0.982850931436987	-0.0134902772115696
chr1	16613462	16613562	101	-	utr5	NBPF1	0.0990772636106534	NA	0.0621266124600918	1	0.126214904455953	0.986727504550798	0.062380171829734	-0.13056096888886	0.287070770261927	0.643609879832384	0.192941140718594
chr1	17053973	17054121	149	-	utr5	SDHB	0.351048199313156	NA	0.255511542013789	1	0.343541182498657	0.986727504550798	0.178472784081264	-0.226350683296149	0.211008560998327	0.558797614088747	0.404823467377412
chr1	17068905	17069005	101	-	utr3	PADI2	0.993036726232542	NA	0.998118209155771	1	0.900606222109298	0.986727504550798	0.0868075708607896	-0.0134190281617863	0.968574049742433	0.992464532390594	0.100226599022576
chr1	17407903	17408426	524	-	utr3	RCC2	0.413358565096994	0.877381561410658	0.393006903820616	1	0.555951787147912	0.986727504550798	-0.0472581292906381	-0.0413852071908703	0.488063295460887	0.798837717758876	-0.00587292209976779
chr1	17408996	17409096	101	-	utr3	RCC2	0.648615628413638	0.939811641472416	0.775615739020948	1	0.839222503398282	0.986727504550798	-0.11915840115835	-0.0413852071908703	0.488063295460887	0.798837717758876	-0.07777319396748
chr1	17438542	17439625	1084	-	utr5	RCC2	0.101331640833509	0.706304348006192	0.0566713452728164	1	0.100681114894118	0.986727504550798	0.255666885689841	-0.0413852071908703	0.488063295460887	0.798837717758876	0.297052092880711
chr1	19073539	19073638	100	-	exon	RP5-1126H10.2	0.00137575287518407	NA	0.000235260362412681	1	0.0010015003167586	0.479036068216892	-0.71696861791859	0.302119564465477	0.195603986872982	0.540000907215949	-1.01908818238407
chr1	19074082	19074229	148	-	exon	RP5-1126H10.2	0.0344043007100991	NA	0.0156812132769528	1	0.0372297411866338	0.952910707496432	-0.613240851156849	0.302119564465477	0.195603986872982	0.540000907215949	-0.915360415622326
chr1	19210076	19210276	201	-	utr5	UBR4	0.270474379420587	0.820433427491619	0.204238897947612	1	0.28849240477726	0.986727504550798	0.242765821517246	-0.0862115303669477	0.0913884314475646	0.362531647533242	0.328977351884193
chr1	19219064	19219414	351	-	utr3	EMC1	0.434278343830046	0.883133759347692	0.395876132643191	1	0.449493024809581	0.986727504550798	-0.264097907970193	-0.139676971168022	0.0733863885268762	0.321722862279428	-0.124420936802171
chr1	19244818	19244918	101	-	utr3	EMC1	0.203478088461939	NA	0.141563299349401	1	0.180396513106574	0.986727504550798	0.546414262069572	-0.139676971168022	0.0733863885268762	0.321722862279428	0.686091233237594
chr1	19419702	19420075	374	-	utr5	CAPZB	0.739894919987304	0.962444277077543	0.645733853610135	1	0.697464236142478	0.986727504550798	0.0349984654627507	-0.0480071646646115	0.561548006196069	0.838509365217117	0.0830056301273622
chr1	19682262	19682411	150	-	utr3	TMCO4	0.910086794221751	NA	0.952681716122066	1	0.878864431675696	0.986727504550798	-0.163006457894608	-0.219318866017355	0.554217798286346	0.835628226161277	0.0563124081227473
chr1	19682856	19682954	99	-	utr3	TMCO4	0.688358790282935	NA	0.687528747724272	1	0.842675590490352	0.986727504550798	-0.763688858407499	-0.219318866017355	0.554217798286346	0.835628226161277	-0.544369992390144
chr1	20483525	20483673	149	-	utr3	CAMK2N1	0.353786107528496	NA	0.260890736164748	1	0.319144914733767	0.986727504550798	-0.230863723013304	-0.314386392442534	0.240976330119617	0.594026860924433	0.0835226694292301
chr1	20484468	20485234	767	-	exon	CAMK2N1	0.320571735630845	NA	0.230283646899308	1	0.285668885038872	0.986727504550798	0.309976485454167	-0.314386392442534	0.240976330119617	0.594026860924433	0.624362877896701
chr1	20485924	20486171	248	-	utr5	CAMK2N1	0.688246256581996	NA	0.614863207551266	1	0.711692887015644	0.986727504550798	1.00388765856622	-0.314386392442534	0.240976330119617	0.594026860924433	1.31827405100876
chr1	20500045	20500642	598	-	utr3	MUL1	0.364730370201601	0.85977818849617	0.258531185417375	1	0.281720679906291	0.986727504550798	-0.259700617434389	-0.38468632787385	0.00758902919750347	0.0722065738493256	0.124985710439461
chr1	20501089	20501238	150	-	exon	MUL1	0.583330053381828	0.924984002525991	0.605223512494561	1	0.74202660318976	0.986727504550798	-0.260314040076669	-0.38468632787385	0.00758902919750347	0.0722065738493256	0.124372287797181
chr1	20648599	20648949	351	-	exon	PINK1-AS	0.07625837985441	0.679408315184484	0.0780635802611664	1	0.137291626994883	0.986727504550798	-0.148071691321963	0.0556396092820255	0.849185718294438	0.957789924318788	-0.203711300603988
chr1	20650646	20651045	400	-	exon	PINK1-AS	0.467693276720074	0.893203940529607	0.343225580192523	1	0.355882916231898	0.986727504550798	-0.138598666003783	0.0556396092820255	0.849185718294438	0.957789924318788	-0.194238275285809
chr1	20704567	20704766	200	-	exon	KIF17	0.824512308397701	NA	0.863054330820648	1	0.905975107742266	0.986727504550798	0.388206406171153	-0.00767845439459084	0.963555235131056	0.990965841664039	0.395884860565743
chr1	20720179	20720676	498	-	utr3	SH2D5	0.991461066984091	0.997394549516385	0.949899714073675	1	0.975729059712879	0.986727504550798	-0.161405246952329	-0.459868056703707	0.00158480158987532	0.021783946853688	0.298462809751379
chr1	20731058	20731157	100	-	utr5	SH2D5	0.101157865725748	NA	0.0535048546968753	1	0.0545584337105385	0.981555011247038	0.269723133907253	-0.459868056703707	0.00158480158987532	0.021783946853688	0.72959119061096
chr1	20786617	20787323	707	-	utr5	HP1BP3	0.381423829447995	NA	0.256709540059183	1	0.167183977212287	0.986727504550798	0.408404653623306	0.128054580666987	0.0707747822739548	0.315189735407665	0.280350072956319
chr1	20864487	20864587	101	-	exon	EIF4G3	0.732727026026118	0.96041829895631	0.798637122784767	1	0.816172843237633	0.986727504550798	-0.128017349023259	0.00157084118118753	0.982386634298121	0.995934119621897	-0.129588190204446
chr1	20941525	20941925	401	-	exon	EIF4G3	0.290754656195265	0.829530247823025	0.369153168347436	1	0.491625944538365	0.986727504550798	-0.100817769464297	0.00157084118118753	0.982386634298121	0.995934119621897	-0.102388610645484
chr1	20942025	20942125	101	-	exon	EIF4G3	0.811417746891078	0.977320699277931	0.889519393570586	1	0.932576319959457	0.986727504550798	-0.0653628920493261	0.00157084118118753	0.982386634298121	0.995934119621897	-0.0669337332305136
chr1	21176788	21176888	101	-	utr5	EIF4G3	0.778298098645122	0.971696575564342	0.688158224328416	1	0.787598367998318	0.986727504550798	0.342199350020632	0.00157084118118753	0.982386634298121	0.995934119621897	0.340628508839444
chr1	21218143	21218391	249	-	utr3	ECE1	0.995603104939165	0.998128686785621	0.918985878283659	1	0.982574750916601	0.987254173478909	-0.133848404512839	-0.190320255180515	0.0415839034729685	0.228850215181763	0.0564718506676765
chr1	21219088	21219187	100	-	utr3	ECE1	0.424161328945437	0.878309731836004	0.331313446519776	1	0.469195973805953	0.986727504550798	-0.100557512516091	-0.190320255180515	0.0415839034729685	0.228850215181763	0.0897627426644237
chr1	21219635	21220033	399	-	utr3	ECE1	0.777031261348718	0.971696575564342	0.63228627119583	1	0.821600690841783	0.986727504550798	-0.0940005385957745	-0.190320255180515	0.0415839034729685	0.228850215181763	0.0963197165847405
chr1	21345404	21345504	101	-	utr5	ECE1	0.784752302170455	0.974104911742525	0.842989337562706	1	0.887468520160023	0.986727504550798	-0.142702495844393	-0.190320255180515	0.0415839034729685	0.228850215181763	0.0476177593361218
chr1	21596711	21597058	348	-	utr3	RAP1GAP	0.658414443993372	NA	0.662809154551763	1	0.671777985197594	0.986727504550798	0.121545419977498	0.198328761758275	0.14220555412425	0.461117862816286	-0.0767833417807777
chr1	21679248	21679398	151	-	utr3	USP48	0.582630045283853	NA	0.501890814944727	1	0.596362727194451	0.986727504550798	-0.0315272823059513	-0.024763426055551	0.790154748044561	0.939126401113917	-0.00676385625040031
chr1	21822295	21822545	251	-	utr3	HSPG2	0.733557254771586	0.960491227962647	0.634496272000025	1	0.697916357421563	0.986727504550798	-0.142799525661988	-0.256072104293014	0.000106642953341177	0.00230963882769626	0.113272578631026
chr1	21822695	21822794	100	-	utr3	HSPG2	0.0707101885953434	NA	0.0349692359961915	1	0.0491663731135841	0.976965901604959	-0.0203944512207234	-0.256072104293014	0.000106642953341177	0.00230963882769626	0.235677653072291
chr1	21823094	21823294	201	-	utr3	HSPG2	0.902947814648414	0.987633961620967	0.817128701063886	1	0.880726337503122	0.986727504550798	-0.305164186437655	-0.256072104293014	0.000106642953341177	0.00230963882769626	-0.0490920821446407
chr1	22119543	22119792	250	-	utr3	WNT4	0.461969120633266	0.891446770165007	0.461131323065097	1	0.543853362474889	0.986727504550798	0.734753105502223	0.563619216321442	6.32649219665916e-06	0.000190135473440248	0.171133889180781
chr1	22120239	22120339	101	-	exon	WNT4	0.56991658705318	0.921892818557916	0.586994104964005	1	0.661493240979699	0.986727504550798	0.63096293341462	0.563619216321442	6.32649219665916e-06	0.000190135473440248	0.067343717093178
chr1	23084222	23084371	150	-	utr3	LUZP1	0.878715201840569	NA	0.961994478914023	1	0.95497857009391	0.986727504550798	0.195888381713588	0.134884133987015	0.0883634851966666	0.356036428685544	0.0610042477265721
chr1	23087906	23088058	153	-	utr3	LUZP1	0.316574477693687	0.839842884804035	0.253776341440421	1	0.3681507507629	0.986727504550798	0.0723656950107166	0.134884133987015	0.0883634851966666	0.356036428685544	-0.0625184389762989
chr1	23088254	23088403	150	-	utr3	LUZP1	0.78974133868925	NA	0.82990797342786	1	0.863318184621182	0.986727504550798	0.000953714298087003	0.134884133987015	0.0883634851966666	0.356036428685544	-0.133930419688928
chr1	23088603	23089051	449	-	utr3	LUZP1	0.593537512274791	0.927046004548623	0.516163375585174	1	0.415956854667165	0.986727504550798	0.16764617414466	0.134884133987015	0.0883634851966666	0.356036428685544	0.032762040157644
chr1	23091312	23091561	250	-	exon	LUZP1	0.357926800831043	0.856770230228339	0.279098980657318	1	0.359344452185193	0.986727504550798	0.22540234421412	0.134884133987015	0.0883634851966666	0.356036428685544	0.090518210227104
chr1	23092208	23092308	101	-	exon	LUZP1	0.00950932641765942	0.446675133336755	0.00748635732143955	1	0.0105127741618848	0.829233411192503	-0.00868397554647409	0.134884133987015	0.0883634851966666	0.356036428685544	-0.14356810953349
chr1	23092606	23092805	200	-	exon	LUZP1	0.594336322649208	0.927046004548623	0.619782559052722	1	0.605301623446582	0.986727504550798	0.235130369566076	0.134884133987015	0.0883634851966666	0.356036428685544	0.10024623557906
chr1	23093104	23093204	101	-	exon	LUZP1	0.396487977205405	0.87236978960333	0.443607317332883	1	0.487182778919522	0.986727504550798	-0.0161602340108124	0.134884133987015	0.0883634851966666	0.356036428685544	-0.151044367997828
chr1	23093552	23093950	399	-	exon	LUZP1	0.226129764746262	0.799368054594633	0.271350494737033	1	0.415820284831587	0.986727504550798	0.172808874593099	0.134884133987015	0.0883634851966666	0.356036428685544	0.0379247406060836
chr1	23109039	23133509	24471	-	utr5	LUZP1	0.463094189512262	0.891513185343398	0.526359683102654	1	0.72959267578167	0.986727504550798	0.287384301392474	0.134884133987015	0.0883634851966666	0.356036428685544	0.152500167405458
chr1	23193784	23193933	150	-	exon	HTR1D	0.912871733727726	NA	0.880325132544263	1	0.922649211272432	0.986727504550798	-0.0401277291670138	-0.198939802123902	0.541102203095966	0.828307141760467	0.158812072956888
chr1	23194182	23194331	150	-	utr5	HTR1D	0.014329311639763	NA	0.00573280758971489	1	0.0189030824242042	0.886907586556532	-0.0701457695856146	-0.198939802123902	0.541102203095966	0.828307141760467	0.128794032538287
chr1	23310430	23310730	301	-	utr3	HNRNPR	0.941870616597579	0.992138816684974	0.939261000129514	1	0.938119402389831	0.986727504550798	0.0410297180802031	0.0297064239261517	0.679138843515351	0.89687690293106	0.0113232941540514
chr1	23340996	23344286	3291	-	utr5	HNRNPR	0.914318059810758	0.987633961620967	0.815224066331561	1	0.921553911703743	0.986727504550798	0.316696586633314	0.0297064239261517	0.679138843515351	0.89687690293106	0.286990162707162
chr1	23361494	23361743	250	-	utr3	ZNF436	0.793998186097441	NA	0.779102325531297	1	0.888640316250546	0.986727504550798	-0.340019021265111	-0.399641566011963	0.234027067039765	0.586703221128052	0.0596225447468514
chr1	23362342	23362492	151	-	exon	ZNF436	0.798753468565727	NA	0.769517905100978	1	0.879250458611017	0.986727504550798	-0.792574335451666	-0.399641566011963	0.234027067039765	0.586703221128052	-0.392932769439703
chr1	23362691	23362941	251	-	exon	ZNF436	0.232905659368426	NA	0.221543360200687	1	0.321009915912906	0.986727504550798	-0.606953534998187	-0.399641566011963	0.234027067039765	0.586703221128052	-0.207311968986225
chr1	23484090	23484568	479	-	utr5	ASAP3	0.336134137686901	NA	0.315447371024389	1	0.355342957061938	0.986727504550798	0.29397703767145	0.0103860114710769	0.927863080558988	0.981961573219865	0.283591026200373
chr1	23509704	23510001	298	-	utr3	E2F2	0.0966183802179372	NA	0.0728227677673448	1	0.140066640299588	0.986727504550798	0.127679839149446	-0.0654786232856008	0.779263469238904	0.935843708500274	0.193158462435047
chr1	23558217	23558317	101	-	utr3	ID3	0.0808134131552392	0.684782963591506	0.0428604505766247	1	0.0887349438618358	0.986727504550798	0.0296057911517998	-0.197319639589366	0.0259925767543908	0.16810798808754	0.226925430741166
chr1	23967548	23967797	250	-	utr3	SRSF10	0.606912725870319	0.929901653020104	0.649088266627524	1	0.79302807475971	0.986727504550798	-0.22653815276108	0.133448169043387	0.121094931113748	0.423373913208816	-0.359986321804467
chr1	23980279	23980428	150	-	utr5	SRSF10	0.486234772360602	0.900666031401703	0.400146017955318	1	0.440455556497963	0.986727504550798	0.265969830280755	0.133448169043387	0.121094931113748	0.423373913208816	0.132521661237367
chr1	24156693	24156792	100	-	utr3	IFNLR1	0.314995894443113	NA	0.262203023069517	1	0.40026096184108	0.986727504550798	0.209453727299933	-0.128520010640786	0.539142116848418	0.828307141760467	0.33797373794072
chr1	24157090	24157538	449	-	utr3	IFNLR1	0.728603533780596	NA	0.760335854133269	1	0.834313980593107	0.986727504550798	-0.0614792404026751	-0.128520010640786	0.539142116848418	0.828307141760467	0.0670407702381113
chr1	24157687	24157886	200	-	utr3	IFNLR1	0.140336364741834	NA	0.0941601202742476	1	0.102985636760837	0.986727504550798	-0.325150686654146	-0.128520010640786	0.539142116848418	0.828307141760467	-0.196630676013359
chr1	24159533	24161427	1895	-	utr3	IFNLR1	0.493338612398332	NA	0.420011607615537	1	0.528982417975959	0.986727504550798	-0.139771363139662	-0.128520010640786	0.539142116848418	0.828307141760467	-0.0112513524988758
chr1	24358144	24358542	399	-	utr3	STPG1	0.608804177283929	NA	0.391059209401418	1	0.508633997749851	0.986727504550798	-0.271057967485154	-0.462491028749154	0.111525377027311	0.405804909397307	0.191433061264
chr1	24391340	24391439	100	-	exon	STPG1	0.469619261568606	NA	0.451122080484367	1	0.740623297093105	0.986727504550798	-0.650960996189485	-0.462491028749154	0.111525377027311	0.405804909397307	-0.188469967440332
chr1	24902045	24902244	200	-	utr3	RUNX3	0.326835155246503	NA	0.284713944181385	1	0.372867513720058	0.986727504550798	0.565786077207024	0.911806427494667	0.00171555224294333	0.0232183971693297	-0.346020350287643
chr1	25228166	25229077	912	-	exon	SYF2	0.59057400071467	NA	0.50913682004405	1	0.559566267371312	0.986727504550798	-0.161088518391114	0.0953911290246723	0.579789032390759	0.848263450097955	-0.256479647415787
chr1	25232392	25232502	111	-	utr5	SYF2	0.368695496063443	NA	0.338654750630759	1	0.416073602857491	0.986727504550798	-0.0421072475833395	0.0953911290246723	0.579789032390759	0.848263450097955	-0.137498376608012
chr1	25832060	25834055	1996	-	utr3	AUNIP	0.11203080914661	0.71301827749437	0.0806691381050533	1	0.12957645666255	0.986727504550798	-0.0144356300675111	-0.077705796575349	0.710338776093244	0.909268424686658	0.0632701665078378
chr1	25835037	25835676	640	-	exon	AUNIP	0.798154176165328	0.97656341193499	0.876624449293373	1	0.964027805536504	0.986727504550798	-0.407805856330474	-0.077705796575349	0.710338776093244	0.909268424686658	-0.330100059755125
chr1	25862608	25862708	101	-	utr3	PAQR7	0.618286838309778	NA	0.553879627785498	1	0.657172484713646	0.986727504550798	0.0810172889354143	-0.251056185596142	0.307929218214763	0.665187602584137	0.332073474531556
chr1	25862858	25863008	151	-	exon	PAQR7	0.38953479257405	NA	0.303370114460432	1	0.380945731191606	0.986727504550798	-0.214108558121998	-0.251056185596142	0.307929218214763	0.665187602584137	0.0369476274741433
chr1	25863258	25863707	450	-	exon	PAQR7	0.235909512425391	0.802159552933631	0.190565692459692	1	0.298422988852734	0.986727504550798	-0.133157647370578	-0.251056185596142	0.307929218214763	0.665187602584137	0.117898538225564
chr1	25900964	25901063	100	-	utr3	STMN1	0.965612293983103	0.99529315924948	0.861243989078907	1	0.970663310310764	0.986727504550798	-0.394611174304959	-0.401387038682277	1.15139429705144e-05	0.000322774783668109	0.00677586437731709
chr1	25904677	25905087	411	-	utr5	STMN1	0.769141260822355	0.969652577153777	0.674455561352581	1	0.615949251016678	0.986727504550798	-0.187189239551573	-0.401387038682277	1.15139429705144e-05	0.000322774783668109	0.214197799130703
chr1	25905913	25906013	101	-	utr5	STMN1	0.87310200968619	NA	0.936287706539119	1	0.944609186550048	0.986727504550798	-0.00721628099909371	-0.401387038682277	1.15139429705144e-05	0.000322774783668109	0.394170757683183
chr1	25961560	25961808	249	-	utr3	PAFAH2	0.124512096729267	0.722329197948901	0.101165599214006	1	0.145961189593478	0.986727504550798	-0.212489921038011	-0.0525256377540418	0.796773543439596	0.941414053396301	-0.15996428328397
chr1	26039050	26039200	151	-	utr3	SLC30A2	0.799337181005966	NA	0.715138109515289	1	0.838061271068893	0.986727504550798	-0.268511820183058	-0.352665375908964	0.549796150081959	NA	0.084153555725906
chr1	26170695	26171624	930	-	utr3	RP11-96L14.7	0.781551895044577	0.972059232775323	0.714824401293571	1	0.680603318427457	0.986727504550798	0.305620473989581	0.102167341318903	0.731547083109824	0.918372499917474	0.203453132670679
chr1	26343822	26344220	399	-	utr5	AIM1L	0.319898819801787	NA	0.24718361695157	1	0.35050710662786	0.986727504550798	0.537067846103307	-0.0158720569390673	0.902703514483936	0.974259576992794	0.552939903042375
chr1	26344568	26344718	151	-	exon	AIM1L	0.446666812585042	NA	0.452684000343788	1	0.604211462284762	0.986727504550798	-0.0197543401011974	-0.0158720569390673	0.902703514483936	0.974259576992794	-0.00388228316213004
chr1	26345315	26345812	498	-	exon	AIM1L	0.577224619558972	NA	0.595970198679023	1	0.709489080942592	0.986727504550798	0.304395322970936	-0.0158720569390673	0.902703514483936	0.974259576992794	0.320267379910004
chr1	26346011	26346509	499	-	exon	AIM1L	0.0818547754373783	0.685399218293651	0.0591647220673929	1	0.0812968912627795	0.986727504550798	0.319774580453609	-0.0158720569390673	0.902703514483936	0.974259576992794	0.335646637392676
chr1	26692232	26692332	101	-	exon	RP5-968P14.2	0.544208411341218	NA	0.505701651125657	1	0.705318914981263	0.986727504550798	-0.167617329738147	-0.0340879020665463	0.95383718806713	NA	-0.133529427671601
chr1	26693082	26693281	200	-	exon	RP5-968P14.2	0.350894559821012	NA	0.302323232076587	1	0.446287180551929	0.986727504550798	-0.0205815764271416	-0.0340879020665463	0.95383718806713	NA	0.0135063256394047
chr1	26888990	26889949	960	-	exon	GPN2	0.507611611184125	0.902848379788008	0.417478040814258	1	0.614177839260622	0.986727504550798	0.306977220839923	0.00255945529749661	0.983710775327943	0.996524632014772	0.304417765542427
chr1	26890148	26890247	100	-	utr5	GPN2	0.413386805507062	NA	0.324813364126971	1	0.397895840831854	0.986727504550798	0.234754051680518	0.00255945529749661	0.983710775327943	0.996524632014772	0.232194596383021
chr1	26897360	26897508	149	-	exon	GPATCH3	0.0221603153834112	0.540865775257694	0.0190088744779733	1	0.0361260114807835	0.952513697574436	-0.140274030647055	-0.309922541977077	0.0591737719051354	0.283426565251613	0.169648511330022
chr1	26951473	26951623	151	-	utr3	KDF1	0.119411973116619	NA	0.0762961754470755	1	0.131473639080961	0.986727504550798	-0.274657446057421	-0.168902253926	0.64093891632594	0.878460256161743	-0.105755192131421
chr1	26951722	26952071	350	-	exon	KDF1	0.0303194494218062	NA	0.0160153002159316	1	0.0517202490972566	0.976965901604959	0.247384939786918	-0.168902253926	0.64093891632594	0.878460256161743	0.416287193712918
chr1	26952270	26960356	8087	-	utr5	KDF1	0.408021729378374	NA	0.330584762607702	1	0.41583462695338	0.986727504550798	0.261444313066253	-0.168902253926	0.64093891632594	0.878460256161743	0.430346566992252
chr1	27005464	27005562	99	-	utr3	FAM46B	0.504226821926922	0.901673994944749	0.414650083058501	1	0.435832187257861	0.986727504550798	-0.576212917798793	-0.665903354648853	2.03782230713313e-13	1.76745207990504e-11	0.0896904368500598
chr1	27005710	27006203	494	-	utr3	FAM46B	0.704944486763063	0.955212585095045	0.617624834990936	1	0.624775648142041	0.986727504550798	-0.595714816663479	-0.665903354648853	2.03782230713313e-13	1.76745207990504e-11	0.0701885379853738
chr1	27006450	27006795	346	-	exon	FAM46B	0.978904773321241	0.996597826039447	0.862906800135467	1	0.92121516975749	0.986727504550798	-0.629362097792485	-0.665903354648853	2.03782230713313e-13	1.76745207990504e-11	0.0365412568563676
chr1	27099352	27099447	96	-	utr3	SLC9A1	0.977661088116061	NA	0.928364476309053	1	0.959792856463349	0.986727504550798	-0.397914975961146	-0.290125573365987	0.00127629197608855	0.0184348850400781	-0.10778940259516
chr1	27099588	27099711	124	-	utr3	SLC9A1	0.227624305422967	NA	0.210120700629438	1	0.283372013026557	0.986727504550798	-0.60100440920784	-0.290125573365987	0.00127629197608855	0.0184348850400781	-0.310878835841854
chr1	27100209	27100408	200	-	utr3	SLC9A1	0.304724398223132	0.834530907019982	0.220832771962083	1	0.348973643265872	0.986727504550798	0.124871478557994	-0.290125573365987	0.00127629197608855	0.0184348850400781	0.414997051923981
chr1	27154376	27154525	150	-	utr5	SLC9A1	0.632364106175176	NA	0.560923847072452	1	0.636574325636469	0.986727504550798	-0.34182708195929	-0.290125573365987	0.00127629197608855	0.0184348850400781	-0.0517015085933035
chr1	27154674	27155366	693	-	utr5	SLC9A1	0.32571432880138	0.843442068812792	0.249288456061432	1	0.333616897676616	0.986727504550798	-0.0150070044947203	-0.290125573365987	0.00127629197608855	0.0184348850400781	0.275118568871266
chr1	27547323	27547870	548	-	exon	AHDC1	0.0572895227053295	0.638422458905796	0.0581305102697237	1	0.159258678346989	0.986727504550798	0.0797902829017151	-0.162863495745571	0.0150675917015724	0.115549476585657	0.242653778647286
chr1	27548019	27548267	249	-	exon	AHDC1	0.276130523930403	0.824729179957299	0.227094824172694	1	0.327643686192638	0.986727504550798	0.0419552014130321	-0.162863495745571	0.0150675917015724	0.115549476585657	0.204818697158603
chr1	27548416	27548913	498	-	exon	AHDC1	0.992551137631725	0.997394549516385	0.882499468975876	1	0.946523679271231	0.986727504550798	0.0241347032590716	-0.162863495745571	0.0150675917015724	0.115549476585657	0.186998199004643
chr1	27549062	27549361	300	-	exon	AHDC1	0.304464179366637	0.834237309369604	0.300995319953398	1	0.282322688922221	0.986727504550798	0.124181532817691	-0.162863495745571	0.0150675917015724	0.115549476585657	0.287045028563262
chr1	27549510	27550255	746	-	exon	AHDC1	0.237031775503253	0.803237586459114	0.215142997947516	1	0.238290815368571	0.986727504550798	0.123255245790306	-0.162863495745571	0.0150675917015724	0.115549476585657	0.286118741535877
chr1	27550901	27551796	896	-	exon	AHDC1	0.279635367158418	0.826503486288899	0.271973218227646	1	0.45929370382577	0.986727504550798	0.041466385204711	-0.162863495745571	0.0150675917015724	0.115549476585657	0.204329880950282
chr1	28149692	28149939	248	-	utr3	PTAFR	0.0591775736065718	NA	0.0255990490435735	1	0.280159001350869	0.986727504550798	0.0770245105216875	0.436610303358675	0.458636343951274	NA	-0.359585792836988
chr1	28603282	28603381	100	-	utr3	TAF12	0.225837347074428	NA	0.14349359568318	1	0.161995370528744	0.986727504550798	-0.153524183639456	-0.115016107672005	0.491477936033207	0.80093616707944	-0.038508075967451
chr1	28642986	28643085	100	-	utr5	TAF12	0.483139012966624	NA	0.376352555740388	1	0.414423368507428	0.986727504550798	0.148398326631265	-0.115016107672005	0.491477936033207	0.80093616707944	0.26341443430327
chr1	29120822	29121120	299	-	utr3	TMEM200B	0.00311798430086924	0.38054877216683	0.00181989600392596	1	0.00356369061093318	0.701572354879029	-0.308277631339659	-0.70946368652067	1.92985601959544e-06	6.51776235941613e-05	0.40118605518101
chr1	29147893	29147993	101	-	utr3	SRSF4	0.358058021711137	NA	0.33291558506752	1	0.402737663079033	0.986727504550798	-0.426033322324534	0.112352693507376	0.117389838476526	0.416567857222227	-0.53838601583191
chr1	29148243	29148392	150	-	utr3	SRSF4	0.13383077659122	0.727878751407321	0.147150914152565	1	0.200466136236676	0.986727504550798	0.0384619001148583	0.112352693507376	0.117389838476526	0.416567857222227	-0.0738907933925176
chr1	29148742	29149142	401	-	exon	SRSF4	0.496977244006874	0.900666031401703	0.393521033067749	1	0.482905139718476	0.986727504550798	0.1652068721155	0.112352693507376	0.117389838476526	0.416567857222227	0.0528541786081244
chr1	29193220	29193568	349	-	utr3	MECR	0.0502509668112196	0.627470060272296	0.048459000543905	1	0.0864051309347532	0.986727504550798	0.02541742005046	0.101353419297028	0.51191853386263	0.811609504039711	-0.075935999246568
chr1	30718985	30719134	150	-	exon	MATN1	0.174789347224188	NA	0.079105756711163	1	0.105064885753105	0.986727504550798	0.337527948885801	-0.0691977807419031	0.929850242818264	NA	0.406725729627704
chr1	30721683	30723488	1806	-	exon	MATN1	0.409185955396951	NA	0.369611333290261	1	0.479341628008174	0.986727504550798	-0.294095884390773	-0.0691977807419031	0.929850242818264	NA	-0.22489810364887
chr1	30872751	30873100	350	-	utr3	SDC3	0.415159390150514	0.878309731836004	0.350387832038818	1	0.522006449323654	0.986727504550798	-0.146938159081518	-0.270958345534086	0.000943623453862716	0.0144581870455639	0.124020186452568
chr1	30873348	30874566	1219	-	exon	SDC3	0.0901045136770114	0.694301978079291	0.0636596510757518	1	0.151588742670933	0.986727504550798	0.066877529113334	-0.270958345534086	0.000943623453862716	0.0144581870455639	0.33783587464742
chr1	30876628	30876827	200	-	exon	SDC3	0.461401920075873	0.891446770165007	0.502409234137487	1	0.573064659447427	0.986727504550798	-0.297228362976339	-0.270958345534086	0.000943623453862716	0.0144581870455639	-0.0262700174422529
chr1	30964735	30964835	101	-	exon	PUM1	0.628123012386394	0.934160467808536	0.521136313537739	1	0.593539055928577	0.986727504550798	0.0269533711292933	-0.0927889142967685	0.162823006478241	0.492225858563088	0.119742285426062
chr1	31059456	31061695	2240	-	utr5	PUM1	0.409389159298093	0.876108950371659	0.326155295710784	1	0.388597967066596	0.986727504550798	0.268536886816932	-0.0927889142967685	0.162823006478241	0.492225858563088	0.3613258011137
chr1	31181487	31181586	100	-	utr3	NKAIN1	0.662958804872194	NA	0.626802249820435	1	0.788456897214168	0.986727504550798	0.325113270604221	0.149613282073719	0.441656520234286	0.768705206085766	0.175499988530502
chr1	31296683	31296782	100	-	utr5	SNRNP40	0.931241399275378	0.98979126372354	0.847049837076573	1	0.857769235614919	0.986727504550798	-0.0253606001778033	-0.0389846705627782	0.733205224675061	0.918918012468192	0.0136240703849749
chr1	31630406	31630653	248	-	utr3	PEF1	0.529748648211462	0.913127133033728	0.447530308078324	1	0.627748807722634	0.986727504550798	-0.124271654951927	-0.210733657285886	0.178185063011781	0.51426196751752	0.0864620023339593
chr1	31635463	31644162	8700	-	exon	PEF1	0.349249556029262	0.850631249845659	0.39863187970236	1	0.593669680261071	0.986727504550798	0.223082409917444	-0.210733657285886	0.178185063011781	0.51426196751752	0.43381606720333
chr1	31703871	31704070	200	-	utr5	COL16A1	0.335305043325744	NA	0.243761493653737	1	0.259528529559208	0.986727504550798	1.02009102750277	0.606370439587585	6.89962592186292e-10	4.16598338831022e-08	0.413720587915187
chr1	31727167	31727465	299	-	utr3	ADGRB2	0.958887099607712	0.995027501420065	0.914715074981603	1	0.966115091557725	0.986727504550798	0.0724397427725614	0.135283814355923	0.123903698494839	0.428490626355983	-0.0628440715833611
chr1	31731042	31731241	200	-	exon	ADGRB2	0.442527630891241	NA	0.45262891229991	1	0.594060380688444	0.986727504550798	0.152599759203978	0.135283814355923	0.123903698494839	0.428490626355983	0.0173159448480553
chr1	31756255	31756752	498	-	exon	ADGRB2	0.189180608652288	0.769141375581386	0.128469095370616	1	0.231183278552154	0.986727504550798	0.216559915427047	0.135283814355923	0.123903698494839	0.428490626355983	0.0812761010711244
chr1	31798542	31798642	101	-	exon	SPOCD1	0.0691329032685038	NA	0.0401147643336432	1	0.0634527903528209	0.986727504550798	1.75339666946615	1.16561551417286	1.87643307640476e-19	2.56779441877788e-17	0.587781155293287
chr1	31815901	31816001	101	-	utr5	SPOCD1	0.681280333472804	NA	0.673347632728789	1	0.844214957570258	0.986727504550798	0.713903858841947	1.16561551417286	1.87643307640476e-19	2.56779441877788e-17	-0.451711655330914
chr1	31938146	31942542	4397	-	utr5	PTP4A2	0.643627404175394	NA	0.553467697039072	1	0.56506006729097	0.986727504550798	0.224298615643217	-0.0565928018840995	0.533774592270148	0.825678051044282	0.280891417527316
chr1	32216393	32216591	199	-	utr3	TMEM234	0.259925607570083	0.815683506375864	0.268179178364495	1	0.331876453792041	0.986727504550798	-0.0789154966808598	0.011450969245689	0.943291813697864	0.987218047034576	-0.0903664659265488
chr1	32231707	32231855	149	-	exon	MTMR9LP	0.0448742323225531	NA	0.0312446055142752	1	0.0662044209210962	0.986727504550798	-0.281892180343897	0.218601486848409	0.202423488288955	0.548646056726842	-0.500493667192306
chr1	32240103	32240251	149	-	exon	MTMR9LP	0.532219564521402	NA	0.520540108257651	1	0.638636481862183	0.986727504550798	0.247293448108881	0.218601486848409	0.202423488288955	0.548646056726842	0.0286919612604718
chr1	32240843	32241176	334	-	exon	MTMR9LP	0.147571577718065	NA	0.0920800187303499	1	0.110021689289899	0.986727504550798	0.495447862228312	0.218601486848409	0.202423488288955	0.548646056726842	0.276846375379902
chr1	32241472	32241620	149	-	exon	MTMR9LP	0.158924436111482	NA	0.135234254432907	1	0.188655203256387	0.986727504550798	-0.0724986732737573	0.218601486848409	0.202423488288955	0.548646056726842	-0.291100160122167
chr1	32362532	32362631	100	-	exon	FAM229A	0.717678896640271	NA	0.631347410017366	1	0.664770531910086	0.986727504550798	0.209074647990413	0.0665307786689847	0.741549564819535	0.922264059583674	0.142543869321429
chr1	32368487	32369265	779	-	utr3	BSDC1	0.406384073259161	0.875413819649263	0.329989610186343	1	0.382044644691661	0.986727504550798	0.11488488574054	0.0303417118842691	0.720943036297967	0.914128895237569	0.0845431738562708
chr1	32376297	32376546	250	-	utr3	BSDC1	0.323930260150529	0.842618111137621	0.291541861123254	1	0.381318111856899	0.986727504550798	0.213790525116243	0.0303417118842691	0.720943036297967	0.914128895237569	0.183448813231974
chr1	32394084	32394184	101	-	utr5	BSDC1	0.273531217664744	0.820725784561088	0.283206859960475	1	0.335511161051072	0.986727504550798	0.166814475696144	0.0303417118842691	0.720943036297967	0.914128895237569	0.136472763811875
chr1	32394333	32394432	100	-	utr5	BSDC1	0.803676261012604	NA	0.741246698869183	1	0.821135104729737	0.986727504550798	0.231653631838869	0.0303417118842691	0.720943036297967	0.914128895237569	0.2013119199546
chr1	32650456	32650555	100	-	utr5	ZBTB8OS	0.824393484957472	NA	0.866761899356195	1	0.947644243155391	0.986727504550798	0.036321744786962	0.137816707449964	0.483313537319098	0.795959861225594	-0.101494962663002
chr1	32775536	32775635	100	-	utr3	YARS	0.860999856351698	0.983022327065703	0.927489802224597	1	0.977267737739721	0.986727504550798	-0.0400093114283483	0.0141169835525709	0.85691500528127	0.960189713566214	-0.0541262949809192
chr1	32775834	32775934	101	-	utr3	YARS	0.268780835587652	0.820014413498695	0.154641636152156	1	0.178413150051832	0.986727504550798	0.0882668669592056	0.0141169835525709	0.85691500528127	0.960189713566214	0.0741498834066347
chr1	32817257	32817407	151	-	utr5	YARS	0.521058937535369	0.910518070202728	0.410369625317421	1	0.501207804268094	0.986727504550798	0.149213720607908	0.0141169835525709	0.85691500528127	0.960189713566214	0.135096737055337
chr1	32817904	32818004	101	-	utr5	YARS	0.399670828874259	NA	0.376855086597584	1	0.441686238897219	0.986727504550798	0.0836517589627764	0.0141169835525709	0.85691500528127	0.960189713566214	0.0695347754102055
chr1	32862617	32863214	598	-	utr3	FNDC5	0.119461655705359	0.717687505517886	0.117959657045984	1	0.208979894649038	0.986727504550798	0.0557246786171858	0.246062111400967	0.135947776651604	0.449928202411632	-0.190337432783781
chr1	32863314	32863513	200	-	utr3	FNDC5	0.191821489089162	NA	0.14187975560583	1	0.224559363270417	0.986727504550798	0.303654721331721	0.246062111400967	0.135947776651604	0.449928202411632	0.0575926099307543
chr1	32894643	32894740	98	-	utr3	TMEM54	0.487502374792981	NA	0.427385850536565	1	0.558817550126919	0.986727504550798	0.0899917828367769	-0.259268862538039	0.371597123735151	0.718459996220112	0.349260645374816
chr1	32936790	32937233	444	-	utr3	RNF19B	0.290157700366823	0.829530247823025	0.3184250317583	1	0.399924492241018	0.986727504550798	0.0852520908844484	0.075024766501804	0.630994502337983	0.873967234258212	0.0102273243826445
chr1	33008089	33008289	201	-	utr3	AK2	0.942935090150945	0.992297883072493	0.890503985124119	1	0.937892542106912	0.986727504550798	-0.0512449789853089	-0.0770038559206182	0.427152345134387	0.758511951463032	0.0257588769353093
chr1	33008637	33008836	200	-	utr3	AK2	0.207469798154343	NA	0.155642721950663	1	0.190422829538834	0.986727504550798	-0.152674832142263	-0.0770038559206182	0.427152345134387	0.758511951463032	-0.0756709762216453
chr1	33036783	33036932	150	-	utr5	AK2	0.0187867128780518	0.526235666578901	0.0153864748394688	1	0.0399966147591558	0.958009828546406	-0.199422129346765	-0.0770038559206182	0.427152345134387	0.758511951463032	-0.122418273426146
chr1	33145652	33145752	101	-	utr3	TRIM62	0.47719968725345	NA	0.412120910032248	1	0.464745180661403	0.986727504550798	0.871289003728042	0.514498959929725	2.32362120960572e-06	7.71036765961275e-05	0.356790043798316
chr1	33146101	33146201	101	-	utr3	TRIM62	0.880515042839391	NA	0.84336680421938	1	0.942588930339207	0.986727504550798	0.783050856698301	0.514498959929725	2.32362120960572e-06	7.71036765961275e-05	0.268551896768575
chr1	33146950	33147299	350	-	utr3	TRIM62	0.18035873996467	0.766573241579865	0.120644540633485	1	0.172527576414747	0.986727504550798	0.626623034901978	0.514498959929725	2.32362120960572e-06	7.71036765961275e-05	0.112124074972253
chr1	33324764	33324913	150	-	utr3	PHC2	0.173327654139029	0.758407862535422	0.118230740173687	1	0.197543968262558	0.986727504550798	-0.248783868359588	-0.258427774642867	0.0158131883291912	0.119628518097247	0.0096439062832788
chr1	33516044	33516244	201	-	utr3	CSMD2	0.13029115178677	NA	0.0838918794007049	1	0.132581245782892	0.986727504550798	-0.758924164789821	0.0814582792597521	0.419806411570304	0.754279677820443	-0.840382444049574
chr1	33516343	33516443	101	-	utr3	CSMD2	0.991060888975255	NA	0.938889781344168	1	0.911660673478489	0.986727504550798	0.215377706745792	0.0814582792597521	0.419806411570304	0.754279677820443	0.13391942748604
chr1	33599820	33599920	101	-	utr3	CSMD2	0.0508027564004981	NA	0.0190072212916148	1	0.179855041318827	0.986727504550798	-0.504303512390068	0.0814582792597521	0.419806411570304	0.754279677820443	-0.58576179164982
chr1	34165121	34165220	100	-	utr5	CSMD2	0.0816804418857981	NA	0.0633557211393445	1	0.116389198964574	0.986727504550798	0.315209357103349	0.0814582792597521	0.419806411570304	0.754279677820443	0.233751077843597
chr1	34855116	34855216	101	-	utr3	SMIM12	0.187576215976621	NA	0.150373394269843	1	0.185586743237756	0.986727504550798	-0.273025073703582	-0.0596977508769683	0.68225455055438	0.898007913055906	-0.213327322826614
chr1	34855366	34855466	101	-	utr3	SMIM12	0.1238747769955	NA	0.0834429818869797	1	0.134234106398278	0.986727504550798	-0.130995624867766	-0.0596977508769683	0.68225455055438	0.898007913055906	-0.0712978739907976
chr1	34855566	34855815	250	-	utr3	SMIM12	0.737859727189038	0.961520651618777	0.809774350544088	1	0.847478504057481	0.986727504550798	-0.249401309168459	-0.0596977508769683	0.68225455055438	0.898007913055906	-0.189703558291491
chr1	34904530	34904680	151	-	exon	DLGAP3	0.650001111535297	NA	0.56342759770193	1	0.643889433741175	0.986727504550798	-0.279349617737759	-0.396649915835394	0.0177723962175108	0.129927680143369	0.117300298097636
chr1	34905028	34905177	150	-	exon	DLGAP3	0.943127648099684	NA	0.954415579732535	1	0.948813902638225	0.986727504550798	0.245599392938767	-0.396649915835394	0.0177723962175108	0.129927680143369	0.642249308774161
chr1	34987414	34987564	151	-	exon	ZMYM6	0.669192425650359	NA	0.654381454853378	1	0.744876310742655	0.986727504550798	-0.656032774529619	-0.189107043657824	0.501324411020531	0.805835479787113	-0.466925730871795
chr1	35031868	35031968	101	-	utr5	ZMYM6	0.846072516921361	NA	0.764397964214205	1	0.801886834832139	0.986727504550798	-0.120512090070828	-0.189107043657824	0.501324411020531	0.805835479787113	0.0685949535869961
chr1	35359051	35365985	6935	-	exon	ZMYM4-AS1	0.032018061746711	0.569933449788355	0.0248150807200862	1	0.0761742878543606	0.986727504550798	-0.369523129828705	0.598227474415554	0.753313298577322	NA	-0.967750604244258
chr1	35433590	35433690	101	-	utr3	KIAA0319L	0.343018165859607	NA	0.266627635997057	1	0.317157765511786	0.986727504550798	-0.211922357130168	-0.234245595221719	0.00326204314105761	0.0383438033223596	0.022323238091551
chr1	35506654	35507103	450	-	exon	KIAA0319L	0.435702580213699	0.883274645890726	0.371629539106494	1	0.494084193334663	0.986727504550798	-0.172678886537253	-0.234245595221719	0.00326204314105761	0.0383438033223596	0.0615667086844661
chr1	35557800	35557900	101	-	utr5	KIAA0319L	0.197227989915933	NA	0.137105029904522	1	0.181909959850768	0.986727504550798	0.0722979555370488	-0.234245595221719	0.00326204314105761	0.0383438033223596	0.306543550758767
chr1	35641445	35641544	100	-	utr5	PSMB2	0.871196777549224	0.984751722282408	0.795015355923782	1	0.857394683881717	0.986727504550798	0.116599530260019	-0.165351272802786	0.0722892139536721	0.319032713468738	0.281950803062805
chr1	35714670	35714819	150	-	utr3	C1orf216	0.906808340600306	0.987633961620967	0.964189170970091	1	0.924949838670623	0.986727504550798	-0.0596101093900123	-0.191946404981439	0.164003824301547	0.493895660424869	0.132336295591426
chr1	35715664	35716111	448	-	exon	C1orf216	0.813715949637526	0.978114599549186	0.830475544858975	1	0.82724709384067	0.986727504550798	-0.0443480334301386	-0.191946404981439	0.164003824301547	0.493895660424869	0.1475983715513
chr1	35720764	35720863	100	-	utr3	CLSPN	0.907013961352121	NA	0.946351108424884	1	0.943484904821166	0.986727504550798	0.0607494855084889	-0.0615050848475849	0.554185593926243	0.835628226161277	0.122254570356074
chr1	35739465	35743175	3711	-	exon	CLSPN	0.235464385436479	NA	0.203855483226406	1	0.300883851928953	0.986727504550798	-0.326551457332628	-0.0615050848475849	0.554185593926243	0.835628226161277	-0.265046372485043
chr1	35749802	35751438	1637	-	exon	CLSPN	0.950887475228799	0.994204294074088	0.98156174116685	1	0.969429902693528	0.986727504550798	0.0897279690225165	-0.0615050848475849	0.554185593926243	0.835628226161277	0.151233053870101
chr1	35760379	35760727	349	-	exon	CLSPN	0.494996291392284	0.900666031401703	0.533518027224838	1	0.57642947576445	0.986727504550798	-0.0641484904655706	-0.0615050848475849	0.554185593926243	0.835628226161277	-0.00264340561798563
chr1	35760826	35761104	279	-	exon	CLSPN	0.0367708585742749	NA	0.0286350872444303	1	0.0515721207350348	0.976965901604959	-0.518358540022278	-0.0615050848475849	0.554185593926243	0.835628226161277	-0.456853455174693
chr1	35764299	35764646	348	-	exon	CLSPN	0.308402611438322	0.837875066586928	0.3479151842591	1	0.481140001940339	0.986727504550798	-0.140627897023957	-0.0615050848475849	0.554185593926243	0.835628226161277	-0.0791228121763719
chr1	35769868	35769967	100	-	utr5	CLSPN	0.889756910994317	0.987087870413186	0.949783782118822	1	0.971968155049404	0.986727504550798	0.206407974970523	-0.0615050848475849	0.554185593926243	0.835628226161277	0.267913059818108
chr1	36097074	36097173	100	-	utr3	COL8A2	0.662335795520645	NA	0.644201119383973	1	0.77713971346614	0.986727504550798	0.25127644270479	-0.113822157588487	0.669389097788165	0.892695005037888	0.365098600293277
chr1	36097421	36097918	498	-	utr3	COL8A2	0.446616967442123	NA	0.419932731076022	1	0.549027318469885	0.986727504550798	-0.213629676301576	-0.113822157588487	0.669389097788165	0.892695005037888	-0.0998075187130881
chr1	36136967	36137216	250	-	utr3	TRAPPC3	0.675176756513588	0.947418194454326	0.605484539174393	1	0.653778552672884	0.986727504550798	-0.213232768588139	-0.299981426058976	0.0514920491577974	0.261551860363252	0.0867486574708371
chr1	36140102	36140201	100	-	utr5	TRAPPC3	0.259306154951777	NA	0.188958955183567	1	0.243922078935968	0.986727504550798	0.235894339212465	-0.299981426058976	0.0514920491577974	0.261551860363252	0.535875765271441
chr1	36149337	36149486	150	-	utr5	TRAPPC3	0.108330356117707	NA	0.0616416634604261	1	0.104425611151866	0.986727504550798	0.229885142825436	-0.299981426058976	0.0514920491577974	0.261551860363252	0.529866568884412
chr1	36322128	36322370	243	-	utr3	EVA1B	0.277533471842091	0.825713714852664	0.210766988532292	1	0.380547374006307	0.986727504550798	0.124052113532757	-0.226513529142453	0.150100266029067	0.473038607066016	0.35056564267521
chr1	36323912	36324057	146	-	utr5	EVA1B	0.292205716751852	0.830171776178795	0.23274538122581	1	0.340749727733932	0.986727504550798	0.0503168826566358	-0.226513529142453	0.150100266029067	0.473038607066016	0.276830411799089
chr1	36393730	36394079	350	-	utr3	LSM10	0.298401714591147	0.833360203857355	0.232780460142563	1	0.331918317451388	0.986727504550798	-0.00227940676468689	-0.332786911189717	0.085939148801937	0.35024042245025	0.330507504425031
chr1	36464289	36464437	149	-	utr5	MRPS15	0.291262522327025	NA	0.21858117913309	1	0.29760161451763	0.986727504550798	0.467639385255697	-0.0908541973017844	0.467768967859054	0.786195782156731	0.558493582557482
chr1	36797569	36797669	101	-	utr3	GRIK3	0.888897634199709	NA	0.867867489505039	1	0.81971598471964	0.986727504550798	-0.0899610411817385	0.720902283918699	0.00333346735734524	0.0389187017423939	-0.810863325100437
chr1	36798117	36798266	150	-	utr3	GRIK3	0.728317350986133	NA	0.723147485021255	1	0.854570727613688	0.986727504550798	-0.369423857667944	0.720902283918699	0.00333346735734524	0.0389187017423939	-1.09032614158664
chr1	37455377	37455825	449	-	exon	LINC01137	0.271417322603503	NA	0.265485346785128	1	0.37841194025101	0.986727504550798	2.02080097373503	2.75662412241397	2.20125901527977e-05	0.000582183389273988	-0.735823148678945
chr1	37474262	37474361	100	-	exon	LINC01137	0.785873566277121	NA	0.762802565523612	1	0.845646540917121	0.986727504550798	2.53459721805949	2.75662412241397	2.20125901527977e-05	0.000582183389273988	-0.222026904354478
chr1	37537690	37537990	301	-	utr3	SNIP1	0.753840199250301	0.964763960520679	0.66864917952037	1	0.703207270183749	0.986727504550798	-0.38793652568165	-0.294959222846703	0.0314758877059465	0.191032648202264	-0.0929773028349477
chr1	37540333	37540732	400	-	exon	SNIP1	0.271950719329257	0.820665445055546	0.211686342038569	1	0.340732998250164	0.986727504550798	-0.112694349937182	-0.294959222846703	0.0314758877059465	0.191032648202264	0.182264872909521
chr1	37595835	37595935	101	-	utr5	GNL2	0.446147151942317	0.88716532129816	0.484645399421127	1	0.576946589584766	0.986727504550798	0.147429281279631	0.161498591940101	0.0633763016454865	0.294958307614095	-0.0140693106604707
chr1	37612296	37612496	201	-	utr3	RSPO1	0.175176090058301	NA	0.124424447109888	1	0.216578179678696	0.986727504550798	0.898874704749169	0.416016492745801	0.226905375247999	0.578661478084586	0.482858212003368
chr1	37612645	37612794	150	-	utr3	RSPO1	0.753609025476397	NA	0.72495355341591	1	0.798839903330981	0.986727504550798	0.84999779610495	0.416016492745801	0.226905375247999	0.578661478084586	0.433981303359149
chr1	37682965	37683114	150	-	utr3	C1orf109	0.325149600078867	NA	0.240940717221176	1	0.272257757233273	0.986727504550798	-0.0840776780851629	-0.111000906821672	0.495551126128199	0.803008253938229	0.0269232287365092
chr1	37690431	37691058	628	-	utr5	C1orf109	0.0447569280440769	NA	0.0190487267021187	1	0.0319283553737859	0.938763256424067	0.329618306063148	-0.111000906821672	0.495551126128199	0.803008253938229	0.44061921288482
chr1	37799820	37800119	300	-	exon	RP11-109P14.9	0.373801489388773	NA	0.319518095720585	1	0.435568906142321	0.986727504550798	0.00202862984327541	NA	NA	NA	NA
chr1	37815198	37815397	200	-	exon	MTF1	0.143803377556759	NA	0.112079671908973	1	0.228180224185755	0.986727504550798	0.0866061704437226	0.00925003252678087	0.947338104835801	0.98760957570062	0.0773561379169418
chr1	37822186	37822585	400	-	exon	MTF1	0.436211921043251	NA	0.361562195697201	1	0.497756678187727	0.986727504550798	0.204297636993862	0.00925003252678087	0.947338104835801	0.98760957570062	0.195047604467081
chr1	37857303	37857602	300	-	exon	MTF1	0.561503833506528	0.920123177792836	0.587610018877061	1	0.662830559115264	0.986727504550798	0.00988867761909531	0.00925003252678087	0.947338104835801	0.98760957570062	0.000638645092314439
chr1	37857702	37859570	1869	-	utr5	MTF1	0.293302775523638	NA	0.223150258906983	1	0.327970827580697	0.986727504550798	0.501532893747137	0.00925003252678087	0.947338104835801	0.98760957570062	0.492282861220357
chr1	37989923	37990173	251	-	utr5	SF3A3	0.278339364808806	0.826449293164206	0.352976900643437	1	0.360631644402208	0.986727504550798	0.544221872854701	0.355482785054579	6.32961546853701e-06	0.000190135473440248	0.188739087800121
chr1	37997112	37997356	245	-	utr3	FHL3	0.58071399642167	0.924552392034994	0.499323300511359	1	0.628420353038987	0.986727504550798	0.77325088237301	0.604696683584398	1.60193512807385e-09	9.27716287023081e-08	0.168554198788612
chr1	38045157	38045306	150	-	utr3	POU3F1	0.495463793515602	0.900666031401703	0.407614951476633	1	0.505583514209919	0.986727504550798	0.160930852097575	-0.00406137571919658	0.980613271255027	0.995934119621897	0.164992227816771
chr1	38045752	38046149	398	-	exon	POU3F1	0.267097528492443	0.820014413498695	0.204877591419171	1	0.284658982871554	0.986727504550798	0.255096161140112	-0.00406137571919658	0.980613271255027	0.995934119621897	0.259157536859308
chr1	38838595	38838695	101	-	utr3	RRAGC	0.565752527248297	NA	0.546336873033222	1	0.639506268162982	0.986727504550798	-0.755751186111863	-0.434057782327492	0.0848727194095534	0.348096086344654	-0.321693403784371
chr1	38838943	38839539	597	-	utr3	RRAGC	0.0808864727788162	0.684782963591506	0.088808892633182	1	0.168201430015793	0.986727504550798	-0.631599708807476	-0.434057782327492	0.0848727194095534	0.348096086344654	-0.197541926479984
chr1	38873047	38873671	625	-	utr3	RP5-864K19.6	0.931994304621242	NA	0.971062729432087	1	0.963220566358667	0.986727504550798	-0.235117147144901	NA	NA	NA	NA
chr1	39525023	39525122	100	-	exon	RP11-69E11.4	0.112969288873929	NA	0.0787980386313572	1	0.138269371022153	0.986727504550798	0.0525888291530218	0.00241002881387699	0.991649126085209	0.997920520612191	0.0501788003391448
chr1	39624895	39624994	100	-	utr3	HEYL	0.00619271869230069	NA	0.00235236251611634	1	0.00924499234425465	0.817387996349083	-0.225884156112198	0.754545465864609	0.000364532407543942	0.00653188331422579	-0.980429621976807
chr1	39625142	39625587	446	-	utr3	HEYL	0.790396131116009	0.976545594059866	0.809727912648717	1	0.807741694416612	0.986727504550798	0.692714993342572	0.754545465864609	0.000364532407543942	0.00653188331422579	-0.061830472522037
chr1	39625686	39626181	496	-	utr3	HEYL	0.71874536652962	NA	0.727710342100453	1	0.750106660534842	0.986727504550798	0.586010584119262	0.754545465864609	0.000364532407543942	0.00653188331422579	-0.168534881745347
chr1	39769720	39769868	149	-	exon	OXCT2	0.234635261979549	NA	0.175230001141516	1	0.271871395912417	0.986727504550798	-0.610223076512708	-1.55097023493376	0.120871415860826	NA	0.940747158421055
chr1	39883412	39883511	100	-	utr5	TRIT1	0.499248731728155	NA	0.379051294886194	1	0.361323474250781	0.986727504550798	0.330028762129822	0.118083739349134	0.425485660447523	0.75795842218028	0.211945022780688
chr1	39895922	39896220	299	-	utr3	MYCL	0.145239223579709	NA	0.124862944763168	1	0.178537390591956	0.986727504550798	0.28907200715817	0.311172083295113	0.0707047790183476	0.314974701611998	-0.0221000761369426
chr1	39896369	39896567	199	-	utr3	MYCL	0.262500537003982	NA	0.193274080458495	1	0.280898614097146	0.986727504550798	0.493898685048515	0.311172083295113	0.0707047790183476	0.314974701611998	0.182726601753402
chr1	39896667	39897709	1043	-	utr3	MYCL	0.644407580775148	0.93872439574789	0.695502799350993	1	0.674931218295719	0.986727504550798	0.143496735043877	0.311172083295113	0.0707047790183476	0.314974701611998	-0.167675348251236
chr1	39900591	39900690	100	-	utr3	MYCL	0.741858866504325	NA	0.674547313890373	1	0.79411857804107	0.986727504550798	1.07449322611894	0.311172083295113	0.0707047790183476	0.314974701611998	0.763321142823827
chr1	39901385	39901633	249	-	utr5	MYCL	0.843103430261648	NA	0.759630035247061	1	0.733159471094836	0.986727504550798	0.509370848624479	0.311172083295113	0.0707047790183476	0.314974701611998	0.198198765329366
chr1	40257321	40257421	101	-	exon	RP1-39G22.7	0.960325577314376	NA	0.995943349625091	1	0.918299469620334	0.986727504550798	0.136269292407575	0.203208770890228	0.591035276711583	0.854683381955853	-0.066939478482653
chr1	40257619	40257917	299	-	exon	RP1-39G22.7	0.795014424981021	0.97656341193499	0.742113625445536	1	0.850893500473577	0.986727504550798	0.162600675879284	0.203208770890228	0.591035276711583	0.854683381955853	-0.0406080950109433
chr1	40300635	40300833	199	-	utr3	COL9A2	0.886833675652559	0.98659605890151	0.924768215671094	1	0.877539021685459	0.986727504550798	1.14029386619267	1.04776159008208	2.15001632954567e-29	5.09223098359317e-27	0.0925322761105911
chr1	40300981	40301179	199	-	utr3	COL9A2	0.0738906749670805	0.673797722556913	0.0490615989800303	1	0.0847650334854683	0.986727504550798	1.14534451039643	1.04776159008208	2.15001632954567e-29	5.09223098359317e-27	0.0975829203143483
chr1	40317178	40317277	100	-	utr5	COL9A2	0.241760002695947	NA	0.183477267995629	1	0.262825282234859	0.986727504550798	1.37568405981385	1.04776159008208	2.15001632954567e-29	5.09223098359317e-27	0.327922469731773
chr1	40514818	40514961	144	-	exon	RP11-656D10.5	0.305917787375273	NA	0.314727733586651	1	0.408488826235764	0.986727504550798	-0.318480613729647	NA	NA	NA	NA
chr1	40626566	40626716	151	-	exon	RIMS3	0.149423079491992	NA	0.0959322706708917	1	0.132551975832056	0.986727504550798	0.0662972891079115	-0.433249054369905	0.000706707703419616	0.0113725767534617	0.499546343477817
chr1	40691669	40691818	150	-	exon	NFYC-AS1	0.940091105624385	NA	0.988202179428341	1	0.969087923313079	0.986727504550798	-0.00519273476813873	-0.120071631400044	0.683303703697908	0.898387051548098	0.114878896631905
chr1	40691967	40692066	100	-	exon	NFYC-AS1	0.512951856259305	NA	0.398558603888272	1	0.33538741127495	0.986727504550798	0.480494633439995	-0.120071631400044	0.683303703697908	0.898387051548098	0.600566264840039
chr1	40861295	40861538	244	-	utr3	CITED4	0.181273142185045	NA	0.167459194269979	1	0.253813562747513	0.986727504550798	-0.211352005516893	-0.238047580334372	0.59929701324379	0.857765826913697	0.0266955748174782
chr1	41510356	41510954	599	-	utr3	HIVEP3	0.993897663001753	0.997575360182149	0.94613834450166	1	0.933232287287134	0.986727504550798	1.6897700435178	1.23124482860604	8.71896413935809e-44	3.1583165394216e-41	0.458525214911754
chr1	41511104	41512853	1750	-	exon	HIVEP3	0.638963091903323	NA	0.612038410982107	1	0.548834178131427	0.986727504550798	1.49184828540521	1.23124482860604	8.71896413935809e-44	3.1583165394216e-41	0.260603456799169
chr1	41513002	41513351	350	-	exon	HIVEP3	0.128197054212321	NA	0.0963104513314	1	0.115460442534421	0.986727504550798	1.86273626865374	1.23124482860604	8.71896413935809e-44	3.1583165394216e-41	0.6314914400477
chr1	41513501	41518451	4951	-	exon	HIVEP3	0.00947676690313621	0.446675133336755	0.00404720415938804	1	0.00370533768133311	0.701572354879029	1.81345645512321	1.23124482860604	8.71896413935809e-44	3.1583165394216e-41	0.58221162651717
chr1	41579976	41580076	101	-	exon	HIVEP3	0.123575958101184	NA	0.118715167733594	1	0.127312189518322	0.986727504550798	1.2917715356378	1.23124482860604	8.71896413935809e-44	3.1583165394216e-41	0.0605267070317526
chr1	41580375	41580525	151	-	exon	HIVEP3	0.505417218434353	NA	0.498924481363392	1	0.566716004473566	0.986727504550798	1.40915929471551	1.23124482860604	8.71896413935809e-44	3.1583165394216e-41	0.177914466109467
chr1	41581123	41581472	350	-	exon	HIVEP3	0.759554410433711	0.966605089887853	0.680433417536514	1	0.741312540395756	0.986727504550798	1.31547372310018	1.23124482860604	8.71896413935809e-44	3.1583165394216e-41	0.0842288944941334
chr1	41581722	41581921	200	-	exon	HIVEP3	0.937210371017738	0.991301874843226	0.872111492236712	1	0.913003766834848	0.986727504550798	1.16684879801256	1.23124482860604	8.71896413935809e-44	3.1583165394216e-41	-0.0643960305934832
chr1	41582121	41582321	201	-	exon	HIVEP3	0.0521516037642747	NA	0.0220154301368006	1	0.0179017697884443	0.886907586556532	1.54000356698922	1.23124482860604	8.71896413935809e-44	3.1583165394216e-41	0.308758738383176
chr1	41584815	41585264	450	-	utr5	HIVEP3	0.91173719249948	0.987633961620967	0.840373373991165	1	0.82525583868766	0.986727504550798	1.31580803096007	1.23124482860604	8.71896413935809e-44	3.1583165394216e-41	0.0845632023540253
chr1	42179486	42179735	250	-	utr3	FOXJ3	0.182642044174947	NA	0.171427533917111	1	0.253142230013503	0.986727504550798	-0.397552126689884	0.0798736241578288	0.429169148682823	0.760014460579608	-0.477425750847713
chr1	42278459	42278659	201	-	exon	FOXJ3	0.883477048105423	0.986549034175553	0.970154855337309	1	0.978642830014224	0.986727504550798	0.122878896889839	0.0798736241578288	0.429169148682823	0.760014460579608	0.0430052727320103
chr1	42335677	42335777	101	-	utr5	FOXJ3	0.323277374467112	NA	0.246905195583175	1	0.403247888755427	0.986727504550798	0.259442291194389	0.0798736241578288	0.429169148682823	0.760014460579608	0.17956866703656
chr1	42746434	42746683	250	-	utr3	P3H1	0.841685877088209	0.980529130604956	0.920068366050871	1	0.898699508268598	0.986727504550798	-0.308651068556702	-0.299645192809153	0.000740636850179354	0.0117648539726684	-0.00900587574754902
chr1	42807245	42807342	98	-	utr3	SVBP	0.188281029394415	NA	0.164160353803178	1	0.259118048988267	0.986727504550798	-0.35764615474237	0.712471434746069	0.0424775584189528	0.231381547794511	-1.07011758948844
chr1	42834779	42834877	99	-	exon	RP11-342M1.3	0.244470279743694	NA	0.197464630266508	1	0.484657557433822	0.986727504550798	0.202055907513262	-0.132434406789187	0.859835738353592	NA	0.33449031430245
chr1	42842813	42844605	1793	-	exon	RP11-342M1.3	0.954500753677415	NA	0.880137586012741	1	0.865135351795275	0.986727504550798	-0.157839716453633	-0.132434406789187	0.859835738353592	NA	-0.0254053096644459
[truncated: 26,705 more rows]
