# Supplementary material for: Limits in the detection of m6A changes using MeRIP/m6A-seq
Source: Sci Rep. 2020 Apr 20;10:6590. doi: 10.1038/s41598-020-63355-3 (PMC7170965; doi:10.1038/s41598-020-63355-3)
Supplement: Supplementary file 3 — Supplementary information 3. [file 41598_2020_63355_MOESM3_ESM.zip › additional_file4_v2/metdiff_deq_results/Volumes/Markarian_501/merip_reanalysis/figures/deq_output_metdiff_peaks/liu_endometrialtumours_2018_deq_results.txt]

seqnames	start	end	width	strand	annot	main.gene	deseq2.p	deseq2.padj	edger.p	edger.padj	qnb.p	qnb.padj	peak.l2fc	gene.l2fc	gene.p	gene.padj	diff.l2fc
chr1	912754	912854	101	+	exon	RP11-54O7.1	1	1	0.574100639098952	1	0.82071338154577	0.998585068916487	1.76348047337908	2.00463719714	NA	NA	-0.241156723760915
chr1	913053	913302	250	+	exon	RP11-54O7.1	0.651362788169621	1	0.280812415040822	1	0.250454929006259	0.998585068916487	1.75277448525345	2.00463719714	NA	NA	-0.251862711886546
chr1	942877	943788	912	+	utr3	SAMD11	0.618696118349836	1	0.616230416135993	1	0.724917386457733	0.998585068916487	-0.263107079322982	-0.950973471489292	NA	NA	0.687866392166309
chr1	943986	944184	199	+	utr3	SAMD11	0.560083764314614	1	0.831871189487348	1	0.820586379684971	0.998585068916487	0.105087668793141	-0.950973471489292	NA	NA	1.05606114028243
chr1	944333	944482	150	+	utr3	SAMD11	0.40505020634964	1	0.655096927512774	1	0.968322400892078	0.998585068916487	0.513748146515842	-0.950973471489292	NA	NA	1.46472161800513
chr1	1020322	1022249	1928	+	utr5	AGRN	0.869742504518654	1	0.294986627797974	1	0.248001408198212	0.998585068916487	1.47790195383145	1.02844140383538	0.318218597576346	0.927706563747259	0.449460549996064
chr1	1044140	1044239	100	+	exon	AGRN	NA	NA	0.625514375838557	1	0.498947885743965	0.998585068916487	1.09893611857187	1.02844140383538	0.318218597576346	0.927706563747259	0.0704947147364878
chr1	1047571	1047671	101	+	exon	AGRN	0.559318413373974	1	0.341308451607436	1	0.415385978617442	0.998585068916487	0.697495812963434	1.02844140383538	0.318218597576346	0.927706563747259	-0.330945590871949
chr1	1048124	1048323	200	+	exon	AGRN	NA	NA	0.915947511003953	1	0.882141939067487	0.998585068916487	1.75849416103525	1.02844140383538	0.318218597576346	0.927706563747259	0.730052757199868
chr1	1050274	1050754	481	+	exon	AGRN	NA	NA	0.56264690781998	1	0.289293349535344	0.998585068916487	0.675003670954004	1.02844140383538	0.318218597576346	0.927706563747259	-0.353437732881379
chr1	1053932	1054501	570	+	exon	AGRN	0.957399870032067	1	0.82702326445019	1	0.987973812004921	0.998585068916487	0.839493438513098	1.02844140383538	0.318218597576346	0.927706563747259	-0.188947965322285
chr1	1055072	1055421	350	+	utr3	AGRN	0.972728543109712	1	0.567120710832826	1	0.5906876102136	0.998585068916487	1.84680681362641	1.02844140383538	0.318218597576346	0.927706563747259	0.818365409791024
chr1	1055520	1055670	151	+	utr3	AGRN	0.0218366371163151	1	0.712300772571731	1	0.54066560161316	0.998585068916487	2.16639831993336	1.02844140383538	0.318218597576346	0.927706563747259	1.13795691609797
chr1	1234545	1234942	398	+	utr3	B3GALT6	0.845047067384372	1	0.620457343910576	1	0.831325704735789	0.998585068916487	1.06242221015942	1.45192771107803	0.158307602226544	0.76437429518553	-0.389505500918601
chr1	1400759	1400908	150	+	exon	RP4-758J18.2	0.426794481563803	1	0.43600171788087	1	0.518282635233944	0.998585068916487	0.353467720123085	0.951978633289825	0.387833344653313	0.957078550362403	-0.59851091316674
chr1	1401007	1401155	149	+	exon	RP4-758J18.2	0.595509978089012	1	0.844046082762642	1	0.966385906771587	0.998585068916487	0.753972721502931	0.951978633289825	0.387833344653313	0.957078550362403	-0.198005911786894
chr1	1437165	1439307	2143	+	utr3	VWA1	NA	NA	0.497752628528676	1	0.884903294529244	0.998585068916487	-0.213743330839875	-0.178735947983839	0.832776324633871	0.999739905709082	-0.0350073828560364
chr1	1440052	1440598	547	+	utr3	VWA1	NA	NA	0.421045220753371	1	0.424243527474114	0.998585068916487	0.771263225260786	-0.178735947983839	0.832776324633871	0.999739905709082	0.949999173244625
chr1	1442187	1442783	597	+	utr3	VWA1	NA	NA	0.29130166626274	1	0.330425776048674	0.998585068916487	1.1781052920957	-0.178735947983839	0.832776324633871	0.999739905709082	1.35684124007954
chr1	1496003	1496102	100	+	utr3	ATAD3B	0.933749874514749	1	0.908107664469884	1	0.749301885416107	0.998585068916487	2.35775016697993	1.1977031379246	NA	NA	1.16004702905533
chr1	1520249	1522765	2517	+	exon	ATAD3A	0.771655476386428	1	0.295745071004085	1	0.141394100698894	0.998585068916487	1.19115148925286	1.73362271110813	NA	NA	-0.542471221855268
chr1	1624835	1624997	163	+	utr3	MIB2	0.553940251048733	1	0.648096667100714	1	0.894550583061044	0.998585068916487	-0.432845188680267	-0.194468145346177	NA	NA	-0.238377043334089
chr1	1627122	1627359	238	+	utr3	MIB2	0.857722369453849	1	0.976532015645943	1	0.975014158191449	0.998585068916487	0.220358968476978	-0.194468145346177	NA	NA	0.414827113823155
chr1	1672727	1672874	148	+	exon	RP11-345P4.6	0.570073917916248	1	0.996115029621967	1	0.658945059762739	0.998585068916487	0.0122508180571106	0.245310321042007	0.852188964150964	0.999739905709082	-0.233059502984896
chr1	2184623	2184946	324	+	utr3	PRKCZ	0.942368350086064	1	0.427289780613566	1	0.54210499588381	0.998585068916487	0.900370080388491	1.4473812862467	0.237330774738971	0.858792273568619	-0.547011205858208
chr1	2185096	2185345	250	+	utr3	PRKCZ	0.417559463031081	1	0.484194826775749	1	0.33436628076956	0.998585068916487	3.45398460288091	1.4473812862467	0.237330774738971	0.858792273568619	2.00660331663421
chr1	2229492	2229642	151	+	exon	SKI	0.948820430046399	1	0.934441851774844	1	0.884215718987278	0.998585068916487	-0.755259886193192	-0.808255931881474	0.300174556724874	0.913652887964202	0.0529960456882816
chr1	2395360	2395510	151	+	utr5	RER1	0.356276703308793	1	0.518020069817302	1	0.605776907077467	0.998585068916487	-1.07032415609993	0.0677998417976296	0.908574182533708	0.999739905709082	-1.13812399789756
chr1	2403348	2403547	200	+	utr3	RER1	NA	NA	0.305660391107595	1	0.490013569258474	0.998585068916487	0.13843125517156	0.0677998417976296	0.908574182533708	0.999739905709082	0.0706314133739301
chr1	2404945	2405045	101	+	utr3	RER1	0.874140097146518	1	0.826663121937038	1	0.771039720703791	0.998585068916487	0.622732237362094	0.0677998417976296	0.908574182533708	0.999739905709082	0.554932395564464
chr1	2405194	2405344	151	+	utr3	RER1	0.480312768625775	1	0.662312172786321	1	0.75675696223697	0.998585068916487	1.2592834113544	0.0677998417976296	0.908574182533708	0.999739905709082	1.19148356955677
chr1	2555861	2556011	151	+	utr5	TNFRSF14	NA	NA	0.428315143853295	1	0.56318917774776	0.998585068916487	0.964879373380829	0.141227574220993	NA	NA	0.823651799159836
chr1	2556259	2556662	404	+	utr5	TNFRSF14	0.873907693893235	1	0.941942275675465	1	0.978454195873176	0.998585068916487	0.362262488065412	0.141227574220993	NA	NA	0.22103491384442
chr1	2558958	2559406	449	+	exon	TNFRSF14	0.83798566830767	1	0.986132258247568	1	0.824040603893461	0.998585068916487	-0.349952646751239	0.141227574220993	NA	NA	-0.491180220972231
chr1	2563114	2563711	598	+	utr3	TNFRSF14	0.099293470990143	1	0.709150599729838	1	0.65538607540273	0.998585068916487	1.13795029115047	0.141227574220993	NA	NA	0.996722716929478
chr1	3463475	3463624	150	+	exon	ARHGEF16	0.790738975836006	1	0.442186332321858	1	0.263635263125194	0.998585068916487	0.828167072973007	0.514136789471131	0.629987810173989	0.999739905709082	0.314030283501876
chr1	3467180	3467279	100	+	utr5	ARHGEF16	NA	NA	0.0475269579250096	1	0.0199622900498283	0.998585068916487	0.789911685338986	0.514136789471131	0.629987810173989	0.999739905709082	0.275774895867855
chr1	3468882	3469527	646	+	utr5	ARHGEF16	0.850149183522125	1	0.559530744304002	1	0.470646335477477	0.998585068916487	0.782257023953734	0.514136789471131	0.629987810173989	0.999739905709082	0.268120234482603
chr1	3479884	3480517	634	+	exon	ARHGEF16	0.90212007008786	1	0.614580917045358	1	0.434047600167149	0.998585068916487	2.73767760994993	0.514136789471131	0.629987810173989	0.999739905709082	2.2235408204788
chr1	3480716	3480865	150	+	utr3	ARHGEF16	0.820764091871804	1	0.545987273344754	1	0.452412252757493	0.998585068916487	2.55019631624428	0.514136789471131	0.629987810173989	0.999739905709082	2.03605952677315
chr1	3746510	3747831	1322	+	exon	CCDC27	0.827636799561493	1	0.931860887135888	1	0.87531114529075	0.998585068916487	-0.211714887757937	0.281368911737255	0.844001933799167	0.999739905709082	-0.493083799495192
chr1	6207734	6207883	150	+	exon	RNF207	0.703780788180959	1	0.654416352036944	1	0.390836313307753	0.998585068916487	-0.346799710710554	0.310875967714902	0.768273191001333	0.999739905709082	-0.657675678425456
chr1	6210659	6210859	201	+	exon	RNF207	0.777554977150735	1	0.760631814992563	1	0.549352694415896	0.998585068916487	0.131864795519066	0.310875967714902	0.768273191001333	0.999739905709082	-0.179011172195836
chr1	6580603	6580702	100	+	utr5	ZBTB48	0.39442272545472	1	0.877126164724135	1	0.957693471286419	0.998585068916487	0.473153089486022	0.425273583086526	0.641824001933191	0.999739905709082	0.0478795063994967
chr1	6580801	6581246	446	+	exon	ZBTB48	0.963097387197087	1	0.756536107023349	1	0.682482331654849	0.998585068916487	0.218942479092643	0.425273583086526	0.641824001933191	0.999739905709082	-0.206331103993883
chr1	6588934	6589231	298	+	utr3	ZBTB48	0.838935783361518	1	0.892960829939933	1	0.930573444866431	0.998585068916487	1.95068527586431	0.425273583086526	0.641824001933191	0.999739905709082	1.52541169277779
chr1	6619926	6620125	200	+	exon	PHF13	0.506113968695942	1	0.799122293735852	1	0.805467203686858	0.998585068916487	-0.0332420400706148	-0.311823718070372	0.58652240290309	0.997604155551195	0.278581677999757
chr1	6621596	6621696	101	+	utr3	PHF13	0.334293243765125	1	0.384770538342631	1	0.671045606340453	0.998585068916487	-0.245777817722035	-0.311823718070372	0.58652240290309	0.997604155551195	0.0660459003483367
chr1	7984956	7985056	101	+	utr3	PARK7	0.479936798021428	1	0.591206164965499	1	0.779941227485322	0.998585068916487	0.0381113116802763	0.752556269862565	0.296583765343813	0.9106750511956	-0.714444958182288
chr1	8330730	8330880	151	+	exon	SLC45A1	0.00791881280602666	1	0.0434378177660594	1	0.0781936551051551	0.998585068916487	-1.19169599049764	-2.61484537654999	0.0453456642944707	0.465848999355586	1.42314938605235
chr1	9269094	9269244	151	+	utr3	H6PD	0.798092321682613	1	0.719864270645054	1	0.748301433406378	0.998585068916487	-0.64553287130758	-0.173797689023918	0.804302013402453	0.999739905709082	-0.471735182283662
chr1	9726970	9727120	151	+	utr3	PIK3CD	0.982674555072359	1	0.956871355857989	1	0.894234925519105	0.998585068916487	-0.145737147762443	0.182586523467463	0.863529225297335	0.999739905709082	-0.328323671229906
chr1	10033231	10033381	151	+	utr5	UBE4B	0.951593861104128	1	0.969562800842854	1	0.772772379137243	0.998585068916487	-0.245251045281519	-0.404347690237945	0.499998024860929	0.984169691525328	0.159096644956426
chr1	10179461	10180092	632	+	utr3	UBE4B	0.666783726177884	1	0.871673158753579	1	0.808237263599369	0.998585068916487	-0.313339240653403	-0.404347690237945	0.499998024860929	0.984169691525328	0.0910084495845423
chr1	10303530	10303630	101	+	exon	KIF1B	0.569555029360132	1	0.697293662724209	1	0.990504518438083	0.998585068916487	-0.340109012499902	-0.150175975840124	0.809790320048744	0.999739905709082	-0.189933036659778
chr1	10304079	10304179	101	+	exon	KIF1B	0.103392647421258	1	0.245933769115702	1	0.547874871514837	0.998585068916487	-0.441175257148896	-0.150175975840124	0.809790320048744	0.999739905709082	-0.290999281308772
chr1	10304579	10304678	100	+	utr3	KIF1B	0.135611508507119	1	0.222115533439659	1	0.415381678545297	0.998585068916487	-0.597853635866683	-0.150175975840124	0.809790320048744	0.999739905709082	-0.44767766002656
chr1	10378259	10378459	201	+	utr3	KIF1B	0.946671372280043	1	0.78638810808057	1	0.571447048075844	0.998585068916487	-0.0875850109967297	-0.150175975840124	0.809790320048744	0.999739905709082	0.0625909648433942
chr1	10629560	10629910	351	+	exon	PEX14	0.679348487937679	1	0.986476556812403	1	0.940417837303905	0.998585068916487	0.882749597768302	0.861406800467213	0.361354872520414	0.947939860993013	0.0213427973010888
chr1	10639440	10639640	201	+	exon	RP4-734G22.3	0.704166947745491	1	0.831062568892671	1	0.752597521574572	0.998585068916487	0.569138328247234	-1.087848612659	0.451536650624814	0.973354141314356	1.65698694090624
chr1	10639889	10639988	100	+	exon	RP4-734G22.3	0.673308200250169	1	0.586178547401702	1	0.355735872150256	0.998585068916487	0.106437010455657	-1.087848612659	0.451536650624814	0.973354141314356	1.19428562311466
chr1	10652091	10652191	101	+	exon	RP4-734G22.3	0.279473749932505	1	0.268774511926572	1	0.279263378985026	0.998585068916487	-0.614358950329928	-1.087848612659	0.451536650624814	0.973354141314356	0.473489662329076
chr1	10653785	10653934	150	+	exon	RP4-734G22.3	NA	NA	0.418886908951131	1	0.742695243351255	0.998585068916487	-0.840312770412158	-1.087848612659	0.451536650624814	0.973354141314356	0.247535842246847
chr1	11287877	11287977	101	+	utr3	UBIAD1	0.731277540052025	1	0.845164957333337	1	0.814326624405174	0.998585068916487	2.2884051044257	0.678682095087001	0.528090996864739	0.99023029638538	1.6097230093387
chr1	11295252	11295352	101	+	utr3	UBIAD1	0.477457597891192	1	0.877882929948613	1	0.953341979416699	0.998585068916487	0.456020837683976	0.678682095087001	0.528090996864739	0.99023029638538	-0.222661257403025
chr1	11295650	11295800	151	+	utr3	UBIAD1	0.470579115774065	1	0.741206162302684	1	0.875988276781731	0.998585068916487	0.329559870276375	0.678682095087001	0.528090996864739	0.99023029638538	-0.349122224810626
chr1	11654524	11654898	375	+	utr5	FBXO44	1	1	0.542801525056507	1	0.848251511418675	0.998585068916487	1.07194262305686	0.557119055134965	0.635603572255433	0.999739905709082	0.514823567921899
chr1	11661787	11661887	101	+	utr3	FBXO44	0.638240235203498	1	0.941962222689135	1	0.805168696691019	0.998585068916487	1.45470013190518	0.557119055134965	0.635603572255433	0.999739905709082	0.897581076770216
chr1	11662085	11662185	101	+	utr3	FBXO44	0.891817818041968	1	0.759667546089458	1	0.637177183756832	0.998585068916487	0.696489718329999	0.557119055134965	0.635603572255433	0.999739905709082	0.139370663195034
chr1	11750255	11750354	100	+	utr3	AGTRAP	NA	NA	0.891186115856901	1	0.743025246580347	0.998585068916487	0.427791370395575	1.21402965518239	0.155056682220003	0.757719577435358	-0.786238284786816
chr1	11788289	11789435	1147	+	exon	C1orf167	0.525310202214902	1	0.905961067311169	1	0.939335314754178	0.998585068916487	0.864824388652652	4.60288730261059	NA	NA	-3.73806291395794
chr1	11806296	11807176	881	+	exon	CLCN6	NA	NA	0.0565655689659748	1	0.0188176100016635	0.998585068916487	-0.156270358434406	-0.423068225745992	0.487671763090593	0.982256059186662	0.266797867311586
chr1	11836002	11836101	100	+	exon	CLCN6	0.814942580538613	1	0.760917204146431	1	0.647770857416139	0.998585068916487	-0.917752720508906	-0.423068225745992	0.487671763090593	0.982256059186662	-0.494684494762914
chr1	11949806	11950455	650	+	exon	PLOD1	0.454180992558368	1	0.390538477612609	1	0.34669251735584	0.998585068916487	0.240239496898446	1.29886147495874	0.0422662682874449	0.451716650005305	-1.05862197806029
chr1	11974892	11975439	548	+	utr3	PLOD1	0.246149513804362	1	0.536655562035688	1	0.728705598028377	0.998585068916487	1.25888765102344	1.29886147495874	0.0422662682874449	0.451716650005305	-0.0399738239352954
chr1	12011724	12012072	349	+	utr3	MFN2	0.480612272911386	1	0.725589377513718	1	0.903018984824993	0.998585068916487	-0.121528311880446	-0.181138292810569	0.758097879003659	0.999739905709082	0.0596099809301236
chr1	12021657	12022895	1239	+	utr5	MIIP	NA	NA	0.269432614289994	1	0.285173446187289	0.998585068916487	0.205668724310167	0.401954177130291	0.742362011643503	0.999739905709082	-0.196285452820124
chr1	12031847	12031946	100	+	utr3	MIIP	0.760036053365504	1	0.505935049489628	1	0.484780447112959	0.998585068916487	0.896894216882481	0.401954177130291	0.742362011643503	0.999739905709082	0.49494003975219
chr1	12142463	12142961	499	+	utr3	TNFRSF8	0.590992723825713	1	0.58000564086285	1	0.480645488026978	0.998585068916487	-0.0368713607051756	-0.367742991393826	0.753645510919951	0.999739905709082	0.330871630688651
chr1	12143709	12143858	150	+	utr3	TNFRSF8	0.453242117033045	1	0.390357793078696	1	0.585904564255298	0.998585068916487	0.213117300401474	-0.367742991393826	0.753645510919951	0.999739905709082	0.5808602917953
chr1	12207445	12207593	149	+	utr3	TNFRSF1B	0.519880898867727	1	0.73330961004043	1	0.905949775065996	0.998585068916487	-0.0306455415483308	-0.304670391475178	0.683489118618541	0.999739905709082	0.274024849926847
chr1	12208534	12208634	101	+	utr3	TNFRSF1B	0.689503029158515	1	0.890240504458019	1	0.746692782136326	0.998585068916487	0.896684906444669	-0.304670391475178	0.683489118618541	0.999739905709082	1.20135529791985
chr1	12208782	12209079	298	+	utr3	TNFRSF1B	NA	NA	0.976413485388944	1	0.963284854443743	0.998585068916487	0.91946354436564	-0.304670391475178	0.683489118618541	0.999739905709082	1.22413393584082
chr1	12509001	12509101	101	+	utr3	VPS13D	0.803946387442545	1	0.60766225496496	1	0.660271867182315	0.998585068916487	0.874128797985449	0.0915262532421758	0.892910025905138	0.999739905709082	0.782602544743273
chr1	13778481	13778581	101	+	exon	PRDM2	0.870468393687175	1	0.610857093767465	1	0.471896758006832	0.998585068916487	0.310716417007897	0.0495364636209588	0.933914966348321	0.999739905709082	0.261179953386938
chr1	14960772	15056129	95358	+	exon	KAZN	0.950274222564998	1	0.591188228891462	1	0.834161179702998	0.998585068916487	0.439138642790503	0.299536876097598	0.726821410871855	0.999739905709082	0.139601766692905
chr1	15114795	15114895	101	+	utr3	KAZN	0.391654672821911	1	0.257963250317458	1	0.51284990776325	0.998585068916487	0.364870041074128	0.299536876097598	0.726821410871855	0.999739905709082	0.0653331649765296
chr1	15115095	15115195	101	+	utr3	KAZN	0.133551275053416	1	0.341903168716717	1	0.61444489969216	0.998585068916487	1.40061758351603	0.299536876097598	0.726821410871855	0.999739905709082	1.10108070741843
chr1	15117094	15117893	800	+	utr3	KAZN	0.431946312590181	1	0.765741380351477	1	0.837475909724211	0.998585068916487	1.89851134449622	0.299536876097598	0.726821410871855	0.999739905709082	1.59897446839862
chr1	15367617	15369463	1847	+	exon	FHAD1	0.189952421938394	1	0.095398557742619	1	0.0301529647827967	0.998585068916487	1.31016866517286	2.26383769892811	0.0323081181800666	0.402797321844504	-0.953669033755247
chr1	15725371	15727385	2015	+	exon	PLEKHM2	0.0958676460266723	1	0.841900013521466	1	0.892187900216963	0.998585068916487	-0.342583692497504	-0.439444754923824	0.559219756071202	0.994358439550155	0.0968610624263196
chr1	15727534	15728128	595	+	exon	PLEKHM2	0.0957689156771142	1	0.982287513667912	1	0.742094066061434	0.998585068916487	-0.244772195949584	-0.439444754923824	0.559219756071202	0.994358439550155	0.19467255897424
chr1	15932106	15932206	101	+	exon	SPEN	0.711442636472837	1	0.451696696831128	1	0.482632113288956	0.998585068916487	0.34151974964039	0.0814754303776682	0.909638978056725	0.999739905709082	0.260044319262721
chr1	16443641	16447927	4287	+	exon	NECAP2	0.802741762670205	1	0.79121387795126	1	0.578402876241428	0.998585068916487	-0.493650859777683	0.573402022995769	0.376800575837596	0.951473387961666	-1.06705288277345
chr1	16458887	16459334	448	+	utr3	NECAP2	0.487788892881896	1	0.417303868590166	1	0.635497116305576	0.998585068916487	-0.237142746479204	0.573402022995769	0.376800575837596	0.951473387961666	-0.810544769474974
chr1	16930140	16938461	8322	+	exon	CROCC	0.64303482487319	1	0.560130541276823	1	0.538508204479998	0.998585068916487	-0.27495988848757	-0.522606377009568	0.660925015191973	0.999739905709082	0.247646488521998
chr1	16944126	16944275	150	+	exon	CROCC	0.454318982725609	1	0.437695788788609	1	0.404426672820358	0.998585068916487	0.593111372447178	-0.522606377009568	0.660925015191973	0.999739905709082	1.11571774945675
chr1	16946356	16946910	555	+	exon	CROCC	0.901875150831026	1	0.942922237708221	1	0.983908766426819	0.998585068916487	-0.607613375967532	-0.522606377009568	0.660925015191973	0.999739905709082	-0.0850069989579642
chr1	16953343	16953443	101	+	exon	CROCC	0.446114709537001	1	0.749173972489494	1	0.98092927756996	0.998585068916487	0.170472685138395	-0.522606377009568	0.660925015191973	0.999739905709082	0.693079062147962
chr1	16954290	16960871	6582	+	exon	CROCC	0.911027045042741	1	0.805810572301866	1	0.567315525724904	0.998585068916487	0.00376538119363942	-0.522606377009568	0.660925015191973	0.999739905709082	0.526371758203207
chr1	16965762	16970823	5062	+	exon	CROCC	0.88018341710762	1	0.755155989557119	1	0.644304957779733	0.998585068916487	-0.238138563964109	-0.522606377009568	0.660925015191973	0.999739905709082	0.284467813045459
chr1	16971470	16972630	1161	+	utr3	CROCC	0.944453568120678	1	0.883182760222999	1	0.707730044445098	0.998585068916487	-0.329561852104097	-0.522606377009568	0.660925015191973	0.999739905709082	0.193044524905471
chr1	17696878	17696978	101	+	utr3	ARHGEF10L	0.33335148018505	1	0.555978520255131	1	0.542806383173893	0.998585068916487	0.502993231071713	-0.148379372229996	0.85463942020596	0.999739905709082	0.651372603301709
chr1	17697277	17697575	299	+	utr3	ARHGEF10L	0.347381274791481	1	0.776951826454427	1	0.768152574240901	0.998585068916487	0.99395510865022	-0.148379372229996	0.85463942020596	0.999739905709082	1.14233448088022
chr1	19257975	19258891	917	+	utr3	MRTO4	0.644728949891865	1	0.777064499908296	1	0.796856512310135	0.998585068916487	0.843781121392115	1.39964180718069	0.178453930789859	0.796249704438792	-0.555860685788574
chr1	19328604	19329002	399	+	utr3	PQLC2	0.807609187190848	1	0.906566045955459	1	0.982046165926536	0.998585068916487	1.07436759925876	1.06546829538337	0.368443402103202	0.94991645668368	0.00889930387539506
chr1	19655123	19657268	2146	+	utr3	MINOS1-NBL1	0.0625646203077555	1	0.534392250852867	1	0.432591982338225	0.998585068916487	-0.903013854116844	-0.0695367673979606	0.982277457478103	NA	-0.833477086718883
chr1	19657558	19657862	305	+	utr3	MINOS1-NBL1	0.782842092853981	1	0.780280316427956	1	0.626647901549551	0.998585068916487	-1.00450693678982	-0.0695367673979606	0.982277457478103	NA	-0.934970169391857
chr1	20648564	20648664	101	+	exon	PINK1	0.625049229944434	1	0.968469589122208	1	0.763093906731397	0.998585068916487	-0.047675066112821	-0.451015368334017	0.637040718860527	0.999739905709082	0.403340302221196
chr1	21822328	21822528	201	+	utr3	LDLRAD2	0.197402419440802	1	0.913329359410889	1	0.809924871239492	0.998585068916487	0.656236146798998	-1.84546969333553	0.139769000617874	0.735727033114996	2.50170584013453
chr1	21822677	21822777	101	+	utr3	LDLRAD2	NA	NA	0.750638128768762	1	0.554337500302382	0.998585068916487	-0.224567325345129	-1.84546969333553	0.139769000617874	0.735727033114996	1.6209023679904
chr1	21823026	21823226	201	+	utr3	LDLRAD2	0.834732858187939	1	0.937045874570935	1	0.841049390162363	0.998585068916487	-0.148689680082885	-1.84546969333553	0.139769000617874	0.735727033114996	1.69678001325265
chr1	21823675	21823775	101	+	utr3	LDLRAD2	NA	NA	0.282235257648869	1	0.288242321232484	0.998585068916487	-0.551871947840477	-1.84546969333553	0.139769000617874	0.735727033114996	1.29359774549506
chr1	22030587	22030685	99	+	exon	LINC00339	0.827924672237713	1	0.860959147611458	1	0.991015401426389	0.998585068916487	-0.0679264659604097	1.13157468854246	0.256065568557271	0.878639467395818	-1.19950115450287
chr1	22511810	22512110	301	+	exon	ZBTB40	0.28736385515828	1	0.282496552518351	1	0.361019157129066	0.998585068916487	-0.138937962636033	0.0406952259073343	0.948744517454549	0.999739905709082	-0.179633188543367
chr1	22524405	22526462	2058	+	utr3	ZBTB40	0.925931181954736	1	0.944324706639823	1	0.512249042650264	0.998585068916487	-0.253098461967319	0.0406952259073343	0.948744517454549	0.999739905709082	-0.293793687874653
chr1	22526612	22526711	100	+	utr3	ZBTB40	0.622472040016454	1	0.411381402146206	1	0.46127879565482	0.998585068916487	-0.038897078498322	0.0406952259073343	0.948744517454549	0.999739905709082	-0.0795923044056563
chr1	22527810	22527910	101	+	utr3	ZBTB40	NA	NA	0.0537094817974015	1	0.0356614385387545	0.998585068916487	-0.344895280246112	0.0406952259073343	0.948744517454549	0.999739905709082	-0.385590506153446
chr1	22529309	22529459	151	+	utr3	ZBTB40	0.674844009096297	1	0.872708786214545	1	0.811203134306434	0.998585068916487	-0.0526708541439065	0.0406952259073343	0.948744517454549	0.999739905709082	-0.0933660800512408
chr1	22637626	22638924	1299	+	exon	C1QA	0.0623851679018063	1	0.919859257040765	1	0.9868797247772	0.998585068916487	1.21339918983933	1.08672945730059	0.271954126766547	0.893291516092919	0.126669732538745
chr1	22639364	22639510	147	+	utr3	C1QA	0.137967922123665	1	0.84616438761434	1	0.917918241428635	0.998585068916487	1.80120950743128	1.08672945730059	0.271954126766547	0.893291516092919	0.714480050130693
chr1	22913871	22914121	251	+	utr3	EPHB2	0.39673363468023	1	0.258116488458463	1	0.29058002894575	0.998585068916487	0.538787506087654	1.8652998278453	0.0649268931419535	0.540360081776965	-1.32651232175764
chr1	22914270	22914470	201	+	utr3	EPHB2	0.399425577139669	1	0.270536893492425	1	0.350016054595217	0.998585068916487	1.40070387594237	1.8652998278453	0.0649268931419535	0.540360081776965	-0.464595951902925
chr1	23751218	23751467	250	+	exon	TCEB3	0.948026642418431	1	0.734112695694753	1	0.525162754130435	0.998585068916487	0.0631278776145517	1.01711672513549	0.164682453048972	0.778057206949096	-0.953988847520941
chr1	23751567	23751667	101	+	exon	TCEB3	0.101058345759676	1	0.650560177019938	1	0.867150347950539	0.998585068916487	0.38197598562822	1.01711672513549	0.164682453048972	0.778057206949096	-0.635140739507273
chr1	24666824	24666924	101	+	exon	SRRM1	0.447661936485983	1	0.419619407188059	1	0.556320591856031	0.998585068916487	-0.37874733805906	0.0500536905827287	0.938434722633128	0.999739905709082	-0.428801028641789
chr1	24670266	24671436	1171	+	exon	SRRM1	0.430505750229093	1	0.315783827021599	1	0.339109103105456	0.998585068916487	0.0276647955347562	0.0500536905827287	0.938434722633128	0.999739905709082	-0.0223888950479725
chr1	24745457	24745607	151	+	utr5	CLIC4	0.503650532559222	1	0.637183989917969	1	0.750805477367643	0.998585068916487	-0.904561565062696	-2.09085143420129	0.0183220720717846	0.311965564995377	1.18628986913859
chr1	25783714	25783963	250	+	utr3	MAN1C1	0.614310676272797	1	0.6976225865559	1	0.929016183203929	0.998585068916487	-0.611183414011966	-1.50084267669745	0.0231340950596621	0.341036168783527	0.889659262685481
chr1	25823007	25823107	101	+	utr3	RP1-317E23.6	0.672016825209575	1	0.635966311241934	1	0.655473330660999	0.998585068916487	-0.350503615191483	NA	NA	NA	NA
chr1	26170585	26170825	241	+	utr3	ZNF593	0.745627702476925	1	0.359921859362667	1	0.358381360566245	0.998585068916487	1.23330027712158	-0.558158215742013	0.857507870740578	NA	1.79145849286359
chr1	26180470	26180824	355	+	utr3	CNKSR1	0.823578948578795	1	0.826398341473452	1	0.615261285469212	0.998585068916487	0.913751185539325	1.09897782337025	0.151512972120747	0.75184132303211	-0.185226637830922
chr1	26188495	26189537	1043	+	utr3	CNKSR1	0.0396776487622128	1	0.954912046677704	1	0.913544245219991	0.998585068916487	1.51616503206602	1.09897782337025	0.151512972120747	0.75184132303211	0.417187208695768
chr1	26280168	26280927	760	+	exon	SH3BGRL3	0.0718010921487607	1	0.747724374092842	1	0.926926081565673	0.998585068916487	0.579756279571506	1.33013603874253	0.112655219776701	0.676435232637199	-0.750379759171023
chr1	26281076	26281175	100	+	utr3	SH3BGRL3	0.109083595337244	1	0.590494228650481	1	0.844056658393059	0.998585068916487	0.960482767073245	1.33013603874253	0.112655219776701	0.676435232637199	-0.369653271669283
chr1	26468896	26469146	251	+	utr3	DHDDS	0.909253708900252	1	0.663158713008634	1	0.830458079823112	0.998585068916487	1.23614550871479	0.417387832044145	0.608530350758607	0.999739905709082	0.818757676670646
chr1	26546028	26546959	932	+	utr3	RPS6KA1	0.504363352770107	1	0.386660302184292	1	0.383660484795102	0.998585068916487	-0.0401779855116938	1.89391314565077	0.00327995032774198	0.130007023992048	-1.93409113116246
chr1	26574133	26574382	250	+	utr3	RPS6KA1	0.353089419064564	1	0.218638862568522	1	0.230158953034871	0.998585068916487	1.32799789853501	1.89391314565077	0.00327995032774198	0.130007023992048	-0.565915247115762
chr1	26779409	26779658	250	+	utr3	ARID1A	NA	NA	0.873982515067993	1	0.941336121371453	0.998585068916487	0.137484126820395	0.87633624360667	0.200490192061904	0.817144649305412	-0.738852116786275
chr1	26779908	26780108	201	+	utr3	ARID1A	0.79873717451863	1	0.677086165493665	1	0.530475752301475	0.998585068916487	0.0381816965070561	0.87633624360667	0.200490192061904	0.817144649305412	-0.838154547099614
chr1	26780407	26780557	151	+	utr3	ARID1A	0.999242911460785	1	0.837414145643594	1	0.646429258843347	0.998585068916487	0.0732875017617356	0.87633624360667	0.200490192061904	0.817144649305412	-0.803048741844935
chr1	26854062	26854261	200	+	utr3	ZDHHC18	0.526733897208324	1	0.802141204978458	1	0.935226464379688	0.998585068916487	0.139199445108905	0.217101172724735	0.738635257587457	0.999739905709082	-0.0779017276158301
chr1	26924113	26943021	18909	+	utr5	NUDC	0.245103817505687	1	0.613431624138123	1	0.628169987304153	0.998585068916487	0.23564553720141	0.996493948490982	0.170956452966632	0.785677610398651	-0.760848411289572
chr1	27335555	27335754	200	+	utr3	TMEM222	0.978578931474951	1	0.726916790925242	1	0.890450745492423	0.998585068916487	0.224334318419581	0.751322212770591	0.347904526535071	0.94264613291407	-0.526987894351009
chr1	27882339	27882886	548	+	exon	THEMIS2	0.918086922745448	1	0.539446383918879	1	0.72261033969396	0.998585068916487	0.941494702278052	1.46611459999575	0.147463953669297	0.745513981555784	-0.524619897717698
chr1	27885990	27886337	348	+	utr3	THEMIS2	0.485713328164756	1	0.391910347275387	1	0.590522386377063	0.998585068916487	0.647551973180547	1.46611459999575	0.147463953669297	0.745513981555784	-0.818562626815204
chr1	27935042	27935240	199	+	utr5	SMPDL3B	0.387082134382337	1	0.274877923531287	1	0.230492459885106	0.998585068916487	0.0961118766628125	0.810879518547876	NA	NA	-0.714767641885063
chr1	27945250	27945349	100	+	exon	SMPDL3B	0.216325940392309	1	0.155988603709832	1	0.198440800395163	0.998585068916487	0.202421427833878	0.810879518547876	NA	NA	-0.608458090713998
chr1	27958712	27959058	347	+	utr3	SMPDL3B	0.211801387164571	1	0.114640533694868	1	0.100494937906224	0.998585068916487	1.35251567843365	0.810879518547876	NA	NA	0.541636159885771
chr1	28334589	28334687	99	+	exon	MED18	0.552981755156735	1	0.398908121236899	1	0.515120544098487	0.998585068916487	0.199969187385667	1.50585784023022	0.123538588213589	0.701281687208095	-1.30588865284455
chr1	28710608	28714187	3580	+	exon	GMEB1	0.0530936634296503	1	0.975688742627133	1	0.760283718156051	0.998585068916487	-0.0825087907667277	0.638767210937352	0.387607289105957	0.957019426804686	-0.72127600170408
chr1	28714584	28714733	150	+	exon	GMEB1	0.295235307119944	1	0.200163166757533	1	0.438699518347072	0.998585068916487	0.621207876954862	0.638767210937352	0.387607289105957	0.957019426804686	-0.0175593339824903
chr1	28743300	28743399	100	+	exon	YTHDF2	NA	NA	0.543888518513013	1	0.613975110960893	0.998585068916487	-0.0946267682923134	0.165977958985003	0.820441414245919	0.999739905709082	-0.260604727277316
chr1	28914762	28987523	72762	+	utr5	EPB41	0.338673417157981	1	0.839228783728601	1	0.908072927139444	0.998585068916487	0.776402146256523	0.58841220169946	0.416691490145056	0.96548287411908	0.187989944557064
chr1	28987623	28987773	151	+	utr5	EPB41	NA	NA	0.685265763335397	1	0.731558169142635	0.998585068916487	0.539883270024117	0.58841220169946	0.416691490145056	0.96548287411908	-0.0485289316753427
chr1	29053221	29058597	5377	+	exon	EPB41	0.900027476416186	1	0.561650006802586	1	0.64801328950011	0.998585068916487	0.922840823624379	0.58841220169946	0.416691490145056	0.96548287411908	0.33442862192492
chr1	30718951	30719199	249	+	exon	MATN1-AS1	0.286918943797872	1	0.540776477340665	1	0.631061430107224	0.998585068916487	-0.636851833657168	-0.500640433879908	0.689101449618716	0.999739905709082	-0.13621139977726
chr1	30721448	30721647	200	+	exon	MATN1-AS1	0.300854849250983	1	0.564281763435099	1	0.883187399630477	0.998585068916487	-0.686284358963739	-0.500640433879908	0.689101449618716	0.999739905709082	-0.18564392508383
chr1	31577072	31577172	101	+	utr5	TINAGL1	0.536577078701892	1	0.384556405671014	1	0.668494684927628	0.998585068916487	-1.44605193598664	-1.77479014869358	0.0211087718398576	0.327297946392275	0.328738212706944
chr1	31586657	31587288	632	+	utr3	TINAGL1	0.676631171210707	1	0.814301004908719	1	0.982981416204578	0.998585068916487	-0.947965827001917	-1.77479014869358	0.0211087718398576	0.327297946392275	0.826824321691665
chr1	32170984	32171083	100	+	utr3	KPNA6	NA	NA	0.653574666219571	1	0.648909488286222	0.998585068916487	0.244027871784192	0.136995277137287	0.838964650849659	0.999739905709082	0.107032594646905
chr1	32195065	32195214	150	+	utr3	TXLNA	NA	NA	0.152733358774941	1	0.138279695187965	0.998585068916487	0.0545089907391757	0.171395928246811	0.766972256067536	0.999739905709082	-0.116886937507635
chr1	32332118	32333041	924	+	exon	HDAC1	0.692417071747399	1	0.614871241140545	1	0.387837214785316	0.998585068916487	0.0279295366285607	0.422771578658225	0.493796493231865	0.982626299761796	-0.394842042029664
chr1	32772410	32772932	523	+	utr3	KIAA1522	0.754553032529081	1	0.589749718087725	1	0.359483728186587	0.998585068916487	0.504683283268043	1.01160676009309	0.108460367108463	0.667146410612689	-0.506923476825047
chr1	33299029	33299278	250	+	utr3	ZNF362	0.975189824207338	1	0.636626803948162	1	0.781054401654046	0.998585068916487	0.638881183750822	0.620014394335588	0.562794691293505	0.995063777241199	0.0188667894152347
chr1	33299476	33299874	399	+	utr3	ZNF362	0.872200073073412	1	0.940524832082256	1	0.992478569421886	0.998585068916487	0.495647429949364	0.620014394335588	0.562794691293505	0.995063777241199	-0.124366964386224
chr1	33479330	33479479	150	+	exon	ZSCAN20	0.31386331386623	1	0.587402977326988	1	0.718110189518627	0.998585068916487	-0.0590894299505437	0.24721236754802	0.825677618734096	0.999739905709082	-0.306301797498563
chr1	33479578	33479678	101	+	exon	ZSCAN20	0.962995497969705	1	0.713514583085007	1	0.748761870649878	0.998585068916487	-0.206328425854649	0.24721236754802	0.825677618734096	0.999739905709082	-0.453540793402669
chr1	33491139	33491338	200	+	exon	ZSCAN20	0.163440591300104	1	0.51905828464657	1	0.737947606452897	0.998585068916487	0.625855712760494	0.24721236754802	0.825677618734096	0.999739905709082	0.378643345212474
chr1	33491486	33491586	101	+	exon	ZSCAN20	0.358608172315025	1	0.64774032939522	1	0.683878430925412	0.998585068916487	0.0344113065682745	0.24721236754802	0.825677618734096	0.999739905709082	-0.212801060979745
chr1	33493375	33493574	200	+	exon	ZSCAN20	0.126977156362307	1	0.585133318109086	1	0.805392903763435	0.998585068916487	0.869540798497739	0.24721236754802	0.825677618734096	0.999739905709082	0.622328430949719
chr1	35559156	35560532	1377	+	exon	NCDN	0.415323882555236	1	0.427699810324868	1	0.735843795608284	0.998585068916487	-0.0243307843678367	1.18329083121497	0.268763353456196	0.891981063928605	-1.2076216155828
chr1	35560731	35561178	448	+	exon	NCDN	0.913085209338917	1	0.736627794426919	1	0.873155406620358	0.998585068916487	0.429937367504473	1.18329083121497	0.268763353456196	0.891981063928605	-0.753353463710493
chr1	35855203	35855352	150	+	utr3	AGO4	0.351223626224668	1	0.673800725384679	1	0.923163709608383	0.998585068916487	0.349557229298346	-0.371127785359985	0.553829505487405	0.992471836191926	0.720685014658332
chr1	35855750	35855899	150	+	utr3	AGO4	0.869222238577196	1	0.478054862864452	1	0.733027365567405	0.998585068916487	0.356046448143052	-0.371127785359985	0.553829505487405	0.992471836191926	0.727174233503038
chr1	35901965	35902065	101	+	utr3	AGO1	0.95680146832917	1	0.590528596897754	1	0.332022206308559	0.998585068916487	0.0938317628297713	0.91292460883721	0.303533298261039	0.916629918939761	-0.819092846007438
chr1	35919740	35919889	150	+	utr3	AGO1	0.806113819080675	1	0.692317364372131	1	0.677693888672897	0.998585068916487	0.163986816121613	0.91292460883721	0.303533298261039	0.916629918939761	-0.748937792715596
chr1	36171086	36171581	496	+	exon	MAP7D1	0.608914168350492	1	0.550438861955428	1	0.689660681537301	0.998585068916487	-0.296159795686959	-0.123559364705154	0.867053893214751	0.999739905709082	-0.172600430981805
chr1	36172471	36173456	986	+	exon	MAP7D1	NA	NA	0.358423936010351	1	0.313019479650757	0.998585068916487	-0.28888233141792	-0.123559364705154	0.867053893214751	0.999739905709082	-0.165322966712766
chr1	36176726	36176825	100	+	exon	MAP7D1	0.979668123134013	1	0.646185241022601	1	0.682704666318709	0.998585068916487	-0.175210094501525	-0.123559364705154	0.867053893214751	0.999739905709082	-0.0516507297963714
chr1	36177898	36179002	1105	+	exon	MAP7D1	0.878605049352156	1	0.790111354628695	1	0.850347290651205	0.998585068916487	0.0799746631715582	-0.123559364705154	0.867053893214751	0.999739905709082	0.203534027876712
chr1	36179499	36180302	804	+	utr3	MAP7D1	0.592736242422145	1	0.444772593199491	1	0.85507904378943	0.998585068916487	-0.138356052289854	-0.123559364705154	0.867053893214751	0.999739905709082	-0.0147966875847001
chr1	36319535	36320269	735	+	utr3	SH3D21	0.86725096141516	1	0.435742095388242	1	0.19352210333037	0.998585068916487	0.444633948806502	0.79497125951249	0.468474987498739	0.978015550378918	-0.350337310705987
chr1	36320369	36321158	790	+	utr3	SH3D21	0.962174388284318	1	0.66141571246739	1	0.501195894477277	0.998585068916487	0.882052544878255	0.79497125951249	0.468474987498739	0.978015550378918	0.0870812853657658
chr1	36322439	36322588	150	+	utr3	SH3D21	0.844289815123177	1	0.936704761512944	1	0.958620092695894	0.998585068916487	0.164710118214458	0.79497125951249	0.468474987498739	0.978015550378918	-0.630261141298032
chr1	36324488	36324638	151	+	utr3	SH3D21	0.189638624698676	1	0.632652916707353	1	0.987785295669538	0.998585068916487	0.543404696667932	0.79497125951249	0.468474987498739	0.978015550378918	-0.251566562844557
chr1	37561553	37561651	99	+	exon	DNALI1	0.254098212571649	1	0.213964733454078	1	0.185839080979503	0.998585068916487	0.528057335399372	1.62391648613146	0.0624154962518545	0.533227825498706	-1.09585915073209
chr1	37562097	37562196	100	+	exon	DNALI1	0.0395987967116312	1	0.058159377311693	1	0.0428379954433806	0.998585068916487	0.657021162213177	1.62391648613146	0.0624154962518545	0.533227825498706	-0.966895323918286
chr1	37799901	37800049	149	+	utr3	MANEAL	0.409840773258902	1	0.341578314960998	1	0.38944785162811	0.998585068916487	-0.139488561138088	1.37045532551577	0.180230785765404	0.798286840834755	-1.50994388665386
chr1	39753346	39753495	150	+	utr3	PPIE	0.710842835613074	1	0.899840795722593	1	0.879239846095897	0.998585068916487	0.813929174957487	0.654770582396677	0.322870887716312	0.930492670529754	0.15915859256081
chr1	40758431	40763020	4590	+	exon	NFYC	0.739945395841808	1	0.640105274936055	1	0.513766053028752	0.998585068916487	-0.168874930902816	0.0698132759251956	0.922045632587556	0.999739905709082	-0.238688206828012
chr1	40770755	40770904	150	+	utr3	NFYC	0.878200001080987	1	0.787808890410156	1	0.759223320710094	0.998585068916487	-0.365730977494455	0.0698132759251956	0.922045632587556	0.999739905709082	-0.43554425341965
chr1	40838461	40838660	200	+	utr3	KCNQ4	0.353049289630104	1	0.586868402069382	1	0.545142566619106	0.998585068916487	-1.2738949695809	-1.33995165555734	0.301533708859633	0.915453977923494	0.0660566859764422
chr1	40838859	40838958	100	+	utr3	KCNQ4	0.621748831553064	1	0.585394836754691	1	0.711772387916214	0.998585068916487	-2.05483630313352	-1.33995165555734	0.301533708859633	0.915453977923494	-0.71488464757618
chr1	41007484	41008697	1214	+	exon	CTPS1	0.607072748510685	1	0.761608658346294	1	0.829620409687538	0.998585068916487	-0.623917222548946	-1.25719381624959	0.0539754690899862	0.506174476963935	0.633276593700646
chr1	41382541	41382641	101	+	exon	FOXO6	0.889211418242851	1	0.473281557816693	1	0.378751772546003	0.998585068916487	-1.28171436056785	-0.433086211459294	0.74775327672882	0.999739905709082	-0.848628149108559
chr1	42775338	42775438	101	+	utr3	RP5-994D16.12	0.102211446437195	1	0.179727649847556	1	0.343163221452271	0.998585068916487	0.370174501232253	NA	NA	NA	NA
chr1	42850988	42851137	150	+	exon	ZNF691	0.718423688809209	1	0.963008028842655	1	0.850258856811133	0.998585068916487	0.197850075706583	-0.0624675632796967	0.930583015709162	0.999739905709082	0.26031763898628
chr1	43450456	43450556	101	+	utr3	SZT2	0.75960679266736	1	0.944213773300708	1	0.8914550466689	0.998585068916487	0.558515042781665	-0.0201747689057122	0.979278827726508	0.999739905709082	0.578689811687377
chr1	43450656	43450955	300	+	utr3	SZT2	0.992932286373328	1	0.833330192906064	1	0.886450884268053	0.998585068916487	0.364349125568036	-0.0201747689057122	0.979278827726508	0.999739905709082	0.384523894473748
chr1	43452251	43452451	201	+	utr3	SZT2	0.754902297641108	1	0.592948847629339	1	0.658519843720488	0.998585068916487	-0.323661701125005	-0.0201747689057122	0.979278827726508	0.999739905709082	-0.303486932219293
chr1	43930217	43930466	250	+	utr3	ST3GAL3	0.418426029059587	1	0.611271293118617	1	0.721209776076861	0.998585068916487	-0.591289451310753	-0.251373299780149	0.808853072139276	0.999739905709082	-0.339916151530604
chr1	43930965	43931115	151	+	utr3	ST3GAL3	0.681013518715774	1	0.893721687647998	1	0.804132989732568	0.998585068916487	0.6286013485039	-0.251373299780149	0.808853072139276	0.999739905709082	0.879974648284049
chr1	43936897	43937093	197	+	utr3	ARTN	0.500600148776281	1	0.26020757311344	1	0.256504350307663	0.998585068916487	0.697504848877207	0.694787424917738	0.490674055777974	0.982256059186662	0.00271742395946872
chr1	43970099	43970199	101	+	utr5	DPH2	0.263786648645615	1	0.337760220001213	1	0.260279474104336	0.998585068916487	-0.320352757829957	-0.162627524041125	0.840096246890333	0.999739905709082	-0.157725233788832
chr1	43972426	43972525	100	+	utr3	DPH2	0.643235457920193	1	0.942670934280476	1	0.794437355485221	0.998585068916487	0.395643456638332	-0.162627524041125	0.840096246890333	0.999739905709082	0.558270980679457
chr1	43990475	43990674	200	+	utr3	B4GALT2	0.990117778932367	1	0.65588976118651	1	0.837303454838695	0.998585068916487	0.513988328947014	0.937010845847302	0.217849896199514	0.836964553555215	-0.423022516900288
chr1	44213605	44213755	151	+	utr5	DMAP1	0.856316598761813	1	0.64632702057592	1	0.957210120596868	0.998585068916487	-0.0462784571226509	0.0697485799660725	0.946907845803287	0.999739905709082	-0.116027037088723
chr1	44218145	44218294	150	+	exon	DMAP1	0.700983740451592	1	0.850990912183912	1	0.906688118409405	0.998585068916487	-0.143121307016036	0.0697485799660725	0.946907845803287	0.999739905709082	-0.212869886982109
chr1	44219062	44220066	1005	+	exon	DMAP1	0.895963705527484	1	0.866284655259627	1	0.655477998520713	0.998585068916487	0.022810517319827	0.0697485799660725	0.946907845803287	0.999739905709082	-0.0469380626462455
chr1	44644725	44645447	723	+	exon	RNF220	0.480643949074838	1	0.481229791702495	1	0.527815883196	0.998585068916487	-0.155536670355253	0.836136760763595	0.402876613838295	0.961707798782293	-0.991673431118848
chr1	45012897	45013161	265	+	exon	UROD	0.726678983847015	1	0.897786314985901	1	0.952884033601269	0.998585068916487	-0.266874718784738	0.148615210221023	0.844735451743154	0.999739905709082	-0.415489929005762
chr1	45343178	45343477	300	+	exon	TOE1	0.618928884999372	1	0.730986960563391	1	0.992913451988841	0.998585068916487	-0.386493434057733	-0.686769170134191	0.353460497444657	0.945371934341726	0.300275736076459
chr1	46030621	46031016	396	+	exon	MAST2	0.716449113182445	1	0.978863498265192	1	0.656156775392057	0.998585068916487	-0.547745009126722	-0.412106902548176	0.547030699451126	0.991375859266426	-0.135638106578546
chr1	46031465	46031564	100	+	exon	MAST2	0.169553298041168	1	0.651997288163422	1	0.918337355668493	0.998585068916487	0.259499580271843	-0.412106902548176	0.547030699451126	0.991375859266426	0.671606482820018
chr1	46033879	46034113	235	+	utr3	MAST2	0.61733146389598	1	0.624579892511863	1	0.764908524241168	0.998585068916487	-0.477841720616698	-0.412106902548176	0.547030699451126	0.991375859266426	-0.065734818068522
chr1	46034878	46035576	699	+	utr3	MAST2	NA	NA	0.396671203436621	1	0.511882451003234	0.998585068916487	0.0843299849233159	-0.412106902548176	0.547030699451126	0.991375859266426	0.496436887471492
chr1	46035675	46036024	350	+	utr3	MAST2	0.67748093319977	1	0.966077703103464	1	0.795174254214355	0.998585068916487	0.495206520087966	-0.412106902548176	0.547030699451126	0.991375859266426	0.907313422636142
chr1	46203432	46220139	16708	+	exon	LURAP1	0.773478087874329	1	0.821621131663488	1	0.753838179298389	0.998585068916487	-0.312633968259266	-1.59523801414765	0.202097817784102	0.819051961552791	1.28260404588839
chr1	50968818	50969263	446	+	utr5	CDKN2C	0.611863806961704	1	0.327940451063529	1	0.48273901156805	0.998585068916487	1.41035034148921	1.07983100860432	0.340650631834249	0.94209802338171	0.330519332884894
chr1	51787420	51787795	376	+	utr3	OSBPL9	0.849722549200527	1	0.945230627440809	1	0.780170399705542	0.998585068916487	-0.500369590968114	-0.732972419749158	0.274947274187302	0.895026362410629	0.232602828781044
chr1	53085202	53085352	151	+	utr3	PODN	0.47758475373823	1	0.300357866655706	1	0.176063516507405	0.998585068916487	-1.61632840328177	-3.63555386831152	0.000724675483313832	0.0641603234807938	2.01922546502975
chr1	53210524	53210674	151	+	utr3	CPT2	0.201245352042966	1	0.183125030462925	1	0.357396744995446	0.998585068916487	0.0127567214818069	1.15992442647299	0.252855475724434	0.874865948561418	-1.14716770499118
chr1	53211022	53211122	101	+	utr3	CPT2	0.790248087274226	1	0.808357566340252	1	0.661131624543816	0.998585068916487	0.0664356895705835	1.15992442647299	0.252855475724434	0.874865948561418	-1.09348873690241
chr1	53213301	53213401	101	+	utr3	CPT2	0.371830728968294	1	0.343673041842255	1	0.410842957293243	0.998585068916487	-0.0560484435034594	1.15992442647299	0.252855475724434	0.874865948561418	-1.21597286997645
chr1	54584696	54584796	101	+	exon	ACOT11	0.32583034643628	1	0.609545538466001	1	0.847301429933345	0.998585068916487	-0.249138031406662	-0.233466368351112	0.843625374996863	0.999739905709082	-0.0156716630555505
chr1	54594558	54594658	101	+	exon	ACOT11	0.11913914253278	1	0.410432809029851	1	0.864104577960376	0.998585068916487	0.0605294892037076	-0.233466368351112	0.843625374996863	0.999739905709082	0.29399585755482
chr1	54607968	54608067	100	+	exon	ACOT11	0.43911184537415	1	0.228191012880247	1	0.490905184103295	0.998585068916487	-0.135779783455299	-0.233466368351112	0.843625374996863	0.999739905709082	0.0976865848958132
chr1	54609553	54609852	300	+	utr3	ACOT11	0.450481767456615	1	0.977717091156374	1	0.886103144321462	0.998585068916487	1.77111675570674	-0.233466368351112	0.843625374996863	0.999739905709082	2.00458312405785
chr1	54634757	54634857	101	+	utr3	ACOT11	0.212527416940767	1	0.354781414795113	1	0.697112301557943	0.998585068916487	0.0437570688296832	-0.233466368351112	0.843625374996863	0.999739905709082	0.277223437180795
chr1	54653938	54654138	201	+	utr5	MROH7	0.122230156966399	1	0.412779102070155	1	0.647792062099523	0.998585068916487	-0.199122813007771	-1.10403127943549	0.345399589843005	0.94209802338171	0.90490846642772
chr1	54741759	54741862	104	+	utr3	MROH7-TTC4	0.637573061687075	1	0.740905624340897	1	0.960485557248219	0.998585068916487	0.164236105725928	-0.603795224641337	0.743580741621695	NA	0.768031330367265
chr1	63593475	63593575	101	+	utr5	PGM1	0.812002611486808	1	0.682847540821707	1	0.630787178335809	0.998585068916487	0.257287555705431	0.953491771999113	0.392487733240956	0.958996766094561	-0.696204216293682
chr1	63659696	63659846	151	+	utr3	PGM1	0.503764345743191	1	0.456484165034561	1	0.386374454369479	0.998585068916487	0.0303681076625459	0.953491771999113	0.392487733240956	0.958996766094561	-0.923123664336567
chr1	64691559	64692059	501	+	utr3	CACHD1	0.437743592687113	1	0.758913970663647	1	0.855092277902598	0.998585068916487	-0.267729638966028	-0.487656421475504	0.532117071213388	0.991097069022136	0.219926782509477
chr1	66372431	66372581	151	+	exon	PDE4B	0.0747482607358794	1	0.19618431485983	1	0.258369288489664	0.998585068916487	-0.206382597029765	-0.155785572155852	0.866285294641606	0.999739905709082	-0.0505970248739134
chr1	67685258	67685356	99	+	utr5	GADD45A	0.251745320171001	1	0.531038528511688	1	0.667741287790065	0.998585068916487	1.22749526490839	-1.24539934632013	0.120133442193852	0.692276741002115	2.47289461122852
chr1	67686380	67686527	148	+	exon	GADD45A	NA	NA	0.0352102609231402	1	0.0407813650738468	0.998585068916487	-0.200822674471032	-1.24539934632013	0.120133442193852	0.692276741002115	1.0445766718491
chr1	77926772	77926872	101	+	exon	NEXN	0.0476814539352918	1	0.102186982365157	1	0.127947028991232	0.998585068916487	-1.05019200931589	-2.55484552260217	0.00275637803003709	0.119709628788488	1.50465351328628
chr1	81990547	81990647	101	+	utr3	ADGRL2	0.564213463660329	1	0.841932721964827	1	0.986742058679271	0.998585068916487	-0.0698292561429676	-0.562096237143115	0.583016033567982	0.997309042760338	0.492266981000147
chr1	89935473	89935571	99	+	exon	LRRC8D	0.523167312314186	1	0.395607719918743	1	0.568723969645108	0.998585068916487	0.436253211919876	0.645858994303012	0.345815627019879	0.94209802338171	-0.209605782383136
chr1	93180218	93180417	200	+	utr5	CCDC18	0.566327002518969	1	0.407995943249205	1	0.54944643612247	0.998585068916487	0.308041688126453	1.78839193098838	0.0777373705871967	0.581277646008901	-1.48035024286192
chr1	93180766	93180866	101	+	utr5	CCDC18	1	1	0.603202420797186	1	0.844545073127508	0.998585068916487	2.14977407141725	1.78839193098838	0.0777373705871967	0.581277646008901	0.361382140428871
chr1	93346288	93346388	101	+	utr5	DR1	0.307520976156878	1	0.308862788643682	1	0.507145754979528	0.998585068916487	-0.272129255772343	0.0519627272221276	0.939632162208054	0.999739905709082	-0.324091982994471
chr1	107056728	107056975	248	+	exon	PRMT6	0.506747511357579	1	0.868246506772205	1	0.9726372719077	0.998585068916487	0.865903149425989	0.190314419249356	0.807663221338559	0.999739905709082	0.675588730176633
chr1	107057074	107057419	346	+	exon	PRMT6	0.0989984365414181	1	0.811677316770181	1	0.672146911149606	0.998585068916487	-0.117571589202154	0.190314419249356	0.807663221338559	0.999739905709082	-0.30788600845151
chr1	107057616	107057912	297	+	utr3	PRMT6	NA	NA	0.543370092014617	1	0.366473067814215	0.998585068916487	0.316318870668819	0.190314419249356	0.807663221338559	0.999739905709082	0.126004451419463
chr1	109272962	109273200	239	+	exon	CELSR2	0.942267978967805	1	0.700495523319388	1	0.628706631759188	0.998585068916487	0.70807797398985	0.434139913620082	0.572316075433804	0.995454472646969	0.273938060369768
chr1	109274550	109274750	201	+	utr3	CELSR2	0.646683445615935	1	0.709206155698713	1	0.69231995471609	0.998585068916487	1.09969366110708	0.434139913620082	0.572316075433804	0.995454472646969	0.665553747486996
chr1	109548761	109573759	24999	+	exon	GNAI3	0.144143634572266	1	0.717585044915795	1	0.850254917661288	0.998585068916487	0.192846374268298	-0.170732895590008	0.783447220568368	0.999739905709082	0.363579269858306
chr1	109923294	109923394	101	+	exon	CSF1	0.0113882924221914	1	0.404597847929814	1	0.320427482432293	0.998585068916487	-0.469339077317026	-0.797042473038034	0.341542505553127	0.94209802338171	0.327703395721007
chr1	109923742	109923841	100	+	exon	CSF1	0.825125497520341	1	0.645160513017392	1	0.750143960474978	0.998585068916487	-0.532577138493164	-0.797042473038034	0.341542505553127	0.94209802338171	0.264465334544869
chr1	109928905	109929004	100	+	utr3	CSF1	0.937096073607676	1	0.703972333128234	1	0.947748717956893	0.998585068916487	-0.174904854532999	-0.797042473038034	0.341542505553127	0.94209802338171	0.622137618505035
chr1	109929104	109929402	299	+	utr3	CSF1	NA	NA	0.776687606813329	1	0.32047120444243	0.998585068916487	0.0966833959203703	-0.797042473038034	0.341542505553127	0.94209802338171	0.893725868958404
chr1	109929501	109929600	100	+	utr3	CSF1	NA	NA	0.27894785637016	1	0.0957172213729157	0.998585068916487	-0.323546547493661	-0.797042473038034	0.341542505553127	0.94209802338171	0.473495925544373
chr1	109929750	109929948	199	+	utr3	CSF1	NA	NA	0.17053780576246	1	0.0970369494912668	0.998585068916487	0.245842196286035	-0.797042473038034	0.341542505553127	0.94209802338171	1.04288466932407
chr1	110053870	110053969	100	+	utr3	STRIP1	0.730372775466357	1	0.972844872798674	1	0.827010722218864	0.998585068916487	-0.220561609255004	0.106268588920325	0.894579741744819	0.999739905709082	-0.326830198175329
chr1	110223679	110223879	201	+	exon	KCNC4	0.579308047749773	1	0.906898593126029	1	0.987728943963368	0.998585068916487	0.00426439215553556	-0.706255744706938	0.360721170592335	0.947662067762955	0.710520136862473
chr1	110232251	110232501	251	+	utr3	KCNC4	0.121779079678652	1	0.474754849963311	1	0.935113426916862	0.998585068916487	0.0386539847855874	-0.706255744706938	0.360721170592335	0.947662067762955	0.744909729492525
chr1	110233001	110233101	101	+	utr3	KCNC4	0.42565267990813	1	0.858211385375639	1	0.991527297050183	0.998585068916487	0.418156382172763	-0.706255744706938	0.360721170592335	0.947662067762955	1.1244121268797
chr1	110240098	110240298	201	+	utr3	KCNC4	0.247622736969443	1	0.439398974227942	1	0.674549791089362	0.998585068916487	-0.137749099099771	-0.706255744706938	0.360721170592335	0.947662067762955	0.568506645607166
chr1	110243397	110243647	251	+	utr3	KCNC4	0.380211822897851	1	0.549706961440663	1	0.864137721565455	0.998585068916487	-0.896034211547125	-0.706255744706938	0.360721170592335	0.947662067762955	-0.189778466840188
chr1	110340244	110340493	250	+	exon	RBM15	0.515530984359234	1	0.38215460239238	1	0.351757857083935	0.998585068916487	0.130703005085073	1.23396478733125	0.197377739174754	0.816080806292614	-1.10326178224617
chr1	110341238	110341586	349	+	exon	RBM15	0.36110654199317	1	0.220801320578334	1	0.252700432501034	0.998585068916487	0.226355283638876	1.23396478733125	0.197377739174754	0.816080806292614	-1.00760950369237
chr1	111449113	111449212	100	+	utr5	ATP5F1	0.728979202372398	1	0.524455274049074	1	0.603046909439094	0.998585068916487	0.43061303676835	0.45480086890601	0.67182998725721	0.999739905709082	-0.0241878321376601
chr1	112455955	112456303	349	+	exon	CTTNBP2NL	NA	NA	0.903612597985092	1	0.833872480765708	0.998585068916487	0.0446083801078548	-0.0578543964941376	0.936317666765834	0.999739905709082	0.102462776601992
chr1	112457098	112457247	150	+	exon	CTTNBP2NL	0.985177556878104	1	0.749495597893947	1	0.623438313458446	0.998585068916487	-0.209700072712837	-0.0578543964941376	0.936317666765834	0.999739905709082	-0.151845676218699
chr1	112520446	112520546	101	+	utr3	WNT2B	0.264689550731018	1	0.450467818972893	1	0.730302431853823	0.998585068916487	-0.577350899962711	-1.44771685163903	0.0756311312813731	0.574477408921438	0.870365951676321
chr1	112956515	112956665	151	+	exon	SLC16A1-AS1	0.269736044935928	1	0.634462605463243	1	0.624760721001075	0.998585068916487	-0.0387610471422905	0.561020662147024	NA	NA	-0.599781709289314
chr1	113123990	113124090	101	+	exon	LRIG2	0.44421939278787	1	0.659914667848884	1	0.912455413035058	0.998585068916487	-0.14020910171057	0.137914942750691	0.889522912811033	0.999739905709082	-0.278124044461261
chr1	113642091	113642290	200	+	exon	MAGI3	0.561433970767654	1	0.714104066937685	1	0.983405191212981	0.998585068916487	-0.222140882129881	-0.125901137124509	0.903183018730636	0.999739905709082	-0.0962397450053721
chr1	113683828	113683928	101	+	utr3	MAGI3	0.864935687070901	1	0.866510435074135	1	0.611998058798119	0.998585068916487	0.260298373761703	-0.125901137124509	0.903183018730636	0.999739905709082	0.386199510886213
chr1	113911693	113911792	100	+	exon	DCLRE1B	0.437461479978045	1	0.942209475273672	1	0.758756738085272	0.998585068916487	0.485038216919654	1.26292876707457	0.209265770557274	0.82665515598934	-0.77789055015492
chr1	113980998	113981097	100	+	exon	OLFML3	0.0244131717953282	1	0.208011375439778	1	0.310484421784322	0.998585068916487	-0.858846288669248	-1.29303742241191	0.125863635724446	0.707268332254024	0.434191133742663
chr1	115659669	115663805	4137	+	exon	VANGL1	0.336993957873135	1	0.237425871784342	1	0.157561192469675	0.998585068916487	0.388147484701421	1.4467124564624	0.184223403323279	0.804390591317442	-1.05856497176098
chr1	115685315	115685464	150	+	exon	VANGL1	0.429552327092885	1	0.361823441059866	1	0.449144467433784	0.998585068916487	0.242224034781071	1.4467124564624	0.184223403323279	0.804390591317442	-1.20448842168133
chr1	117367449	117367598	150	+	utr5	MAN1A2	0.42368166859233	1	0.883031238020459	1	0.65135000113321	0.998585068916487	2.88946111176873	0.0589000484346708	0.932782420508417	0.999739905709082	2.83056106333406
chr1	117367897	117368047	151	+	utr5	MAN1A2	NA	NA	0.206241703276159	1	0.15334607818044	0.998585068916487	0.300012074521797	0.0589000484346708	0.932782420508417	0.999739905709082	0.241112026087126
chr1	117623019	117623217	199	+	exon	FAM46C	NA	NA	0.320493588285109	1	0.0541829291173397	0.998585068916487	0.620931927359409	0.657653605713181	0.466165003229982	0.977404596171689	-0.0367216783537726
chr1	117623514	117623861	348	+	exon	FAM46C	0.516973289800003	1	0.400739120797948	1	0.134407197348509	0.998585068916487	0.654642904494614	0.657653605713181	0.466165003229982	0.977404596171689	-0.0030107012185675
chr1	119711955	119712104	150	+	utr5	PHGDH	0.477923022119295	1	0.465485608336672	1	0.213578137831459	0.998585068916487	-0.195815506036497	1.04674268700698	0.122023310060645	0.697709250032629	-1.24255819304348
chr1	119721212	119721311	100	+	exon	PHGDH	0.229599202050619	1	0.267420912588131	1	0.275920194559498	0.998585068916487	0.0337322506674845	1.04674268700698	0.122023310060645	0.697709250032629	-1.01301043633949
chr1	119724466	119727045	2580	+	exon	PHGDH	0.142758782695193	1	0.183889899372035	1	0.141836705212998	0.998585068916487	-0.0915578273122825	1.04674268700698	0.122023310060645	0.697709250032629	-1.13830051431926
chr1	145977999	145978099	101	+	exon	POLR3GL	0.816124187159724	1	0.591895347565181	1	0.556446168953811	0.998585068916487	-0.0591577575536411	-0.0160631984417194	0.990017926219525	0.999739905709082	-0.0430945591119217
chr1	147285378	147285477	100	+	utr3	CHD1L	NA	NA	0.75307996919446	1	0.652879448371242	0.998585068916487	0.172385867748874	0.462308870182325	0.507358013873141	0.98443617220297	-0.289923002433452
chr1	148981273	148981473	201	+	utr3	PDE4DIP	0.42501477979108	1	0.304778748026718	1	0.284319680682302	0.998585068916487	0.755481930392108	0.978373891690987	0.324023276929412	0.932328228940979	-0.222891961298879
chr1	150144731	150144880	150	+	utr3	VPS45	0.0479901087433218	1	0.85747130430974	1	0.971436056326545	0.998585068916487	-0.124781558255421	0.190855236707168	0.769395856019435	0.999739905709082	-0.315636794962589
chr1	150158865	150159561	697	+	utr3	PLEKHO1	0.0473785785016204	1	0.599988233300566	1	0.531961530036217	0.998585068916487	0.928101664937073	-0.00988737847924345	0.989186012286494	0.999739905709082	0.937989043416316
chr1	150472073	150472372	300	+	exon	RPRD2	0.699581318611975	1	0.584173813904945	1	0.754683525951022	0.998585068916487	0.0563255939268992	0.610003747618776	0.42367131413255	0.965975256200343	-0.553678153691877
chr1	150472921	150473121	201	+	exon	RPRD2	0.882212458638155	1	0.702860172855835	1	0.866304043409866	0.998585068916487	0.464838182524686	0.610003747618776	0.42367131413255	0.965975256200343	-0.145165565094091
chr1	150507112	150507211	100	+	utr3	TARS2	0.533203438271864	1	0.448305162125998	1	0.559221892929882	0.998585068916487	0.905962639445007	1.48653924521033	0.123319436322341	0.701077787283656	-0.580576605765323
chr1	151034034	151034182	149	+	exon	PRUNE1	0.386556031444922	1	0.774598050194982	1	0.973201029138532	0.998585068916487	0.199855736540723	0.0952283822228651	0.898368373944492	0.999739905709082	0.104627354317858
chr1	151166062	151166527	466	+	utr5	SCNM1	0.993042766593704	1	0.855328089773474	1	0.533769882574353	0.998585068916487	-0.305273595109228	0.63609608029053	0.424918724523397	0.965975256200343	-0.941369675399758
chr1	151286414	151287264	851	+	exon	ZNF687	0.232592073172645	1	0.591857160719913	1	0.57675469805373	0.998585068916487	0.188041508652832	0.984305587154805	0.183907731963142	0.803762726871435	-0.796264078501973
chr1	151287514	151288014	501	+	exon	ZNF687	0.177836607557891	1	0.203762217803889	1	0.348005562876982	0.998585068916487	0.042686494170347	0.984305587154805	0.183907731963142	0.803762726871435	-0.941619092984458
chr1	151289710	151289960	251	+	utr3	ZNF687	0.1261192356692	1	0.194688026326177	1	0.353638687456762	0.998585068916487	0.0345398568371328	0.984305587154805	0.183907731963142	0.803762726871435	-0.949765730317672
chr1	151290830	151291030	201	+	utr3	ZNF687	0.793342439061365	1	0.923711068982526	1	0.899637340138299	0.998585068916487	0.240539743865345	0.984305587154805	0.183907731963142	0.803762726871435	-0.74376584328946
chr1	153693645	153693794	150	+	utr3	NPR1	0.920035716110294	1	0.85218013014559	1	0.772439960489176	0.998585068916487	-0.139370632771293	-1.23954141190919	0.326895642726721	0.933005364164255	1.10017077913789
chr1	153773047	153773258	212	+	utr3	INTS3	0.909610669662146	1	0.696752287617612	1	0.348607173659332	0.998585068916487	-0.153368597114767	0.48745370275305	0.481345410651823	0.981637214555307	-0.640822299867817
chr1	154349016	154349414	399	+	utr3	ATP8B2	0.109304140085482	1	0.422281315319712	1	0.258134898124544	0.998585068916487	-0.417979082551576	-0.921397502692447	0.313708068938277	0.923942534849809	0.503418420140871
chr1	154465579	154465777	199	+	utr3	IL6R	NA	NA	0.505471569054015	1	0.438488681105775	0.998585068916487	-0.297091505940146	-0.350498051558761	0.621397921079786	0.999739905709082	0.0534065456186151
chr1	154988672	154988771	100	+	utr5	FLAD1	0.554610158193957	1	0.466885875025913	1	0.254493139477392	0.998585068916487	0.457428954173806	2.2259909151861	0.0417916375033158	0.450056434548479	-1.76856196101229
chr1	155069068	155069359	292	+	utr3	EFNA4	0.176229009457241	1	0.0679093644121295	1	0.0752599822791859	0.998585068916487	1.08053980994757	1.40087923821738	0.0812195139796753	0.59346083621024	-0.320339428269817
chr1	155208848	155208947	100	+	exon	MTX1	0.50117081066585	1	0.620869803549814	1	0.920190530336801	0.998585068916487	-1.99863347657318	1.42648809668574	0.175828439208344	0.793640075583686	-3.42512157325892
chr1	155210407	155210618	212	+	exon	MTX1	0.300092542140245	1	0.27665847361713	1	0.417348666649637	0.998585068916487	-0.12931938112576	1.42648809668574	0.175828439208344	0.793640075583686	-1.5558074778115
chr1	155322239	155322388	150	+	exon	RUSC1	0.345516272532279	1	0.507362514637869	1	0.691466001907198	0.998585068916487	-0.353740777873941	0.434170372053922	0.525480146516599	0.988645100408934	-0.787911149927863
chr1	155322637	155322886	250	+	exon	RUSC1	0.512972440232041	1	0.799013544035484	1	0.915481653113572	0.998585068916487	-0.0494728987917995	0.434170372053922	0.525480146516599	0.988645100408934	-0.483643270845722
chr1	155324584	155324684	101	+	utr5	RUSC1	0.123765519956803	1	0.122581108093803	1	0.358912911319958	0.998585068916487	0.272980587619224	0.434170372053922	0.525480146516599	0.988645100408934	-0.161189784434698
chr1	155326775	155328240	1466	+	utr5	RUSC1	0.319321255276048	1	0.361235355708533	1	0.427368088828933	0.998585068916487	-8.40834315183182e-05	0.434170372053922	0.525480146516599	0.988645100408934	-0.434254455485441
chr1	155688060	155688855	796	+	utr5	DAP3	0.841350943723112	1	0.928274831379196	1	0.867720426334964	0.998585068916487	0.114087950674236	0.878624536060344	0.164339289117707	0.777063955136546	-0.764536585386108
chr1	155859559	155859659	101	+	utr5	SYT11	0.497854464562577	1	0.573486790777795	1	0.702404212990279	0.998585068916487	-0.620287560720761	-1.44653894449765	0.0410607191583722	0.446757438511428	0.826251383776885
chr1	155868127	155868227	101	+	exon	SYT11	0.403342286160665	1	0.577880077928633	1	0.396045044719844	0.998585068916487	-0.185836475709139	-1.44653894449765	0.0410607191583722	0.446757438511428	1.26070246878851
chr1	155868377	155868576	200	+	exon	SYT11	0.739467128676646	1	0.636533742506282	1	0.780388150451552	0.998585068916487	-0.504357121076499	-1.44653894449765	0.0410607191583722	0.446757438511428	0.942181823421147
chr1	155868726	155880534	11809	+	exon	SYT11	0.420677301144035	1	0.73492983728351	1	0.616038332027958	0.998585068916487	0.0557496387288623	-1.44653894449765	0.0410607191583722	0.446757438511428	1.50228858322651
chr1	156115081	156115231	151	+	exon	LMNA	0.136935395351804	1	0.848701148402579	1	0.974289141541524	0.998585068916487	-1.19394416444084	-1.28707614117632	0.0884648952058165	0.615254663802023	0.0931319767354799
chr1	156130700	156134954	4255	+	utr3	LMNA	NA	NA	0.780219622279629	1	0.678522148697495	0.998585068916487	-0.66767873724844	-1.28707614117632	0.0884648952058165	0.615254663802023	0.619397403927883
chr1	156135914	156136405	492	+	exon	LMNA	0.0476617681258578	1	0.551796221870669	1	0.642639348605516	0.998585068916487	-0.86225661867946	-1.28707614117632	0.0884648952058165	0.615254663802023	0.424819522496863
chr1	156194132	156194232	101	+	utr5	SLC25A44	0.807430001897223	1	0.553835888477474	1	0.38016289504855	0.998585068916487	-0.420014551664782	0.543058402754566	0.400840781214561	0.961109033952705	-0.963072954419348
chr1	156199635	156199985	351	+	utr5	SLC25A44	0.200759017141648	1	0.214480990897971	1	0.33292395609291	0.998585068916487	-0.224085258534952	0.543058402754566	0.400840781214561	0.961109033952705	-0.767143661289517
chr1	156210349	156210548	200	+	utr3	SLC25A44	0.922464029179614	1	0.802487335282174	1	0.537725502972448	0.998585068916487	-0.0218058465049012	0.543058402754566	0.400840781214561	0.961109033952705	-0.564864249259467
chr1	156233696	156236452	2757	+	utr3	PMF1	0.530923916431185	1	0.383377859817911	1	0.391992496990805	0.998585068916487	-0.14944702713466	0.436554807134309	0.597453413739651	0.999736981029411	-0.586001834268969
chr1	156239548	156239746	199	+	utr3	PMF1	NA	NA	0.989898412667053	1	0.959465930529966	0.998585068916487	-0.118420997254672	0.436554807134309	0.597453413739651	0.999736981029411	-0.554975804388982
chr1	156242578	156243092	515	+	utr3	PMF1-BGLAP	0.845129003883586	1	0.989154081454637	1	0.928607953714014	0.998585068916487	0.240429560445725	NA	NA	NA	NA
chr1	156291666	156291814	149	+	utr3	TMEM79	0.318234085795166	1	0.209304306946433	1	0.30950788275481	0.998585068916487	0.717175611859289	1.87465237000908	0.0353737685359936	0.416889846728126	-1.1574767581498
chr1	156728789	156729185	397	+	utr5	RRNAD1	NA	NA	0.663551148421642	1	0.622655272267035	0.998585068916487	-0.423445136899886	0.034445984237298	0.962808584757126	0.999739905709082	-0.457891121137184
chr1	156732011	156732111	101	+	utr5	RRNAD1	0.407303190903208	1	0.437480741880377	1	0.620651700288226	0.998585068916487	-0.60824433973219	0.034445984237298	0.962808584757126	0.999739905709082	-0.642690323969488
chr1	156732259	156733545	1287	+	utr3	RRNAD1	NA	NA	0.805449158147253	1	0.933178486215275	0.998585068916487	-0.490881866299833	0.034445984237298	0.962808584757126	0.999739905709082	-0.525327850537131
chr1	156734300	156734448	149	+	exon	RRNAD1	0.818268076457501	1	0.585318005973923	1	0.647751501959815	0.998585068916487	0.758488815464103	0.034445984237298	0.962808584757126	0.999739905709082	0.724042831226805
chr1	156736713	156736811	99	+	utr3	RRNAD1	0.805816556626663	1	0.719132547947433	1	0.576822885642144	0.998585068916487	0.170009293799777	0.034445984237298	0.962808584757126	0.999739905709082	0.135563309562479
chr1	156914790	156914989	200	+	utr3	PEAR1	0.0733908652850386	1	0.244503589301063	1	0.365133596673607	0.998585068916487	-0.48642986065664	-2.28810926161292	0.00297173722193307	0.124209118241217	1.80167940095628
chr1	159015927	159018250	2324	+	utr5	IFI16	0.881180668126786	1	0.733835285542952	1	0.982246790652732	0.998585068916487	-0.489030789580206	-0.344559470131268	0.658722521382524	0.999739905709082	-0.144471319448938
chr1	160135183	160135283	101	+	exon	ATP1A2	0.145677326568213	1	0.291063099820442	1	0.400551637175672	0.998585068916487	-0.531545734888821	-2.27921873191961	0.0470699213125596	0.476445411311805	1.74767299703079
chr1	160141842	160141942	101	+	utr3	ATP1A2	0.113653383838246	1	0.252784121684201	1	0.420447979464539	0.998585068916487	-0.283119173036534	-2.27921873191961	0.0470699213125596	0.476445411311805	1.99609955888308
chr1	160425135	160425385	251	+	utr3	VANGL2	NA	NA	0.54091055049133	1	0.152452338660431	0.998585068916487	0.483469694210916	0.20866719859387	0.800564184704021	0.999739905709082	0.274802495617047
chr1	161160857	161160956	100	+	exon	USP21	0.534565271757373	1	0.457195943350838	1	0.368137780438071	0.998585068916487	-0.186709355610961	0.701130866996184	0.508373167292545	0.98443617220297	-0.887840222607145
chr1	161229113	161229311	199	+	utr3	TOMM40L	0.548896439942773	1	0.820533537343148	1	0.901841028783285	0.998585068916487	-0.263979754497867	0.593585762027268	0.552141463254024	0.992123534243701	-0.857565516525135
chr1	161230349	161230497	149	+	utr3	TOMM40L	0.262775339825188	1	0.204462526309397	1	0.419106879886309	0.998585068916487	0.661805388733139	0.593585762027268	0.552141463254024	0.992123534243701	0.0682196267058707
chr1	161525083	161525231	149	+	exon	HSPA6	0.685655640903276	1	0.446337674215722	1	0.656376163886724	0.998585068916487	0.613768326851479	2.80651632219711	0.00856870578358893	0.211692661706779	-2.19274799534563
chr1	161525972	161526071	100	+	exon	HSPA6	0.94701339464272	1	0.598803740044475	1	0.632930937669161	0.998585068916487	1.0755640840348	2.80651632219711	0.00856870578358893	0.211692661706779	-1.73095223816231
chr1	161958678	161958827	150	+	utr3	ATF6	NA	NA	0.369100319686204	1	0.391988019978214	0.998585068916487	0.613390702843691	0.222471861982701	0.74200831767249	0.999739905709082	0.39091884086099
chr1	162382010	162383481	1472	+	utr3	RP11-565P22.6	0.732053470878133	1	0.698109828064493	1	0.495353572239407	0.998585068916487	0.290699173304992	NA	NA	NA	NA
chr1	162383872	162383972	101	+	utr3	C1orf226	0.741808769844674	1	0.744428827660172	1	0.700081946950322	0.998585068916487	0.132754149743339	1.39517738629057	0.177219038487355	0.795013968822659	-1.26242323654723
chr1	164559769	164559919	151	+	utr5	PBX1	0.088370519826352	1	0.502171492554023	1	0.732660542468481	0.998585068916487	-0.117446406193078	-1.15025358482214	0.100045909959082	0.646565358392279	1.03280717862906
chr1	166849297	166849546	250	+	exon	POGK	0.849920655616294	1	0.693007875842852	1	0.794053860278526	0.998585068916487	0.242457141287369	-0.27321793140151	0.68187411406187	0.999739905709082	0.515675072688879
chr1	166849946	166850246	301	+	exon	POGK	NA	NA	0.46116083794226	1	0.736662578720326	0.998585068916487	0.149998005196178	-0.27321793140151	0.68187411406187	0.999739905709082	0.423215936597688
chr1	167415730	167415980	251	+	utr3	POU2F1	0.899710728413139	1	0.532935749073555	1	0.513631535110172	0.998585068916487	1.25475427855062	0.540965761166877	0.461775539085612	0.976847044428821	0.713788517383747
chr1	167425401	167425501	101	+	utr3	POU2F1	0.588400129684644	1	0.793563376407788	1	0.913269055345115	0.998585068916487	-0.395909709089751	0.540965761166877	0.461775539085612	0.976847044428821	-0.936875470256629
chr1	167697141	167697837	697	+	exon	RCSD1	0.980353248196553	1	0.759170218454286	1	0.828981576916959	0.998585068916487	0.235224014632343	-0.050157772476858	0.942571149030974	0.999739905709082	0.285381787109201
chr1	167704758	167704857	100	+	utr3	RCSD1	0.582216061626338	1	0.793149048721291	1	0.984865097437816	0.998585068916487	0.0859138715185476	-0.050157772476858	0.942571149030974	0.999739905709082	0.136071643995406
chr1	167935882	167935982	101	+	exon	DCAF6	0.0209013876050106	1	0.0394440810424264	1	0.102981536672083	0.998585068916487	-0.0517448884621968	0.3243382294169	0.584826216089235	0.997604155551195	-0.376083117879097
chr1	170664236	170719752	55517	+	exon	RP1-79C4.4	0.609678375556629	1	0.861650364348841	1	0.730165531227418	0.998585068916487	-0.631867232914163	-0.419366520064773	0.710691286157452	0.999739905709082	-0.212500712849391
chr1	170726866	170726965	100	+	utr3	PRRX1	NA	NA	0.900604315016408	1	0.902369376788581	0.998585068916487	-0.834271833463375	-1.23806228240617	0.0886061798933726	0.615456108351703	0.403790448942799
chr1	171532493	171532892	400	+	utr3	PRRC2C	NA	NA	0.61840218490518	1	0.500699736392734	0.998585068916487	1.26278336525606	0.421853628233337	0.500240455928332	0.984174238799101	0.840929737022718
chr1	171541216	171541316	101	+	exon	PRRC2C	0.663772575806867	1	0.461396961055128	1	0.293476747928055	0.998585068916487	0.112809287918711	0.421853628233337	0.500240455928332	0.984174238799101	-0.309044340314626
chr1	173868182	173868381	200	+	utr5	ZBTB37	0.584248012663027	1	0.43575190918939	1	0.303371786911109	0.998585068916487	-0.185295467410971	0.305827855084577	0.697085617361361	0.999739905709082	-0.491123322495549
chr1	173870824	173870974	151	+	exon	ZBTB37	0.670749895960373	1	0.479623352858495	1	0.289537399199496	0.998585068916487	0.206591310178267	0.305827855084577	0.697085617361361	0.999739905709082	-0.0992365449063103
chr1	178466119	178473302	7184	+	utr3	RASAL2	0.874984257495667	1	0.648031499775995	1	0.413815748383557	0.998585068916487	0.18457195901198	0.726594213881666	0.453603126846184	0.975044597671705	-0.542022254869686
chr1	179882341	179882441	101	+	utr5	TOR1AIP1	0.404237569594109	1	0.443702015427151	1	0.532014756980671	0.998585068916487	-1.58372531916793	-0.734447225136918	0.251143898974756	0.872681725376851	-0.849278094031008
chr1	179882690	179882889	200	+	utr5	TOR1AIP1	NA	NA	0.223980912018044	1	0.103869801081427	0.998585068916487	-0.482687559234305	-0.734447225136918	0.251143898974756	0.872681725376851	0.251759665902613
chr1	180175993	180182241	6249	+	utr3	QSOX1	0.434445670182915	1	0.35291555792701	1	0.386834116799567	0.998585068916487	0.194673365464569	0.97213155365672	0.166531018845867	0.780429562453423	-0.777458188192151
chr1	180196263	180196960	698	+	exon	QSOX1	NA	NA	0.982548211135863	1	0.832705518073931	0.998585068916487	0.31496252731797	0.97213155365672	0.166531018845867	0.780429562453423	-0.657169026338749
chr1	180197408	180197608	201	+	utr3	QSOX1	0.0649697966270404	1	0.0704695530788951	1	0.212502882622235	0.998585068916487	0.422241433957612	0.97213155365672	0.166531018845867	0.780429562453423	-0.549890119699108
chr1	180199997	180200147	151	+	utr3	QSOX1	0.486423509331951	1	0.213675295064548	1	0.356661088187914	0.998585068916487	2.17565316692845	0.97213155365672	0.166531018845867	0.780429562453423	1.20352161327173
chr1	180916191	180916740	550	+	exon	KIAA1614	0.858071579498208	1	0.844682208010927	1	0.729003404067249	0.998585068916487	-0.636807546310764	-0.255102350943609	0.807753489817894	0.999739905709082	-0.381705195367156
chr1	180935313	180938696	3384	+	exon	KIAA1614	0.655897722666123	1	0.940962223181607	1	0.83232641729553	0.998585068916487	-0.245892742170051	-0.255102350943609	0.807753489817894	0.999739905709082	0.00920960877355728
chr1	180946317	180946517	201	+	utr3	KIAA1614	0.559534574325269	1	0.886448885290598	1	0.933102731617333	0.998585068916487	-0.262736502933158	-0.255102350943609	0.807753489817894	0.999739905709082	-0.00763415198954964
chr1	180950365	180950615	251	+	utr3	KIAA1614	0.434047403811789	1	0.960303859776074	1	0.971612363586277	0.998585068916487	0.551796265465843	-0.255102350943609	0.807753489817894	0.999739905709082	0.806898616409452
chr1	181088812	181089011	200	+	utr5	IER5	NA	NA	0.175716527746841	1	0.140172189369055	0.998585068916487	-0.53243432409702	-0.208666398989255	0.780514246284328	0.999739905709082	-0.323767925107764
chr1	181089210	181089410	201	+	exon	IER5	0.716885786548114	1	0.820065383333945	1	0.924932442564095	0.998585068916487	0.0814053205349597	-0.208666398989255	0.780514246284328	0.999739905709082	0.290071719524215
chr1	181089659	181090058	400	+	utr3	IER5	0.581679451552536	1	0.928515221049878	1	0.95901976289441	0.998585068916487	0.112398023784096	-0.208666398989255	0.780514246284328	0.999739905709082	0.321064422773351
chr1	181090257	181090357	101	+	utr3	IER5	0.906094003930472	1	0.861432342513778	1	0.924152458428232	0.998585068916487	0.308233871376417	-0.208666398989255	0.780514246284328	0.999739905709082	0.516900270365672
chr1	184387257	184387357	101	+	utr5	C1orf21	0.296268029397959	1	0.367779839962834	1	0.415990356383826	0.998585068916487	-0.841584547495732	-1.4999792248443	0.174884356928722	0.792623770829109	0.65839467734857
chr1	193059521	193059967	447	+	utr5	TROVE2	0.37148722435212	1	0.867222321920505	1	0.86290789345401	0.998585068916487	0.092171930153036	0.504669244243145	0.473121881531501	0.979859610788961	-0.412497314090109
chr1	200048198	200048347	150	+	exon	NR5A2	0.759595164447187	1	0.872854067048722	1	0.982863346499672	0.998585068916487	-0.171554526934672	-0.845665319274287	0.362871463166802	0.948725466991762	0.674110792339615
chr1	200898429	200900200	1772	+	exon	C1orf106	0.182814239338588	1	0.152088372228934	1	0.225635347056184	0.998585068916487	1.08684961039684	2.44394626361197	0.0433154731497468	0.457176784943181	-1.35709665321513
chr1	200908541	200908870	330	+	exon	C1orf106	0.682200860882934	1	0.38731951196551	1	0.476847610807831	0.998585068916487	1.1668424970093	2.44394626361197	0.0433154731497468	0.457176784943181	-1.27710376660267
chr1	201206359	201206708	350	+	exon	IGFN1	0.0158167844376755	1	0.0547288831658561	1	0.0484931455899789	0.998585068916487	-1.56790240770048	-2.54372447980435	0.0161229528147955	0.292011528052322	0.97582207210387
chr1	201215637	201215737	101	+	exon	IGFN1	0.487144275352122	1	0.361993219757013	1	0.412835605237017	0.998585068916487	-1.96098852569749	-2.54372447980435	0.0161229528147955	0.292011528052322	0.582735954106854
chr1	201623085	201623334	250	+	utr5	NAV1	0.205854243165138	1	0.466399686363567	1	0.751258049439106	0.998585068916487	-0.277968603846262	-0.5800266341347	0.39134287856827	0.95888609084949	0.302058030288438
chr1	201648434	201648534	101	+	utr5	NAV1	NA	NA	0.781074145986172	1	0.805964188289752	0.998585068916487	-0.719807385406895	-0.5800266341347	0.39134287856827	0.95888609084949	-0.139780751272195
chr1	201649232	201649382	151	+	exon	NAV1	1	1	0.92083570709291	1	0.909688093180266	0.998585068916487	-0.768447481227805	-0.5800266341347	0.39134287856827	0.95888609084949	-0.188420847093104
chr1	201781120	201782285	1166	+	exon	NAV1	0.480263719275272	1	0.350500991360999	1	0.526006823798959	0.998585068916487	-0.0399863525548697	-0.5800266341347	0.39134287856827	0.95888609084949	0.540040281579831
chr1	201782584	201782834	251	+	exon	NAV1	NA	NA	0.0708261003250356	1	0.0588515792270694	0.998585068916487	-0.414194208597286	-0.5800266341347	0.39134287856827	0.95888609084949	0.165832425537415
chr1	201819984	201820134	151	+	utr3	NAV1	0.876132941748349	1	0.845178758792924	1	0.724927750484364	0.998585068916487	0.0387719008661801	-0.5800266341347	0.39134287856827	0.95888609084949	0.61879853500088
chr1	201820233	201820383	151	+	utr3	NAV1	0.593238078220008	1	0.53881174198136	1	0.424165864371457	0.998585068916487	-0.314256392817408	-0.5800266341347	0.39134287856827	0.95888609084949	0.265770241317292
chr1	201876169	201876268	100	+	utr3	IPO9	0.75091171355643	1	0.495844037733975	1	0.480334786659667	0.998585068916487	0.47628168495659	0.485893445338912	0.481571203581353	0.981773527765632	-0.00961176038232181
chr1	202012933	202013957	1025	+	exon	ELF3	0.0875295875184202	1	0.78568122310284	1	0.880647388915732	0.998585068916487	0.26301785834534	0.804976780920801	0.30261686629218	0.916509639689902	-0.541958922575461
chr1	202015241	202015440	200	+	utr3	ELF3	0.0613182310246239	1	0.990000974835447	1	0.742309165210824	0.998585068916487	0.938613090780846	0.804976780920801	0.30261686629218	0.916509639689902	0.133636309860045
chr1	202015640	202015740	101	+	utr3	ELF3	0.15176116839526	1	0.666757890284132	1	0.904225640455729	0.998585068916487	0.821594382591252	0.804976780920801	0.30261686629218	0.916509639689902	0.0166176016704508
chr1	202016139	202016289	151	+	utr3	ELF3	0.702860947399525	1	0.973637293137688	1	0.774730220798935	0.998585068916487	0.396578297712014	0.804976780920801	0.30261686629218	0.916509639689902	-0.408398483208787
chr1	202438445	202438591	147	+	exon	PPP1R12B	0.181166891791215	1	0.127528140615737	1	0.25982641563044	0.998585068916487	-0.137930844754337	-3.24162246109231	4.71062750594167e-05	0.0131123681361819	3.10369161633797
chr1	202438932	202439079	148	+	exon	RP11-175B9.2	0.250004044479793	1	0.457749831315564	1	0.8196429817478	0.998585068916487	0.132450614169738	0.298074852136945	0.820589596712966	0.999739905709082	-0.165624237967207
chr1	203166208	203166308	101	+	utr3	ADORA1	0.502036839660588	1	0.875990629724301	1	0.849539371318094	0.998585068916487	1.39720042066533	1.22550760253751	0.281751941325656	0.900112568940633	0.17169281812782
chr1	203475878	203483208	7331	+	utr5	PRELP	0.155442450818243	1	0.198135823854528	1	0.14777403901191	0.998585068916487	-0.632702810544268	-4.0498838091901	1.16558674323105e-05	0.00698814082826367	3.41718099864583
chr1	203487055	203487155	101	+	utr3	PRELP	0.00578474982168088	1	0.0404717899655695	1	0.0101490401517828	0.998585068916487	-0.939001899984248	-4.0498838091901	1.16558674323105e-05	0.00698814082826367	3.11088190920585
chr1	203683180	203683279	100	+	utr5	ATP2B4	0.598696381055486	1	0.818349813682423	1	0.941197077296587	0.998585068916487	-0.231920259866147	-1.13025877066005	0.115161988771926	0.681029621910161	0.8983385107939
chr1	204073215	204073364	150	+	exon	SOX13	0.733031859692708	1	0.842929549773608	1	0.819053907852413	0.998585068916487	-0.124584735587838	-0.211201399264728	0.766504260988625	0.999739905709082	0.0866166636768894
chr1	204116525	204117166	642	+	exon	SOX13	0.597828558090105	1	0.580858164677994	1	0.737255131765991	0.998585068916487	-0.317198057558226	-0.211201399264728	0.766504260988625	0.999739905709082	-0.105996658293499
chr1	204549404	204549553	150	+	utr3	MDM4	0.603081912693238	1	0.500852030404233	1	0.458607241878928	0.998585068916487	-0.285806461701204	0.276254856979441	0.730719172340418	0.999739905709082	-0.562061318680645
chr1	204988711	204988811	101	+	utr3	NFASC	0.301357388336729	1	0.401819889453615	1	0.653799673497562	0.998585068916487	-0.817033485796072	-3.2275178615017	0.00397148036274814	0.143525740095482	2.41048437570562
chr1	205010818	205010918	101	+	exon	NFASC	NA	NA	0.936519912249218	1	0.854861428222078	0.998585068916487	-4.35698085473432	-3.2275178615017	0.00397148036274814	0.143525740095482	-1.12946299323263
chr1	205016331	205016830	500	+	utr3	NFASC	0.0892760592768856	1	0.163100603985651	1	0.237386143099164	0.998585068916487	-1.25319014962889	-3.2275178615017	0.00397148036274814	0.143525740095482	1.97432771187281
chr1	205017330	205017629	300	+	utr3	NFASC	0.0413875682913261	1	0.0812936406912203	1	0.0834158080655313	0.998585068916487	-1.0265481847592	-3.2275178615017	0.00397148036274814	0.143525740095482	2.2009696767425
chr1	205018179	205018278	100	+	utr3	NFASC	0.0342820379057401	1	0.16888343584519	1	0.34158160154978	0.998585068916487	-0.697815898751339	-3.2275178615017	0.00397148036274814	0.143525740095482	2.52970196275036
chr1	205530659	205531497	839	+	utr3	CDK18	NA	NA	0.122187507181881	1	0.344655759654684	0.998585068916487	0.682436040308588	0.335530517264501	0.692082367407667	0.999739905709082	0.346905523044087
chr1	206446242	206450428	4187	+	exon	SRGAP2	0.58661128031993	1	0.907439833389132	1	0.895174973065631	0.998585068916487	-0.0485690532133702	-0.16633422300312	0.789587171558848	0.999739905709082	0.11776516978975
chr1	206454339	206454589	251	+	utr3	SRGAP2	0.14390664392185	1	0.493613860037204	1	0.770700916352913	0.998585068916487	-0.475854988466141	-0.16633422300312	0.789587171558848	0.999739905709082	-0.309520765463021
chr1	206458710	206458860	151	+	exon	SRGAP2	0.214849350436203	1	0.21859318142581	1	0.391294681460381	0.998585068916487	-0.348676373018392	-0.16633422300312	0.789587171558848	0.999739905709082	-0.182342150015272
chr1	206461099	206461198	100	+	exon	SRGAP2	0.460614166040898	1	0.878037678925092	1	0.733593608009547	0.998585068916487	-0.0215198701245531	-0.16633422300312	0.789587171558848	0.999739905709082	0.144814352878567
chr1	206464094	206464193	100	+	utr3	SRGAP2	NA	NA	0.0152334635972254	1	0.010034212415892	0.998585068916487	0.600914031720466	-0.16633422300312	0.789587171558848	0.999739905709082	0.767248254723586
chr1	206587106	206587206	101	+	utr3	RASSF5	0.212399250031087	1	0.56879135528608	1	0.85869783107957	0.998585068916487	0.429906821208928	-0.590181683699497	0.55555156249063	0.992795967169304	1.02008850490842
chr1	211372454	211372604	151	+	exon	TRAF5	0.756162760537443	1	0.984041736224779	1	0.973367039720867	0.998585068916487	-0.217938034107137	-0.230736763584026	0.763957951949864	0.999739905709082	0.0127987294768892
chr1	213997188	213997686	499	+	exon	PROX1	0.95752840136124	1	0.783951263274542	1	0.282233624940501	0.998585068916487	-0.162943210645054	0.312220007086958	0.770072865471198	0.999739905709082	-0.475163217732012
chr1	218285337	218285437	101	+	exon	RRP15	0.989905898334434	1	0.673067189283885	1	0.420336182305037	0.998585068916487	0.171309907764637	-0.444429603988942	0.544974269406626	0.991375859266426	0.615739511753579
chr1	218330949	218331049	101	+	exon	RRP15	0.670020639813505	1	0.81906453611613	1	0.873415328410585	0.998585068916487	0.0125365024436179	-0.444429603988942	0.544974269406626	0.991375859266426	0.45696610643256
chr1	220627297	220627440	144	+	exon	HDAC1P2	0.811197724855681	1	0.532648957857138	1	0.618194412708078	0.998585068916487	0.542905146609708	-0.633695996944309	0.44003164818992	0.970703668875281	1.17660114355402
chr1	220884215	220884414	200	+	exon	HLX	0.403794746720979	1	0.624863135996128	1	0.65670633961784	0.998585068916487	0.576950412448791	0.503203768681153	0.664875225194727	0.999739905709082	0.0737466437676377
chr1	222628991	222629090	100	+	exon	MIA3	NA	NA	0.258598597704391	1	0.0546870945517406	0.998585068916487	-0.17812678907786	0.176755154768481	0.802820607491096	0.999739905709082	-0.354881943846341
chr1	222629788	222629938	151	+	exon	MIA3	0.695293487092	1	0.62888422465182	1	0.620988067794835	0.998585068916487	-0.189894036466467	0.176755154768481	0.802820607491096	0.999739905709082	-0.366649191234947
chr1	223712742	223712842	101	+	exon	CAPN2	0.920882351806935	1	0.844201605152826	1	0.986847489259855	0.998585068916487	-0.383778727593896	-0.396739855766579	0.508628628423251	0.984662575740392	0.0129611281726835
chr1	224157452	224157552	101	+	utr3	FBXO28	0.476207782351474	1	0.346918871896803	1	0.518087655600779	0.998585068916487	-0.056256497152939	-0.651785750349655	0.458864820127731	0.97644220267751	0.595529253196716
chr1	224157652	224157752	101	+	utr3	FBXO28	NA	NA	0.281965910136666	1	0.084721924616814	0.998585068916487	-0.0164740383488798	-0.651785750349655	0.458864820127731	0.97644220267751	0.635311712000776
chr1	224183275	224183679	405	+	utr5	DEGS1	0.718660944230023	1	0.921436095795418	1	0.96771576715741	0.998585068916487	0.1738249555729	0.521438790169688	0.547231554971517	0.991375859266426	-0.347613834596787
chr1	226882023	226883778	1756	+	exon	PSEN2	0.649469447369721	1	0.981221709738631	1	0.601770884291138	0.998585068916487	0.312590198925388	-0.462585813331044	0.511555689290439	0.985986800526167	0.775176012256433
chr1	226965207	226965407	201	+	exon	ADCK3	NA	NA	0.392267131261186	1	0.573170707781367	0.998585068916487	-0.823245533691234	-0.173884350865702	0.825156812073055	0.999739905709082	-0.649361182825532
chr1	226986645	226986745	101	+	utr3	ADCK3	0.599843727327972	1	0.855349385413588	1	0.906144578363921	0.998585068916487	-0.185478061906647	-0.173884350865702	0.825156812073055	0.999739905709082	-0.0115937110409451
chr1	227731636	227732775	1140	+	exon	SNAP47	0.97274927599146	1	0.643548178102003	1	0.925563498060216	0.998585068916487	1.04651551079638	-0.0415127308227505	0.966110348527112	0.999739905709082	1.08802824161913
chr1	227733822	227734221	400	+	exon	SNAP47	0.779111059029403	1	0.531855258643662	1	0.809703597553435	0.998585068916487	0.890164502469532	-0.0415127308227505	0.966110348527112	0.999739905709082	0.931677233292283
chr1	227747987	227759047	11061	+	utr5	SNAP47	0.716130254306941	1	0.789377376959408	1	0.883312334007982	0.998585068916487	-0.252037722192536	-0.0415127308227505	0.966110348527112	0.999739905709082	-0.210524991369785
chr1	227780533	227781032	500	+	utr3	SNAP47	0.796781373195031	1	0.759141091655485	1	0.973188894901469	0.998585068916487	-0.483846025059702	-0.0415127308227505	0.966110348527112	0.999739905709082	-0.442333294236951
chr1	228097684	228097970	287	+	exon	ARF1	NA	NA	0.994514156160225	1	0.922890032558552	0.998585068916487	-0.259372808494687	-0.0282055922785782	0.969576038351173	0.999739905709082	-0.231167216216109
chr1	228141684	228141784	101	+	exon	GUK1	NA	NA	0.00739610782805917	1	0.0121121510926474	0.998585068916487	-0.040832603458068	0.396768203127233	0.666896776086976	0.999739905709082	-0.437600806585301
chr1	228145516	228145615	100	+	exon	GUK1	0.554560822107789	1	0.845317631510205	1	0.995779710866626	0.998585068916487	0.0642581860023072	0.396768203127233	0.666896776086976	0.999739905709082	-0.332510017124926
chr1	228159128	228159328	201	+	utr3	GJC2	0.316700212938547	1	0.470345568186212	1	0.574250653702177	0.998585068916487	-0.909674693275155	-1.7224481362352	0.201357100833141	0.81780992386321	0.812773442960047
chr1	228175179	228175478	300	+	exon	IBA57	0.397418467190418	1	0.420584992014298	1	0.755531123050899	0.998585068916487	-0.652147776214491	-0.244669822584565	0.835291402602086	0.999739905709082	-0.407477953629926
chr1	228244457	228244557	101	+	exon	OBSCN	0.818775632021473	1	0.964613961841601	1	0.971748487386178	0.998585068916487	0.156092986230106	0.207739551954771	NA	NA	-0.0516465657246648
chr1	228264170	228268608	4439	+	exon	OBSCN	0.839705235349609	1	0.615766122140745	1	0.538017798140106	0.998585068916487	0.564806815253938	0.207739551954771	NA	NA	0.357067263299167
chr1	228271927	228272027	101	+	exon	OBSCN	NA	NA	0.917564120733397	1	0.97069475540843	0.998585068916487	0.102196566768824	0.207739551954771	NA	NA	-0.105542985185947
chr1	228274805	228275922	1118	+	exon	OBSCN	0.782005992211821	1	0.921265419408062	1	0.876814605638211	0.998585068916487	0.448564066340977	0.207739551954771	NA	NA	0.240824514386206
chr1	228288080	228288180	101	+	exon	OBSCN	0.806191532727704	1	0.88156879117345	1	0.863709042632437	0.998585068916487	-0.0311231181963706	0.207739551954771	NA	NA	-0.238862670151141
chr1	228288880	228292599	3720	+	exon	OBSCN	0.627009935735554	1	0.367894171435016	1	0.361505637358029	0.998585068916487	0.568099378727331	0.207739551954771	NA	NA	0.36035982677256
chr1	228293365	228294300	936	+	exon	OBSCN	0.981451750012929	1	0.732871653204825	1	0.622606126850142	0.998585068916487	-0.165400822724574	0.207739551954771	NA	NA	-0.373140374679345
chr1	228298526	228298626	101	+	exon	OBSCN	0.150787787053693	1	0.468450441693659	1	0.786397503489614	0.998585068916487	-0.260389887799536	0.207739551954771	NA	NA	-0.468129439754307
chr1	228299267	228299417	151	+	exon	OBSCN	0.444360358572535	1	0.669536733591254	1	0.986409921723156	0.998585068916487	-0.525558289979785	0.207739551954771	NA	NA	-0.733297841934556
chr1	228303935	228305155	1221	+	exon	OBSCN	0.724944667788448	1	0.915024586054905	1	0.969404191757976	0.998585068916487	0.396906181254842	0.207739551954771	NA	NA	0.189166629300071
chr1	228321368	228321818	451	+	exon	OBSCN	0.663369039905553	1	0.782395610407002	1	0.678734002574756	0.998585068916487	-0.138937085538909	0.207739551954771	NA	NA	-0.34667663749368
chr1	228321918	228323331	1414	+	exon	OBSCN	0.655356810392366	1	0.950507868235792	1	0.886168424797008	0.998585068916487	-0.066836203157194	0.207739551954771	NA	NA	-0.274575755111965
chr1	228351424	228353023	1600	+	exon	OBSCN	0.719412391901656	1	0.667255315756859	1	0.717095091469012	0.998585068916487	-0.199447728311542	0.207739551954771	NA	NA	-0.407187280266313
chr1	228359777	228361177	1401	+	utr3	OBSCN	0.0383649096054966	1	0.344688704174522	1	0.183701663625662	0.998585068916487	1.83611961225932	0.207739551954771	NA	NA	1.62838006030455
chr1	228371565	228371915	351	+	exon	OBSCN	0.828420310817425	1	0.529311146667729	1	0.66317961042927	0.998585068916487	-0.655219752084353	0.207739551954771	NA	NA	-0.862959304039124
chr1	228372115	228372665	551	+	exon	OBSCN	NA	NA	0.67725360435656	1	0.851853069411907	0.998585068916487	0.19213568566439	0.207739551954771	NA	NA	-0.0156038662903806
chr1	228372765	228372965	201	+	exon	OBSCN	0.604311643540604	1	0.238431572069234	1	0.41402257177809	0.998585068916487	0.145221710535239	0.207739551954771	NA	NA	-0.0625178414195322
chr1	229635222	229635470	249	+	exon	URB2	0.81479688541993	1	0.939613979549846	1	0.593624072463747	0.998585068916487	0.246860359965617	0.056555682987316	0.941141777543258	0.999739905709082	0.190304676978301
chr1	229635866	229635966	101	+	exon	URB2	0.295924782586035	1	0.210640473508809	1	0.210876602773371	0.998585068916487	0.0390466977130265	0.056555682987316	0.941141777543258	0.999739905709082	-0.0175089852742896
chr1	229636263	229636412	150	+	exon	URB2	0.42292423440366	1	0.982224812686442	1	0.768455103631062	0.998585068916487	0.714258784621521	0.056555682987316	0.941141777543258	0.999739905709082	0.657703101634205
chr1	230279627	230279926	300	+	utr3	GALNT2	NA	NA	0.421054353327623	1	0.348183071131218	0.998585068916487	0.465800507901555	0.149258497111871	0.828459606677364	0.999739905709082	0.316542010789684
chr1	231337154	231337302	149	+	utr5	SPRTN	0.716796085992997	1	0.490523139539255	1	0.334461264748739	0.998585068916487	0.423708357031871	1.25081004881907	0.234088548029336	0.85496070447078	-0.8271016917872
chr1	231337600	231337799	200	+	utr5	SPRTN	0.713026291261216	1	0.788399781849225	1	0.803927152908051	0.998585068916487	0.442683241661024	1.25081004881907	0.234088548029336	0.85496070447078	-0.808126807158048
chr1	231693997	231694293	297	+	utr3	TSNAX-DISC1	0.746519441485512	1	0.943193005835484	1	0.97280131222995	0.998585068916487	0.604660394695835	-0.202362577163354	0.947628148450403	NA	0.807022971859189
chr1	231694489	231694589	101	+	utr3	TSNAX-DISC1	0.424087323985155	1	0.944925866757119	1	0.93546714509613	0.998585068916487	0.0293194888679734	-0.202362577163354	0.947628148450403	NA	0.231682066031327
chr1	232036738	232036887	150	+	utr3	DISC1	0.912015528660056	1	0.935313175100862	1	0.760896846781396	0.998585068916487	-0.424801127198671	0.475538213677179	0.643511013894088	0.999739905709082	-0.90033934087585
chr1	233379219	233379368	150	+	exon	RP5-862P8.2	0.794406510252142	1	0.933977549126286	1	0.964673688120883	0.998585068916487	0.32033213927328	-0.234950703472135	0.810647061565829	0.999739905709082	0.555282842745415
chr1	233382510	233382609	100	+	exon	RP5-862P8.2	0.577373466177466	1	0.323921093148151	1	0.292981604952909	0.998585068916487	0.513266468662713	-0.234950703472135	0.810647061565829	0.999739905709082	0.748217172134848
chr1	234607305	234607502	198	+	exon	RP4-781K5.2	0.0077389160873073	1	0.355166601023333	1	0.466166880527016	0.998585068916487	-0.351536747498268	NA	NA	NA	NA
chr1	236901138	236901238	101	+	utr3	MTR	0.999827703455199	1	0.827745673019735	1	0.789891342986627	0.998585068916487	0.307727973175964	0.158052956270957	0.816705055362023	0.999739905709082	0.149675016905008
chr1	237614689	237614789	101	+	exon	RYR2	0.7678310880876	1	0.556302734463844	1	0.681651167703	0.998585068916487	0.270314471629693	0.804055953260718	0.50326416167567	0.984395652993966	-0.533741481631025
chr1	237784257	237784406	150	+	exon	RYR2	0.390441883191806	1	0.301973068628105	1	0.392721652403868	0.998585068916487	0.169300636520987	0.804055953260718	0.50326416167567	0.984395652993966	-0.634755316739731
chr1	237785971	237788037	2067	+	exon	RYR2	0.619269735184608	1	0.393506233558091	1	0.251435574019076	0.998585068916487	-0.124999245287566	0.804055953260718	0.50326416167567	0.984395652993966	-0.929055198548284
chr1	243256084	243256183	100	+	utr5	SDCCAG8	0.868038723365676	1	0.905100922514728	1	0.542882771053493	0.998585068916487	0.134591209709227	0.767019711789454	0.389441281671863	0.958315728062672	-0.632428502080227
chr1	243378802	243415739	36938	+	exon	SDCCAG8	0.310535696391379	1	0.234128090694778	1	0.36346163875859	0.998585068916487	-0.0237943246480114	0.767019711789454	0.389441281671863	0.958315728062672	-0.790814036437465
chr1	244054065	244054411	347	+	exon	ZBTB18	0.217853868436795	1	0.210092288758677	1	0.183384170594289	0.998585068916487	-0.0529457801280344	0.153021314712745	0.827834880950649	0.999739905709082	-0.20596709484078
chr1	244054757	244054955	199	+	exon	ZBTB18	0.700620978694494	1	0.648887312021436	1	0.395129814401904	0.998585068916487	-0.0410722852205077	0.153021314712745	0.827834880950649	0.999739905709082	-0.194093599933253
chr1	244055054	244055301	248	+	exon	ZBTB18	NA	NA	0.119616625711322	1	0.196374069421815	0.998585068916487	0.15313366868781	0.153021314712745	0.827834880950649	0.999739905709082	0.000112353975064872
chr1	245155035	245155184	150	+	utr5	KIF26B	0.520013362605115	1	0.397322325519404	1	0.250350553943462	0.998585068916487	0.00441486252117724	1.09920695365872	0.157399513170846	0.762490773244434	-1.09479209113755
chr1	245367185	245367285	101	+	exon	KIF26B	0.384034345290624	1	0.295228947613655	1	0.277253966582254	0.998585068916487	0.503137734875369	1.09920695365872	0.157399513170846	0.762490773244434	-0.596069218783354
chr1	245685670	245685819	150	+	exon	KIF26B	0.929132030464438	1	0.706124477141386	1	0.576636160528937	0.998585068916487	0.21409294546672	1.09920695365872	0.157399513170846	0.762490773244434	-0.885114008192003
chr1	245686816	245687015	200	+	exon	KIF26B	0.308535495745913	1	0.257643434510209	1	0.244354815415721	0.998585068916487	0.317340445375821	1.09920695365872	0.157399513170846	0.762490773244434	-0.781866508282902
chr1	245687364	245687564	201	+	exon	KIF26B	0.362624048400077	1	0.138550950595386	1	0.282711661193115	0.998585068916487	0.502685861737701	1.09920695365872	0.157399513170846	0.762490773244434	-0.596521091921022
chr1	245687713	245687813	101	+	exon	KIF26B	0.923114975624074	1	0.653666343393784	1	0.515836515498949	0.998585068916487	0.831562638076828	1.09920695365872	0.157399513170846	0.762490773244434	-0.267644315581895
chr1	245702554	245702853	300	+	utr3	KIF26B	0.480998923651747	1	0.294621305721756	1	0.235965035425096	0.998585068916487	0.696066913178129	1.09920695365872	0.157399513170846	0.762490773244434	-0.403140040480594
chr1	246647283	246647383	101	+	exon	CNST	0.337458376838317	1	0.285943169064072	1	0.556386252577579	0.998585068916487	-0.1762133125211	0.00322893890168269	0.996323035482911	0.999748470670179	-0.179442251422783
chr1	246790941	246791091	151	+	exon	LINC01341	0.609491739225646	1	0.852345996129256	1	0.94098409215674	0.998585068916487	-0.347541550381602	-2.37946258552788	0.0282470942125043	0.376982623788113	2.03192103514628
chr1	246792186	246792285	100	+	exon	LINC01341	0.907251423750645	1	0.720369153814908	1	0.705279551036409	0.998585068916487	0.776584216309463	-2.37946258552788	0.0282470942125043	0.376982623788113	3.15604680183734
chr1	248848320	248848420	101	+	exon	ZNF672	NA	NA	0.385651348481417	1	0.747567363567174	0.998585068916487	-0.122657542783534	1.19009280053037	0.0670308598718998	0.547247055001662	-1.31275034331391
chr1	917063	917211	149	-	exon	RP11-54O7.3	0.470148325916839	1	0.645592599194353	1	0.760282471899876	0.998585068916487	0.921589932909362	-0.227823492775009	0.868734277336578	0.999739905709082	1.14941342568437
chr1	917310	917409	100	-	exon	RP11-54O7.3	0.995415688742002	1	0.823940123168616	1	0.939756441719885	0.998585068916487	0.942252826077479	-0.227823492775009	0.868734277336578	0.999739905709082	1.17007631885249
chr1	917903	918100	198	-	exon	RP11-54O7.3	0.206892596017954	1	0.472426859520256	1	0.496201918117237	0.998585068916487	2.4582494785689	-0.227823492775009	0.868734277336578	0.999739905709082	2.68607297134391
chr1	920275	920374	100	-	exon	RP11-54O7.3	0.0355955996444608	1	0.267178513198726	1	0.540479850461603	0.998585068916487	0.499858157652121	-0.227823492775009	0.868734277336578	0.999739905709082	0.72768165042713
chr1	920472	920571	100	-	exon	RP11-54O7.3	0.519529918431725	1	0.762974491971347	1	0.897199057241149	0.998585068916487	-0.481969891474792	-0.227823492775009	0.868734277336578	0.999739905709082	-0.254146398699783
chr1	944354	944503	150	-	utr3	NOC2L	0.395297216958869	1	0.684980865335604	1	0.932770920488006	0.998585068916487	0.514174771470798	1.28567181652262	NA	NA	-0.771497045051824
chr1	944703	945365	663	-	exon	NOC2L	0.537014539067656	1	0.977871654842517	1	0.907243275650695	0.998585068916487	1.59386596755628	1.28567181652262	NA	NA	0.308194151033657
chr1	945560	946444	885	-	exon	NOC2L	0.7975732227506	1	0.261138869444293	1	0.545752292147949	0.998585068916487	0.270236013446527	1.28567181652262	NA	NA	-1.01543580307609
chr1	956958	957180	223	-	exon	NOC2L	0.498629939618346	1	0.470631442597854	1	0.536828451011704	0.998585068916487	0.290634147158558	1.28567181652262	NA	NA	-0.995037669364064
chr1	1082365	1082515	151	-	utr3	C1orf159	0.851912127949533	1	0.906313891072817	1	0.907280835100655	0.998585068916487	1.50811357794284	1.02296787393443	NA	NA	0.485145704008406
chr1	1175940	1176139	200	-	exon	TTLL10-AS1	0.858060818266689	1	0.558817214579277	1	0.446580565939003	0.998585068916487	1.46256070833177	1.21360245771702	NA	NA	0.248958250614749
chr1	1176289	1176388	100	-	exon	TTLL10-AS1	0.241752709902161	1	0.217393346834608	1	0.363249220716085	0.998585068916487	2.54356110077432	1.21360245771702	NA	NA	1.3299586430573
chr1	1217651	1217750	100	-	utr3	SDF4	NA	NA	0.611169836851442	1	0.629907908414706	0.998585068916487	-0.114044811892554	0.273069188563675	0.719669273417034	0.999739905709082	-0.387114000456229
chr1	1218503	1218651	149	-	utr3	SDF4	0.135811807471663	1	0.678211357644773	1	0.816228883800601	0.998585068916487	0.011231784591902	0.273069188563675	0.719669273417034	0.999739905709082	-0.261837403971773
chr1	1218800	1218949	150	-	exon	SDF4	NA	NA	0.669606325597596	1	0.583461321410175	0.998585068916487	0.14823182602679	0.273069188563675	0.719669273417034	0.999739905709082	-0.124837362536885
chr1	1223842	1227294	3453	-	exon	SDF4	0.118005299963781	1	0.253775600953389	1	0.361244493944881	0.998585068916487	-0.149822016943348	0.273069188563675	0.719669273417034	0.999739905709082	-0.422891205507023
chr1	1228541	1231932	3392	-	utr5	SDF4	0.493858938630703	1	0.368894576335372	1	0.415501817197256	0.998585068916487	0.0672952933199256	0.273069188563675	0.719669273417034	0.999739905709082	-0.205773895243749
chr1	1255050	1255397	348	-	utr3	UBE2J2	0.895531792018405	1	0.72262147041096	1	0.744262440462304	0.998585068916487	1.00460193505767	0.519917338921101	0.667733762769699	0.999739905709082	0.484684596136572
chr1	1273141	1273240	100	-	utr5	UBE2J2	NA	NA	0.597282149803319	1	0.713771920088772	0.998585068916487	-0.822001634054353	0.519917338921101	0.667733762769699	0.999739905709082	-1.34191897297545
chr1	1311734	1311884	151	-	utr3	CPSF3L	0.90514515615627	1	0.982336523473758	1	0.884123926957918	0.998585068916487	0.420684589003363	-0.542365276370675	NA	NA	0.963049865374037
chr1	1312126	1312503	378	-	utr3	CPSF3L	0.976334847723623	1	0.898859595084745	1	0.962477206914206	0.998585068916487	-0.22039463971079	-0.542365276370675	NA	NA	0.321970636659884
chr1	1312653	1312752	100	-	utr3	CPSF3L	NA	NA	0.0804872213100118	1	0.07233934568136	0.998585068916487	-0.558436725586407	-0.542365276370675	NA	NA	-0.0160714492157328
chr1	1312852	1313450	599	-	utr3	CPSF3L	0.909071845155293	1	0.701557649344993	1	0.935053652700226	0.998585068916487	-0.272848322138746	-0.542365276370675	NA	NA	0.269516954231929
chr1	1315133	1315332	200	-	exon	CPSF3L	0.544847401071287	1	0.922736659249774	1	0.880223819539039	0.998585068916487	0.787932889514326	-0.542365276370675	NA	NA	1.330298165885
chr1	1318912	1319410	499	-	utr3	CPSF3L	0.864102242261046	1	0.656524502019169	1	0.726426353386373	0.998585068916487	-0.735825840733581	-0.542365276370675	NA	NA	-0.193460564362906
chr1	1335474	1335672	199	-	utr3	DVL1	0.744861889124753	1	0.947450863312068	1	0.755839172755736	0.998585068916487	1.34546843059565	0.211917425663177	0.84035831611892	0.999739905709082	1.13355100493248
chr1	1335821	1336514	694	-	utr3	DVL1	0.665023839451324	1	0.787353340237162	1	0.751887567432545	0.998585068916487	0.828203588558911	0.211917425663177	0.84035831611892	0.999739905709082	0.616286162895734
chr1	1338086	1338602	517	-	exon	DVL1	0.938891390649912	1	0.802794942183788	1	0.797418972449465	0.998585068916487	-0.0841612980382166	0.211917425663177	0.84035831611892	0.999739905709082	-0.296078723701393
chr1	1340452	1341862	1411	-	exon	DVL1	0.923186630330454	1	0.662333551678247	1	0.658185109004073	0.998585068916487	-0.558593347036423	0.211917425663177	0.84035831611892	0.999739905709082	-0.7705107726996
chr1	1342110	1342718	609	-	exon	DVL1	0.632659935773244	1	0.561321403271709	1	0.562556030895676	0.998585068916487	-0.544972912786807	0.211917425663177	0.84035831611892	0.999739905709082	-0.756890338449984
chr1	1373779	1374318	540	-	utr3	AURKAIP1	0.114949726976114	1	0.598801641906045	1	0.937635176991105	0.998585068916487	0.934523675872896	1.45441580323729	0.137471205191736	0.731830118971378	-0.519892127364397
chr1	1542072	1543872	1801	-	exon	SSU72	0.211381284029464	1	0.733869360362141	1	0.851848868220947	0.998585068916487	0.304088319531077	0.611061815496092	0.427586179857631	0.966114977248404	-0.306973495965015
chr1	1614553	1614652	100	-	exon	RP11-345P4.9	0.255123806213368	1	0.544701128909501	1	0.752668166609429	0.998585068916487	0.405981780091246	-0.0552759942393844	0.958227816473527	0.999739905709082	0.461257774330631
chr1	1615099	1615199	101	-	exon	RP11-345P4.9	0.625155442885508	1	0.34741774950589	1	0.519027495630885	0.998585068916487	-0.218189445590466	-0.0552759942393844	0.958227816473527	0.999739905709082	-0.162913451351082
chr1	1615497	1615696	200	-	exon	RP11-345P4.9	0.683786620981138	1	0.350632484144681	1	0.563526262136869	0.998585068916487	-0.58206761728107	-0.0552759942393844	0.958227816473527	0.999739905709082	-0.526791623041685
chr1	1665092	1665891	800	-	utr3	SLC35E2B	0.811144907096621	1	0.571074883770311	1	0.509191823236283	0.998585068916487	-0.122102827028894	-0.201917828196731	0.774732742236221	0.999739905709082	0.0798150011678362
chr1	1735249	1735408	160	-	exon	RP1-283E3.8	0.975124542750718	1	0.767584369992989	1	0.667726567655152	0.998585068916487	0.15494054823605	0.743553524418001	0.569551155699205	0.995357597232643	-0.588612976181951
chr1	1752873	1754078	1206	-	utr3	NADK	0.999444467352338	1	0.721670564758294	1	0.70712464194583	0.998585068916487	0.23454607528398	0.106284352406917	0.891574566376825	0.999739905709082	0.128261722877062
chr1	2182438	2182586	149	-	exon	RP11-181G12.2	0.901723269751697	1	0.611956899331918	1	0.665233781914417	0.998585068916487	-0.109938565400046	0.404215086243996	0.748090526434022	0.999739905709082	-0.514153651644042
chr1	2184611	2184860	250	-	utr3	FAAP20	0.818227735159696	1	0.330488107186915	1	0.478500969148167	0.998585068916487	0.913827563928047	1.0054989959188	NA	NA	-0.091671431990757
chr1	2185109	2185358	250	-	utr3	FAAP20	0.42426497677356	1	0.491632511976156	1	0.337862784151799	0.998585068916487	3.46064974121093	1.0054989959188	NA	NA	2.45515074529212
chr1	2190368	2190866	499	-	exon	FAAP20	NA	NA	0.789953222351265	1	0.873453239823522	0.998585068916487	0.471277182059579	1.0054989959188	NA	NA	-0.534221813859225
chr1	2191016	2191315	300	-	exon	FAAP20	0.803496001299699	1	0.93416932634611	1	0.879271115069325	0.998585068916487	0.0905992402280335	1.0054989959188	NA	NA	-0.91489975569077
chr1	2192511	2192661	151	-	utr3	FAAP20	0.934975977844315	1	0.612703700990998	1	0.700707858982136	0.998585068916487	0.605495823443838	1.0054989959188	NA	NA	-0.400003172474966
chr1	2193757	2194093	337	-	exon	FAAP20	0.783462983478393	1	0.439745143505892	1	0.394954217416762	0.998585068916487	0.646549632029374	1.0054989959188	NA	NA	-0.358949363889429
chr1	2212281	2212570	290	-	exon	FAAP20	0.888537655159887	1	0.902334923498215	1	0.984204788192066	0.998585068916487	0.290013739979334	1.0054989959188	NA	NA	-0.715485255939469
chr1	2350512	2350709	198	-	exon	RP4-740C4.5	0.97811187904245	1	0.71896268226312	1	0.682310678902958	0.998585068916487	1.54942525144792	0.969697352031734	0.433417124120398	0.967935276335927	0.579727899416188
chr1	2350905	2351592	688	-	exon	RP4-740C4.5	0.948162967952287	1	0.78888818194555	1	0.666971968968383	0.998585068916487	0.944903163939762	0.969697352031734	0.433417124120398	0.967935276335927	-0.0247941880919719
chr1	2352574	2352771	198	-	exon	RP4-740C4.5	0.36726246347982	1	0.355558777433525	1	0.321375005338709	0.998585068916487	0.130877513999054	0.969697352031734	0.433417124120398	0.967935276335927	-0.83881983803268
chr1	2508830	2508930	101	-	utr3	PANK4	0.817993425754685	1	0.995280292678283	1	0.905052574936375	0.998585068916487	-0.176701322809927	-0.20168734143967	0.824447674721815	0.999739905709082	0.0249860186297429
chr1	2551585	2552034	450	-	exon	RP3-395M20.8	0.255828905059203	1	0.58390215827896	1	0.897242439303289	0.998585068916487	1.64983947615992	1.26760644504814	0.368595517196786	0.94991645668368	0.382233031111771
chr1	2552433	2552533	101	-	exon	RP3-395M20.8	1	1	0.683046793647457	1	0.608194852497582	0.998585068916487	2.27367583479111	1.26760644504814	0.368595517196786	0.94991645668368	1.00606938974296
chr1	2555055	2555205	151	-	exon	RP3-395M20.8	0.448517306253257	1	0.962592448599735	1	0.831065857953832	0.998585068916487	0.740805133056061	1.26760644504814	0.368595517196786	0.94991645668368	-0.526801311992083
chr1	2555753	2556003	251	-	exon	RP3-395M20.8	NA	NA	0.383514849659042	1	0.528543951327577	0.998585068916487	0.969651713266151	1.26760644504814	0.368595517196786	0.94991645668368	-0.297954731781994
chr1	2556452	2556981	530	-	exon	RP3-395M20.8	0.86936997610609	1	0.922740584840936	1	0.996880030963742	0.998585068916487	0.45157525422958	1.26760644504814	0.368595517196786	0.94991645668368	-0.816031190818564
chr1	3736297	3736396	100	-	exon	TP73-AS1	0.615406296951123	1	0.854120246866292	1	0.963533574671518	0.998585068916487	0.349255897271369	-0.394236158517322	0.631356273487004	0.999739905709082	0.743492055788691
chr1	3738037	3738733	697	-	exon	TP73-AS1	0.311704651916801	1	0.57406155085431	1	0.839575868311139	0.998585068916487	0.0538664503958595	-0.394236158517322	0.631356273487004	0.999739905709082	0.448102608913181
chr1	3740174	3740274	101	-	exon	TP73-AS1	0.224870937755682	1	0.500736592562207	1	0.790632270279031	0.998585068916487	-0.235825818678188	-0.394236158517322	0.631356273487004	0.999739905709082	0.158410339839134
chr1	3742895	3743244	350	-	exon	TP73-AS1	0.39100819045033	1	0.745726810383676	1	0.944339440405988	0.998585068916487	-0.0168438635624038	-0.394236158517322	0.631356273487004	0.999739905709082	0.377392294954918
chr1	3745646	3745944	299	-	exon	TP73-AS1	0.786321596697642	1	0.919375006819337	1	0.868557985935856	0.998585068916487	-0.293746049028968	-0.394236158517322	0.631356273487004	0.999739905709082	0.100490109488354
chr1	3746044	3746193	150	-	exon	TP73-AS1	0.666902107047725	1	0.930476126179928	1	0.798331202637597	0.998585068916487	-0.777788715884414	-0.394236158517322	0.631356273487004	0.999739905709082	-0.383552557367092
chr1	3746441	3746789	349	-	exon	TP73-AS1	0.779535381080217	1	0.964769911978864	1	0.822614068500261	0.998585068916487	-0.256022940478918	-0.394236158517322	0.631356273487004	0.999739905709082	0.138213218038404
chr1	3785167	3787258	2092	-	exon	LRRC47	NA	NA	0.654629553343343	1	0.716069111441189	0.998585068916487	0.182146794768214	0.903243538613838	0.407555641418605	0.962013319209294	-0.721096743845624
chr1	3815321	3816201	881	-	utr3	CEP104	0.281305839641471	1	0.153234513267062	1	0.325682445816627	0.998585068916487	0.869261124827785	0.518822257716086	0.432568433886527	0.967804778085351	0.350438867111699
chr1	3823166	3823547	382	-	exon	CEP104	0.595771293856376	1	0.536842984507062	1	0.553576435881172	0.998585068916487	0.00690984527859445	0.518822257716086	0.432568433886527	0.967804778085351	-0.511912412437491
chr1	3890072	3890816	745	-	exon	C1orf174	0.935846968587284	1	0.692892090042381	1	0.44674106154699	0.998585068916487	-0.200873920699349	0.241082459516694	0.809857642347357	0.999739905709082	-0.441956380216043
chr1	5863160	5863459	300	-	utr3	NPHP4	0.630823163826962	1	0.950141427192475	1	0.840562122753594	0.998585068916487	0.236748102257459	0.160683974613933	0.887663307775748	0.999739905709082	0.0760641276435258
chr1	6248839	6249038	200	-	utr3	GPR153	0.67080656451976	1	0.850463766603829	1	0.967893249071024	0.998585068916487	-0.761593318875563	-1.05084603889293	0.303844351903903	0.916629918939761	0.289252720017368
chr1	6264617	6281122	16506	-	utr3	ACOT7	0.365723151383163	1	0.372360718423102	1	0.426997286690194	0.998585068916487	-0.0680622116720696	1.31462945826135	0.149169009209566	0.747676912214187	-1.38269166993342
chr1	6416500	6416599	100	-	utr3	HES2	0.120140968370112	1	0.0488781223558017	1	0.0920976803410846	0.998585068916487	1.25221636284656	3.3448323857882	0.00442660620364955	0.149010846936695	-2.09261602294164
chr1	6418434	6418880	447	-	utr3	HES2	0.313868002071625	1	0.102503059414548	1	0.0687400554320351	0.998585068916487	2.26819935671621	3.3448323857882	0.00442660620364955	0.149010846936695	-1.07663302907199
chr1	6467837	6468136	300	-	utr3	PLEKHG5	NA	NA	0.0641332595693223	1	0.0382707955733998	0.998585068916487	1.14870867002755	0.821420618410117	NA	NA	0.32728805161743
chr1	6468385	6469188	804	-	exon	PLEKHG5	NA	NA	0.288994222956957	1	0.373863087136807	0.998585068916487	0.655404664902552	0.821420618410117	NA	NA	-0.166015953507565
chr1	6469623	6470332	710	-	exon	PLEKHG5	0.766214143510095	1	0.593894181652731	1	0.561699428487074	0.998585068916487	0.446130327192166	0.821420618410117	NA	NA	-0.375290291217951
chr1	6475088	6476018	931	-	exon	PLEKHG5	0.83853162902153	1	0.630953807775777	1	0.494324021748096	0.998585068916487	0.265480079097389	0.821420618410117	NA	NA	-0.555940539312728
chr1	6524593	6524693	101	-	utr3	NOL9	0.916306050290196	1	0.976031625864582	1	0.818308216216413	0.998585068916487	-0.158335609532148	0.296378314794712	0.687661937787958	0.999739905709082	-0.45471392432686
chr1	6592511	6593702	1192	-	utr3	KLHL21	NA	NA	0.582202260746121	1	0.442232387374482	0.998585068916487	-0.259547585026881	-0.35610973776909	0.619128064638243	0.999739905709082	0.0965621527422089
chr1	6599078	6599772	695	-	utr5	KLHL21	0.444416313920663	1	0.454839843232921	1	0.821552189902729	0.998585068916487	-0.550396323785595	-0.35610973776909	0.619128064638243	0.999739905709082	-0.194286586016506
chr1	6601851	6601950	100	-	exon	KLHL21	0.644094389886999	1	0.821761815187593	1	0.897315698264225	0.998585068916487	-0.796373035484157	-0.35610973776909	0.619128064638243	0.999739905709082	-0.440263297715067
chr1	6602348	6602447	100	-	exon	KLHL21	0.663266011248598	1	0.512037526086633	1	0.849229091806833	0.998585068916487	-0.801724246487705	-0.35610973776909	0.619128064638243	0.999739905709082	-0.445614508718615
chr1	6634716	6634965	250	-	utr3	DNAJC11	0.390424517963899	1	0.866261689739883	1	0.875731531520526	0.998585068916487	0.858019081011436	-0.0760024011332525	0.915408733674044	0.999739905709082	0.934021482144688
chr1	6635264	6635463	200	-	utr3	DNAJC11	0.634912145372652	1	0.503852688120592	1	0.633815985920074	0.998585068916487	0.840686413504361	-0.0760024011332525	0.915408733674044	0.999739905709082	0.916688814637613
chr1	8356183	8358629	2447	-	exon	RERE	0.986504554398857	1	0.928412692758765	1	0.757904377409012	0.998585068916487	-0.837474326906963	-0.385292750274877	0.617693896637531	0.999739905709082	-0.452181576632086
chr1	8358729	8360199	1471	-	exon	RERE	0.104950621009173	1	0.92148665697091	1	0.802041775916632	0.998585068916487	-0.336922002169734	-0.385292750274877	0.617693896637531	0.999739905709082	0.0483707481051426
chr1	8360597	8360697	101	-	exon	RERE	0.0658887924154146	1	0.567578527929498	1	0.596942365713149	0.998585068916487	-1.0855824130182	-0.385292750274877	0.617693896637531	0.999739905709082	-0.700289662743318
chr1	8361195	8361766	572	-	exon	RERE	0.0153488441311106	1	0.516196889930463	1	0.581800265278774	0.998585068916487	-0.449093800674114	-0.385292750274877	0.617693896637531	0.999739905709082	-0.0638010503992367
chr1	8364183	8364773	591	-	utr5	RERE	0.502634300324928	1	0.582842520679725	1	0.6807085652883	0.998585068916487	-0.741352658625091	-0.385292750274877	0.617693896637531	0.999739905709082	-0.356059908350214
chr1	8656189	8656339	151	-	utr5	RERE	0.41192497819506	1	0.255430938405389	1	0.254917942537144	0.998585068916487	0.523779473963565	-0.385292750274877	0.617693896637531	0.999739905709082	0.909072224238441
chr1	8817543	8817643	101	-	utr5	RERE	NA	NA	0.986013301571224	1	0.5436536337202	0.998585068916487	2.32463355489771	-0.385292750274877	0.617693896637531	0.999739905709082	2.70992630517259
chr1	9730465	9731179	715	-	utr3	CLSTN1	NA	NA	0.839969314571487	1	0.82284065777101	0.998585068916487	-0.0448419607568484	-0.522369718499853	0.407770629280825	0.962013319209294	0.477527757743005
chr1	9744492	9744591	100	-	exon	CLSTN1	NA	NA	0.281060810848118	1	0.304779298143176	0.998585068916487	-0.223573012860686	-0.522369718499853	0.407770629280825	0.962013319209294	0.298796705639168
chr1	10461600	10461699	100	-	utr3	DFFA	0.92836001970492	1	0.856855312111858	1	0.762159433738689	0.998585068916487	0.0433944123720316	0.952926594091285	0.298674685832424	0.912771076216669	-0.909532181719254
chr1	10463062	10467200	4139	-	utr3	DFFA	0.633400693444954	1	0.530794424238877	1	0.488597731010447	0.998585068916487	0.364404918051153	0.952926594091285	0.298674685832424	0.912771076216669	-0.588521676040133
chr1	10472377	10472476	100	-	utr5	DFFA	0.216315574321752	1	0.174069123753526	1	0.35600482603158	0.998585068916487	-0.219753325110978	0.952926594091285	0.298674685832424	0.912771076216669	-1.17267991920226
chr1	10637203	10637353	151	-	utr3	CASZ1	0.851441246209213	1	0.497233325010973	1	0.436682435852528	0.998585068916487	0.82305467264935	-0.436436218303268	0.714808225120651	0.999739905709082	1.25949089095262
chr1	10638352	10638501	150	-	utr3	CASZ1	0.922735807480254	1	0.76604823398974	1	0.731539614458975	0.998585068916487	-0.26208741126325	-0.436436218303268	0.714808225120651	0.999739905709082	0.174348807040018
chr1	10638701	10638801	101	-	utr3	CASZ1	0.526255840431896	1	0.74930489437289	1	0.798647511205957	0.998585068916487	0.0533650816126048	-0.436436218303268	0.714808225120651	0.999739905709082	0.489801299915873
chr1	10639101	10639201	101	-	exon	CASZ1	0.559798950332055	1	0.679344401888112	1	0.537059413339205	0.998585068916487	0.88272103215701	-0.436436218303268	0.714808225120651	0.999739905709082	1.31915725046028
chr1	10639400	10639650	251	-	exon	CASZ1	0.696862381054123	1	0.846479145421006	1	0.763877353943856	0.998585068916487	0.582356602498567	-0.436436218303268	0.714808225120651	0.999739905709082	1.01879282080184
chr1	10639900	10640000	101	-	exon	CASZ1	0.528014102317633	1	0.481426905707553	1	0.291930866143979	0.998585068916487	0.115659057452134	-0.436436218303268	0.714808225120651	0.999739905709082	0.552095275755402
chr1	10653776	10653926	151	-	exon	CASZ1	NA	NA	0.4133451163352	1	0.735271762736839	0.998585068916487	-0.830566317018909	-0.436436218303268	0.714808225120651	0.999739905709082	-0.394130098715641
chr1	10665140	10665439	300	-	exon	CASZ1	NA	NA	0.716814960693793	1	0.756640088051501	0.998585068916487	-0.700424713776179	-0.436436218303268	0.714808225120651	0.999739905709082	-0.263988495472911
chr1	11069666	11070934	1269	-	exon	EXOSC10	NA	NA	0.886783775568983	1	0.922268986609075	0.998585068916487	-0.422609657629379	-0.0364899478672564	0.955327817316578	0.999739905709082	-0.386119709762122
chr1	11788114	11788214	101	-	utr3	MTHFR	0.74963601372308	1	0.934981004247221	1	0.860725031075738	0.998585068916487	-0.27528204934299	0.18615013219798	0.871726263701748	0.999739905709082	-0.46143218154097
chr1	11788613	11788862	250	-	utr3	MTHFR	0.72798465307267	1	0.604242031907152	1	0.659215394297481	0.998585068916487	0.0981455659277618	0.18615013219798	0.871726263701748	0.999739905709082	-0.0880045662702184
chr1	11790207	11790755	549	-	utr3	MTHFR	0.981257160783972	1	0.853672340246984	1	0.692348286460682	0.998585068916487	0.175620579363284	0.18615013219798	0.871726263701748	0.999739905709082	-0.010529552834696
chr1	11802964	11803164	201	-	utr5	MTHFR	0.517110391459152	1	0.706709622507289	1	0.887605879486428	0.998585068916487	-0.410346254790744	0.18615013219798	0.871726263701748	0.999739905709082	-0.596496386988724
chr1	11803463	11803562	100	-	utr5	MTHFR	0.555346438839354	1	0.919443042980192	1	0.841027292872176	0.998585068916487	0.347979458437892	0.18615013219798	0.871726263701748	0.999739905709082	0.161829326239912
chr1	11805575	11805675	101	-	utr5	MTHFR	0.63326305345313	1	0.480912121927935	1	0.522246192054507	0.998585068916487	-0.509455212448952	0.18615013219798	0.871726263701748	0.999739905709082	-0.695605344646932
chr1	11920187	11920287	101	-	utr3	KIAA2013	0.269122830437997	1	0.295715976524275	1	0.362477342254396	0.998585068916487	0.569820496944029	1.18275218438634	0.221977639812689	0.840548887374044	-0.612931687442307
chr1	11922725	11922825	101	-	exon	KIAA2013	0.647275057400932	1	0.917676825671793	1	0.770922496925035	0.998585068916487	0.758867419139732	1.18275218438634	0.221977639812689	0.840548887374044	-0.423884765246604
chr1	11923123	11923272	150	-	exon	KIAA2013	0.671194459913621	1	0.524277864157235	1	0.739740014269061	0.998585068916487	0.381069719764621	1.18275218438634	0.221977639812689	0.840548887374044	-0.801682464621715
chr1	11923421	11925384	1964	-	exon	KIAA2013	0.884774477106633	1	0.670991182022682	1	0.533637069671209	0.998585068916487	0.0707979075926834	1.18275218438634	0.221977639812689	0.840548887374044	-1.11195427679365
chr1	12568159	12568258	100	-	utr3	DHRS3	0.587172240636941	1	0.397283161664627	1	0.373076787225799	0.998585068916487	0.844107249232072	1.60985301091644	0.0345113720147998	0.412127119739555	-0.765745761684368
chr1	15115115	15115215	101	-	exon	TMEM51-AS1	0.128149859566966	1	0.336722719873509	1	0.608434170724508	0.998585068916487	1.41239502915366	1.65566448663076	0.137492355562738	0.731830118971378	-0.243269457477094
chr1	15117114	15118333	1220	-	exon	TMEM51-AS1	0.51724560484184	1	0.87624637712043	1	0.934790873809809	0.998585068916487	1.89441537426017	1.65566448663076	0.137492355562738	0.731830118971378	0.238750887629411
chr1	15492721	15492919	199	-	utr3	CASP9	0.744930103687692	1	0.891279994042689	1	0.850552654192174	0.998585068916487	-0.540166669745379	-1.00080374569282	0.358088719906832	0.946312639887308	0.460637075947436
chr1	15518177	15518326	150	-	utr5	CASP9	0.898150313255574	1	0.967242809993996	1	0.738565201133889	0.998585068916487	-0.995985566319908	-1.00080374569282	0.358088719906832	0.946312639887308	0.00481817937290741
chr1	15807565	15807664	100	-	utr5	UQCRHL	NA	NA	0.915266306058178	1	0.733564409108301	0.998585068916487	0.320537884059491	0.102819598598845	0.874095964304425	0.999739905709082	0.217718285460646
chr1	15834622	15834721	100	-	exon	FLJ37453	0.771752803104461	1	0.707057148689497	1	0.844826018473415	0.998585068916487	-0.104955365163068	1.96310944790632	NA	NA	-2.06806481306939
chr1	15835463	15835809	347	-	exon	FLJ37453	NA	NA	0.583052522480156	1	0.420360244357142	0.998585068916487	0.133158026155321	1.96310944790632	NA	NA	-1.829951421751
chr1	15941969	15942168	200	-	exon	ZBTB17	NA	NA	0.0864654186241229	1	0.158153098088812	0.998585068916487	1.81340009526922	0.221971281739662	0.801937784736117	0.999739905709082	1.59142881352956
chr1	15943651	15943751	101	-	exon	ZBTB17	0.393907558226944	1	0.415226108673748	1	0.68389310982945	0.998585068916487	0.028320424261983	0.221971281739662	0.801937784736117	0.999739905709082	-0.193650857477679
chr1	15944349	15945852	1504	-	exon	ZBTB17	0.898853277639736	1	0.643805380042468	1	0.503867294345001	0.998585068916487	0.164405051316154	0.221971281739662	0.801937784736117	0.999739905709082	-0.0575662304235081
chr1	15946201	15947019	819	-	exon	ZBTB17	0.899661697869058	1	0.716291635526793	1	0.571450616555134	0.998585068916487	0.030141222522531	0.221971281739662	0.801937784736117	0.999739905709082	-0.191830059217131
chr1	16125228	16129440	4213	-	exon	EPHA2	NA	NA	0.200821597015801	1	0.185071360593216	0.998585068916487	-0.119264591101237	-0.989581585276072	0.213473681880743	0.832662395198122	0.870316994174835
chr1	16231800	16232098	299	-	utr3	RSG1	0.815069107249088	1	0.603909523230074	1	0.652775010546081	0.998585068916487	0.0898903726564787	0.779050944915307	0.424073602930879	0.965975256200343	-0.689160572258828
chr1	16478319	16483417	5099	-	exon	CROCCP3	0.922958598532169	1	0.417117098845895	1	0.1866276398833	0.998585068916487	-0.382333533967421	-1.08215833429421	0.358547925714456	0.946599771773665	0.699824800326793
chr1	16484412	16486589	2178	-	exon	CROCCP3	0.943472427359693	1	0.990997880326258	1	0.865432439004797	0.998585068916487	-0.929990318465218	-1.08215833429421	0.358547925714456	0.946599771773665	0.152168015828996
chr1	16490685	16491048	364	-	exon	CROCCP3	0.950144635839138	1	0.959439714518759	1	0.721472988817065	0.998585068916487	-0.930369115306911	-1.08215833429421	0.358547925714456	0.946599771773665	0.151789218987302
chr1	16628483	16628633	151	-	exon	CROCCP2	0.796652027822716	1	0.960696113884218	1	0.865460325701301	0.998585068916487	0.691879892532146	0.491724758130412	NA	NA	0.200155134401733
chr1	16631099	16643033	11935	-	exon	CROCCP2	0.879314559702782	1	0.595285286514845	1	0.495806451833041	0.998585068916487	0.897898653069711	0.491724758130412	NA	NA	0.406173894939298
chr1	18908422	18910379	1958	-	utr3	RP13-279N23.2	0.440675355778171	1	0.728573374379967	1	0.716057981916774	0.998585068916487	-0.632893860190063	1.92592393408532	0.394615671588842	NA	-2.55881779427539
chr1	18911390	18911975	586	-	exon	RP13-279N23.2	0.443382402247254	1	0.40862342471371	1	0.489299006019526	0.998585068916487	-0.536808324142589	1.92592393408532	0.394615671588842	NA	-2.46273225822791
chr1	19087826	19088855	1030	-	exon	UBR4	0.727425610037772	1	0.611623756127849	1	0.771818500990129	0.998585068916487	-0.287109006728381	-0.286393317392716	0.643691277985026	0.999739905709082	-0.00071568933566557
chr1	19094066	19095550	1485	-	exon	UBR4	NA	NA	0.273134563549301	1	0.422862061794861	0.998585068916487	-0.230114751341597	-0.286393317392716	0.643691277985026	0.999739905709082	0.0562785660511185
chr1	19129070	19141696	12627	-	exon	UBR4	0.0497504230394802	1	0.817764695596561	1	0.688397341271129	0.998585068916487	0.0114109453222145	-0.286393317392716	0.643691277985026	0.999739905709082	0.29780426271493
chr1	19148015	19148115	101	-	exon	UBR4	0.549452096967704	1	0.439059858398088	1	0.568073406300326	0.998585068916487	-0.243496600569078	-0.286393317392716	0.643691277985026	0.999739905709082	0.042896716823638
chr1	19219264	19219364	101	-	utr3	EMC1	0.586395941919645	1	0.518284082247438	1	0.731552012910342	0.998585068916487	0.187008101387645	0.546125790174559	0.383824810163754	0.956766406964254	-0.359117688786914
chr1	19682806	19682954	149	-	utr3	TMCO4	NA	NA	0.0581870787920082	1	0.136694667726201	0.998585068916487	0.319882465191226	-0.18381452347502	0.799987739662732	0.999739905709082	0.503696988666246
chr1	19683053	19683152	100	-	exon	TMCO4	0.583600337219498	1	0.264873619993919	1	0.415221801680783	0.998585068916487	0.313026344246942	-0.18381452347502	0.799987739662732	0.999739905709082	0.496840867721962
chr1	20484518	20485283	766	-	exon	CAMK2N1	0.97171959486782	1	0.749700465842257	1	0.240622427550252	0.998585068916487	-0.949735233431726	-0.584569749395473	0.597823395366316	0.999736981029411	-0.365165484036253
chr1	20485825	20486171	347	-	utr5	CAMK2N1	0.148406005962241	1	0.145094648373567	1	0.0602176779220785	0.998585068916487	-2.57517768096785	-0.584569749395473	0.597823395366316	0.999736981029411	-1.99060793157237
chr1	20648550	20648699	150	-	exon	PINK1-AS	0.575074693800229	1	0.917112280584892	1	0.788287823604413	0.998585068916487	-0.0212323032833537	1.1503912943077	0.294428878407603	0.910167110848724	-1.17162359759106
chr1	21217794	21217944	151	-	utr3	ECE1	0.658579567438291	1	0.820877127804906	1	0.918752737603803	0.998585068916487	0.225404761004987	-0.377201272189487	0.552647726266668	0.992123534243701	0.602606033194474
chr1	21218143	21218391	249	-	utr3	ECE1	0.435600991343384	1	0.655410342058085	1	0.762096314071634	0.998585068916487	0.00812591753075774	-0.377201272189487	0.552647726266668	0.992123534243701	0.385327189720244
chr1	21219237	21219386	150	-	utr3	ECE1	0.933437106071245	1	0.80482921306184	1	0.808861980768462	0.998585068916487	-0.159677748627993	-0.377201272189487	0.552647726266668	0.992123534243701	0.217523523561494
chr1	21219735	21220033	299	-	utr3	ECE1	0.93534687415704	1	0.82694109566508	1	0.978387053616012	0.998585068916487	-0.144493500268388	-0.377201272189487	0.552647726266668	0.992123534243701	0.232707771921098
chr1	21596959	21597058	100	-	utr3	RAP1GAP	0.580502687376338	1	0.293628189652577	1	0.227274286888156	0.998585068916487	1.19988089942121	1.22518082823976	0.111401082713468	0.674813501556037	-0.0252999288185483
chr1	21599502	21602822	3321	-	exon	RAP1GAP	0.793393428727908	1	0.569580087606211	1	0.293108189724313	0.998585068916487	0.486013404314181	1.22518082823976	0.111401082713468	0.674813501556037	-0.739167423925579
chr1	21822345	21822545	201	-	utr3	HSPG2	0.175839429307107	1	0.881937927539162	1	0.7821991007013	0.998585068916487	0.65558473420877	-1.7384347318751	0.0497720007560474	0.488721401222188	2.39401946608387
chr1	21823044	21823144	101	-	utr3	HSPG2	0.918554819402827	1	0.869822387283767	1	0.846875987907507	0.998585068916487	-0.134240222969696	-1.7384347318751	0.0497720007560474	0.488721401222188	1.60419450890541
chr1	21823394	21823721	328	-	exon	HSPG2	0.0417204480124149	1	0.305429139093261	1	0.20587555260044	0.998585068916487	-0.933768612992551	-1.7384347318751	0.0497720007560474	0.488721401222188	0.804666118882553
chr1	21884774	21885018	245	-	exon	HSPG2	0.137494483508009	1	0.987987761888001	1	0.571538712259544	0.998585068916487	-0.523784605222323	-1.7384347318751	0.0497720007560474	0.488721401222188	1.21465012665278
chr1	21887242	21887427	186	-	exon	HSPG2	0.0151226580925588	1	0.29636395114248	1	0.379608559725471	0.998585068916487	-0.489207768544293	-1.7384347318751	0.0497720007560474	0.488721401222188	1.24922696333081
chr1	22120239	22120339	101	-	exon	WNT4	0.708548696738768	1	0.765237034591029	1	0.63994857780308	0.998585068916487	-0.261021951412713	-1.09837879407707	0.319328063636999	0.928845512945809	0.837356842664359
chr1	23088702	23090473	1772	-	utr3	LUZP1	0.588438809149307	1	0.997139382707938	1	0.8762062462555	0.998585068916487	0.0042000324488758	-0.629859557894622	0.309131999783285	0.920593090142156	0.634059590343498
chr1	23091262	23091412	151	-	exon	LUZP1	0.235301628917826	1	0.446220622977266	1	0.738211228289317	0.998585068916487	-0.179678710194157	-0.629859557894622	0.309131999783285	0.920593090142156	0.450180847700466
chr1	23092606	23092955	350	-	exon	LUZP1	0.625502871226743	1	0.965826381117011	1	0.976390083002935	0.998585068916487	-0.0634316895445547	-0.629859557894622	0.309131999783285	0.920593090142156	0.566427868350067
chr1	23310580	23310830	251	-	exon	HNRNPR	0.0315149738114088	1	0.853101246444996	1	0.994789472263237	0.998585068916487	0.110493455707441	-0.238101417587208	0.732487019099846	0.999739905709082	0.348594873294649
chr1	23362292	23362392	101	-	exon	ZNF436	0.271818218008446	1	0.494993989341998	1	0.828007800939737	0.998585068916487	-0.125236232255085	-0.828655772582648	0.273920129354824	0.894045905343178	0.703419540327563
chr1	23408710	23417331	8622	-	exon	TCEA3	0.281887569123284	1	0.125593976731474	1	0.0859673824432334	0.998585068916487	-0.375247118363997	0.222565971587678	0.846609574732274	0.999739905709082	-0.597813089951675
chr1	23795848	23796046	199	-	utr3	GALE	0.811070971538995	1	0.787760840343288	1	0.723644693596636	0.998585068916487	1.73138895743931	1.16198745420952	0.141258496087588	0.738529946831817	0.569401503229786
chr1	23801984	23802282	299	-	utr3	HMGCL	0.532897106468007	1	0.412713326123788	1	0.430086796014018	0.998585068916487	0.838648179525868	0.89353250527881	0.373066974106042	0.951069643111307	-0.0548843257529421
chr1	24157041	24157786	746	-	utr3	IFNLR1	NA	NA	0.047734632194261	1	0.0770745993692117	0.998585068916487	0.727258229960252	-0.0810016867868488	0.930991299968218	0.999739905709082	0.808259916747101
chr1	24358193	24358542	350	-	utr3	STPG1	0.103442012275067	1	0.156705332914732	1	0.287150106534243	0.998585068916487	0.315869466737318	1.65933957489627	0.112963047458163	0.676858698030096	-1.34347010815895
chr1	24901747	24901896	150	-	utr3	RUNX3	0.421150585909548	1	0.25711370717848	1	0.491152226337479	0.998585068916487	0.421788404266676	1.7784529778092	0.0975149925416513	0.640355245470119	-1.35666457354252
chr1	24902045	24902145	101	-	utr3	RUNX3	0.174040802566344	1	0.253281495061766	1	0.201497278244065	0.998585068916487	1.09848699461251	1.7784529778092	0.0975149925416513	0.640355245470119	-0.679965983196685
chr1	24902642	24907333	4692	-	exon	RUNX3	0.758183327688781	1	0.921921152652287	1	0.761040896174584	0.998585068916487	0.0942819807515833	1.7784529778092	0.0975149925416513	0.640355245470119	-1.68417099705761
chr1	24919254	24928744	9491	-	exon	MIR6731	0.682817476343529	1	0.826366169827857	1	0.741317066334091	0.998585068916487	2.00594940239462	0.0478725236737803	0.987796165336181	NA	1.95807687872084
chr1	25246978	25247356	379	-	utr5	RSRP1	0.578983830026229	1	0.720356111356533	1	0.814909858321112	0.998585068916487	-0.176334087372501	0.00995961761272301	0.992713241325902	0.999739905709082	-0.186293704985224
chr1	25903727	25904677	951	-	utr5	STMN1	0.44758244348521	1	0.401238748392084	1	0.391112051590941	0.998585068916487	-0.515388940664273	0.716057159622647	0.274730929376768	0.894781365833185	-1.23144610028692
chr1	25961560	25961808	249	-	utr3	PAFAH2	0.910867936276569	1	0.64932569901459	1	0.851836008820407	0.998585068916487	0.819289258351242	1.55195714955164	0.150353567373711	0.749219414678343	-0.732667891200401
chr1	26282566	26284269	1704	-	exon	UBXN11	0.770354957848448	1	0.564327137175726	1	0.672944906555574	0.998585068916487	0.886473466764144	1.02133135948537	0.306658893812611	0.917739441331944	-0.134857892721228
chr1	26285092	26285240	149	-	exon	UBXN11	0.939192436023385	1	0.747991345629809	1	0.689297558916006	0.998585068916487	0.40930816387778	1.02133135948537	0.306658893812611	0.917739441331944	-0.612023195607591
chr1	26286016	26297436	11421	-	utr5	UBXN11	NA	NA	0.892441989764862	1	0.964853461579982	0.998585068916487	0.18635308419476	1.02133135948537	0.306658893812611	0.917739441331944	-0.834978275290612
chr1	26879468	26884227	4760	-	utr3	GPN2	0.354305087291867	1	0.542151616239154	1	0.514290701088631	0.998585068916487	0.0443082936585773	0.18561090075793	0.786800629210655	0.999739905709082	-0.141302607099353
chr1	26889749	26889849	101	-	exon	GPN2	0.716159345031103	1	0.833839626903083	1	0.855922196502709	0.998585068916487	0.53163689457237	0.18561090075793	0.786800629210655	0.999739905709082	0.34602599381444
chr1	26890587	26890686	100	-	utr3	GPATCH3	0.576140823156373	1	0.431266138430978	1	0.584996747625666	0.998585068916487	1.23207616907003	1.48438215666142	0.186089548505874	0.806740578942008	-0.252305987591388
chr1	27005464	27005562	99	-	utr3	FAM46B	0.996694324640761	1	0.779176733813709	1	0.879720148963554	0.998585068916487	0.860564265165662	1.717276282211	0.0992152401975108	0.644104000791352	-0.856712017045336
chr1	27005710	27005957	248	-	utr3	FAM46B	0.695003461151226	1	0.463510104223934	1	0.723455031012481	0.998585068916487	1.30429516840534	1.717276282211	0.0992152401975108	0.644104000791352	-0.41298111380566
chr1	27006401	27006845	445	-	exon	FAM46B	0.904282261297359	1	0.592974559217696	1	0.70102774665401	0.998585068916487	0.17264766291863	1.717276282211	0.0992152401975108	0.644104000791352	-1.54462861929237
chr1	27100258	27100557	300	-	utr3	SLC9A1	0.699907008405652	1	0.954327553720345	1	0.70210795260957	0.998585068916487	0.0244093349193056	0.708666142067602	0.483110651650061	0.981828631071737	-0.684256807148297
chr1	27102052	27102405	354	-	exon	SLC9A1	0.354714058314397	1	0.362862864448177	1	0.722986516298829	0.998585068916487	-0.11014508159006	0.708666142067602	0.483110651650061	0.981828631071737	-0.818811223657662
chr1	27547522	27548019	498	-	exon	AHDC1	0.626262774688291	1	0.833045011747067	1	0.868424198378608	0.998585068916487	-0.320598751353701	-0.705619395921147	NA	NA	0.385020644567446
chr1	27548218	27548615	398	-	exon	AHDC1	0.369161527537463	1	0.62252900740761	1	0.856680741510058	0.998585068916487	-0.505135654473822	-0.705619395921147	NA	NA	0.200483741447325
chr1	27548715	27548913	199	-	exon	AHDC1	0.861469645590341	1	0.948108117175607	1	0.849654628002519	0.998585068916487	-0.860504288374739	-0.705619395921147	NA	NA	-0.154884892453592
chr1	27549261	27549410	150	-	exon	AHDC1	0.00606577964345302	1	0.195608829888889	1	0.295751143609669	0.998585068916487	-0.453026137449888	-0.705619395921147	NA	NA	0.252593258471259
chr1	27549510	27550106	597	-	exon	AHDC1	0.536669909353041	1	0.745148247813774	1	0.78503819388753	0.998585068916487	-0.334386354818226	-0.705619395921147	NA	NA	0.371233041102921
chr1	27550205	27551547	1343	-	exon	AHDC1	0.8119038148581	1	0.980648702114721	1	0.976727537570943	0.998585068916487	-0.585614459017758	-0.705619395921147	NA	NA	0.120004936903389
chr1	27551696	27551845	150	-	exon	AHDC1	0.138046312066942	1	0.377692225713807	1	0.645995592404347	0.998585068916487	-0.14059226882071	-0.705619395921147	NA	NA	0.565027127100437
chr1	27558371	27558471	101	-	utr5	AHDC1	0.36684082281744	1	0.628454190657587	1	0.846095537499643	0.998585068916487	0.0426775777814949	-0.705619395921147	NA	NA	0.748296973702642
chr1	27558745	27603506	44762	-	utr5	AHDC1	0.527271839384994	1	0.845582099866862	1	0.736589109364741	0.998585068916487	-0.47764232621114	-0.705619395921147	NA	NA	0.227977069710007
chr1	28201323	28203799	2477	-	exon	DNAJC8	0.95652337224334	1	0.669783582569329	1	0.852995182524444	0.998585068916487	0.234420479919276	-0.0078573032622115	0.991921909980125	0.999739905709082	0.242277783181487
chr1	28232925	28233025	101	-	utr5	DNAJC8	0.544391024521519	1	0.777788857148296	1	0.831763922829905	0.998585068916487	-0.253669618021827	-0.0078573032622115	0.991921909980125	0.999739905709082	-0.245812314759615
chr1	29148392	29149192	801	-	utr3	SRSF4	0.406366768237522	1	0.702255764935193	1	0.7643595502876	0.998585068916487	-0.0527687290471727	0.0376823747217672	0.959739908900223	0.999739905709082	-0.0904511037689399
chr1	29193469	29193568	100	-	utr3	MECR	0.711952940983773	1	0.846118670061845	1	0.959026213905769	0.998585068916487	0.049397791916244	0.974244468603966	0.330941720508869	0.935113948838057	-0.924846676687722
chr1	29193915	29194015	101	-	utr3	MECR	0.511761057378603	1	0.241961264789957	1	0.318746164948549	0.998585068916487	1.09460381912873	0.974244468603966	0.330941720508869	0.935113948838057	0.120359350524765
chr1	29203225	29216051	12827	-	exon	MECR	0.364682218534955	1	0.362542157964582	1	0.367588618818948	0.998585068916487	0.0479703590334836	0.974244468603966	0.330941720508869	0.935113948838057	-0.926274109570483
chr1	30718985	30721633	2649	-	exon	MATN1	0.77643484035427	1	0.99029989408382	1	0.788615654790474	0.998585068916487	-0.630387093723644	-0.884561511759922	0.461813641014874	0.976847044428821	0.254174418036278
chr1	30870114	30870363	250	-	utr3	SDC3	0.707848970870966	1	0.937160857341916	1	0.818525425975783	0.998585068916487	0.339587809719029	-0.595046070407298	0.341147821364585	0.94209802338171	0.934633880126327
chr1	30870711	30870960	250	-	utr3	SDC3	0.874337204408266	1	0.791060748981348	1	0.925878559921641	0.998585068916487	-0.416956290278203	-0.595046070407298	0.341147821364585	0.94209802338171	0.178089780129094
chr1	30872801	30873299	499	-	utr3	SDC3	NA	NA	0.488123351739355	1	0.460527557312535	0.998585068916487	-0.102167062812555	-0.595046070407298	0.341147821364585	0.94209802338171	0.492879007594742
chr1	30874317	30876678	2362	-	exon	SDC3	NA	NA	0.595012380301952	1	0.377715900779057	0.998585068916487	-0.430347200302499	-0.595046070407298	0.341147821364585	0.94209802338171	0.164698870104799
chr1	30876877	30877026	150	-	exon	SDC3	0.923304268911763	1	0.986768194502751	1	0.817053925404928	0.998585068916487	-0.986585227152097	-0.595046070407298	0.341147821364585	0.94209802338171	-0.391539156744799
chr1	31727216	31727316	101	-	utr3	ADGRB2	0.858569338731937	1	0.705902403928761	1	0.73229260434164	0.998585068916487	1.05368193338096	-0.273706441241959	0.83067884350178	0.999739905709082	1.32738837462292
chr1	32216393	32216541	149	-	utr3	TMEM234	NA	NA	0.097208765794682	1	0.209317599218028	0.998585068916487	0.548983121799991	-0.169771670329484	0.807155440709435	0.999739905709082	0.718754792129475
chr1	32334631	32334831	201	-	exon	MARCKSL1	NA	NA	0.443461904723076	1	0.322869525286595	0.998585068916487	1.56095654179031	1.2367363464127	0.0941530324477277	0.630411191748097	0.324220195377608
chr1	32363629	32363729	101	-	exon	FAM229A	0.598969260454433	1	0.853144342722947	1	0.859244897578378	0.998585068916487	-0.239681223113815	-0.579321324418281	0.652772043101559	0.999739905709082	0.339640101304467
chr1	32376347	32376546	200	-	utr3	BSDC1	0.725336126133111	1	0.492772430611344	1	0.704908148047323	0.998585068916487	-0.275648151116173	-0.0705297265013008	0.924458123471509	0.999739905709082	-0.205118424614872
chr1	32780219	32780318	100	-	exon	YARS	0.315211546712578	1	0.276198037069037	1	0.274212723508733	0.998585068916487	0.00891239686973719	0.818596738241065	0.220767212101506	0.839346171277629	-0.809684341371327
chr1	32863364	32863463	100	-	utr3	FNDC5	0.414830977582866	1	0.723304208844233	1	0.80356853012711	0.998585068916487	-0.78471014577681	-1.57420907599772	0.186613975939457	0.807338197522551	0.789498930220914
chr1	32936790	32937183	394	-	utr3	RNF19B	0.391168102304559	1	0.371928249733479	1	0.686218166625909	0.998585068916487	-0.246436218989912	0.215930434087971	0.764843407564244	0.999739905709082	-0.462366653077883
chr1	33008139	33008488	350	-	utr3	AK2	0.885393093100198	1	0.622318285590142	1	0.889480118507397	0.998585068916487	0.777255148795626	0.475700291224321	0.434273537073684	0.967935276335927	0.301554857571305
chr1	33324715	33324963	249	-	utr3	PHC2	0.836700447082674	1	0.902289671518466	1	0.997957936612696	0.99889284995391	0.152409938697626	0.0588198371478863	0.920051276487076	0.999739905709082	0.09359010154974
chr1	34855416	34855516	101	-	utr3	SMIM12	0.391979209089431	1	0.30821015817127	1	0.536878213417137	0.998585068916487	0.223035577051136	0.819021263823005	0.208417695061411	0.825465595893941	-0.595985686771869
chr1	34855665	34855865	201	-	utr3	SMIM12	NA	NA	0.868777614739434	1	0.961855075895696	0.998585068916487	0.0182285664635292	0.819021263823005	0.208417695061411	0.825465595893941	-0.800792697359476
chr1	35433839	35433939	101	-	utr3	KIAA0319L	0.958135571815239	1	0.593577988533765	1	0.568884082459798	0.998585068916487	1.77577538824149	1.42062464925966	NA	NA	0.355150738981839
chr1	35435508	35438552	3045	-	exon	KIAA0319L	0.598108390901746	1	0.426536000069966	1	0.383564387130792	0.998585068916487	0.194918272411223	1.42062464925966	NA	NA	-1.22570637684843
chr1	35448195	35448295	101	-	exon	KIAA0319L	0.842225227651299	1	0.625375415820108	1	0.697539180867048	0.998585068916487	0.338384021887268	1.42062464925966	NA	NA	-1.08224062737239
chr1	35506754	35507103	350	-	exon	KIAA0319L	0.671395926528934	1	0.559647970791276	1	0.382755322376759	0.998585068916487	0.181336208188258	1.42062464925966	NA	NA	-1.2392884410714
chr1	35715863	35716161	299	-	exon	C1orf216	NA	NA	0.0444903054493935	1	0.18724803160706	0.998585068916487	-0.598953286642089	-0.156183109990268	0.812839608369554	0.999739905709082	-0.442770176651822
chr1	36097074	36097272	199	-	utr3	COL8A2	0.639054038330435	1	0.58329934378047	1	0.957085309062536	0.998585068916487	0.464802613761184	1.78209171713318	0.152867971850387	0.754185988043297	-1.31728910337199
chr1	36137116	36137265	150	-	utr3	TRAPPC3	0.506856687962021	1	0.369802270530077	1	0.516735585004364	0.998585068916487	0.0487929504101048	0.835176808966113	0.351513394972308	0.94399211940227	-0.786383858556008
chr1	36322079	36322273	195	-	utr3	EVA1B	0.922774684626344	1	0.778430654371401	1	0.778785965588438	0.998585068916487	0.0743121166510433	-0.225484380012101	0.866763568774843	0.999739905709082	0.299796496663144
chr1	36393830	36394079	250	-	exon	LSM10	0.716373305864688	1	0.502652489400408	1	0.545876028914422	0.998585068916487	0.0663935489587553	0.608241916729319	0.50792890338165	0.98443617220297	-0.541848367770564
chr1	37540582	37540732	151	-	exon	SNIP1	0.73761363964625	1	0.808560555659026	1	0.764941602351377	0.998585068916487	0.0158960049985478	-0.468115718943469	0.4622117037092	0.976847044428821	0.484011723942017
chr1	37815348	37815497	150	-	exon	MTF1	0.336425417463738	1	0.284237976050996	1	0.535231516304645	0.998585068916487	0.0773688960104792	0.587783111584417	0.360736749395942	0.947662067762955	-0.510414215573938
chr1	37857502	37857702	201	-	utr5	MTF1	0.788700110532267	1	0.663446020298454	1	0.383337852050307	0.998585068916487	-0.31837351322955	0.587783111584417	0.360736749395942	0.947662067762955	-0.906156624813967
chr1	37946252	37947007	756	-	utr5	INPP5B	0.3119411699835	1	0.566689256396413	1	0.80745159439574	0.998585068916487	-0.46580272229352	-0.716517689567994	0.243300934436315	0.865005572085396	0.250714967274475
chr1	39763743	39764673	931	-	exon	BMP8B	0.754787442157177	1	0.45383531425755	1	0.828041430501973	0.998585068916487	0.14385401931222	0.261055126899425	0.819902827418874	0.999739905709082	-0.117201107587206
chr1	39895972	39896071	100	-	utr3	MYCL	0.909980367376932	1	0.682824085007063	1	0.862675113783672	0.998585068916487	1.01221483290918	1.97488200974063	0.116356504309298	0.683431449882514	-0.962667176831452
chr1	39896915	39897064	150	-	utr3	MYCL	0.871892441394154	1	0.636959434579865	1	0.782310090902538	0.998585068916487	0.758656155101492	1.97488200974063	0.116356504309298	0.683431449882514	-1.21622585463914
chr1	39897659	39897758	100	-	exon	MYCL	1	1	0.663745630263231	1	0.901709736868755	0.998585068916487	1.20213830389019	1.97488200974063	0.116356504309298	0.683431449882514	-0.772743705850441
chr1	40257619	40257868	250	-	exon	RP1-39G22.7	0.322030149620852	1	0.649861699161128	1	0.810327567611047	0.998585068916487	0.0108200834869407	-1.10345082984455	0.393812611866606	0.959506284103475	1.11427091333149
chr1	40300932	40302636	1705	-	utr3	COL9A2	0.547032255058943	1	0.394467859338646	1	0.283613905591987	0.998585068916487	0.736955189672274	1.33395158901661	0.210703090061695	0.828845836443902	-0.596996399344336
chr1	40303155	40304948	1794	-	exon	COL9A2	0.756486766706532	1	0.386814698981997	1	0.271641381921662	0.998585068916487	0.69207734701035	1.33395158901661	0.210703090061695	0.828845836443902	-0.64187424200626
chr1	40305764	40309973	4210	-	exon	COL9A2	0.238041885982757	1	0.218980220426105	1	0.213687143563829	0.998585068916487	0.245209120889967	1.33395158901661	0.210703090061695	0.828845836443902	-1.08874246812664
chr1	40310289	40311667	1379	-	exon	COL9A2	0.163109408093305	1	0.263673011150713	1	0.207946389263961	0.998585068916487	0.333702949992163	1.33395158901661	0.210703090061695	0.828845836443902	-1.00024863902445
chr1	40861197	40861441	245	-	utr3	CITED4	0.194576640570297	1	0.417276914297331	1	0.525745891195502	0.998585068916487	0.393874881533374	1.31802578708532	0.1608384867267	0.767965182079578	-0.924150905551944
chr1	41510406	41510904	499	-	utr3	HIVEP3	0.727162921969217	1	0.823879917831452	1	0.591702729576161	0.998585068916487	1.3861060751148	0.134289495071561	0.892008986709237	0.999739905709082	1.25181658004324
chr1	41513252	41513351	100	-	exon	HIVEP3	0.776987001972741	1	0.709362998671423	1	0.761637995040584	0.998585068916487	0.315466921124918	0.134289495071561	0.892008986709237	0.999739905709082	0.181177426053356
chr1	41513451	41518451	5001	-	exon	HIVEP3	0.0445715597283478	1	0.277153023299545	1	0.697717023855957	0.998585068916487	0.341945798548795	0.134289495071561	0.892008986709237	0.999739905709082	0.207656303477233
chr1	41581822	41582171	350	-	exon	HIVEP3	0.985158735605228	1	0.686132559837386	1	0.328654136085068	0.998585068916487	-0.0685267592064233	0.134289495071561	0.892008986709237	0.999739905709082	-0.202816254277985
chr1	41582570	41582670	101	-	exon	HIVEP3	0.973017251977483	1	0.669411715084454	1	0.477071391726078	0.998585068916487	0.2283866707531	0.134289495071561	0.892008986709237	0.999739905709082	0.0940971756815382
chr1	41583817	41584017	201	-	exon	HIVEP3	0.75607454487203	1	0.577935831274811	1	0.724592577809422	0.998585068916487	0.833402197760462	0.134289495071561	0.892008986709237	0.999739905709082	0.6991127026889
chr1	41848353	41848928	576	-	exon	HIVEP3	0.535594651527449	1	0.846158695157502	1	0.68742456083767	0.998585068916487	0.203647844292349	0.134289495071561	0.892008986709237	0.999739905709082	0.0693583492207875
chr1	42746484	42746832	349	-	utr3	P3H1	0.899053210410348	1	0.758685355496061	1	0.797912519971239	0.998585068916487	0.621410388836051	0.375166222080605	0.575535456590974	0.996249432419426	0.246244166755446
chr1	42807342	42813444	6103	-	utr3	SVBP	0.962653092959533	1	0.812396186413304	1	0.665597295136382	0.998585068916487	-0.275170289905888	-0.226695111291978	0.84298160094843	0.999739905709082	-0.0484751786139095
chr1	43363741	43363839	99	-	utr3	ELOVL1	0.671298258694683	1	0.632026326047067	1	0.757825304278319	0.998585068916487	-0.0117707742174962	0.513040468098114	0.403060251476884	0.961707798782293	-0.52481124231561
chr1	43365369	43366348	980	-	utr5	ELOVL1	0.64073026988539	1	0.387529479679233	1	0.516997507040013	0.998585068916487	0.323891746890888	0.513040468098114	0.403060251476884	0.961707798782293	-0.189148721207227
chr1	43452246	43452445	200	-	exon	HYI	0.822220908796141	1	0.627291995140971	1	0.661612063710148	0.998585068916487	-0.323829632085946	0.138119548937317	0.900424780307868	0.999739905709082	-0.461949181023262
chr1	43704565	43704664	100	-	exon	KDM4A-AS1	0.498985757973454	1	0.531010621078423	1	0.580608160362647	0.998585068916487	-0.240787448412698	1.06367546802475	0.407005611798645	0.962013319209294	-1.30446291643745
chr1	45004063	45004697	635	-	exon	HECTD3	0.550047549879347	1	0.537198273254039	1	0.707859838105891	0.998585068916487	-0.040832920775933	0.388245976531107	0.58869445147762	0.997604155551195	-0.42907889730704
chr1	45334446	45338219	3774	-	utr5	MUTYH	0.792434964619356	1	0.796110604929664	1	0.417976148395208	0.998585068916487	0.624494139743846	0.0616305409492394	0.951969325010905	0.999739905709082	0.562863598794606
chr1	46219855	46220155	301	-	utr5	POMGNT1	0.919252309110993	1	0.951938889088219	1	0.98965884069806	0.998585068916487	-0.152825583740063	0.439906219106359	0.447618134449496	0.973354141314356	-0.592731802846422
chr1	46285598	46285896	299	-	exon	LRRC41	NA	NA	0.47125114905823	1	0.455826596949242	0.998585068916487	0.370630020220479	0.317970492659848	0.631993354029141	0.999739905709082	0.0526595275606301
chr1	46609455	46609654	200	-	utr3	MOB3C	0.449377384888318	1	0.773756169534371	1	0.984660785925188	0.998585068916487	-0.261060110408802	-0.269143265008962	0.799399976139154	0.999739905709082	0.00808315460016007
chr1	46613316	46613415	100	-	utr5	MOB3C	0.137424721455239	1	0.450516194816379	1	0.689522672128363	0.998585068916487	-0.61197922227072	-0.269143265008962	0.799399976139154	0.999739905709082	-0.342835957261758
chr1	48758960	48759308	349	-	exon	BEND5	0.831639586334257	1	0.58387250724551	1	0.926575758952352	0.998585068916487	0.0242041332661674	-0.17982719456614	0.862001543516116	0.999739905709082	0.204031327832307
chr1	50475563	50491726	16164	-	exon	FAF1	0.652621935258212	1	0.62740738902386	1	0.757756531779972	0.998585068916487	-0.00876083051110073	0.665245103509586	0.506030621739375	0.98442332069747	-0.674005934020687
chr1	51356759	51361183	4425	-	exon	EPS15	0.707458816749016	1	0.859794390978017	1	0.774559333873964	0.998585068916487	0.023115305551796	-0.1710658177582	0.860181334748673	0.999739905709082	0.194181123309996
chr1	51878337	51878487	151	-	exon	NRDC	0.899394371446663	1	0.575778822610502	1	0.564860611543529	0.998585068916487	0.232409607759781	0.401038686002051	0.531404639786052	0.991097069022136	-0.16862907824227
chr1	52032397	52032543	147	-	utr3	KTI12	NA	NA	0.0311137708769299	1	0.00559830512065299	0.998585068916487	0.317277255683578	-1.74184609254563	0.105266649840496	0.658548776934211	2.05912334822921
chr1	52033180	52033327	148	-	exon	KTI12	0.195620792879516	1	0.5400199556101	1	0.945963852484192	0.998585068916487	-0.0490699207303716	-1.74184609254563	0.105266649840496	0.658548776934211	1.69277617181526
chr1	52353559	52354376	818	-	exon	CC2D1B	0.540877657030005	1	0.352311426000498	1	0.452609171181073	0.998585068916487	0.610835835881421	0.491265472351872	0.531760857176936	0.991097069022136	0.119570363529549
chr1	52359324	52360425	1102	-	exon	CC2D1B	0.78354377675356	1	0.971901401062818	1	0.721740762453104	0.998585068916487	0.0306590239307638	0.491265472351872	0.531760857176936	0.991097069022136	-0.460606448421109
chr1	52360925	52364559	3635	-	exon	CC2D1B	0.143414923227467	1	0.607723936625007	1	0.954629037200714	0.998585068916487	-0.0872626012091263	0.491265472351872	0.531760857176936	0.991097069022136	-0.578528073560999
chr1	52896459	52896608	150	-	utr3	ECHDC2	0.852878877945657	1	0.732848064996094	1	0.596116736850859	0.998585068916487	-0.532160641924473	-0.668809749517855	0.468209987266913	0.978015550378918	0.136649107593382
chr1	52904699	52904848	150	-	utr3	ECHDC2	0.997032036031413	1	0.947653310892326	1	0.711828094706098	0.998585068916487	-1.42304895761621	-0.668809749517855	0.468209987266913	0.978015550378918	-0.754239208098359
chr1	52905546	52905646	101	-	exon	ECHDC2	0.753669009509755	1	0.824951571108058	1	0.756138416127477	0.998585068916487	-0.749707800572969	-0.668809749517855	0.468209987266913	0.978015550378918	-0.0808980510551139
chr1	53087625	53087824	200	-	utr3	SLC1A7	0.0297268912630161	1	0.0192210251313339	1	0.0765888611719222	0.998585068916487	-2.12529296837854	-5.45796220293154	0.000150585234636379	0.0283950319053856	3.332669234553
chr1	53087973	53088221	249	-	utr3	SLC1A7	0.0506129038519396	1	0.111330688283903	1	0.233314353795664	0.998585068916487	-2.23549128670701	-5.45796220293154	0.000150585234636379	0.0283950319053856	3.22247091622453
chr1	53220268	53220368	101	-	exon	C1orf123	0.421957618964585	1	0.437033587562333	1	0.862774337894673	0.998585068916487	-0.478186448821438	-0.757866894234367	0.266726219700924	0.889714421239575	0.27968044541293
chr1	54053104	54053404	301	-	utr5	TMEM59	0.531869233236046	1	0.735700770576275	1	0.965392865232681	0.998585068916487	-0.110730555672083	-0.46455826931766	0.54131186323592	0.991375859266426	0.353827713645577
chr1	54226079	54226378	300	-	utr3	SSBP3	0.121905931033507	1	0.883767628627148	1	0.950788373883497	0.998585068916487	-0.34632532025233	0.254006125386824	0.769844371929353	0.999739905709082	-0.600331445639154
chr1	54852082	54852282	201	-	utr3	DHCR24	0.180348535557534	1	0.120169801437425	1	0.0308291086952363	0.998585068916487	0.234203587378828	0.90207616426596	0.337239461614817	0.940357580884284	-0.667872576887132
chr1	55068753	55069052	300	-	utr3	USP24	0.898448643337107	1	0.897246830620764	1	0.96093245089923	0.998585068916487	-0.0580980008449664	-0.176249754811328	0.792573365328887	0.999739905709082	0.118151753966362
chr1	56579177	56579326	150	-	utr5	PLPP3	0.10047618508063	1	0.337534997332896	1	0.536475708265742	0.998585068916487	-0.147550776857647	-1.19566439470148	0.0702699594190454	0.557912458789854	1.04811361784384
chr1	58781785	58782433	649	-	utr3	JUN	0.0347645551471921	1	0.783878003102202	1	0.725541441762273	0.998585068916487	-0.294954419746111	-0.97020196111076	0.124814503284099	0.704355514205635	0.67524754136465
chr1	58782682	58782931	250	-	exon	JUN	0.36094291942992	1	0.953380571287244	1	0.946529764079818	0.998585068916487	-1.10014811548532	-0.97020196111076	0.124814503284099	0.704355514205635	-0.129946154374558
chr1	58783131	58784028	898	-	utr5	JUN	0.12314755263679	1	0.844914122024424	1	0.744658390161998	0.998585068916487	-0.714200758154228	-0.97020196111076	0.124814503284099	0.704355514205635	0.256001202956532
chr1	67430066	67430365	300	-	utr5	SERBP1	0.407459013265241	1	0.249882064713253	1	0.435087809255959	0.998585068916487	-0.0792692373925179	0.111476305519032	0.845070342136933	0.999739905709082	-0.19074554291155
chr1	68126070	68126318	249	-	utr3	WLS	0.887492944433107	1	0.75719515207554	1	0.983578550986676	0.998585068916487	-0.409333079924779	-0.558276844930235	0.432779243774894	0.967841024305519	0.148943765005456
chr1	68232335	68232484	150	-	utr5	WLS	0.714192026359536	1	0.518021637419774	1	0.927923222270109	0.998585068916487	-0.0591608012067095	-0.558276844930235	0.432779243774894	0.967841024305519	0.499116043723526
chr1	70354185	70354384	200	-	exon	ANKRD13C	0.416120033269499	1	0.436036404459289	1	0.410348505885708	0.998585068916487	-0.318064157129488	0.0119814512291554	0.987505890875605	0.999739905709082	-0.330045608358643
chr1	70354534	70354684	151	-	utr5	ANKRD13C	0.743794628640808	1	0.940642813162741	1	0.824828212881488	0.998585068916487	-0.264902885315385	0.0119814512291554	0.987505890875605	0.999739905709082	-0.27688433654454
chr1	72282385	72282634	250	-	utr5	NEGR1	NA	NA	0.779436202480856	1	0.474003757758162	0.998585068916487	-1.03804568872081	-2.29213768861732	0.118323687742047	0.689978813916031	1.25409199989651
chr1	74571663	74572161	499	-	exon	ERICH3	0.299251438994339	1	0.204364504253027	1	0.0307976729944963	0.998585068916487	0.924476051813892	0.99943044333222	0.404679519633674	0.962013319209294	-0.0749543915183276
chr1	74572461	74572561	101	-	exon	ERICH3	0.459696486153364	1	0.339319659321454	1	0.155346311539101	0.998585068916487	1.31550820624199	0.99943044333222	0.404679519633674	0.962013319209294	0.316077762909766
chr1	74572660	74573059	400	-	exon	ERICH3	0.469737717448059	1	0.288764383455013	1	0.0812219448907266	0.998585068916487	1.04453347264555	0.99943044333222	0.404679519633674	0.962013319209294	0.0451030293133288
chr1	74589611	74589811	201	-	utr3	ERICH3	0.40838696134075	1	0.253634449579482	1	0.114620640783139	0.998585068916487	1.10035760944865	0.99943044333222	0.404679519633674	0.962013319209294	0.100927166116434
chr1	74606742	74606842	101	-	exon	ERICH3	0.738241102409777	1	0.607185406690575	1	0.463808915284147	0.998585068916487	0.750667549422039	0.99943044333222	0.404679519633674	0.962013319209294	-0.248762893910181
chr1	77888643	77888742	100	-	exon	NEXN-AS1	0.000508154494836943	1	0.00151210616969642	1	0.0218080199397526	0.998585068916487	-0.866401483386347	-1.74885314004309	NA	NA	0.882451656656744
chr1	77889041	77889141	101	-	exon	NEXN-AS1	0.0636867520879788	1	0.0946075184884612	1	0.325717825209465	0.998585068916487	-1.05329633283092	-1.74885314004309	NA	NA	0.695556807212168
chr1	86386429	86386529	101	-	utr3	ODF2L	0.596610310750119	1	0.455842759980733	1	0.439923699618733	0.998585068916487	0.514888295575221	0.482598701537473	0.477647215583805	0.9809346795221	0.0322895940377477
chr1	89197293	89198882	1590	-	utr5	GBP4	0.977175330034566	1	0.825507032982146	1	0.339090970384471	0.998585068916487	-0.173898786573647	0.723288284073743	0.361916406467062	0.947939860993013	-0.89718707064739
chr1	89262302	89262402	101	-	exon	GBP5	0.098270728492622	1	0.08573839847897	1	0.13187655029755	0.998585068916487	0.655158398169743	2.57132405818443	0.0203729626834076	0.32381678597685	-1.91616566001468
chr1	92513681	92513781	101	-	exon	EVI5	0.956839243556749	1	0.830325890699735	1	0.976016937263891	0.998585068916487	-0.120379609779549	-0.431167578531878	0.520828841988338	0.987851275014946	0.310787968752329
chr1	93180229	93180429	201	-	utr5	TMED5	0.600884201863309	1	0.413783257951238	1	0.559303266843191	0.998585068916487	0.335456073209712	0.565133571968746	0.597824868073099	0.999736981029411	-0.229677498759034
chr1	93582725	93582874	150	-	exon	BCAR3	0.787372178959842	1	0.568807690986258	1	0.71231624974621	0.998585068916487	0.00213385633800047	0.504677012605868	0.60347796458706	0.999739905709082	-0.502543156267868
chr1	93877760	93878574	815	-	exon	DNTTIP2	0.770334623914274	1	0.959357968142308	1	0.84210357731851	0.998585068916487	-0.0564886803286694	0.378227183612711	0.589908829785456	0.997604155551195	-0.43471586394138
chr1	94173937	94174037	101	-	exon	ARHGAP29	0.175545158045992	1	0.352653435744988	1	0.442636532323221	0.998585068916487	-0.131939791471281	-0.371144296716962	0.654024716440697	0.999739905709082	0.239204505245681
chr1	108934807	108937140	2334	-	exon	CLCC1	0.624657513805105	1	0.685570768778368	1	0.660879555658725	0.998585068916487	-0.269713390417141	-0.130984471589162	0.892674096615781	0.999739905709082	-0.138728918827979
chr1	109279950	109280097	148	-	utr3	PSRC1	0.609616014875506	1	0.768234460262351	1	0.663657065842593	0.998585068916487	1.16961674018432	1.46360719765618	0.160348418242115	0.767034925396305	-0.293990457471864
chr1	112619269	112619369	101	-	utr5	ST7L	0.644207567201085	1	0.883970663760302	1	0.912764655175642	0.998585068916487	0.300623095765731	0.411352550061665	0.691383092953175	0.999739905709082	-0.110729454295934
chr1	114397713	114397813	101	-	exon	TRIM33	0.267625664782769	1	0.312122666833515	1	0.39356272282176	0.998585068916487	0.342128483137249	0.396201702089977	0.591472928309331	0.998093500778469	-0.0540732189527275
chr1	116579578	116584794	5217	-	exon	IGSF3	0.160642649069584	1	0.149093238064567	1	0.318139845897968	0.998585068916487	0.292633506656485	1.27284808517441	0.088827760197207	0.616128949549419	-0.980214578517928
chr1	116614038	116614138	101	-	exon	IGSF3	0.0783192850029749	1	0.0486332795048389	1	0.0480953916060683	0.998585068916487	-0.0483497175124162	1.27284808517441	0.088827760197207	0.616128949549419	-1.32119780268683
chr1	117118253	117118352	100	-	exon	TRIM45	0.67832609397595	1	0.563639698092897	1	0.847533023659676	0.998585068916487	-0.0272091322479458	-0.368094553591129	0.573592749985093	0.996101452363398	0.340885421343183
chr1	119032964	119033214	251	-	utr3	WARS2	0.89591512238515	1	0.828515240550258	1	0.647862265083518	0.998585068916487	0.12125782393354	-0.870829622865302	0.322458512789157	0.930492670529754	0.992087446798841
chr1	119623813	119626070	2258	-	exon	ZNF697	0.337597893898698	1	0.839139935360633	1	0.964072327211527	0.998585068916487	0.556938122904681	0.161478357482513	0.874089613426911	0.999739905709082	0.395459765422168
chr1	119923867	119923967	101	-	exon	NOTCH2	NA	NA	0.172705735651945	1	0.21978651798499	0.998585068916487	-0.188346651276439	-0.178487437377812	0.793190131182823	0.999739905709082	-0.00985921389862676
chr1	144422774	144422873	100	-	utr3	NBPF15	0.403882953647506	1	0.311729879547037	1	0.35720030559578	0.998585068916487	-0.233914394373951	0.746973427605495	0.460203054067997	0.976537599620465	-0.980887821979447
chr1	145872256	145872404	149	-	exon	ANKRD35	0.887548949812736	1	0.956963852883158	1	0.838304720791452	0.998585068916487	-0.125901665438034	0.435260610328791	0.646950357199296	0.999739905709082	-0.561162275766825
chr1	145872552	145872799	248	-	exon	ANKRD35	0.977983524081512	1	0.899558671545338	1	0.766098974801402	0.998585068916487	-0.569299956363978	0.435260610328791	0.646950357199296	0.999739905709082	-1.00456056669277
chr1	145872898	145873146	249	-	exon	ANKRD35	0.00640907605659851	1	0.000691378236079846	1	0.00436572964232797	0.931840738101336	1.93228813834678	0.435260610328791	0.646950357199296	0.999739905709082	1.49702752801799
chr1	145873244	145873492	249	-	exon	ANKRD35	0.917021887350811	1	0.425833605926576	1	0.422380433856228	0.998585068916487	2.15529377360414	0.435260610328791	0.646950357199296	0.999739905709082	1.72003316327535
chr1	145873640	145873739	100	-	exon	ANKRD35	0.295087497660241	1	0.102752978401933	1	0.174453284084513	0.998585068916487	1.47093910937989	0.435260610328791	0.646950357199296	0.999739905709082	1.0356784990511
chr1	145912311	145912442	132	-	exon	PEX11B	0.763154839671361	1	0.501496731879853	1	0.664699715810628	0.998585068916487	0.306922688102798	0.233982132255785	0.715081298076949	0.999739905709082	0.0729405558470123
chr1	149903915	149904014	100	-	utr3	SV2A	0.350827862099775	1	0.459289461337215	1	0.532666632816409	0.998585068916487	-0.60594435768607	-0.72322947098447	0.427883899356025	0.966114977248404	0.1172851132984
chr1	149913734	149913884	151	-	utr5	SV2A	0.271951904080843	1	0.450364365942551	1	0.695607175378478	0.998585068916487	-0.65138064604266	-0.72322947098447	0.427883899356025	0.966114977248404	0.0718488249418092
chr1	149933908	149934297	390	-	exon	MTMR11	0.262665597848187	1	0.472838230809597	1	0.931861744974404	0.998585068916487	-0.462558538351844	-1.19287981390239	0.24565491276776	0.867631116362258	0.730321275550546
chr1	149943900	149944000	101	-	exon	OTUD7B	0.716587924128362	1	0.573477091061924	1	0.438833630831959	0.998585068916487	0.335644817105511	0.517262462397378	0.461818906726888	0.976847044428821	-0.181617645291868
chr1	149944299	149944399	101	-	exon	OTUD7B	0.604458862991799	1	0.484667390224307	1	0.428885972965488	0.998585068916487	0.148571375358808	0.517262462397378	0.461818906726888	0.976847044428821	-0.36869108703857
chr1	149944698	149944998	301	-	exon	OTUD7B	0.0979989321177901	1	0.528465741900183	1	0.654775813921855	0.998585068916487	0.592206842011557	0.517262462397378	0.461818906726888	0.976847044428821	0.0749443796141784
chr1	150629462	150629562	101	-	utr5	ENSA	0.704689720053323	1	0.675056770361922	1	0.484010833355385	0.998585068916487	-0.219696417873229	0.413440174918156	0.511065618912533	0.985545261972194	-0.633136592791385
chr1	151006500	151006600	101	-	utr5	FAM63A	0.128905073891978	1	0.101123996035572	1	0.190018228282677	0.998585068916487	-1.40125783284493	-0.477076634536344	0.482529851761749	0.981828631071737	-0.924181198308588
chr1	151185852	151190106	4255	-	exon	VPS72	0.416937267109979	1	0.362553487504403	1	0.308773529339807	0.998585068916487	0.152181231545804	0.733687203912892	0.225889752227302	0.847249628902596	-0.581505972367088
chr1	151292541	151292789	249	-	utr3	PI4KB	0.11070463849675	1	0.931430242495253	1	0.804618978451764	0.998585068916487	-0.0629877774737732	-0.0605823720400974	0.91855313542654	0.999739905709082	-0.00240540543367582
chr1	151292888	151292987	100	-	utr3	PI4KB	0.840911274461779	1	0.760420594113445	1	0.630625346250251	0.998585068916487	-0.258524785804787	-0.0605823720400974	0.91855313542654	0.999739905709082	-0.19794241376469
chr1	151316238	151316387	150	-	exon	PI4KB	0.732301230808369	1	0.932958809087122	1	0.588137025450273	0.998585068916487	0.00463908859740358	-0.0605823720400974	0.91855313542654	0.999739905709082	0.065221460637501
chr1	151342434	151342534	101	-	exon	RFX5	0.752809439657544	1	0.871310120816131	1	0.505161339374104	0.998585068916487	0.273752649319779	0.156331982065007	0.823937136546762	0.999739905709082	0.117420667254772
chr1	151404818	151405067	250	-	exon	POGZ	0.594115127446796	1	0.852684002957861	1	0.768696642652025	0.998585068916487	0.098550310064197	-0.00328368691309556	0.995991971329233	0.999748470670179	0.101833996977293
chr1	153534793	153535152	360	-	exon	S100A6	0.0883819507612263	1	0.78143351166971	1	0.551687965784609	0.998585068916487	0.0393156996427051	0.236871509876343	0.8022089508868	0.999739905709082	-0.197555810233638
chr1	153535249	153535807	559	-	utr5	S100A6	NA	NA	0.697886884089618	1	0.41095867088155	0.998585068916487	-0.0607687228286082	0.236871509876343	0.8022089508868	0.999739905709082	-0.297640232704951
chr1	153626363	153626560	198	-	utr5	S100A13	0.489048346705209	1	0.447464048470906	1	0.654633031219922	0.998585068916487	0.290441192629331	0.954817180932157	0.30316383197957	0.916629918939761	-0.664375988302826
chr1	153947966	153948114	149	-	utr3	CRTC2	0.605393419373846	1	0.579154895895501	1	0.776280855555913	0.998585068916487	0.0701854717686316	-0.0311660371073973	0.962760025897379	0.999739905709082	0.101351508876029
chr1	153981863	153982157	295	-	utr3	RAB13	NA	NA	0.458093668190198	1	0.674829991718718	0.998585068916487	0.605354460096104	0.745154296202661	0.310022701652062	0.921203559541047	-0.139799836106556
chr1	154486545	154489262	2718	-	exon	SHE	0.0722149272298703	1	0.259145855966495	1	0.508363616570838	0.998585068916487	-0.565713645647441	-1.38739667329256	0.280592975234304	0.898866275781408	0.821683027645114
chr1	154597949	154598473	525	-	exon	ADAR	0.363141865412259	1	0.355655459519349	1	0.49925041668242	0.998585068916487	-0.213562654766919	0.799580465330074	0.212434545392288	0.832017510948491	-1.01314312009699
chr1	154707703	154707853	151	-	utr3	KCNN3	0.743436770195082	1	0.823013975671749	1	0.900562345192464	0.998585068916487	-0.412000980574217	-1.12628495467882	0.321523397500471	0.930492670529754	0.714283974104599
chr1	154869880	154870130	251	-	utr5	KCNN3	0.671572051888177	1	0.76749034669132	1	0.942199275884164	0.998585068916487	-0.415789841536946	-1.12628495467882	0.321523397500471	0.930492670529754	0.710495113141871
chr1	154945014	154945113	100	-	utr3	PBXIP1	0.633526588367235	1	0.509453933709852	1	0.676925177996112	0.998585068916487	-0.199565338581658	0.240236420048197	0.686887208685127	0.999739905709082	-0.439801758629854
chr1	154945863	154947144	1282	-	utr3	PBXIP1	0.265714674628652	1	0.744986998657722	1	0.788719327030609	0.998585068916487	0.203712153108508	0.240236420048197	0.686887208685127	0.999739905709082	-0.0365242669396892
chr1	154947489	154947999	511	-	utr3	PBXIP1	0.60539030151713	1	0.648293337351641	1	0.536990471409203	0.998585068916487	-0.263011862710751	0.240236420048197	0.686887208685127	0.999739905709082	-0.503248282758948
chr1	154948324	154951299	2976	-	utr3	PBXIP1	NA	NA	0.689769247260368	1	0.612838975443438	0.998585068916487	-0.63163500486316	0.240236420048197	0.686887208685127	0.999739905709082	-0.871871424911357
chr1	155172829	155172929	101	-	utr3	RP11-201K10.3	0.687991652158136	1	0.729527334992324	1	0.774523312800788	0.998585068916487	0.210011189951386	NA	NA	NA	NA
chr1	155185923	155186072	150	-	utr3	MUC1	0.219595323067513	1	0.568014862287029	1	0.659845682615031	0.998585068916487	2.17173735370888	1.48052615112361	0.0928391074062801	0.628114586045614	0.691211202585265
chr1	155258917	155260441	1525	-	exon	SCAMP3	NA	NA	0.558988442307439	1	0.835453480342428	0.998585068916487	0.19892344653299	1.62740450961734	0.0601054394818566	0.525181384889675	-1.42848106308435
chr1	155260590	155261257	668	-	exon	SCAMP3	0.0345853152500211	1	0.0482979987118151	1	0.0204175879323227	0.998585068916487	-0.0694270941915995	1.62740450961734	0.0601054394818566	0.525181384889675	-1.69683160380894
chr1	155262131	155262330	200	-	utr5	SCAMP3	0.966414243914415	1	0.697930355431916	1	0.580917689988665	0.998585068916487	0.104439596348538	1.62740450961734	0.0601054394818566	0.525181384889675	-1.5229649132688
chr1	155648466	155648564	99	-	exon	RP11-29H23.5	0.27098437432455	1	0.0751100568342212	1	0.159777352013011	0.998585068916487	1.87731588774892	2.84402004569504	0.0219835568907395	0.332914201566886	-0.96670415794612
chr1	155659691	155659901	211	-	utr3	YY1AP1	0.957553154124757	1	0.71546121651869	1	0.939217197878496	0.998585068916487	0.548284272649543	-0.0534684537627523	0.936376684576458	0.999739905709082	0.601752726412295
chr1	155660681	155660829	149	-	utr3	YY1AP1	0.954366334685526	1	0.85863882508774	1	0.550098909995741	0.998585068916487	-0.353763889197835	-0.0534684537627523	0.936376684576458	0.999739905709082	-0.300295435435083
chr1	155688152	155688300	149	-	utr5	YY1AP1	0.731360794144798	1	0.917458717714479	1	0.983981983269636	0.998585068916487	-0.261714474544973	-0.0534684537627523	0.936376684576458	0.999739905709082	-0.208246020782221
chr1	155688548	155688647	100	-	utr5	YY1AP1	NA	NA	0.913001797523874	1	0.943476112296413	0.998585068916487	0.745593154221435	-0.0534684537627523	0.936376684576458	0.999739905709082	0.799061607984187
chr1	155762275	155763312	1038	-	utr3	GON4L	0.185669676156239	1	0.195559964839207	1	0.346066458665921	0.998585068916487	0.22102718142628	0.17407879245579	0.84060159597134	0.999739905709082	0.0469483889704903
chr1	155763412	155763561	150	-	utr3	GON4L	0.917676583896135	1	0.475995585404723	1	0.481842332913761	0.998585068916487	0.587545778955533	0.17407879245579	0.84060159597134	0.999739905709082	0.413466986499743
chr1	155765071	155765171	101	-	utr3	GON4L	0.687440336880833	1	0.928334739594638	1	0.752488177950479	0.998585068916487	0.593282101184609	0.17407879245579	0.84060159597134	0.999739905709082	0.419203308728819
chr1	155765321	155765420	100	-	exon	GON4L	0.785167822918047	1	0.569642993704419	1	0.482300698064367	0.998585068916487	0.158419656118909	0.17407879245579	0.84060159597134	0.999739905709082	-0.0156591363368812
chr1	155947949	155951097	3149	-	utr3	ARHGEF2	0.731189238406713	1	0.555058635437688	1	0.605693242280783	0.998585068916487	-0.182403738072584	-0.0996800677270483	0.884433597542852	0.999739905709082	-0.0827236703455352
chr1	155952184	155952726	543	-	exon	ARHGEF2	NA	NA	0.556200027219346	1	0.65696466956866	0.998585068916487	-0.365358707300565	-0.0996800677270483	0.884433597542852	0.999739905709082	-0.265678639573517
chr1	155954949	155957792	2844	-	exon	ARHGEF2	0.590159745322536	1	0.473970064340939	1	0.460165788958938	0.998585068916487	-0.020186752648764	-0.0996800677270483	0.884433597542852	0.999739905709082	0.0794933150782843
chr1	155969271	155969654	384	-	utr5	ARHGEF2	NA	NA	0.584063209894681	1	0.556870940179678	0.998585068916487	-0.600466947092801	-0.0996800677270483	0.884433597542852	0.999739905709082	-0.500786879365753
chr1	155970742	155970891	150	-	exon	ARHGEF2	0.0614716010838685	1	0.620311115751128	1	0.655491005522114	0.998585068916487	-0.267188854470381	-0.0996800677270483	0.884433597542852	0.999739905709082	-0.167508786743333
chr1	156009147	156009247	101	-	utr3	SSR2	0.51432989392526	1	0.3359378033776	1	0.505087757502869	0.998585068916487	0.410369405796214	0.75712527598383	0.284822702247738	0.901989767371554	-0.346755870187616
chr1	156036295	156036395	101	-	utr3	UBQLN4	0.309378358267423	1	0.285364907585806	1	0.492552765746536	0.998585068916487	0.220420999700917	0.235007190290346	0.712202302117751	0.999739905709082	-0.0145861905894289
chr1	156250463	156250562	100	-	utr3	SMG5	0.434213205044467	1	0.272340392390665	1	0.352293245748493	0.998585068916487	0.339962471158984	0.697456188862151	0.345105626065167	0.94209802338171	-0.357493717703167
chr1	156252429	156252528	100	-	exon	SMG5	0.920671576252234	1	0.623627157507564	1	0.46120991919874	0.998585068916487	0.232542262163814	0.697456188862151	0.345105626065167	0.94209802338171	-0.464913926698337
chr1	156265980	156266278	299	-	exon	SMG5	0.649797634025162	1	0.464737774486603	1	0.32993678451358	0.998585068916487	0.107029531645033	0.697456188862151	0.345105626065167	0.94209802338171	-0.590426657217118
chr1	156533053	156534052	1000	-	exon	IQGAP3	0.31178472354508	1	0.145876657733334	1	0.0841010386920978	0.998585068916487	1.01228213387293	1.96658691268214	0.0333935285502134	0.407094621773248	-0.954304778809205
chr1	156594686	156595783	1098	-	utr3	GPATCH4	0.768563768031443	1	0.322780897246465	1	0.302483919986386	0.998585068916487	1.49362837389511	2.10370271612706	NA	NA	-0.610074342231956
chr1	156598476	156599047	572	-	utr5	GPATCH4	0.96164230016439	1	0.900475763295369	1	0.814962485034754	0.998585068916487	0.209097958151823	2.10370271612706	NA	NA	-1.89460475797524
chr1	156642112	156642211	100	-	exon	RP11-284F21.10	0.689729488714434	1	0.145109470041158	1	0.676864451219489	0.998585068916487	0.917732693698473	1.80702219452692	NA	NA	-0.889289500828452
chr1	156642459	156642806	348	-	exon	RP11-284F21.10	0.53497845897854	1	0.320892437134142	1	0.19148015076783	0.998585068916487	0.745448330922636	1.80702219452692	NA	NA	-1.06157386360429
chr1	156670103	156670748	646	-	exon	NES	0.164504240122464	1	0.628737832623016	1	0.393556778183904	0.998585068916487	-0.84276412005407	-1.37476588171977	0.128259418277852	0.712681016676028	0.532001761665702
chr1	156670996	156671244	249	-	exon	NES	0.299885230549827	1	0.37288554182611	1	0.24779181653287	0.998585068916487	-0.731633725896553	-1.37476588171977	0.128259418277852	0.712681016676028	0.643132155823219
chr1	156723231	156723330	100	-	utr3	ISG20L2	0.837153571323602	1	0.752609056306934	1	0.890864790125939	0.998585068916487	0.624110930037309	1.14959120645556	0.226503241132734	0.848325930508662	-0.525480276418253
chr1	156726963	156727459	497	-	exon	ISG20L2	0.782748275373252	1	0.97419507680909	1	0.561518428338081	0.998585068916487	-0.0186081115636657	1.14959120645556	0.226503241132734	0.848325930508662	-1.16819931801923
chr1	156728203	156728303	101	-	utr5	ISG20L2	NA	NA	0.0512289705755919	1	0.00329066279252805	0.758563586933567	0.494390537412398	1.14959120645556	0.226503241132734	0.848325930508662	-0.655200669043165
chr1	156743006	156743105	100	-	utr3	HDGF	NA	NA	0.569305067835715	1	0.755627832992292	0.998585068916487	0.542787717052978	1.27054816502894	0.0749052246404404	0.572374944267701	-0.727760447975966
chr1	156743305	156745127	1823	-	utr3	HDGF	NA	NA	0.586939464012204	1	0.843606749645126	0.998585068916487	0.929768446942104	1.27054816502894	0.0749052246404404	0.572374944267701	-0.34077971808684
chr1	156939611	156939761	151	-	exon	ARHGEF11	NA	NA	0.173263199177285	1	0.357409880617913	0.998585068916487	0.252050210157548	0.416922365235442	0.513084030964856	0.98637606068457	-0.164872155077894
chr1	157124867	157125413	547	-	exon	ETV3	0.127830074262951	1	0.710787800622214	1	0.97589658237949	0.998585068916487	0.032982265274035	0.0820106827700867	0.90283951330991	0.999739905709082	-0.0490284174960517
chr1	157125711	157125910	200	-	exon	ETV3	0.824941841983872	1	0.920539359694292	1	0.775257732522846	0.998585068916487	0.0428035390286723	0.0820106827700867	0.90283951330991	0.999739905709082	-0.0392071437414144
chr1	157136325	157138474	2150	-	utr5	ETV3	0.888219542887124	1	0.560573895515911	1	0.62388073008514	0.998585068916487	0.289177107261158	0.0820106827700867	0.90283951330991	0.999739905709082	0.207166424491071
chr1	159928688	159928788	101	-	exon	IGSF9	0.89542834054623	1	0.0784372961477289	1	0.152728731637657	0.998585068916487	1.72987600861443	1.72077718260523	0.115426307514184	0.68119584106427	0.00909882600920398
chr1	160282988	160284147	1160	-	utr3	PEX19	0.835258366251821	1	0.700029382253765	1	0.595240588558992	0.998585068916487	-0.230850748564436	-0.380701731211963	0.616853549316918	0.999739905709082	0.149850982647527
chr1	161047839	161048385	547	-	exon	ARHGAP30	0.211024497201142	1	0.225825844234755	1	0.425583716493342	0.998585068916487	0.314280575830309	0.54826956075344	0.483845248104136	0.981828631071737	-0.233988984923131
chr1	161048485	161048683	199	-	exon	ARHGAP30	0.0389095535603222	1	0.812865634829939	1	0.759181725871767	0.998585068916487	1.21906584922673	0.54826956075344	0.483845248104136	0.981828631071737	0.670796288473287
chr1	161048882	161049666	785	-	utr3	ARHGAP30	0.881662075303778	1	0.708190817220584	1	0.613894372706587	0.998585068916487	0.843365289026561	0.54826956075344	0.483845248104136	0.981828631071737	0.295095728273121
chr1	161230380	161230528	149	-	utr3	NR1I3	0.230850957341304	1	0.18022353665053	1	0.391312906229961	0.998585068916487	0.65983146773116	-0.454714395156803	0.727750659752388	0.999739905709082	1.11454586288796
chr1	166070368	166165989	95622	-	exon	RP11-9L18.3	0.816491939927881	1	0.893259760036438	1	0.844042908797086	0.998585068916487	-0.305927968311303	0.258480322226855	0.904096307166796	NA	-0.564408290538158
chr1	167935875	167936023	149	-	utr5	MPC2	0.0209454980322296	1	0.0394431574292243	1	0.102714821565114	0.998585068916487	-0.0518515373104079	0.27990119552864	0.738050669682166	0.999739905709082	-0.331752732839048
chr1	168084880	168084980	101	-	utr3	GPR161	0.225695125014896	1	0.603563175088319	1	0.344047967576084	0.998585068916487	-0.543070480176732	-1.79036467015205	0.0319746230355734	0.401293293508269	1.24729418997531
chr1	168085080	168085229	150	-	utr3	GPR161	0.501548752832297	1	0.788007749400885	1	0.521674624082055	0.998585068916487	-0.60303949114305	-1.79036467015205	0.0319746230355734	0.401293293508269	1.187325179009
chr1	168085429	168085678	250	-	utr3	GPR161	0.123852950160302	1	0.310334629893321	1	0.270509359763867	0.998585068916487	-0.508581609154301	-1.79036467015205	0.0319746230355734	0.401293293508269	1.28178306099774
chr1	172442548	172442697	150	-	utr5	PIGC	NA	NA	0.921599938869077	1	0.822707463708062	0.998585068916487	-0.13591692421967	0.46403517592042	0.514367117782042	0.98637606068457	-0.59995210014009
chr1	177967815	177967965	151	-	exon	RP4-798P15.3	0.625025581793488	1	0.524978578330203	1	0.260232339216767	0.998585068916487	0.108770377477897	1.3255345407477	0.363549814245035	0.948757635538393	-1.2167641632698
chr1	179107799	179108347	549	-	exon	ABL2	0.950336717841674	1	0.792726195081657	1	0.623216409622071	0.998585068916487	0.137151877267991	0.917810998529733	0.176548948572436	0.794317397637231	-0.780659121261743
chr1	179108447	179108895	449	-	exon	ABL2	0.573716603984096	1	0.910148109349491	1	0.787781659777	0.998585068916487	0.591339503360098	0.917810998529733	0.176548948572436	0.794317397637231	-0.326471495169635
chr1	179846109	179846259	151	-	exon	TOR1AIP2	NA	NA	0.131721848766095	1	0.168734547016654	0.998585068916487	0.179489089111365	0.859344185288205	0.206856713166116	0.824982668370767	-0.67985509617684
chr1	179846359	179846658	300	-	exon	TOR1AIP2	0.336631181724348	1	0.250804552854377	1	0.376321009253022	0.998585068916487	-0.0100028515834592	0.859344185288205	0.206856713166116	0.824982668370767	-0.869347036871664
chr1	179851071	179851221	151	-	exon	TOR1AIP2	0.66593981796848	1	0.611149936461998	1	0.48100422019044	0.998585068916487	-0.118353952007809	0.859344185288205	0.206856713166116	0.824982668370767	-0.977698137296014
chr1	180502108	180502556	449	-	utr5	ACBD6	0.429358273802288	1	0.440437334136453	1	0.56146969613415	0.998585068916487	-0.250494933591031	0.61258227170038	0.56009394711574	0.994376538468866	-0.863077205291411
chr1	180950394	180950592	199	-	exon	KIAA1614-AS1	0.601621664361072	1	0.893696800693223	1	0.984285800257617	0.998585068916487	0.631761932007496	0.349486799343872	0.794968729693522	NA	0.282275132663625
chr1	180976185	180976398	214	-	utr3	STX6	0.652183367253002	1	0.485447448235369	1	0.564818999919764	0.998585068916487	0.296446825002504	0.147117520232852	0.845025028722337	0.999739905709082	0.149329304769652
chr1	182599069	182599168	100	-	utr3	RGS16	0.430613782108072	1	0.329558707573899	1	0.618252395750244	0.998585068916487	0.484905381165821	1.76787715995847	0.0741289514858665	0.57015892882978	-1.28297177879265
chr1	182600009	182600356	348	-	utr3	RGS16	0.710453179050596	1	0.462641332989554	1	0.163467527653225	0.998585068916487	2.2527699880985	1.76787715995847	0.0741289514858665	0.57015892882978	0.484892828140035
chr1	182600504	182602055	1552	-	exon	RGS16	0.0763792333080468	1	0.848775990166206	1	0.739859635175853	0.998585068916487	1.08109719409335	1.76787715995847	0.0741289514858665	0.57015892882978	-0.686779965865115
chr1	183635558	183635757	200	-	utr5	ARPC5	0.572237516623502	1	0.476837122922908	1	0.653089304729487	0.998585068916487	-0.286333564102298	-0.45669671423953	0.502631106770877	0.984395652993966	0.170363150137231
chr1	184795009	184795458	450	-	exon	FAM129A	0.523190423472627	1	0.60161521863422	1	0.870508639680582	0.998585068916487	-0.556148176172584	-0.926786229514682	0.210375696510511	0.828165676833416	0.370638053342098
chr1	184795657	184795856	200	-	exon	FAM129A	0.646968810817579	1	0.826062886360772	1	0.932835954077541	0.998585068916487	-0.395015117140557	-0.926786229514682	0.210375696510511	0.828165676833416	0.531771112374125
chr1	200408985	200409235	251	-	exon	ZNF281	0.666678072697018	1	0.55638793921165	1	0.811298645061508	0.998585068916487	-0.0917282302158624	0.37210703960685	0.63397538213915	0.999739905709082	-0.463835269822713
chr1	200990004	200990298	295	-	exon	KIF21B	0.823099866271278	1	0.953793799139739	1	0.803120111809212	0.998585068916487	0.397901892220208	0.824866596476288	0.451774431724905	0.973354141314356	-0.426964704256081
chr1	200991084	200992297	1214	-	exon	KIF21B	0.444300285886411	1	0.965830545860492	1	0.924075926017757	0.998585068916487	0.913102372904153	0.824866596476288	0.451774431724905	0.973354141314356	0.0882357764278644
chr1	200998491	201000455	1965	-	exon	KIF21B	0.35091749056795	1	0.722481646542347	1	0.983883424156971	0.998585068916487	1.08700939529399	0.824866596476288	0.451774431724905	0.973354141314356	0.2621427988177
chr1	201386365	201386714	350	-	exon	LAD1	NA	NA	0.450214674465832	1	0.317330140089504	0.998585068916487	0.869080333646409	0.912702943032376	NA	NA	-0.0436226093859664
chr1	201386813	201389192	2380	-	exon	LAD1	NA	NA	0.41677700587315	1	0.310275537353562	0.998585068916487	0.986997979537296	0.912702943032376	NA	NA	0.0742950365049208
chr1	201496240	201496456	217	-	utr5	CSRP1	0.221690275575512	1	0.226261555561902	1	0.13827313031886	0.998585068916487	-1.24963586788009	-2.77859820636354	0.00010552199850841	0.0241975389111174	1.52896233848345
chr1	201899424	201899622	199	-	exon	LMOD1	0.0903533293023758	1	0.0914340723930349	1	0.0505525876934571	0.998585068916487	-0.912187641981394	-3.32001466525437	0.000781220405530957	0.0658386017018574	2.40782702327297
chr1	201946191	201946290	100	-	utr5	LMOD1	0.0120686591895334	1	0.00844856153398007	1	0.000298282058683072	0.161492185491483	-0.92224393539148	-3.32001466525437	0.000781220405530957	0.0658386017018574	2.39777072986289
chr1	202729879	202729979	101	-	exon	KDM5B	NA	NA	0.863641535960398	1	0.693945677373265	0.998585068916487	0.440701042201055	0.248156306005169	0.728814949645598	0.999739905709082	0.192544736195887
chr1	202880989	202889036	8048	-	exon	RABIF	0.186487126919631	1	0.183506216769376	1	0.12214125741697	0.998585068916487	0.543919546961954	0.846821004617467	0.397899966984632	0.960524990275263	-0.302901457655512
chr1	202966593	202967231	639	-	utr5	CYB5R1	0.662773689269492	1	0.649106040411926	1	0.520225283766935	0.998585068916487	-0.143140876299178	0.738427407173943	0.263244576433429	0.886166408203319	-0.881568283473121
chr1	204198259	204198357	99	-	utr3	GOLT1A	0.149717079286313	1	0.0505220845566273	1	0.00602505492626365	0.998585068916487	0.955576530250635	3.08807901932993	0.00644356408112048	0.179803041517742	-2.13250248907929
chr1	204222131	204222330	200	-	utr3	PLEKHA6	0.717002307527328	1	0.565626607012944	1	0.380525523979163	0.998585068916487	0.793860602904953	1.49943221798167	0.119450830150247	0.691030820732883	-0.705571615076721
chr1	204259568	204259667	100	-	exon	PLEKHA6	0.793369512770847	1	0.550354114274287	1	0.386740657223803	0.998585068916487	0.410237720097105	1.49943221798167	0.119450830150247	0.691030820732883	-1.08919449788457
chr1	204406124	204406224	101	-	exon	PPP1R15B	0.325170959758284	1	0.307092485328526	1	0.586435741434941	0.998585068916487	-0.541262778168521	-0.347072648357065	0.629552627834842	0.999739905709082	-0.194190129811457
chr1	204409701	204409900	200	-	exon	PPP1R15B	0.479739376783703	1	0.583823119061533	1	0.906326467283954	0.998585068916487	-0.28527929849285	-0.347072648357065	0.629552627834842	0.999739905709082	0.0617933498642151
chr1	204410447	204410696	250	-	exon	PPP1R15B	NA	NA	0.16987413615401	1	0.0997101640711489	0.998585068916487	-0.393646522786401	-0.347072648357065	0.629552627834842	0.999739905709082	-0.046573874429336
chr1	204410895	204411094	200	-	exon	PPP1R15B	0.829482188801507	1	0.877942805453711	1	0.710336682000586	0.998585068916487	-0.211160637494026	-0.347072648357065	0.629552627834842	0.999739905709082	0.135912010863039
chr1	204411343	204411542	200	-	utr5	PPP1R15B	0.277035851817498	1	0.555572316573636	1	0.866439756818216	0.998585068916487	0.14842353049174	-0.347072648357065	0.629552627834842	0.999739905709082	0.495496178848804
chr1	204411691	204411791	101	-	utr5	PPP1R15B	0.0697203623684008	1	0.101291589674037	1	0.108507577778688	0.998585068916487	-0.423267297376511	-0.347072648357065	0.629552627834842	0.999739905709082	-0.0761946490194458
chr1	204617569	204617967	399	-	utr3	LRRN2	0.784093929419026	1	0.553298106903254	1	0.735639109443598	0.998585068916487	1.40734598310225	1.29470359513637	0.243220091720429	0.865005572085396	0.112642387965879
chr1	204618266	204618764	499	-	exon	LRRN2	0.945539810262478	1	0.562490873910244	1	0.546506698680638	0.998585068916487	1.03196569743914	1.29470359513637	0.243220091720429	0.865005572085396	-0.262737897697224
chr1	204619113	204619362	250	-	exon	LRRN2	0.711015254062091	1	0.838888490060226	1	0.672381588697844	0.998585068916487	0.814417237132869	1.29470359513637	0.243220091720429	0.865005572085396	-0.480286358003497
chr1	204619611	204619761	151	-	exon	LRRN2	0.62916690832043	1	0.947002016289679	1	0.732377733076052	0.998585068916487	0.495465507574136	1.29470359513637	0.243220091720429	0.865005572085396	-0.79923808756223
chr1	205147298	205147448	151	-	utr3	DSTYK	0.996504043809325	1	0.717548592123874	1	0.821154054939667	0.998585068916487	0.0290339114843268	0.0594561206561994	0.936529121651402	0.999739905709082	-0.0304222091718725
chr1	205169376	205169726	351	-	exon	DSTYK	0.974881358914172	1	0.751583634286972	1	0.911912197452067	0.998585068916487	-0.2128189615672	0.0594561206561994	0.936529121651402	0.999739905709082	-0.272275082223399
chr1	205187503	205187753	251	-	exon	DSTYK	NA	NA	0.071630097381592	1	0.0978615255448218	0.998585068916487	-0.329803143547083	0.0594561206561994	0.936529121651402	0.999739905709082	-0.389259264203282
chr1	205799809	205810517	10709	-	utr5	SLC41A1	NA	NA	0.612401680404888	1	0.795083469751521	0.998585068916487	-0.220859986474719	-0.485206932551103	0.505073987539575	0.984395652993966	0.264346946076385
chr1	205810715	205811013	299	-	utr5	SLC41A1	0.204984642337593	1	0.244082859687823	1	0.602809336406068	0.998585068916487	-0.225250738855807	-0.485206932551103	0.505073987539575	0.984395652993966	0.259956193695297
chr1	205978284	205978383	100	-	utr3	RAB7B	0.893374720683403	1	0.566990839055248	1	0.947525440784433	0.998585068916487	-0.090966891044824	-0.209550486226732	0.833687767403252	0.999739905709082	0.118583595181908
chr1	206603035	206603134	100	-	exon	EIF2D	NA	NA	0.891413158809161	1	0.869940962286399	0.998585068916487	-0.670652164344803	-0.412978451568724	0.533126108150776	0.991243316547522	-0.257673712776078
chr1	207049374	207049473	100	-	exon	YOD1	0.633408755245752	1	0.84616524458137	1	0.835328708677111	0.998585068916487	0.237292389754281	0.436970430670008	0.688168948805415	0.999739905709082	-0.199678040915727
chr1	207887748	207887848	101	-	utr3	CD34	0.315650373454148	1	0.49872615682256	1	0.430784948979573	0.998585068916487	-0.63550613032594	-1.6408861824467	0.128608852379317	0.713532861491506	1.00538005212076
chr1	208023091	208023290	200	-	utr3	PLXNA2	0.905248388910753	1	0.816378272538038	1	0.617324298486653	0.998585068916487	0.331093845828822	0.595180112044253	0.36141892107642	0.947939860993013	-0.26408626621543
chr1	208024039	208024189	151	-	utr3	PLXNA2	0.818119198938549	1	0.68521587237038	1	0.716685381697027	0.998585068916487	0.226510103484982	0.595180112044253	0.36141892107642	0.947939860993013	-0.36867000855927
chr1	208024439	208024589	151	-	utr3	PLXNA2	0.720907160226228	1	0.496004197898923	1	0.487567339521452	0.998585068916487	0.16605377771756	0.595180112044253	0.36141892107642	0.947939860993013	-0.429126334326693
chr1	208025487	208025587	101	-	utr3	PLXNA2	0.621591365434516	1	0.530996448028681	1	0.302725872100286	0.998585068916487	0.0601195086448663	0.595180112044253	0.36141892107642	0.947939860993013	-0.535060603399386
chr1	208026985	208027235	251	-	utr3	PLXNA2	0.88054223592459	1	0.911832787269013	1	0.816364060945378	0.998585068916487	0.393292232643795	0.595180112044253	0.36141892107642	0.947939860993013	-0.201887879400458
chr1	208027335	208028104	770	-	exon	PLXNA2	NA	NA	0.334384623656808	1	0.212151346388057	0.998585068916487	0.204833304471129	0.595180112044253	0.36141892107642	0.947939860993013	-0.390346807573123
chr1	208029973	208030073	101	-	exon	PLXNA2	0.383774446459195	1	0.847333282928207	1	0.885682987805433	0.998585068916487	0.322323078079468	0.595180112044253	0.36141892107642	0.947939860993013	-0.272857033964784
chr1	208033320	208033419	100	-	exon	PLXNA2	0.88968366499917	1	0.903450533943291	1	0.856875036295673	0.998585068916487	-0.159997895884487	0.595180112044253	0.36141892107642	0.947939860993013	-0.75517800792874
chr1	208034552	208038430	3879	-	exon	PLXNA2	0.873420251789065	1	0.753168259814325	1	0.589171683518396	0.998585068916487	-0.249855367042987	0.595180112044253	0.36141892107642	0.947939860993013	-0.84503547908724
chr1	208216763	208216913	151	-	exon	PLXNA2	0.603833777799403	1	0.914283221157719	1	0.780972556471475	0.998585068916487	0.156052366624165	0.595180112044253	0.36141892107642	0.947939860993013	-0.439127745420087
chr1	208217312	208217612	301	-	exon	PLXNA2	0.665228900446837	1	0.561428669301206	1	0.609477603704817	0.998585068916487	-0.136908150881002	0.595180112044253	0.36141892107642	0.947939860993013	-0.732088262925255
chr1	208217762	208230199	12438	-	utr5	PLXNA2	0.703306181732935	1	0.635328302429426	1	0.713963217918859	0.998585068916487	-0.165757486519098	0.595180112044253	0.36141892107642	0.947939860993013	-0.76093759856335
chr1	208243871	208244270	400	-	utr5	PLXNA2	0.834155869141413	1	0.60475964540099	1	0.374062827742306	0.998585068916487	0.144368500667376	0.595180112044253	0.36141892107642	0.947939860993013	-0.450811611376876
chr1	211576195	211578095	1901	-	exon	SLC30A1	0.611724352475227	1	0.637222518845429	1	0.744113343595758	0.998585068916487	-0.31776190475563	0.345735185892728	0.678828374690488	0.999739905709082	-0.663497090648358
chr1	211578195	211578344	150	-	exon	SLC30A1	0.111781560891957	1	0.395450371591981	1	0.822236662577497	0.998585068916487	0.196642541428975	0.345735185892728	0.678828374690488	0.999739905709082	-0.149092644463753
chr1	212726602	212727051	450	-	utr3	NSL1	0.697246294902386	1	0.372181166044606	1	0.566470053420089	0.998585068916487	0.586958714523314	-0.25574823711648	0.71865734242591	0.999739905709082	0.842706951639794
chr1	212791582	212791732	151	-	exon	NSL1	0.515746208777308	1	0.846702592699562	1	0.78182526227749	0.998585068916487	-0.25670893239064	-0.25574823711648	0.71865734242591	0.999739905709082	-0.000960695274160372
chr1	214378057	214383714	5658	-	utr3	PTPN14	NA	NA	0.847365168002593	1	0.796490063055262	0.998585068916487	-0.0250323949963035	0.325704253546819	0.698485344250194	0.999739905709082	-0.350736648543123
chr1	214383864	214384013	150	-	utr3	PTPN14	0.837478907573943	1	0.83181199273767	1	0.468475951225194	0.998585068916487	-0.0897160930075094	0.325704253546819	0.698485344250194	0.999739905709082	-0.415420346554329
chr1	217620017	217620117	101	-	exon	GPATCH2	0.57326588832745	1	0.479397041423232	1	0.287218376169184	0.998585068916487	0.124748524638142	1.0797082491372	0.142039567654721	0.738529946831817	-0.954959724499057
chr1	224433988	224435755	1768	-	utr5	WDR26	0.247167975322631	1	0.975517598104603	1	0.917312351279613	0.998585068916487	1.46886711706237	-0.149010601931755	0.827716365598618	0.999739905709082	1.61787771899412
chr1	225514761	225514911	151	-	exon	ENAH	0.98882328370935	1	0.201717229172387	1	0.354525608268703	0.998585068916487	-0.214010158273381	-0.149900859499488	0.8193296334893	0.999739905709082	-0.0641092987738934
chr1	225519212	225530599	11388	-	exon	ENAH	0.669481515640393	1	0.540617478866283	1	0.51388571738765	0.998585068916487	0.994182621221577	-0.149900859499488	0.8193296334893	0.999739905709082	1.14408348072106
chr1	225886893	225887040	148	-	utr3	RP4-559A3.7	0.222838636604807	1	0.0573627493092965	1	0.0582458340378988	0.998585068916487	1.00744976330618	NA	NA	NA	NA
chr1	225920420	225920518	99	-	utr3	PYCR2	0.218775561503449	1	0.587767875639133	1	0.528712509379654	0.998585068916487	-0.071805749095187	0.588236736189814	0.331481464539554	0.935509909941323	-0.660042485285001
chr1	225985335	225988104	2770	-	exon	SDE2	NA	NA	0.630871061894956	1	0.551427984107858	0.998585068916487	0.244050382534344	-0.289810700312093	0.698562168528252	0.999739905709082	0.533861082846437
chr1	225988204	225991256	3053	-	exon	SDE2	0.464534550642994	1	0.383941818586592	1	0.440014774511101	0.998585068916487	-0.021410681937973	-0.289810700312093	0.698562168528252	0.999739905709082	0.26840001837412
chr1	226390479	226390579	101	-	exon	PARP1	0.160606213488124	1	0.180965788213087	1	0.175835091061497	0.998585068916487	0.0536459952299179	0.974872171783529	0.157736096450248	0.762620892038607	-0.921226176553611
chr1	226402350	226407930	5581	-	utr5	PARP1	0.204198220289826	1	0.199867122575465	1	0.136911108783056	0.998585068916487	0.137936989416433	0.974872171783529	0.157736096450248	0.762620892038607	-0.836935182367096
chr1	227317726	227317826	101	-	utr5	CDC42BPA	0.81293701091699	1	0.750337186482093	1	0.816228975543509	0.998585068916487	0.508893166900278	-0.571964762586339	0.393006022092982	0.959503165810726	1.08085792948662
chr1	227732458	227732607	150	-	exon	JMJD4	0.643894747511484	1	0.878625579227597	1	0.860045538771245	0.998585068916487	1.13521909067506	0.556220230846239	0.632297279343452	0.999739905709082	0.578998859828821
chr1	227921038	227921137	100	-	utr3	WNT9A	0.0979562685502382	1	0.177248079789605	1	0.238868711113702	0.998585068916487	-0.117808714353109	-0.91808395758014	0.44440279037752	0.972345859367347	0.800275243227031
chr1	227921534	227921782	249	-	exon	WNT9A	0.149429031106641	1	0.18370148148324	1	0.183163435066086	0.998585068916487	-1.20780397799138	-0.91808395758014	0.44440279037752	0.972345859367347	-0.289720020411236
chr1	227921931	227924217	2287	-	exon	WNT9A	0.739355871619347	1	0.783962973000396	1	0.79232728704966	0.998585068916487	-0.811744699363593	-0.91808395758014	0.44440279037752	0.972345859367347	0.106339258216547
chr1	228100924	228101503	580	-	utr3	C1orf35	0.998013994612613	1	0.671811851294528	1	0.678135514779107	0.998585068916487	0.767485995587699	0.327136599883957	0.768328251493749	0.999739905709082	0.440349395703743
chr1	228103134	228103233	100	-	utr5	C1orf35	0.840239460518563	1	0.584408149848626	1	0.614616119627366	0.998585068916487	0.00454872719494318	0.327136599883957	0.768328251493749	0.999739905709082	-0.322587872689014
chr1	228271926	228272025	100	-	exon	RP5-1139B12.2	NA	NA	0.915703037424588	1	0.968185160425267	0.998585068916487	0.100627392835079	0.824408365894158	0.518256956343133	0.987662597892402	-0.723780973059079
chr1	228394522	228394722	201	-	utr3	TRIM11	0.226839974150175	1	0.342660358603646	1	0.496509538066007	0.998585068916487	0.512625723520771	1.46015243947506	0.170903626607683	0.785677610398651	-0.947526715954291
chr1	228394922	228395552	631	-	utr3	TRIM11	0.107725494473797	1	0.602646347890829	1	0.716745447631968	0.998585068916487	0.950390104306112	1.46015243947506	0.170903626607683	0.785677610398651	-0.50976233516895
chr1	228395802	228395952	151	-	utr3	TRIM11	0.911769855055976	1	0.503629374038977	1	0.575853163894334	0.998585068916487	1.2919131379343	1.46015243947506	0.170903626607683	0.785677610398651	-0.168239301540763
chr1	228401124	228402145	1022	-	exon	TRIM11	0.565455319797106	1	0.307433894574294	1	0.349581844641119	0.998585068916487	0.850953274274266	1.46015243947506	0.170903626607683	0.785677610398651	-0.609199165200796
chr1	228413805	228414805	1001	-	exon	TRIM17	0.554678519755898	1	0.437210388897073	1	0.67369905345417	0.998585068916487	0.567954648601548	1.00525794487823	0.29788594594823	0.912117722531655	-0.437303296276684
chr1	229594055	229594254	200	-	utr3	TAF5L	0.43984886875943	1	0.360704048541908	1	0.464421431886169	0.998585068916487	-0.253460827388148	-0.0713854148352703	0.925317356808369	0.999739905709082	-0.182075412552877
chr1	229594403	229594751	349	-	exon	TAF5L	NA	NA	0.444455189964235	1	0.460634849362167	0.998585068916487	-0.190898757470494	-0.0713854148352703	0.925317356808369	0.999739905709082	-0.119513342635224
chr1	229594850	229599198	4349	-	utr3	TAF5L	0.272980965759692	1	0.315663749699423	1	0.525231480127157	0.998585068916487	-0.114957970648344	-0.0713854148352703	0.925317356808369	0.999739905709082	-0.0435725558130733
chr1	230322250	230322349	100	-	utr3	PGBD5	0.562017716176717	1	0.878523426074955	1	0.966425611079629	0.998585068916487	0.265760291640211	0.161144815705909	0.896468122629259	0.999739905709082	0.104615475934302
chr1	230322897	230323495	599	-	utr3	PGBD5	0.72250123343451	1	0.973330577464202	1	0.68104015231827	0.998585068916487	0.378972179346705	0.161144815705909	0.896468122629259	0.999739905709082	0.217827363640796
chr1	230357098	230357197	100	-	exon	PGBD5	0.0850228953794725	1	0.162273903011955	1	0.218999031488353	0.998585068916487	0.436667374966707	0.161144815705909	0.896468122629259	0.999739905709082	0.275522559260798
chr1	230843392	230843491	100	-	exon	C1orf198	0.977085601196508	1	0.726263478218375	1	0.707214288438724	0.998585068916487	-0.067356557018073	-0.17296731700988	0.802814439240303	0.999739905709082	0.105610759991807
chr1	231019756	231019905	150	-	utr3	FAM89A	0.0959701565493931	1	0.165934715884441	1	0.139044984158644	0.998585068916487	-0.348466252502632	-0.194434495216298	0.876586283734271	0.999739905709082	-0.154031757286335
chr1	231335752	231336252	501	-	exon	EXOC8	0.240550395474369	1	0.17364322035655	1	0.220699275305367	0.998585068916487	0.0831451664367916	0.708347630455961	0.497726428707057	0.983578689798464	-0.625202464019169
chr1	231336802	231336952	151	-	exon	EXOC8	0.444881085258063	1	0.84983542585489	1	0.876310031059816	0.998585068916487	0.666238233849806	0.708347630455961	0.497726428707057	0.983578689798464	-0.0421093966061546
chr1	231337102	231337302	201	-	exon	EXOC8	0.701692975818068	1	0.961089617862697	1	0.667082844072899	0.998585068916487	0.402938715698901	0.708347630455961	0.497726428707057	0.983578689798464	-0.30540891475706
chr1	231337602	231337802	201	-	utr5	EXOC8	0.713026291261216	1	0.788399781849225	1	0.803927152908051	0.998585068916487	0.442683241661024	0.708347630455961	0.497726428707057	0.983578689798464	-0.265664388794937
chr1	231421064	231421263	200	-	exon	EGLN1	NA	NA	0.350515699790572	1	0.312361453561758	0.998585068916487	-0.214325947217345	-0.329420828580068	0.628069209853657	0.999739905709082	0.115094881362723
chr1	231421711	231421810	100	-	exon	EGLN1	0.666127430730377	1	0.939291437886057	1	0.844487898304443	0.998585068916487	-0.69668010038213	-0.329420828580068	0.628069209853657	0.999739905709082	-0.367259271802062
chr1	232983984	232984532	549	-	utr3	PCNX2	0.986555148081185	1	0.782083298443191	1	0.53161482689597	0.998585068916487	1.92099233450902	1.08219406477315	0.127501121404209	0.712007805010631	0.838798269735864
chr1	232985679	232985779	101	-	utr3	PCNX2	0.923321054182419	1	0.538719455045331	1	0.487414982684116	0.998585068916487	0.841099894378819	1.08219406477315	0.127501121404209	0.712007805010631	-0.241094170394332
chr1	232985978	232986128	151	-	utr3	PCNX2	0.579416682459517	1	0.327465233286734	1	0.534563255157736	0.998585068916487	1.3406765023609	1.08219406477315	0.127501121404209	0.712007805010631	0.258482437587745
chr1	232986228	232986377	150	-	utr3	PCNX2	0.527583148990754	1	0.80370946699681	1	0.915402905714433	0.998585068916487	0.817436038057115	1.08219406477315	0.127501121404209	0.712007805010631	-0.264758026716037
chr1	232986477	232998436	11960	-	utr3	PCNX2	0.761819163855379	1	0.561706220101975	1	0.313905763885591	0.998585068916487	0.538379155306827	1.08219406477315	0.127501121404209	0.712007805010631	-0.543814909466324
chr1	233258201	233258550	350	-	exon	PCNX2	NA	NA	0.307698609491293	1	0.535883316218472	0.998585068916487	0.501053210450632	1.08219406477315	0.127501121404209	0.712007805010631	-0.58114085432252
chr1	233258849	233258999	151	-	exon	PCNX2	0.971365815120962	1	0.67616977294491	1	0.445372818958931	0.998585068916487	0.0253957019087404	1.08219406477315	0.127501121404209	0.712007805010631	-1.05679836286441
chr1	234607302	234608079	778	-	exon	IRF2BP2	NA	NA	0.58865385191541	1	0.737970488580939	0.998585068916487	-0.406506560480301	-0.877722336282623	0.172323554649862	0.788661059859675	0.471215775802322
chr1	234608531	234608779	249	-	exon	IRF2BP2	0.778293271311232	1	0.533827405648367	1	0.358824090209534	0.998585068916487	-0.551780880740539	-0.877722336282623	0.172323554649862	0.788661059859675	0.325941455542084
chr1	235160896	235161202	307	-	utr3	ARID4B	0.133282199308172	1	0.131297588389082	1	0.186104496477971	0.998585068916487	0.0191776076288353	0.499639145862671	0.548579702215833	0.992063977552644	-0.480461538233836
chr1	235182001	235182101	101	-	exon	ARID4B	0.941994848103979	1	0.71799906837504	1	0.570919632660303	0.998585068916487	0.0143315941828076	0.499639145862671	0.548579702215833	0.992063977552644	-0.485307551679864
chr1	235252787	235255737	2951	-	exon	ARID4B	0.934313546926277	1	0.666467691409517	1	0.767941330150002	0.998585068916487	0.153328301263128	0.499639145862671	0.548579702215833	0.992063977552644	-0.346310844599543
chr1	235327920	235328020	101	-	utr5	ARID4B	0.628939699066052	1	0.943702039724407	1	0.868075060762167	0.998585068916487	0.982066193850139	0.499639145862671	0.548579702215833	0.992063977552644	0.482427047987468
chr1	244863694	244864492	799	-	utr5	HNRNPU	0.525567664459917	1	0.741943785754623	1	0.5620559925645	0.998585068916487	1.01233972205546	0.157994242913393	0.787354504109495	0.999739905709082	0.854345479142071
chr1	247297711	247297811	101	-	utr3	ZNF496	0.541073404784744	1	0.779147498605798	1	0.920117659037657	0.998585068916487	-0.219156701052853	-0.210078465248099	0.777893162957853	0.999739905709082	-0.00907823580475389
chr1	247299907	247300207	301	-	utr3	ZNF496	0.392141852983299	1	0.396143447345591	1	0.792299839861985	0.998585068916487	-0.345825270409368	-0.210078465248099	0.777893162957853	0.999739905709082	-0.135746805161269
chr1	247300307	247308602	8296	-	utr3	ZNF496	0.0971038659689302	1	0.881161360725687	1	0.950780205322943	0.998585068916487	0.0651728975024058	-0.210078465248099	0.777893162957853	0.999739905709082	0.275251362750505
chr1	247328680	247329401	722	-	exon	ZNF496	0.536312646077355	1	0.710278751724173	1	0.542748625992589	0.998585068916487	-1.23223427156465	-0.210078465248099	0.777893162957853	0.999739905709082	-1.02215580631655
chr1	248810596	248810696	101	-	utr3	SH3BP5L	0.436660286036662	1	0.442572072336703	1	0.619488665679645	0.998585068916487	0.482495213331584	0.605491765897291	0.357728664087031	0.946312639887308	-0.122996552565708
chr1	248811395	248811495	101	-	utr3	SH3BP5L	0.628174827093775	1	0.541723304835311	1	0.562063940404149	0.998585068916487	0.352193993131817	0.605491765897291	0.357728664087031	0.946312639887308	-0.253297772765475
chr1	248811894	248813211	1318	-	utr3	SH3BP5L	0.635941401981202	1	0.920083593800576	1	0.787577836018558	0.998585068916487	0.75548738446974	0.605491765897291	0.357728664087031	0.946312639887308	0.149995618572448
chr1	248816635	248820412	3778	-	exon	SH3BP5L	0.882753360301534	1	0.516390432729564	1	0.34661855290401	0.998585068916487	0.624845035637342	0.605491765897291	0.357728664087031	0.946312639887308	0.0193532697400505
chr1	248824786	248824936	151	-	utr5	SH3BP5L	NA	NA	0.109233987217726	1	0.111234863821338	0.998585068916487	0.184557830087881	0.605491765897291	0.357728664087031	0.946312639887308	-0.420933935809411
chr1	248825136	248825336	201	-	utr5	SH3BP5L	0.992049047934521	1	0.771433835352874	1	0.712729434709088	0.998585068916487	0.229704987834083	0.605491765897291	0.357728664087031	0.946312639887308	-0.375786778063208
chr1	248850105	248850304	200	-	utr3	ZNF692	0.947249763728761	1	0.769591845205264	1	0.763209018469921	0.998585068916487	0.952596770489456	0.185452897726296	0.814120982736277	0.999739905709082	0.767143872763161
chr10	3109363	3113135	3773	+	exon	PFKP	NA	NA	0.686370932232769	1	0.933337003342112	0.998585068916487	-0.550693094606159	-0.510154648037924	0.491232542535356	0.982256059186662	-0.0405384465682346
chr10	5748798	5748898	101	+	exon	FAM208B	0.74688802523463	1	0.936028340319649	1	0.916724450331261	0.998585068916487	0.448625858774925	-0.319088486787938	0.690641688912419	0.999739905709082	0.767714345562863
chr10	5749296	5749396	101	+	exon	FAM208B	0.976218190388003	1	0.904539719538852	1	0.561891188898472	0.998585068916487	-0.150958042831984	-0.319088486787938	0.690641688912419	0.999739905709082	0.168130443955955
chr10	5906058	5906507	450	+	utr5	FBXO18	0.897916191522055	1	0.774531015683735	1	0.679735750745222	0.998585068916487	-0.219908795901083	-0.0450915354286216	0.964373859603196	0.999739905709082	-0.174817260472461
chr10	5937295	5937445	151	+	utr3	FBXO18	0.4225974713619	1	0.798321855528338	1	0.817314682525806	0.998585068916487	0.0674029705639533	-0.0450915354286216	0.964373859603196	0.999739905709082	0.112494505992575
chr10	6233453	6233552	100	+	utr3	PFKFB3	0.364362249257364	1	0.735096029696592	1	0.683214437293353	0.998585068916487	0.160395810174176	0.0917126835094468	0.909458843355251	0.999739905709082	0.0686831266647294
chr10	7965542	7965740	199	+	exon	TAF3	NA	NA	0.871543655981923	1	0.874307160631951	0.998585068916487	-0.207652691217146	-0.912802800349427	NA	NA	0.705150109132281
chr10	8014639	8014987	349	+	utr3	TAF3	0.918861849486125	1	0.975700552804782	1	0.839116997664417	0.998585068916487	-0.3561384094938	-0.912802800349427	NA	NA	0.556664390855627
chr10	11869506	11869605	100	+	exon	PROSER2	0.094109947543526	1	0.102878036820386	1	0.245750471244782	0.998585068916487	0.0651609219963951	1.69853294800113	0.092091830044889	0.626503104483443	-1.63337202600474
chr10	11870446	11870644	199	+	utr3	PROSER2	0.995777572311975	1	0.604860131376205	1	0.665994510967579	0.998585068916487	1.28699078754099	1.69853294800113	0.092091830044889	0.626503104483443	-0.411542160460143
chr10	13100198	13100297	100	+	utr5	OPTN	0.0713738898029804	1	0.040710308890691	1	0.156054349380727	0.998585068916487	0.049619452672327	0.344110095552094	0.679737573490001	0.999739905709082	-0.294490642879767
chr10	13110235	13116291	6057	+	utr3	OPTN	0.378031713058536	1	0.327095607921547	1	0.364158116639709	0.998585068916487	-0.00964873846208154	0.344110095552094	0.679737573490001	0.999739905709082	-0.353758834014176
chr10	13118987	13122430	3444	+	exon	OPTN	0.352306777995893	1	0.538757702982784	1	0.665908866630917	0.998585068916487	-0.321876888529894	0.344110095552094	0.679737573490001	0.999739905709082	-0.665986984081989
chr10	13127790	13127890	101	+	exon	OPTN	0.470657471361223	1	0.358349046699259	1	0.686259926180528	0.998585068916487	-0.028218792212317	0.344110095552094	0.679737573490001	0.999739905709082	-0.372328887764411
chr10	13132095	13133549	1455	+	exon	OPTN	0.453386320472564	1	0.554590919609813	1	0.54705882110625	0.998585068916487	-0.27584284010674	0.344110095552094	0.679737573490001	0.999739905709082	-0.619952935658834
chr10	13137211	13137360	150	+	utr3	OPTN	NA	NA	0.765967351713699	1	0.67105593849248	0.998585068916487	0.153594770858398	0.344110095552094	0.679737573490001	0.999739905709082	-0.190515324693697
chr10	13646422	13646821	400	+	exon	RP11-295P9.3	0.84101469393655	1	0.875962722015598	1	0.565206037481296	0.998585068916487	0.241236700068022	0.0223917074884995	0.974469937376422	0.999739905709082	0.218844992579522
chr10	14843432	14843831	400	+	utr3	HSPA14	0.513793239471151	1	0.872638491264645	1	0.910711762089355	0.998585068916487	0.0296400568081351	0.303343004194582	0.773170292618597	0.999739905709082	-0.273702947386447
chr10	20001819	20001919	101	+	exon	PLXDC2	0.662675355277287	1	0.532365483558811	1	0.80982386554191	0.998585068916487	-0.244183663814824	-0.857497498834645	0.24596011650694	0.867631116362258	0.613313835019821
chr10	22329293	22329393	101	+	exon	COMMD3-BMI1	0.643188974719792	1	0.865305380407105	1	0.987305228033259	0.998585068916487	0.300168643006776	NA	NA	NA	NA
chr10	24208892	24209042	151	+	utr5	KIAA1217	0.0852277309450093	1	0.0689833193322236	1	0.131464451884014	0.998585068916487	0.0310129477501495	1.27978466627315	0.113225098325485	0.677376911206906	-1.248771718523
chr10	24209141	24219653	10513	+	utr5	KIAA1217	0.437375340316454	1	0.874560963930077	1	0.642623342074949	0.998585068916487	3.3010927799024	1.27978466627315	0.113225098325485	0.677376911206906	2.02130811362925
chr10	24524442	24524691	250	+	exon	KIAA1217	0.376926837797543	1	0.367203547013726	1	0.24096335191531	0.998585068916487	0.165023214905984	1.27978466627315	0.113225098325485	0.677376911206906	-1.11476145136716
chr10	24543515	24543664	150	+	exon	KIAA1217	0.368527143019787	1	0.2736032756706	1	0.128213412850728	0.998585068916487	0.277880087196791	1.27978466627315	0.113225098325485	0.677376911206906	-1.00190457907636
chr10	24543813	24543913	101	+	exon	KIAA1217	0.364076930957127	1	0.245783335190559	1	0.102486525915258	0.998585068916487	0.455010397095075	1.27978466627315	0.113225098325485	0.677376911206906	-0.824774269178073
chr10	24544062	24544162	101	+	exon	KIAA1217	0.512597952467316	1	0.452487359717868	1	0.279264759775172	0.998585068916487	0.345244973553504	1.27978466627315	0.113225098325485	0.677376911206906	-0.934539692719645
chr10	27504323	27504423	101	+	utr5	RAB18	0.68247354388611	1	0.938051526118994	1	0.812593856001575	0.998585068916487	-0.239165114740915	-0.295118959744103	0.795329137710813	0.999739905709082	0.0559538450031879
chr10	28532843	28533447	605	+	utr5	WAC	NA	NA	0.966643655529363	1	0.802286555680735	0.998585068916487	0.663098353379109	-0.0662161939083425	0.925469688429834	0.999739905709082	0.729314547287451
chr10	29421809	29422108	300	+	exon	SVIL-AS1	0.82136954291964	1	0.607723855661229	1	0.649463744519426	0.998585068916487	0.0399135189753063	-0.720420669259177	0.288626645763639	0.905788241417831	0.760334188234484
chr10	30459347	30459445	99	+	exon	MAP3K8	0.616499632913586	1	0.877042636569925	1	0.911434085209845	0.998585068916487	-0.202805193799899	-0.205718303456407	0.852254269140309	0.999739905709082	0.00291310965650826
chr10	31526914	31527164	251	+	utr3	ZEB1	0.264800066536314	1	0.163640634155281	1	0.144157183181377	0.998585068916487	-1.59180512319568	-2.10533066441272	0.0459435170269222	0.469404418143709	0.513525541217046
chr10	42831011	42831260	250	+	utr3	BMS1	0.96253664679417	1	0.665524273087333	1	0.790127683979383	0.998585068916487	0.507397597462077	0.904182172519646	0.352674779098055	0.944911388205651	-0.396784575057569
chr10	44993396	44993546	151	+	utr3	RASSF4	0.879008381621409	1	0.635244877386828	1	0.485027333988047	0.998585068916487	0.795323002873457	1.861761680762	0.0556641578945583	0.511244880934299	-1.06643867788854
chr10	45789081	45789230	150	+	exon	FAM21C	0.340473822003279	1	0.684755026493626	1	0.928678096572818	0.998585068916487	0.0676995428911434	-0.142743158794466	0.892032855406961	0.999739905709082	0.21044270168561
chr10	50009611	50009709	99	+	exon	AGAP6	NA	NA	0.383445614216467	1	0.332519852632044	0.998585068916487	-0.134689777233121	-0.505918151695164	0.571337708817372	0.995397607248325	0.371228374462043
chr10	50129629	50129777	149	+	utr3	FAM21A	0.610724199493039	1	0.786895440942441	1	0.956546031343041	0.998585068916487	-0.0161337711820397	0.0405646021080674	0.954565184901764	0.999739905709082	-0.0566983732901071
chr10	50635266	50635366	101	+	exon	SGMS1-AS1	0.814090833744574	1	0.604665731961756	1	0.412658983985787	0.998585068916487	0.17015524238455	0.83584808918041	0.42642404926536	0.966114977248404	-0.66569284679586
chr10	50635516	50635665	150	+	exon	SGMS1-AS1	0.799287402499126	1	0.887128065201209	1	0.660025405253728	0.998585068916487	0.242107280427889	0.83584808918041	0.42642404926536	0.966114977248404	-0.59374080875252
chr10	62805602	62805999	398	+	utr3	ADO	0.764770230351707	1	0.751534972441255	1	0.813938640616325	0.998585068916487	0.0206129899556524	-1.38180992180402	0.11365043610898	0.678247702169519	1.40242291175967
chr10	68989118	68989217	100	+	exon	KIF1BP	0.516769466620221	1	0.801644263900337	1	0.922335269965374	0.998585068916487	-0.221597304040981	-0.543129564333372	0.467086630467595	0.977481272801745	0.321532260292391
chr10	69208850	69208999	150	+	exon	SUPV3L1	0.934071490714673	1	0.591165011673563	1	0.637457423323126	0.998585068916487	0.594972851710487	0.329760707787801	0.610271535669449	0.999739905709082	0.265212143922686
chr10	69382771	69384412	1642	+	exon	HK1	0.953326276938062	1	0.763685761355004	1	0.60644240673182	0.998585068916487	0.223590090936972	0.679326020098987	0.324694949036515	0.932969672322387	-0.455735929162015
chr10	69398725	69401036	2312	+	exon	HK1	NA	NA	0.822978986056784	1	0.81184261507328	0.998585068916487	-0.243855051397875	0.679326020098987	0.324694949036515	0.932969672322387	-0.923181071496862
chr10	70567410	70567706	297	+	utr3	PALD1	0.994076650976883	1	0.925730013956854	1	0.917605950172568	0.998585068916487	0.199785875335656	-0.475048965410888	0.613231873091148	0.999739905709082	0.674834840746545
chr10	70816011	70816845	835	+	utr5	SGPL1	0.491921883819107	1	0.938352725972795	1	0.621665525765862	0.998585068916487	1.49593859367651	0.319726508197372	0.637472993916805	0.999739905709082	1.17621208547914
chr10	70877331	70877431	101	+	utr3	SGPL1	NA	NA	0.824411090541418	1	0.560959760142552	0.998585068916487	-0.212640722357212	0.319726508197372	0.637472993916805	0.999739905709082	-0.532367230554583
chr10	71213019	71286720	73702	+	exon	UNC5B	0.447803276314613	1	0.173412446014548	1	0.0985762559468326	0.998585068916487	-0.574016337478043	-0.333966125342111	0.65440313547856	0.999739905709082	-0.240050212135932
chr10	71299169	71299469	301	+	utr3	UNC5B	0.304066594552121	1	0.323645802874017	1	0.432450806737307	0.998585068916487	-0.412754801591406	-0.333966125342111	0.65440313547856	0.999739905709082	-0.0787886762492959
chr10	71362640	71362739	100	+	utr3	SLC29A3	0.60351571774328	1	0.442973037314874	1	0.721367757917179	0.998585068916487	-0.100270082381088	-0.0886686723327555	0.927254702897343	0.999739905709082	-0.0116014100483324
chr10	71715370	71715470	101	+	utr3	CDH23	0.369018818957827	1	0.445958906977484	1	0.717313531494246	0.998585068916487	-0.762215458728337	-2.68887972512873	0.0140130552559327	0.273064983403895	1.92666426640039
chr10	71739706	71740855	1150	+	exon	CDH23	0.0472258685359207	1	0.0179279558234348	1	0.13267616948263	0.998585068916487	-1.47794980329372	-2.68887972512873	0.0140130552559327	0.273064983403895	1.21092992183501
chr10	71814999	71815299	301	+	utr3	CDH23	0.722023469343637	1	0.580297007429498	1	0.19113016999524	0.998585068916487	-3.19123718237325	-2.68887972512873	0.0140130552559327	0.273064983403895	-0.502357457244522
chr10	71815598	71815698	101	+	utr3	CDH23	0.545746162685893	1	0.74635973566885	1	0.936252884231506	0.998585068916487	-2.09164713765699	-2.68887972512873	0.0140130552559327	0.273064983403895	0.597232587471734
chr10	72008636	72008735	100	+	utr3	CHST3	0.333760380157698	1	0.383529458634531	1	0.458325584966432	0.998585068916487	-0.371328695934903	-0.46556605300854	0.46843813723012	0.978015550378918	0.0942373570736376
chr10	72275008	72275252	245	+	utr3	DDIT4	NA	NA	0.792789291226286	1	0.83483558806347	0.998585068916487	0.0141863654518622	-0.66782883872115	0.429921268117522	0.9668420813978	0.682015204173012
chr10	73730562	73730709	148	+	exon	GLUD1P3	0.708839435132824	1	0.539259981374747	1	0.267159919823661	0.998585068916487	-0.297190312045684	-0.204787435841348	0.86411739939727	0.999739905709082	-0.0924028762043354
chr10	73732069	73732167	99	+	exon	DUSP8P5	0.74250254139565	1	0.802046107139851	1	0.817681577255997	0.998585068916487	-0.949979789522566	-0.834592275953048	0.515590913136065	0.986942466426603	-0.115387513569518
chr10	73773679	73773778	100	+	exon	FUT11	0.520145298905482	1	0.434025448628642	1	0.577750916191939	0.998585068916487	-0.303370540119698	0.687500999865027	0.489357189537701	0.982256059186662	-0.990871539984725
chr10	73775560	73775759	200	+	utr3	FUT11	0.909550355709165	1	0.695145610957834	1	0.576689744151933	0.998585068916487	-0.314079870292075	0.687500999865027	0.489357189537701	0.982256059186662	-1.0015808701571
chr10	73782096	73782417	322	+	exon	CHCHD1	0.681323301626314	1	0.630658217622651	1	0.540735929483361	0.998585068916487	-0.0450671355116778	1.41312547045151	0.162932956136818	0.773310914105441	-1.45819260596319
chr10	73792135	73792483	349	+	exon	ZSWIM8	0.869017800097266	1	0.855093497526119	1	0.554929291555008	0.998585068916487	-0.656275681526118	-0.112625337489658	0.870596891052837	0.999739905709082	-0.54365034403646
chr10	73792582	73793910	1329	+	exon	ZSWIM8	0.46669671528776	1	0.554583526161726	1	0.599726550003432	0.998585068916487	-0.358900665427371	-0.112625337489658	0.870596891052837	0.999739905709082	-0.246275327937713
chr10	73796915	73797212	298	+	exon	ZSWIM8	0.863914830534679	1	0.879197094837101	1	0.698497356993882	0.998585068916487	0.173487213963953	-0.112625337489658	0.870596891052837	0.999739905709082	0.286112551453611
chr10	73800317	73800417	101	+	utr3	ZSWIM8	0.489142554259463	1	0.534987051417597	1	0.520143770817904	0.998585068916487	-0.533558937667282	-0.112625337489658	0.870596891052837	0.999739905709082	-0.420933600177625
chr10	74089200	74089300	101	+	utr3	VCL	0.390468283798877	1	0.516447927465984	1	0.494673437309195	0.998585068916487	-0.538366554841815	-1.03377790381378	0.16985489495176	0.78384556176041	0.495411348971963
chr10	75022072	75022172	101	+	exon	KAT6B	NA	NA	0.919629890955072	1	0.935764378677689	0.998585068916487	-0.193361757273404	-0.281014772541256	0.748142132106178	0.999739905709082	0.0876530152678521
chr10	75025048	75025198	151	+	exon	KAT6B	0.794141836053156	1	0.786048102363619	1	0.689843572461594	0.998585068916487	-0.388930119023681	-0.281014772541256	0.748142132106178	0.999739905709082	-0.107915346482426
chr10	75028572	75029622	1051	+	exon	KAT6B	0.627995756715319	1	0.499747982427641	1	0.388593341949313	0.998585068916487	-0.20798967651084	-0.281014772541256	0.748142132106178	0.999739905709082	0.0730250960304156
chr10	75030072	75030222	151	+	exon	KAT6B	0.775488970102498	1	0.951621195953495	1	0.699649515716713	0.998585068916487	-0.214467921372069	-0.281014772541256	0.748142132106178	0.999739905709082	0.0665468511691867
chr10	75030522	75030822	301	+	exon	KAT6B	0.114918718553703	1	0.886303721150321	1	0.976432593862774	0.998585068916487	-0.114886914949868	-0.281014772541256	0.748142132106178	0.999739905709082	0.166127857591387
chr10	77792281	77792380	100	+	exon	RP13-39P12.3	0.924023017124865	1	0.78799778496683	1	0.734978765930865	0.998585068916487	-0.238332860425797	-0.462889504654878	0.729330756763828	0.999739905709082	0.224556644229081
chr10	78054771	78054920	150	+	exon	RPS24	0.245255240781162	1	0.47119100546307	1	0.811220968261183	0.998585068916487	-0.457762430435477	0.190983129374693	0.784794667175488	0.999739905709082	-0.648745559810169
chr10	79118979	79216173	97195	+	utr5	ZMIZ1	0.969279848117652	1	0.945500081779629	1	0.848064869928921	0.998585068916487	-1.35202045065737	-1.38261710702677	0.0315297793274165	0.399149594062616	0.030596656369398
chr10	79312879	79313529	651	+	utr3	ZMIZ1	NA	NA	0.189971090079963	1	0.286750943310837	0.998585068916487	-0.493150588720709	-1.38261710702677	0.0315297793274165	0.399149594062616	0.88946651830606
chr10	79313829	79313929	101	+	utr3	ZMIZ1	0.866497717322418	1	0.929825190324328	1	0.731627058274272	0.998585068916487	-0.201367795718064	-1.38261710702677	0.0315297793274165	0.399149594062616	1.1812493113087
chr10	79315128	79315528	401	+	utr3	ZMIZ1	0.538287685229719	1	0.605641312260312	1	0.972292164943791	0.998585068916487	-0.618002641575567	-1.38261710702677	0.0315297793274165	0.399149594062616	0.764614465451202
chr10	80517934	80518134	201	+	utr3	TSPAN14	0.582849083970494	1	0.482734082720502	1	0.528784380843538	0.998585068916487	0.0862098416754483	0.443994743537065	0.479170262544344	0.981082231069339	-0.357784901861617
chr10	80518234	80518683	450	+	utr3	TSPAN14	NA	NA	0.221277698321197	1	0.330562626906174	0.998585068916487	0.325554055370891	0.443994743537065	0.479170262544344	0.981082231069339	-0.118440688166174
chr10	80521282	80521431	150	+	utr3	TSPAN14	0.705462383046745	1	0.559610731561305	1	0.747571731627168	0.998585068916487	0.144295638802262	0.443994743537065	0.479170262544344	0.981082231069339	-0.299699104734803
chr10	80522331	80522431	101	+	utr3	TSPAN14	0.521607928686096	1	0.394888160631496	1	0.496658826999329	0.998585068916487	0.830563166337663	0.443994743537065	0.479170262544344	0.981082231069339	0.386568422800598
chr10	84215049	84215298	250	+	utr3	CDHR1	0.294734666592243	1	0.231890038314251	1	0.153603827677914	0.998585068916487	0.060688157314892	0.498014929262151	0.630454374263866	0.999739905709082	-0.437326771947259
chr10	84216895	84217144	250	+	utr3	CDHR1	0.0300631004973434	1	0.0155107609362189	1	0.0189345735385538	0.998585068916487	0.689422334521479	0.498014929262151	0.630454374263866	0.999739905709082	0.191407405259328
chr10	86733278	86733378	101	+	utr3	LDB3	0.375869887491175	1	0.559694934404181	1	0.887801019251862	0.998585068916487	-0.362913173315174	-2.65393276033192	0.0271013183169471	0.368849257792117	2.29101958701675
chr10	86968491	86970647	2157	+	utr3	ADIRF	0.193059454598903	1	0.77597958006914	1	0.462228903066744	0.998585068916487	-1.90079668801935	NA	NA	NA	NA
chr10	87864259	87864458	200	+	utr5	PTEN	0.534533832210931	1	0.527407952186717	1	0.526101386616888	0.998585068916487	-0.119407275042728	-0.502479826252778	0.51784497559026	0.987662597892402	0.383072551210049
chr10	89402568	89402667	100	+	exon	IFIT1	0.698594786807294	1	0.559900537967948	1	0.62632510791071	0.998585068916487	0.591362829143605	1.37871955672646	0.17524560472484	0.792877850169544	-0.787356727582857
chr10	96954967	96955116	150	+	exon	LCOR	0.586272421628681	1	0.483132603312635	1	0.632989791905766	0.998585068916487	0.0952110972232063	0.37265296684668	0.570641209868924	0.995397607248325	-0.277441869623474
chr10	96983063	96983213	151	+	exon	LCOR	0.74288110401746	1	0.557575044731487	1	0.524952893854185	0.998585068916487	0.316291576447938	0.37265296684668	0.570641209868924	0.995397607248325	-0.0563613903987422
chr10	96983813	96983913	101	+	exon	LCOR	0.811863323242426	1	0.694149380215709	1	0.492993503018126	0.998585068916487	0.00966001005695097	0.37265296684668	0.570641209868924	0.995397607248325	-0.362992956789729
chr10	96984713	96984813	101	+	exon	LCOR	NA	NA	0.126622070962197	1	0.088670161773655	0.998585068916487	-0.115072329781511	0.37265296684668	0.570641209868924	0.995397607248325	-0.487725296628191
chr10	96984963	96985113	151	+	exon	LCOR	0.657528103290549	1	0.398713664391185	1	0.241728272177348	0.998585068916487	0.190306844593	0.37265296684668	0.570641209868924	0.995397607248325	-0.18234612225368
chr10	97320166	97320416	251	+	utr3	FRAT1	0.714846939751387	1	0.700620912123483	1	0.656279498921717	0.998585068916487	0.817863363313044	1.05481087354926	0.379190279439475	0.953636873522403	-0.236947510236214
chr10	97321265	97321365	101	+	utr3	FRAT1	0.736856923614389	1	0.59098917957209	1	0.68292298553616	0.998585068916487	0.232393850974284	1.05481087354926	0.379190279439475	0.953636873522403	-0.822417022574974
chr10	97567946	97570235	2290	+	exon	UBTD1	0.926328203552616	1	0.752773365277976	1	0.641863707816883	0.998585068916487	0.217860886514764	0.420603244940647	0.579434817494454	0.996974507848649	-0.202742358425883
chr10	97673660	97673860	201	+	utr3	RP11-548K23.11	0.364737514093499	1	0.704347444847009	1	0.935814264939845	0.998585068916487	-0.266233105191308	NA	NA	NA	NA
chr10	97714709	97714808	100	+	utr3	MARVELD1	0.0206114408576453	1	0.538068006885009	1	0.639220225735696	0.998585068916487	-0.73077239805482	-1.3316074376882	0.0404984559836733	0.443529226140632	0.600835039633382
chr10	97717904	97718003	100	+	utr3	MARVELD1	0.0457953172274955	1	0.422563442201979	1	0.57552386742191	0.998585068916487	-0.311719957270143	-1.3316074376882	0.0404984559836733	0.443529226140632	1.01988748041806
chr10	97759508	97759808	301	+	utr3	ZFYVE27	0.864669459755256	1	0.75602464185754	1	0.434788769693756	0.998585068916487	-0.156477412224879	-0.564531387205245	0.422771640540243	0.965975256200343	0.408053974980366
chr10	100548249	100548349	101	+	utr3	HIF1AN	0.309477686168522	1	0.305252520767129	1	0.505485796712809	0.998585068916487	-0.0464528367438544	0.279197034326918	0.657132399550857	0.999739905709082	-0.325649871070772
chr10	100747140	100747290	151	+	exon	PAX2	0.878851535234115	1	0.752610685361528	1	0.754238033144896	0.998585068916487	0.299907817381221	-0.0131969345115943	0.991963440595068	0.999739905709082	0.313104751892815
chr10	100827694	100827794	101	+	utr3	PAX2	0.229775435183508	1	0.214463645882475	1	0.493723484245321	0.998585068916487	1.76753851451774	-0.0131969345115943	0.991963440595068	0.999739905709082	1.78073544902933
chr10	100828093	100828543	451	+	utr3	PAX2	0.402838987605799	1	0.574255188793861	1	0.817701372268363	0.998585068916487	1.11943073417358	-0.0131969345115943	0.991963440595068	0.999739905709082	1.13262766868518
chr10	100828643	100828743	101	+	utr3	PAX2	0.757947689251938	1	0.64242134567072	1	0.479143909294025	0.998585068916487	0.903583062844126	-0.0131969345115943	0.991963440595068	0.999739905709082	0.91677999735572
chr10	100912918	100913068	151	+	utr5	SLF2	0.842033229893269	1	0.705938377601835	1	0.425715305691685	0.998585068916487	-0.0926449243868866	-0.627779912470867	0.388517255576625	0.957464127912807	0.53513498808398
chr10	100917054	100917154	101	+	exon	SLF2	0.974459632249306	1	0.805847576481751	1	0.803177573563373	0.998585068916487	-0.366055048490866	-0.627779912470867	0.388517255576625	0.957464127912807	0.26172486398
chr10	100993314	100993561	248	+	utr3	C10orf2	0.280828566687822	1	0.290247125185746	1	0.429304227356852	0.998585068916487	0.109116161575235	-0.0439590570925548	NA	NA	0.15307521866779
chr10	100993956	100994154	199	+	utr3	C10orf2	0.633597941403999	1	0.421185664151949	1	0.598991225063649	0.998585068916487	0.721945159044995	-0.0439590570925548	NA	NA	0.76590421613755
chr10	101002749	101002949	201	+	exon	LZTS2	0.582125548166798	1	0.556639411775867	1	0.375137830920171	0.998585068916487	-0.555374576579146	-0.459252816605882	0.603155460512126	0.999739905709082	-0.0961217599732634
chr10	101003527	101003677	151	+	exon	LZTS2	0.921717221684635	1	0.695517738579747	1	0.330939416827807	0.998585068916487	-0.602494090266717	-0.459252816605882	0.603155460512126	0.999739905709082	-0.143241273660835
chr10	101003827	101007636	3810	+	utr3	LZTS2	0.190630221054715	1	0.926887134916929	1	0.779250318243375	0.998585068916487	-0.0348588798221101	-0.459252816605882	0.603155460512126	0.999739905709082	0.424393936783772
chr10	101037576	101037675	100	+	exon	SFXN3	0.892821949800847	1	0.936090577652552	1	0.650452029709695	0.998585068916487	-0.609452527341827	-0.272439798777967	0.711147245312767	0.999739905709082	-0.33701272856386
chr10	101038422	101038621	200	+	exon	SFXN3	0.807888869867421	1	0.954703947721955	1	0.910590677998583	0.998585068916487	-0.227753024646205	-0.272439798777967	0.711147245312767	0.999739905709082	0.0446867741317612
chr10	102066939	102067039	101	+	exon	HPS6	0.755356716127654	1	0.957575247551528	1	0.679175363308253	0.998585068916487	0.089868316692967	0.93808453661205	0.353912302063976	0.945529112352244	-0.848216219919083
chr10	102139633	102139982	350	+	exon	PPRC1	0.673876552891846	1	0.856672715702277	1	0.579136166256397	0.998585068916487	-0.251796728545706	-0.549403954722767	0.409742300861848	0.963619317802085	0.297607226177061
chr10	102141781	102141881	101	+	exon	PPRC1	0.834184292745857	1	0.946430951704379	1	0.552685727639788	0.998585068916487	-0.630115918309898	-0.549403954722767	0.409742300861848	0.963619317802085	-0.0807119635871306
chr10	102402088	102402330	243	+	exon	NFKB2	0.0426769288339774	1	0.51375742425557	1	0.397811047780503	0.998585068916487	0.386976448335214	-0.605784806926704	0.45689412542414	0.97644220267751	0.992761255261918
chr10	102630401	102630551	151	+	utr3	SUFU	0.579590163501717	1	0.937266557413576	1	0.627069826333752	0.998585068916487	-0.0395949495515631	0.301420297624892	0.769049173735133	0.999739905709082	-0.341015247176455
chr10	102919641	102919990	350	+	exon	CNNM2	0.843014568942465	1	0.993469867713898	1	0.669978309724117	0.998585068916487	-0.205035825637605	-0.357450124533774	0.72951284823167	0.999739905709082	0.152414298896169
chr10	103077242	103077392	151	+	utr3	CNNM2	0.813404412317873	1	0.78083665957236	1	0.613740490008605	0.998585068916487	0.240366671969268	-0.357450124533774	0.72951284823167	0.999739905709082	0.597816796503042
chr10	103089622	103089722	101	+	utr3	CNNM2	0.814622345713368	1	0.635155049985829	1	0.666652387252179	0.998585068916487	0.0961200788438992	-0.357450124533774	0.72951284823167	0.999739905709082	0.453570203377673
chr10	103396698	103398483	1786	+	utr5	PDCD11	0.443779716606458	1	0.400007249951654	1	0.360202219481663	0.998585068916487	0.21977794691439	0.844468728292894	0.176332335210963	0.793648250606879	-0.624690781378504
chr10	103417849	103418506	658	+	exon	PDCD11	0.0985128845956571	1	0.17385872440249	1	0.245292287233573	0.998585068916487	-0.168198443509612	0.844468728292894	0.176332335210963	0.793648250606879	-1.01266717180251
chr10	103425046	103425345	300	+	exon	PDCD11	0.714825053518158	1	0.600181112188012	1	0.485913493481759	0.998585068916487	0.324832039334328	0.844468728292894	0.176332335210963	0.793648250606879	-0.519636688958567
chr10	103440310	103443226	2917	+	exon	PDCD11	NA	NA	0.872867279042568	1	0.699886403952338	0.998585068916487	0.490538011478317	0.844468728292894	0.176332335210963	0.793648250606879	-0.353930716814577
chr10	103444649	103445594	946	+	utr3	PDCD11	0.980737865466026	1	0.737229025100242	1	0.691252289096434	0.998585068916487	0.617386156287921	0.844468728292894	0.176332335210963	0.793648250606879	-0.227082572004974
chr10	110835986	110836135	150	+	utr3	RBM20	0.905711622658218	1	0.982554570259458	1	0.811468848637933	0.998585068916487	-0.394014440214264	-0.512534198997902	0.698512145200024	0.999739905709082	0.118519758783637
chr10	110871945	110875992	4048	+	utr5	PDCD4	0.0381773152363759	1	0.803059284703464	1	0.666100609725216	0.998585068916487	-0.232666591047951	-0.179994030300441	0.80360564532795	0.999739905709082	-0.0526725607475104
chr10	110964431	110964581	151	+	exon	SHOC2	NA	NA	0.629755309914795	1	0.708428518232944	0.998585068916487	-0.32286722210031	-0.446833359103538	0.491618423313864	0.982256059186662	0.123966137003229
chr10	112950849	112951518	670	+	utr5	TCF7L2	0.730028040413823	1	0.783963454959849	1	0.991988768487689	0.998585068916487	-0.534729005023044	-1.49264976927035	0.0210452758655969	0.327181276788156	0.957920764247304
chr10	113165633	113165732	100	+	utr3	TCF7L2	0.751243462810499	1	0.9985561920737	1	0.878661680647241	0.998585068916487	-0.799635283002783	-1.49264976927035	0.0210452758655969	0.327181276788156	0.693014486267566
chr10	115093564	115093764	201	+	utr5	ATRNL1	0.484556307872627	1	0.1831970456952	1	0.467275048564422	0.998585068916487	0.335613749681875	-2.22496118188115	0.0247419893040317	0.352561434802518	2.56057493156302
chr10	117548311	117548657	347	+	utr3	EMX2	0.814386390727215	1	0.96645359776411	1	0.614826535284153	0.998585068916487	-0.678250155961701	-0.697684461249031	NA	NA	0.0194343052873299
chr10	118209704	118209804	101	+	exon	CASC2	0.552548622909686	1	0.301092235699078	1	0.129020989182475	0.998585068916487	-0.158959620637487	0.77390512401311	0.471582370707952	0.979294641921213	-0.932864744650598
chr10	119104136	119104900	765	+	utr5	FAM45A	0.486995103668595	1	0.172267455494146	1	0.180618497186669	0.998585068916487	0.834094219285957	0.636329839850223	0.566924934326809	0.995143325504936	0.197764379435734
chr10	119677020	119677220	201	+	exon	BAG3	NA	NA	0.979037134375482	1	0.961052035881107	0.998585068916487	-0.614444592878344	-0.78639901136228	0.234827645778006	0.855874129959153	0.171954418483936
chr10	122082723	122083073	351	+	exon	TACC2	0.256972502319288	1	0.2463761743265	1	0.124385564515595	0.998585068916487	-0.191173666431968	0.221037404015673	0.780260746689962	0.999739905709082	-0.412211070447641
chr10	122083873	122084073	201	+	exon	TACC2	0.599696957236559	1	0.470102413514879	1	0.312793830512602	0.998585068916487	0.350588044793078	0.221037404015673	0.780260746689962	0.999739905709082	0.129550640777405
chr10	122084173	122084522	350	+	exon	TACC2	0.373141829550753	1	0.378060613322258	1	0.168332708862078	0.998585068916487	0.141496016222467	0.221037404015673	0.780260746689962	0.999739905709082	-0.0795413877932057
chr10	122086422	122086772	351	+	exon	TACC2	0.252340771022981	1	0.288084981453099	1	0.233238228396068	0.998585068916487	0.0589551385320426	0.221037404015673	0.780260746689962	0.999739905709082	-0.16208226548363
chr10	122087371	122087521	151	+	exon	TACC2	0.378165310991924	1	0.338596290821678	1	0.195143672463917	0.998585068916487	0.0714637966596855	0.221037404015673	0.780260746689962	0.999739905709082	-0.149573607355988
chr10	122211097	122211347	251	+	utr5	TACC2	0.799531756698755	1	0.710592098292225	1	0.398833031470348	0.998585068916487	-0.113878652936575	0.221037404015673	0.780260746689962	0.999739905709082	-0.334916056952248
chr10	122429760	122429960	201	+	utr3	PLEKHA1	NA	NA	0.31463317029013	1	0.610919206678803	0.998585068916487	-0.165516911371861	-0.631515685294791	0.368036138178859	0.94991645668368	0.46599877392293
chr10	124484183	124484282	100	+	exon	LHPP	0.801003624005935	1	0.639455855239363	1	0.604836147986145	0.998585068916487	0.19554881106733	0.67849414352266	0.501047658184805	0.984395652993966	-0.48294533245533
chr10	124617244	124617492	249	+	exon	LHPP	0.647816040854174	1	0.46167234143596	1	0.664264902812163	0.998585068916487	0.241242820102337	0.67849414352266	0.501047658184805	0.984395652993966	-0.437251323420324
chr10	124617591	124617690	100	+	exon	LHPP	0.405790947866903	1	0.724013626547164	1	0.888579989622718	0.998585068916487	0.770239246297279	0.67849414352266	0.501047658184805	0.984395652993966	0.0917451027746186
chr10	124623401	124623643	243	+	exon	RP11-12J10.4	0.16238935670671	1	0.197393660988891	1	0.33745294963446	0.998585068916487	-0.389454719262565	0.290483737215473	0.81857135383286	0.999739905709082	-0.679938456478037
chr10	124984794	124984893	100	+	exon	ZRANB1	NA	NA	0.718195553697719	1	0.624496490370718	0.998585068916487	-1.30529191790929	-0.521020759703842	0.624301393605593	0.999739905709082	-0.784271158205444
chr10	124997309	124997508	200	+	exon	RP11-59C5.3	0.702096307451068	1	0.727092852375315	1	0.493966186542548	0.998585068916487	-0.770303987574367	-0.397406419097814	0.735029419872751	0.999739905709082	-0.372897568476554
chr10	125000097	125000196	100	+	exon	RP11-59C5.3	0.589232256010145	1	0.443084646801724	1	0.319412510237338	0.998585068916487	-0.809172459795105	-0.397406419097814	0.735029419872751	0.999739905709082	-0.411766040697291
chr10	125000296	125000396	101	+	exon	RP11-59C5.3	0.0257007807201116	1	0.0367586499850672	1	0.0747130423011929	0.998585068916487	-0.795087344618159	-0.397406419097814	0.735029419872751	0.999739905709082	-0.397680925520345
chr10	125697550	125697748	199	+	exon	RP11-383C5.3	NA	NA	0.633026754135148	1	0.166149023383613	0.998585068916487	0.481936212897286	0.981355726306322	0.540942280280137	0.991375859266426	-0.499419513409036
chr10	127425900	127439119	13220	+	exon	DOCK1	0.774861820853811	1	0.686883212474207	1	0.4381757035492	0.998585068916487	-0.301348094051021	-0.0760417737592018	0.921480483330794	0.999739905709082	-0.225306320291819
chr10	129759326	129766970	7645	+	exon	MGMT	0.926582758306385	1	0.736029588658451	1	0.60941844227609	0.998585068916487	0.36399338158966	0.56285256778308	0.59923004744074	0.999739905709082	-0.19885918619342
chr10	131955758	131955907	150	+	utr3	PPP2R2D	0.744051390290675	1	0.664740747280145	1	0.499899058746684	0.998585068916487	-0.320244180491477	-0.537421588640554	0.605830532272038	0.999739905709082	0.217177408149077
chr10	132348015	132348314	300	+	exon	LRRC27	0.36019972767443	1	0.339784197725867	1	0.393644919696533	0.998585068916487	0.209896401558721	-0.127977356776992	0.866020980324498	0.999739905709082	0.337873758335713
chr10	132351656	132352884	1229	+	utr3	LRRC27	0.242868450972119	1	0.312310224686937	1	0.475964340272062	0.998585068916487	-0.145886600659246	-0.127977356776992	0.866020980324498	0.999739905709082	-0.0179092438822543
chr10	132353033	132353133	101	+	utr3	LRRC27	0.847465920011154	1	0.991116176653813	1	0.97091886809626	0.998585068916487	-0.368110578754471	-0.127977356776992	0.866020980324498	0.999739905709082	-0.240133221977479
chr10	132353382	132355874	2493	+	utr3	LRRC27	NA	NA	0.876301849649455	1	0.705089910999616	0.998585068916487	-0.15977474290305	-0.127977356776992	0.866020980324498	0.999739905709082	-0.0317973861260576
chr10	132405620	132405718	99	+	exon	PWWP2B	0.35342569049177	1	0.819057220831718	1	0.972115549802339	0.998585068916487	0.219076763816125	-0.293609280351935	0.744265637922748	0.999739905709082	0.51268604416806
chr10	132405914	132406061	148	+	exon	PWWP2B	0.884265016248182	1	0.64589302391955	1	0.535434886862433	0.998585068916487	0.103455996115879	-0.293609280351935	0.744265637922748	0.999739905709082	0.397065276467814
chr10	133183351	133183451	101	+	exon	KNDC1	0.413233529425685	1	0.506301301454599	1	0.717288394549394	0.998585068916487	-1.64851399465276	-2.43061223643587	0.0667181026911226	0.546540996504487	0.782098241783105
chr10	133183982	133186066	2085	+	exon	KNDC1	0.372089334730649	1	0.447245035757613	1	0.309309101322056	0.998585068916487	-1.89029652406507	-2.43061223643587	0.0667181026911226	0.546540996504487	0.5403157123708
chr10	133186165	133186315	151	+	exon	KNDC1	0.66349522511318	1	0.703145102872006	1	0.496551321530483	0.998585068916487	-2.94009022283741	-2.43061223643587	0.0667181026911226	0.546540996504487	-0.509477986401544
chr10	133186415	133186664	250	+	exon	KNDC1	0.707274103990817	1	0.716990407618468	1	0.582345825292702	0.998585068916487	-1.07571531641618	-2.43061223643587	0.0667181026911226	0.546540996504487	1.35489692001968
chr10	133200434	133201624	1191	+	exon	KNDC1	0.11622788169426	1	0.120100300803407	1	0.22508757193634	0.998585068916487	-2.23313462903332	-2.43061223643587	0.0667181026911226	0.546540996504487	0.197477607402545
chr10	133224815	133225065	251	+	utr3	KNDC1	0.955049188954397	1	0.980787244622745	1	0.907854843762189	0.998585068916487	-0.914947038063909	-2.43061223643587	0.0667181026911226	0.546540996504487	1.51566519837196
chr10	133312914	133313013	100	+	utr3	ZNF511	0.577722340513136	1	0.648940334813454	1	0.474146373026256	0.998585068916487	-0.231368152002754	0.469398880538036	0.645817432211121	0.999739905709082	-0.70076703254079
chr10	133380243	133380441	199	+	exon	PAOX	0.185857466785248	1	0.231412482853346	1	0.473179520619281	0.998585068916487	-0.415759918109121	0.326566823131279	0.750235264939872	0.999739905709082	-0.7423267412404
chr10	133381514	133381613	100	+	utr3	PAOX	0.922249421942223	1	0.928954827866368	1	0.696869589742219	0.998585068916487	0.214413276525755	0.326566823131279	0.750235264939872	0.999739905709082	-0.112153546605524
chr10	133420109	133420358	250	+	utr3	RP11-108K14.8	0.633962464046052	1	0.405920758735795	1	0.446712101650096	0.998585068916487	0.884437506836623	1.41283324538412	0.504957695602823	NA	-0.528395738547495
chr10	277127	277276	150	-	utr3	DIP2C	0.750078555189221	1	0.976369544890117	1	0.826476097652051	0.998585068916487	-0.130245353043472	-0.687266871968219	0.522323149667784	0.987886956265335	0.557021518924747
chr10	807813	807913	101	-	utr3	LARP4B	0.84326407240825	1	0.541792320410958	1	0.618651118469148	0.998585068916487	0.266776511601307	0.510805256078089	0.422795396358276	0.965975256200343	-0.244028744476783
chr10	812857	814485	1629	-	utr3	LARP4B	0.324490242276623	1	0.373152750297426	1	0.281893126812596	0.998585068916487	-0.0614258814701655	0.510805256078089	0.422795396358276	0.965975256200343	-0.572231137548255
chr10	3138027	3138287	261	-	utr3	PITRM1	0.213010421053105	1	0.985674779699155	1	0.678556630100751	0.998585068916487	-0.0477893724410111	0.393609569262409	0.592001878744817	0.998641228535535	-0.441398941703421
chr10	5639211	5639408	198	-	utr3	ASB13	0.371183883137143	1	0.297628340135418	1	0.584884873243563	0.998585068916487	0.185647231139987	0.414653642990888	0.541407928832896	0.991375859266426	-0.229006411850901
chr10	5640147	5640393	247	-	utr3	ASB13	NA	NA	0.498386851676713	1	0.354697909635986	0.998585068916487	0.07155340719486	0.414653642990888	0.541407928832896	0.991375859266426	-0.343100235796028
chr10	5862357	5862455	99	-	utr3	ANKRD16	0.434733942474163	1	0.649660974525196	1	0.867607717465627	0.998585068916487	-0.468637988965622	-1.34118940552808	0.0538704330141069	0.506174476963935	0.872551416562455
chr10	5937290	5937438	149	-	exon	RP11-536K7.3	0.426442009437777	1	0.797750820475482	1	0.818823691962626	0.998585068916487	0.0678804411540526	-1.30531060182302	0.298198215225946	0.912273856992947	1.37319104297707
chr10	5952536	5952635	100	-	utr3	IL15RA	0.77180293201701	1	0.723443612510444	1	0.959218203140117	0.998585068916487	0.176506822408982	-1.00199336827555	0.181240868811425	0.80051714099378	1.17850019068453
chr10	5952784	5953182	399	-	utr3	IL15RA	0.585404943429823	1	0.738919765949919	1	0.888638283496154	0.998585068916487	-0.155797350957138	-1.00199336827555	0.181240868811425	0.80051714099378	0.846196017318414
chr10	5977839	5977938	100	-	utr5	IL15RA	0.128500767916301	1	0.160536806127764	1	0.258615236489483	0.998585068916487	-1.23759760928452	-1.00199336827555	0.181240868811425	0.80051714099378	-0.235604241008964
chr10	7559769	7559919	151	-	utr3	ITIH5	0.883282292442537	1	0.90676653824685	1	0.943615788282938	0.998585068916487	-0.223086437186791	-1.03742294985749	0.351651901293827	0.94399211940227	0.814336512670702
chr10	7561716	7562016	301	-	utr3	ITIH5	0.253037530434427	1	0.490582013856543	1	0.686728872008932	0.998585068916487	-0.200886389978276	-1.03742294985749	0.351651901293827	0.94399211940227	0.836536559879216
chr10	7563014	7563364	351	-	utr3	ITIH5	0.704250565004484	1	0.685885297317145	1	0.777057237291599	0.998585068916487	-0.466196913496605	-1.03742294985749	0.351651901293827	0.94399211940227	0.571226036360888
chr10	7566158	7566308	151	-	exon	ITIH5	0.574894407199635	1	0.722330551401983	1	0.551290709008268	0.998585068916487	-0.051762826059198	-1.03742294985749	0.351651901293827	0.94399211940227	0.985660123798295
chr10	7576514	7576814	301	-	exon	ITIH5	0.876867009784538	1	0.789966126235816	1	0.857249988128006	0.998585068916487	-0.66856792482068	-1.03742294985749	0.351651901293827	0.94399211940227	0.368855025036813
chr10	7579796	7579945	150	-	utr3	ITIH5	0.427554740423048	1	0.594354321536284	1	0.742147040017522	0.998585068916487	-0.628867303552747	-1.03742294985749	0.351651901293827	0.94399211940227	0.408555646304746
chr10	11463214	11463364	151	-	exon	USP6NL	0.936749523094363	1	0.37594919943551	1	0.485020821178908	0.998585068916487	0.93832524633144	0.438983738950284	0.562564624618243	0.995063777241199	0.499341507381156
chr10	11463613	11463812	200	-	exon	USP6NL	0.561378908973863	1	0.796348626487002	1	0.44549065703567	0.998585068916487	1.17727295659177	0.438983738950284	0.562564624618243	0.995063777241199	0.738289217641488
chr10	12029509	12035291	5783	-	exon	UPF2	NA	NA	0.277524224209428	1	0.159447995989438	0.998585068916487	0.529476598129905	0.373935539392264	0.564626739941004	0.995143325504936	0.155541058737641
chr10	13317573	13317723	151	-	utr3	SEPHS1	0.937144828524145	1	0.863127604325472	1	0.700904358688778	0.998585068916487	0.117993864748639	-0.128189341901816	0.853682869098761	0.999739905709082	0.246183206650455
chr10	13499906	13500005	100	-	exon	BEND7	0.525414109622307	1	0.825607022903256	1	0.944761234204296	0.998585068916487	0.188140557491672	-0.220813652412793	0.842035213095009	0.999739905709082	0.408954209904465
chr10	13646401	13646801	401	-	utr3	FRMD4A	0.833659564184145	1	0.894558937528258	1	0.572156245055239	0.998585068916487	0.223798135001219	0.210289719263839	0.84194161213843	0.999739905709082	0.0135084157373804
chr10	13657316	13657416	101	-	exon	FRMD4A	0.411670573881321	1	0.991550223182008	1	0.758646205822352	0.998585068916487	0.526975765578272	0.210289719263839	0.84194161213843	0.999739905709082	0.316686046314433
chr10	13666225	13666325	101	-	exon	FRMD4A	0.941290651116471	1	0.813419481213341	1	0.707256740752873	0.998585068916487	-0.398627965115998	0.210289719263839	0.84194161213843	0.999739905709082	-0.608917684379837
chr10	13674937	13675037	101	-	exon	FRMD4A	0.770511010005925	1	0.962677013380094	1	0.754151169701635	0.998585068916487	-0.174539176625129	0.210289719263839	0.84194161213843	0.999739905709082	-0.384828895888968
chr10	13707434	13707534	101	-	utr5	FRMD4A	0.536147818110723	1	0.896962075823034	1	0.709667122998293	0.998585068916487	-0.148136631442755	0.210289719263839	0.84194161213843	0.999739905709082	-0.358426350706593
chr10	15141498	15168593	27096	-	utr5	NMT2	0.922952644348525	1	0.756347652550473	1	0.693212893936578	0.998585068916487	-0.314588506405756	-0.605428481317366	0.513348064099931	0.98637606068457	0.29083997491161
chr10	15212829	15213719	891	-	utr3	FAM171A1	0.90272081992511	1	0.599304014124542	1	0.554024207188846	0.998585068916487	0.148545073238306	0.641459246555533	0.374529665903832	0.951069643111307	-0.492914173317227
chr10	15516990	15517189	200	-	utr3	ITGA8	0.155700108191311	1	0.289362471321492	1	0.345872548850887	0.998585068916487	-0.759815596931811	-1.91550087905318	0.0988678860157659	0.643935629755052	1.15568528212137
chr10	17226892	17229537	2646	-	exon	VIM-AS1	0.490516759556791	1	0.346741665146786	1	0.146635501779781	0.998585068916487	-1.53060509377931	0.426078179673929	0.750194628806396	0.999739905709082	-1.95668327345324
chr10	17229637	17229985	349	-	exon	VIM-AS1	NA	NA	0.566742834027104	1	0.728060504013838	0.998585068916487	-0.0668680714077311	0.426078179673929	0.750194628806396	0.999739905709082	-0.49294625108166
chr10	21759441	21805998	46558	-	exon	DNAJC1	0.765803989112511	1	0.61447944834932	1	0.411729255907021	0.998585068916487	0.0828974929509155	0.584071568494006	0.600237204475552	0.999739905709082	-0.50117407554309
chr10	22537093	22537193	101	-	utr3	PIP4K2A	0.616447890202545	1	0.504163065016561	1	0.356629836312759	0.998585068916487	0.0948393918381021	0.454403512422039	0.514027911843507	0.98637606068457	-0.359564120583937
chr10	22541890	22541990	101	-	exon	PIP4K2A	NA	NA	0.933073049349162	1	0.816265538281963	0.998585068916487	-0.0734529176013415	0.454403512422039	0.514027911843507	0.98637606068457	-0.527856430023381
chr10	24584708	24584907	200	-	utr3	ARHGAP21	0.64440624451539	1	0.536392301488028	1	0.679915584350636	0.998585068916487	-0.422780522089122	-0.37836430575984	0.577866473351557	0.996974507848649	-0.0444162163292821
chr10	24585357	24585457	101	-	utr3	ARHGAP21	0.852930711938393	1	0.724076463449804	1	0.697092017875864	0.998585068916487	-0.212204304710318	-0.37836430575984	0.577866473351557	0.996974507848649	0.166160001049522
chr10	24585706	24585906	201	-	utr3	ARHGAP21	0.286096410705712	1	0.352429306215501	1	0.482287520137959	0.998585068916487	-0.794749948277089	-0.37836430575984	0.577866473351557	0.996974507848649	-0.41638564251725
chr10	27154218	27154318	101	-	utr5	YME1L1	0.901220067166857	1	0.784236791111203	1	0.517329610750369	0.998585068916487	0.404567914106808	0.263356263214104	0.70037091981489	0.999739905709082	0.141211650892704
chr10	28523101	28523250	150	-	exon	WAC-AS1	NA	NA	0.331849149384032	1	0.216100489034202	0.998585068916487	0.527120655459632	0.75693240455209	0.412342275574951	0.964524518556774	-0.229811749092458
chr10	30026116	30026315	200	-	exon	KIAA1462	0.00242436257119482	1	0.0260373751752972	1	0.036135752564784	0.998585068916487	-0.545300328075337	-3.26839025587696	0.000974866057815286	0.0712322442619907	2.72308992780162
chr10	30026962	30027311	350	-	exon	KIAA1462	0.142777480431821	1	0.27476909573583	1	0.0818339372187434	0.998585068916487	-0.48919937238287	-3.26839025587696	0.000974866057815286	0.0712322442619907	2.77919088349409
chr10	30029702	30029851	150	-	exon	KIAA1462	0.0385409696863091	1	0.0658562598613081	1	0.047304689567852	0.998585068916487	-0.459561057676123	-3.26839025587696	0.000974866057815286	0.0712322442619907	2.80882919820084
chr10	30341584	30348900	7317	-	utr5	MTPAP	NA	NA	0.631303792519294	1	0.553242794130693	0.998585068916487	0.300546076647365	-0.147300093306452	0.817074195672092	0.999739905709082	0.447846169953817
chr10	30845317	30845416	100	-	exon	ZNF438	0.0546272673031603	1	0.295144390839992	1	0.454423247435026	0.998585068916487	-0.176484450153977	-0.46150032632059	0.629374637752732	0.999739905709082	0.285015876166612
chr10	31318251	31318350	100	-	exon	ZEB1-AS1	0.135828190298746	1	0.408932632797467	1	0.897974933786334	0.998585068916487	-0.340450700788244	-1.09149986344186	0.336970425111484	0.940197762901238	0.751049162653619
chr10	31318500	31318649	150	-	exon	ZEB1-AS1	0.579224902787595	1	0.824528458371626	1	0.79085187616482	0.998585068916487	0.0115236944230382	-1.09149986344186	0.336970425111484	0.940197762901238	1.1030235578649
chr10	33179686	33180285	600	-	utr3	NRP1	0.0982799344043127	1	0.917971482460862	1	0.622271836394807	0.998585068916487	-0.211031365650699	-0.202514378510265	0.794997758473157	0.999739905709082	-0.00851698714043392
chr10	33186287	33186387	101	-	exon	NRP1	NA	NA	0.213923500997944	1	0.0558534749414101	0.998585068916487	-0.0472821976985509	-0.202514378510265	0.794997758473157	0.999739905709082	0.155232180811714
chr10	33207633	33211426	3794	-	utr3	NRP1	0.427368187707215	1	0.42618387373478	1	0.64256305285805	0.998585068916487	-0.181782952622287	-0.202514378510265	0.794997758473157	0.999739905709082	0.0207314258879787
chr10	33213421	33213621	201	-	exon	NRP1	0.976609042631357	1	0.831366044355973	1	0.837984679886087	0.998585068916487	0.0381496079679554	-0.202514378510265	0.794997758473157	0.999739905709082	0.240663986478221
chr10	33334414	33334663	250	-	utr5	NRP1	NA	NA	0.581428906076212	1	0.446015908970746	0.998585068916487	0.853101963681089	-0.202514378510265	0.794997758473157	0.999739905709082	1.05561634219135
chr10	33334813	33336212	1400	-	utr5	NRP1	0.837193594593754	1	0.479256922574867	1	0.454300139340951	0.998585068916487	2.35307777015636	-0.202514378510265	0.794997758473157	0.999739905709082	2.55559214866662
chr10	34111350	34111499	150	-	exon	PARD3	0.282885135243093	1	0.251008011312105	1	0.608543538291007	0.998585068916487	-0.217890788212056	-0.446475354364411	0.462618187054802	0.976847044428821	0.228584566152355
chr10	37829082	37829282	201	-	utr3	ZNF248	0.497622960623288	1	0.765827386895607	1	0.908265166624525	0.998585068916487	-0.134905065203786	-0.757372203657438	0.516309659926575	0.986969291440025	0.622467138453652
chr10	37831927	37832177	251	-	exon	ZNF248	0.476926845028012	1	0.737706560767442	1	0.816844913651392	0.998585068916487	-0.416927899939556	-0.757372203657438	0.516309659926575	0.986969291440025	0.340444303717882
chr10	42515999	42516099	101	-	exon	ZNF37BP	0.959445191843439	1	0.719836693625685	1	0.671446808493036	0.998585068916487	0.412231347366323	0.289983801924246	0.806470320025849	0.999739905709082	0.122247545442077
chr10	44976476	44976576	101	-	utr3	C10orf10	0.149527341597219	1	0.861252593157419	1	0.664406915594275	0.998585068916487	0.401423871469174	0.0704708092216957	0.927396173629429	0.999739905709082	0.330953062247479
chr10	44977419	44977717	299	-	exon	C10orf10	0.0126215131867624	1	0.457154868449829	1	0.261764772170801	0.998585068916487	0.355117718962682	0.0704708092216957	0.927396173629429	0.999739905709082	0.284646909740986
chr10	45457730	45457830	101	-	utr3	MARCH8	0.777542384546303	1	0.894839691200679	1	0.502882875037954	0.998585068916487	-0.600823361832464	-0.54595730368074	0.451710624494211	0.973354141314356	-0.0548660581517243
chr10	48446134	48446233	100	-	utr3	ARHGAP22	0.737639275896186	1	0.377117949450558	1	0.499575672386937	0.998585068916487	1.86525596428177	0.696744381997821	0.61062603913869	0.999739905709082	1.16851158228395
chr10	49018586	49019035	450	-	utr3	VSTM4	0.470160765436594	1	0.623266115519679	1	0.315639526780997	0.998585068916487	-0.379172326508541	-1.87852495198689	0.0970159320990804	0.638520389937205	1.49935262547835
chr10	49019384	49019484	101	-	utr3	VSTM4	0.0995354003932769	1	0.23686086483411	1	0.28631632838224	0.998585068916487	-0.515337652617842	-1.87852495198689	0.0970159320990804	0.638520389937205	1.36318729936905
chr10	49458965	49459115	151	-	utr3	ERCC6	0.805328979888161	1	0.970115733884557	1	0.64576450397797	0.998585068916487	-0.0881887756902828	0.2628439176504	0.688123521095678	0.999739905709082	-0.351032693340682
chr10	49470228	49470378	151	-	utr3	ERCC6	0.921708566831568	1	0.91175989512995	1	0.679155266071278	0.998585068916487	0.197937526265376	0.2628439176504	0.688123521095678	0.999739905709082	-0.064906391385024
chr10	49524122	49524471	350	-	exon	ERCC6	NA	NA	0.326762235324296	1	0.480830678976814	0.998585068916487	0.726427710204669	0.2628439176504	0.688123521095678	0.999739905709082	0.463583792554269
chr10	49532614	49532764	151	-	exon	ERCC6	0.651139934489654	1	0.547278797317529	1	0.562922758584524	0.998585068916487	-0.080890191879142	0.2628439176504	0.688123521095678	0.999739905709082	-0.343734109529542
chr10	50343697	50344195	499	-	utr5	SGMS1	0.644676873394863	1	0.472978459335261	1	0.422329009595384	0.998585068916487	-0.128475338161015	0.0416338431185452	0.958645417835073	0.999739905709082	-0.17010918127956
chr10	60888352	60888701	350	-	exon	RHOBTB1	0.698853357578966	1	0.952608378479548	1	0.76973282013372	0.998585068916487	0.055988206952578	-0.0860991698202421	0.936133229012582	0.999739905709082	0.14208737677282
chr10	61410369	61410469	101	-	exon	TMEM26	0.696320477956214	1	0.971954178700648	1	0.723406794070095	0.998585068916487	0.439261865253887	0.0601539362427708	0.949605757505231	0.999739905709082	0.379107929011116
chr10	61452953	61453053	101	-	exon	TMEM26	NA	NA	0.0414655866623831	1	0.00514063065351992	0.998585068916487	0.381418786584818	0.0601539362427708	0.949605757505231	0.999739905709082	0.321264850342047
chr10	62805789	62805887	99	-	exon	RP11-436D10.3	0.739586981430388	1	0.811828010847345	1	0.829143350404501	0.998585068916487	0.0669773827723759	0.148761222087001	0.962207222644748	NA	-0.0817838393146249
chr10	70139380	70139480	101	-	utr3	TYSND1	0.646770927268407	1	0.367931252491613	1	0.617914180911016	0.998585068916487	0.907981417121669	1.33541308971611	0.188363828786503	0.809600875234952	-0.427431672594445
chr10	70598242	70598490	249	-	exon	PRF1	0.599003456577942	1	0.92800719474186	1	0.982702778043989	0.998585068916487	0.82348898416209	1.7757792638912	0.168588324041141	0.781974249698467	-0.952290279729112
chr10	71750794	71750944	151	-	utr3	C10orf54	0.0250086835544286	1	0.402354580557792	1	0.247535839723411	0.998585068916487	-0.246781991882307	-1.59892681559334	0.0627949910413421	0.533625349860569	1.35214482371104
chr10	71751043	71751143	101	-	utr3	C10orf54	0.319952786809152	1	0.421669788832686	1	0.301866584069844	0.998585068916487	-0.781976617132723	-1.59892681559334	0.0627949910413421	0.533625349860569	0.816950198460621
chr10	72275164	72275263	100	-	exon	RP11-442H21.2	0.653534875560793	1	0.528032014159602	1	0.549263348322549	0.998585068916487	0.143433671831576	NA	NA	NA	NA
chr10	72335479	72335729	251	-	utr3	DNAJB12	0.503935278535428	1	0.848180052635841	1	0.796753019044142	0.998585068916487	-0.0491575777330049	0.21602766965355	0.736388360374993	0.999739905709082	-0.265185247386555
chr10	72341050	72341150	101	-	utr5	DNAJB12	NA	NA	0.541926032846138	1	0.793147440156906	0.998585068916487	-0.436487057315249	0.21602766965355	0.736388360374993	0.999739905709082	-0.652514726968799
chr10	72343445	72353347	9903	-	utr5	DNAJB12	0.441745577456322	1	0.449025868714075	1	0.298623605302585	0.998585068916487	-0.34970494097771	0.21602766965355	0.736388360374993	0.999739905709082	-0.565732610631259
chr10	73167875	73167975	101	-	utr5	ECD	0.710377015945905	1	0.962734661949399	1	0.546205121854715	0.998585068916487	-0.165201498647153	-0.218012539471731	0.751651436133155	0.999739905709082	0.052811040824578
chr10	73796912	73797260	349	-	utr3	RP11-574K11.31	0.91293163755956	1	0.837761198860924	1	0.706574057635401	0.998585068916487	0.176353165248925	-0.3920644808582	0.900751786077549	NA	0.568417646107125
chr10	73801510	73801610	101	-	utr3	RP11-574K11.31	0.784580353401678	1	0.733520038882717	1	0.649811869191168	0.998585068916487	-0.0315367052453762	-0.3920644808582	0.900751786077549	NA	0.360527775612824
chr10	73808055	73808217	163	-	exon	RP11-574K11.31	0.76425221262939	1	0.686412890961376	1	0.488937369220112	0.998585068916487	-0.562209161144565	-0.3920644808582	0.900751786077549	NA	-0.170144680286366
chr10	73808600	73808714	115	-	utr5	RP11-574K11.31	0.984362838888913	1	0.956834178875767	1	0.722578633990497	0.998585068916487	-0.520909927948072	-0.3920644808582	0.900751786077549	NA	-0.128845447089873
chr10	73813947	73814146	200	-	utr3	CAMK2G	0.965764355475753	1	0.865416522889366	1	0.936605652163882	0.998585068916487	0.745354103976701	-0.17082081808366	0.875219932711323	0.999739905709082	0.916174922060361
chr10	73911644	73911841	198	-	utr3	C10orf55	0.98122497917492	1	0.869805413992365	1	0.819377483158228	0.998585068916487	-0.120920690439127	-0.448662513397097	0.771273043484915	NA	0.327741822957969
chr10	73916541	73916639	99	-	utr5	C10orf55	0.989515718251571	1	0.776594012918769	1	0.995839416600333	0.998585068916487	0.337395665205287	-0.448662513397097	0.771273043484915	NA	0.786058178602383
chr10	75398579	75398879	301	-	utr3	ZNF503	0.645089385414543	1	0.78908952608741	1	0.743076254498618	0.998585068916487	1.16492535515264	1.12224489177829	0.281035639625634	0.89929866234112	0.0426804633743516
chr10	75399029	75399128	100	-	exon	ZNF503	0.948154357507279	1	0.660794474457641	1	0.654425122296276	0.998585068916487	0.357064206349947	1.12224489177829	0.281035639625634	0.89929866234112	-0.765180685428343
chr10	77140513	77140713	201	-	utr5	KCNMA1	0.111100698760337	1	0.18124616000273	1	0.389783478357751	0.998585068916487	-0.490339040480168	-3.09762302671541	0.000256282164009343	0.0389116205121199	2.60728398623524
chr10	77637345	77637545	201	-	exon	KCNMA1	0.964425331621723	1	0.934523312913599	1	0.580954229855069	0.998585068916487	-1.70058621267327	-3.09762302671541	0.000256282164009343	0.0389116205121199	1.39703681404214
chr10	77821639	77821789	151	-	utr3	DLG5	0.98955981428229	1	0.980039788960541	1	0.531724453167915	0.998585068916487	-0.757952006155094	-0.482517072982543	0.516301776390071	0.986969291440025	-0.275434933172552
chr10	80157723	80159149	1427	-	exon	ANXA11	0.971774876767806	1	0.523030517210216	1	0.562270032800065	0.998585068916487	0.315064674641674	0.323953906980372	0.625525508564893	0.999739905709082	-0.00888923233869737
chr10	85602443	85602593	151	-	utr3	GRID1	0.352204525748675	1	0.418552110022068	1	0.472224084421091	0.998585068916487	-0.0488885719996918	-1.9163943611332	0.0783408077044871	0.583922462781739	1.86750578913351
chr10	86968512	86968612	101	-	exon	ADIRF-AS1	0.848802950835108	1	0.878463671569677	1	0.512956457162712	0.998585068916487	-0.837307475152003	-2.52519229253397	0.00586550727464176	0.173824196572463	1.68788481738196
chr10	86970461	86970733	273	-	exon	RP11-96C23.15	0.411235713252797	1	0.963064408947861	1	0.614403628123601	0.998585068916487	-2.10768396282263	NA	NA	NA	NA
chr10	88947302	88948257	956	-	exon	ACTA2	0.0336014176336005	1	0.0910505724306357	1	0.0103327290756507	0.998585068916487	-0.684695352806334	-3.73315115807879	6.18236861443087e-05	0.0157126242328938	3.04845580527246
chr10	88948852	88948951	100	-	utr5	ACTA2	0.00657651887536653	1	0.0362445482603517	1	0.000713725326173705	0.283668900326832	-0.594273032889414	-3.73315115807879	6.18236861443087e-05	0.0157126242328938	3.13887812518938
chr10	89247570	89247669	100	-	utr5	LIPA	NA	NA	0.652898078306293	1	0.923225508060728	0.998585068916487	-0.0989755764976121	-0.144803270481821	0.878354964730715	0.999739905709082	0.0458276939842088
chr10	95314413	95314613	201	-	utr3	SORBS1	0.0272169667203288	1	0.0478246217083599	1	0.0518031533937311	0.998585068916487	-0.738328899057014	-3.43137372985767	0.000400100266032168	0.0496381246915418	2.69304483080065
chr10	95336572	95336722	151	-	exon	SORBS1	0.0417377324303725	1	0.0388708758976389	1	0.0390395685434751	0.998585068916487	-1.63630030911609	-3.43137372985767	0.000400100266032168	0.0496381246915418	1.79507342074158
chr10	95422037	95434629	12593	-	exon	SORBS1	0.0870866901025899	1	0.0846728267376909	1	0.00992435285479011	0.998585068916487	-1.4336379874817	-3.43137372985767	0.000400100266032168	0.0496381246915418	1.99773574237597
chr10	97333578	97333873	296	-	utr3	FRAT2	NA	NA	0.210052681066259	1	0.267646400946731	0.998585068916487	0.984093815796457	-0.207771480371727	NA	NA	1.19186529616818
chr10	97356807	97358596	1790	-	utr3	RRP12	0.0171885323690156	1	0.769665760161396	1	0.788772857651335	0.998585068916487	1.17613076983473	0.556027587581676	0.436601224571194	0.968923344938475	0.620103182253058
chr10	97366199	97367061	863	-	exon	RRP12	0.828326444168758	1	0.866290766811639	1	0.603673961884341	0.998585068916487	0.60862536067683	0.556027587581676	0.436601224571194	0.968923344938475	0.0525977730951538
chr10	100233244	100235689	2446	-	exon	CWF19L1	0.648067379355817	1	0.90763897106634	1	0.980732860365942	0.998585068916487	0.206429344692538	0.0505481992132225	0.938212524490176	0.999739905709082	0.155881145479316
chr10	100529472	100529831	360	-	utr5	NDUFB8	0.390496278503059	1	0.948144448634677	1	0.778864906594758	0.998585068916487	-0.253785501756571	1.11053539219557	0.296682146375815	0.9106750511956	-1.36432089395214
chr10	100986695	100986894	200	-	utr3	MRPL43	0.68753243326659	1	0.652313607601096	1	0.596952374848419	0.998585068916487	-0.256271517971098	0.866822225739568	0.420959840986528	0.965651231428136	-1.12309374371067
chr10	101579230	101580285	1056	-	utr3	POLL	0.00659377708441388	1	0.333528686245538	1	0.508740522383742	0.998585068916487	0.595235379753995	0.286662429380792	0.694731998259129	0.999739905709082	0.308572950373203
chr10	101694697	101694996	300	-	utr5	FBXW4	0.366179737125301	1	0.638228906364725	1	0.698448779114096	0.998585068916487	2.21850885240948	-0.0331712087747311	0.959615692649844	0.999739905709082	2.25168006118421
chr10	101798994	101799294	301	-	exon	MGEA5	0.490309692426579	1	0.398314510607902	1	0.234521160385307	0.998585068916487	-0.386343321527923	-0.0288816945162698	0.965957767985042	0.999739905709082	-0.357461627011653
chr10	101817915	101818415	501	-	utr5	MGEA5	0.998524962331389	1	0.650286197365126	1	0.342444319259204	0.998585068916487	0.0242719076687599	-0.0288816945162698	0.965957767985042	0.999739905709082	0.0531536021850297
chr10	101847397	101847547	151	-	utr3	C10orf76	0.61705409786129	1	0.532329398273728	1	0.68535095929537	0.998585068916487	-0.127479592352518	0.423187257899931	0.672903388198814	0.999739905709082	-0.550666850252449
chr10	102403166	102404623	1458	-	utr3	PSD	0.279408856970679	1	0.189894313349492	1	0.109986692773251	0.998585068916487	-2.28221755443354	-3.92161410363659	0.00100349740862945	0.0722202322064483	1.63939654920305
chr10	102404872	102405740	869	-	exon	PSD	0.0772080513669959	1	0.0652961325832224	1	0.0337269321928768	0.998585068916487	-1.69012734377954	-3.92161410363659	0.00100349740862945	0.0722202322064483	2.23148675985705
chr10	102421240	102421389	150	-	exon	PSD	0.986151463580317	1	0.884092169594639	1	0.87619798663106	0.998585068916487	-0.340293460687274	-3.92161410363659	0.00100349740862945	0.0722202322064483	3.58132064294932
chr10	102643042	102643391	350	-	exon	RP11-47A8.5	0.624944597588381	1	0.863355209050977	1	0.840270800643308	0.998585068916487	1.49269255691321	0.401143788070296	NA	NA	1.09154876884291
chr10	103600353	103600751	399	-	utr3	SH3PXD2A	0.688555385702835	1	0.995260325007379	1	0.68068917037586	0.998585068916487	0.128440402597496	-1.13708939931661	0.137456751945042	0.731830118971378	1.2655298019141
chr10	103601399	103603740	2342	-	utr3	SH3PXD2A	0.53960157146983	1	0.662372397676611	1	0.68308248991367	0.998585068916487	-0.468720474740151	-1.13708939931661	0.137456751945042	0.731830118971378	0.668368924576455
chr10	103611610	103668648	57039	-	exon	SH3PXD2A	0.308602158757785	1	0.498676607119346	1	0.526789704041709	0.998585068916487	-0.486968111650172	-1.13708939931661	0.137456751945042	0.731830118971378	0.650121287666434
chr10	104315428	104315527	100	-	exon	ITPRIP	NA	NA	0.119863129786643	1	0.025411483410533	0.998585068916487	-0.529097611814068	-0.92076186717968	0.29362710663471	0.909888179809269	0.391664255365612
chr10	104315776	104315876	101	-	exon	ITPRIP	0.168677530704433	1	0.291371550830906	1	0.360761743721849	0.998585068916487	-0.494107853244701	-0.92076186717968	0.29362710663471	0.909888179809269	0.426654013934979
chr10	114297288	114299284	1997	-	exon	AFAP1L2	0.698632965781616	1	0.775801084004708	1	0.545306153302419	0.998585068916487	-1.30214587564374	-2.1950714390122	0.0338718323361949	0.408374622814249	0.892925563368455
chr10	116886351	116886500	150	-	utr3	SHTN1	0.397237980278972	1	0.367143547607357	1	0.280085057653688	0.998585068916487	-0.252946388730855	0.831976178912379	0.465559489075474	0.977404596171689	-1.08492256764323
chr10	118686031	118686131	101	-	utr3	CACUL1	0.372345359874791	1	0.389175415876014	1	0.556550434769375	0.998585068916487	0.455678476526319	0.254149627621374	0.6696105785292	0.999739905709082	0.201528848904945
chr10	118754651	118754751	101	-	exon	CACUL1	0.170312813530627	1	0.520064731756349	1	0.673045800426317	0.998585068916487	0.843392918673293	0.254149627621374	0.6696105785292	0.999739905709082	0.589243291051919
chr10	119036103	119050547	14445	-	exon	EIF3A	0.173635715147984	1	0.689268135892116	1	0.713945166653172	0.998585068916487	0.213594381859758	0.298022004930176	0.641633565836719	0.999739905709082	-0.0844276230704186
chr10	122993995	122994144	150	-	exon	IKZF5	0.612644935439343	1	0.891639068627234	1	0.708107282137799	0.998585068916487	0.0880366367998199	-0.145956508698708	0.891610422294932	0.999739905709082	0.233993145498528
chr10	124008460	124008560	101	-	utr3	CHST15	0.975779503195091	1	0.800752892045961	1	0.696874472439202	0.998585068916487	0.312351972031879	0.181352174438211	0.82302832596877	0.999739905709082	0.130999797593667
chr10	124008709	124009006	298	-	utr3	CHST15	NA	NA	0.200055423672692	1	0.355624438945613	0.998585068916487	0.267794954085098	0.181352174438211	0.82302832596877	0.999739905709082	0.0864427796468865
chr10	124617229	124617675	447	-	utr3	RP11-12J10.3	0.888186220542879	1	0.577075928791607	1	0.655776093558024	0.998585068916487	0.372226398866423	-1.01844824418018	0.435287102354765	0.968740494193268	1.39067464304661
chr10	124622130	124622379	250	-	utr3	FAM53B	0.685866617166888	1	0.722999774138109	1	0.604483935117892	0.998585068916487	-0.45703386469535	-0.475241714381185	0.4959120070326	0.98344521606768	0.0182078496858351
chr10	124622927	124667209	44283	-	utr3	FAM53B	0.246947196369635	1	0.947885006980975	1	0.801506646966055	0.998585068916487	-0.0943502698491692	-0.475241714381185	0.4959120070326	0.98344521606768	0.380891444532016
chr10	124681694	124682142	449	-	utr3	RP11-12J10.3	0.0753211559799137	1	0.89214591956417	1	0.743426361026253	0.998585068916487	-0.222451219108814	-1.01844824418018	0.435287102354765	0.968740494193268	0.79599702507137
chr10	125788672	125788822	151	-	utr3	UROS	0.801730844233408	1	0.710576502265725	1	0.492348110706299	0.998585068916487	1.89370995828185	1.01328674390345	0.173259707004026	0.790161589461308	0.880423214378401
chr10	128101352	128101451	100	-	exon	MKI67	0.177261745507997	1	0.086532782087378	1	0.0473304810446688	0.998585068916487	1.56043911674916	2.06907367545177	0.0121767805936252	0.251809484013697	-0.508634558702603
chr10	132207741	132207941	201	-	utr3	STK32C	0.212539012847633	1	0.518061138446097	1	0.763034690957652	0.998585068916487	0.562393768271558	-0.388251156614233	0.726727886159302	0.999739905709082	0.950644924885792
chr10	132209315	132222741	13427	-	exon	STK32C	NA	NA	0.105859597805661	1	0.103880945181762	0.998585068916487	-0.330651369611446	-0.388251156614233	0.726727886159302	0.999739905709082	0.0575997870027872
chr10	132330448	132331647	1200	-	utr3	STK32C	0.250465726911537	1	0.2232475161668	1	0.116986351144683	0.998585068916487	0.387061407396403	-0.388251156614233	0.726727886159302	0.999739905709082	0.775312564010636
chr10	133279729	133279829	101	-	utr3	TUBGCP2	0.860737764130368	1	0.670738334946815	1	0.706234992264669	0.998585068916487	0.595778228213127	-0.0986329140218177	0.894921692108004	0.999739905709082	0.694411142234944
chr10	133285469	133285569	101	-	exon	TUBGCP2	0.411817477420991	1	0.443948879891159	1	0.298167843721103	0.998585068916487	-0.577893771999723	-0.0986329140218177	0.894921692108004	0.999739905709082	-0.479260857977906
chr10	133302334	133302434	101	-	exon	TUBGCP2	NA	NA	0.764410988086327	1	0.932708457048007	0.998585068916487	-0.787474477030392	-0.0986329140218177	0.894921692108004	0.999739905709082	-0.688841563008574
chr10	133421808	133422056	249	-	utr3	SPRN	0.764504633068109	1	0.611943731268054	1	0.527485037051557	0.998585068916487	0.090053434250367	0.0917005144743758	NA	NA	-0.00164708022400881
chr11	209786	209985	200	+	utr3	RIC8A	NA	NA	0.768018343220116	1	0.733459187182008	0.998585068916487	-0.458318166734608	0.0896313231002679	0.878290446131536	0.999739905709082	-0.547949489834876
chr11	291753	291901	149	+	exon	ATHL1	0.69553484440704	1	0.642763094422784	1	0.647257019533651	0.998585068916487	0.209141165035071	0.949409403263956	NA	NA	-0.740268238228885
chr11	293852	294124	273	+	exon	ATHL1	0.17448181679557	1	0.843028559621425	1	0.988161593316585	0.998585068916487	0.209772821668829	0.949409403263956	NA	NA	-0.739636581595126
chr11	294916	295264	349	+	utr3	ATHL1	0.63319917584294	1	0.876575694384309	1	0.923057049038831	0.998585068916487	1.79781206481635	0.949409403263956	NA	NA	0.848402661552391
chr11	295363	295611	249	+	utr3	ATHL1	0.851908089537621	1	0.83001785703967	1	0.654910585391023	0.998585068916487	2.36476841492215	0.949409403263956	NA	NA	1.41535901165819
chr11	491151	491300	150	+	utr3	PTDSS2	0.723195733707279	1	0.620037229315563	1	0.803441062822789	0.998585068916487	0.342280525491667	-0.444695883914842	0.703595950744383	0.999739905709082	0.78697640940651
chr11	551292	551739	448	+	exon	LRRC56	0.931901431170622	1	0.759816897561706	1	0.404212448775256	0.998585068916487	0.280028562428598	0.871789607362642	0.488454364352782	0.982256059186662	-0.591761044934045
chr11	552667	554224	1558	+	exon	LRRC56	0.88647709048379	1	0.536387822545495	1	0.275128396676992	0.998585068916487	1.08484127900521	0.871789607362642	0.488454364352782	0.982256059186662	0.213051671642563
chr11	563722	563921	200	+	utr3	RASSF7	0.580330081606998	1	0.2687505433373	1	0.103188025548012	0.998585068916487	1.54989376981619	1.59050189853232	NA	NA	-0.0406081287161248
chr11	581584	587365	5782	+	exon	PHRF1	0.811622408281682	1	0.652439126552522	1	0.541282588591131	0.998585068916487	-0.264553857068863	-0.673327785183249	NA	NA	0.408773928114386
chr11	597543	598495	953	+	exon	PHRF1	0.829230311258396	1	0.744220720443862	1	0.639477047237008	0.998585068916487	-0.791158500218609	-0.673327785183249	NA	NA	-0.11783071503536
chr11	607321	607619	299	+	exon	PHRF1	0.899006761208957	1	0.758188253873793	1	0.504733557953725	0.998585068916487	-0.480006868449165	-0.673327785183249	NA	NA	0.193320916734084
chr11	607967	608663	697	+	exon	PHRF1	0.798124033757711	1	0.9692711388676	1	0.905877927005229	0.998585068916487	-0.403875072052868	-0.673327785183249	NA	NA	0.269452713130381
chr11	608763	610282	1520	+	exon	PHRF1	0.632582273896713	1	0.762296693734912	1	0.706849436001124	0.998585068916487	-0.371758617589685	-0.673327785183249	NA	NA	0.301569167593564
chr11	610683	610975	293	+	utr3	PHRF1	0.555981207593253	1	0.461066564727663	1	0.559630580324519	0.998585068916487	-0.395796652171117	-0.673327785183249	NA	NA	0.277531133012132
chr11	611074	611725	652	+	utr3	PHRF1	NA	NA	0.805060710652338	1	0.716638394448414	0.998585068916487	-0.145313605685978	-0.673327785183249	NA	NA	0.52801417949727
chr11	703277	703475	199	+	utr3	TMEM80	0.487407808741557	1	0.77181884977535	1	0.910659801010216	0.998585068916487	0.0592094912208891	-0.10247932044867	0.92817091634296	0.999739905709082	0.161688811669559
chr11	755875	755973	99	+	utr3	TALDO1	0.348835644340731	1	0.315009624113451	1	0.426417442984617	0.998585068916487	0.226405642865929	1.21569401155685	0.052248397862715	0.49896527943769	-0.989288368690923
chr11	823708	824058	351	+	exon	PNPLA2	0.636881163198433	1	0.869410945822153	1	0.91715669260262	0.998585068916487	-0.00733317761302703	-0.30117230472118	0.68653192322609	0.999739905709082	0.293839127108153
chr11	824390	824575	186	+	exon	PNPLA2	0.517569684885319	1	0.705618538458551	1	0.932209726068066	0.998585068916487	0.0116260722209692	-0.30117230472118	0.68653192322609	0.999739905709082	0.312798376942149
chr11	824874	824974	101	+	utr3	PNPLA2	NA	NA	0.421031762928028	1	0.307771064399405	0.998585068916487	0.228208453316965	-0.30117230472118	0.68653192322609	0.999739905709082	0.529380758038144
chr11	985596	986933	1338	+	exon	AP2A2	0.438069868237223	1	0.496657934822983	1	0.569888794612373	0.998585068916487	-0.72973226947028	-0.490091254543124	0.492180071761018	0.982256059186662	-0.239641014927156
chr11	993975	994211	237	+	exon	AP2A2	0.132257780060771	1	0.957182726248637	1	0.789069341024372	0.998585068916487	-0.548542581213335	-0.490091254543124	0.492180071761018	0.982256059186662	-0.0584513266702105
chr11	1010647	1010897	251	+	utr3	AP2A2	NA	NA	0.892203373247769	1	0.74320966706026	0.998585068916487	1.44863745357242	-0.490091254543124	0.492180071761018	0.982256059186662	1.93872870811554
chr11	1011296	1011396	101	+	utr3	AP2A2	0.228682206559183	1	0.337897770436519	1	0.613052667870735	0.998585068916487	0.426269884000519	-0.490091254543124	0.492180071761018	0.982256059186662	0.916361138543643
chr11	1597496	1598240	745	+	exon	KRTAP5-AS1	0.556463221146617	1	0.302598299785436	1	0.066135911280718	0.998585068916487	0.287151525952216	-1.48916071276767	0.352978824456174	0.945218629026081	1.77631223871989
chr11	1880095	1880195	101	+	utr5	LSP1	0.972956633612591	1	0.843677608741535	1	0.967788511814908	0.998585068916487	-0.183767984038828	-0.509612136696084	0.645226914575155	0.999739905709082	0.325844152657256
chr11	1881464	1884311	2848	+	exon	LSP1	0.801677243472104	1	0.917347536057018	1	0.930052107762618	0.998585068916487	0.0374936229429998	-0.509612136696084	0.645226914575155	0.999739905709082	0.547105759639084
chr11	1932486	1934866	2381	+	exon	TNNT3	0.819011615415936	1	0.86749023897572	1	0.715995240663402	0.998585068916487	-1.6070426252245	-3.71173271631997	0.0199689318697419	0.321731359060408	2.10469009109547
chr11	2402291	2403780	1490	+	utr3	TSSC4	0.889489271966564	1	0.862795014787497	1	0.994314039972613	0.998585068916487	0.477782385718216	0.347896094880794	NA	NA	0.129886290837422
chr11	2847968	2848216	249	+	utr3	KCNQ1	0.269771477367283	1	0.203696818068407	1	0.379582593390539	0.998585068916487	0.473333683623528	0.253092248132408	0.752263181347051	0.999739905709082	0.22024143549112
chr11	2848514	2848662	149	+	utr3	KCNQ1	0.334667533842165	1	0.226097236322938	1	0.331731804010564	0.998585068916487	0.703312897553442	0.253092248132408	0.752263181347051	0.999739905709082	0.450220649421033
chr11	4070171	4074569	4399	+	exon	STIM1	0.447030174283901	1	0.514901789334823	1	0.660732748584529	0.998585068916487	-0.272285901396042	0.0626431055049685	0.925674560234043	0.999739905709082	-0.33492900690101
chr11	5610551	5632343	21793	+	utr3	TRIM6	NA	NA	0.357100245458408	1	0.577624522326921	0.998585068916487	0.852213655729151	-0.335891985628272	0.773641338843797	0.999739905709082	1.18810564135742
chr11	6391848	6391948	101	+	utr5	SMPD1	0.928253407039875	1	0.682081744407717	1	0.822198471845299	0.998585068916487	0.0344025036442366	-0.111546080302165	0.864007547213499	0.999739905709082	0.145948583946402
chr11	6545125	6545225	101	+	utr3	DNHD1	0.801705668288136	1	0.783847837585804	1	0.745644271989315	0.998585068916487	0.41247832553568	-0.599094235104224	0.35391629421379	0.945529112352244	1.0115725606399
chr11	6558403	6558602	200	+	exon	DNHD1	0.420837004439263	1	0.70006512254975	1	0.913650410169207	0.998585068916487	-0.412550361676438	-0.599094235104224	0.35391629421379	0.945529112352244	0.186543873427785
chr11	6565792	6565942	151	+	exon	DNHD1	0.182602726642372	1	0.635684619594713	1	0.909630334944789	0.998585068916487	0.232267912849083	-0.599094235104224	0.35391629421379	0.945529112352244	0.831362147953306
chr11	6567320	6567469	150	+	exon	DNHD1	0.738430123088659	1	0.939408663562572	1	0.974320179111011	0.998585068916487	-0.212894791224133	-0.599094235104224	0.35391629421379	0.945529112352244	0.386199443880091
chr11	6570704	6570953	250	+	exon	DNHD1	0.480910920329588	1	0.648891879350473	1	0.887697134613825	0.998585068916487	0.250494734964693	-0.599094235104224	0.35391629421379	0.945529112352244	0.849588970068917
chr11	6571703	6571802	100	+	exon	DNHD1	0.502851814220875	1	0.761368122407033	1	0.987699576043116	0.998585068916487	1.02953134025304	-0.599094235104224	0.35391629421379	0.945529112352244	1.62862557535726
chr11	7653407	7653656	250	+	utr3	PPFIBP2	0.618178482798286	1	0.515180693230453	1	0.450088961699228	0.998585068916487	0.704647747014383	0.867261247126522	0.296708917756057	0.9106750511956	-0.162613500112139
chr11	8094081	8096706	2626	+	exon	TUB	0.484898576988786	1	0.468189447137213	1	0.272368196960035	0.998585068916487	-1.55929679194047	-2.32192951827871	0.026384010764517	0.364174108439159	0.762632726338237
chr11	8097277	8097714	438	+	exon	TUB	0.109601366083618	1	0.20746022863999	1	0.28876618285307	0.998585068916487	-0.600159844146961	-2.32192951827871	0.026384010764517	0.364174108439159	1.72176967413174
chr11	9586537	9586727	191	+	utr3	WEE1	NA	NA	0.137522991948307	1	0.0881276934686244	0.998585068916487	-0.615042369231325	-1.47118199472233	0.048194338265457	0.481778545242803	0.856139625491001
chr11	10306854	10306952	99	+	utr3	ADM	NA	NA	0.124268607833875	1	0.0891392302707551	0.998585068916487	1.74760067189064	1.38190970130122	0.125150815382811	0.705296786040225	0.365690970589419
chr11	10778800	10778998	199	+	exon	CTR9	NA	NA	0.626488365593063	1	0.617031963417317	0.998585068916487	-0.441028238250795	-0.133415327665654	0.840297735331651	0.999739905709082	-0.307612910585141
chr11	11942485	11942734	250	+	exon	USP47	0.618434181223388	1	0.73584362358484	1	0.975920162289434	0.998585068916487	-0.247762837728959	-0.361107648064409	0.624313411090183	0.999739905709082	0.11334481033545
chr11	11942883	11942983	101	+	exon	USP47	0.459273321617125	1	0.432109940440323	1	0.609581475482027	0.998585068916487	-0.747653061582112	-0.361107648064409	0.624313411090183	0.999739905709082	-0.386545413517703
chr11	12162163	12162363	201	+	exon	MICAL2	0.837728144974823	1	0.996072385713676	1	0.544134318171613	0.998585068916487	-0.666603138196449	-2.15127375840371	0.00333446849656617	0.131256805364832	1.48467062020726
chr11	12259800	12259999	200	+	exon	MICAL2	NA	NA	0.136241211585777	1	0.0569700391183688	0.998585068916487	-0.952823838963709	-2.15127375840371	0.00333446849656617	0.131256805364832	1.19844991944
chr11	18269307	18269786	480	+	exon	SAA1	NA	NA	0.860996352789543	1	0.354998268064546	0.998585068916487	1.19227389597152	2.31118282735479	0.0980310846094275	0.641636677796713	-1.11890893138327
chr11	18702040	18702140	101	+	utr3	TMEM86A	0.926666735361564	1	0.776016950004538	1	0.758204904326013	0.998585068916487	0.803503130551481	0.85303631538591	0.414341608955547	0.964885521816248	-0.0495331848344291
chr11	19933552	19933801	250	+	exon	NAV2	NA	NA	0.448777538967312	1	0.366254095984596	0.998585068916487	0.373579429335184	0.107862959786133	0.895719983660048	0.999739905709082	0.265716469549051
chr11	19934001	19934151	151	+	exon	NAV2	0.931923628214887	1	0.338659747146919	1	0.33303557211048	0.998585068916487	0.32159410842112	0.107862959786133	0.895719983660048	0.999739905709082	0.213731148634987
chr11	20118551	20118801	251	+	utr3	NAV2	0.915571478738216	1	0.735339336507314	1	0.395409752278319	0.998585068916487	0.237048067361639	0.107862959786133	0.895719983660048	0.999739905709082	0.129185107575506
chr11	32437896	32438045	150	+	exon	WT1-AS	0.00952856068488492	1	0.0243266493889652	1	0.015022307187901	0.998585068916487	-1.17152439640898	-4.18953975389179	0.00118985864845561	0.0774965875158471	3.0180153574828
chr11	34146215	34146315	101	+	utr3	NAT10	0.586566704963619	1	0.979258038341755	1	0.742630059804346	0.998585068916487	0.119833957371903	0.468790656367666	0.420527419577858	0.96548287411908	-0.348956698995763
chr11	35139268	35176618	37351	+	utr5	CD44	0.261427240062502	1	0.8435921017583	1	0.883494933567156	0.998585068916487	-1.16892667339173	-1.03017880137882	0.237992137054664	0.859911871253253	-0.138747872012914
chr11	35663055	35663154	100	+	utr5	TRIM44	0.312487200359281	1	0.635736508748898	1	0.940662722569478	0.998585068916487	0.718769285963511	0.352652985158351	0.638375109987961	0.999739905709082	0.36611630080516
chr11	35663304	35663753	450	+	exon	TRIM44	0.681681205171484	1	0.52111772298874	1	0.418252565383853	0.998585068916487	0.547193263614038	0.352652985158351	0.638375109987961	0.999739905709082	0.194540278455688
chr11	35726055	35806378	80324	+	exon	TRIM44	0.33235890840876	1	0.975840828702323	1	0.968097446664327	0.998585068916487	0.0235755420217885	0.352652985158351	0.638375109987961	0.999739905709082	-0.329077443136562
chr11	36462468	36462767	300	+	utr3	PRR5L	0.83981793175061	1	0.645990823449209	1	0.418995318352291	0.998585068916487	0.620019180772664	1.06087780582029	0.41929098718196	0.96548287411908	-0.440858625047623
chr11	43943050	43943248	199	+	exon	C11orf96	0.0443731228038557	1	0.224265242256398	1	0.0755519643480067	0.998585068916487	-2.02038563885676	-2.77192600583902	0.00503570453944149	0.15974872702968	0.751540366982254
chr11	43943595	43943694	100	+	utr3	C11orf96	0.512110097344991	1	0.736983633798617	1	0.657438409579286	0.998585068916487	-2.14681819078323	-2.77192600583902	0.00503570453944149	0.15974872702968	0.625107815055784
chr11	44083724	44083824	101	+	utr3	ACCS	0.843775645026212	1	0.736521049978211	1	0.922247932614776	0.998585068916487	-0.135841509635034	-0.709851854905083	0.532567288927279	0.991179225225702	0.574010345270049
chr11	44244232	44244432	201	+	utr3	EXT2	0.932299826747896	1	0.917719747883201	1	0.852831952054415	0.998585068916487	-0.423819371579537	-0.373074136026425	0.621126478239526	0.999739905709082	-0.0507452355531118
chr11	44619177	44619276	100	+	utr3	CD82	0.0253162785121728	1	0.095893359682368	1	0.0622213491040675	0.998585068916487	0.768324684482333	1.6369648358377	0.0558109522228913	0.511449324209201	-0.868640151355369
chr11	45208922	45209072	151	+	exon	PRDM11	0.447380715871125	1	0.663720102624368	1	0.779745080349959	0.998585068916487	-0.43862399874387	-1.48172094869686	0.0387850173500308	0.434533433482712	1.04309694995299
chr11	45212593	45213142	550	+	utr3	PRDM11	0.49130212038631	1	0.655021369715813	1	0.607921490061798	0.998585068916487	-1.31636777957177	-1.48172094869686	0.0387850173500308	0.434533433482712	0.165353169125089
chr11	45219692	45224251	4560	+	exon	PRDM11	0.80554944306543	1	0.760129774540241	1	0.734333250341987	0.998585068916487	-0.722634708318498	-1.48172094869686	0.0387850173500308	0.434533433482712	0.759086240378358
chr11	45227749	45227849	101	+	exon	PRDM11	0.121735602955285	1	0.252537656533189	1	0.379917432761344	0.998585068916487	-0.38416632093977	-1.48172094869686	0.0387850173500308	0.434533433482712	1.09755462775709
chr11	45234476	45234576	101	+	utr3	PRDM11	0.189817542692945	1	0.387804891577563	1	0.592997005019007	0.998585068916487	-0.613003637183083	-1.48172094869686	0.0387850173500308	0.434533433482712	0.868717311513772
chr11	45811233	45811332	100	+	exon	SLC35C1	NA	NA	0.0240289009000056	1	0.0216453505007125	0.998585068916487	0.385560277968386	-1.00533194797255	NA	NA	1.39089222594094
chr11	45811679	45811877	199	+	utr3	SLC35C1	0.590871857523273	1	0.972265372004509	1	0.666176949504452	0.998585068916487	0.144073157421606	-1.00533194797255	NA	NA	1.14940510539416
chr11	45870911	45880948	10038	+	utr3	CRY2	0.688539032005777	1	0.685858433543536	1	0.91420813005828	0.998585068916487	-0.684665638039304	-0.972368526066785	0.174033474117191	0.790925519061261	0.287702888027481
chr11	45902399	45902899	501	+	exon	MAPK8IP1	0.337473882669218	1	0.417092430422322	1	0.50035432561778	0.998585068916487	-0.973154882003853	0.4901281560407	0.659808963971948	0.999739905709082	-1.46328303804455
chr11	45906015	45906365	351	+	utr3	MAPK8IP1	0.427782466156578	1	0.891712924123824	1	0.973261282407021	0.998585068916487	-0.217122497817032	0.4901281560407	0.659808963971948	0.999739905709082	-0.707250653857731
chr11	46379493	46379855	363	+	utr3	DGKZ	0.928849336031811	1	0.782980331939216	1	0.787887888160931	0.998585068916487	0.558710445373126	-0.225492871864082	0.853835293129975	0.999739905709082	0.784203317237209
chr11	46379955	46380105	151	+	utr3	DGKZ	0.712145177252226	1	0.917280406593385	1	0.978949232566806	0.998585068916487	0.962420415948189	-0.225492871864082	0.853835293129975	0.999739905709082	1.18791328781227
chr11	46380254	46380454	201	+	utr3	DGKZ	0.867465333914025	1	0.995839705207204	1	0.785148395312079	0.998585068916487	1.46673210720024	-0.225492871864082	0.853835293129975	0.999739905709082	1.69222497906432
chr11	46382030	46382764	735	+	utr5	MDK	0.585220208644807	1	0.253429988952053	1	0.184991073719462	0.998585068916487	-0.281597868264268	0.88847562451814	0.195172758688169	0.814045323684416	-1.17007349278241
chr11	46383163	46383538	376	+	utr3	MDK	0.281443250196585	1	0.532737980950747	1	0.4986119768201	0.998585068916487	0.11549969299084	0.88847562451814	0.195172758688169	0.814045323684416	-0.7729759315273
chr11	46672435	46672534	100	+	utr3	ATG13	0.835688645470047	1	0.783502033308996	1	0.705020073926938	0.998585068916487	0.0999221407878916	0.0403418041770039	0.951029227211263	0.999739905709082	0.0595803366108877
chr11	46704473	46704622	150	+	exon	ZNF408	0.815972738463355	1	0.72109250636019	1	0.582855854630727	0.998585068916487	-0.0555464220620553	0.491895084941319	0.665318651878972	0.999739905709082	-0.547441507003375
chr11	46705565	46705862	298	+	exon	ZNF408	0.95973335211902	1	0.719370054527729	1	0.690468831675647	0.998585068916487	0.728283903260083	0.491895084941319	0.665318651878972	0.999739905709082	0.236388818318764
chr11	47161491	47161691	201	+	utr3	C11orf49	0.897404362350501	1	0.978385184487661	1	0.775425462140101	0.998585068916487	-0.0422210258646984	0.239999664784612	0.81386597241949	0.999739905709082	-0.28222069064931
chr11	47164185	47164285	101	+	utr3	C11orf49	0.822117965767454	1	0.703727205289656	1	0.606307969352322	0.998585068916487	-0.185828425910724	0.239999664784612	0.81386597241949	0.999739905709082	-0.425828090695336
chr11	47238840	47238940	101	+	utr3	DDB2	0.54833272276057	1	0.579185580957037	1	0.646924429975973	0.998585068916487	-0.0200885549217931	0.050677720249797	0.954434931269832	0.999739905709082	-0.0707662751715901
chr11	47259775	47260441	667	+	utr3	NR1H3	0.978095609468544	1	0.81015493305835	1	0.735620423671388	0.998585068916487	0.202208775701381	0.950427301619498	0.336918979542226	0.940188516488402	-0.748218525918117
chr11	47260540	47261401	862	+	utr3	NR1H3	0.598228514053542	1	0.501206011468004	1	0.635616336175894	0.998585068916487	0.290913896278033	0.950427301619498	0.336918979542226	0.940188516488402	-0.659513405341465
chr11	47261650	47261849	200	+	exon	NR1H3	0.547554590365239	1	0.912075629302562	1	0.785405355981424	0.998585068916487	0.433928092724571	0.950427301619498	0.336918979542226	0.940188516488402	-0.516499208894927
chr11	47268733	47268833	101	+	utr3	NR1H3	0.434025879772153	1	0.22103055261162	1	0.37968629129999	0.998585068916487	1.23539822975548	0.950427301619498	0.336918979542226	0.940188516488402	0.284970928135983
chr11	47274845	47274994	150	+	exon	MADD	0.325691026809672	1	0.296259994029972	1	0.436054761684024	0.998585068916487	-0.461726248181463	0.197555510877763	0.844899296440929	0.999739905709082	-0.659281759059226
chr11	47284468	47284943	476	+	exon	MADD	0.399289955339082	1	0.359617215592677	1	0.57042738707113	0.998585068916487	-0.292950620567979	0.197555510877763	0.844899296440929	0.999739905709082	-0.490506131445741
chr11	47329533	47329832	300	+	utr3	MADD	0.520683017241616	1	0.424782364335802	1	0.845853495154712	0.998585068916487	0.344141500206284	0.197555510877763	0.844899296440929	0.999739905709082	0.146585989328521
chr11	47415654	47415804	151	+	utr3	SLC39A13	0.813214953028199	1	0.814445199700036	1	0.959267458819835	0.998585068916487	-1.01546729117262	-1.5517821294575	0.0630003154368654	0.534303001648453	0.536314838284883
chr11	47416053	47416202	150	+	utr3	SLC39A13	0.541349703907491	1	0.616770368810195	1	0.782165838197243	0.998585068916487	-0.0315616752620423	-1.5517821294575	0.0630003154368654	0.534303001648453	1.52022045419546
chr11	58579260	58579369	110	+	utr5	ZFP91-CNTF	0.808464973101866	1	0.755972656543906	1	0.637862558669121	0.998585068916487	1.02896985695231	NA	NA	NA	NA
chr11	58617363	58617712	350	+	utr3	ZFP91	0.162637255437168	1	0.667418547863537	1	0.942973230056775	0.998585068916487	0.124836528941287	-0.220110494483275	0.738544971277076	0.999739905709082	0.344947023424562
chr11	59145201	59145351	151	+	utr5	FAM111A	0.771998433172772	1	0.759322491740039	1	0.61440412987158	0.998585068916487	1.83121997746677	0.377439158758223	0.572872855809264	0.995759165224925	1.45378081870855
chr11	59152201	59152549	349	+	exon	FAM111A	NA	NA	0.46640588766743	1	0.73534255588538	0.998585068916487	0.431942159296692	0.377439158758223	0.572872855809264	0.995759165224925	0.0545030005384688
chr11	59182161	59182310	150	+	exon	DTX4	0.96823819002019	1	0.792276363979272	1	0.510927264765055	0.998585068916487	-0.0731677551197279	0.114105263444108	0.907241664274682	0.999739905709082	-0.187273018563836
chr11	59199754	59204755	5002	+	exon	DTX4	0.984130534042714	1	0.82684832971267	1	0.920129454428349	0.998585068916487	-0.117249402481314	0.114105263444108	0.907241664274682	0.999739905709082	-0.231354665925422
chr11	59204855	59205004	150	+	utr3	DTX4	0.928261825910334	1	0.864766120002054	1	0.65859497536838	0.998585068916487	0.210881379986926	0.114105263444108	0.907241664274682	0.999739905709082	0.0967761165428174
chr11	59205502	59205701	200	+	utr3	DTX4	0.56868702685434	1	0.813179157011101	1	0.964723116301886	0.998585068916487	-0.230312785855148	0.114105263444108	0.907241664274682	0.999739905709082	-0.344418049299256
chr11	60847958	60850284	2327	+	utr3	CCDC86	0.308101878066361	1	0.235037652849936	1	0.546707035949614	0.998585068916487	0.120933326451932	0.525072790806168	0.581134360463747	0.99725037607859	-0.404139464354236
chr11	60936163	60936362	200	+	utr3	TMEM132A	0.173490782773606	1	0.0971742896613293	1	0.0785224423040349	0.998585068916487	1.08459377745703	0.83449583137387	0.34289766927332	0.94209802338171	0.250097946083161
chr11	60936462	60937059	598	+	utr3	TMEM132A	0.0213706938363684	1	0.997802906286808	1	0.973197835261933	0.998585068916487	1.58155195575644	0.83449583137387	0.34289766927332	0.94209802338171	0.747056124382574
chr11	61446034	61446184	151	+	utr3	RP11-286N22.8	0.0902632257340584	1	0.988301978928008	1	0.960403779829683	0.998585068916487	-0.044812919037234	0.98590703748739	0.477877433756406	0.9809346795221	-1.03071995652462
chr11	61778983	61779083	101	+	exon	MYRF	0.240458882959179	1	0.154661988958251	1	0.171148366278168	0.998585068916487	-2.45418792246921	-1.74777618326864	0.13428187708895	0.724880828531976	-0.706411739200569
chr11	61785197	61785296	100	+	exon	MYRF	0.117450573391938	1	0.210499833888225	1	0.487805763885067	0.998585068916487	-1.22544544530784	-1.74777618326864	0.13428187708895	0.724880828531976	0.522330737960794
chr11	61786223	61786622	400	+	utr3	MYRF	0.358700463804758	1	0.37171032132982	1	0.408843642210704	0.998585068916487	-0.753197933868402	-1.74777618326864	0.13428187708895	0.724880828531976	0.994578249400237
chr11	61828154	61828254	101	+	utr5	FADS2	0.98032963752642	1	0.900024544192181	1	0.736768003534191	0.998585068916487	-0.174736269950872	0.349687437538552	0.63229917409376	0.999739905709082	-0.524423707489423
chr11	61828503	61840390	11888	+	utr5	FADS2	0.344624742108081	1	0.249867571514377	1	0.0702651992941138	0.998585068916487	-0.454345405496126	0.349687437538552	0.63229917409376	0.999739905709082	-0.804032843034678
chr11	61866905	61867005	101	+	utr3	FADS2	0.526812098616994	1	0.500656806365769	1	0.878358742583979	0.998585068916487	0.228648501056791	0.349687437538552	0.63229917409376	0.999739905709082	-0.121038936481761
chr11	62128776	62129823	1048	+	exon	INCENP	0.0616221871356158	1	0.0756708650849349	1	0.121825135219303	0.998585068916487	0.199445092773608	1.85844055006608	NA	NA	-1.65899545729248
chr11	62138744	62140946	2203	+	exon	INCENP	0.972840289211712	1	0.503746083051084	1	0.39674069200267	0.998585068916487	1.02300762118833	1.85844055006608	NA	NA	-0.835432928877753
chr11	62144985	62150069	5085	+	exon	INCENP	0.930169360764549	1	0.517231865814765	1	0.386952919202769	0.998585068916487	1.86967015507586	1.85844055006608	NA	NA	0.0112296050097767
chr11	62671752	62672339	588	+	utr3	UQCC3	0.879195081904874	1	0.686593998050572	1	0.611054260886535	0.998585068916487	2.2420069534798	1.55114883150602	NA	NA	0.690858121973779
chr11	62880927	62881326	400	+	utr5	SLC3A2	NA	NA	0.409111748727219	1	0.517834863742773	0.998585068916487	-0.147317717527481	0.851924337094139	NA	NA	-0.99924205462162
chr11	62881944	62882043	100	+	utr5	SLC3A2	0.69890874587417	1	0.610207900765325	1	0.594296232874931	0.998585068916487	-0.255516393628788	0.851924337094139	NA	NA	-1.10744073072293
chr11	62888527	62888676	150	+	exon	SLC3A2	0.795988678559189	1	0.574098237334048	1	0.799744139490853	0.998585068916487	0.237205150466539	0.851924337094139	NA	NA	-0.6147191866276
chr11	63813782	63817970	4189	+	exon	C11orf84	0.26875316736386	1	0.272054573173514	1	0.19114308053795	0.998585068916487	-0.137195801545801	0.498624963921902	0.47319313962981	0.979859610788961	-0.635820765467704
chr11	63818606	63819001	396	+	exon	C11orf84	NA	NA	0.898979582550324	1	0.920821903770989	0.998585068916487	-0.223514105609532	0.498624963921902	0.47319313962981	0.979859610788961	-0.722139069531435
chr11	63826980	63827078	99	+	exon	C11orf84	0.859916268451396	1	0.980256936688344	1	0.99322788512349	0.998585068916487	0.189283885321864	0.498624963921902	0.47319313962981	0.979859610788961	-0.309341078600038
chr11	63902733	63903110	378	+	exon	MARK2	0.499679962845845	1	0.435980814187399	1	0.352348254433077	0.998585068916487	-0.0880363136579119	1.04826692504505	NA	NA	-1.13630323870296
chr11	63908885	63909133	249	+	exon	MARK2	0.747637876013253	1	0.451547806163542	1	0.702927218513628	0.998585068916487	0.187347276913459	1.04826692504505	NA	NA	-0.860919648131589
chr11	63909630	63909778	149	+	utr3	MARK2	0.825183081198996	1	0.52683326728852	1	0.39778030445731	0.998585068916487	1.15333479642863	1.04826692504505	NA	NA	0.105067871383579
chr11	63954941	63955190	250	+	utr3	NAA40	0.185184755714832	1	0.22665223509518	1	0.319671044420192	0.998585068916487	0.375480428535781	1.1405429525537	0.14189546673672	0.738529946831817	-0.765062524017918
chr11	64206777	64207852	1076	+	utr5	FERMT3	NA	NA	0.0336997171422949	1	0.0593333012230915	0.998585068916487	0.71196606622615	0.50792165578886	0.539952542390838	0.991375859266426	0.20404441043729
chr11	64219528	64219758	231	+	exon	FERMT3	0.67690354352281	1	0.556187079810744	1	0.607638340415498	0.998585068916487	0.00923542553514056	0.50792165578886	0.539952542390838	0.991375859266426	-0.498686230253719
chr11	64223540	64223639	100	+	utr3	FERMT3	0.314980107281365	1	0.209167999846753	1	0.0616005339296643	0.998585068916487	1.17960984813375	0.50792165578886	0.539952542390838	0.991375859266426	0.671688192344891
chr11	64226338	64227181	844	+	utr5	NUDT22	0.0500828381454478	1	0.830772928574559	1	0.898585587004114	0.998585068916487	0.535784080908921	0.709521251760236	NA	NA	-0.173737170851315
chr11	64227479	64227627	149	+	exon	NUDT22	0.84778830149412	1	0.700032119641757	1	0.641161618002815	0.998585068916487	0.735147375941069	0.709521251760236	NA	NA	0.0256261241808329
chr11	64229321	64229420	100	+	exon	NUDT22	0.912392076258924	1	0.442498516012884	1	0.564532266905792	0.998585068916487	1.28892186911717	0.709521251760236	NA	NA	0.579400617356934
chr11	64230587	64230686	100	+	utr3	NUDT22	0.246934538479521	1	0.535977901858888	1	0.777311679726742	0.998585068916487	0.80023642378011	0.709521251760236	NA	NA	0.0907151720198737
chr11	64238494	64238644	151	+	utr3	VEGFB	0.952416332711658	1	0.734638855436841	1	0.967664453400155	0.998585068916487	0.112957544686133	0.274734725028975	0.705697565063785	0.999739905709082	-0.161777180342842
chr11	64242451	64243286	836	+	exon	FKBP2	0.745805515575635	1	0.590093708816414	1	0.642788522153901	0.998585068916487	0.770780301645012	1.04722961262261	0.195099765268769	0.814045323684416	-0.2764493109776
chr11	64265931	64266328	398	+	exon	PLCB3	0.772483220750655	1	0.557875542064485	1	0.543402350063297	0.998585068916487	0.25807648948021	0.101438932706243	0.892674463029904	0.999739905709082	0.156637556773967
chr11	64270211	64270311	101	+	utr5	GPR137	0.44592977511752	1	0.463622215274116	1	0.427452599395841	0.998585068916487	-0.384831834580629	1.1710464565896	0.248923302459279	0.870458857535194	-1.55587829117023
chr11	64316048	64316147	100	+	utr3	ESRRA	0.769490269236037	1	0.96656940522213	1	0.956619604593327	0.998585068916487	1.74153611504778	0.847279944395425	0.425304487085144	0.966114977248404	0.894256170652357
chr11	64344092	64344192	101	+	exon	CCDC88B	0.971834173401139	1	0.647080580151626	1	0.554390524581218	0.998585068916487	1.37869672824337	1.86117654715747	NA	NA	-0.482479818914106
chr11	64344291	64344790	500	+	exon	CCDC88B	0.023231655384153	1	0.277703892413397	1	0.110927273173252	0.998585068916487	1.32641758307581	1.86117654715747	NA	NA	-0.534758964081664
chr11	64357035	64357434	400	+	utr3	CCDC88B	0.953240794253844	1	0.61385039432584	1	0.424557837764996	0.998585068916487	2.51300866109078	1.86117654715747	NA	NA	0.651832113933306
chr11	64925543	64925692	150	+	utr5	PPP2R5B	0.549210367608182	1	0.702987125638799	1	0.50852344380375	0.998585068916487	-0.873315143256872	-1.08157131935958	0.185825627379401	0.806740578942008	0.208256176102709
chr11	64926767	64926867	101	+	utr5	PPP2R5B	0.526720859221673	1	0.810698070700579	1	0.974230946751287	0.998585068916487	-0.386325444070019	-1.08157131935958	0.185825627379401	0.806740578942008	0.695245875289562
chr11	64933927	64934076	150	+	utr3	PPP2R5B	0.667028414872725	1	0.812133586775511	1	0.951029759723346	0.998585068916487	-0.186489997400765	-1.08157131935958	0.185825627379401	0.806740578942008	0.895081321958815
chr11	65038574	65039728	1155	+	utr3	ARL2-SNX15	0.435068875714453	1	0.543185366675603	1	0.555093974344036	0.998585068916487	-0.347322973586357	0.0781468893375737	0.98027395718145	NA	-0.425469862923931
chr11	65044484	65044779	296	+	utr3	SAC3D1	0.678416275480367	1	0.545373079431274	1	0.640803276854349	0.998585068916487	1.84783138647564	1.94509108073981	0.116095024219222	0.683417385773881	-0.0972596942641701
chr11	65111412	65111512	101	+	utr3	VPS51	0.998767598917153	1	0.93860360198634	1	0.925629409565907	0.998585068916487	-0.380745017586201	-0.613292259270901	0.501602142065441	0.984395652993966	0.2325472416847
chr11	65188308	65188703	396	+	exon	CAPN1	NA	NA	0.674856333803019	1	0.955919296917601	0.998585068916487	0.13513790662134	0.536908520574979	0.418503329244203	0.96548287411908	-0.401770613953639
chr11	65211459	65211609	151	+	utr3	CAPN1	NA	NA	0.548858139551927	1	0.874946886152513	0.998585068916487	0.25123921707164	0.536908520574979	0.418503329244203	0.96548287411908	-0.285669303503339
chr11	65297359	65297458	100	+	utr3	POLA2	0.543331101692272	1	0.280069587072106	1	0.5502593655655	0.998585068916487	1.10846680146291	0.0555158472213903	0.941434843877337	0.999739905709082	1.05295095424152
chr11	65320848	65321589	742	+	utr3	CDC42EP2	0.886617040237218	1	0.92673115676125	1	0.808944940269966	0.998585068916487	-0.928335794399799	-0.266567246492919	0.817190219336669	0.999739905709082	-0.661768547906879
chr11	65341413	65341512	100	+	exon	DPF2	0.971622647749561	1	0.994955847782462	1	0.747097443702272	0.998585068916487	-0.672147046697595	0.199424996150773	0.785206987466424	0.999739905709082	-0.871572042848369
chr11	65500398	65500697	300	+	exon	MALAT1	0.433982673631798	1	0.715676940383587	1	0.686153786951249	0.998585068916487	0.172739697530859	0.150779839696696	0.83524108846525	0.999739905709082	0.0219598578341636
chr11	65536694	65537858	1165	+	utr3	SCYL1	0.786970057015862	1	0.67350932570416	1	0.720188609916317	0.998585068916487	0.0145296745572977	-0.182724191221042	0.782921896195297	0.999739905709082	0.19725386577834
chr11	65537957	65538057	101	+	utr3	SCYL1	0.969836644551518	1	0.893880160764018	1	0.888614824605645	0.998585068916487	0.317137604749031	-0.182724191221042	0.782921896195297	0.999739905709082	0.499861795970073
chr11	65538455	65538555	101	+	utr3	SCYL1	0.0206831058732436	1	0.215454925305058	1	0.103331107252212	0.998585068916487	1.64008113245354	-0.182724191221042	0.782921896195297	0.999739905709082	1.82280532367458
chr11	65570577	65570724	148	+	utr5	SSSCA1	0.395567781313412	1	0.22739017226967	1	0.603451858073721	0.998585068916487	0.197008342246833	1.06248018234706	0.2346272647604	0.855787910654788	-0.865471840100228
chr11	65573648	65573795	148	+	utr3	SSSCA1	0.930294680999574	1	0.812078148711508	1	0.8608629780569	0.998585068916487	0.0763268127973036	1.06248018234706	0.2346272647604	0.855787910654788	-0.986153369549758
chr11	65579130	65579435	306	+	exon	EHBP1L1	0.852834886982906	1	0.985705620785365	1	0.875701256056436	0.998585068916487	-0.759730446350331	-1.32278473569199	NA	NA	0.563054289341661
chr11	65580352	65582176	1825	+	exon	EHBP1L1	0.211258291952029	1	0.913236911911764	1	0.764251018650367	0.998585068916487	-0.746510642266651	-1.32278473569199	NA	NA	0.576274093425341
chr11	65582476	65582626	151	+	exon	EHBP1L1	0.568650665932946	1	0.854529609879278	1	0.998026206842723	0.99889284995391	-0.466597863671632	-1.32278473569199	NA	NA	0.85618687202036
chr11	65583374	65583474	101	+	exon	EHBP1L1	0.460090921257143	1	0.712195980673971	1	0.751424493772093	0.998585068916487	-0.30778982059592	-1.32278473569199	NA	NA	1.01499491509607
chr11	65583574	65583774	201	+	exon	EHBP1L1	NA	NA	0.439193031187315	1	0.225417347291418	0.998585068916487	-1.0815298524605	-1.32278473569199	NA	NA	0.241254883231496
chr11	65585538	65590588	5051	+	exon	EHBP1L1	0.695316593481315	1	0.715536695098966	1	0.931171407927251	0.998585068916487	-1.02066662825207	-1.32278473569199	NA	NA	0.302118107439922
chr11	65591989	65592089	101	+	exon	EHBP1L1	0.828317756749894	1	0.826312811439366	1	0.867143321342794	0.998585068916487	-0.547793966445814	-1.32278473569199	NA	NA	0.774990769246177
chr11	65617687	65618966	1280	+	exon	PCNX3	0.938606945352046	1	0.616038404648034	1	0.560284725489149	0.998585068916487	0.304630979747856	0.112873874267408	0.90241813414965	0.999739905709082	0.191757105480449
chr11	65636616	65637290	675	+	utr3	PCNX3	NA	NA	0.230879775844323	1	0.220119741700861	0.998585068916487	1.30233261983893	0.112873874267408	0.90241813414965	0.999739905709082	1.18945874557152
chr11	65641172	65641519	348	+	exon	SIPA1	0.465789905702697	1	0.899772421774258	1	0.92230352125946	0.998585068916487	0.235259915024946	1.32792779961868	0.273578601746874	0.894044488419946	-1.09266788459374
chr11	65649576	65649971	396	+	exon	SIPA1	0.567049656934443	1	0.396947819209426	1	0.433578903687859	0.998585068916487	0.708494531653482	1.32792779961868	0.273578601746874	0.894044488419946	-0.6194332679652
chr11	65650444	65650781	338	+	utr3	SIPA1	0.92677285216787	1	0.600880500221214	1	0.573949275413094	0.998585068916487	1.92899151986325	1.32792779961868	0.273578601746874	0.894044488419946	0.601063720244568
chr11	65712963	65713063	101	+	utr5	KAT5	0.970140507686422	1	0.890986861190849	1	0.64537113829813	0.998585068916487	-0.649718566893278	-0.219795386276509	0.825225776242297	0.999739905709082	-0.42992318061677
chr11	65713312	65714628	1317	+	utr5	KAT5	0.768036980981414	1	0.735389706633798	1	0.714160784201524	0.998585068916487	-0.617317924061864	-0.219795386276509	0.825225776242297	0.999739905709082	-0.397522537785356
chr11	65719057	65719455	399	+	utr3	KAT5	0.984498615997639	1	0.775874107509361	1	0.989912435556583	0.998585068916487	0.0496583617110428	-0.219795386276509	0.825225776242297	0.999739905709082	0.269453747987551
chr11	65795370	65795470	101	+	utr3	OVOL1	0.779214226494739	1	0.872573006921227	1	0.89197316955167	0.998585068916487	0.777491685170482	2.47830668332321	0.0421618189424223	0.451716650005305	-1.70081499815273
chr11	65796419	65796519	101	+	utr3	OVOL1	0.505686475823962	1	0.292070832490739	1	0.377034040222776	0.998585068916487	0.397404443721849	2.47830668332321	0.0421618189424223	0.451716650005305	-2.08090223960136
chr11	65862491	65863479	989	+	exon	MUS81	NA	NA	0.378898349430748	1	0.453903969607982	0.998585068916487	-0.335103679092928	-0.874051163403391	0.251552893394253	0.87319028404757	0.538947484310463
chr11	65891438	65891586	149	+	utr3	CCDC85B	0.77181253794795	1	0.998375337693238	1	0.743325065500729	0.998585068916487	1.85230047137359	0.805010533866768	NA	NA	1.04728993750682
chr11	65919933	65920032	100	+	exon	DRAP1	NA	NA	0.289338538111132	1	0.321908764760619	0.998585068916487	0.364588994864852	0.677081336410011	0.446562697397899	0.972843472520047	-0.312492341545159
chr11	65920567	65920936	370	+	exon	DRAP1	0.78172371804408	1	0.560169976601367	1	0.693246752842262	0.998585068916487	0.998805893566915	0.677081336410011	0.446562697397899	0.972843472520047	0.321724557156904
chr11	65921313	65921412	100	+	exon	DRAP1	0.086790675561142	1	0.939109283899366	1	0.858561759296913	0.998585068916487	0.32373937188462	0.677081336410011	0.446562697397899	0.972843472520047	-0.353341964525391
chr11	65965077	65966196	1120	+	utr3	SART1	NA	NA	0.975268802960062	1	0.752937424601593	0.998585068916487	-0.0457502544889583	0.316057391573785	0.71042800575939	0.999739905709082	-0.361807646062743
chr11	65966345	65966494	150	+	exon	SART1	0.634513407031098	1	0.498226057464641	1	0.783356380968186	0.998585068916487	-0.040457057172661	0.316057391573785	0.71042800575939	0.999739905709082	-0.356514448746446
chr11	65967295	65977896	10602	+	exon	SART1	0.576587507958032	1	0.63044564150684	1	0.832607158019997	0.998585068916487	0.044838970377414	0.316057391573785	0.71042800575939	0.999739905709082	-0.271218421196371
chr11	65978628	65978880	253	+	exon	SART1	0.57971920334552	1	0.520097409655134	1	0.757725849719949	0.998585068916487	0.0998320719042857	0.316057391573785	0.71042800575939	0.999739905709082	-0.216225319669499
chr11	66003299	66003800	502	+	utr3	BANF1	0.599391124834561	1	0.556120503247463	1	0.792525681569948	0.998585068916487	0.140669743774444	0.742298586036937	0.485474497010053	0.981828631071737	-0.601628842262492
chr11	66241459	66243199	1741	+	utr5	PACS1	NA	NA	0.711880863840738	1	0.995596309779914	0.998585068916487	-0.0390799214215044	0.22779491427658	0.732196522722017	0.999739905709082	-0.266874835698084
chr11	66243349	66243499	151	+	utr3	PACS1	0.540185583782579	1	0.335244537161055	1	0.54879870801104	0.998585068916487	-0.416132315436608	0.22779491427658	0.732196522722017	0.999739905709082	-0.643927229713188
chr11	66258585	66258784	200	+	utr5	KLC2	0.623165321521948	1	0.966600224920371	1	0.914098291008194	0.998585068916487	0.250925133633287	-0.535583259911953	NA	NA	0.78650839354524
chr11	66263874	66264067	194	+	exon	KLC2	0.824228630932799	1	0.654279316562289	1	0.762035330726437	0.998585068916487	-0.461159339838335	-0.535583259911953	NA	NA	0.0744239200736183
chr11	66266665	66266964	300	+	utr3	KLC2	0.51907807431345	1	0.407372464645447	1	0.731381046901906	0.998585068916487	-2.23971884420849	-0.535583259911953	NA	NA	-1.70413558429654
chr11	66468155	66468255	101	+	exon	PELI3	0.214603060160191	1	0.434062299753797	1	0.828457963287391	0.998585068916487	-0.300968187848362	0.00825016482919363	0.99422857770555	0.999748470670179	-0.309218352677556
chr11	66476244	66476343	100	+	utr3	PELI3	0.759637559582919	1	0.970301198384772	1	0.983823597602747	0.998585068916487	-0.162051409626688	0.00825016482919363	0.99422857770555	0.999748470670179	-0.170301574455881
chr11	66477089	66477238	150	+	utr3	PELI3	0.418594798677009	1	0.396233639195095	1	0.970879358717797	0.998585068916487	-0.174328250429304	0.00825016482919363	0.99422857770555	0.999748470670179	-0.182578415258498
chr11	66532778	66532878	101	+	utr3	CTD-3074O7.11	0.641840063520756	1	0.628423661558836	1	0.788206319243866	0.998585068916487	-0.413023551117402	NA	NA	NA	NA
chr11	66593217	66599223	6007	+	utr5	CCS	0.386576008862425	1	0.41629427383307	1	0.688581744244385	0.998585068916487	-0.0252604682958524	0.88200645180651	0.466920659311266	0.977481272801745	-0.907266920102363
chr11	66624223	66624472	250	+	utr3	RBM14	0.414384024385681	1	0.346529319714706	1	0.577293680048044	0.998585068916487	-0.0819298551644401	-0.324027141019809	0.599591352309177	0.999739905709082	0.242097285855369
chr11	66643463	66643563	101	+	utr3	RBM14-RBM4	0.266805162649245	1	0.293415802349594	1	0.48731377090197	0.998585068916487	-0.0209643314644819	-0.438056640407748	0.739743157952835	0.999739905709082	0.417092308943266
chr11	66857948	66858047	100	+	exon	LRFN4	0.863427238353828	1	0.669521355864338	1	0.695416541873823	0.998585068916487	1.21361059223909	0.709886736401763	0.558323327274426	0.994114836912171	0.503723855837331
chr11	67119419	67119518	100	+	utr5	KDM2A	NA	NA	0.981302265036779	1	0.951185852120635	0.998585068916487	0.451269865241037	0.180498196094478	0.760877017997653	0.999739905709082	0.270771669146559
chr11	67207556	67215357	7802	+	exon	KDM2A	0.334753220168871	1	0.740655324089381	1	0.999171343032416	0.999344750068694	-0.387952197231789	0.180498196094478	0.760877017997653	0.999739905709082	-0.568450393326268
chr11	67231582	67231882	301	+	exon	KDM2A	0.718006373715641	1	0.597004500890035	1	0.687308363510486	0.998585068916487	-0.120531508787989	0.180498196094478	0.760877017997653	0.999739905709082	-0.301029704882467
chr11	67248587	67250715	2129	+	exon	KDM2A	NA	NA	0.897474209104325	1	0.888103149567703	0.998585068916487	0.0515366689952887	0.180498196094478	0.760877017997653	0.999739905709082	-0.12896152709919
chr11	67254993	67255243	251	+	utr3	KDM2A	NA	NA	0.47697965382542	1	0.67659058299683	0.998585068916487	-0.112841980663336	0.180498196094478	0.760877017997653	0.999739905709082	-0.293340176757814
chr11	67257339	67257538	200	+	utr3	KDM2A	NA	NA	0.84170990200569	1	0.97599716977862	0.998585068916487	0.234102188378062	0.180498196094478	0.760877017997653	0.999739905709082	0.053603992283584
chr11	67277257	67279656	2400	+	exon	GRK2	0.126496358888533	1	0.766512407698244	1	0.86306068259451	0.998585068916487	0.00533519038085029	0.0181563248412905	0.982403672791719	0.999739905709082	-0.0128211344604402
chr11	67282435	67283201	767	+	exon	GRK2	NA	NA	0.499319452014439	1	0.385226626027	0.998585068916487	-0.0859415840715228	0.0181563248412905	0.982403672791719	0.999739905709082	-0.104097908912813
chr11	67284196	67284345	150	+	exon	GRK2	0.887594364932202	1	0.825221139628709	1	0.732278422333413	0.998585068916487	0.166002879236025	0.0181563248412905	0.982403672791719	0.999739905709082	0.147846554394735
chr11	67284868	67284967	100	+	exon	GRK2	0.171653444150499	1	0.227923617089862	1	0.540442237688962	0.998585068916487	0.0218963358279062	0.0181563248412905	0.982403672791719	0.999739905709082	0.00374001098661576
chr11	67290123	67290223	101	+	utr5	ANKRD13D	0.214375260691152	1	0.232051514815703	1	0.417457504241066	0.998585068916487	-0.131852374132656	0.732335770782014	0.451792511148948	0.973354141314356	-0.86418814491467
chr11	67290323	67290473	151	+	utr5	ANKRD13D	0.734028732491577	1	0.503853776159649	1	0.491734261626733	0.998585068916487	0.329514163019054	0.732335770782014	0.451792511148948	0.973354141314356	-0.40282160776296
chr11	67290624	67290724	101	+	exon	ANKRD13D	0.799130508424792	1	0.761786863725588	1	0.779724548380454	0.998585068916487	0.332117344011848	0.732335770782014	0.451792511148948	0.973354141314356	-0.400218426770166
chr11	67291323	67291473	151	+	exon	ANKRD13D	0.611620149407175	1	0.81244419076965	1	0.981347643670906	0.998585068916487	2.1259794129832	0.732335770782014	0.451792511148948	0.973354141314356	1.39364364220119
chr11	67291673	67292116	444	+	exon	ANKRD13D	0.860547057689581	1	0.579642640093305	1	0.580208271678096	0.998585068916487	0.679487431793207	0.732335770782014	0.451792511148948	0.973354141314356	-0.0528483389888068
chr11	67300857	67300957	101	+	utr5	ANKRD13D	0.576843140267471	1	0.505894895906596	1	0.805387437874395	0.998585068916487	-0.163028971913671	0.732335770782014	0.451792511148948	0.973354141314356	-0.895364742695684
chr11	67301591	67302335	745	+	utr3	ANKRD13D	0.95776005639209	1	0.948123065999158	1	0.974482261271496	0.998585068916487	0.979190237057222	0.732335770782014	0.451792511148948	0.973354141314356	0.246854466275208
chr11	67304780	67304980	201	+	utr3	SSH3	NA	NA	0.108458437781906	1	0.241362874590358	0.998585068916487	-0.143966636156222	0.00214471450411113	0.997464246573455	0.999748470670179	-0.146111350660334
chr11	67311610	67311909	300	+	utr3	SSH3	0.68889596846351	1	0.85070402491612	1	0.806401258174825	0.998585068916487	0.448641288147347	0.00214471450411113	0.997464246573455	0.999748470670179	0.446496573643236
chr11	67317921	67318020	100	+	exon	RAD9A	0.879367184648459	1	0.850899398236252	1	0.749444747502919	0.998585068916487	0.0904256023561258	0.934341049581862	0.457938975322847	0.97644220267751	-0.843915447225736
chr11	67397517	67397715	199	+	utr3	RAD9A	0.355172822091733	1	0.375317466925453	1	0.624227204473634	0.998585068916487	0.486068922707256	0.934341049581862	0.457938975322847	0.97644220267751	-0.448272126874606
chr11	67416141	67416241	101	+	utr5	CARNS1	NA	NA	0.370931055329706	1	0.629912435027721	0.998585068916487	-0.295148142667817	0.367207343752984	NA	NA	-0.662355486420801
chr11	67419609	67420619	1011	+	exon	CARNS1	NA	NA	0.451207824943994	1	0.500899847833272	0.998585068916487	0.101275461647427	0.367207343752984	NA	NA	-0.265931882105557
chr11	67489317	67489416	100	+	exon	AIP	0.886385659383249	1	0.931502207868534	1	0.742716158964116	0.998585068916487	-0.553632504266823	-0.269520034307579	0.759292359998331	0.999739905709082	-0.284112469959244
chr11	67490904	67491004	101	+	utr3	AIP	0.55678739967866	1	0.798841078064124	1	0.963818550928919	0.998585068916487	-0.173152940977242	-0.269520034307579	0.759292359998331	0.999739905709082	0.0963670933303367
chr11	68028585	68028784	200	+	utr3	ALDH3B1	0.791330849879414	1	0.380487017240499	1	0.214801038213708	0.998585068916487	1.46186841690336	1.24559499460335	0.200669086319035	0.817144649305412	0.216273422300018
chr11	68036266	68036365	100	+	utr3	NDUFS8	NA	NA	0.3220859529399	1	0.292363608729	0.998585068916487	0.663073535658627	1.15886569462102	0.266151190319186	0.88876708541034	-0.495792158962393
chr11	68347948	68357702	9755	+	exon	LRP5	0.885013031813327	1	0.939272622186725	1	0.647998816070024	0.998585068916487	-0.312995979881909	-0.706861212136583	0.336610956953104	0.940114356841553	0.393865232254675
chr11	68357802	68365626	7825	+	exon	LRP5	0.806853653300099	1	0.611181637892845	1	0.534198385911145	0.998585068916487	-0.457538660259397	-0.706861212136583	0.336610956953104	0.940114356841553	0.249322551877186
chr11	68386338	68389904	3567	+	exon	LRP5	0.748144488191386	1	0.508250478891085	1	0.590257678926983	0.998585068916487	-0.219700011305301	-0.706861212136583	0.336610956953104	0.940114356841553	0.487161200831283
chr11	68390003	68403582	13580	+	utr3	LRP5	0.758536445379929	1	0.718178202791132	1	0.551632734883432	0.998585068916487	-0.702895961314806	-0.706861212136583	0.336610956953104	0.940114356841553	0.00396525082177712
chr11	68409961	68411554	1594	+	utr3	LRP5	0.963718224506694	1	0.881566490090195	1	0.908231829480285	0.998585068916487	-0.243861381158535	-0.706861212136583	0.336610956953104	0.940114356841553	0.462999830978048
chr11	68416396	68429578	13183	+	utr3	LRP5	0.478515092498109	1	0.533488872564808	1	0.471734386821302	0.998585068916487	-0.809788629072862	-0.706861212136583	0.336610956953104	0.940114356841553	-0.102927416936279
chr11	68933233	68933332	100	+	exon	IGHMBP2	0.548276636646158	1	0.634819481720481	1	0.784941187514245	0.998585068916487	-1.03492715651963	-0.687471351466601	NA	NA	-0.347455805053031
chr11	68936388	68937084	697	+	exon	IGHMBP2	0.586120467557844	1	0.818970544005569	1	0.907614673264905	0.998585068916487	0.368778946284959	-0.687471351466601	NA	NA	1.05625029775156
chr11	68939558	68939856	299	+	utr3	IGHMBP2	0.32247508448548	1	0.428689001404552	1	0.532828762298044	0.998585068916487	-0.21812530530828	-0.687471351466601	NA	NA	0.469346046158322
chr11	68939956	68940304	349	+	utr3	IGHMBP2	0.721799918669803	1	0.812588111931008	1	0.942369417628077	0.998585068916487	0.166119865565615	-0.687471351466601	NA	NA	0.853591217032216
chr11	69641187	69643253	2067	+	utr5	CCND1	NA	NA	0.702038470509993	1	0.508730987948011	0.998585068916487	0.0477711427952355	-0.154831268323106	0.835076894224248	0.999739905709082	0.202602411118341
chr11	69643846	69643946	101	+	exon	CCND1	0.324475733519765	1	0.285256735053929	1	0.314966643343736	0.998585068916487	-0.267169952183755	-0.154831268323106	0.835076894224248	0.999739905709082	-0.112338683860649
chr11	69648013	69648112	100	+	utr3	CCND1	NA	NA	0.674929842580902	1	0.371815213231499	0.998585068916487	0.0230696231173841	-0.154831268323106	0.835076894224248	0.999739905709082	0.17790089144049
chr11	69651139	69651288	150	+	utr3	CCND1	0.86737707073787	1	0.637736061729607	1	0.482414848144913	0.998585068916487	0.0546133979578523	-0.154831268323106	0.835076894224248	0.999739905709082	0.209444666280958
chr11	69654126	69654374	249	+	utr3	CCND1	0.961048632917425	1	0.629472382999147	1	0.520377471380081	0.998585068916487	1.44363619116232	-0.154831268323106	0.835076894224248	0.999739905709082	1.59846745948543
chr11	70087878	70103108	15231	+	utr5	ANO1	NA	NA	0.602533506769542	1	0.807173125084906	0.998585068916487	2.12335868484356	-0.0317469097128313	0.968521593003969	0.999739905709082	2.1551055945564
chr11	70153104	70156993	3890	+	exon	ANO1	0.950764433911195	1	0.936581698985724	1	0.804005329742436	0.998585068916487	-0.459069832183377	-0.0317469097128313	0.968521593003969	0.999739905709082	-0.427322922470546
chr11	70185645	70187986	2342	+	exon	ANO1	NA	NA	0.962413188855435	1	0.885286399305283	0.998585068916487	-0.0523396899704891	-0.0317469097128313	0.968521593003969	0.999739905709082	-0.0205927802576578
chr11	70206246	70206545	300	+	utr3	FADD	0.355867854466948	1	0.300041463226081	1	0.39960442025889	0.998585068916487	0.00865278731619042	-0.152296422937707	0.905328225504505	0.999739905709082	0.160949210253898
chr11	70206793	70206992	200	+	utr3	FADD	NA	NA	0.697213702069288	1	0.685501200775078	0.998585068916487	0.415247164012803	-0.152296422937707	0.905328225504505	0.999739905709082	0.56754358695051
chr11	70429121	70433627	4507	+	exon	CTTN	0.952901369988656	1	0.883663005541349	1	0.741723491649056	0.998585068916487	-0.364490394992588	-0.282861489079753	0.646849342214491	0.999739905709082	-0.0816289059128351
chr11	70435484	70435834	351	+	utr3	CTTN	NA	NA	0.943162651727143	1	0.990239665445613	0.998585068916487	-0.206224814688367	-0.282861489079753	0.646849342214491	0.999739905709082	0.0766366743913864
chr11	71800493	71800592	100	+	utr3	FAM86C1	0.202925271149159	1	0.595500788339203	1	0.916607744037864	0.998585068916487	0.557871769209966	0.77771714488229	0.401998496523906	0.96165091733942	-0.219845375672323
chr11	71996359	71996458	100	+	utr3	RNF121	0.769587416635687	1	0.450065562185879	1	0.729055992858052	0.998585068916487	0.744331675562101	0.933969272228686	0.34188066489299	0.94209802338171	-0.189637596666584
chr11	72002583	72002732	150	+	utr3	IL18BP	0.896845877855531	1	0.70065905550282	1	0.602925306733386	0.998585068916487	-0.0843777633939336	0.394227276330889	0.718906091589437	0.999739905709082	-0.478605039724823
chr11	72003477	72003676	200	+	utr3	IL18BP	0.184984570597592	1	0.825214194665713	1	0.973576549278018	0.998585068916487	-0.558545181642582	0.394227276330889	0.718906091589437	0.999739905709082	-0.952772457973471
chr11	72014341	72016283	1943	+	exon	RP11-849H4.4	0.311192083547286	1	0.828003070525366	1	0.791376124113959	0.998585068916487	-0.43703889668888	0.0359592922828234	0.977648023451335	0.999739905709082	-0.472998188971703
chr11	72109733	72109933	201	+	utr3	LRTOMT	0.117486952476751	1	0.194144082507943	1	0.382217001203216	0.998585068916487	-0.0436186798168034	0.0270705830588519	0.975601563444627	0.999739905709082	-0.0706892628756553
chr11	72229534	72229959	426	+	exon	INPPL1	0.578956890242998	1	0.609982159595873	1	0.465640448536612	0.998585068916487	-0.3548354436489	0.104801880485207	0.889276898132911	0.999739905709082	-0.459637324134107
chr11	72230749	72230849	101	+	exon	INPPL1	0.472914899352299	1	0.508757613675876	1	0.408533380278244	0.998585068916487	-0.375487369352049	0.104801880485207	0.889276898132911	0.999739905709082	-0.480289249837256
chr11	72235682	72237161	1480	+	exon	INPPL1	NA	NA	0.406707741702023	1	0.657191034859574	0.998585068916487	0.093177730868367	0.104801880485207	0.889276898132911	0.999739905709082	-0.0116241496168399
chr11	72237411	72238155	745	+	utr3	INPPL1	0.758918794533962	1	0.843558071826202	1	0.942487039715397	0.998585068916487	0.199622023691519	0.104801880485207	0.889276898132911	0.999739905709082	0.0948201432063123
chr11	72238255	72238355	101	+	utr3	INPPL1	0.788592414365811	1	0.616246280988533	1	0.655552242500124	0.998585068916487	0.347723226293041	0.104801880485207	0.889276898132911	0.999739905709082	0.242921345807834
chr11	72816806	72817833	1028	+	exon	ATG16L2	0.671318231250559	1	0.573935932984987	1	0.516710321461534	0.998585068916487	-0.40138713167006	-0.738743397847439	0.483587278647353	0.981828631071737	0.337356266177379
chr11	72821657	72821953	297	+	utr3	ATG16L2	0.169644022821448	1	0.247572351202842	1	0.444986553550627	0.998585068916487	-0.762236128499526	-0.738743397847439	0.483587278647353	0.981828631071737	-0.0234927306520871
chr11	72822875	72823074	200	+	utr3	ATG16L2	0.70244288456043	1	0.81017889155822	1	0.568273026966242	0.998585068916487	-1.23191491731549	-0.738743397847439	0.483587278647353	0.981828631071737	-0.493171519468053
chr11	73309637	73311485	1849	+	exon	ARHGEF17	0.349361303831252	1	0.546341299929157	1	0.642952177210542	0.998585068916487	-0.803916325748882	-1.82300396032127	0.0120961580930276	0.251406549805486	1.01908763457239
chr11	73311685	73311785	101	+	exon	ARHGEF17	0.0374658640907749	1	0.131979979837152	1	0.338992309195077	0.998585068916487	-1.10511587184262	-1.82300396032127	0.0120961580930276	0.251406549805486	0.717888088478651
chr11	73352838	73352988	151	+	exon	ARHGEF17	0.321805064393566	1	0.432948763463498	1	0.75981578681524	0.998585068916487	-0.867602594942261	-1.82300396032127	0.0120961580930276	0.251406549805486	0.95540136537901
chr11	73355918	73356289	372	+	exon	ARHGEF17	NA	NA	0.0654417350158004	1	0.0986116206131456	0.998585068916487	-0.689513482178115	-1.82300396032127	0.0120961580930276	0.251406549805486	1.13349047814316
chr11	73357285	73359941	2657	+	exon	ARHGEF17	0.958431063169567	1	0.950107942462161	1	0.907250184298543	0.998585068916487	-0.912660882963929	-1.82300396032127	0.0120961580930276	0.251406549805486	0.910343077357343
chr11	73365907	73368092	2186	+	utr3	ARHGEF17	0.0143272873691134	1	0.270410223917329	1	0.389842921229605	0.998585068916487	-0.677372981473568	-1.82300396032127	0.0120961580930276	0.251406549805486	1.1456309788477
chr11	73395533	73395782	250	+	utr3	RELT	0.814629439442022	1	0.383405156353421	1	0.55631110225884	0.998585068916487	0.785140430116495	0.200173582980343	NA	NA	0.584966847136152
chr11	75005941	75006140	200	+	utr3	NEU3	0.871929629459304	1	0.611172059222097	1	0.318068280165381	0.998585068916487	0.118365552424425	0.284176827813192	0.648310123627362	0.999739905709082	-0.165811275388767
chr11	75006388	75006488	101	+	utr3	NEU3	0.475424096876203	1	0.744430233358241	1	0.974631399533059	0.998585068916487	0.351416791626122	0.284176827813192	0.648310123627362	0.999739905709082	0.0672399638129302
chr11	75151142	75151291	150	+	utr5	SLCO2B1	0.24018483499551	1	0.461074523264549	1	0.786738511362893	0.998585068916487	-0.104537222713317	-0.416097610772021	0.693295721415709	0.999739905709082	0.311560388058704
chr11	75204459	75204608	150	+	utr3	SLCO2B1	0.482885055539639	1	0.652568313546127	1	0.895380903830348	0.998585068916487	-0.305120279403152	-0.416097610772021	0.693295721415709	0.999739905709082	0.110977331368869
chr11	75205156	75205305	150	+	utr3	SLCO2B1	0.780478230948158	1	0.611671116128531	1	0.940107020545868	0.998585068916487	-0.210228751931705	-0.416097610772021	0.693295721415709	0.999739905709082	0.205868858840316
chr11	76544472	76544672	201	+	exon	EMSY	0.74037883066042	1	0.949222571558781	1	0.661718446909037	0.998585068916487	-0.172007066669384	0.111918214675196	0.8650032119684	0.999739905709082	-0.283925281344581
chr11	76550030	76550129	100	+	exon	EMSY	0.716412524189764	1	0.865233437646022	1	0.952577482764096	0.998585068916487	-0.382227169174851	0.111918214675196	0.8650032119684	0.999739905709082	-0.494145383850048
chr11	76795766	76795865	100	+	exon	TSKU	0.92224861518702	1	0.807784850351317	1	0.910991804463562	0.998585068916487	-0.303046595875712	0.191418704727223	0.761146949449485	0.999739905709082	-0.494465300602935
chr11	76796164	76796512	349	+	exon	TSKU	0.94034923537929	1	0.703046786196102	1	0.878785467255549	0.998585068916487	-0.00420691252668886	0.191418704727223	0.761146949449485	0.999739905709082	-0.195625617253912
chr11	78173877	78173977	101	+	exon	KCTD21-AS1	0.821925150045315	1	0.907011303691377	1	0.725212986489715	0.998585068916487	-0.0863144337077733	0.355661188699016	0.788447081638671	0.999739905709082	-0.441975622406789
chr11	78209618	78210315	698	+	utr3	USP35	0.853205418534089	1	0.760320348708036	1	0.756241723578068	0.998585068916487	1.21548480564463	0.969787772416358	0.360945877809631	0.947741326776508	0.245697033228276
chr11	83157187	83157386	200	+	utr5	PCF11	0.883437500541125	1	0.890106980881366	1	0.826123715665643	0.998585068916487	-0.504596264938442	-0.174165820038766	0.860475597244852	0.999739905709082	-0.330430444899676
chr11	83194536	83194685	150	+	utr5	ANKRD42	0.607955160572218	1	0.412333460057849	1	0.579085905977721	0.998585068916487	0.449738095475981	0.558892327011087	0.40398335254676	0.962013319209294	-0.109154231535106
chr11	94498143	94498243	101	+	utr3	ANKRD49	0.959382545033567	1	0.88928189375141	1	0.841183854911583	0.998585068916487	-0.13799164024431	0.459114261367459	0.667434342955777	0.999739905709082	-0.597105901611769
chr11	94545131	94545330	200	+	utr5	PIWIL4	0.493243979117331	1	0.687818598480273	1	0.951374351621098	0.998585068916487	-0.710788871038933	-1.47038242201649	0.26053874982689	0.883654924347599	0.759593550977559
chr11	94545628	94545777	150	+	utr3	FUT4	0.0660225465320954	1	0.0446501042342795	1	0.21916946053485	0.998585068916487	-0.496125511950142	-0.482676513885598	0.670907228673643	0.999739905709082	-0.0134489980645439
chr11	94546223	94546323	101	+	utr3	FUT4	0.231410024091449	1	0.483513770398657	1	0.78573915550783	0.998585068916487	0.396288853218628	-0.482676513885598	0.670907228673643	0.999739905709082	0.878965367104226
chr11	95067992	95068142	151	+	utr3	SRSF8	NA	NA	0.820912121385019	1	0.649251174883126	0.998585068916487	-0.0516872556994989	-0.0431477284943689	0.946018255640818	0.999739905709082	-0.00853952720512999
chr11	95070379	95070478	100	+	utr3	SRSF8	0.992563010676208	1	0.697671339918205	1	0.741056924331364	0.998585068916487	0.986763066524401	-0.0431477284943689	0.946018255640818	0.999739905709082	1.02991079501877
chr11	101129426	101129675	250	+	exon	RP11-788M5.4	0.570953816039326	1	0.502376857184398	1	0.562915209235606	0.998585068916487	-0.152318622548672	-0.586516564487202	0.646574799091934	0.999739905709082	0.434197941938531
chr11	102110511	102110611	101	+	utr5	YAP1	0.299176240087027	1	0.550893217665635	1	0.980713098817056	0.998585068916487	-0.699493111537861	-0.892593244664353	0.200118008375249	0.817034969762541	0.193100133126492
chr11	102111061	102111160	100	+	exon	YAP1	0.270297782934129	1	0.235014015556652	1	0.402252041753108	0.998585068916487	-0.318116129209037	-0.892593244664353	0.200118008375249	0.817034969762541	0.574477115455316
chr11	102229726	102229976	251	+	utr3	YAP1	0.0913350414440817	1	0.770595114596503	1	0.583145759444901	0.998585068916487	-0.0580059661216822	-0.892593244664353	0.200118008375249	0.817034969762541	0.834587278542671
chr11	108723192	108723441	250	+	exon	DDX10	0.987217458441854	1	0.810795075274869	1	0.646498282117053	0.998585068916487	-0.044878147703072	-0.0339628034754999	0.967888018534309	0.999739905709082	-0.0109153442275721
chr11	108940283	108940432	150	+	utr3	DDX10	0.49890603514611	1	0.893507789551673	1	0.923013893335846	0.998585068916487	0.163253005857644	-0.0339628034754999	0.967888018534309	0.999739905709082	0.197215809333144
chr11	111724806	111724956	151	+	utr3	SIK2	0.532385860007557	1	0.745132508137355	1	0.922073774848406	0.998585068916487	-0.067055419568063	-0.351035386725043	0.611135188774422	0.999739905709082	0.28397996715698
chr11	112017882	112019250	1369	+	utr3	DIXDC1	0.288944344680577	1	0.381920506910115	1	0.518527144387556	0.998585068916487	-0.350206900495571	-1.51088806554509	0.0607240940199931	0.527132513816111	1.16068116504952
chr11	112019499	112019599	101	+	utr3	DIXDC1	0.818634023185559	1	0.678491210865449	1	0.727645882732572	0.998585068916487	-0.754054074210866	-1.51088806554509	0.0607240940199931	0.527132513816111	0.756833991334222
chr11	112082819	112083017	199	+	utr3	C11orf57	NA	NA	0.0859980320147574	1	0.226505973446295	0.998585068916487	-0.254594015251713	0.646077002650805	0.536569371140145	0.991375859266426	-0.900671017902517
chr11	114063958	114064157	200	+	exon	ZBTB16	0.569022827849175	1	0.541261485026146	1	0.198368249920931	0.998585068916487	-1.52282416989936	-4.06627072880496	0.000146855854847899	0.0283275900436383	2.5434465589056
chr11	114312049	114312296	248	+	exon	NNMT	0.181902341788208	1	0.863789405923005	1	0.752537690624468	0.998585068916487	0.181370154026972	0.765315390960923	0.37728198494727	0.951527059868091	-0.583945236933951
chr11	114400130	114400429	300	+	utr5	RBM7	0.802923628281892	1	0.622633236520179	1	0.418234603297333	0.998585068916487	0.0116142333673949	0.152338997953857	0.837082188322055	0.999739905709082	-0.140724764586462
chr11	114407675	114407775	101	+	utr3	RBM7	0.846114787552064	1	0.587406894688424	1	0.661766389672695	0.998585068916487	-0.299781861776536	0.152338997953857	0.837082188322055	0.999739905709082	-0.452120859730393
chr11	117167463	117167612	150	+	exon	PAFAH1B2	NA	NA	0.886318514478262	1	0.73476331872702	0.998585068916487	-0.00854971056414057	0.475062690626919	0.436655567706652	0.968923344938475	-0.483612401191059
chr11	117203295	117203840	546	+	exon	TAGLN	0.0631266621069929	1	0.140976501365844	1	0.0555235590472497	0.998585068916487	-0.924442134856376	-3.19779237702617	0.000657992576221068	0.061517984691245	2.2733502421698
chr11	117204237	117204485	249	+	utr3	TAGLN	0.170672432209229	1	0.221325360952181	1	0.100720668648856	0.998585068916487	-1.71313935436414	-3.19779237702617	0.000657992576221068	0.061517984691245	1.48465302266204
chr11	117204967	117205067	101	+	exon	AP000892.6	0.393351891231917	1	0.279254238182333	1	0.135222245984757	0.998585068916487	-1.11508834876685	-2.7091691827372	0.0782768800413565	0.583922462781739	1.59408083397034
chr11	117205266	117205365	100	+	exon	AP000892.6	0.084827674551718	1	0.279000728505639	1	0.248628229953121	0.998585068916487	0.290510811828216	-2.7091691827372	0.0782768800413565	0.583922462781739	2.99967999456541
chr11	117356227	117356525	299	+	exon	CEP164	0.982723404901584	1	0.726619341142456	1	0.755299482069154	0.998585068916487	0.285882974117524	0.654439530744351	0.492880370653241	0.982256059186662	-0.368556556626826
chr11	117381739	117381839	101	+	exon	CEP164	0.510865979634015	1	0.968710511380711	1	0.866190355882969	0.998585068916487	-0.11911884011606	0.654439530744351	0.492880370653241	0.982256059186662	-0.773558370860411
chr11	117382801	117382901	101	+	exon	CEP164	0.987336729571455	1	0.839151414965302	1	0.579325747781556	0.998585068916487	-0.917773353836686	0.654439530744351	0.492880370653241	0.982256059186662	-1.57221288458104
chr11	117387194	117391046	3853	+	exon	CEP164	0.665650520849233	1	0.659114422298415	1	0.6942859479813	0.998585068916487	-0.121413726265485	0.654439530744351	0.492880370653241	0.982256059186662	-0.775853257009836
chr11	117391146	117392547	1402	+	exon	CEP164	0.748693602636317	1	0.618262807906238	1	0.711140250797273	0.998585068916487	0.327115430995516	0.654439530744351	0.492880370653241	0.982256059186662	-0.327324099748835
chr11	117393122	117394970	1849	+	exon	CEP164	0.793816921247112	1	0.597325445038019	1	0.616678280189469	0.998585068916487	0.263617566979436	0.654439530744351	0.492880370653241	0.982256059186662	-0.390821963764914
chr11	117395120	117396055	936	+	exon	CEP164	0.40708847935055	1	0.495027605715889	1	0.678680445669345	0.998585068916487	-0.182629668469409	0.654439530744351	0.492880370653241	0.982256059186662	-0.83706919921376
chr11	117397201	117397301	101	+	exon	CEP164	0.992585076478912	1	0.91937239374455	1	0.92529203761599	0.998585068916487	-0.635762090451379	0.654439530744351	0.492880370653241	0.982256059186662	-1.29020162119573
chr11	117408753	117408987	235	+	exon	CEP164	0.647292926017177	1	0.812406967525228	1	0.933282125433533	0.998585068916487	-0.408186401180205	0.654439530744351	0.492880370653241	0.982256059186662	-1.06262593192456
chr11	117998813	117999558	746	+	utr3	IL10RA	NA	NA	0.144689569418278	1	0.183776381017372	0.998585068916487	1.26402396581893	0.802847786508424	0.321738347384795	0.930492670529754	0.461176179310503
chr11	117999757	117999856	100	+	utr3	IL10RA	0.701114403875429	1	0.562210082747124	1	0.67422513514297	0.998585068916487	0.8448872479649	0.802847786508424	0.321738347384795	0.930492670529754	0.0420394614564759
chr11	118077212	118094822	17611	+	utr5	TMPRSS4	0.179398170552989	1	0.0709594584679258	1	0.0237796958349483	0.998585068916487	0.69008463981264	1.58923577334434	0.0754463574452176	0.573686741393196	-0.899151133531702
chr11	118473705	118473805	101	+	exon	KMT2A	NA	NA	0.236782767444304	1	0.362141742682855	0.998585068916487	-0.225091420272481	-0.388286428633294	0.508702477264881	0.984679643924659	0.163195008360813
chr11	118481723	118481873	151	+	exon	KMT2A	0.486044082606533	1	0.397842646123126	1	0.388041384913179	0.998585068916487	-0.8115350136538	-0.388286428633294	0.508702477264881	0.984679643924659	-0.423248585020506
chr11	118504025	118504174	150	+	exon	KMT2A	NA	NA	0.913122894597871	1	0.777399274545584	0.998585068916487	-0.382201402899825	-0.388286428633294	0.508702477264881	0.984679643924659	0.00608502573346931
chr11	118613810	118614671	862	+	utr5	PHLDB1	0.0390807195374123	1	0.162819968233947	1	0.166364201771564	0.998585068916487	-0.706834925533543	-1.41470396097035	0.0929185212113983	0.628288277317789	0.707869035436811
chr11	118615611	118616128	518	+	exon	PHLDB1	0.0262389998905622	1	0.0678569460386063	1	0.134202954672485	0.998585068916487	-1.07812382251943	-1.41470396097035	0.0929185212113983	0.628288277317789	0.336580138450923
chr11	118627361	118628509	1149	+	exon	PHLDB1	0.114429615313554	1	0.707256693581896	1	0.971954290890145	0.998585068916487	-0.929045515440253	-1.41470396097035	0.0929185212113983	0.628288277317789	0.485658445530101
chr11	118631211	118632348	1138	+	utr5	PHLDB1	0.717965949541832	1	0.846700764730324	1	0.907133905375822	0.998585068916487	-0.855261868305243	-1.41470396097035	0.0929185212113983	0.628288277317789	0.559442092665112
chr11	118635044	118639225	4182	+	exon	AP002954.3	0.489113938051914	1	0.639421480049281	1	0.802143489798091	0.998585068916487	-0.55215411518704	-1.37253147557594	0.343450216529944	0.94209802338171	0.820377360388901
chr11	118643831	118643931	101	+	exon	PHLDB1	0.0166641219979915	1	0.279237852791375	1	0.40837968750406	0.998585068916487	-1.15288606672065	-1.41470396097035	0.0929185212113983	0.628288277317789	0.261817894249706
chr11	118644031	118644131	101	+	exon	PHLDB1	0.465269809882783	1	0.547591747145982	1	0.734132208362514	0.998585068916487	-0.863490839977443	-1.41470396097035	0.0929185212113983	0.628288277317789	0.551213120992911
chr11	118645379	118646336	958	+	utr3	PHLDB1	0.800926782532846	1	0.744487257950218	1	0.839675369542201	0.998585068916487	-0.641957208517933	-1.41470396097035	0.0929185212113983	0.628288277317789	0.772746752452421
chr11	118647934	118650084	2151	+	utr3	PHLDB1	0.610591817550116	1	0.612881483653196	1	0.634490862047886	0.998585068916487	-0.299269939632885	-1.41470396097035	0.0929185212113983	0.628288277317789	1.11543402133747
chr11	118657539	118657639	101	+	utr3	PHLDB1	0.789492689516247	1	0.801766490275324	1	0.852728310776188	0.998585068916487	-0.357366580664823	-1.41470396097035	0.0929185212113983	0.628288277317789	1.05733738030553
chr11	118657738	118657888	151	+	utr3	PHLDB1	0.971629385167247	1	0.983041619734656	1	0.934868471206336	0.998585068916487	-0.300852280914842	-1.41470396097035	0.0929185212113983	0.628288277317789	1.11385168005551
chr11	119018831	119018931	101	+	exon	TRAPPC4	0.876599360472894	1	0.738610579343864	1	0.910395170306468	0.998585068916487	-0.292343527468958	-0.238751172207794	0.731277110591219	0.999739905709082	-0.0535923552611637
chr11	119078572	119078671	100	+	exon	VPS11	0.472823622187919	1	0.648382350050203	1	0.823258243791475	0.998585068916487	-0.125047971096974	-0.680534330130097	0.331354086745792	0.935467032476483	0.555486359033124
chr11	119081531	119081730	200	+	utr3	VPS11	0.691437673470497	1	0.602615442003553	1	0.837185457612134	0.998585068916487	-0.0831183598962031	-0.680534330130097	0.331354086745792	0.935467032476483	0.597415970233894
chr11	119134147	119134646	500	+	utr3	HINFP	0.557703381761058	1	0.823602450927693	1	0.903800494964286	0.998585068916487	0.126442347858877	-0.00342359801490218	0.995378990353372	0.999748470670179	0.12986594587378
chr11	119173703	119173853	151	+	exon	NLRX1	0.285361274646552	1	0.196096361387641	1	0.713301066894195	0.998585068916487	-0.09319574781944	0.162708609348296	0.880408169274224	0.999739905709082	-0.255904357167736
chr11	119174902	119175002	101	+	exon	NLRX1	0.416399298046283	1	0.394463266302959	1	0.626671262714244	0.998585068916487	-0.279154577326377	0.162708609348296	0.880408169274224	0.999739905709082	-0.441863186674673
chr11	119180234	119181216	983	+	exon	NLRX1	0.403224815520991	1	0.375485527561129	1	0.773131534189916	0.998585068916487	-0.600576791698766	0.162708609348296	0.880408169274224	0.999739905709082	-0.763285401047062
chr11	119183419	119183618	200	+	utr3	NLRX1	0.619547682861859	1	0.762423369238667	1	0.801330154903511	0.998585068916487	-0.348169312361561	0.162708609348296	0.880408169274224	0.999739905709082	-0.510877921709857
chr11	119336119	119336418	300	+	exon	RNF26	0.725472511342945	1	0.615200973335401	1	0.717736659766385	0.998585068916487	-0.2560287053406	-0.605648433167625	0.413697905493215	0.964885521816248	0.349619727827025
chr11	120226824	120226923	100	+	exon	OAF	0.148415874512657	1	0.878787171808316	1	0.712003873583214	0.998585068916487	-0.732372308329295	-1.26973157875463	0.0578505882894011	0.518933533579255	0.537359270425331
chr11	120229290	120229389	100	+	utr3	OAF	0.0102168372330719	1	0.388937786801378	1	0.33166580826283	0.998585068916487	-0.538328679079512	-1.26973157875463	0.0578505882894011	0.518933533579255	0.731402899675114
chr11	120337064	120337213	150	+	utr5	ARHGEF12	0.670406931201859	1	0.549878053316004	1	0.664387019937586	0.998585068916487	0.0680566067033342	-0.314498785205527	0.648358878435444	0.999739905709082	0.382555391908861
chr11	120480048	120480347	300	+	exon	ARHGEF12	0.584500538998427	1	0.453586398647104	1	0.605431856859741	0.998585068916487	-0.149950464649118	-0.314498785205527	0.648358878435444	0.999739905709082	0.164548320556409
chr11	125430020	125431393	1374	+	utr3	PKNOX2	0.820891594015918	1	0.862069226490412	1	0.793123685176852	0.998585068916487	-0.433271469059262	-0.329111268102141	0.781840363331057	0.999739905709082	-0.104160200957121
chr11	125431543	125431742	200	+	utr3	PKNOX2	0.264967672850298	1	0.239580112928086	1	0.529260913421221	0.998585068916487	-0.480546280340168	-0.329111268102141	0.781840363331057	0.999739905709082	-0.151435012238027
chr11	125431842	125432092	251	+	utr3	PKNOX2	0.824725395874794	1	0.817677350006061	1	0.747773813859693	0.998585068916487	-0.689175330643017	-0.329111268102141	0.781840363331057	0.999739905709082	-0.360064062540876
chr11	126293876	126294075	200	+	utr3	TIRAP	0.465626645433269	1	0.400478364034833	1	0.581715266506599	0.998585068916487	-0.254496920065216	0.206220255900034	0.822842451984294	0.999739905709082	-0.460717175965249
chr11	126304097	126306631	2535	+	exon	DCPS	0.373189163185891	1	0.385370880139671	1	0.313124309000411	0.998585068916487	-0.0876325918548355	0.162874060660471	0.836757060018181	0.999739905709082	-0.250506652515306
chr11	130135638	130137277	1640	+	utr3	APLP2	0.22911035991404	1	0.855629311503797	1	0.787719746806815	0.998585068916487	-0.172366762478182	0.0298934010022838	0.96594640585493	0.999739905709082	-0.202260163480466
chr11	130143371	130143520	150	+	utr3	APLP2	0.757240705825358	1	0.860902908206781	1	0.870143923573438	0.998585068916487	-0.312829483681696	0.0298934010022838	0.96594640585493	0.999739905709082	-0.34272288468398
chr11	130209676	130210276	601	+	utr3	ST14	NA	NA	0.989018125117488	1	0.895305366555284	0.998585068916487	1.26341654281834	0.933050341478843	0.25831512574022	0.880455432953037	0.330366201339493
chr11	130473954	130474104	151	+	utr3	ADAMTS15	0.886810349718722	1	0.404560867004473	1	0.634957462279379	0.998585068916487	1.85168305526904	1.004044627362	0.267558197108548	0.890376567780531	0.84763842790704
chr11	134225144	134225293	150	+	exon	VPS26B	0.628571388533451	1	0.565957477519754	1	0.397475272160525	0.998585068916487	-0.290181535190343	0.0351330639091832	0.964100288389895	0.999739905709082	-0.325314599099526
chr11	134245847	134246346	500	+	utr3	VPS26B	0.881216167229794	1	0.955615687488089	1	0.816170263427234	0.998585068916487	-0.131951462537846	0.0351330639091832	0.964100288389895	0.999739905709082	-0.167084526447029
chr11	134376141	134376240	100	+	utr3	GLB1L2	0.564936753073257	1	0.354766111491913	1	0.387924710622264	0.998585068916487	0.655156813165983	0.800932166827977	0.461819154873748	0.976847044428821	-0.145775353661994
chr11	406415	406515	101	-	exon	SIGIRR	0.927891098350073	1	0.665686316761969	1	0.590092747119479	0.998585068916487	0.94799346097997	0.490605370560712	0.613896880598419	0.999739905709082	0.457388090419258
chr11	418032	418132	101	-	exon	ANO9	0.753275905682749	1	0.385084417758706	1	0.159138516985087	0.998585068916487	2.16129200294932	0.959428700681309	0.358368388047597	0.946331397295613	1.20186330226801
chr11	498541	498776	236	-	utr3	RNH1	NA	NA	0.0850788690234992	1	0.153789635918642	0.998585068916487	-0.933108481285278	-1.27015046675471	0.102299188032173	0.651405123793099	0.337041985469435
chr11	532340	532535	196	-	utr3	HRAS	0.799831827218321	1	0.887235653127461	1	0.810182656633686	0.998585068916487	1.6558344131416	0.98997831104929	0.372964688337588	0.951069643111307	0.665856102092308
chr11	567240	567585	346	-	exon	MIR210HG	0.433587528760604	1	0.304166808368388	1	0.221214780346758	0.998585068916487	1.23335059651263	2.1930840979947	0.0709439742306388	0.560308479643746	-0.959733501482067
chr11	644480	646350	1871	-	utr3	DEAF1	0.709138392208458	1	0.713898501266164	1	0.861570466511153	0.998585068916487	0.0277864413216696	0.268814776922967	0.808855233997501	0.999739905709082	-0.241028335601298
chr11	681026	687930	6905	-	utr3	DEAF1	0.303954848258889	1	0.441825574474999	1	0.493347805825325	0.998585068916487	-0.366381661056833	0.268814776922967	0.808855233997501	0.999739905709082	-0.635196437979801
chr11	688351	688450	100	-	utr3	DEAF1	0.880241455748322	1	0.735027714338568	1	0.436051655703133	0.998585068916487	-0.351706652383598	0.268814776922967	0.808855233997501	0.999739905709082	-0.620521429306565
chr11	695300	695448	149	-	utr5	DEAF1	0.0623595539289386	1	0.309746602421816	1	0.781154906468757	0.998585068916487	0.801606598614924	0.268814776922967	0.808855233997501	0.999739905709082	0.532791821691957
chr11	767319	767419	101	-	utr3	PDDC1	0.90821515398973	1	0.870247710371684	1	0.918886064794518	0.998585068916487	0.300687929295505	-0.270331583635179	0.761599994161235	0.999739905709082	0.571019512930684
chr11	770645	770843	199	-	utr3	PDDC1	NA	NA	0.677943151236003	1	0.730894386889291	0.998585068916487	-0.342885270423206	-0.270331583635179	0.761599994161235	0.999739905709082	-0.0725536867880272
chr11	774037	776723	2687	-	exon	PDDC1	0.942243498456136	1	0.604706763670814	1	0.380248633474087	0.998585068916487	-0.230755416691267	-0.270331583635179	0.761599994161235	0.999739905709082	0.0395761669439118
chr11	868558	868658	101	-	utr3	CHID1	0.687442427226468	1	0.492301605554699	1	0.68607446153141	0.998585068916487	0.0640503847444667	0.398160870995592	0.66442831719598	0.999739905709082	-0.334110486251126
chr11	868907	869505	599	-	utr3	CHID1	0.935151751643522	1	0.782189278148621	1	0.856216061864973	0.998585068916487	0.0530260211374709	0.398160870995592	0.66442831719598	0.999739905709082	-0.345134849858121
chr11	884135	902304	18170	-	utr3	CHID1	0.291434198471525	1	0.695413632541146	1	0.745596455580122	0.998585068916487	0.346312645111086	0.398160870995592	0.66442831719598	0.999739905709082	-0.0518482258845065
chr11	1276365	1276465	101	-	utr3	TOLLIP	0.977491964428498	1	0.85378716103089	1	0.893119172742004	0.998585068916487	-0.794432261013922	-0.605936674749313	0.418571887991754	0.96548287411908	-0.188495586264609
chr11	1276913	1277163	251	-	utr3	TOLLIP	0.904769078087803	1	0.635242321019507	1	0.938904412085417	0.998585068916487	-0.0980199938676735	-0.605936674749313	0.418571887991754	0.96548287411908	0.50791668088164
chr11	1288625	1288775	151	-	exon	TOLLIP	0.288719998584348	1	0.220774666758939	1	0.456752698670727	0.998585068916487	-0.0244009538386568	-0.605936674749313	0.418571887991754	0.96548287411908	0.581535720910656
chr11	1469656	1470400	745	-	utr3	MOB2	0.976103571622862	1	0.829834853049888	1	0.99862262994039	0.999078868715652	-0.241804668311799	-0.70513640374095	0.53501613553894	0.991375859266426	0.463331735429151
chr11	1480793	1481175	383	-	exon	MOB2	0.14249067779854	1	0.557509723044276	1	0.903798515240315	0.998585068916487	-0.122016485379239	-0.70513640374095	0.53501613553894	0.991375859266426	0.583119918361712
chr11	1597517	1597614	98	-	utr3	KRTAP5-2	0.945806763222484	1	0.611337647408995	1	0.293073716204942	0.998585068916487	0.646430255394819	1.57126275074673	0.617843354212842	NA	-0.924832495351914
chr11	1597711	1597905	195	-	utr3	KRTAP5-2	0.312874137397021	1	0.137007970212838	1	0.0363711104407071	0.998585068916487	0.0939483636070196	1.57126275074673	0.617843354212842	NA	-1.47731438713971
chr11	1752950	1753050	101	-	utr3	CTSD	0.477581878215318	1	0.518238186416914	1	0.777892600765074	0.998585068916487	1.13130628344784	1.45317734597496	0.209851038230826	0.827582556234303	-0.321871062527114
chr11	1753595	1753922	328	-	utr3	CTSD	NA	NA	0.755243437933667	1	0.589386851311145	0.998585068916487	0.105917818295546	1.45317734597496	0.209851038230826	0.827582556234303	-1.34725952767941
chr11	2132833	2133079	247	-	utr3	IGF2	0.0326651525279146	1	0.479787727094869	1	0.200745363121949	0.998585068916487	-0.0740273866899366	-0.769317685794251	0.372934414547135	0.951069643111307	0.695290299104315
chr11	2662458	2662708	251	-	exon	KCNQ1OT1	0.384243223828292	1	0.794095062904203	1	0.883633864159421	0.998585068916487	0.375861027661778	0.313049514702378	0.749133712096496	0.999739905709082	0.0628115129593999
chr11	3001072	3002084	1013	-	utr3	CARS	NA	NA	0.702802964847924	1	0.954813332934456	0.998585068916487	0.172242509297101	-0.271403657255878	0.675788133611523	0.999739905709082	0.443646166552979
chr11	3002384	3005399	3016	-	utr3	CARS	NA	NA	0.73473522724177	1	0.957602005176439	0.998585068916487	0.179495081625637	-0.271403657255878	0.675788133611523	0.999739905709082	0.450898738881515
chr11	3104329	3107364	3036	-	exon	OSBPL5	0.230726089557548	1	0.25900997030865	1	0.350991271653401	0.998585068916487	-1.01836749836738	-2.27985650989027	NA	NA	1.26148901152289
chr11	3676169	3676269	101	-	exon	NUP98	NA	NA	0.510684576276015	1	0.494324549466852	0.998585068916487	-0.254360370354381	-0.24479266264799	0.74398329398978	0.999739905709082	-0.00956770770639051
chr11	3827324	3827423	100	-	utr3	RHOG	0.599940280801358	1	0.487388133655869	1	0.657726682036417	0.998585068916487	0.0168140543359751	0.54568485635735	0.462241481326397	0.976847044428821	-0.528870802021374
chr11	3827522	3828017	496	-	utr3	RHOG	0.493492007745464	1	0.467684734354923	1	0.838798131669503	0.998585068916487	-0.125227627979298	0.54568485635735	0.462241481326397	0.976847044428821	-0.670912484336647
chr11	3828116	3830536	2421	-	utr5	RHOG	0.406640887035883	1	0.803575516315848	1	0.989698749064807	0.998585068916487	0.201691371102289	0.54568485635735	0.462241481326397	0.976847044428821	-0.34399348525506
chr11	3855361	3855460	100	-	exon	AC090587.5	0.117768972200974	1	0.498604682328333	1	0.842817572026061	0.998585068916487	0.890576845579238	-0.76456709482622	0.685751674526935	NA	1.65514394040546
chr11	4385589	4385737	149	-	exon	TRIM21	0.80365735209526	1	0.664713849659499	1	0.84371022351428	0.998585068916487	0.14236098319853	1.00060333787082	0.222083616039933	0.840796488057918	-0.858242354672288
chr11	4388356	4388455	100	-	exon	TRIM21	0.751647899572895	1	0.926893881659046	1	0.740630628988555	0.998585068916487	-0.0907284171142489	1.00060333787082	0.222083616039933	0.840796488057918	-1.09133175498507
chr11	5678269	5678368	100	-	exon	TRIM5	0.996159860967686	1	0.789559486693373	1	0.628134414159259	0.998585068916487	0.0265876805331411	0.363078771624834	0.632336807914089	0.999739905709082	-0.336491091091693
chr11	6211734	6214476	2743	-	exon	FAM160A2	0.654464877529075	1	0.738156113734003	1	0.951554749209545	0.998585068916487	-0.197380284414593	-0.32821487112341	0.638280138512535	0.999739905709082	0.130834586708817
chr11	6217394	6217893	500	-	exon	FAM160A2	0.0186660323656336	1	0.391427014577836	1	0.647032182292927	0.998585068916487	-0.321343523790899	-0.32821487112341	0.638280138512535	0.999739905709082	0.00687134733251094
chr11	6223997	6224147	151	-	exon	FAM160A2	0.585833896524388	1	0.77829761975764	1	0.862021674233052	0.998585068916487	-0.378879951598785	-0.32821487112341	0.638280138512535	0.999739905709082	-0.0506650804753752
chr11	6403324	6403859	536	-	utr5	APBB1	NA	NA	0.59273589480744	1	0.184773631911119	0.998585068916487	-0.796114443091174	-2.24162694614121	0.00326070365988333	0.130007023992048	1.44551250305003
chr11	6410708	6411357	650	-	utr5	APBB1	0.0872337319918368	1	0.232386720493817	1	0.108355688225945	0.998585068916487	-1.06294557869031	-2.24162694614121	0.00326070365988333	0.130007023992048	1.1786813674509
chr11	6448911	6449011	101	-	utr3	TRIM3	0.72037703971198	1	0.503745025556939	1	0.779400520965617	0.998585068916487	0.0536941335435604	-0.0254859903863231	0.979799619866257	0.999739905709082	0.0791801239298835
chr11	6456740	6456938	199	-	exon	TRIM3	0.10458343940416	1	0.256504742217031	1	0.696047226055619	0.998585068916487	-0.723760509301653	-0.0254859903863231	0.979799619866257	0.999739905709082	-0.69827451891533
chr11	6477016	6477214	199	-	utr3	ARFIP2	0.391874318325854	1	0.299361004441527	1	0.406526645684875	0.998585068916487	0.235055630804594	0.451269750523304	0.490669240019385	0.982256059186662	-0.21621411971871
chr11	6600054	6600154	101	-	utr3	RRP8	0.842073737993514	1	0.978024804665154	1	0.995463106060618	0.998585068916487	0.343576895862034	-0.389903007766373	0.670339574800429	0.999739905709082	0.733479903628407
chr11	6601087	6601435	349	-	utr3	RRP8	0.549896348503299	1	0.521400166124671	1	0.835625865082097	0.998585068916487	-0.389124237273446	-0.389903007766373	0.670339574800429	0.999739905709082	0.00077877049292685
chr11	6682365	6682857	493	-	exon	MRPL17	0.830354803879242	1	0.782887382821876	1	0.661350530143165	0.998585068916487	-0.222866913073303	-0.845229029287209	0.356571322243416	0.946312639887308	0.622362116213906
chr11	6683005	6683302	298	-	utr5	MRPL17	NA	NA	0.166041148713375	1	0.118403141532504	0.998585068916487	0.0873646537554454	-0.845229029287209	0.356571322243416	0.946312639887308	0.932593683042654
chr11	6718145	6718245	101	-	exon	GVINP1	0.815978553429692	1	0.95809699309776	1	0.923009116604877	0.998585068916487	-0.385960649566214	0.24083522576603	0.812338410467997	0.999739905709082	-0.626795875332244
chr11	6721424	6721581	158	-	exon	GVINP1	0.393158577319859	1	0.834542714851322	1	0.905250177746456	0.998585068916487	0.500118288129635	0.24083522576603	0.812338410467997	0.999739905709082	0.259283062363605
chr11	8730332	8730631	300	-	exon	ST5	0.00738030387983077	1	0.126524813612162	1	0.233229027121795	0.998585068916487	-0.844609588839447	-1.68197885041849	0.0213917524408487	0.329269661316173	0.837369261579041
chr11	8948233	8948331	99	-	utr3	TMEM9B	NA	NA	0.462363606266973	1	0.478830128192737	0.998585068916487	-0.199469498740643	0.0310943071810763	0.96735873721921	0.999739905709082	-0.23056380592172
chr11	9139625	9139725	101	-	utr3	DENND5A	0.82551864191699	1	0.972955878651758	1	0.887886583122813	0.998585068916487	-0.118829505564673	-0.333816419845881	0.650895455748178	0.999739905709082	0.214986914281208
chr11	9779765	9779914	150	-	utr3	SBF2	0.488983530838729	1	0.667153236631745	1	0.862350879605061	0.998585068916487	0.00110032796214184	-0.00618614053578261	0.993485954550755	0.999739905709082	0.00728646849792446
chr11	9780364	9780463	100	-	utr3	SBF2	0.785627309148828	1	0.911212728543913	1	0.937107750444495	0.998585068916487	-0.442793196514644	-0.00618614053578261	0.993485954550755	0.999739905709082	-0.436607055978862
chr11	12979644	12979743	100	-	exon	LINC00958	0.186989996679931	1	0.172650103627914	1	0.109384858964402	0.998585068916487	0.386211562992887	1.50012040262163	0.108703443783129	0.667146410612689	-1.11390883962874
chr11	16789148	16789297	150	-	utr3	PLEKHA7	0.951211223129392	1	0.796280104810255	1	0.660547800366169	0.998585068916487	0.0817089994233462	-0.468446902583758	0.556135204677522	0.992795967169304	0.550155902007105
chr11	16790895	16791140	246	-	exon	PLEKHA7	0.327868061348327	1	0.310631669922243	1	0.617445495989622	0.998585068916487	-0.160407577148182	-0.468446902583758	0.556135204677522	0.992795967169304	0.308039325435576
chr11	16816847	16816947	101	-	exon	PLEKHA7	NA	NA	0.1141363006071	1	0.0172917910233562	0.998585068916487	-0.189319479569845	-0.468446902583758	0.556135204677522	0.992795967169304	0.279127423013913
chr11	16817247	16817347	101	-	exon	PLEKHA7	0.695826947047804	1	0.629825109999455	1	0.439992156285166	0.998585068916487	-0.325640170801133	-0.468446902583758	0.556135204677522	0.992795967169304	0.142806731782626
chr11	16826151	16826250	100	-	exon	PLEKHA7	NA	NA	0.237999756631598	1	0.302495628893365	0.998585068916487	0.0995877720417048	-0.468446902583758	0.556135204677522	0.992795967169304	0.568034674625463
chr11	16826400	16826500	101	-	exon	PLEKHA7	0.121265510013422	1	0.107252225126155	1	0.108793452591983	0.998585068916487	0.23060199721709	-0.468446902583758	0.556135204677522	0.992795967169304	0.699048899800848
chr11	17788097	17788344	248	-	utr3	SERGEF	0.877813486127183	1	0.729646346397292	1	0.521450019476265	0.998585068916487	0.0209521201165466	0.186468850622426	0.884757986325651	0.999739905709082	-0.16551673050588
chr11	18615519	18615966	448	-	exon	SPTY2D1	NA	NA	0.172111494803094	1	0.287810291714799	0.998585068916487	-0.00421831636818544	-0.649108675016926	0.312655857940091	0.922951023202723	0.64489035864874
chr11	22827301	22829282	1982	-	exon	SVIP	0.527646684210889	1	0.466634349789466	1	0.418649633333291	0.998585068916487	0.144972798305538	-0.161903319756243	0.873428918618019	0.999739905709082	0.306876118061781
chr11	27368107	27368207	101	-	exon	LGR4	0.0940615028787749	1	0.0884819828288701	1	0.271554051538476	0.998585068916487	-0.457970095260059	1.02409462347459	0.349246732675358	0.943510930492804	-1.48206471873465
chr11	27472625	27472775	151	-	utr5	LGR4	0.910292882298825	1	0.459211762105335	1	0.432901229152312	0.998585068916487	1.71949332518564	1.02409462347459	0.349246732675358	0.943510930492804	0.69539870171105
chr11	40293312	40293411	100	-	utr5	LRRC4C	NA	NA	0.6874868457385	1	0.791002316989453	0.998585068916487	-0.327940966096894	-0.418130825063676	0.746804092975066	0.999739905709082	0.0901898589667826
chr11	44933970	44934120	151	-	utr3	TP53I11	NA	NA	0.298307829865403	1	0.282218553573999	0.998585068916487	-0.465031120616197	-0.440405329420792	0.538001196994265	0.991375859266426	-0.0246257911954048
chr11	45649920	45650168	249	-	exon	CHST1	0.589414274304908	1	0.836631465681436	1	0.95739267855225	0.998585068916487	-0.392727873900966	-2.44781498614847	NA	NA	2.0550871122475
chr11	45906122	45906416	295	-	exon	RP11-618K13.2	0.358097018166412	1	0.899406338550901	1	0.957849803688549	0.998585068916487	-0.15626961542777	NA	NA	NA	NA
chr11	45934068	45934168	101	-	utr3	PHF21A	0.680206069027819	1	0.984289611560248	1	0.692474918661173	0.998585068916487	-0.454940721404595	-0.481355190519607	0.451199147508722	0.973354141314356	0.0264144691150121
chr11	46396962	46397709	748	-	utr3	AMBRA1	0.883321084490784	1	0.95491958988289	1	0.789372144380709	0.998585068916487	0.0866144393772081	-0.0604925519151394	0.929270893457318	0.999739905709082	0.147106991292348
chr11	46542467	46542766	300	-	exon	AMBRA1	0.67177706368013	1	0.859312104153626	1	0.786071290171696	0.998585068916487	-0.106783288450313	-0.0604925519151394	0.929270893457318	0.999739905709082	-0.0462907365351734
chr11	47171504	47171809	306	-	utr3	ARFGAP2	0.817615138253356	1	0.778334420695647	1	0.739482781140879	0.998585068916487	-0.351346009949959	-0.529885339398094	0.426730419933867	0.966114977248404	0.178539329448135
chr11	47173476	47173851	376	-	utr3	ARFGAP2	0.250983265499799	1	0.438324333502719	1	0.405949924876238	0.998585068916487	-1.01429921833005	-0.529885339398094	0.426730419933867	0.966114977248404	-0.484413878931961
chr11	47239501	47239601	101	-	utr3	ACP2	0.676645277603221	1	0.564830267660743	1	0.714006599298586	0.998585068916487	1.06115640251728	1.15941274230816	0.217737921515082	0.836958421354126	-0.0982563397908782
chr11	47239999	47240098	100	-	utr3	ACP2	0.550466951809115	1	0.401473777918575	1	0.526418593584472	0.998585068916487	0.331851417215563	1.15941274230816	0.217737921515082	0.836958421354126	-0.827561325092595
chr11	47471688	47471888	201	-	utr3	CELF1	NA	NA	0.487312171286195	1	0.816219685539206	0.998585068916487	-0.128937230020171	0.00928657345351161	0.986966889938047	0.999739905709082	-0.138223803473682
chr11	47565369	47565469	101	-	utr5	CELF1	1	1	0.862268484418435	1	0.89165377907041	0.998585068916487	1.68367471537871	0.00928657345351161	0.986966889938047	0.999739905709082	1.6743881419252
chr11	47573478	47573675	198	-	exon	KBTBD4	0.851756238354816	1	0.981464969678092	1	0.759181794785379	0.998585068916487	-0.566512978884441	0.332118485957381	0.752382250506475	0.999739905709082	-0.898631464841823
chr11	47577795	47578041	247	-	utr3	KBTBD4	0.971056891569656	1	0.905452668345586	1	0.511740838838665	0.998585068916487	-0.470924105446854	0.332118485957381	0.752382250506475	0.999739905709082	-0.803042591404235
chr11	57300938	57301038	101	-	exon	TNKS1BP1	0.753267956694487	1	0.637054613361357	1	0.817513924393476	0.998585068916487	-0.210461036079759	-0.377744669015902	0.63279850842153	0.999739905709082	0.167283632936143
chr11	57302467	57302667	201	-	exon	TNKS1BP1	0.862692863483235	1	0.623850761140974	1	0.506723474329101	0.998585068916487	-0.6567530512425	-0.377744669015902	0.63279850842153	0.999739905709082	-0.279008382226598
chr11	57308431	57308581	151	-	exon	TNKS1BP1	0.682092262534257	1	0.97215848442702	1	0.962873072453085	0.998585068916487	-0.10463920820813	-0.377744669015902	0.63279850842153	0.999739905709082	0.273105460807772
chr11	57308681	57310531	1851	-	utr3	TNKS1BP1	NA	NA	0.952919856545535	1	0.938739218810812	0.998585068916487	-0.0625655518798396	-0.377744669015902	0.63279850842153	0.999739905709082	0.315179117136062
chr11	57312626	57312876	251	-	utr3	TNKS1BP1	0.834457465265004	1	0.915195499021489	1	0.682601490709909	0.998585068916487	-0.240768887151343	-0.377744669015902	0.63279850842153	0.999739905709082	0.136975781864559
chr11	57312976	57313525	550	-	utr3	TNKS1BP1	NA	NA	0.528999048279185	1	0.67594721764451	0.998585068916487	-0.471176000530914	-0.377744669015902	0.63279850842153	0.999739905709082	-0.0934313315150123
chr11	57320330	57320480	151	-	exon	TNKS1BP1	0.82120860310157	1	0.810940769890784	1	0.620444018985834	0.998585068916487	-0.451800239790682	-0.377744669015902	0.63279850842153	0.999739905709082	-0.0740555707747805
chr11	57552305	57552405	101	-	utr3	UBE2L6	NA	NA	0.47702286009459	1	0.459930030619753	0.998585068916487	0.127925467962724	0.189041834580737	0.816535601358929	0.999739905709082	-0.0611163666180131
chr11	59806431	59806530	100	-	exon	MRPL16	0.733477288816079	1	0.596123047399985	1	0.738935149883024	0.998585068916487	0.0950428223958686	0.549222556703881	0.572203516234407	0.995397607248325	-0.454179734308013
chr11	61131592	61131691	100	-	utr3	VPS37C	0.756987995284759	1	0.610576467381388	1	0.742079817937255	0.998585068916487	0.0592741065404938	0.514274532322793	0.621464037374535	0.999739905709082	-0.4550004257823
chr11	61361999	61362149	151	-	utr5	CYB561A3	0.959713323246445	1	0.972385971125097	1	0.977360533975551	0.998585068916487	-0.253508520274345	0.330939892221375	0.75941788135951	0.999739905709082	-0.58444841249572
chr11	61897400	61897547	148	-	utr3	RAB3IL1	0.831787212511936	1	0.922009860370733	1	0.82848760498875	0.998585068916487	0.0171255492866562	-1.04938453741687	0.177000100092258	0.794970484125464	1.06651008670352
chr11	61897794	61898336	543	-	utr3	RAB3IL1	0.645381161147001	1	0.798123450877548	1	0.565460512711248	0.998585068916487	-0.318164494199657	-1.04938453741687	0.177000100092258	0.794970484125464	0.73122004321721
chr11	61906524	61908113	1590	-	exon	RAB3IL1	NA	NA	0.0575569740969199	1	0.0771533628025	0.998585068916487	-0.660191130255466	-1.04938453741687	0.177000100092258	0.794970484125464	0.389193407161401
chr11	61967512	61967611	100	-	utr5	FTH1	NA	NA	0.281846000834175	1	0.410516691577577	0.998585068916487	-0.310653946860372	-0.775103361215868	0.397291184003797	0.960151159108711	0.464449414355496
chr11	62518400	62518549	150	-	exon	AHNAK	0.435808306739625	1	0.547735450199284	1	0.489205189808611	0.998585068916487	-0.485890519022522	-1.14495311959871	0.132809596512717	0.72183960615071	0.659062600576193
chr11	62575145	62575792	648	-	exon	TUT1	0.667118313747647	1	0.86191616221653	1	0.807135697630035	0.998585068916487	1.28026790656058	0.780573040865304	0.329058787007861	0.934535383224459	0.499694865695277
chr11	62577299	62578991	1693	-	exon	RP11-864I4.1	0.951668300599527	1	0.652932720690557	1	0.665933170401901	0.998585068916487	0.455490705610502	0.617079873469793	0.595672675451614	0.999736981029411	-0.16158916785929
chr11	62615445	62615791	347	-	utr3	B3GAT3	0.591773079729225	1	0.375388640861131	1	0.456847900539278	0.998585068916487	1.13761629941934	1.67827482164609	NA	NA	-0.540658522226748
chr11	62662866	62667242	4377	-	utr3	C11orf98	NA	NA	0.31633166759724	1	0.462167174429596	0.998585068916487	0.746513271745602	0.239929909574208	0.93854029280038	NA	0.506583362171394
chr11	62671755	62672255	501	-	utr5	LBHD1	0.861322113559241	1	0.705378424923835	1	0.675302825996628	0.998585068916487	2.23474902041494	1.54492082636845	0.157150210024216	0.761709413512898	0.689828194046493
chr11	62677987	62678136	150	-	exon	UBXN1	0.354549342783381	1	0.36464414479355	1	0.547052495099864	0.998585068916487	-0.237043389786772	0.11687935221701	0.863559175873591	0.999739905709082	-0.353922742003781
chr11	62690374	62690854	481	-	utr3	HNRNPUL2-BSCL2	0.424599424621438	1	0.308711936099693	1	0.438853505159747	0.998585068916487	0.839767455801203	2.50146875485931	0.157975899260643	NA	-1.66170129905811
chr11	62705459	62707196	1738	-	utr3	BSCL2	0.321906397930026	1	0.446891474210009	1	0.522432434982869	0.998585068916487	-0.346190844690206	0.782986138600206	0.511020993913536	0.985545261972194	-1.12917698329041
chr11	62715924	62717074	1151	-	exon	HNRNPUL2-BSCL2	0.49729538098755	1	0.515956864226479	1	0.499868469131737	0.998585068916487	-0.190046419104375	2.50146875485931	0.157975899260643	NA	-2.69151517396369
chr11	62724402	62726940	2539	-	exon	HNRNPUL2-BSCL2	0.458234919192894	1	0.938332491225036	1	0.592842912542325	0.998585068916487	1.0543895499703	2.50146875485931	0.157975899260643	NA	-1.44707920488901
chr11	62799468	62799667	200	-	utr3	NXF1	0.635703643096729	1	0.562200523829622	1	0.681790050896447	0.998585068916487	-0.111582065750771	-0.291084171785292	0.639521154636363	0.999739905709082	0.179502106034521
chr11	62839187	62839471	285	-	utr3	WDR74	0.98101641813804	1	0.801341900650221	1	0.886111873024786	0.998585068916487	0.104430787328204	-0.189737740313073	0.783755049109122	0.999739905709082	0.294168527641276
chr11	63761841	63762041	201	-	utr3	C11orf95	0.305354516707055	1	0.58607661751225	1	0.734356938210601	0.998585068916487	-0.196941328145662	-1.07432636571012	0.113115567834256	0.67732148744356	0.877385037564458
chr11	63763540	63763640	101	-	exon	C11orf95	0.0937981653591764	1	0.296752879509015	1	0.632481495863052	0.998585068916487	0.0102660860016978	-1.07432636571012	0.113115567834256	0.67732148744356	1.08459245171182
chr11	63763790	63764108	319	-	exon	C11orf95	0.929917189159325	1	0.743517179663432	1	0.908594916055147	0.998585068916487	-0.428098735264792	-1.07432636571012	0.113115567834256	0.67732148744356	0.646227630445328
chr11	63764458	63764877	420	-	exon	C11orf95	0.939054373173764	1	0.642243890975487	1	0.575476311250813	0.998585068916487	-0.445163112274176	-1.07432636571012	0.113115567834256	0.67732148744356	0.629163253435943
chr11	63765027	63765127	101	-	exon	C11orf95	0.475095367043143	1	0.62105000795614	1	0.876574872364123	0.998585068916487	-0.741089766248094	-1.07432636571012	0.113115567834256	0.67732148744356	0.333236599462025
chr11	63765878	63766128	251	-	exon	C11orf95	0.374528745560834	1	0.303009742518414	1	0.729819753960154	0.998585068916487	-0.482510323289846	-1.07432636571012	0.113115567834256	0.67732148744356	0.591816042420273
chr11	64244723	64244821	99	-	utr3	PPP1R14B	0.0692258120949046	1	0.181823233749322	1	0.138627964282504	0.998585068916487	0.598758064168387	2.33895138398759	0.0145760472391827	0.277712596126987	-1.74019331981921
chr11	64270220	64270318	99	-	utr3	BAD	0.436457684466001	1	0.461521229683096	1	0.428694290191914	0.998585068916487	-0.38349727216508	0.64076024135029	0.610781067342373	0.999739905709082	-1.02425751351537
chr11	64284314	64284411	98	-	utr5	BAD	0.174714393320653	1	0.161642133850869	1	0.489174393023977	0.998585068916487	-0.604731402250726	0.64076024135029	0.610781067342373	0.999739905709082	-1.24549164360102
chr11	64607122	64607322	201	-	utr3	NRXN2	0.469102740128251	1	0.553622688060383	1	0.350285231643079	0.998585068916487	-1.60500536239327	-2.4077979165531	0.0504490496661987	0.490728793461991	0.802792554159836
chr11	64607422	64607871	450	-	exon	NRXN2	0.258370898574787	1	0.280995356678554	1	0.220530961456176	0.998585068916487	-2.01495414426188	-2.4077979165531	0.0504490496661987	0.490728793461991	0.392843772291227
chr11	64652042	64652142	101	-	exon	NRXN2	0.035129292579965	1	0.0257094283585513	1	0.146024669846737	0.998585068916487	-0.446311859714025	-2.4077979165531	0.0504490496661987	0.490728793461991	1.96148605683908
chr11	64765402	64765502	101	-	utr3	SF1	NA	NA	0.233058264593761	1	0.233952387663427	0.998585068916487	-0.494120648904405	-0.462626543411611	0.418232303063241	0.96548287411908	-0.0314941054927944
chr11	64769428	64769578	151	-	utr3	SF1	0.811866096719956	1	0.720356390954855	1	0.843036437578647	0.998585068916487	-0.224842061368452	-0.462626543411611	0.418232303063241	0.96548287411908	0.237784482043159
chr11	64776545	64777516	972	-	utr3	SF1	NA	NA	0.485355489566282	1	0.972931100929302	0.998585068916487	-0.671769030061643	-0.462626543411611	0.418232303063241	0.96548287411908	-0.209142486650032
chr11	64804259	64804659	401	-	utr3	MEN1	0.561731939891752	1	0.367981906869777	1	0.450453312153832	0.998585068916487	0.372692344258462	0.137127329421233	0.844265396835489	0.999739905709082	0.235565014837229
chr11	64823735	64823834	100	-	utr3	CDC42BPG	0.271717245896364	1	0.0762198952403259	1	0.111573739115284	0.998585068916487	1.52425880723345	1.41029151055407	0.156208756899819	0.76014009444986	0.113967296679379
chr11	64824281	64824430	150	-	utr3	CDC42BPG	0.838696598259461	1	0.255227527991706	1	0.20158463198004	0.998585068916487	1.96877992239028	1.41029151055407	0.156208756899819	0.76014009444986	0.558488411836205
chr11	64834887	64836982	2096	-	exon	CDC42BPG	0.852234655954731	1	0.411440529079163	1	0.14375495185989	0.998585068916487	1.24164412415337	1.41029151055407	0.156208756899819	0.76014009444986	-0.168647386400701
chr11	64853777	64855025	1249	-	utr3	EHD1	NA	NA	0.388188788032181	1	0.277963617786257	0.998585068916487	0.458452103932683	-0.158328892805206	0.83184139938043	0.999739905709082	0.616780996737889
chr11	64859973	64874454	14482	-	exon	EHD1	0.166977827069535	1	0.759940053034145	1	0.974847039963129	0.998585068916487	-0.516289649128628	-0.158328892805206	0.83184139938043	0.999739905709082	-0.357960756323422
chr11	64878294	64878443	150	-	exon	EHD1	NA	NA	0.540990896152114	1	0.236311816541751	0.998585068916487	-0.214637800928856	-0.158328892805206	0.83184139938043	0.999739905709082	-0.0563089081236493
chr11	64894695	64895193	499	-	utr3	ATG2A	0.98921377784152	1	0.797462696596156	1	0.892947606511879	0.998585068916487	0.372831886840254	-0.433768926123002	NA	NA	0.806600812963256
chr11	64907634	64909286	1653	-	exon	ATG2A	0.643616895203512	1	0.664530036140872	1	0.86189707991875	0.998585068916487	-0.540700672031122	-0.433768926123002	NA	NA	-0.10693174590812
chr11	64912178	64912404	227	-	exon	ATG2A	0.429857384059815	1	0.609889346364021	1	0.888798712869477	0.998585068916487	-0.625205129738536	-0.433768926123002	NA	NA	-0.191436203615535
chr11	65116500	65116693	194	-	exon	ZNHIT2	0.865331468968959	1	0.458433499584912	1	0.273627793524458	0.998585068916487	2.12600025136786	1.72672593929956	0.23370896466773	0.854730923997689	0.399274312068302
chr11	65121526	65121625	100	-	exon	FAU	0.0490381437672819	1	0.588586606617217	1	0.494805944040608	0.998585068916487	-0.383717069636666	0.125843842307884	0.870221102955316	0.999739905709082	-0.50956091194455
chr11	65122098	65122198	101	-	utr5	FAU	0.0587092242663768	1	0.0876464781648318	1	0.14882127922258	0.998585068916487	-0.0727205887865698	0.125843842307884	0.870221102955316	0.999739905709082	-0.198564431094454
chr11	65543963	65544313	351	-	utr5	LTBP3	0.46531203370257	1	0.592392468482598	1	0.64446067000488	0.998585068916487	-0.478831681727396	-1.02291873229264	0.276940634788648	0.89564409158176	0.544087050565245
chr11	65545263	65545413	151	-	exon	LTBP3	0.544629463213495	1	0.870783822574356	1	0.604010613668307	0.998585068916487	-0.334099743818954	-1.02291873229264	0.276940634788648	0.89564409158176	0.688818988473688
chr11	65547815	65548063	249	-	utr3	LTBP3	0.0517514890664016	1	0.447544834264737	1	0.429830306932375	0.998585068916487	-0.828422662369527	-1.02291873229264	0.276940634788648	0.89564409158176	0.194496069923115
chr11	65551219	65551496	278	-	utr3	LTBP3	0.933026834713782	1	0.892308877660316	1	0.855541343878498	0.998585068916487	-1.09422609760211	-1.02291873229264	0.276940634788648	0.89564409158176	-0.0713073653094665
chr11	65553170	65553807	638	-	utr3	LTBP3	0.809831648678792	1	0.719463173263265	1	0.941834450829763	0.998585068916487	-1.11035670568834	-1.02291873229264	0.276940634788648	0.89564409158176	-0.0874379733956954
chr11	65598203	65599467	1265	-	utr3	MAP3K11	0.716825439201761	1	0.988119492697668	1	0.821448877263692	0.998585068916487	1.06063240667915	0.768765366424232	NA	NA	0.291867040254917
chr11	65605961	65606110	150	-	utr3	MAP3K11	0.56691571900199	1	0.899452026872574	1	0.908581875403506	0.998585068916487	-0.0739593044770843	0.768765366424232	NA	NA	-0.842724670901316
chr11	65607432	65607759	328	-	exon	MAP3K11	0.717024403773254	1	0.936123939241926	1	0.991869292226633	0.998585068916487	0.291754803295826	0.768765366424232	NA	NA	-0.477010563128406
chr11	65610898	65611296	399	-	utr5	MAP3K11	0.798922157207835	1	0.882280988635568	1	0.923359792218076	0.998585068916487	-1.06231176703002	0.768765366424232	NA	NA	-1.83107713345425
chr11	65613190	65614236	1047	-	utr5	MAP3K11	0.892201713464185	1	0.697612548746953	1	0.771585635716275	0.998585068916487	0.644174526324216	0.768765366424232	NA	NA	-0.124590840100015
chr11	65719099	65719449	351	-	utr3	RNASEH2C	0.997006291336169	1	0.764943094325462	1	0.983383127138628	0.998585068916487	0.057188009803473	0.634775103807174	0.625473144554966	0.999739905709082	-0.577587094003701
chr11	65777777	65778174	398	-	utr3	AP5B1	0.38425244038518	1	0.627660877579693	1	0.645143527566641	0.998585068916487	1.55565136891078	0.847403938047305	NA	NA	0.708247430863478
chr11	65778521	65779067	547	-	exon	AP5B1	0.78618261518149	1	0.452154731187932	1	0.744647761537579	0.998585068916487	0.234429766574672	0.847403938047305	NA	NA	-0.612974171472633
chr11	65779166	65779315	150	-	exon	AP5B1	0.0572033727620389	1	0.262144646134601	1	0.520172046593521	0.998585068916487	0.9031684617636	0.847403938047305	NA	NA	0.0557645237162948
chr11	65779562	65779860	299	-	exon	AP5B1	0.289432047119406	1	0.696821906306954	1	0.662121176755186	0.998585068916487	1.20172105727657	0.847403938047305	NA	NA	0.354317119229261
chr11	65866591	65866691	101	-	utr3	EFEMP2	0.860439828693767	1	0.887775279442186	1	0.908271083018136	0.998585068916487	-0.408935201155023	-1.03717457793039	0.224512757131949	0.844480012882814	0.628239376775368
chr11	65917395	65917786	392	-	utr3	C11orf68	0.937494554858551	1	0.830699121829065	1	0.966652077467896	0.998585068916487	-0.357409093778033	-0.114243714115343	0.89279069430935	0.999739905709082	-0.24316537966269
chr11	65917884	65918226	343	-	utr5	C11orf68	NA	NA	0.161794990832886	1	0.252761912510102	0.998585068916487	-0.626364475368396	-0.114243714115343	0.89279069430935	0.999739905709082	-0.512120761253053
chr11	65998531	65998680	150	-	utr3	EIF1AD	NA	NA	0.115374724003366	1	0.203043088431884	0.998585068916487	0.964057288691343	-0.199158877056721	NA	NA	1.16321616574806
chr11	66314585	66314930	346	-	utr3	CD248	0.849921482443224	1	0.840342846101026	1	0.8552595674523	0.998585068916487	-0.309895940126124	-1.19487706082837	0.178880885415707	0.796573089972318	0.884981120702246
chr11	66315618	66315962	345	-	exon	CD248	0.254317391886876	1	0.37072790527269	1	0.302713681605945	0.998585068916487	-0.520836667736326	-1.19487706082837	0.178880885415707	0.796573089972318	0.674040393092043
chr11	66332181	66332678	498	-	utr3	RIN1	0.96676737589771	1	0.631709904266283	1	0.716959065433169	0.998585068916487	0.739475259403545	-0.436238640526151	0.719031741423737	0.999739905709082	1.1757138999297
chr11	66435971	66436809	839	-	utr3	MRPL11	0.08553196582148	1	0.826182994301749	1	0.909780118360885	0.998585068916487	0.272189153460579	0.737029357948797	0.286647871787107	0.904190584462963	-0.464840204488218
chr11	66438257	66438778	522	-	utr5	MRPL11	0.673899711219198	1	0.599693971822715	1	0.581166111120572	0.998585068916487	-0.440658356977815	0.737029357948797	0.286647871787107	0.904190584462963	-1.17768771492661
chr11	66689141	66689859	719	-	exon	SPTBN2	0.467659262218924	1	0.258041033186576	1	0.239920946840812	0.998585068916487	0.853740391612739	1.97563831463426	NA	NA	-1.12189792302152
chr11	66848880	66848980	101	-	utr3	PC	0.466483146829606	1	0.158537110716947	1	0.330845375462567	0.998585068916487	0.894205523250639	0.723242390867583	0.424878230023299	0.965975256200343	0.170963132383055
chr11	66849261	66849651	391	-	exon	PC	0.972128957512458	1	0.66389132276146	1	0.641221684347612	0.998585068916487	0.559798847888809	0.723242390867583	0.424878230023299	0.965975256200343	-0.163443542978774
chr11	66853333	66858131	4799	-	exon	PC	NA	NA	0.530050866921675	1	0.486416921762292	0.998585068916487	1.06166868598305	0.723242390867583	0.424878230023299	0.965975256200343	0.338426295115466
chr11	67351327	67351427	101	-	utr3	POLD4	0.644972703401392	1	0.980067013801863	1	0.976997810218407	0.998585068916487	0.258760840857945	-0.985275368379618	0.33745550021998	0.940357580884284	1.24403620923756
chr11	67351626	67351926	301	-	utr3	AP003419.11	0.719268340937322	1	0.569993585461492	1	0.730836162155606	0.998585068916487	0.699937478911557	NA	NA	NA	NA
chr11	67352726	67352876	151	-	utr5	POLD4	0.650227129551203	1	0.523415539544641	1	0.795159402641872	0.998585068916487	0.0236224233055814	-0.985275368379618	0.33745550021998	0.940357580884284	1.0088977916852
chr11	67353075	67353575	501	-	utr5	POLD4	NA	NA	0.158394629955203	1	0.159319112018753	0.998585068916487	0.0535098868711845	-0.985275368379618	0.33745550021998	0.940357580884284	1.0387852552508
chr11	67365106	67365352	247	-	utr3	CLCF1	0.490481658561654	1	0.363542325015622	1	0.616748007250482	0.998585068916487	-0.476046999626711	-0.1700833949646	0.830796393597342	0.999739905709082	-0.305963604662111
chr11	67435610	67436058	449	-	utr3	CORO1B	0.803606598081097	1	0.875110061887157	1	0.719483817665611	0.998585068916487	2.76302176884591	0.106035388318595	0.897341477569108	0.999739905709082	2.65698638052732
chr11	67438198	67440494	2297	-	utr3	CORO1B	NA	NA	0.877415658522289	1	0.91410190579962	0.998585068916487	0.210917873244451	0.106035388318595	0.897341477569108	0.999739905709082	0.104882484925856
chr11	67441171	67441271	101	-	exon	CORO1B	0.59757362322334	1	0.558156444749237	1	0.460028545436384	0.998585068916487	0.162864721521212	0.106035388318595	0.897341477569108	0.999739905709082	0.0568293332026168
chr11	67441370	67441570	201	-	exon	CORO1B	0.350912495305154	1	0.394785510328937	1	0.493337288395401	0.998585068916487	-0.26968193989366	0.106035388318595	0.897341477569108	0.999739905709082	-0.375717328212255
chr11	67441769	67442460	692	-	exon	CORO1B	NA	NA	0.623645274523765	1	0.570870693333439	0.998585068916487	-0.0987096263185443	0.106035388318595	0.897341477569108	0.999739905709082	-0.20474501463714
chr11	67467531	67467804	274	-	exon	TMEM134	0.484166834330204	1	0.408688767155872	1	0.325861018062115	0.998585068916487	0.186882769033329	0.230147320278009	0.796903635725382	0.999739905709082	-0.04326455124468
chr11	67492068	67492168	101	-	exon	PITPNM1	0.238017550727651	1	0.321012056744725	1	0.491885586845155	0.998585068916487	1.89807591197716	-0.470556674676018	0.61776409041338	0.999739905709082	2.36863258665318
chr11	67507665	67507763	99	-	utr3	CDK2AP2	0.786672508651375	1	0.684215021251643	1	0.60483991375277	0.998585068916487	0.930344758630728	1.92122899018184	0.0445131747127747	0.462236082003933	-0.990884231551116
chr11	67508009	67508108	100	-	utr5	CDK2AP2	0.898230306493686	1	0.685673360270821	1	0.602006541215824	0.998585068916487	1.03154068177531	1.92122899018184	0.0445131747127747	0.462236082003933	-0.889688308406532
chr11	67792634	67792782	149	-	exon	FAM86C2P	0.0880141076043574	1	0.098567059942005	1	0.100289258759425	0.998585068916487	-0.0496385551200962	1.50283160144122	0.0992014284154276	0.644104000791352	-1.55247015656131
chr11	68261680	68262125	446	-	exon	C11orf24	0.909808087094842	1	0.702241072422756	1	0.767114622171604	0.998585068916487	0.111048329085151	0.0899740215435221	0.925432989794766	0.999739905709082	0.0210743075416287
chr11	68262273	68262421	149	-	exon	C11orf24	0.78130113158015	1	0.634644469593611	1	0.790651058972693	0.998585068916487	-0.502897299371605	0.0899740215435221	0.925432989794766	0.999739905709082	-0.592871320915127
chr11	68262569	68262815	247	-	exon	C11orf24	0.965367283354223	1	0.809424009589013	1	0.803248133350089	0.998585068916487	-0.45699456217674	0.0899740215435221	0.925432989794766	0.999739905709082	-0.546968583720262
chr11	68268091	68268190	100	-	utr5	C11orf24	0.889138487412226	1	0.721310708731167	1	0.794698280728806	0.998585068916487	-0.386176196579188	0.0899740215435221	0.925432989794766	0.999739905709082	-0.47615021812271
chr11	68613098	68613197	100	-	exon	CTD-2007L18.5	0.483960137434839	1	0.67460084864917	1	0.994595925247498	0.998585068916487	-0.23292562996128	0.119373467440986	0.946054299847189	NA	-0.352299097402266
chr11	69005044	69005343	300	-	utr3	MRGPRF	0.528697685446898	1	0.430437475283234	1	0.237916682050802	0.998585068916487	-1.68828990262242	-3.48309037975001	0.00215569926671722	0.108461586135329	1.79480047712759
chr11	70206820	70206964	145	-	exon	RP11-805J14.5	0.951773201094395	1	0.697507582008744	1	0.743287345861609	0.998585068916487	0.38896120485049	NA	NA	NA	NA
chr11	70472893	70472993	101	-	utr3	SHANK2	0.668972689765304	1	0.477118725989355	1	0.38940318833366	0.998585068916487	0.386961896811533	1.22927938517018	0.151773093933287	0.752652912481041	-0.842317488358645
chr11	70473292	70473492	201	-	utr3	SHANK2	NA	NA	0.28681946291619	1	0.162233866255111	0.998585068916487	0.569412016916501	1.22927938517018	0.151773093933287	0.752652912481041	-0.659867368253677
chr11	70485380	70485480	101	-	exon	SHANK2	0.457054328768433	1	0.199584978945939	1	0.145683558054561	0.998585068916487	0.771610702737505	1.22927938517018	0.151773093933287	0.752652912481041	-0.457668682432673
chr11	70486228	70486478	251	-	exon	SHANK2	0.562448348922099	1	0.394711865033711	1	0.277317292649273	0.998585068916487	0.594201868901869	1.22927938517018	0.151773093933287	0.752652912481041	-0.635077516268308
chr11	70487176	70487276	101	-	exon	SHANK2	0.388210466342912	1	0.191800800319708	1	0.248323922831872	0.998585068916487	1.54004709326688	1.22927938517018	0.151773093933287	0.752652912481041	0.3107677080967
chr11	72004285	72004783	499	-	exon	NUMA1	0.905167609153559	1	0.807538624351407	1	0.775351827432648	0.998585068916487	-0.376882715840937	-0.761399795794159	0.229211199599214	0.850756014607142	0.384517079953222
chr11	72012941	72016977	4037	-	exon	NUMA1	0.128217558694968	1	0.92764185204395	1	0.89536984145549	0.998585068916487	-0.472566447459176	-0.761399795794159	0.229211199599214	0.850756014607142	0.288833348334983
chr11	72017726	72018475	750	-	exon	NUMA1	0.973156133753386	1	0.812001718084647	1	0.741684900795779	0.998585068916487	-0.219351223096807	-0.761399795794159	0.229211199599214	0.850756014607142	0.542048572697352
chr11	72109774	72109873	100	-	utr3	ANAPC15	0.0808153726136114	1	0.13440995226752	1	0.303241722874903	0.998585068916487	-0.0235633002680007	1.59608463075388	0.102744368397418	0.652463015173394	-1.61964793102188
chr11	72293416	72293565	150	-	utr3	CLPB	0.39109513100709	1	0.222727448221885	1	0.336525897359805	0.998585068916487	0.926625025633429	1.17016475678598	0.255319298180281	0.877632078432466	-0.243539731152552
chr11	72577288	72577388	101	-	utr3	PDE2A	0.921226640490208	1	0.77590636900473	1	0.553429218151621	0.998585068916487	-0.731279581810726	-2.54186177678922	0.00285558270663473	0.121841669427981	1.8105821949785
chr11	72577487	72578325	839	-	exon	PDE2A	NA	NA	0.00162922002578544	1	0.000167426323205908	0.103109114454182	-0.655608334837304	-2.54186177678922	0.00285558270663473	0.121841669427981	1.88625344195192
chr11	72685218	72685517	300	-	utr3	ARAP1	0.64698745707649	1	0.873285163552219	1	0.731250457829271	0.998585068916487	1.25039948955009	-0.0900263784545988	0.912093041263454	0.999739905709082	1.34042586800468
chr11	72688458	72688558	101	-	exon	ARAP1	0.503415562965249	1	0.979162906830227	1	0.894834242377397	0.998585068916487	0.427367379718938	-0.0900263784545988	0.912093041263454	0.999739905709082	0.517393758173537
chr11	72697021	72697968	948	-	exon	ARAP1	0.872260110314058	1	0.889809445564744	1	0.769808534440104	0.998585068916487	-0.486973848068534	-0.0900263784545988	0.912093041263454	0.999739905709082	-0.396947469613935
chr11	72701764	72703034	1271	-	utr5	ARAP1	0.288307470174204	1	0.308569290793067	1	0.457470446969908	0.998585068916487	-0.260774484654144	-0.0900263784545988	0.912093041263454	0.999739905709082	-0.170748106199545
chr11	72712276	72712573	298	-	exon	ARAP1	0.797353072702936	1	0.807141718147161	1	0.887250223137908	0.998585068916487	-0.242691159230137	-0.0900263784545988	0.912093041263454	0.999739905709082	-0.152664780775538
chr11	72754778	72755026	249	-	utr3	STARD10	0.595182263924908	1	0.783807251686556	1	0.977045547525029	0.998585068916487	2.47061463835279	0.925219923167163	0.375183241522509	0.951069643111307	1.54539471518563
chr11	72759318	72780168	20851	-	exon	STARD10	0.69347674530413	1	0.580734092545582	1	0.478277293254254	0.998585068916487	-0.0120158575590645	0.925219923167163	0.375183241522509	0.951069643111307	-0.937235780726228
chr11	72781009	72781674	666	-	utr5	STARD10	0.848529142794929	1	0.668597869343978	1	0.515660429486835	0.998585068916487	0.320889452709761	0.925219923167163	0.375183241522509	0.951069643111307	-0.604330470457403
chr11	72837593	72837792	200	-	utr3	FCHSD2	0.690157476581435	1	0.746634187739298	1	0.915288982728511	0.998585068916487	-0.222411038193073	-0.638417367000266	0.351726086059044	0.94399211940227	0.416006328807193
chr11	73395559	73395700	142	-	exon	RP11-809N8.2	0.801776410454542	1	0.347408074424274	1	0.512343390234748	0.998585068916487	0.912205147059749	NA	NA	NA	NA
chr11	73404979	73405328	350	-	utr3	FAM168A	0.890070727092124	1	0.766859341255587	1	0.593867929231141	0.998585068916487	0.182384611498004	-0.0284459664978003	0.96696237911636	0.999739905709082	0.210830577995804
chr11	73873116	73873415	300	-	utr5	COA4	0.614927024579362	1	0.459707130660981	1	0.459127237454307	0.998585068916487	-0.0423964084212212	0.982622337219968	0.284799315339756	0.901989767371554	-1.02501874564119
chr11	74013063	74013412	350	-	utr3	C2CD3	0.803633180126638	1	0.655197360024122	1	0.629303455456356	0.998585068916487	0.298006493822246	0.780158150637214	0.424349207710923	0.965975256200343	-0.482151656814968
chr11	74033421	74033571	151	-	utr3	C2CD3	0.693430421962654	1	0.513111743250368	1	0.687639980349959	0.998585068916487	0.0420970142867565	0.780158150637214	0.424349207710923	0.965975256200343	-0.738061136350458
chr11	74074311	74078323	4013	-	exon	C2CD3	0.707209662150709	1	0.63456954413017	1	0.534509383681531	0.998585068916487	-0.222882204924956	0.780158150637214	0.424349207710923	0.965975256200343	-1.00304035556217
chr11	74842178	74842278	101	-	utr3	XRRA1	0.760403826143049	1	0.824427155806696	1	0.837255393575727	0.998585068916487	0.803461014417508	0.267058029695591	0.793595226093499	0.999739905709082	0.536402984721917
chr11	74842977	74843476	500	-	utr3	XRRA1	0.381723946706474	1	0.755182666991016	1	0.747985203547858	0.998585068916487	1.17273553878542	0.267058029695591	0.793595226093499	0.999739905709082	0.905677509089825
chr11	75265527	75266025	499	-	utr3	ARRB1	0.604412542764573	1	0.760240127262851	1	0.66063293934669	0.998585068916487	0.0934190928655533	-0.515412933576238	0.600373365996898	0.999739905709082	0.608832026441792
chr11	75434740	75435039	300	-	utr3	GDPD5	0.802462802370936	1	0.897537798827798	1	0.728419138878865	0.998585068916487	0.565654539078261	-0.924320643526295	0.447735894976816	0.973354141314356	1.48997518260456
chr11	75435288	75435437	150	-	utr3	GDPD5	0.976912431259757	1	0.820474494324995	1	0.830846072160569	0.998585068916487	-0.293009845872173	-0.924320643526295	0.447735894976816	0.973354141314356	0.631310797654121
chr11	75450851	75451000	150	-	utr5	GDPD5	0.361407730006722	1	0.277409195053554	1	0.360325552611418	0.998585068916487	-1.72397651994339	-0.924320643526295	0.447735894976816	0.973354141314356	-0.799655876417096
chr11	76186668	76186766	99	-	utr3	WNT11	0.78954065962134	1	0.598606135179808	1	0.794636819622341	0.998585068916487	0.806544249994965	-1.417673777673	NA	NA	2.22421802766797
chr11	76186913	76187011	99	-	utr3	WNT11	NA	NA	0.010549188374532	1	0.00309892732494719	0.744129923902944	0.751339522752405	-1.417673777673	NA	NA	2.16901330042541
chr11	77666991	77667141	151	-	exon	RSF1	0.990320420404509	1	0.631865311309006	1	0.620558580365964	0.998585068916487	-0.0238082650924087	-0.341877170921804	0.583540279006036	0.997438293190716	0.318068905829395
chr11	77667241	77667341	101	-	exon	RSF1	0.667395930192041	1	0.899266452114232	1	0.606778609624283	0.998585068916487	0.0327050861191545	-0.341877170921804	0.583540279006036	0.997438293190716	0.374582257040958
chr11	78173430	78173529	100	-	utr3	KCTD21	0.699302105360039	1	0.556800526038023	1	0.572797452774204	0.998585068916487	-0.54803834469039	0.449982732373777	0.646757485517552	0.999739905709082	-0.998021077064167
chr11	78173876	78174074	199	-	exon	KCTD21	0.96115521366132	1	0.822663776051923	1	0.657666763834128	0.998585068916487	-0.0899968407690917	0.449982732373777	0.646757485517552	0.999739905709082	-0.539979573142868
chr11	78174223	78174322	100	-	exon	KCTD21	0.714822205429441	1	0.526390722357133	1	0.386497108535255	0.998585068916487	0.116888358387266	0.449982732373777	0.646757485517552	0.999739905709082	-0.33309437398651
chr11	78174421	78174520	100	-	exon	KCTD21	0.72288413174559	1	0.615639280863413	1	0.522850317140392	0.998585068916487	-0.178923553315833	0.449982732373777	0.646757485517552	0.999739905709082	-0.628906285689609
chr11	78656526	78656626	101	-	utr3	TENM4	0.0451615129811038	1	0.0379419673065208	1	0.0978663535392204	0.998585068916487	-0.112769096197576	-0.349304845438039	0.686555667923859	0.999739905709082	0.236535749240463
chr11	78658074	78658274	201	-	exon	TENM4	0.466146324234914	1	0.716030961145678	1	0.789892047921147	0.998585068916487	1.44022226826739	-0.349304845438039	0.686555667923859	0.999739905709082	1.78952711370542
chr11	78658424	78658524	101	-	exon	TENM4	0.167377666449183	1	0.112747525877335	1	0.00726990375727754	0.998585068916487	-0.238583727058833	-0.349304845438039	0.686555667923859	0.999739905709082	0.110721118379206
chr11	82982069	82982168	100	-	utr3	RAB30	0.339019029290025	1	0.26382334310822	1	0.608824551241401	0.998585068916487	-0.219278510612648	-0.476669251583146	0.491969235722252	0.982256059186662	0.257390740970498
chr11	85663897	85664646	750	-	exon	CREBZF	0.647738370215616	1	0.975993827227325	1	0.750278369150658	0.998585068916487	-0.0312130419247323	-0.776135878681658	0.282257694797819	0.900132537910911	0.744922836756925
chr11	86068710	86068810	101	-	utr5	PICALM	0.62769168292425	1	0.960863364582236	1	0.946009262242546	0.998585068916487	-0.0283309821449757	-0.556829202459992	0.461430256567756	0.976847044428821	0.528498220315017
chr11	86442837	86446330	3494	-	exon	ME3	0.658394731212612	1	0.643935832684139	1	0.63616293472702	0.998585068916487	-0.800472925423248	-0.879071593270229	0.159603361857146	0.766038194699304	0.0785986678469811
chr11	86447134	86450306	3173	-	utr3	ME3	0.70136481765616	1	0.787273927978285	1	0.99657361250149	0.998585068916487	-0.642458711990259	-0.879071593270229	0.159603361857146	0.766038194699304	0.23661288127997
chr11	88294091	88294190	100	-	exon	CTSC	0.247565964298079	1	0.220217837091157	1	0.220136648956896	0.998585068916487	0.491843384790496	0.595125362676029	0.492120424158739	0.982256059186662	-0.103281977885533
chr11	88326304	88327939	1636	-	utr3	CTSC	0.909357061279308	1	0.793478470447388	1	0.833831489278312	0.998585068916487	0.764210170048832	0.595125362676029	0.492120424158739	0.982256059186662	0.169084807372803
chr11	94545623	94545770	148	-	exon	RP11-867G2.8	0.0660225465320954	1	0.0446501042342795	1	0.21916946053485	0.998585068916487	-0.496125511950142	2.99794396395478	0.33269519176268	NA	-3.49406947590492
chr11	94546212	94546310	99	-	exon	RP11-867G2.8	0.157441184839825	1	0.395823362092851	1	0.706570937515258	0.998585068916487	0.453443372747251	2.99794396395478	0.33269519176268	NA	-2.54450059120753
chr11	96093081	96093230	150	-	exon	MAML2	0.796442877058778	1	0.915238858598867	1	0.818684662379633	0.998585068916487	-0.234145899971712	0.13578743735601	0.871670565592984	0.999739905709082	-0.369933337327723
chr11	96341391	96341788	398	-	exon	MAML2	0.941631399579012	1	0.925400733222749	1	0.531791023103162	0.998585068916487	-0.160515859131951	0.13578743735601	0.871670565592984	0.999739905709082	-0.296303296487962
chr11	101128381	101128630	250	-	exon	PGR	0.693523856704074	1	0.726117158485002	1	0.989778837499522	0.998585068916487	-0.184222681871507	-0.65283878288642	0.472944049636916	0.979859610788961	0.468616101014913
chr11	101129477	101129627	151	-	utr5	PGR	0.539189334693384	1	0.472239251279186	1	0.540985128358715	0.998585068916487	-0.147213805876968	-0.65283878288642	0.472944049636916	0.979859610788961	0.505624977009453
chr11	106009587	106009736	150	-	utr3	MSANTD4	0.223940559066746	1	0.403491663943822	1	0.54460226923456	0.998585068916487	-0.367548897403448	-0.0807245870018111	0.935386284640586	0.999739905709082	-0.286824310401637
chr11	106010033	106010576	544	-	exon	MSANTD4	0.252959075854729	1	0.520928623085238	1	0.641180131168974	0.998585068916487	0.296909274474269	-0.0807245870018111	0.935386284640586	0.999739905709082	0.37763386147608
chr11	107792230	107792329	100	-	utr3	SLC35F2	0.771229654377776	1	0.265908733960336	1	0.366334583749677	0.998585068916487	1.82104021926691	1.54411312673998	0.130422676438422	0.71785712158204	0.276927092526923
chr11	107792576	107792676	101	-	utr3	SLC35F2	0.85408740076196	1	0.749670283895643	1	0.722621285828402	0.998585068916487	0.192111227090059	1.54411312673998	0.130422676438422	0.71785712158204	-1.35200189964992
chr11	116836193	116836340	148	-	exon	APOA1	0.824523019857646	1	0.458755499265738	1	0.474631724352595	0.998585068916487	2.09236863046099	2.44650661269568	0.131908476593644	0.720944885640748	-0.354137982234695
chr11	116858257	116858356	100	-	utr3	SIK3	0.555865781067409	1	0.720159646880081	1	0.962407435944816	0.998585068916487	-0.38373452831165	-0.532927592726075	0.412289455251046	0.964497452994493	0.149193064414425
chr11	117204337	117204487	151	-	utr3	PCSK7	0.130652175982609	1	0.138623740202389	1	0.0725122297952055	0.998585068916487	-1.8586662278912	0.25805141123346	0.800462222947087	0.999739905709082	-2.11671763912466
chr11	117205235	117205385	151	-	utr3	PCSK7	0.124787131549055	1	0.375022044948313	1	0.224060703687534	0.998585068916487	0.274496628166944	0.25805141123346	0.800462222947087	0.999739905709082	0.0164452169334838
chr11	117228310	117229735	1426	-	exon	PCSK7	0.609705459811005	1	0.495022099323649	1	0.541828819583512	0.998585068916487	-0.306303310582966	0.25805141123346	0.800462222947087	0.999739905709082	-0.564354721816426
chr11	117232325	117232475	151	-	utr5	PCSK7	0.102320171466872	1	0.0932995315070995	1	0.438576460199184	0.998585068916487	-0.237732637627775	0.25805141123346	0.800462222947087	0.999739905709082	-0.495784048861235
chr11	117900693	117900842	150	-	utr3	TMPRSS13	0.77806947878054	1	0.292387147588592	1	0.119276230590416	0.998585068916487	3.12088234977897	1.28774823829134	0.180212177418766	0.798286840834755	1.83313411148763
[truncated: 9,581 more rows]
