# Supplementary material for: Limits in the detection of m6A changes using MeRIP/m6A-seq
Source: Sci Rep. 2020 Apr 20;10:6590. doi: 10.1038/s41598-020-63355-3 (PMC7170965; doi:10.1038/s41598-020-63355-3)
Supplement: Supplementary file 3 — Supplementary information 3. [file 41598_2020_63355_MOESM3_ESM.zip › additional_file4_v2/metdiff_deq_results/Volumes/Markarian_501/merip_reanalysis/figures/deq_output_metdiff_peaks/tirumuru_hiv_2016_deq_results.txt]

seqnames	start	end	width	strand	annot	main.gene	deseq2.p	deseq2.padj	edger.p	edger.padj	qnb.p	qnb.padj	peak.l2fc	gene.l2fc	gene.p	gene.padj	diff.l2fc
chr1	853864	854014	151	+	exon	LINC01128	0.306627184323519	0.999888348827076	0.175391887171937	1	0.222334141168272	0.992609501910499	-0.392801822691419	-0.306230108691826	0.187419907734437	0.388127616164615	-0.0865717139995928
chr1	854462	854612	151	+	exon	LINC01128	0.984722411938651	0.999888348827076	0.993490913729402	1	0.922543615721264	0.992609501910499	0.128027616405016	-0.306230108691826	0.187419907734437	0.388127616164615	0.434257725096842
chr1	856306	856506	201	+	exon	LINC01128	0.923728946710442	0.999888348827076	0.934909597285441	1	0.935859912199885	0.992609501910499	0.0390063442942423	-0.306230108691826	0.187419907734437	0.388127616164615	0.345236452986068
chr1	856605	856805	201	+	exon	LINC01128	0.115530201529886	0.999888348827076	0.0335718733179424	1	0.0445943143160385	0.992609501910499	-0.0865104343157846	-0.306230108691826	0.187419907734437	0.388127616164615	0.219719674376041
chr1	912504	912903	400	+	exon	RP11-54O7.1	0.99338650925949	0.999888348827076	0.962538743760976	1	0.970049509985285	0.992609501910499	0.347978466700419	0.354853111702521	0.0750322225119675	0.204558211754193	-0.00687464500210211
chr1	913053	913452	400	+	exon	RP11-54O7.1	0.694158078740757	0.999888348827076	0.673474829856581	1	0.699097781822506	0.992609501910499	0.507631218271524	0.354853111702521	0.0750322225119675	0.204558211754193	0.152778106569003
chr1	913651	913751	101	+	exon	RP11-54O7.1	0.67409723609828	0.999888348827076	0.613487798102591	1	0.669176818493662	0.992609501910499	0.580394291461483	0.354853111702521	0.0750322225119675	0.204558211754193	0.225541179758962
chr1	924027	924225	199	+	utr5	SAMD11	0.232605072257418	0.999888348827076	0.144442734490927	1	0.262026467641312	0.992609501910499	-1.33566200460715	-0.559817241336289	0.018991379609122	0.0734150009591697	-0.775844763270864
chr1	924672	925170	499	+	utr5	SAMD11	0.784215122626616	0.999888348827076	0.740217291444332	1	0.775977786946462	0.992609501910499	-0.766028324951495	-0.559817241336289	0.018991379609122	0.0734150009591697	-0.206211083615207
chr1	942827	943026	200	+	utr3	SAMD11	0.716182370498194	0.999888348827076	0.639105379725438	1	0.691550810556602	0.992609501910499	-0.0508176064559209	-0.559817241336289	0.018991379609122	0.0734150009591697	0.508999634880368
chr1	960587	960737	151	+	utr5	KLHL17	0.287705185826899	0.999888348827076	0.219336728988641	1	0.222509505830138	0.992609501910499	-0.726214936421238	-0.531424576210721	7.65990910520984e-08	1.49412123878842e-06	-0.194790360210516
chr1	1014145	1014491	347	+	utr3	ISG15	0.841371696578765	0.999888348827076	0.750846029581454	1	0.752599574046501	0.992609501910499	0.274156737663035	0.321704647183568	0.0016197263166791	0.0098142295512176	-0.0475479095205328
chr1	1034290	1034539	250	+	exon	AGRN	0.979538233592783	0.999888348827076	0.996242295453988	1	0.958545107938637	0.992609501910499	-1.07051220584852	-0.764031018856123	3.59793296556504e-17	3.0793708374067e-15	-0.306481186992401
chr1	1046428	1046527	100	+	exon	AGRN	0.628957416819193	0.999888348827076	0.58575053288271	1	0.463339023280573	0.992609501910499	-0.63918650693835	-0.764031018856123	3.59793296556504e-17	3.0793708374067e-15	0.124844511917773
chr1	1048074	1048323	250	+	exon	AGRN	0.60943918338521	0.999888348827076	0.492241039779838	1	0.511294591810948	0.992609501910499	-0.963009653742481	-0.764031018856123	3.59793296556504e-17	3.0793708374067e-15	-0.198978634886358
chr1	1053733	1054501	769	+	exon	AGRN	0.538416720106694	0.999888348827076	0.427676929289267	1	0.474686880920928	0.992609501910499	-0.886228112686378	-0.764031018856123	3.59793296556504e-17	3.0793708374067e-15	-0.122197093830255
chr1	1055022	1055938	917	+	utr3	AGRN	0.672063609857188	0.999888348827076	0.695313530447387	1	0.625478685687866	0.992609501910499	-0.638559228377441	-0.764031018856123	3.59793296556504e-17	3.0793708374067e-15	0.125471790478682
chr1	1232909	1233504	596	+	utr3	B3GALT6	0.0953224742632205	0.999888348827076	0.0446544505743208	1	0.0555775458384952	0.992609501910499	0.490781051992216	0.828785023491653	1.36209362187484e-06	2.00268948831813e-05	-0.338003971499438
chr1	1233950	1234050	101	+	utr3	B3GALT6	0.273828920348399	0.999888348827076	0.144904749863303	1	0.154220860757516	0.992609501910499	0.767113779749371	0.828785023491653	1.36209362187484e-06	2.00268948831813e-05	-0.0616712437422827
chr1	1234545	1234942	398	+	utr3	B3GALT6	0.948935938914845	0.999888348827076	0.895820825250655	1	0.913726905143441	0.992609501910499	0.78109964619247	0.828785023491653	1.36209362187484e-06	2.00268948831813e-05	-0.0476853772991831
chr1	1279084	1279177	94	+	exon	RP5-902P8.10	0.592541960461689	0.999888348827076	0.501051510292793	1	0.525230187064207	0.992609501910499	0.577356397594261	0.18742444016082	0.654437659146792	0.818874067575	0.389931957433441
chr1	1327423	1327521	99	+	exon	CPTP	0.699797797428532	0.999888348827076	0.583449051644495	1	0.621316516523504	0.992609501910499	0.0983014904562871	0.248090076405223	0.0781717597534737	0.210899020362601	-0.149788585948936
chr1	1327619	1328111	493	+	utr3	CPTP	0.232733254859876	0.999888348827076	0.135201987109515	1	0.19755109570801	0.992609501910499	0.13844034654203	0.248090076405223	0.0781717597534737	0.210899020362601	-0.109649729863193
chr1	1328307	1328799	493	+	utr3	CPTP	0.454911933979437	0.999888348827076	0.414895208271624	1	0.476957087053909	0.992609501910499	0.346524856196039	0.248090076405223	0.0781717597534737	0.210899020362601	0.098434779790816
chr1	1332196	1332346	151	+	exon	TAS1R3	0.303816700083233	0.999888348827076	0.13898827427407	1	0.244587145099099	0.992609501910499	-0.531501854057885	-0.240032984060555	0.393713942264045	0.614022373874568	-0.291468869997331
chr1	1333615	1334112	498	+	exon	TAS1R3	0.834363858867244	0.999888348827076	0.819173380963257	1	0.865375257384391	0.992609501910499	-0.149787286319331	-0.240032984060555	0.393713942264045	0.614022373874568	0.0902456977412236
chr1	1399621	1399769	149	+	exon	RP4-758J18.2	0.233432616573352	0.999888348827076	0.124972510662824	1	0.195660951036846	0.992609501910499	-0.431274250040379	-0.167172526044422	0.225969342625732	0.436967291518944	-0.264101723995957
chr1	1400759	1401155	397	+	exon	RP4-758J18.2	0.367558826480601	0.999888348827076	0.31794027369083	1	0.384114058112923	0.992609501910499	0.254996516801229	-0.167172526044422	0.225969342625732	0.436967291518944	0.42216904284565
chr1	1439208	1439357	150	+	utr3	VWA1	0.689973343896306	0.999888348827076	0.605391838570171	1	0.693052957253002	0.992609501910499	-0.165313635662505	0.0968930130408006	0.734078401977212	0.868671042162441	-0.262206648703305
chr1	1439854	1440002	149	+	utr3	VWA1	0.60560115928486	0.999888348827076	0.471355703546404	1	0.590898147849379	0.992609501910499	-0.193664486605174	0.0968930130408006	0.734078401977212	0.868671042162441	-0.290557499645975
chr1	1440102	1440549	448	+	utr3	VWA1	0.461184529380591	0.999888348827076	0.348799858506767	1	0.36797637928905	0.992609501910499	0.0671427102597684	0.0968930130408006	0.734078401977212	0.868671042162441	-0.0297503027810321
chr1	1512603	1516023	3421	+	utr5	ATAD3A	0.592789151347261	0.999888348827076	0.455753341286364	1	0.571249379579725	0.992609501910499	0.029065358827546	0.38956913260782	0.0014235959004655	0.00876628592710891	-0.360503773780274
chr1	1520150	1520589	440	+	exon	ATAD3A	0.676181652686196	0.999888348827076	0.561588618747383	1	0.61976903459241	0.992609501910499	0.505856220422236	0.38956913260782	0.0014235959004655	0.00876628592710891	0.116287087814416
chr1	1615465	1616058	594	+	utr5	MIB2	0.0366850863712481	0.999888348827076	0.00828112715686768	1	0.0158635024431895	0.98398321164612	-0.738308618414291	-0.579259870559706	2.59598877839348e-15	1.76721936089136e-13	-0.159048747854585
chr1	1616381	1616630	250	+	utr5	MIB2	0.366499100688362	0.999888348827076	0.257945843671747	1	0.248873657862718	0.992609501910499	-0.556014516735834	-0.579259870559706	2.59598877839348e-15	1.76721936089136e-13	0.0232453538238721
chr1	1623330	1624002	673	+	utr3	MIB2	0.0917183842757803	0.999888348827076	0.0446614613433869	1	0.0685231585494264	0.992609501910499	-0.915905943221018	-0.579259870559706	2.59598877839348e-15	1.76721936089136e-13	-0.336646072661311
chr1	1624101	1624785	685	+	exon	MIB2	0.0968403925059529	0.999888348827076	0.0695744576350745	1	0.0382164679945702	0.992609501910499	-0.77259312650904	-0.579259870559706	2.59598877839348e-15	1.76721936089136e-13	-0.193333255949333
chr1	1624884	1625396	513	+	utr3	MIB2	0.759854717908143	0.999888348827076	0.781622315691486	1	0.737787335905012	0.992609501910499	-0.459741745034543	-0.579259870559706	2.59598877839348e-15	1.76721936089136e-13	0.119518125525163
chr1	1625496	1625645	150	+	utr3	MIB2	0.685730843377783	0.999888348827076	0.670281253021754	1	0.707553103762391	0.992609501910499	-0.576520625169748	-0.579259870559706	2.59598877839348e-15	1.76721936089136e-13	0.00273924538995818
chr1	1626044	1626143	100	+	exon	MIB2	0.432428247721027	0.999888348827076	0.316640177917013	1	0.320482068968919	0.992609501910499	0.192594726353275	-0.579259870559706	2.59598877839348e-15	1.76721936089136e-13	0.771854596912982
chr1	1627172	1627409	238	+	utr3	MIB2	0.504269915300069	0.999888348827076	0.479669616414331	1	0.546044219692787	0.992609501910499	-0.493004950708999	-0.579259870559706	2.59598877839348e-15	1.76721936089136e-13	0.0862549198507069
chr1	1627509	1627608	100	+	exon	MIB2	0.785016422797212	0.999888348827076	0.733277341906831	1	0.737921617259806	0.992609501910499	-0.160940526473245	-0.579259870559706	2.59598877839348e-15	1.76721936089136e-13	0.418319344086462
chr1	1629425	1630361	937	+	utr3	MIB2	0.870702335735859	0.999888348827076	0.78648239153072	1	0.811948819867481	0.992609501910499	-0.409656983573122	-0.579259870559706	2.59598877839348e-15	1.76721936089136e-13	0.169602886986585
chr1	1672727	1672874	148	+	exon	RP11-345P4.6	0.221993686019559	0.999888348827076	0.0889113345096766	1	0.14675047779755	0.992609501910499	-1.16369235417905	-0.413651681341977	0.383767916364705	0.605500238441118	-0.750040672837078
chr1	1891614	1891709	96	+	exon	RP1-140A9.1	0.227874766251957	0.999888348827076	0.111070592905626	1	0.191342724049822	0.992609501910499	0.0802559155856442	0.293616570951555	0.650063014541953	NA	-0.21336065536591
chr1	2030059	2030158	100	+	exon	GABRD	0.967139259564022	0.999888348827076	0.974337509402297	1	0.918173284428277	0.992609501910499	0.0484114031739938	-0.126586072808499	0.778806280769673	0.893938036392138	0.174997475982492
chr1	2030257	2030504	248	+	utr3	GABRD	0.898232818102519	0.999888348827076	0.869287336086587	1	0.933480427227456	0.992609501910499	-0.00154584231434607	-0.126586072808499	0.778806280769673	0.893938036392138	0.125040230494153
chr1	2184673	2184996	324	+	utr3	PRKCZ	0.89858827205404	0.999888348827076	0.914630507748173	1	0.966200393717326	0.992609501910499	0.432599866203172	-0.313066553527398	0.448033035701647	0.662392201224663	0.74566641973057
chr1	2185145	2185295	151	+	utr3	PRKCZ	0.165964624100963	0.999888348827076	0.058597036290145	1	0.0799767501437781	0.992609501910499	-0.0756514632771047	-0.313066553527398	0.448033035701647	0.662392201224663	0.237415090250293
chr1	2228795	2228894	100	+	exon	SKI	0.800661685945596	0.999888348827076	0.718028331849487	1	0.789425550458121	0.992609501910499	-0.324392274001779	-0.11106121528668	0.219831345337962	0.429797364350068	-0.213331058715099
chr1	2229044	2232484	3441	+	exon	SKI	0.400501230885153	0.999888348827076	0.289774704117703	1	0.36949920628309	0.992609501910499	-0.0513006850226223	-0.11106121528668	0.219831345337962	0.429797364350068	0.0597605302640576
chr1	2303296	2303396	101	+	exon	SKI	0.544741438403888	0.999888348827076	0.446675379848021	1	0.491756539427712	0.992609501910499	0.186268249117068	-0.11106121528668	0.219831345337962	0.429797364350068	0.297329464403748
chr1	2303890	2304089	200	+	exon	SKI	0.771599382778136	0.999888348827076	0.774010163259065	1	0.805820373486978	0.992609501910499	-0.144847689217746	-0.11106121528668	0.219831345337962	0.429797364350068	-0.0337864739310665
chr1	2304572	2306781	2210	+	utr3	SKI	0.315587814927323	0.999888348827076	0.205080782726507	1	0.291811303771572	0.992609501910499	-0.106570178437534	-0.11106121528668	0.219831345337962	0.429797364350068	0.00449103684914635
chr1	2307129	2307628	500	+	utr3	SKI	0.651129064302316	0.999888348827076	0.547435204353117	1	0.57584713373976	0.992609501910499	-0.173966998994659	-0.11106121528668	0.219831345337962	0.429797364350068	-0.0629057837079795
chr1	2307827	2307976	150	+	utr3	SKI	0.471177495455398	0.999888348827076	0.40227931273398	1	0.470301548776259	0.992609501910499	-0.0574089549432958	-0.11106121528668	0.219831345337962	0.429797364350068	0.0536522603433841
chr1	2308176	2308375	200	+	utr3	SKI	0.878943755115481	0.999888348827076	0.806274687290775	1	0.859026013014071	0.992609501910499	-0.452790223146571	-0.11106121528668	0.219831345337962	0.429797364350068	-0.341729007859891
chr1	2391875	2393190	1316	+	utr5	RER1	0.737317997195387	0.999888348827076	0.65426356378961	1	0.677480950602068	0.992609501910499	-0.376750415424569	-0.0190318761358013	0.843267076481877	0.92632644303894	-0.357718539288767
chr1	2395410	2395510	101	+	utr5	RER1	0.58953004223171	0.999888348827076	0.513169265763854	1	0.451098607731343	0.992609501910499	-0.317422881560114	-0.0190318761358013	0.843267076481877	0.92632644303894	-0.298391005424313
chr1	2403098	2403198	101	+	utr3	RER1	0.354902062794294	0.999888348827076	0.234695126369831	1	0.289459148742589	0.992609501910499	-0.0371069162969791	-0.0190318761358013	0.843267076481877	0.92632644303894	-0.0180750401611778
chr1	2403298	2403547	250	+	utr3	RER1	0.350143129093516	0.999888348827076	0.236964390348304	1	0.268110538951408	0.992609501910499	0.17593990260258	-0.0190318761358013	0.843267076481877	0.92632644303894	0.194971778738381
chr1	2405194	2405344	151	+	utr3	RER1	0.907280833851389	0.999888348827076	0.939765022819365	1	0.968438473776136	0.992609501910499	0.361582620400978	-0.0190318761358013	0.843267076481877	0.92632644303894	0.380614496536779
chr1	2426030	2430430	4401	+	utr5	PLCH2	0.813567328332006	0.999888348827076	0.735886375579615	1	0.754976278269713	0.992609501910499	-0.182134195512854	-0.53939407420459	0.00198964639704855	0.0117015272984086	0.357259878691737
chr1	2494918	2495557	640	+	exon	PLCH2	0.490440384232338	0.999888348827076	0.35477920110711	1	0.439715298248362	0.992609501910499	0.115553131481278	-0.53939407420459	0.00198964639704855	0.0117015272984086	0.654947205685868
chr1	2502286	2502386	101	+	exon	PLCH2	0.458496229960552	0.999888348827076	0.311139118131189	1	0.391019918688918	0.992609501910499	-0.451085056852963	-0.53939407420459	0.00198964639704855	0.0117015272984086	0.0883090173516273
chr1	2503883	2505181	1299	+	utr3	PLCH2	0.494430253254105	0.999888348827076	0.375971239068938	1	0.452499329514447	0.992609501910499	-0.60287688986423	-0.53939407420459	0.00198964639704855	0.0117015272984086	-0.0634828156596393
chr1	2546664	2547062	399	+	exon	RP3-395M20.12	0.335463325501413	0.999888348827076	0.212320896781782	1	0.283154451912787	0.992609501910499	-0.138656735031278	0.0526580407813045	0.856733805471828	0.932301526253899	-0.191314775812582
chr1	2555812	2556060	249	+	utr5	TNFRSF14	0.608112489309835	0.999888348827076	0.491472044553504	1	0.474956769503103	0.992609501910499	-0.402027897475564	-0.562472434625198	1.90886999439356e-06	2.70158679559962e-05	0.160444537149634
chr1	2558958	2559256	299	+	exon	TNFRSF14	0.99524174490989	0.999888348827076	0.955689701992339	1	0.984717829419034	0.992609501910499	-0.604526346399283	-0.562472434625198	1.90886999439356e-06	2.70158679559962e-05	-0.0420539117740847
chr1	2563114	2563711	598	+	utr3	TNFRSF14	0.717820369658223	0.999888348827076	0.752164132691884	1	0.736969893976941	0.992609501910499	-0.279603094928301	-0.562472434625198	1.90886999439356e-06	2.70158679559962e-05	0.282869339696897
chr1	2586847	2586946	100	+	exon	FAM213B	0.19288481164542	0.999888348827076	0.0756937918405562	1	0.120995745792592	0.992609501910499	0.245037086506844	0.0170248699718849	0.908936336963676	0.959162146799046	0.228012216534959
chr1	2589487	2589734	248	+	utr3	FAM213B	0.910837905750727	0.999888348827076	0.935278646207323	1	0.973567556253144	0.992609501910499	-0.0360846015490987	0.0170248699718849	0.908936336963676	0.959162146799046	-0.0531094715209836
chr1	3411970	3412219	250	+	exon	PRDM16	0.125754726571102	0.999888348827076	0.0545215344785003	1	0.426563035478176	0.992609501910499	-0.228984775746301	-0.726109127993516	0.112764977666633	0.2747868160815	0.497124352247215
chr1	3434037	3434137	101	+	utr3	PRDM16	0.48501937960556	0.999888348827076	0.345405927217186	1	0.631497462279451	0.992609501910499	-0.0561662648995512	-0.726109127993516	0.112764977666633	0.2747868160815	0.669942863093965
chr1	3463425	3466005	2581	+	utr5	ARHGEF16	0.399203331807948	0.999888348827076	0.28200526768577	1	0.310865104978282	0.992609501910499	1.46008550672445	0.89732803501465	0.000525814834377093	0.00374266805665687	0.562757471709804
chr1	3467180	3467279	100	+	utr5	ARHGEF16	0.334245280315347	0.999888348827076	0.212346567153133	1	0.259377122573654	0.992609501910499	1.99803489755064	0.89732803501465	0.000525814834377093	0.00374266805665687	1.10070686253599
chr1	3625248	3625497	250	+	exon	TPRG1L	0.599140628160879	0.999888348827076	0.518794100018241	1	0.565054835352072	0.992609501910499	0.512996566261013	0.259521650458567	0.0212268694411499	0.0804576357019087	0.253474915802446
chr1	3628502	3628699	198	+	utr3	TPRG1L	0.592733737843421	0.999888348827076	0.461521722645357	1	0.530413435009187	0.992609501910499	0.35740833488887	0.259521650458567	0.0212268694411499	0.0804576357019087	0.0978866844303035
chr1	3746560	3747831	1272	+	exon	CCDC27	0.305676392893453	0.999888348827076	0.174652224711521	1	0.235809949207482	0.992609501910499	0.0728512604621895	0.522716223570735	0.615184058154644	NA	-0.449864963108546
chr1	3785153	3785249	97	+	exon	RP1-286D6.5	0.57924161321602	0.999888348827076	0.553695304485749	1	0.62945684768082	0.992609501910499	0.0905337431450329	-0.784081154965103	0.166625076974162	NA	0.874614898110136
chr1	3857515	3857713	199	+	utr5	DFFB	0.479776156288203	0.999888348827076	0.335403187533872	1	0.415386248595921	0.992609501910499	-0.133876664457836	-0.0627715276322586	0.651569228006249	0.816485507529229	-0.0711051368255771
chr1	3883594	3883693	100	+	utr3	DFFB	0.320436966399846	0.999888348827076	0.1769298248327	1	0.238993189664821	0.992609501910499	-0.360518124190919	-0.0627715276322586	0.651569228006249	0.816485507529229	-0.29774659655866
chr1	6096339	6096488	150	+	exon	KCNAB2	0.714600589375563	0.999888348827076	0.487274943025313	1	0.438882792911064	0.992609501910499	-0.88190864882487	-0.338733327190966	3.19916977474491e-11	1.17720801305816e-09	-0.543175321633904
chr1	6097549	6098049	501	+	utr3	KCNAB2	0.996932267249576	0.999888348827076	0.930875128861264	1	0.98759745968276	0.992835915488166	-0.614097867322271	-0.338733327190966	3.19916977474491e-11	1.17720801305816e-09	-0.275364540131305
chr1	6098598	6098947	350	+	utr3	KCNAB2	0.881222917904782	0.999888348827076	0.974417629069834	1	0.986626312234948	0.992835915488166	-0.190871727886118	-0.338733327190966	3.19916977474491e-11	1.17720801305816e-09	0.147861599304848
chr1	6099197	6099296	100	+	utr3	KCNAB2	0.514580098232612	0.999888348827076	0.525739284385817	1	0.624647513870254	0.992609501910499	-0.269545221792348	-0.338733327190966	3.19916977474491e-11	1.17720801305816e-09	0.0691881053986179
chr1	6099795	6099895	101	+	utr3	KCNAB2	0.762672110696173	0.999888348827076	0.660868454666169	1	0.758847635390266	0.992609501910499	-0.264506574348908	-0.338733327190966	3.19916977474491e-11	1.17720801305816e-09	0.0742267528420578
chr1	6239048	6239196	149	+	exon	LINC00337	0.908062543398694	0.999888348827076	0.884967215414954	1	0.880309495175475	0.992609501910499	1.22270969888009	-0.0460812316177394	0.940280390049171	NA	1.26879093049783
chr1	6393998	6394096	99	+	exon	RP1-202O8.3	0.531287342997713	0.999888348827076	0.395755708830745	1	0.521910447477316	0.992609501910499	1.15927868242397	NA	NA	NA	NA
chr1	6424838	6424988	151	+	utr5	ESPN	0.113304510052656	0.999888348827076	0.0508192240452287	1	0.0786340956328912	0.992609501910499	-1.2409328195628	0.0207515055834893	0.934843772909681	0.970484023497164	-1.26168432514629
chr1	6448656	6448756	101	+	utr5	ESPN	0.659143362879097	0.999888348827076	0.555330119443516	1	0.645018528368607	0.992609501910499	0.0293625162174004	0.0207515055834893	0.934843772909681	0.970484023497164	0.00861101063391109
chr1	6455850	6455950	101	+	exon	ESPN	0.538370258186973	0.999888348827076	0.398180879736312	1	0.641437680477466	0.992609501910499	0.556003506047567	0.0207515055834893	0.934843772909681	0.970484023497164	0.535252000464078
chr1	6457211	6460122	2912	+	exon	ESPN	0.411684354493602	0.999888348827076	0.272655433244445	1	0.38272267990452	0.992609501910499	-0.3926257289686	0.0207515055834893	0.934843772909681	0.970484023497164	-0.413377234552089
chr1	6580652	6581296	645	+	exon	ZBTB48	0.656826987991985	0.999888348827076	0.652493578357391	1	0.678241294198997	0.992609501910499	0.308047792184331	-0.00826198101318514	0.950120267904291	0.978360871843664	0.316309773197516
chr1	6588934	6589231	298	+	utr3	ZBTB48	0.811534716796404	0.999888348827076	0.72905527864424	1	0.747602147583351	0.992609501910499	0.260016457005555	-0.00826198101318514	0.950120267904291	0.978360871843664	0.26827843801874
chr1	6619926	6621944	2019	+	utr3	PHF13	0.977778249978795	0.999888348827076	0.891501262206541	1	0.90633392647721	0.992609501910499	0.175670763409713	0.0500405194585122	0.599752852374842	0.781145827907017	0.125630243951201
chr1	6632401	6632650	250	+	utr3	THAP3	0.957897842883175	0.999888348827076	0.899017165763445	1	0.908923835351169	0.992609501910499	-0.0598019877192062	0.0370765572271923	0.774031390192194	0.891150213614548	-0.0968785449463985
chr1	6632799	6633444	646	+	utr3	THAP3	0.749305521484635	0.999888348827076	0.648224476822686	1	0.678382150894406	0.992609501910499	0.0618080820663446	0.0370765572271923	0.774031390192194	0.891150213614548	0.0247315248391523
chr1	6634394	6634990	597	+	utr3	THAP3	0.788204333652781	0.999888348827076	0.816565297503936	1	0.811435569037514	0.992609501910499	0.228462426888342	0.0370765572271923	0.774031390192194	0.891150213614548	0.191385869661149
chr1	6635288	6635487	200	+	utr3	THAP3	0.499699938634898	0.999888348827076	0.446122493199802	1	0.485014892277154	0.992609501910499	0.136275599937588	0.0370765572271923	0.774031390192194	0.891150213614548	0.0991990427103953
chr1	7772787	7772935	149	+	utr5	VAMP3	0.789305412292629	0.999888348827076	0.764220120130828	1	0.819145232019604	0.992609501910499	-0.416180682836965	-0.0771544719688566	0.559904129147087	0.751339909160023	-0.339026210868108
chr1	7773083	7773473	391	+	utr5	VAMP3	0.50432945491598	0.999888348827076	0.458251537594054	1	0.486907051157763	0.992609501910499	0.123923703103007	-0.0771544719688566	0.559904129147087	0.751339909160023	0.201078175071863
chr1	7780890	7781136	247	+	utr3	VAMP3	0.967428068390527	0.999888348827076	0.907022285188507	1	0.928239300054743	0.992609501910499	-0.298248051809645	-0.0771544719688566	0.559904129147087	0.751339909160023	-0.221093579840788
chr1	7827276	7827376	101	+	exon	PER3	0.776416201291024	0.999888348827076	0.690322377366422	1	0.834506747870727	0.992609501910499	-0.268778949031723	-0.174845306543684	0.57625021351301	0.763343710544817	-0.0939336424880392
chr1	9245006	9245355	350	+	exon	H6PD	0.453186729526399	0.999888348827076	0.39953881983026	1	0.475590222087825	0.992609501910499	0.233668102218975	0.243024270017301	0.016216936655133	0.0649746825623738	-0.00935616779832613
chr1	9263612	9263811	200	+	exon	H6PD	0.773286139361784	0.999888348827076	0.678426765985296	1	0.737432044532289	0.992609501910499	0.429101205153824	0.243024270017301	0.016216936655133	0.0649746825623738	0.186076935136523
chr1	9263961	9264359	399	+	exon	H6PD	0.807479075157089	0.999888348827076	0.724213473304475	1	0.724050528997284	0.992609501910499	0.333837893033551	0.243024270017301	0.016216936655133	0.0649746825623738	0.0908136230162493
chr1	9264559	9265007	449	+	utr3	H6PD	0.57799612345907	0.999888348827076	0.450583504931048	1	0.496381486736496	0.992609501910499	0.321136025267046	0.243024270017301	0.016216936655133	0.0649746825623738	0.0781117552497446
chr1	9265107	9265306	200	+	utr3	H6PD	0.0836777767653882	0.999888348827076	0.0228412057286111	1	0.0341181141007842	0.992609501910499	-0.0846119420999118	0.243024270017301	0.016216936655133	0.0649746825623738	-0.327636212117213
chr1	9269044	9269443	400	+	utr3	H6PD	0.885477779211282	0.999888348827076	0.898272789070775	1	0.946786863083177	0.992609501910499	0.259883842053239	0.243024270017301	0.016216936655133	0.0649746825623738	0.0168595720359377
chr1	9269792	9270191	400	+	utr3	H6PD	0.273001393368831	0.999888348827076	0.152820700043832	1	0.233217167530187	0.992609501910499	0.302234773500771	0.243024270017301	0.016216936655133	0.0649746825623738	0.0592105034834692
chr1	9270589	9270888	300	+	utr3	H6PD	0.962087801332905	0.999888348827076	0.911294070459884	1	0.943259574357696	0.992609501910499	0.11246909499925	0.243024270017301	0.016216936655133	0.0649746825623738	-0.130555175018051
chr1	9355860	9367560	11701	+	utr5	SPSB1	0.921860046301052	0.999888348827076	0.845685021227908	1	0.88985447337808	0.992609501910499	-0.129026963947884	-0.182611245617699	0.330200313010981	0.553165592509611	0.0535842816698157
chr1	9368743	9368842	100	+	utr3	SPSB1	0.471744475483897	0.999888348827076	0.358279838205387	1	0.38154843898137	0.992609501910499	0.286019309894007	-0.182611245617699	0.330200313010981	0.553165592509611	0.468630555511706
chr1	9539531	9539630	100	+	utr5	SLC25A33	0.0683641964055027	0.999888348827076	0.024708981801798	1	0.0287999752593359	0.992609501910499	-0.575666653897114	0.397636160532202	0.146830838217056	0.330211738078165	-0.973302814429315
chr1	9602248	9602397	150	+	utr3	TMEM201	0.712370923481204	0.999888348827076	0.655131292210449	1	0.693053414598565	0.992609501910499	0.0156960562977908	-0.127904798118707	0.243481343375616	0.456737185183109	0.143600854416497
chr1	9613132	9613480	349	+	utr3	TMEM201	0.501539376787596	0.999888348827076	0.42760310623024	1	0.495503910914571	0.992609501910499	-0.073515167510269	-0.127904798118707	0.243481343375616	0.456737185183109	0.0543896306084377
chr1	9613878	9613977	100	+	utr3	TMEM201	0.72768417893464	0.999888348827076	0.679975883316266	1	0.753983565082911	0.992609501910499	0.255648257584904	-0.127904798118707	0.243481343375616	0.456737185183109	0.38355305570361
chr1	9720606	9720836	231	+	exon	PIK3CD	0.200142807936568	0.999888348827076	0.147496832526749	1	0.11200991651054	0.992609501910499	0.342091281256668	-0.289842678277143	0.000426392121130028	0.00313461852226328	0.631933959533811
chr1	9726970	9727419	450	+	utr3	PIK3CD	0.945896335736205	0.999888348827076	0.992354069496085	1	0.990050233953374	0.993052577965343	-0.280676809884014	-0.289842678277143	0.000426392121130028	0.00313461852226328	0.00916586839312949
chr1	9728366	9728615	250	+	utr3	PIK3CD	0.160581239353599	0.999888348827076	0.102422515584631	1	0.161234824045107	0.992609501910499	-0.119980587731232	-0.289842678277143	0.000426392121130028	0.00313461852226328	0.169862090545911
chr1	9975761	9981116	5356	+	exon	NMNAT1	0.967173312167546	0.999888348827076	0.918545722670271	1	0.947628086262429	0.992609501910499	0.195344552706342	0.522678411932406	0.103669358732584	0.259125815888403	-0.327333859226064
chr1	10033181	10033480	300	+	utr5	UBE4B	0.0896414985169298	0.999888348827076	0.0284036380342357	1	0.0551063389440718	0.992609501910499	-0.137701253027787	-0.0208193317035749	0.864366967932791	0.936523656565729	-0.116881921324213
chr1	10179163	10180142	980	+	utr3	UBE4B	0.776924877552362	0.999888348827076	0.675425452163891	1	0.733756236790494	0.992609501910499	0.0748150157604939	-0.0208193317035749	0.864366967932791	0.936523656565729	0.0956343474640688
chr1	10297019	10303181	6163	+	exon	RNU6-37P	0.916176221991558	0.999888348827076	0.848660651347471	1	0.885757588345337	0.992609501910499	0.241498195419736	-1.58215583481299	0.751520936451931	NA	1.82365403023272
chr1	10303431	10303580	150	+	exon	KIF1B	0.775736356775306	0.999888348827076	0.387247027782244	1	0.427135685550104	0.992609501910499	0.70843319043238	-0.00602633207745491	0.953030920045939	0.979448728999644	0.714459522509834
chr1	10304079	10304229	151	+	exon	KIF1B	0.160248146749648	0.999888348827076	0.0617122385658148	1	0.0816782253304432	0.992609501910499	1.12072337575099	-0.00602633207745491	0.953030920045939	0.979448728999644	1.12674970782844
chr1	10304529	10304678	150	+	utr3	KIF1B	0.11180590946901	0.999888348827076	0.0419792108603643	1	0.0725407242834461	0.992609501910499	1.05279683103252	-0.00602633207745491	0.953030920045939	0.979448728999644	1.05882316310997
chr1	10378209	10378558	350	+	utr3	KIF1B	0.571368669668239	0.999888348827076	0.489137620348617	1	0.564974850715003	0.992609501910499	-0.279446784010047	-0.00602633207745491	0.953030920045939	0.979448728999644	-0.273420451932593
chr1	10379057	10379207	151	+	utr3	KIF1B	0.145507272541765	0.999888348827076	0.043340573257169	1	0.0837552167191637	0.992609501910499	-0.710471955514793	-0.00602633207745491	0.953030920045939	0.979448728999644	-0.704445623437338
chr1	10380705	10380804	100	+	utr3	KIF1B	0.80680513977445	0.999888348827076	0.778283176267548	1	0.850173306366465	0.992609501910499	-0.287843990393841	-0.00602633207745491	0.953030920045939	0.979448728999644	-0.281817658316386
chr1	10408073	10411547	3475	+	exon	PGD	0.209510428685284	0.999888348827076	0.195825172707869	1	0.324017311617402	0.992609501910499	0.248065916784696	-0.039438723307086	0.573940698293937	0.761692426871231	0.287504640091782
chr1	10430835	10431005	171	+	utr5	APITD1-CORT	0.980357515576704	0.999888348827076	0.961317324699705	1	0.934796989829809	0.992609501910499	1.18027332547482	2.18383817800128	0.399267512480175	NA	-1.00356485252646
chr1	10431104	10431352	249	+	utr5	APITD1-CORT	0.538936429380454	0.999888348827076	0.416906376735104	1	0.404930268285487	0.992609501910499	0.789425465941671	2.18383817800128	0.399267512480175	NA	-1.39441271205961
chr1	10440412	10442420	2009	+	utr3	APITD1-CORT	0.958331172409216	0.999888348827076	0.920934944316264	1	0.892822267274312	0.992609501910499	0.999449131811011	2.18383817800128	0.399267512480175	NA	-1.18438904619027
chr1	10451455	10451558	104	+	utr3	APITD1-CORT	0.989428254518295	0.999888348827076	0.987407079502869	1	0.927851694728148	0.992609501910499	0.538666443924397	2.18383817800128	0.399267512480175	NA	-1.64517173407688
chr1	10629610	10630009	400	+	utr3	PEX14	0.891679452108695	0.999888348827076	0.806200515446116	1	0.84622432473324	0.992609501910499	-0.108348292327616	-0.128836960773248	0.281773164672041	0.500435903601596	0.0204886684456317
chr1	10639390	10639988	599	+	exon	RP4-734G22.3	0.0621339314716149	0.999888348827076	0.0203655132372557	1	0.0394684571807432	0.992609501910499	0.774907401859997	0.391090267869195	0.469882950059541	0.681958891915644	0.383817133990802
chr1	10652788	10652888	101	+	exon	RP4-734G22.3	0.732329050191833	0.999888348827076	0.644344578808464	1	0.763222422064402	0.992609501910499	0.673681083625573	0.391090267869195	0.469882950059541	0.681958891915644	0.282590815756378
chr1	10653685	10654184	500	+	exon	RP4-734G22.3	0.514708121396163	0.999888348827076	0.387281506988309	1	0.468414727047419	0.992609501910499	0.240405991982579	0.391090267869195	0.469882950059541	0.681958891915644	-0.150684275886616
chr1	11023385	11023584	200	+	utr3	TARDBP	0.992641071551744	0.999888348827076	0.918940440985725	1	0.940685872191953	0.992609501910499	0.0920885967129427	-0.0451117992429545	0.722176808900414	0.861498961692812	0.137200395955897
chr1	11023833	11023932	100	+	utr3	TARDBP	0.65765853400588	0.999888348827076	0.624277867173282	1	0.677830312190678	0.992609501910499	0.0512887846910924	-0.0451117992429545	0.722176808900414	0.861498961692812	0.0964005839340469
chr1	11071061	11071161	101	+	exon	RP4-635E18.7	0.967985457071609	0.999888348827076	0.929177523513508	1	0.896339447020835	0.992609501910499	-0.569611394633054	-0.146389632229894	0.917358445236646	NA	-0.423221762403159
chr1	11273256	11273455	200	+	utr5	UBIAD1	0.959401978151899	0.999888348827076	0.994056742815129	1	0.974173706519057	0.992609501910499	0.121134031130221	0.150927725821304	0.323594976435251	0.546211951917424	-0.0297936946910831
chr1	11285835	11286084	250	+	exon	UBIAD1	0.205919505340954	0.999888348827076	0.131095332189887	1	0.155080663158546	0.992609501910499	0.385903463261069	0.150927725821304	0.323594976435251	0.546211951917424	0.234975737439764
chr1	11295252	11295451	200	+	utr3	UBIAD1	0.0387642336357248	0.999888348827076	0.0103320003133273	1	0.0204615355486906	0.992609501910499	0.248583461915946	0.150927725821304	0.323594976435251	0.546211951917424	0.0976557360946415
chr1	11295700	11295800	101	+	utr3	UBIAD1	0.939331712287639	0.999888348827076	0.896546021603952	1	0.917520878861772	0.992609501910499	0.5864474856293	0.150927725821304	0.323594976435251	0.546211951917424	0.435519759807995
chr1	11661837	11661986	150	+	utr3	FBXO44	0.583421355190122	0.999888348827076	0.44710523109652	1	0.518704062967162	0.992609501910499	-0.412056208722655	-0.289228871314612	0.0134968716082983	0.0561441817742075	-0.122827337408043
chr1	11662085	11662234	150	+	utr3	FBXO44	0.73156814414633	0.999888348827076	0.702244682586744	1	0.722367623082313	0.992609501910499	0.00579190442888688	-0.289228871314612	0.0134968716082983	0.0561441817742075	0.295020775743499
chr1	11706274	11706374	101	+	exon	DRAXIN	0.519068922886552	0.999888348827076	0.395090476625434	1	0.500241324095467	0.992609501910499	0.360782773919589	0.454632127787301	0.0648056826538959	0.184510533110162	-0.0938493538677114
chr1	11706574	11709289	2716	+	exon	DRAXIN	0.524975819746537	0.999888348827076	0.422089161889337	1	0.525265791366328	0.992609501910499	0.425841183697876	0.454632127787301	0.0648056826538959	0.184510533110162	-0.0287909440894241
chr1	11719661	11719911	251	+	utr3	DRAXIN	0.921995102168286	0.999888348827076	0.876502950762686	1	0.936728021154504	0.992609501910499	0.264763807005702	0.454632127787301	0.0648056826538959	0.184510533110162	-0.189868320781598
chr1	11720561	11720810	250	+	utr3	DRAXIN	0.8573802656415	0.999888348827076	0.846327538156937	1	0.937420566209322	0.992609501910499	0.604800821170378	0.454632127787301	0.0648056826538959	0.184510533110162	0.150168693383077
chr1	11806296	11807176	881	+	exon	CLCN6	0.341030107273066	0.999888348827076	0.269238906004322	1	0.309473908487956	0.992609501910499	-0.717735881176543	-0.839786840950138	5.27642151240732e-18	4.988783256349e-16	0.122050959773595
chr1	11836151	11837096	946	+	exon	CLCN6	0.438017503522351	0.999888348827076	0.369126957202227	1	0.413766285115897	0.992609501910499	-0.685357640059168	-0.839786840950138	5.27642151240732e-18	4.988783256349e-16	0.15442920089097
chr1	11840499	11840649	151	+	utr3	CLCN6	0.685854253509484	0.999888348827076	0.577592828013557	1	0.640385974718664	0.992609501910499	-0.725348224192095	-0.839786840950138	5.27642151240732e-18	4.988783256349e-16	0.114438616758043
chr1	11842695	11842894	200	+	utr3	CLCN6	0.0361812747203791	0.999888348827076	0.00843005815102323	1	0.00809671067481157	0.831786774290329	-1.40576763151132	-0.839786840950138	5.27642151240732e-18	4.988783256349e-16	-0.565980790561178
chr1	11974792	11975389	598	+	utr3	PLOD1	0.37941559685737	0.999888348827076	0.31244321602901	1	0.393015020486972	0.992609501910499	-0.294906733682348	-0.452122665869719	0.00114293004743802	0.00730906181111728	0.157215932187372
chr1	11996288	11997366	1079	+	exon	MFN2	0.808921901406699	0.999888348827076	0.795848051957987	1	0.821559565729633	0.992609501910499	-0.0458499066662079	-0.222521163508931	0.0118390851519509	0.0504188753030379	0.176671256842723
chr1	12009706	12011674	1969	+	utr3	MFN2	0.356894784856647	0.999888348827076	0.225430342073994	1	0.28057867339414	0.992609501910499	-0.329253539472292	-0.222521163508931	0.0118390851519509	0.0504188753030379	-0.106732375963361
chr1	12011774	12012022	249	+	utr3	MFN2	0.883913639070361	0.999888348827076	0.912656474549461	1	0.925760698466393	0.992609501910499	-0.147936264905573	-0.222521163508931	0.0118390851519509	0.0504188753030379	0.0745848986033579
chr1	12012470	12012718	249	+	utr3	MFN2	0.977631314691563	0.999888348827076	0.909852100017887	1	0.927728423448636	0.992609501910499	-0.296637599126576	-0.222521163508931	0.0118390851519509	0.0504188753030379	-0.0741164356176449
chr1	12019515	12022356	2842	+	utr5	MIIP	0.22050690226445	0.999888348827076	0.200565594953949	1	0.236794553386246	0.992609501910499	0.0109289799145622	-0.327873010411564	0.000125251519140766	0.00109948383823439	0.338801990326126
chr1	12031798	12031946	149	+	utr3	MIIP	0.804000269438367	0.999888348827076	0.826197072093138	1	0.878803116868443	0.992609501910499	-0.158240242165826	-0.327873010411564	0.000125251519140766	0.00109948383823439	0.169632768245738
chr1	12142363	12143061	699	+	utr3	TNFRSF8	0.121221979081868	0.999888348827076	0.0575136000767114	1	0.09228274657016	0.992609501910499	0.895768139613301	0.577757185498571	0.0203805650245362	0.0779223231701941	0.31801095411473
chr1	12143709	12143858	150	+	utr3	TNFRSF8	0.0229839416659039	0.999888348827076	0.00373865142240215	1	0.00650805543415805	0.753386258585045	0.267581128687518	0.577757185498571	0.0203805650245362	0.0779223231701941	-0.310176056811053
chr1	12276034	12276184	151	+	exon	VPS13D	0.416155204426393	0.999888348827076	0.28678360693192	1	0.349218571743848	0.992609501910499	-0.0978238714196736	-0.254972371351019	0.00258444420906452	0.0145281618110708	0.157148499931345
chr1	12276983	12277132	150	+	exon	VPS13D	0.961089907440108	0.999888348827076	0.91312526835657	1	0.960361434486619	0.992609501910499	-0.259948086308023	-0.254972371351019	0.00258444420906452	0.0145281618110708	-0.00497571495700366
chr1	12277532	12277632	101	+	exon	VPS13D	0.410244316839965	0.999888348827076	0.289075026634321	1	0.342563358141461	0.992609501910499	-0.253017731398708	-0.254972371351019	0.00258444420906452	0.0145281618110708	0.00195463995231127
chr1	12277782	12277881	100	+	exon	VPS13D	0.791491435805336	0.999888348827076	0.712006700363848	1	0.727075491865305	0.992609501910499	-0.335715964621101	-0.254972371351019	0.00258444420906452	0.0145281618110708	-0.080743593270082
chr1	12508951	12509151	201	+	utr3	VPS13D	0.526480853517378	0.999888348827076	0.428142469222824	1	0.465756732852095	0.992609501910499	-0.493310772451689	-0.254972371351019	0.00258444420906452	0.0145281618110708	-0.23833840110067
chr1	13778432	13778831	400	+	exon	PRDM2	0.587004226812952	0.999888348827076	0.458346996252225	1	0.513563260718151	0.992609501910499	0.373310191340544	-0.0735009330404678	0.450940992676165	0.664564243528761	0.446811124381011
chr1	13779329	13779429	101	+	exon	PRDM2	0.314617330887625	0.999888348827076	0.175275579738713	1	0.178137581106366	0.992609501910499	0.240182791610942	-0.0735009330404678	0.450940992676165	0.664564243528761	0.31368372465141
chr1	13779678	13779828	151	+	exon	PRDM2	0.865393761085052	0.999888348827076	0.786703250423655	1	0.825170337919035	0.992609501910499	0.434098280341662	-0.0735009330404678	0.450940992676165	0.664564243528761	0.50759921338213
chr1	13780027	13780177	151	+	exon	PRDM2	0.709819439648131	0.999888348827076	0.66749366744952	1	0.732452452056473	0.992609501910499	0.566407888981607	-0.0735009330404678	0.450940992676165	0.664564243528761	0.639908822022075
chr1	13780825	13781025	201	+	exon	PRDM2	0.384122991057721	0.999888348827076	0.272825976296946	1	0.336585223982731	0.992609501910499	0.514196613068599	-0.0735009330404678	0.450940992676165	0.664564243528761	0.587697546109067
chr1	13781374	13781574	201	+	exon	PRDM2	0.176677501320872	0.999888348827076	0.0803625246011979	1	0.122184902453753	0.992609501910499	0.729447772248575	-0.0735009330404678	0.450940992676165	0.664564243528761	0.802948705289043
chr1	13781873	13782022	150	+	exon	PRDM2	0.734527520316189	0.999888348827076	0.684269886859703	1	0.736447566479143	0.992609501910499	0.118233241352099	-0.0735009330404678	0.450940992676165	0.664564243528761	0.191734174392567
chr1	13782421	13782820	400	+	exon	PRDM2	0.338022140686693	0.999888348827076	0.20738603105185	1	0.268713447890946	0.992609501910499	0.209044023873635	-0.0735009330404678	0.450940992676165	0.664564243528761	0.282544956914102
chr1	13786653	13786902	250	+	utr3	PRDM2	0.7059813929847	0.999888348827076	0.661324599392427	1	0.679653500066422	0.992609501910499	0.375708934559058	-0.0735009330404678	0.450940992676165	0.664564243528761	0.449209867599526
chr1	15043998	15044098	101	+	exon	KAZN	0.903107772526653	0.999888348827076	0.895766461884306	1	0.940963717555284	0.992609501910499	-0.613857621575948	-0.395701030533704	0.147904644352062	0.331367736194393	-0.218156591042244
chr1	15409945	15410044	100	+	utr5	EFHD2	0.493233674336947	0.999888348827076	0.231261062854827	1	0.126119189490179	0.992609501910499	-0.344389224958692	0.229467322430008	0.0110980119331828	0.0480290630865493	-0.5738565473887
chr1	15410143	15410242	100	+	exon	EFHD2	0.628116594887172	0.999888348827076	0.520948839041883	1	0.567485884264736	0.992609501910499	0.0309919469142815	0.229467322430008	0.0110980119331828	0.0480290630865493	-0.198475375515727
chr1	15428607	15428756	150	+	utr3	EFHD2	0.288841160777296	0.999888348827076	0.244225250809206	1	0.297101445501278	0.992609501910499	0.47860510639658	0.229467322430008	0.0110980119331828	0.0480290630865493	0.249137783966572
chr1	15617500	15617600	101	+	utr5	DDI2	0.777178194107824	0.999888348827076	0.714902347126648	1	0.784861120157041	0.992609501910499	0.198693640763528	0.287955053839573	0.0365320697306901	0.12098859873105	-0.089261413076045
chr1	15660005	15660210	206	+	utr3	DDI2	0.695251148830807	0.999888348827076	0.569499087394084	1	0.629908151916868	0.992609501910499	0.344972268562484	0.287955053839573	0.0365320697306901	0.12098859873105	0.0570172147229105
chr1	15660305	15660405	101	+	utr3	DDI2	0.993859384400141	0.999888348827076	0.959952904784372	1	0.959174304089828	0.992609501910499	0.157282754381411	0.287955053839573	0.0365320697306901	0.12098859873105	-0.130672299458162
chr1	15661403	15661653	251	+	utr3	DDI2	0.758068283249808	0.999888348827076	0.651534686768451	1	0.696079844901281	0.992609501910499	0.489253944070418	0.287955053839573	0.0365320697306901	0.12098859873105	0.201298890230845
chr1	15662053	15662202	150	+	utr3	DDI2	0.114806864247837	0.999888348827076	0.0302160827354258	1	0.062054668856505	0.992609501910499	1.08382191806889	0.287955053839573	0.0365320697306901	0.12098859873105	0.795866864229317
chr1	15725371	15727435	2065	+	exon	PLEKHM2	0.210925666902983	0.999888348827076	0.139744490494046	1	0.191021793573279	0.992609501910499	-0.185099637914875	-0.205161630371247	0.00414799130254693	0.0216097762877075	0.0200619924563714
chr1	15727534	15728128	595	+	exon	PLEKHM2	0.97996268706201	0.999888348827076	0.945220500435817	1	0.947636461338108	0.992609501910499	-0.14287294902105	-0.205161630371247	0.00414799130254693	0.0216097762877075	0.0622886813501973
chr1	15734223	15734372	150	+	utr3	PLEKHM2	0.642271558168687	0.999888348827076	0.646121547301435	1	0.70489568780952	0.992609501910499	-0.149929935594628	-0.205161630371247	0.00414799130254693	0.0216097762877075	0.0552316947766185
chr1	15784658	15784807	150	+	utr3	FBLIM1	0.210520305262775	0.999888348827076	0.0966744244773823	1	0.186791661316382	0.992609501910499	0.338214519440889	0.208557597241311	0.550498846767772	0.744885887372611	0.129656922199578
chr1	15848064	15873129	25066	+	utr5	SPEN	0.234196814910632	0.999888348827076	0.145672808464062	1	0.208584376661733	0.992609501910499	-0.664989949123976	-0.583544911401609	2.86605117919709e-19	3.25177390039736e-17	-0.0814450377223661
chr1	15873644	15873744	101	+	utr5	SPEN	0.946595540460281	0.999888348827076	0.903708093947051	1	0.96125145352497	0.992609501910499	-0.908906193780734	-0.583544911401609	2.86605117919709e-19	3.25177390039736e-17	-0.325361282379124
chr1	15873893	15874043	151	+	utr5	SPEN	0.922199591840681	0.999888348827076	0.952311207046847	1	0.972578481495226	0.992609501910499	-0.760377496225386	-0.583544911401609	2.86605117919709e-19	3.25177390039736e-17	-0.176832584823777
chr1	15874393	15876499	2107	+	exon	SPEN	0.3653999688672	0.999888348827076	0.24321080786101	1	0.311791905929078	0.992609501910499	-0.764866564637679	-0.583544911401609	2.86605117919709e-19	3.25177390039736e-17	-0.18132165323607
chr1	15928208	15929158	951	+	exon	SPEN	0.499973660184905	0.999888348827076	0.402034346864705	1	0.459748362875613	0.992609501910499	-0.639514688382222	-0.583544911401609	2.86605117919709e-19	3.25177390039736e-17	-0.0559697769806122
chr1	15929308	15929558	251	+	exon	SPEN	0.686241548505115	0.999888348827076	0.693132965442284	1	0.707651528398852	0.992609501910499	-0.657720538764056	-0.583544911401609	2.86605117919709e-19	3.25177390039736e-17	-0.0741756273624467
chr1	15930457	15930907	451	+	exon	SPEN	0.791020377909752	0.999888348827076	0.696258062404322	1	0.736977219479532	0.992609501910499	-0.677875462662619	-0.583544911401609	2.86605117919709e-19	3.25177390039736e-17	-0.0943305512610094
chr1	15931007	15931307	301	+	exon	SPEN	0.357554708765049	0.999888348827076	0.2450808551425	1	0.341845534992338	0.992609501910499	-0.587130644684092	-0.583544911401609	2.86605117919709e-19	3.25177390039736e-17	-0.00358573328248235
chr1	15931757	15932556	800	+	exon	SPEN	0.628696690745034	0.999888348827076	0.525365321974614	1	0.59885608413733	0.992609501910499	-0.518289568682378	-0.583544911401609	2.86605117919709e-19	3.25177390039736e-17	0.0652553427192319
chr1	15932706	15933805	1100	+	exon	SPEN	0.912830168473399	0.999888348827076	0.816452910501684	1	0.864031722373007	0.992609501910499	-0.56187606009071	-0.583544911401609	2.86605117919709e-19	3.25177390039736e-17	0.0216688513108996
chr1	15933905	15934105	201	+	exon	SPEN	0.244449342584204	0.999888348827076	0.14068514072092	1	0.202620210095935	0.992609501910499	-0.67403160908112	-0.583544911401609	2.86605117919709e-19	3.25177390039736e-17	-0.0904866976795109
chr1	15934205	15934305	101	+	exon	SPEN	0.184528248622996	0.999888348827076	0.0883522820345347	1	0.134950793421949	0.992609501910499	-0.956866390735742	-0.583544911401609	2.86605117919709e-19	3.25177390039736e-17	-0.373321479334133
chr1	15934605	15934705	101	+	exon	SPEN	0.103965159440211	0.999888348827076	0.0403081314880119	1	0.0545600936325183	0.992609501910499	-0.685208546344252	-0.583544911401609	2.86605117919709e-19	3.25177390039736e-17	-0.101663634942642
chr1	15935205	15935604	400	+	exon	SPEN	0.705438292137853	0.999888348827076	0.733139728567378	1	0.778500717393184	0.992609501910499	-0.418666615642546	-0.583544911401609	2.86605117919709e-19	3.25177390039736e-17	0.164878295759064
chr1	15935854	15935954	101	+	exon	SPEN	0.147123821890715	0.999888348827076	0.0573741891358455	1	0.0919903016038461	0.992609501910499	-0.854141847223824	-0.583544911401609	2.86605117919709e-19	3.25177390039736e-17	-0.270596935822215
chr1	15937350	15937600	251	+	exon	SPEN	0.335080073171422	0.999888348827076	0.227197616842025	1	0.284448568622502	0.992609501910499	-0.651473568178223	-0.583544911401609	2.86605117919709e-19	3.25177390039736e-17	-0.0679286567766134
chr1	15939461	15940010	550	+	utr3	SPEN	0.918358117540224	0.999888348827076	0.985794810088544	1	0.981769281103796	0.992609501910499	-0.499629631237173	-0.583544911401609	2.86605117919709e-19	3.25177390039736e-17	0.0839152801644363
chr1	16391390	16395447	4058	+	utr3	SZRD1	0.244115323617061	0.999888348827076	0.177568061314411	1	0.245288656629966	0.992609501910499	-0.0441232274628781	0.0426435081251932	0.625355949013126	0.799307289317848	-0.0867667355880713
chr1	16440722	16441331	610	+	utr5	NECAP2	0.898636176895074	0.999888348827076	0.916747907287546	1	0.928561108736876	0.992609501910499	-0.851955677989562	-0.0072769220531055	0.943172189972691	0.974348043231967	-0.844678755936457
chr1	16458937	16459284	348	+	utr3	NECAP2	0.567164052675766	0.999888348827076	0.550676419156905	1	0.619506657216192	0.992609501910499	0.194956244601742	-0.0072769220531055	0.943172189972691	0.974348043231967	0.202233166654848
chr1	16459731	16459879	149	+	utr3	NECAP2	0.597635698505025	0.999888348827076	0.467859806341126	1	0.540681587551044	0.992609501910499	-0.020259014799486	-0.0072769220531055	0.943172189972691	0.974348043231967	-0.0129820927463805
chr1	16462046	16462246	201	+	exon	RP4-798A10.2	0.916449603020853	0.999888348827076	0.886254370982566	1	0.93106227610562	0.992609501910499	0.0703453810432021	0.0287753835343325	0.954471743112121	0.979951193912339	0.0415699975088696
chr1	16929849	16929949	101	+	exon	CROCC	0.790257049357838	0.999888348827076	0.71126008632093	1	0.821546162816823	0.992609501910499	1.10517334893772	0.444507224389563	0.00255947411718594	0.014407921128798	0.66066612454816
chr1	16930190	16930499	310	+	exon	CROCC	0.999459087800702	0.999888348827076	0.977632456413834	1	0.957141444104227	0.992609501910499	0.595394352424343	0.444507224389563	0.00255947411718594	0.014407921128798	0.15088712803478
chr1	16931394	16938936	7543	+	exon	CROCC	0.304551592518827	0.999888348827076	0.211667793309786	1	0.227590481593889	0.992609501910499	0.677738291427178	0.444507224389563	0.00255947411718594	0.014407921128798	0.233231067037615
chr1	16939986	16940085	100	+	exon	CROCC	0.895444968612412	0.999888348827076	0.829207589857489	1	0.907532854951438	0.992609501910499	-0.0439928084420099	0.444507224389563	0.00255947411718594	0.014407921128798	-0.488500032831573
chr1	16944126	16944275	150	+	exon	CROCC	0.699924272453719	0.999888348827076	0.630662824270381	1	0.683015965980467	0.992609501910499	0.352335601197016	0.444507224389563	0.00255947411718594	0.014407921128798	-0.0921716231925467
chr1	16946960	16948398	1439	+	exon	CROCC	0.684536948077934	0.999888348827076	0.61172717387267	1	0.675311578182097	0.992609501910499	0.669358473692603	0.444507224389563	0.00255947411718594	0.014407921128798	0.22485124930304
chr1	16953343	16953443	101	+	exon	CROCC	0.457661738469529	0.999888348827076	0.292676786986011	1	0.354557114594782	0.992609501910499	0.242162879984258	0.444507224389563	0.00255947411718594	0.014407921128798	-0.202344344405305
chr1	16954860	16960921	6062	+	exon	CROCC	0.51117637096517	0.999888348827076	0.384322377961576	1	0.432496778195387	0.992609501910499	0.189858619433614	0.444507224389563	0.00255947411718594	0.014407921128798	-0.254648604955949
chr1	16966017	16968285	2269	+	exon	CROCC	0.967446955512086	0.999888348827076	0.999466032495528	1	0.974425812401086	0.992609501910499	0.44596114400405	0.444507224389563	0.00255947411718594	0.014407921128798	0.00145391961448704
chr1	16968385	16969331	947	+	exon	CROCC	0.78906030544742	0.999888348827076	0.756943074182945	1	0.823265193968345	0.992609501910499	0.390008320293303	0.444507224389563	0.00255947411718594	0.014407921128798	-0.05449890409626
chr1	16969925	16970773	849	+	exon	CROCC	0.120376586315158	0.999888348827076	0.0462207743116975	1	0.0889533194116543	0.992609501910499	0.578115801606368	0.444507224389563	0.00255947411718594	0.014407921128798	0.133608577216805
chr1	16971470	16971619	150	+	exon	CROCC	0.576223510037248	0.999888348827076	0.428792855687217	1	0.522020875842548	0.992609501910499	0.0346494887869422	0.444507224389563	0.00255947411718594	0.014407921128798	-0.409857735602621
chr1	16972431	16972531	101	+	utr3	CROCC	0.384303460148773	0.999888348827076	0.246912776472259	1	0.303405505192538	0.992609501910499	0.468458839915146	0.444507224389563	0.00255947411718594	0.014407921128798	0.0239516155255828
chr1	19258693	19258990	298	+	utr3	MRTO4	0.724481277455359	0.999888348827076	0.617884231336646	1	0.662949047338995	0.992609501910499	0.682683776181569	0.617059911331221	0.000102502068072857	0.000921773881645933	0.0656238648503481
chr1	19328654	19329002	349	+	utr3	PQLC2	0.867644226400725	0.999888348827076	0.890952618368088	1	0.930620907942091	0.992609501910499	0.0563276183755869	0.0716062442278216	0.7079924216515	0.853715496932472	-0.0152786258522348
chr1	19608114	19608205	92	+	exon	RP5-1056L3.3	0.762908675830825	0.999888348827076	0.661692024259107	1	0.686620379068529	0.992609501910499	0.296463687703031	0.148834881211596	0.310995351619583	0.533073361739975	0.147628806491435
chr1	19656922	19657318	397	+	utr3	MINOS1-NBL1	0.834156426397815	0.999888348827076	0.841579276676401	1	0.890320194712989	0.992609501910499	0.196315184800208	NA	NA	NA	NA
chr1	19882513	19882662	150	+	utr5	OTUD3	0.0492987609035377	0.999888348827076	0.0178310125521775	1	0.00881252543109079	0.837479292298844	-1.10014254130054	-0.416765543736961	0.000264539521145621	0.00208915636914016	-0.683376997563575
chr1	19906538	19906748	211	+	exon	OTUD3	0.856129111928596	0.999888348827076	0.776306349103936	1	0.84074147259506	0.992609501910499	-0.445795034241547	-0.416765543736961	0.000264539521145621	0.00208915636914016	-0.0290294905045861
chr1	19907572	19907870	299	+	utr3	OTUD3	0.054444100844692	0.999888348827076	0.0152558482567668	1	0.035759149307334	0.992609501910499	-0.590396661629079	-0.416765543736961	0.000264539521145621	0.00208915636914016	-0.173631117892119
chr1	20191224	20191572	349	+	utr3	UBXN10	0.931954078851978	0.999888348827076	0.876508755895091	1	0.930429444781893	0.992609501910499	1.06207043745782	0.806343595129586	0.01112237207708	0.048119191556862	0.255726842328235
chr1	20553972	20554071	100	+	utr3	FAM43B	0.644832838069511	0.999888348827076	0.552101138831693	1	0.816037442496691	0.992609501910499	0.506178884891211	0.580170200693461	0.278351016227846	0.496377270344978	-0.0739913158022494
chr1	20554318	20554417	100	+	utr3	FAM43B	0.163662487911206	0.999888348827076	0.0605843663541462	1	0.194398021398952	0.992609501910499	0.369588619794973	0.580170200693461	0.278351016227846	0.496377270344978	-0.210581580898488
chr1	20554713	20554862	150	+	utr3	FAM43B	0.189911908435071	0.999888348827076	0.0742680536744152	1	0.105579479894564	0.992609501910499	0.0303195374007064	0.580170200693461	0.278351016227846	0.496377270344978	-0.549850663292754
chr1	20648814	20648913	100	+	exon	PINK1	0.5927964020134	0.999888348827076	0.461539752932523	1	0.542133615705748	0.992609501910499	0.622894076019158	0.0168246711211394	0.913263676748605	0.960809045020919	0.606069404898018
chr1	20650713	20651062	350	+	utr3	PINK1	0.83010580900251	0.999888348827076	0.856389568561489	1	0.890809508333866	0.992609501910499	0.142296144908677	0.0168246711211394	0.913263676748605	0.960809045020919	0.125471473787537
chr1	21298139	21298238	100	+	exon	RP5-1071N3.1	0.494630368473978	0.999888348827076	0.369255828298273	1	0.539662235164853	0.992609501910499	-0.597906564625445	-0.852223861216654	0.167966171114835	NA	0.254317296591209
chr1	21298585	21298684	100	+	exon	RP5-1071N3.1	0.148384850424452	0.999888348827076	0.0599854921277395	1	0.426794514356046	0.992609501910499	-0.318802764482615	-0.852223861216654	0.167966171114835	NA	0.533421096734039
chr1	21298882	21298981	100	+	exon	RP5-1071N3.1	0.966142708319105	0.999888348827076	0.968168456165702	1	0.849553637932159	0.992609501910499	-0.460957221790487	-0.852223861216654	0.167966171114835	NA	0.391266639426166
chr1	21440178	21440327	150	+	utr5	NBPF3	0.708175763607813	0.999888348827076	0.605173263542484	1	0.697610219976784	0.992609501910499	-1.2171768931957	-0.181484490826717	0.470870480308855	0.683100861950459	-1.03569240236899
chr1	21822328	21822528	201	+	utr3	LDLRAD2	0.893017106398296	0.999888348827076	0.894635886680341	1	0.921063617071874	0.992609501910499	-0.751537291735079	-0.102098889285535	0.884066575684805	NA	-0.649438402449543
chr1	21822977	21823226	250	+	utr3	LDLRAD2	0.768325800441785	0.999888348827076	0.728400399630044	1	0.724428604156862	0.992609501910499	-0.836793890820515	-0.102098889285535	0.884066575684805	NA	-0.734695001534979
chr1	22030440	22030734	295	+	exon	LINC00339	0.267099309817279	0.999888348827076	0.182811929930312	1	0.268743425180201	0.992609501910499	0.424370572628747	0.0294038011648471	0.926239138860411	0.967177529488296	0.3949667714639
chr1	22052677	22052827	151	+	utr5	CDC42	0.714140843839801	0.999888348827076	0.588319106654085	1	0.67336061867142	0.992609501910499	0.322504102989125	0.0430350831021698	0.67206083530676	0.831328996479039	0.279469019886955
chr1	22490287	22490587	301	+	exon	ZBTB40	0.758118084099662	0.999888348827076	0.740861129143298	1	0.773379774335669	0.992609501910499	-0.288247528626782	-0.319419440804324	0.000321819082253713	0.00247546147168605	0.0311719121775421
chr1	22511760	22512110	351	+	exon	ZBTB40	0.548191687997223	0.999888348827076	0.508979102784703	1	0.538333414050969	0.992609501910499	-0.290896240718361	-0.319419440804324	0.000321819082253713	0.00247546147168605	0.0285232000859636
chr1	22524355	22526961	2607	+	utr3	ZBTB40	0.587233854593213	0.999888348827076	0.470846443583551	1	0.541549709387324	0.992609501910499	-0.29115898266385	-0.319419440804324	0.000321819082253713	0.00247546147168605	0.0282604581404741
chr1	22527810	22528210	401	+	utr3	ZBTB40	0.891744174444688	0.999888348827076	0.817904904641485	1	0.873234263400342	0.992609501910499	-0.293861468377449	-0.319419440804324	0.000321819082253713	0.00247546147168605	0.0255579724268752
chr1	22528809	22529059	251	+	utr3	ZBTB40	0.378107558063241	0.999888348827076	0.286109804767424	1	0.338250378703203	0.992609501910499	-0.199940234361037	-0.319419440804324	0.000321819082253713	0.00247546147168605	0.119479206443288
chr1	22529209	22529409	201	+	utr3	ZBTB40	0.584189120447722	0.999888348827076	0.511939520207693	1	0.57931310950751	0.992609501910499	0.0405025658978821	-0.319419440804324	0.000321819082253713	0.00247546147168605	0.359922006702207
chr1	22530358	22530558	201	+	utr3	ZBTB40	0.42679348989896	0.999888348827076	0.303896634862267	1	0.359947438149968	0.992609501910499	-0.435579059123768	-0.319419440804324	0.000321819082253713	0.00247546147168605	-0.116159618319443
chr1	22784653	22784853	201	+	exon	EPHB2	0.349440063954398	0.999888348827076	0.21053163577773	1	0.301636590454146	0.992609501910499	-0.11520175169551	0.185942830972564	0.555909782394127	0.748044246619495	-0.301144582668074
chr1	22910458	22912475	2018	+	exon	EPHB2	0.302137770090024	0.999888348827076	0.151174937407337	1	0.226546295977975	0.992609501910499	0.4135110281524	0.185942830972564	0.555909782394127	0.748044246619495	0.227568197179836
chr1	22914021	22914121	101	+	utr3	EPHB2	0.819497715447453	0.999888348827076	0.741055126602248	1	0.874556316685186	0.992609501910499	0.0383414663957293	0.185942830972564	0.555909782394127	0.748044246619495	-0.147601364576834
chr1	22914220	22914470	251	+	utr3	EPHB2	0.345326016649152	0.999888348827076	0.205414187717393	1	0.305513808252674	0.992609501910499	0.387186618366669	0.185942830972564	0.555909782394127	0.748044246619495	0.201243787394105
chr1	22914819	22914918	100	+	utr3	EPHB2	0.138556989365376	0.999888348827076	0.0370706304520505	1	0.292514738264036	0.992609501910499	0.169274595582907	0.185942830972564	0.555909782394127	0.748044246619495	-0.0166682353896571
chr1	23019548	23050409	30862	+	utr5	KDM1A	0.95154636099946	0.999888348827076	0.869276291073683	1	0.905157476981701	0.992609501910499	0.156279862829153	0.133151971218296	0.05745822682542	0.1690349520804	0.0231278916108568
chr1	23369234	23369382	149	+	exon	ZNF436-AS1	0.168554475439884	0.999888348827076	0.0700147681013125	1	0.0961162482130979	0.992609501910499	-0.847076849144779	-0.502362237915605	0.00856947562697173	0.0391784454873137	-0.344714611229173
chr1	23371298	23371446	149	+	exon	ZNF436-AS1	0.383816650188284	0.999888348827076	0.251579796803966	1	0.290807797530234	0.992609501910499	-0.622448579239929	-0.502362237915605	0.00856947562697173	0.0391784454873137	-0.120086341324324
chr1	23750868	23751068	201	+	exon	TCEB3	0.73389391157242	0.999888348827076	0.626819332589895	1	0.697865966741214	0.992609501910499	0.076311786778096	0.125197228790396	0.14003759882627	0.319003718269048	-0.0488854420122998
chr1	23751218	23752492	1275	+	exon	TCEB3	0.997225663285754	0.999888348827076	0.910881073990231	1	0.922371569914405	0.992609501910499	0.0742996701942118	0.125197228790396	0.14003759882627	0.319003718269048	-0.050897558596184
chr1	23759514	23759763	250	+	utr3	TCEB3	0.34231217219295	0.999888348827076	0.291588048832654	1	0.380718603224094	0.992609501910499	0.195304075366217	0.125197228790396	0.14003759882627	0.319003718269048	0.0701068465758212
chr1	23778455	23778653	199	+	utr5	PITHD1	0.470484242408209	0.999888348827076	0.379177681685077	1	0.345787026176078	0.992609501910499	0.120416266979694	0.391290843066366	0.000924935679830152	0.00607770235564069	-0.270874576086672
chr1	23787388	23787537	150	+	utr3	PITHD1	0.0238185789921996	0.999888348827076	0.0052734109524606	1	0.0134758336911033	0.936659655816333	0.14676963718822	0.391290843066366	0.000924935679830152	0.00607770235564069	-0.244521205878145
chr1	24415794	24419329	3536	+	utr5	NIPAL3	0.278895310578271	0.999888348827076	0.194550308851079	1	0.187636665697094	0.992609501910499	-0.0325531751837397	-0.0583815097965735	0.56029715871147	0.751713713353555	0.0258283346128338
chr1	24419528	24419628	101	+	utr5	NIPAL3	0.71497515193292	0.999888348827076	0.595977538729214	1	0.628135463138513	0.992609501910499	0.204752403553118	-0.0583815097965735	0.56029715871147	0.751713713353555	0.263133913349691
chr1	24469046	24469145	100	+	exon	NIPAL3	0.734584681424223	0.999888348827076	0.700860466668538	1	0.74302706845787	0.992609501910499	0.423759461574467	-0.0583815097965735	0.56029715871147	0.751713713353555	0.48214097137104
chr1	24502983	24503133	151	+	utr5	RCAN3	0.508186888838341	0.999888348827076	0.382019493730329	1	0.423809205390655	0.992609501910499	-0.816119963596305	-0.0962440355669598	0.548108356862157	0.743658718488408	-0.719875928029345
chr1	24514333	24514433	101	+	utr5	RCAN3	0.947381067889967	0.999888348827076	0.902656781654515	1	0.945707803311443	0.992609501910499	0.0259764805778248	-0.0962440355669598	0.548108356862157	0.743658718488408	0.122220516144785
chr1	24535160	24535359	200	+	utr3	RCAN3	0.955127233194954	0.999888348827076	0.898190209076544	1	0.939044773721965	0.992609501910499	-0.143380400772304	-0.0962440355669598	0.548108356862157	0.743658718488408	-0.0471363652053442
chr1	24649014	24650055	1042	+	exon	SRRM1	0.879439471725678	0.999888348827076	0.906988064611094	1	0.925201983602047	0.992609501910499	-0.374060339859557	-0.490331637358005	7.65855069640519e-09	1.84877956970845e-07	0.116271297498448
chr1	24666824	24666924	101	+	exon	SRRM1	0.236629965644564	0.999888348827076	0.18700616756192	1	0.200394033567777	0.992609501910499	-0.184514014956122	-0.490331637358005	7.65855069640519e-09	1.84877956970845e-07	0.305817622401884
chr1	24669221	24669320	100	+	exon	SRRM1	0.949117159268522	0.999888348827076	0.888073500068448	1	0.937369397556931	0.992609501910499	-0.356856092793171	-0.490331637358005	7.65855069640519e-09	1.84877956970845e-07	0.133475544564835
chr1	24670217	24671486	1270	+	utr3	SRRM1	0.568081678825882	0.999888348827076	0.566798353290334	1	0.606032596509841	0.992609501910499	-0.36298515692665	-0.490331637358005	7.65855069640519e-09	1.84877956970845e-07	0.127346480431355
chr1	24745407	24745607	201	+	utr5	CLIC4	0.838662623946156	0.999888348827076	0.882891598787105	1	0.89042532128655	0.992609501910499	-0.0528740219040172	-0.138139001929837	0.142744618432358	0.323587742250509	0.0852649800258199
chr1	25247885	25248031	147	+	exon	RP3-465N24.6	0.992731832595922	0.999888348827076	0.992457402400658	1	0.934605049334583	0.992609501910499	0.128936120203243	0.051082985967652	0.948054777071225	NA	0.0778531342355913
chr1	25338312	25340515	2204	+	utr5	TMEM50A	0.315126091547969	0.999888348827076	0.207722977799696	1	0.284866184756315	0.992609501910499	-0.204600990545142	0.118802357478716	0.294385300957168	0.515498302911107	-0.323403348023858
chr1	25361818	25361966	149	+	utr3	TMEM50A	0.70317409805143	0.999888348827076	0.585358777101693	1	0.648609710257836	0.992609501910499	0.215102238794547	0.118802357478716	0.294385300957168	0.515498302911107	0.0962998813158308
chr1	25456784	25458493	1710	+	exon	TMEM57	0.496678947298704	0.999888348827076	0.433663159383123	1	0.493238832041737	0.992609501910499	-0.189118328807451	-0.129106259064138	0.250974621197237	0.465470571802258	-0.0600120697433131
chr1	25458691	25458791	101	+	exon	TMEM57	0.879258167816895	0.999888348827076	0.889094190450994	1	0.921205433439025	0.992609501910499	-0.1009350388571	-0.129106259064138	0.250974621197237	0.465470571802258	0.0281712202070371
chr1	25491541	25498319	6779	+	exon	TMEM57	0.184393440385398	0.999888348827076	0.142131085795402	1	0.175970720206663	0.992609501910499	-0.355979733734441	-0.129106259064138	0.250974621197237	0.465470571802258	-0.226873474670304
chr1	25498469	25498568	100	+	utr3	TMEM57	0.999225808679194	0.999888348827076	0.950942125648007	1	0.956589968409981	0.992609501910499	-0.153655654735165	-0.129106259064138	0.250974621197237	0.465470571802258	-0.0245493956710272
chr1	25553931	25554876	946	+	exon	LDLRAP1	0.189717744272754	0.999888348827076	0.0906451517188562	1	0.0916668816709889	0.992609501910499	0.0821680843765518	0.420229027486905	0.00639040047559457	0.0308568476178201	-0.338060943110354
chr1	25566937	25567137	201	+	utr3	LDLRAP1	0.525341044220402	0.999888348827076	0.384714690731792	1	0.420188280140486	0.992609501910499	0.578999312193914	0.420229027486905	0.00639040047559457	0.0308568476178201	0.158770284707009
chr1	25567437	25567637	201	+	utr3	LDLRAP1	0.378767919712975	0.999888348827076	0.237733959656224	1	0.31378140736269	0.992609501910499	0.364850699006607	0.420229027486905	0.00639040047559457	0.0308568476178201	-0.0553783284802988
chr1	25815689	25816137	449	+	utr3	SEPN1	0.670919268731315	0.999888348827076	0.561408025491832	1	0.605913350881734	0.992609501910499	0.226192515002376	0.122853092651077	0.380861392422919	0.602676413044869	0.103339422351299
chr1	25820547	25820646	100	+	utr5	MTFR1L	0.424290944461113	0.999888348827076	0.283353798112059	1	0.288992630788926	0.992609501910499	-0.263215142148584	-0.196424613811572	0.122780665735668	0.292270541450471	-0.066790528337012
chr1	25823007	25823112	106	+	utr3	RP1-317E23.6	0.924915199711804	0.999888348827076	0.857247852366265	1	0.84928780366703	0.992609501910499	-0.0263325540008807	NA	NA	NA	NA
chr1	25832097	25832246	150	+	utr3	MTFR1L	0.672926212864622	0.999888348827076	0.541079398891599	1	0.601385625816419	0.992609501910499	-0.31684256789551	-0.196424613811572	0.122780665735668	0.292270541450471	-0.120417954083937
chr1	26122005	26122554	550	+	exon	PDIK1L	0.545362919228542	0.999888348827076	0.531931178339519	1	0.582981975248251	0.992609501910499	-0.145827739167873	-0.382505083150718	0.00474163644932512	0.0241733674565527	0.236677343982844
chr1	26161844	26161942	99	+	exon	FAM110D	0.239348512087666	0.999888348827076	0.123035909720655	1	0.252681304520896	0.992609501910499	-0.45296808304553	-0.568998892486206	0.317628540558135	NA	0.116030809440676
chr1	26162090	26162336	247	+	utr3	FAM110D	0.551269101072287	0.999888348827076	0.433996306724859	1	0.520953299536747	0.992609501910499	-0.87305252455668	-0.568998892486206	0.317628540558135	NA	-0.304053632070473
chr1	26170585	26170825	241	+	utr3	ZNF593	0.838225617359448	0.999888348827076	0.745991962081852	1	0.777811326645547	0.992609501910499	0.47884520811436	1.44037627187193	0.630493110177542	NA	-0.961531063757573
chr1	26189287	26189387	101	+	utr3	CNKSR1	0.540338203672354	0.999888348827076	0.268836344211856	1	0.727600391931362	0.992609501910499	3.72379833415884	2.31602873305688	4.8047731646075e-05	0.000472324813257265	1.40776960110196
chr1	26255324	26255821	498	+	exon	CEP85	0.930795559600621	0.999888348827076	0.994318593937139	1	0.991512099011898	0.993293175482667	-0.241571194599913	-0.299165960604307	0.000481305200205254	0.00347269226327214	0.0575947660043945
chr1	26259718	26268597	8880	+	exon	CEP85	0.910612029605507	0.999888348827076	0.95011329954528	1	0.963520280440873	0.992609501910499	-0.356783289790982	-0.299165960604307	0.000481305200205254	0.00347269226327214	-0.0576173291866744
chr1	26269350	26271093	1744	+	exon	CEP85	0.870439166423098	0.999888348827076	0.910426388175967	1	0.926118009861254	0.992609501910499	-0.117697844834767	-0.299165960604307	0.000481305200205254	0.00347269226327214	0.181468115769541
chr1	26274965	26277397	2433	+	utr3	CEP85	0.885090936887521	0.999888348827076	0.791986020724923	1	0.831775718316927	0.992609501910499	-0.269844256461366	-0.299165960604307	0.000481305200205254	0.00347269226327214	0.0293217041429416
chr1	26280118	26280828	711	+	utr5	SH3BGRL3	0.849863188782847	0.999888348827076	0.923370696699436	1	0.961822732677463	0.992609501910499	0.00658751054234494	-0.0362772002580165	0.637461956546071	0.807127735364527	0.0428647108003615
chr1	26317957	26318055	99	+	utr5	CD52	0.952371528742337	0.999888348827076	0.895914569484039	1	0.911430413417838	0.992609501910499	-0.0893624534700516	-0.255354507545717	0.112736641812748	0.2747868160815	0.165992054075666
chr1	26432382	26432682	301	+	utr5	DHDDS	0.113931572072355	0.999888348827076	0.0393511923722164	1	0.0781292587650364	0.992609501910499	0.112383537312004	-0.0636709592872093	0.573894483378401	0.761692426871231	0.176054496599213
chr1	26468896	26469196	301	+	utr3	DHDDS	0.904962595465236	0.999888348827076	0.828884885824592	1	0.848977536955956	0.992609501910499	-0.00845528941444527	-0.0636709592872093	0.573894483378401	0.761692426871231	0.055215669872764
chr1	26472450	26472598	149	+	utr5	HMGN2	0.860992237224051	0.999888348827076	0.905845442780644	1	0.913315312421974	0.992609501910499	0.31988225179731	-0.0548892165093619	0.650048220728345	0.815325578227151	0.374771468306672
chr1	26546028	26546959	932	+	utr3	RPS6KA1	0.244050550183539	0.999888348827076	0.179400749573103	1	0.173916949027294	0.992609501910499	0.461963863659586	-0.0246868328763401	0.780564156350593	0.894786896138255	0.486650696535926
chr1	26574133	26574581	449	+	utr3	RPS6KA1	0.219419196673936	0.999888348827076	0.185415016702717	1	0.233205132276129	0.992609501910499	0.228971750927788	-0.0246868328763401	0.780564156350593	0.894786896138255	0.253658583804128
chr1	26696049	26696299	251	+	utr5	ARID1A	0.790708014521533	0.999888348827076	0.733061072171046	1	0.726660134524319	0.992609501910499	-0.635085288740505	-0.344586284167761	6.97924646336222e-08	1.37315665605024e-06	-0.290499004572744
chr1	26696399	26727714	31316	+	utr5	ARID1A	0.0418773548318694	0.999888348827076	0.0227673666305657	1	0.00523974626382667	0.674951236866849	-0.618520965013793	-0.344586284167761	6.97924646336222e-08	1.37315665605024e-06	-0.273934680846032
chr1	26729650	26729850	201	+	utr5	ARID1A	0.205295794658504	0.999888348827076	0.109638464216582	1	0.176715553436148	0.992609501910499	-0.368608497562569	-0.344586284167761	6.97924646336222e-08	1.37315665605024e-06	-0.0240222133948077
chr1	26731337	26731437	101	+	exon	ARID1A	0.857621273209027	0.999888348827076	0.768055538156201	1	0.819502812482364	0.992609501910499	-0.279329873022704	-0.344586284167761	6.97924646336222e-08	1.37315665605024e-06	0.0652564111450574
chr1	26774756	26774905	150	+	utr3	ARID1A	0.9253489223918	0.999888348827076	0.975801388024932	1	0.981396327490459	0.992609501910499	-0.412450728408338	-0.344586284167761	6.97924646336222e-08	1.37315665605024e-06	-0.0678644442405765
chr1	26779109	26779259	151	+	utr3	ARID1A	0.706088642936329	0.999888348827076	0.593077363686517	1	0.655529407993025	0.992609501910499	-0.404410509008402	-0.344586284167761	6.97924646336222e-08	1.37315665605024e-06	-0.0598242248406406
chr1	26779359	26780756	1398	+	utr3	ARID1A	0.357969699013187	0.999888348827076	0.399789347524101	1	0.404087907956006	0.992609501910499	-0.232439610298365	-0.344586284167761	6.97924646336222e-08	1.37315665605024e-06	0.112146673869396
chr1	26788280	26788380	101	+	utr5	PIGV	0.383544268792884	0.999888348827076	0.230232346733139	1	0.356548994656109	0.992609501910499	0.168922994083918	0.530016553208566	0.117221026429218	0.282221799263271	-0.361093559124648
chr1	26797652	26797752	101	+	utr3	PIGV	0.735577971753337	0.999888348827076	0.650861431674201	1	0.767231580677679	0.992609501910499	0.677850813315096	0.530016553208566	0.117221026429218	0.282221799263271	0.147834260106531
chr1	26854062	26854211	150	+	utr3	ZDHHC18	0.803022293980067	0.999888348827076	0.827676406815084	1	0.87645379230514	0.992609501910499	0.22440860360102	-0.114814526228323	0.204916703425231	0.411374361122755	0.339223129829343
chr1	26863187	26863285	99	+	utr5	SFN	0.261711361681244	0.999888348827076	0.161320746747185	1	0.206913652578903	0.992609501910499	0.745217352129953	0.506985419114414	0.0248563612003811	0.0907777247165204	0.238231933015539
chr1	26863480	26863968	489	+	utr3	SFN	0.450277429615901	0.999888348827076	0.391719988112153	1	0.46212923213392	0.992609501910499	0.679926380438403	0.506985419114414	0.0248563612003811	0.0907777247165204	0.172940961323989
chr1	26924113	26942730	18618	+	utr5	NUDC	0.799594375865402	0.999888348827076	0.881243842006523	1	0.888274447150505	0.992609501910499	0.727990547620807	0.483758584211689	8.9757244951528e-09	2.14018369529782e-07	0.244231963409118
chr1	26942922	26943021	100	+	exon	NUDC	0.208573400939862	0.999888348827076	0.170218528136008	1	0.227397414973545	0.992609501910499	0.561454939681813	0.483758584211689	8.9757244951528e-09	2.14018369529782e-07	0.0776963554701237
chr1	26945631	26946173	543	+	exon	NUDC	0.0379917696570005	0.999888348827076	0.0199941500440211	1	0.0328589475523688	0.992609501910499	1.05768816381358	0.483758584211689	8.9757244951528e-09	2.14018369529782e-07	0.573929579601889
chr1	27234715	27234864	150	+	utr5	WDTC1	0.444976562001707	0.999888348827076	0.283624927180763	1	0.381267718567029	0.992609501910499	-0.966301373424624	-0.312644753502823	0.0183356444697091	0.0714481395120461	-0.653656619921801
chr1	27322244	27322344	101	+	utr5	TMEM222	0.535235672505535	0.999888348827076	0.416416535014473	1	0.480159200493367	0.992609501910499	0.228540133150207	-0.152912892263876	0.272926831975222	0.490320850412327	0.381453025414083
chr1	27335555	27335754	200	+	utr3	TMEM222	0.586801889403052	0.999888348827076	0.541589437523741	1	0.581686022867305	0.992609501910499	0.0235234682368072	-0.152912892263876	0.272926831975222	0.490320850412327	0.176436360500683
chr1	27345427	27347422	1996	+	exon	SYTL1	0.694781215906453	0.999888348827076	0.673032441582375	1	0.693449145613281	0.992609501910499	0.338445072022497	-0.0341860255947577	0.703168787967213	0.850473694457688	0.372631097617254
chr1	27347859	27349756	1898	+	exon	SYTL1	0.253795973105817	0.999888348827076	0.218222787301721	1	0.157523806337991	0.992609501910499	0.315327004141099	-0.0341860255947577	0.703168787967213	0.850473694457688	0.349513029735857
chr1	27350454	27350553	100	+	exon	SYTL1	0.582828669706045	0.999888348827076	0.527141784192629	1	0.512625608626572	0.992609501910499	-0.0660926066766146	-0.0341860255947577	0.703168787967213	0.850473694457688	-0.0319065810818569
chr1	27350802	27351002	201	+	exon	SYTL1	0.448122738883222	0.999888348827076	0.337580068012244	1	0.357020416555544	0.992609501910499	-0.293093151605044	-0.0341860255947577	0.703168787967213	0.850473694457688	-0.258907126010286
chr1	27759533	27759633	101	+	exon	FAM76A	0.427841257649896	0.999888348827076	0.279480065832434	1	0.30292209802075	0.992609501910499	-0.256187931588013	-0.0800559288372977	0.659421339228713	0.822163144102466	-0.176132002750715
chr1	27843199	27850391	7193	+	utr5	PPP1R8	0.385173473144402	0.999888348827076	0.361713038641462	1	0.428571810999647	0.992609501910499	0.241056605281325	0.0461003601884525	0.688282283337428	0.84052052091121	0.194956245092873
chr1	27879976	27881991	2016	+	exon	THEMIS2	0.858560339934549	0.999888348827076	0.818377298722609	1	0.87584387336549	0.992609501910499	0.324649570978297	0.416724995542111	0.113617022572751	0.275984970977342	-0.0920754245638132
chr1	27882339	27882886	548	+	exon	THEMIS2	0.291050244722876	0.999888348827076	0.167560514876364	1	0.261159453509745	0.992609501910499	0.202634111877373	0.416724995542111	0.113617022572751	0.275984970977342	-0.214090883664738
chr1	27885940	27886238	299	+	utr3	THEMIS2	0.43222417849283	0.999888348827076	0.293237805709741	1	0.328838217460247	0.992609501910499	0.0787356382523507	0.416724995542111	0.113617022572751	0.275984970977342	-0.33798935728976
chr1	27966700	27966999	300	+	exon	XKR8	0.301745128118263	0.999888348827076	0.163056321655477	1	0.220521041062758	0.992609501910499	0.0573094197098681	0.101389712649057	0.639798479035394	0.80810072528529	-0.0440802929391885
chr1	27967099	27967548	450	+	utr3	XKR8	0.145485550768021	0.999888348827076	0.0725274325850793	1	0.129453379415303	0.992609501910499	0.0819488799966026	0.101389712649057	0.639798479035394	0.80810072528529	-0.019440832652454
chr1	28236158	28236446	289	+	utr5	ATPIF1	0.675683429011629	0.999888348827076	0.738598642772921	1	0.775636191796439	0.992609501910499	0.174225363055266	-0.0494608496930643	0.549381354362156	0.744409548133037	0.22368621274833
chr1	28237731	28237879	149	+	utr3	ATPIF1	0.858436312652918	0.999888348827076	0.919395576320909	1	0.960746509839695	0.992609501910499	0.137053413789183	-0.0494608496930643	0.549381354362156	0.744409548133037	0.186514263482247
chr1	28259576	28269216	9641	+	utr5	SESN2	0.730593287012437	0.999888348827076	0.745731470564296	1	0.785045578305279	0.992609501910499	0.764299002002743	0.62593238887637	3.80633801504393e-09	9.65051993944565e-08	0.138366613126372
chr1	28280814	28281110	297	+	utr3	SESN2	0.690808976996194	0.999888348827076	0.670929464314249	1	0.707522634984133	0.992609501910499	0.770250955797431	0.62593238887637	3.80633801504393e-09	9.65051993944565e-08	0.144318566921061
chr1	28334540	28334933	394	+	exon	MED18	0.918475237389313	0.999888348827076	0.85225237559296	1	0.873760177816896	0.992609501910499	0.0933113921638486	0.0666731179282406	0.700018311483175	0.848636108009975	0.026638274235608
chr1	28466485	28466684	200	+	utr3	PHACTR4	0.777753206426751	0.999888348827076	0.762553328855458	1	0.814937497584006	0.992609501910499	0.00507765314202423	0.010339387042373	0.930210095522297	0.968693389239335	-0.00526173390034877
chr1	28480455	28480555	101	+	utr3	PHACTR4	0.660446474968091	0.999888348827076	0.526285667607854	1	0.587912062319623	0.992609501910499	-0.0460254662680989	0.010339387042373	0.930210095522297	0.968693389239335	-0.0563648533104719
chr1	28496634	28496733	100	+	utr3	PHACTR4	0.106268662693258	0.999888348827076	0.0284355821782492	1	0.0477194157543795	0.992609501910499	-0.285872236157932	0.010339387042373	0.930210095522297	0.968693389239335	-0.296211623200305
chr1	28529878	28531847	1970	+	exon	RCC1	0.136329943475116	0.999888348827076	0.0869710775982342	1	0.110218038366201	0.992609501910499	0.765764743513385	0.498154289369242	1.47659529252449e-07	2.7057664747942e-06	0.267610454144143
chr1	28537905	28538154	250	+	utr3	RCC1	0.642537308055775	0.999888348827076	0.525904924516352	1	0.582891370801381	0.992609501910499	0.50039484323533	0.498154289369242	1.47659529252449e-07	2.7057664747942e-06	0.00224055386608824
chr1	28538552	28538752	201	+	utr3	RCC1	0.813063621668095	0.999888348827076	0.829063528168687	1	0.852824843320359	0.992609501910499	0.54212402194596	0.498154289369242	1.47659529252449e-07	2.7057664747942e-06	0.0439697325767175
chr1	28577505	28577653	149	+	utr3	TRNAU1AP	0.371382679159569	0.999888348827076	0.238692397310142	1	0.255886224447834	0.992609501910499	0.431185264384507	0.41677821054001	0.00365018716146797	0.0194281853805264	0.0144070538444972
chr1	28710608	28714236	3629	+	exon	GMEB1	0.125293026744229	0.999888348827076	0.0462848599980206	1	0.0351257905431105	0.992609501910499	0.386514292815147	0.462168123963799	0.0188325732082282	0.0729628412606235	-0.0756538311486523
chr1	28714336	28714832	497	+	utr3	GMEB1	0.806746195685466	0.999888348827076	0.710183647668263	1	0.738038117527423	0.992609501910499	0.436697633160397	0.462168123963799	0.0188325732082282	0.0729628412606235	-0.0254704908034024
chr1	28736967	28737165	199	+	utr5	YTHDF2	0.422413565408295	0.999888348827076	0.311215041742561	1	0.360591776607499	0.992609501910499	0.112054491614025	0.149925081303989	0.134154956482616	0.309894762896303	-0.0378705896899644
chr1	28743052	28743151	100	+	exon	YTHDF2	0.75711458914222	0.999888348827076	0.742585890923309	1	0.783807543343457	0.992609501910499	0.0903968292030005	0.149925081303989	0.134154956482616	0.309894762896303	-0.0595282521009886
chr1	28743300	28743794	495	+	exon	YTHDF2	0.434986812331738	0.999888348827076	0.325500794721423	1	0.398312075685625	0.992609501910499	0.159655334699416	0.149925081303989	0.134154956482616	0.309894762896303	0.00973025339542685
chr1	28769033	28769132	100	+	utr3	YTHDF2	0.990971553832499	0.999888348827076	0.964017237125957	1	0.966634950830637	0.992609501910499	0.425931726456851	0.149925081303989	0.134154956482616	0.309894762896303	0.276006645152862
chr1	28914612	28987873	73262	+	utr5	EPB41	0.627146831690144	0.999888348827076	0.522317554953127	1	0.559134558962598	0.992609501910499	-0.18721149965193	-0.158996118720294	0.061063013054608	0.176433760737271	-0.0282153809316366
chr1	29053221	29058597	5377	+	exon	EPB41	0.473376485535467	0.999888348827076	0.412937560245851	1	0.477539038920935	0.992609501910499	0.260402826079741	-0.158996118720294	0.061063013054608	0.176433760737271	0.419398944800035
chr1	29065003	29065153	151	+	exon	EPB41	0.211939442868698	0.999888348827076	0.140272869276451	1	0.158857604120474	0.992609501910499	-0.00691410929577479	-0.158996118720294	0.061063013054608	0.176433760737271	0.152082009424519
chr1	29097856	29109406	11551	+	exon	EPB41	0.452455576308028	0.999888348827076	0.381664903010905	1	0.443331012823845	0.992609501910499	0.0385484947481548	-0.158996118720294	0.061063013054608	0.176433760737271	0.197544613468449
chr1	29119597	29119746	150	+	utr3	EPB41	0.688421582781399	0.999888348827076	0.64994389949391	1	0.718010016588521	0.992609501910499	-0.133811744235096	-0.158996118720294	0.061063013054608	0.176433760737271	0.025184374485198
chr1	29282686	29282836	151	+	exon	PTPRU	0.745338793987192	0.999888348827076	0.714741744614226	1	0.752165456071596	0.992609501910499	0.117933697598803	-0.173179351488385	0.03226012666618	0.11081094480286	0.291113049087188
chr1	29284861	29291930	7070	+	exon	PTPRU	0.0265452595680456	0.999888348827076	0.00675725614791141	1	0.0128752134141701	0.932207870533491	0.0183294329088367	-0.173179351488385	0.03226012666618	0.11081094480286	0.191508784397222
chr1	30718951	30719249	299	+	exon	MATN1-AS1	0.282855319377662	0.999888348827076	0.146109520718699	1	0.216199492814453	0.992609501910499	-0.0693199177495828	-0.0310976375905664	0.950886531485602	0.978841519586395	-0.0382222801590165
chr1	30721448	30721597	150	+	exon	MATN1-AS1	0.719098652363688	0.999888348827076	0.590656004089181	1	0.688231715020369	0.992609501910499	-0.231374973461886	-0.0310976375905664	0.950886531485602	0.978841519586395	-0.20027733587132
chr1	31348961	31364165	15205	+	utr3	ZCCHC17	0.316978423265224	0.999888348827076	0.254371488707964	1	0.304006145964446	0.992609501910499	0.463312356352377	0.27241389089306	0.0617259427649169	0.177730698180514	0.190898465459317
chr1	31364510	31364608	99	+	utr3	ZCCHC17	0.595703931780801	0.999888348827076	0.472751118344601	1	0.467860090794312	0.992609501910499	0.449093964899444	0.27241389089306	0.0617259427649169	0.177730698180514	0.176680074006384
chr1	31506291	31506389	99	+	exon	LINC01225	0.635202994493505	0.999888348827076	0.510307625992983	1	0.601819299924419	0.992609501910499	-0.240702725896678	-0.00015719898523155	0.999603816234247	0.999897579753823	-0.240545526911446
chr1	32030397	32033194	2798	+	exon	KHDRBS1	0.96391815637896	0.999888348827076	0.885767033287954	1	0.901662622572669	0.992609501910499	0.127044241349766	0.0829070777017083	0.220163506165275	0.430162659586748	0.044137163648058
chr1	32037909	32038008	100	+	exon	KHDRBS1	0.0887937510268766	0.999888348827076	0.069871690605362	1	0.112465748875945	0.992609501910499	0.5016207126627	0.0829070777017083	0.220163506165275	0.430162659586748	0.418713634960992
chr1	32154588	32156869	2282	+	exon	KPNA6	0.523255889655295	0.999888348827076	0.466752446285658	1	0.553630982530233	0.992609501910499	-0.108819156327434	-0.24411916482496	0.00714820089929933	0.033898556337151	0.135300008497526
chr1	32169889	32169989	101	+	utr3	KPNA6	0.176755635330782	0.999888348827076	0.0846935531284459	1	0.116320266229587	0.992609501910499	-0.457909889457538	-0.24411916482496	0.00714820089929933	0.033898556337151	-0.213790724632578
chr1	32170971	32171183	213	+	utr3	KPNA6	0.619481682767473	0.999888348827076	0.59969150172174	1	0.6478567135612	0.992609501910499	-0.085485732036849	-0.24411916482496	0.00714820089929933	0.033898556337151	0.158633432788111
chr1	32176069	32176269	201	+	utr3	KPNA6	0.710976396249684	0.999888348827076	0.599574437966204	1	0.645736588782299	0.992609501910499	-0.458392541280908	-0.24411916482496	0.00714820089929933	0.033898556337151	-0.214273376455949
chr1	32180321	32195313	14993	+	utr3	TXLNA	0.782709162986434	0.999888348827076	0.868609577547669	1	0.879607684400408	0.992609501910499	0.0949891185799431	-0.0430149828504686	0.581170623043048	0.767025788360906	0.138004101430412
chr1	32200633	32201718	1086	+	utr5	CCDC28B	0.230227009912096	0.999888348827076	0.132421794138104	1	0.202379296865591	0.992609501910499	0.0308262301417748	0.13393491911659	0.335077801660013	0.558189681830548	-0.103108688974815
chr1	32201916	32202064	149	+	utr5	CCDC28B	0.524669108613357	0.999888348827076	0.504167936719871	1	0.552597011781008	0.992609501910499	0.271323741679527	0.13393491911659	0.335077801660013	0.558189681830548	0.137388822562937
chr1	32204230	32204378	149	+	utr3	CCDC28B	0.731007050354638	0.999888348827076	0.715291696303155	1	0.750550226986865	0.992609501910499	0.294098731792965	0.13393491911659	0.335077801660013	0.558189681830548	0.160163812676375
chr1	32205090	32205239	150	+	utr3	CCDC28B	0.506754383900869	0.999888348827076	0.367574877316594	1	0.414502113200788	0.992609501910499	-0.111425910942785	0.13393491911659	0.335077801660013	0.558189681830548	-0.245360830059375
chr1	32206545	32206743	199	+	exon	IQCC	0.77818322642317	0.999888348827076	0.760636100341103	1	0.790422698775224	0.992609501910499	0.50653640216426	0.190297517896572	0.345961761514777	0.567773140807399	0.316238884267688
chr1	32207300	32207696	397	+	exon	IQCC	0.545656405146925	0.999888348827076	0.49352998713201	1	0.585987282311801	0.992609501910499	0.35520382943076	0.190297517896572	0.345961761514777	0.567773140807399	0.164906311534188
chr1	32207795	32208241	447	+	utr3	IQCC	0.904541413024733	0.999888348827076	0.835907946963207	1	0.872386931056989	0.992609501910499	0.377820944436255	0.190297517896572	0.345961761514777	0.567773140807399	0.187523426539683
chr1	32274327	32274426	100	+	utr5	LCK	0.641624055508466	0.999888348827076	0.673940228623234	1	0.765259405728155	0.992609501910499	0.166607098320964	0.028126819869008	0.617545208815171	0.794020022477907	0.138480278451956
chr1	32276361	32276627	267	+	exon	LCK	0.10250115767035	0.999888348827076	0.0988142766317953	1	0.195709913588864	0.992609501910499	0.33681881770555	0.028126819869008	0.617545208815171	0.794020022477907	0.308691997836542
chr1	32285567	32285816	250	+	utr3	LCK	0.102180292084723	0.999888348827076	0.127512612874583	1	0.236121784560512	0.992609501910499	0.272834858145746	0.028126819869008	0.617545208815171	0.794020022477907	0.244708038276738
chr1	32332118	32333041	924	+	exon	HDAC1	0.0463125803380353	0.999888348827076	0.0534528926688217	1	0.0836570146801223	0.992609501910499	0.103458554758175	-0.24750522321101	5.87179773538405e-05	0.00056562810030771	0.350963777969185
chr1	32593531	32593699	169	+	utr3	RP1-27O5.3	0.277402122895957	0.999888348827076	0.123502773009022	1	0.182345188970864	0.992609501910499	-0.504761000579135	-2.59827153478715	0.548752711616916	NA	2.09351053420801
chr1	32600193	32600310	118	+	utr3	RP1-27O5.3	0.193744454562535	0.999888348827076	0.0833863714487559	1	0.101330306142539	0.992609501910499	0.448504672357133	-2.59827153478715	0.548752711616916	NA	3.04677620714428
chr1	32772062	32772982	921	+	utr3	KIAA1522	0.12121202951688	0.999888348827076	0.0536329728514488	1	0.103853688378547	0.992609501910499	-0.0737219245528385	-0.485167892436997	0.0273368196332282	0.0976878738337015	0.411445967884158
chr1	32826182	32826831	650	+	exon	S100PBP	0.69264103127187	0.999888348827076	0.698657903023584	1	0.740575977751978	0.992609501910499	-0.21450447403465	-0.249893745124386	0.0406932636020611	0.130876641953903	0.0353892710897354
chr1	33280238	33280337	100	+	exon	ZNF362	0.253902537884353	0.999888348827076	0.157815379958371	1	0.18795644796629	0.992609501910499	0.471994130283492	0.219899376667697	0.0726374420066723	0.200281756320097	0.252094753615795
chr1	33299029	33299278	250	+	utr3	ZNF362	0.477009294295946	0.999888348827076	0.352137827267781	1	0.369043527980418	0.992609501910499	0.0145320650001195	0.219899376667697	0.0726374420066723	0.200281756320097	-0.205367311667577
chr1	33299476	33299675	200	+	utr3	ZNF362	0.689108017298859	0.999888348827076	0.676659933619175	1	0.737589332951793	0.992609501910499	0.321670603296331	0.219899376667697	0.0726374420066723	0.200281756320097	0.101771226628635
chr1	33479281	33479479	199	+	utr5	ZSCAN20	0.50284960914146	0.999888348827076	0.359889394437735	1	0.432767017051553	0.992609501910499	0.360041282661325	0.245106168380528	0.326249390108261	0.548923065536824	0.114935114280796
chr1	33491090	33491586	497	+	exon	ZSCAN20	0.684471154350374	0.999888348827076	0.625609025608876	1	0.715202806776947	0.992609501910499	0.54301314308333	0.245106168380528	0.326249390108261	0.548923065536824	0.297906974702802
chr1	33493375	33494275	901	+	exon	ZSCAN20	0.160275742681702	0.999888348827076	0.0741425033824851	1	0.146132607426472	0.992609501910499	0.581046059559818	0.245106168380528	0.326249390108261	0.548923065536824	0.33593989117929
chr1	33494374	33494523	150	+	exon	ZSCAN20	0.545319517355896	0.999888348827076	0.43335461809374	1	0.540299843248569	0.992609501910499	0.320355490215736	0.245106168380528	0.326249390108261	0.548923065536824	0.0752493218352073
chr1	33494821	33495118	298	+	exon	ZSCAN20	0.554194737812789	0.999888348827076	0.396230034116294	1	0.455498952735146	0.992609501910499	-0.00299930644015488	0.245106168380528	0.326249390108261	0.548923065536824	-0.248105474820683
chr1	33495366	33495465	100	+	exon	ZSCAN20	0.536667821619419	0.999888348827076	0.41340831872159	1	0.538772688387591	0.992609501910499	0.801074787189661	0.245106168380528	0.326249390108261	0.548923065536824	0.555968618809132
chr1	35113819	35113918	100	+	exon	ZMYM1	0.360472592023863	0.999888348827076	0.212568141338851	1	0.274075136982477	0.992609501910499	0.0208971022856068	-0.100273423511193	0.615330589743367	0.792318638002313	0.1211705257968
chr1	35115162	35115262	101	+	utr3	ZMYM1	0.213230183028642	0.999888348827076	0.0889421697936273	1	0.141370284624486	0.992609501910499	0.419821132549752	-0.100273423511193	0.615330589743367	0.792318638002313	0.520094556060945
chr1	35359048	35359198	151	+	exon	ZMYM4	0.779845770010729	0.999888348827076	0.700527777140807	1	0.740769270450131	0.992609501910499	0.356451182394572	0.268589955467109	0.0200374979073402	0.0767730650431393	0.0878612269274624
chr1	35381621	35381721	101	+	exon	ZMYM4	0.208947535569904	0.999888348827076	0.102145173313303	1	0.154170511868308	0.992609501910499	0.489074285465843	0.268589955467109	0.0200374979073402	0.0767730650431393	0.220484329998734
chr1	35419659	35419909	251	+	utr3	ZMYM4	0.47722567531065	0.999888348827076	0.389066382130854	1	0.470531454616437	0.992609501910499	0.534234875586582	0.268589955467109	0.0200374979073402	0.0767730650431393	0.265644920119473
chr1	35559107	35560334	1228	+	utr5	NCDN	0.964068031421645	0.999888348827076	0.927407896776029	1	0.968680138701014	0.992609501910499	0.0442633760046196	-0.10105547105256	0.517097150821194	0.719570493502715	0.145318847057179
chr1	35560483	35560632	150	+	exon	NCDN	0.628569937398519	0.999888348827076	0.539484364802673	1	0.615109794170667	0.992609501910499	0.0835944293425231	-0.10105547105256	0.517097150821194	0.719570493502715	0.184649900395083
chr1	35560731	35560930	200	+	exon	NCDN	0.822362485756507	0.999888348827076	0.728714349045691	1	0.78163898718466	0.992609501910499	-0.0286514756952865	-0.10105547105256	0.517097150821194	0.719570493502715	0.0724039953572733
chr1	35561029	35561178	150	+	exon	NCDN	0.242919663079259	0.999888348827076	0.140077580028044	1	0.174186932295225	0.992609501910499	0.228083553517103	-0.10105547105256	0.517097150821194	0.719570493502715	0.329139024569663
chr1	35853560	35853710	151	+	utr3	AGO4	0.0963358035883581	0.999888348827076	0.0261019443493904	1	0.0298988760896602	0.992609501910499	-0.0159764990144762	0.171940125432044	0.222491761857946	0.432993901900504	-0.18791662444652
chr1	35855203	35855352	150	+	utr3	AGO4	0.304643947153319	0.999888348827076	0.180382911459182	1	0.2421203856156	0.992609501910499	0.550230935621565	0.171940125432044	0.222491761857946	0.432993901900504	0.378290810189521
chr1	35855750	35855949	200	+	utr3	AGO4	0.438451812266	0.999888348827076	0.318695723765668	1	0.411018458091832	0.992609501910499	0.307551378868959	0.171940125432044	0.222491761857946	0.432993901900504	0.135611253436914
chr1	35883313	35883413	101	+	utr5	AGO1	0.511970846001926	0.999888348827076	0.415323115000067	1	0.365403156407157	0.992609501910499	-0.643248509095292	-0.143235231912963	0.0929442595716617	0.239802178144433	-0.500013277182329
chr1	35902015	35902298	284	+	utr3	AGO1	0.386626334244294	0.999888348827076	0.293502303367532	1	0.363268251578664	0.992609501910499	0.212460597564221	-0.143235231912963	0.0929442595716617	0.239802178144433	0.355695829477184
chr1	35919540	35919640	101	+	utr3	AGO1	0.54878128979674	0.999888348827076	0.469832926856532	1	0.507942426621576	0.992609501910499	0.200182849533705	-0.143235231912963	0.0929442595716617	0.239802178144433	0.343418081446667
chr1	35919740	35919989	250	+	utr3	AGO1	0.623036587449433	0.999888348827076	0.57409383129434	1	0.600901428886943	0.992609501910499	0.0655530261902333	-0.143235231912963	0.0929442595716617	0.239802178144433	0.208788258103196
chr1	36055685	36055885	201	+	utr3	AGO3	0.653937012312505	0.999888348827076	0.50801424049874	1	0.556137595084375	0.992609501910499	0.010568140436892	-0.198389756311785	0.157964694092022	0.346605851742607	0.208957896748677
chr1	36093246	36093687	442	+	utr3	ADPRHL2	0.358469336920788	0.999888348827076	0.329343944988172	1	0.409558988613438	0.992609501910499	0.200261063699096	-0.0159177563000529	0.887207981113138	0.947284445587529	0.216178819999149
chr1	36156158	36156456	299	+	utr5	MAP7D1	0.115861556011934	0.999888348827076	0.0656290915583752	1	0.0376898153028812	0.992609501910499	-0.399375968390508	0.0109590103236009	0.885338129351137	0.946213830146386	-0.410334978714109
chr1	36170987	36171581	595	+	utr5	MAP7D1	0.236802663481825	0.999888348827076	0.227333750543133	1	0.298309269845613	0.992609501910499	0.339291691478362	0.0109590103236009	0.885338129351137	0.946213830146386	0.328332681154762
chr1	36172471	36173456	986	+	exon	MAP7D1	0.545359430019054	0.999888348827076	0.55085172977839	1	0.619983728611651	0.992609501910499	0.20670378516825	0.0109590103236009	0.885338129351137	0.946213830146386	0.195744774844649
chr1	36176561	36176825	265	+	exon	MAP7D1	0.950526703695826	0.999888348827076	0.995782974721231	1	0.983700857866621	0.992609501910499	0.0680068659293976	0.0109590103236009	0.885338129351137	0.946213830146386	0.0570478556057967
chr1	36177898	36179002	1105	+	exon	MAP7D1	0.666095699165674	0.999888348827076	0.737086932808117	1	0.748010102115644	0.992609501910499	0.0480726812487397	0.0109590103236009	0.885338129351137	0.946213830146386	0.0371136709251389
chr1	36179499	36179973	475	+	exon	MAP7D1	0.0999710960407181	0.999888348827076	0.0678394139501383	1	0.0612094268014329	0.992609501910499	0.328637321208757	0.0109590103236009	0.885338129351137	0.946213830146386	0.317678310885156
chr1	36286620	36286820	201	+	exon	THRAP3	0.402277183845591	0.999888348827076	0.346698843479775	1	0.433492712830535	0.992609501910499	0.0329917743037266	-0.0787015714298077	0.297153121940222	0.518153144879114	0.111693345733534
chr1	36289157	36289656	500	+	exon	THRAP3	0.389982464974808	0.999888348827076	0.284603411878058	1	0.357326200483495	0.992609501910499	-0.023990617149897	-0.0787015714298077	0.297153121940222	0.518153144879114	0.0547109542799108
chr1	36292615	36293905	1291	+	exon	THRAP3	0.856962509999457	0.999888348827076	0.874777728532202	1	0.899703031912614	0.992609501910499	-0.160388195096023	-0.0787015714298077	0.297153121940222	0.518153144879114	-0.0816866236662149
chr1	36296731	36304260	7530	+	utr3	THRAP3	0.578535077472766	0.999888348827076	0.476278914611003	1	0.552508861872904	0.992609501910499	-0.10702028579732	-0.0787015714298077	0.297153121940222	0.518153144879114	-0.0283187143675122
chr1	36319723	36321208	1486	+	utr3	SH3D21	0.490919194248402	0.999888348827076	0.406134939271029	1	0.296154572477247	0.992609501910499	-0.571320738557862	-0.593159184688853	4.43343222474907e-09	1.11573345175524e-07	0.0218384461309912
chr1	36323734	36324032	299	+	utr3	SH3D21	0.221106213653516	0.999888348827076	0.15164646370185	1	0.194921862191237	0.992609501910499	-0.519084275515747	-0.593159184688853	4.43343222474907e-09	1.11573345175524e-07	0.0740749091731056
chr1	36328129	36328526	398	+	exon	RP11-268J15.5	0.798045267688563	0.999888348827076	0.805338420322943	1	0.755342794185333	0.992609501910499	-0.644859723543275	-0.806590845205451	1.3997245351626e-05	0.00015950511391994	0.161731121662176
chr1	37475480	37475925	446	+	utr5	ZC3H12A	0.942034650320981	0.999888348827076	0.998369651639794	1	0.988751496454511	0.992835915488166	0.692080423355025	0.692479299186963	1.78545428518245e-11	6.82835957661771e-10	-0.000398875831937651
chr1	37480330	37481650	1321	+	exon	ZC3H12A	0.705834471987598	0.999888348827076	0.618949852484405	1	0.61195837698068	0.992609501910499	0.615414302685024	0.692479299186963	1.78545428518245e-11	6.82835957661771e-10	-0.0770649965019395
chr1	37482945	37483390	446	+	exon	ZC3H12A	0.976545391243862	0.999888348827076	0.965302238878728	1	0.978502415200247	0.992609501910499	0.841120417450586	0.692479299186963	1.78545428518245e-11	6.82835957661771e-10	0.148641118263623
chr1	37707031	37708436	1406	+	utr3	CDCA8	0.141305283366971	0.999888348827076	0.0747564993563118	1	0.111296846428228	0.992609501910499	-0.0522305513341955	-0.000455443355400729	0.995128878884786	0.997880624994114	-0.0517751079787947
chr1	37708633	37708732	100	+	utr3	CDCA8	0.418957745200591	0.999888348827076	0.297054915408553	1	0.370940245138556	0.992609501910499	-0.0586777058389888	-0.000455443355400729	0.995128878884786	0.997880624994114	-0.0582222624835881
chr1	37708831	37708929	99	+	utr3	CDCA8	0.93872725641448	0.999888348827076	0.997477745419936	1	0.992148335492973	0.993585135673946	0.0540489496609259	-0.000455443355400729	0.995128878884786	0.997880624994114	0.0545043930163266
chr1	37799901	37800098	198	+	utr3	MANEAL	0.616746789150378	0.999888348827076	0.551974149577977	1	0.61075814894366	0.992609501910499	0.57112780794804	0.212415003267685	0.470226064862017	0.682311400734985	0.358712804680355
chr1	37800395	37800494	100	+	utr3	MANEAL	0.873438873961928	0.999888348827076	0.81099649330066	1	0.885613075518173	0.992609501910499	0.264939481428075	0.212415003267685	0.470226064862017	0.682311400734985	0.05252447816039
chr1	37808069	37809107	1039	+	utr3	C1orf122	0.0905629298710625	0.999888348827076	0.0492104339598744	1	0.0650664989864911	0.992609501910499	-0.0699829381006182	0.0757939841906157	0.550029395800567	0.744706020557572	-0.145776922291234
chr1	38012772	38016415	3644	+	utr5	UTP11	0.6956129538153	0.999888348827076	0.686362178591228	1	0.731844089136479	0.992609501910499	0.497113954554504	0.175887022929399	0.176884415073079	0.374654839953324	0.321226931625105
chr1	39028737	39028837	101	+	exon	NDUFS5	0.669333369672291	0.999888348827076	0.697640009457039	1	0.761891332329321	0.992609501910499	0.292770430344385	0.110242528341416	0.258957908093983	0.47503528950412	0.182527902002969
chr1	39105425	39105675	251	+	utr5	MACF1	0.0085450308149725	0.999888348827076	0.00126254065795377	1	0.00508073726957071	0.668559410723554	-0.883232676781569	-0.114151181780586	0.0782450489543507	0.21095365756706	-0.769081495000983
chr1	39310374	39310976	603	+	utr3	MACF1	0.824507760166178	0.999888348827076	0.806364242132453	1	0.835166034969512	0.992609501910499	-0.392361451394687	-0.114151181780586	0.0782450489543507	0.21095365756706	-0.278210269614101
chr1	39324200	39324300	101	+	utr3	MACF1	0.29462088046109	0.999888348827076	0.162787491599958	1	0.170285573576924	0.992609501910499	-0.352753068394668	-0.114151181780586	0.0782450489543507	0.21095365756706	-0.238601886614083
chr1	39332577	39332827	251	+	exon	MACF1	0.805887142501571	0.999888348827076	0.788968980174372	1	0.856181185630501	0.992609501910499	0.0891449027708733	-0.114151181780586	0.0782450489543507	0.21095365756706	0.203296084551459
chr1	39333226	39333326	101	+	exon	MACF1	0.295210185670674	0.999888348827076	0.151133337901046	1	0.231513398286204	0.992609501910499	-0.0612588696063351	-0.114151181780586	0.0782450489543507	0.21095365756706	0.0528923121742505
chr1	39334625	39334924	300	+	exon	MACF1	0.167777715677496	0.999888348827076	0.0636113437178933	1	0.100372097997279	0.992609501910499	-0.0638877811141491	-0.114151181780586	0.0782450489543507	0.21095365756706	0.0502634006664365
chr1	39336173	39336572	400	+	exon	MACF1	0.917160122776649	0.999888348827076	0.850908096014789	1	0.893889909711431	0.992609501910499	0.154202582354243	-0.114151181780586	0.0782450489543507	0.21095365756706	0.268353764134828
chr1	39347129	39353040	5912	+	exon	MACF1	0.870490075018327	0.999888348827076	0.782256221799977	1	0.803445551136221	0.992609501910499	-0.147072918566445	-0.114151181780586	0.0782450489543507	0.21095365756706	-0.0329217367858595
chr1	39357433	39357832	400	+	exon	MACF1	0.505389367482998	0.999888348827076	0.4762231049183	1	0.543235366940987	0.992609501910499	-0.249082967780196	-0.114151181780586	0.0782450489543507	0.21095365756706	-0.13493178599961
chr1	39360930	39361537	608	+	exon	MACF1	0.749120544991445	0.999888348827076	0.740310843318551	1	0.776486163946419	0.992609501910499	-0.064714245767261	-0.114151181780586	0.0782450489543507	0.21095365756706	0.0494369360133247
chr1	39368257	39372514	4258	+	exon	MACF1	0.16137243306481	0.999888348827076	0.0767184021718424	1	0.0846297327483714	0.992609501910499	-0.285111386572474	-0.114151181780586	0.0782450489543507	0.21095365756706	-0.170960204791888
chr1	39379279	39379378	100	+	exon	MACF1	0.512964476397509	0.999888348827076	0.365593596628008	1	0.42548078115256	0.992609501910499	-0.340131167701625	-0.114151181780586	0.0782450489543507	0.21095365756706	-0.22597998592104
chr1	39385487	39387193	1707	+	exon	MACF1	0.51374485597042	0.999888348827076	0.392864253453651	1	0.475988438073673	0.992609501910499	-0.149918540021751	-0.114151181780586	0.0782450489543507	0.21095365756706	-0.0357673582411657
chr1	39387343	39387543	201	+	exon	MACF1	0.554035779652617	0.999888348827076	0.419094524607452	1	0.473575987597259	0.992609501910499	-0.218688365247638	-0.114151181780586	0.0782450489543507	0.21095365756706	-0.104537183467053
chr1	39387793	39409555	21763	+	utr5	MACF1	0.38225156351307	0.999888348827076	0.278190557320037	1	0.327052902439774	0.992609501910499	-0.248664332811568	-0.114151181780586	0.0782450489543507	0.21095365756706	-0.134513151030983
chr1	39409655	39409805	151	+	utr5	MACF1	0.529247402576255	0.999888348827076	0.425085077430572	1	0.537505822974394	0.992609501910499	0.309498024165001	-0.114151181780586	0.0782450489543507	0.21095365756706	0.423649205945586
chr1	39410254	39410454	201	+	utr5	MACF1	0.498993453315581	0.999888348827076	0.402975665253041	1	0.460207830952601	0.992609501910499	0.0716233967832087	-0.114151181780586	0.0782450489543507	0.21095365756706	0.185774578563794
chr1	39411203	39411703	501	+	exon	MACF1	0.312092626915599	0.999888348827076	0.187393279544085	1	0.286439857919853	0.992609501910499	0.0908849512366844	-0.114151181780586	0.0782450489543507	0.21095365756706	0.20503613301727
chr1	39411952	39412402	451	+	exon	MACF1	0.450761610474962	0.999888348827076	0.303782070581201	1	0.377662556725816	0.992609501910499	-0.0701133238354261	-0.114151181780586	0.0782450489543507	0.21095365756706	0.0440378579451596
chr1	39412502	39412901	400	+	exon	MACF1	0.929164496949353	0.999888348827076	0.956445099313459	1	0.970964220855442	0.992609501910499	0.178827143000209	-0.114151181780586	0.0782450489543507	0.21095365756706	0.292978324780794
chr1	39414250	39414400	151	+	exon	MACF1	0.761310633161658	0.999888348827076	0.685461073023385	1	0.758082766875814	0.992609501910499	0.00610278343303444	-0.114151181780586	0.0782450489543507	0.21095365756706	0.12025396521362
chr1	39427965	39428164	200	+	exon	MACF1	0.944636479277496	0.999888348827076	0.977823752183156	1	0.98242141362596	0.992609501910499	-0.0670937868592617	-0.114151181780586	0.0782450489543507	0.21095365756706	0.0470573949213239
chr1	39437911	39439276	1366	+	exon	MACF1	0.814359220538739	0.999888348827076	0.82276523024655	1	0.867848035412812	0.992609501910499	-0.399893885526945	-0.114151181780586	0.0782450489543507	0.21095365756706	-0.28574270374636
chr1	39485629	39485779	151	+	exon	MACF1	0.672554653460982	0.999888348827076	0.55778940740734	1	0.637990671532523	0.992609501910499	-0.307464434730915	-0.114151181780586	0.0782450489543507	0.21095365756706	-0.193313252950329
chr1	39762528	39762628	101	+	utr3	PPIE	0.806900059542429	0.999888348827076	0.726868499735732	1	0.777049933518459	0.992609501910499	0.341864160629883	0.00775137568545233	0.934968486522737	0.970493135809669	0.334112784944431
chr1	39955211	39957110	1900	+	utr5	MFSD2A	0.869528096383065	0.999888348827076	0.798941545152815	1	0.814679195086069	0.992609501910499	0.639730985666816	0.151681243898839	0.459839346409861	0.672544065030643	0.488049741767977
chr1	39969572	39969770	199	+	utr3	MFSD2A	0.814576815384842	0.999888348827076	0.732476567664645	1	0.774012042728274	0.992609501910499	0.514134913400186	0.151681243898839	0.459839346409861	0.672544065030643	0.362453669501347
chr1	40161423	40161573	151	+	exon	RLF	0.698582398826787	0.999888348827076	0.589868526346686	1	0.656556956801614	0.992609501910499	-0.364722746238138	-0.352508395374562	1.06962341206139e-05	0.000125867958126325	-0.0122143508635752
chr1	40236075	40236375	301	+	exon	RLF	0.54816575803882	0.999888348827076	0.418518668313669	1	0.463055567802214	0.992609501910499	-0.409940170947498	-0.352508395374562	1.06962341206139e-05	0.000125867958126325	-0.057431775572936
chr1	40236974	40237074	101	+	exon	RLF	0.682267014917534	0.999888348827076	0.659852673165463	1	0.713312361584762	0.992609501910499	-0.224124269750794	-0.352508395374562	1.06962341206139e-05	0.000125867958126325	0.128384125623769
chr1	40237324	40237474	151	+	exon	RLF	0.946225913176556	0.999888348827076	0.978404889459957	1	0.96245438831021	0.992609501910499	-0.386072130259973	-0.352508395374562	1.06962341206139e-05	0.000125867958126325	-0.0335637348854102
chr1	40237873	40237973	101	+	exon	RLF	0.459117381173312	0.999888348827076	0.311069393536295	1	0.374623367001218	0.992609501910499	-0.35831829759105	-0.352508395374562	1.06962341206139e-05	0.000125867958126325	-0.00580990221648731
chr1	40238373	40238623	251	+	exon	RLF	0.801970164202064	0.999888348827076	0.807402396641855	1	0.842848031222385	0.992609501910499	-0.390283595852956	-0.352508395374562	1.06962341206139e-05	0.000125867958126325	-0.0377752004783941
chr1	40239072	40239272	201	+	exon	RLF	0.96365124842295	0.999888348827076	0.902280304526915	1	0.919461649382601	0.992609501910499	-0.315388935904603	-0.352508395374562	1.06962341206139e-05	0.000125867958126325	0.037119459469959
chr1	40240172	40240521	350	+	utr3	RLF	0.52322874406366	0.999888348827076	0.482925800894932	1	0.56171086881681	0.992609501910499	-0.267668073561855	-0.352508395374562	1.06962341206139e-05	0.000125867958126325	0.0848403218127078
chr1	40258157	40258305	149	+	utr5	ZMPSTE24	0.905084595220373	0.999888348827076	0.835945643708626	1	0.879927766517187	0.992609501910499	0.485835605949955	0.467228054167232	0.00944957505861516	0.0422793179175305	0.0186075517827231
chr1	40292547	40292746	200	+	utr3	ZMPSTE24	0.382024101064027	0.999888348827076	0.26183342305104	1	0.293354124005177	0.992609501910499	0.739002984640576	0.467228054167232	0.00944957505861516	0.0422793179175305	0.271774930473344
chr1	40373797	40374145	349	+	utr5	SMAP2	0.613067089099117	0.999888348827076	0.50267401716205	1	0.576607270103856	0.992609501910499	0.155566359446886	0.0307710102228606	0.750798973328076	0.878718131338585	0.124795349224025
chr1	40417055	40422133	5079	+	utr3	SMAP2	0.184687892579213	0.999888348827076	0.132074891768753	1	0.17771610189173	0.992609501910499	-0.111177416551589	0.0307710102228606	0.750798973328076	0.878718131338585	-0.141948426774449
chr1	40450681	40450880	200	+	utr5	ZFP69B	0.851052275359512	0.999888348827076	0.784774678623677	1	0.846863325360899	0.992609501910499	0.337222321465032	0.145865870258078	0.655179100583805	0.819425266805852	0.191356451206955
chr1	40463022	40463171	150	+	utr3	ZFP69B	0.481260542740829	0.999888348827076	0.356606331015422	1	0.445410636403307	0.992609501910499	0.849173206381154	0.145865870258078	0.655179100583805	0.819425266805852	0.703307336123077
chr1	40509240	40509539	300	+	utr5	EXO5	0.315216250544886	0.999888348827076	0.170707123041511	1	0.231187244551069	0.992609501910499	0.625916966659647	0.000723707094062353	0.99836224830711	0.999116172555398	0.625193259565584
chr1	40514562	40514711	150	+	exon	EXO5	0.687711674873714	0.999888348827076	0.602113727982195	1	0.682786387253833	0.992609501910499	0.562342337672242	0.000723707094062353	0.99836224830711	0.999116172555398	0.561618630578179
chr1	40514861	40515060	200	+	exon	EXO5	0.662962048249787	0.999888348827076	0.553696391237241	1	0.632332651328436	0.992609501910499	0.403029570800913	0.000723707094062353	0.99836224830711	0.999116172555398	0.402305863706851
chr1	40531611	40533165	1555	+	utr5	ZNF684	0.70872443729867	0.999888348827076	0.646974670316718	1	0.73394067850088	0.992609501910499	0.393964423308093	0.313399986280092	0.308945544694082	0.531231825083346	0.0805644370280019
chr1	40546874	40547024	151	+	exon	ZNF684	0.798739181307957	0.999888348827076	0.694447704594486	1	0.768297495700029	0.992609501910499	0.0374664076243386	0.313399986280092	0.308945544694082	0.531231825083346	-0.275933578655753
chr1	40691698	40692038	341	+	utr5	NFYC	0.868485670888047	0.999888348827076	0.79774955659011	1	0.846698705600767	0.992609501910499	0.0291684390277001	0.240325582482386	0.0592672360522049	0.172345881856209	-0.211157143454686
chr1	40762920	40763020	101	+	exon	NFYC	0.580474926314316	0.999888348827076	0.451537370936111	1	0.467237479726092	0.992609501910499	0.164570099125955	0.240325582482386	0.0592672360522049	0.172345881856209	-0.075755483356431
chr1	40770755	40770954	200	+	utr3	NFYC	0.745447750446042	0.999888348827076	0.646245821188258	1	0.708653023272079	0.992609501910499	0.318805028818989	0.240325582482386	0.0592672360522049	0.172345881856209	0.0784794463366029
chr1	40838610	40838709	100	+	utr3	KCNQ4	0.315638857410193	0.999888348827076	0.130889198802407	1	0.675813121036647	0.992609501910499	-0.367683374107812	0.086924900674206	0.923253665301939	NA	-0.454608274782018
chr1	41361922	41362272	351	+	utr5	FOXO6	0.822770296516981	0.999888348827076	0.81711743157843	1	0.890155483093405	0.992609501910499	-0.412034618224983	-0.0674151842047109	0.817964170209923	0.913955958734406	-0.344619434020272
chr1	41381642	41382042	401	+	exon	FOXO6	0.28417250817368	0.999888348827076	0.181733821657699	1	0.193752491437337	0.992609501910499	-0.161531196296675	-0.0674151842047109	0.817964170209923	0.913955958734406	-0.0941160120919644
chr1	41382491	41382691	201	+	exon	FOXO6	0.676506379231714	0.999888348827076	0.610974067947753	1	0.706129432511639	0.992609501910499	-0.20432549970336	-0.0674151842047109	0.817964170209923	0.913955958734406	-0.13691031549865
chr1	42414496	42414895	400	+	exon	RIMKLA	0.513836680784968	0.999888348827076	0.491198672747508	1	0.55045153496202	0.992609501910499	-0.210525696118204	-0.121322543106473	0.266627583349824	0.483309086314452	-0.0892031530117315
chr1	42415045	42415444	400	+	utr3	RIMKLA	0.698151778666237	0.999888348827076	0.650703615631461	1	0.720610989003269	0.992609501910499	0.131215154544508	-0.121322543106473	0.266627583349824	0.483309086314452	0.252537697650981
chr1	42459981	42460081	101	+	utr3	PPCS	0.433514421734067	0.999888348827076	0.280858817997993	1	0.32582114403675	0.992609501910499	-0.0537394244148754	0.129851777071797	0.395283383296404	0.615209178211713	-0.183591201486672
chr1	42658574	42658724	151	+	utr5	PPIH	0.378637360222523	0.999888348827076	0.246105593466882	1	0.328733459634047	0.992609501910499	1.49999401037488	0.28241088552432	0.021890557891075	0.0823314767091122	1.21758312485056
chr1	42682476	42682575	100	+	utr5	YBX1	0.797971570261336	0.999888348827076	0.722729575427853	1	0.697155457470469	0.992609501910499	0.254321840418584	0.129501385868296	0.110534667620233	0.271158468405311	0.124820454550287
chr1	42700871	42700970	100	+	exon	YBX1	0.127159247711872	0.999888348827076	0.112239190552089	1	0.142595821913759	0.992609501910499	0.383569093307356	0.129501385868296	0.110534667620233	0.271158468405311	0.254067707439059
chr1	42767318	42767591	274	+	exon	RP5-994D16.12	0.139148189549424	0.999888348827076	0.0849428113950341	1	0.108232927121465	0.992609501910499	0.0822055944947805	2.28511764601424	0.615449364052554	NA	-2.20291205151946
chr1	42775239	42775488	250	+	utr3	RP5-994D16.12	0.989556424503849	0.999888348827076	0.956048961124937	1	0.971474832404463	0.992609501910499	-0.156151931929575	2.28511764601424	0.615449364052554	NA	-2.44126957794381
chr1	42842550	42842699	150	+	exon	ERMAP	0.482504241352503	0.999888348827076	0.344149272279474	1	0.446065624280754	0.992609501910499	0.828826795466569	0.512921517118582	0.243678188547282	0.45704346839389	0.315905278347986
chr1	42842998	42843147	150	+	exon	ERMAP	0.44875894555381	0.999888348827076	0.326276054953717	1	0.449553754359859	0.992609501910499	0.940579025408366	0.512921517118582	0.243678188547282	0.45704346839389	0.427657508289784
chr1	42850988	42851137	150	+	exon	ZNF691	0.440765496569262	0.999888348827076	0.320926885039366	1	0.435595568787686	0.992609501910499	0.324600992225204	0.330712199034072	0.131084483539306	0.305549605099751	-0.00611120680886784
chr1	42851484	42851832	349	+	utr3	ZNF691	0.906243386261266	0.999888348827076	0.923803758626634	1	0.958356546536878	0.992609501910499	0.288319281426144	0.330712199034072	0.131084483539306	0.305549605099751	-0.0423929176079275
chr1	42973991	42974189	199	+	exon	SLC2A1-AS1	0.413183369415586	0.999888348827076	0.24518172425165	1	0.338967114352909	0.992609501910499	-0.539165461472702	-0.802819810798414	0.15392142786517	NA	0.263654349325711
chr1	43450406	43451354	949	+	utr3	SZT2	0.429013913642651	0.999888348827076	0.307436237296367	1	0.381966725815902	0.992609501910499	-0.180178187333622	-0.0929098545870842	0.409840007925998	0.628104631392367	-0.087268332746538
chr1	43451503	43451653	151	+	utr3	SZT2	0.862965465786143	0.999888348827076	0.795176421236768	1	0.863228932752771	0.992609501910499	-0.384661777123588	-0.0929098545870842	0.409840007925998	0.628104631392367	-0.291751922536504
chr1	43451852	43451952	101	+	utr3	SZT2	0.834598621368313	0.999888348827076	0.781198702864086	1	0.807995377655859	0.992609501910499	-0.091069808591182	-0.0929098545870842	0.409840007925998	0.628104631392367	0.00184004599590221
chr1	43453976	43456599	2624	+	exon	HYI-AS1	0.385384961182049	0.999888348827076	0.265981400542264	1	0.320813013355516	0.992609501910499	0.195292603832624	0.00413017267539283	0.996378466339678	NA	0.191162431157232
chr1	43530959	43545068	14110	+	utr5	PTPRF	0.0786676533162919	0.999888348827076	0.0290870322373648	1	0.0306499786310902	0.992609501910499	-0.278935110151892	-0.197164315866101	0.00772935424278633	0.0360888744909245	-0.0817707942857916
chr1	43590976	43591524	549	+	exon	PTPRF	0.724595257780546	0.999888348827076	0.617993640410195	1	0.693711217741195	0.992609501910499	-0.147428539528987	-0.197164315866101	0.00772935424278633	0.0360888744909245	0.0497357763371138
chr1	43597935	43598034	100	+	exon	PTPRF	0.678974952762674	0.999888348827076	0.653562276391895	1	0.70275858379458	0.992609501910499	0.148604574881769	-0.197164315866101	0.00772935424278633	0.0360888744909245	0.345768890747869
chr1	43603652	43604051	400	+	exon	PTPRF	0.874639380046857	0.999888348827076	0.787572511576616	1	0.825154843020559	0.992609501910499	-0.174260960712771	-0.197164315866101	0.00772935424278633	0.0360888744909245	0.0229033551533297
chr1	43606303	43606452	150	+	exon	PTPRF	0.550428829401996	0.999888348827076	0.416119991116509	1	0.476633626984031	0.992609501910499	-0.247709808115434	-0.197164315866101	0.00772935424278633	0.0360888744909245	-0.0505454922493337
chr1	43620111	43620211	101	+	exon	PTPRF	0.378486472151904	0.999888348827076	0.293606966696305	1	0.303864899270426	0.992609501910499	0.0111469505921587	-0.197164315866101	0.00772935424278633	0.0360888744909245	0.208311266458259
chr1	43622122	43622271	150	+	utr3	PTPRF	0.199128070277654	0.999888348827076	0.107093270576181	1	0.173835147174832	0.992609501910499	-0.393131830086445	-0.197164315866101	0.00772935424278633	0.0360888744909245	-0.195967514220345
chr1	43622869	43622969	101	+	utr3	PTPRF	0.253553848690461	0.999888348827076	0.1602727936732	1	0.212119282643705	0.992609501910499	-0.0375926472411712	-0.197164315866101	0.00772935424278633	0.0360888744909245	0.159571668624929
chr1	43667921	43669150	1230	+	exon	KDM4A	0.807362824545581	0.999888348827076	0.814446382188345	1	0.853266915482066	0.992609501910499	-0.0324177450155461	-0.125973586200022	0.239048637176799	0.451648793066368	0.0935558411844762
chr1	43704421	43704719	299	+	utr3	KDM4A	0.853973541698612	0.999888348827076	0.867867216535216	1	0.898702622972852	0.992609501910499	-0.050971915985794	-0.125973586200022	0.239048637176799	0.451648793066368	0.0750016702142282
chr1	43930217	43930466	250	+	utr3	ST3GAL3	0.774628629194968	0.999888348827076	0.775813456003165	1	0.82811895631804	0.992609501910499	0.344152841415985	0.185635092353522	0.240084137176844	0.452930416275954	0.158517749062463
chr1	43930816	43931115	300	+	utr3	ST3GAL3	0.744112270151015	0.999888348827076	0.731802460684978	1	0.739715240377104	0.992609501910499	0.141625722700823	0.185635092353522	0.240084137176844	0.452930416275954	-0.0440093696526988
chr1	43933320	43933418	99	+	utr5	ARTN	0.224807425617045	0.999888348827076	0.0917080556083471	1	0.215348784026327	0.992609501910499	-0.550811098055839	0.283926724836876	0.639772904846685	NA	-0.834737822892715
chr1	43936749	43937143	395	+	utr3	ARTN	0.650760413596685	0.999888348827076	0.536922353808253	1	0.65346916940352	0.992609501910499	-0.869409551961832	0.283926724836876	0.639772904846685	NA	-1.15333627679871
chr1	43946989	43949373	2385	+	utr5	IPO13	0.95599116094024	0.999888348827076	0.984435694784691	1	0.980634036330566	0.992609501910499	0.0781905484059757	0.0972009188923074	0.414055549907579	0.631850068593554	-0.0190103704863318
chr1	43949473	43949921	449	+	exon	IPO13	0.993289485026759	0.999888348827076	0.958872942564858	1	0.981752200043976	0.992609501910499	0.0427912452648683	0.0972009188923074	0.414055549907579	0.631850068593554	-0.0544096736274392
chr1	43950021	43950121	101	+	exon	IPO13	0.653000421177099	0.999888348827076	0.607944251660383	1	0.636704450218656	0.992609501910499	0.129911661625995	0.0972009188923074	0.414055549907579	0.631850068593554	0.0327107427336871
chr1	43970050	43970298	249	+	utr5	DPH2	0.518145212074453	0.999888348827076	0.408393049570867	1	0.401564720235166	0.992609501910499	0.00707085649549076	0.0799371657520319	0.476584753588524	0.687872513527801	-0.0728663092565411
chr1	43972475	43972724	250	+	utr3	DPH2	0.317973900132753	0.999888348827076	0.193189966973529	1	0.257544517326128	0.992609501910499	0.079285252911754	0.0799371657520319	0.476584753588524	0.687872513527801	-0.000651912840277838
chr1	43990326	43990674	349	+	utr3	B4GALT2	0.491792882485082	0.999888348827076	0.443223101146233	1	0.519837706137748	0.992609501910499	0.430278968400537	0.253712001408048	0.0912346437407946	0.236684478295627	0.176566966992489
chr1	43991845	43991993	149	+	utr5	CCDC24	0.886604557044963	0.999888348827076	0.843954452694797	1	0.935017371316686	0.992609501910499	0.00254704667612439	0.162396150394861	0.607647302625753	0.786717195250059	-0.159849103718737
chr1	43992142	43992290	149	+	exon	CCDC24	0.814524391036751	0.999888348827076	0.775201628752688	1	0.876439826984669	0.992609501910499	0.355499199083078	0.162396150394861	0.607647302625753	0.786717195250059	0.193103048688217
chr1	44213605	44213855	251	+	utr5	DMAP1	0.601773597525108	0.999888348827076	0.475726728141257	1	0.554082907623141	0.992609501910499	-0.159711447169109	-0.488554104521893	6.56734640692441e-06	8.25617925487311e-05	0.328842657352784
chr1	44218045	44218344	300	+	exon	DMAP1	0.501452457349411	0.999888348827076	0.391600077116067	1	0.378912161201399	0.992609501910499	-0.726052910414168	-0.488554104521893	6.56734640692441e-06	8.25617925487311e-05	-0.237498805892276
chr1	44218712	44219476	765	+	exon	DMAP1	0.326045380342149	0.999888348827076	0.28864443363303	1	0.350369697739201	0.992609501910499	-0.0433988640214892	-0.488554104521893	6.56734640692441e-06	8.25617925487311e-05	0.445155240500403
chr1	44220216	44220316	101	+	exon	DMAP1	0.932692859069669	0.999888348827076	0.873835352543862	1	0.924033332934235	0.992609501910499	-0.134437592336031	-0.488554104521893	6.56734640692441e-06	8.25617925487311e-05	0.354116512185861
chr1	44632020	44632342	323	+	utr5	RNF220	0.258236007693961	0.999888348827076	0.149189881755901	1	0.213404750121029	0.992609501910499	-0.042793650725347	-0.143884243516185	0.145517251666002	0.327961824438439	0.101090592790838
chr1	44635599	44636162	564	+	utr3	RNF220	0.439381454494147	0.999888348827076	0.394417282620082	1	0.434422518200196	0.992609501910499	0.448052691796239	-0.143884243516185	0.145517251666002	0.327961824438439	0.591936935312424
chr1	44644725	44648316	3592	+	exon	RNF220	0.659820497120771	0.999888348827076	0.677393469798866	1	0.752867132533219	0.992609501910499	0.166855171313062	-0.143884243516185	0.145517251666002	0.327961824438439	0.310739414829246
chr1	44724875	44725073	199	+	exon	C1orf228	0.0721283499312387	0.999888348827076	0.0125039737064816	1	0.0241854460365183	0.992609501910499	0.00754575718369547	0.437534543874643	0.229334935045477	0.441327935073381	-0.429988786690948
chr1	44762604	44767168	4565	+	exon	KIF2C	0.135911761433709	0.999888348827076	0.127953086527887	1	0.213008616917837	0.992609501910499	0.0547504896289452	-0.230445002559476	0.000736808773270006	0.00498343340689077	0.285195492188421
chr1	45012848	45013161	314	+	exon	UROD	0.230978714463305	0.999888348827076	0.187161162729953	1	0.251440977682557	0.992609501910499	0.690261524689563	0.321088735438467	0.00311110578421571	0.0170111266072678	0.369172789251096
chr1	45304105	45304252	148	+	exon	LINC01144	0.41908462828612	0.999888348827076	0.262257001551591	1	0.358643592395231	0.992609501910499	-0.324777589222243	0.0687070476876922	0.884729192626147	0.945939057452881	-0.393484636909935
chr1	45340168	45340368	201	+	utr5	TOE1	0.138965545729154	0.999888348827076	0.0682342046107956	1	0.0671538800168842	0.992609501910499	0.444258676721907	0.283744895336447	0.147228042642101	0.330709534132472	0.16051378138546
chr1	45343178	45343477	300	+	exon	TOE1	0.391320354751295	0.999888348827076	0.306002764399031	1	0.393778878473866	0.992609501910499	0.267439688539715	0.283744895336447	0.147228042642101	0.330709534132472	-0.0163052067967326
chr1	45508886	45508986	101	+	exon	MMACHC	0.619122159172888	0.999888348827076	0.506307046077566	1	0.537975103517712	0.992609501910499	0.447125653092803	0.300115918239446	0.104144919993755	0.259932737986248	0.147009734853357
chr1	45550890	45550989	100	+	utr5	AKR1A1	0.770877072851538	0.999888348827076	0.755732027575298	1	0.793148334163857	0.992609501910499	0.382441753569025	0.0705802896982055	0.486487625091721	0.694945862514299	0.311861463870819
chr1	45584070	45588664	4595	+	utr5	NASP	0.87229344261222	0.999888348827076	0.915728397238535	1	0.935170628178827	0.992609501910499	0.760064515803839	0.398847101336667	2.22355148802103e-07	3.94188196737061e-06	0.361217414467171
chr1	45606680	45607817	1138	+	utr3	NASP	0.116761264324697	0.999888348827076	0.0828385884887671	1	0.132821577646196	0.992609501910499	0.597592464976199	0.398847101336667	2.22355148802103e-07	3.94188196737061e-06	0.198745363639532
chr1	45608066	45608165	100	+	utr3	NASP	0.952109416073209	0.999888348827076	0.902632039355975	1	0.95050257636998	0.992609501910499	0.364562786725878	0.398847101336667	2.22355148802103e-07	3.94188196737061e-06	-0.0342843146107888
chr1	45617441	45618109	669	+	exon	NASP	0.605280978600669	0.999888348827076	0.631830535492876	1	0.693231252174683	0.992609501910499	0.626636536061424	0.398847101336667	2.22355148802103e-07	3.94188196737061e-06	0.227789434724757
chr1	45618606	45618755	150	+	utr3	NASP	0.919946242671079	0.999888348827076	0.865971957326384	1	0.927187859900917	0.992609501910499	1.2076431056327	0.398847101336667	2.22355148802103e-07	3.94188196737061e-06	0.80879600429603
chr1	46030621	46030721	101	+	exon	MAST2	0.234239371523894	0.999888348827076	0.141383683783097	1	0.191533795182688	0.992609501910499	0.0557559636147326	-0.255512846754796	0.00447261382113746	0.0230312546046848	0.311268810369528
chr1	46031515	46032256	742	+	exon	MAST2	0.633605775512369	0.999888348827076	0.521103827956424	1	0.553909929621283	0.992609501910499	-0.126001003219496	-0.255512846754796	0.00447261382113746	0.0230312546046848	0.129511843535299
chr1	46034878	46036024	1147	+	utr3	MAST2	0.639808823156907	0.999888348827076	0.675860524785129	1	0.691488107041002	0.992609501910499	-0.0443162737940856	-0.255512846754796	0.00447261382113746	0.0230312546046848	0.21119657296071
chr1	46247984	46248133	150	+	utr5	RAD54L	0.915254317533798	0.999888348827076	0.86724190839156	1	0.914397135026841	0.992609501910499	0.299288054967929	0.265426403170227	0.0395886228118659	0.128703833792306	0.0338616517977028
chr1	46303680	46309105	5426	+	utr5	UQCRH	0.20714215665722	0.999888348827076	0.14083165999557	1	0.191292981024622	0.992609501910499	0.366530487313772	-0.00716590022220756	0.947267004947825	0.976604594302941	0.37369638753598
chr1	46345015	46345115	101	+	utr3	NSUN4	0.84452827555884	0.999888348827076	0.759938379289232	1	0.82009958627687	0.992609501910499	0.0491181637336269	-0.183535048229805	0.198786622716297	0.40329010107024	0.232653211963432
chr1	46361666	46361964	299	+	utr3	NSUN4	0.333327537400968	0.999888348827076	0.243870186036758	1	0.267832004138848	0.992609501910499	-0.147237824773414	-0.183535048229805	0.198786622716297	0.40329010107024	0.0362972234563912
chr1	47225847	47225946	100	+	exon	RP1-18D14.7	0.880607122411958	0.999888348827076	0.79966992838771	1	0.830452626456578	0.992609501910499	-0.225557242103401	-0.25523849533916	0.428357317422205	0.64578440128435	0.0296812532357589
chr1	47230551	47230650	100	+	exon	RP1-18D14.7	0.21034051894494	0.999888348827076	0.0851205892952116	1	0.120734809497325	0.992609501910499	0.0700724610327436	-0.25523849533916	0.428357317422205	0.64578440128435	0.325310956371904
chr1	47436564	47436763	200	+	utr5	FOXD2	0.874208522655277	0.999888348827076	0.795798033488921	1	0.851834652786296	0.992609501910499	-0.587903803901806	-0.184572957110931	0.270051054829844	0.487214159758743	-0.403330846790876
chr1	47436862	47436962	101	+	utr5	FOXD2	0.909072088656536	0.999888348827076	0.916092256921294	1	0.943345102245695	0.992609501910499	-0.450291470501508	-0.184572957110931	0.270051054829844	0.487214159758743	-0.265718513390577
chr1	47437210	47437608	399	+	utr5	FOXD2	0.20077822338209	0.999888348827076	0.0895585416041589	1	0.152142358701082	0.992609501910499	-0.493736199018599	-0.184572957110931	0.270051054829844	0.487214159758743	-0.309163241907668
chr1	47438105	47438354	250	+	utr5	FOXD2	0.749040578834769	0.999888348827076	0.674393823450619	1	0.786628647708619	0.992609501910499	-0.25401532995916	-0.184572957110931	0.270051054829844	0.487214159758743	-0.0694423728482294
chr1	47438702	47438802	101	+	exon	FOXD2	0.373824258932992	0.999888348827076	0.212694084859365	1	0.264664511407576	0.992609501910499	0.198019792877003	-0.184572957110931	0.270051054829844	0.487214159758743	0.382592749987933
chr1	47439299	47439547	249	+	exon	FOXD2	0.251977319254588	0.999888348827076	0.136282618281197	1	0.157558855444873	0.992609501910499	-0.00427928254628125	-0.184572957110931	0.270051054829844	0.487214159758743	0.180293674564649
chr1	47439746	47439846	101	+	utr3	FOXD2	0.58232325730833	0.999888348827076	0.430376712753326	1	0.533105148331132	0.992609501910499	-0.071676777090567	-0.184572957110931	0.270051054829844	0.487214159758743	0.112896180020364
chr1	50968818	50969659	842	+	utr5	CDKN2C	0.544858399987561	0.999888348827076	0.601210545095773	1	0.61120529862727	0.992609501910499	0.513729515238604	0.394235553595253	5.3114668624774e-07	8.65445837692945e-06	0.119493961643351
chr1	50969758	50970000	243	+	utr5	CDKN2C	0.795686744800038	0.999888348827076	0.693650054801756	1	0.737157312988896	0.992609501910499	0.383520157476307	0.394235553595253	5.3114668624774e-07	8.65445837692945e-06	-0.0107153961189461
chr1	50970297	50970396	100	+	utr5	CDKN2C	0.722944605498765	0.999888348827076	0.618842834849138	1	0.645063710062578	0.992609501910499	0.448861822685664	0.394235553595253	5.3114668624774e-07	8.65445837692945e-06	0.0546262690904107
chr1	50970495	50974187	3693	+	exon	CDKN2C	0.206330358940588	0.999888348827076	0.135956420567397	1	0.184116500353567	0.992609501910499	0.281030963654466	0.394235553595253	5.3114668624774e-07	8.65445837692945e-06	-0.113204589940787
chr1	51236667	51236816	150	+	utr5	RNF11	0.56803049881824	0.999888348827076	0.535349757132456	1	0.617636088697202	0.992609501910499	0.12460088884275	-0.0434213106816645	0.706718166704301	0.852860116972085	0.168022199524414
chr1	51270102	51271424	1323	+	utr3	RNF11	0.432132487865428	0.999888348827076	0.331288651705117	1	0.323446372921389	0.992609501910499	0.0471656836095709	-0.0434213106816645	0.706718166704301	0.852860116972085	0.0905869942912354
chr1	51518309	51518452	144	+	exon	RP11-191G24.1	0.966952952130332	0.999888348827076	0.978902066895655	1	0.912715098586731	0.992609501910499	-0.483551652373595	-0.0497122088865275	0.961070860552131	NA	-0.433839443487067
chr1	51729898	51729998	101	+	utr5	OSBPL9	0.363799342862133	0.999888348827076	0.272556103643131	1	0.272663631548309	0.992609501910499	0.114905974350881	-0.0541356207061795	0.603402300979426	0.783554608140642	0.169041595057061
chr1	51787370	51787746	377	+	utr3	OSBPL9	0.79612986250659	0.999888348827076	0.809703255216223	1	0.852332629020343	0.992609501910499	0.0321257546978028	-0.0541356207061795	0.603402300979426	0.783554608140642	0.0862613754039822
chr1	52237661	52237860	200	+	exon	ZFYVE9	0.745125677521081	0.999888348827076	0.706753229418796	1	0.763562901166101	0.992609501910499	-0.00700907341867054	-0.0994262414224982	0.512627476224655	0.716132063287367	0.0924171680038277
chr1	52238306	52238753	448	+	exon	ZFYVE9	0.501346509660308	0.999888348827076	0.427860427248456	1	0.509767691852226	0.992609501910499	-0.13240769592971	-0.0994262414224982	0.512627476224655	0.716132063287367	-0.0329814545072118
chr1	52404614	52404713	100	+	utr5	PRPF38A	0.898126430959055	0.999888348827076	0.928961789037063	1	0.963567968062269	0.992609501910499	0.33442667153225	0.0517145614197613	0.563099937669815	0.753845196791989	0.282712110112489
chr1	52413891	52416720	2830	+	utr3	PRPF38A	0.566045021151717	0.999888348827076	0.455685909115309	1	0.520450230201699	0.992609501910499	0.262553107046446	0.0517145614197613	0.563099937669815	0.753845196791989	0.210838545626684
chr1	52417812	52418011	200	+	utr3	PRPF38A	0.530377975831507	0.999888348827076	0.47941618137956	1	0.543041170254338	0.992609501910499	-0.265961275655119	0.0517145614197613	0.563099937669815	0.753845196791989	-0.31767583707488
chr1	52771087	52771237	151	+	exon	ZYG11B	0.0471734541188996	0.999888348827076	0.0123928742490802	1	0.0134916587684554	0.936659655816333	-0.314786336772275	-0.323134553409834	0.0388434662920598	0.126945221691405	0.00834821663755986
chr1	53210524	53210674	151	+	utr3	CPT2	0.509335218945073	0.999888348827076	0.423170737058164	1	0.509557952879485	0.992609501910499	0.523464984078373	0.346989813253111	0.152115199971252	0.338141148276704	0.176475170825262
chr1	53210922	53211122	201	+	utr3	CPT2	0.726925523291107	0.999888348827076	0.620403180491557	1	0.670431094847673	0.992609501910499	0.442408980767052	0.346989813253111	0.152115199971252	0.338141148276704	0.0954191675139403
chr1	53213301	53213401	101	+	utr3	CPT2	0.957084774132327	0.999888348827076	0.969084275933847	1	0.96123963281896	0.992609501910499	0.802863156935989	0.346989813253111	0.152115199971252	0.338141148276704	0.455873343682878
chr1	53952097	53952195	99	+	exon	LRRC42	0.559124129448609	0.999888348827076	0.426701768623653	1	0.492305823973721	0.992609501910499	-0.200400700185941	-0.222592344615211	0.0549308498709391	0.163400376008922	0.0221916444292698
chr1	53967676	53967971	296	+	utr3	LRRC42	0.813427776326407	0.999888348827076	0.845070214160521	1	0.886392477216143	0.992609501910499	-0.0256297768785186	-0.222592344615211	0.0549308498709391	0.163400376008922	0.196962567736692
chr1	54053637	54053737	101	+	utr5	TCEANC2	0.343899261799172	0.999888348827076	0.210899175339506	1	0.245293085964264	0.992609501910499	0.459812600483452	-0.0312115238050423	0.868739277948074	0.938445253237337	0.491024124288495
chr1	54096428	54096727	300	+	utr3	TCEANC2	0.104244521124395	0.999888348827076	0.034338775178253	1	0.0722788299181651	0.992609501910499	0.378609271752042	-0.0312115238050423	0.868739277948074	0.938445253237337	0.409820795557084
chr1	54609504	54609753	250	+	utr3	ACOT11	0.719829885516449	0.999888348827076	0.647888236472738	1	0.800496920139542	0.992609501910499	1.66638993994997	0.60714943532064	0.295612182878438	NA	1.05924050462933
chr1	54741709	54742210	502	+	utr3	MROH7-TTC4	0.897870184904087	0.999888348827076	0.828230179252242	1	0.849417350693009	0.992609501910499	0.356342270929437	NA	NA	NA	NA
chr1	54887066	54887714	649	+	exon	RP11-67L3.4	0.773002924080315	0.999888348827076	0.686751268510709	1	0.697474761091615	0.992609501910499	-0.507847175198237	-2.14681886507635	0.427246138950384	NA	1.63897168987811
chr1	61077308	61077408	101	+	utr5	NFIA	0.486557512855532	0.999888348827076	0.372863129237339	1	0.612506623689289	0.992609501910499	-0.753902719039326	-0.10874995727407	0.763278829607108	0.88495625181817	-0.645152761765256
chr1	61088333	61088532	200	+	exon	NFIA	0.380185379945528	0.999888348827076	0.238057304637979	1	0.382921039823844	0.992609501910499	-0.00553373038602272	-0.10874995727407	0.763278829607108	0.88495625181817	0.103216226888047
chr1	62436934	62437331	398	+	utr5	USP1	0.924596038733886	0.999888348827076	0.837361544455095	1	0.856949602520016	0.992609501910499	0.0496466905321265	0.0952407590241839	0.235990801577485	0.44777549776891	-0.0455940684920573
chr1	62439877	62440026	150	+	exon	USP1	0.0940048976125621	0.999888348827076	0.031278706096016	1	0.046746342261128	0.992609501910499	-0.184834083670854	0.0952407590241839	0.235990801577485	0.44777549776891	-0.280074842695038
chr1	62444883	62445131	249	+	exon	USP1	0.886973809477758	0.999888348827076	0.926651323614673	1	0.980232625453705	0.992609501910499	0.115380082503394	0.0952407590241839	0.235990801577485	0.44777549776891	0.0201393234792101
chr1	62447438	62448540	1103	+	exon	USP1	0.332652835343473	0.999888348827076	0.219434342026398	1	0.270108645422559	0.992609501910499	0.0032989644601009	0.0952407590241839	0.235990801577485	0.44777549776891	-0.091941794564083
chr1	62688531	62688629	99	+	exon	RP11-230B22.1	0.861923947453009	0.999888348827076	0.812727869878223	1	0.872331211308184	0.992609501910499	-0.427813418838374	-1.60796074699383	0.325222398093273	NA	1.18014732815545
chr1	62816673	62819067	2395	+	exon	ATG4C	0.419715980642046	0.999888348827076	0.307285443313789	1	0.37948344208525	0.992609501910499	0.0153604223558867	0.0765305087797802	0.757869750712866	0.882296409035091	-0.0611700864238935
chr1	63323041	63323339	299	+	utr5	FOXD3	0.0375509504503233	0.999888348827076	0.00549334890889807	1	0.0149882048633897	0.967715104177283	0.0150482289723671	0.751653721208768	0.0813587303534649	0.21770815915142	-0.736605492236401
chr1	63323686	63323835	150	+	exon	FOXD3	0.582299463815557	0.999888348827076	0.477492720631181	1	0.557516377198613	0.992609501910499	0.559426397927371	0.751653721208768	0.0813587303534649	0.21770815915142	-0.192227323281396
chr1	63324481	63324679	199	+	utr3	FOXD3	0.423938256520782	0.999888348827076	0.28361815791288	1	0.373714847720414	0.992609501910499	0.428691547509556	0.751653721208768	0.0813587303534649	0.21770815915142	-0.322962173699212
chr1	63593376	63593575	200	+	utr5	PGM1	0.692771337988463	0.999888348827076	0.694233085411884	1	0.709448403940617	0.992609501910499	0.0310569873083988	-0.0359332476792095	0.721229640137804	0.861202142300409	0.0669902349876084
chr1	63659746	63659896	151	+	utr3	PGM1	0.85060421034795	0.999888348827076	0.877795631947589	1	0.921893196983173	0.992609501910499	0.130489738240384	-0.0359332476792095	0.721229640137804	0.861202142300409	0.166422985919594
chr1	64691809	64691959	151	+	utr3	CACHD1	0.190141535605836	0.999888348827076	0.079679404905375	1	0.166912818748242	0.992609501910499	0.607025812919984	0.158552027648121	0.711523051777133	0.855592447459502	0.448473785271863
chr1	64777776	64777975	200	+	exon	RAVER2	0.834365464266803	0.999888348827076	0.748020789248872	1	0.792127140799869	0.992609501910499	-0.181385290473509	-0.0236128130380673	0.881557036324565	0.945055367303412	-0.157772477435442
chr1	64832934	64833083	150	+	utr3	RAVER2	0.940127410366382	0.999888348827076	0.890330378716376	1	0.939554139792277	0.992609501910499	-0.115632030160132	-0.0236128130380673	0.881557036324565	0.945055367303412	-0.0920192171220646
chr1	65254526	65254625	100	+	utr5	DNAJC6	0.993514195830238	0.999888348827076	0.989023147276018	1	0.936745759635751	0.992609501910499	-0.177842882385611	0.0626652077899594	0.677519937536925	0.834111036220746	-0.24050809017557
chr1	65392498	65392696	199	+	exon	DNAJC6	0.327303925415951	0.999888348827076	0.229758603493431	1	0.321853406537148	0.992609501910499	0.523877637713963	0.0626652077899594	0.677519937536925	0.834111036220746	0.461212429924004
chr1	66924995	66925094	100	+	utr5	MIER1	0.400629594053112	0.999888348827076	0.237888388779558	1	0.311548898330759	0.992609501910499	-0.178242292542384	-0.0958753446077822	0.407296150211408	0.626167240868149	-0.0823669479346019
chr1	66958089	66958189	101	+	exon	MIER1	0.493766423939227	0.999888348827076	0.408105566533464	1	0.480382341775373	0.992609501910499	0.122640600080936	-0.0958753446077822	0.407296150211408	0.626167240868149	0.218515944688718
chr1	66984682	66984882	201	+	exon	MIER1	0.419565737484156	0.999888348827076	0.295454427740916	1	0.343131834979233	0.992609501910499	-0.0749770997910044	-0.0958753446077822	0.407296150211408	0.626167240868149	0.0208982448167778
chr1	67685258	67685789	532	+	utr5	GADD45A	0.51969103389331	0.999888348827076	0.379579536263028	1	0.447112230001008	0.992609501910499	0.593385367402311	0.564095294145733	0.0259680093239414	0.0938557066486493	0.0292900732565781
chr1	67687846	67687993	148	+	utr3	GADD45A	0.621125612301738	0.999888348827076	0.484996145764149	1	0.574552495069306	0.992609501910499	-0.00527306925243991	0.564095294145733	0.0259680093239414	0.0938557066486493	-0.569368363398173
chr1	70205732	70221520	15789	+	utr5	SRSF11	0.436443154480684	0.999888348827076	0.309712376492231	1	0.40691174035238	0.992609501910499	-0.576885019084562	-0.43405626555814	7.55856411354488e-08	1.47646844197867e-06	-0.142828753526422
chr1	70221620	70221819	200	+	utr5	SRSF11	0.0950064306389976	0.999888348827076	0.0713968620440547	1	0.12403200799378	0.992609501910499	0.115027457481021	-0.43405626555814	7.55856411354488e-08	1.47646844197867e-06	0.549083723039161
chr1	70239484	70247119	7636	+	exon	SRSF11	0.240844528545121	0.999888348827076	0.234148026520114	1	0.321418494677148	0.992609501910499	-0.247750098224577	-0.43405626555814	7.55856411354488e-08	1.47646844197867e-06	0.186306167333563
chr1	70249908	70250008	101	+	exon	SRSF11	0.871222259746329	0.999888348827076	0.780562592605421	1	0.83344804867535	0.992609501910499	-0.35296181429915	-0.43405626555814	7.55856411354488e-08	1.47646844197867e-06	0.0810944512589901
chr1	70250456	70250809	354	+	utr3	SRSF11	0.654809560886804	0.999888348827076	0.703188069622694	1	0.744240086667178	0.992609501910499	-0.34545868883259	-0.43405626555814	7.55856411354488e-08	1.47646844197867e-06	0.0885975767255493
chr1	70354854	70354952	99	+	utr5	HHLA3	0.46588589024614	0.999888348827076	0.347918203211286	1	0.433887086553455	0.992609501910499	0.177068135645936	-0.0924983229493659	0.797587013917846	0.903348073745235	0.269566458595302
chr1	74733202	74733301	100	+	utr5	TYW3	0.666592604157524	0.999888348827076	0.603318600731398	1	0.641804793051954	0.992609501910499	0.233966773162506	-0.0276385149216257	0.889754850863493	0.948185057491113	0.261605288084131
chr1	75724447	75724596	150	+	utr5	ACADM	0.88141960125174	0.999888348827076	0.860366839223817	1	0.913415587945868	0.992609501910499	0.678378453602717	0.454119582833068	0.000221753024832912	0.00179498658329376	0.224258870769649
chr1	75724746	75728466	3721	+	utr5	ACADM	0.140041389893156	0.999888348827076	0.0773907201045616	1	0.107290216809096	0.992609501910499	0.608312337215392	0.454119582833068	0.000221753024832912	0.00179498658329376	0.154192754382324
chr1	78005004	78013480	8477	+	utr5	DNAJB4	0.819640885206497	0.999888348827076	0.847792756095479	1	0.871096296312322	0.992609501910499	0.875235057158024	0.986034906050294	5.53480628120407e-07	8.96033145286485e-06	-0.110799848892269
chr1	78750015	78750163	149	+	exon	RP4-641G12.4	0.844886542660622	0.999888348827076	0.768354040996717	1	0.84212880883838	0.992609501910499	-0.109238103148901	-0.108351974027404	0.70522898549814	0.851893588639622	-0.000886129121496507
chr1	84078112	84078361	250	+	utr5	PRKACB	0.932078844612756	0.999888348827076	0.877118903444714	1	0.931487870737372	0.992609501910499	-0.152091351142428	0.126912313279552	0.553339323072291	0.746725630253667	-0.27900366442198
chr1	84479308	84479456	149	+	exon	RPF1	0.805411800855192	0.999888348827076	0.825287339538595	1	0.862522106010879	0.992609501910499	0.430792316153709	0.217350790122329	0.100336940176508	0.253166686527642	0.213441526031379
chr1	85582931	85583079	149	+	utr3	CYR61	0.764000391477491	0.999888348827076	0.673562952102738	1	0.755785826163383	0.992609501910499	0.939622086753161	1.61339884760666	0.000491019159227426	0.00353341746981047	-0.673776760853497
chr1	86704620	86704769	150	+	utr5	SH3GLB1	0.80311816232547	0.999888348827076	0.790993699322862	1	0.829100768753999	0.992609501910499	0.0562879786403411	-0.0192745856037233	0.847085413621364	0.928065334067343	0.0755625642440644
chr1	86914698	86914997	300	+	utr5	HS2ST1	0.121477882906283	0.999888348827076	0.0425329557459063	1	0.0692846878030152	0.992609501910499	0.0941132579120665	0.175005462738006	0.233843471939377	0.44558908456126	-0.0808922048259397
chr1	87328717	87328817	101	+	utr5	LMO4	0.206581096245888	0.999888348827076	0.0757539082946607	1	0.107374823852109	0.992609501910499	-0.280424755367444	0.0195410212333173	0.9213332877709	0.964326008072018	-0.299965776600761
chr1	87328917	87329016	100	+	utr5	LMO4	0.751829526802617	0.999888348827076	0.675163683244843	1	0.728424247323513	0.992609501910499	0.140158799420472	0.0195410212333173	0.9213332877709	0.964326008072018	0.120617778187155
chr1	88684272	88684522	251	+	utr5	PKN2	0.183739098986105	0.999888348827076	0.117183184952647	1	0.153559132777711	0.992609501910499	-0.176689893967888	-0.330394808102012	0.0126423948598376	0.053190666553495	0.153704914134124
chr1	88833120	88833507	388	+	utr3	PKN2	0.835280314090103	0.999888348827076	0.831985140374844	1	0.885941972617455	0.992609501910499	-0.201681393569785	-0.330394808102012	0.0126423948598376	0.053190666553495	0.128713414532226
chr1	89582842	89582942	101	+	exon	LRRC8B	0.774453353885723	0.999888348827076	0.723206288435398	1	0.792909393079641	0.992609501910499	0.653362288665729	0.248596733245155	0.185597193094878	0.385996204313428	0.404765555420573
chr1	89583741	89583941	201	+	utr3	LRRC8B	0.397384070469127	0.999888348827076	0.268799656141954	1	0.359254456872826	0.992609501910499	0.224810197177313	0.248596733245155	0.185597193094878	0.385996204313428	-0.0237865360678419
chr1	89584140	89584590	451	+	utr3	LRRC8B	0.698161314439298	0.999888348827076	0.661034418058111	1	0.748408583867474	0.992609501910499	0.37320743776482	0.248596733245155	0.185597193094878	0.385996204313428	0.124610704519665
chr1	89713044	89713144	101	+	exon	LRRC8C	0.251494948614108	0.999888348827076	0.136605684542957	1	0.173978638277975	0.992609501910499	-0.0390430689497617	-0.246000814015166	0.0515603499177008	0.156241745855664	0.206957745065404
chr1	89713393	89713493	101	+	exon	LRRC8C	0.363135759524823	0.999888348827076	0.222503480118283	1	0.262866599188283	0.992609501910499	-0.629296083127382	-0.246000814015166	0.0515603499177008	0.156241745855664	-0.383295269112216
chr1	89713742	89713992	251	+	exon	LRRC8C	0.76421521048119	0.999888348827076	0.744407829826034	1	0.801356744891985	0.992609501910499	0.0297929889530212	-0.246000814015166	0.0515603499177008	0.156241745855664	0.275793802968187
chr1	89714840	89714939	100	+	exon	LRRC8C	0.888294249164359	0.999888348827076	0.827808345801116	1	0.882371652158309	0.992609501910499	-0.180737305720102	-0.246000814015166	0.0515603499177008	0.156241745855664	0.0652635082950643
chr1	89762064	89762313	250	+	exon	LRRC8C	0.918981858827246	0.999888348827076	0.904746108270227	1	0.923232604120824	0.992609501910499	-0.0140340136839912	-0.246000814015166	0.0515603499177008	0.156241745855664	0.231966800331175
chr1	89821063	89821163	101	+	utr5	LRRC8D	0.477075937998443	0.999888348827076	0.34098004536297	1	0.533352912667309	0.992609501910499	-0.232868538818437	0.124141980421807	0.505915354910454	0.710278854689732	-0.357010519240243
chr1	89933295	89933443	149	+	exon	LRRC8D	0.579316909392857	0.999888348827076	0.510365503187593	1	0.46939935477128	0.992609501910499	0.685082427145778	0.124141980421807	0.505915354910454	0.710278854689732	0.560940446723972
chr1	89933938	89934087	150	+	exon	LRRC8D	0.707835125527861	0.999888348827076	0.58115253312523	1	0.654803996340285	0.992609501910499	0.180655608855929	0.124141980421807	0.505915354910454	0.710278854689732	0.0565136284341224
chr1	89934581	89934829	249	+	exon	LRRC8D	0.809869746769698	0.999888348827076	0.799208075111898	1	0.870537772420508	0.992609501910499	0.0298790252748865	0.124141980421807	0.505915354910454	0.710278854689732	-0.09426295514692
chr1	89934928	89935027	100	+	exon	LRRC8D	0.564053945663738	0.999888348827076	0.408875017460563	1	0.460733752477403	0.992609501910499	-0.100415832796908	0.124141980421807	0.505915354910454	0.710278854689732	-0.224557813218715
chr1	89935324	89935571	248	+	exon	LRRC8D	0.569456742027114	0.999888348827076	0.441350850521871	1	0.527059362500054	0.992609501910499	0.171158147675024	0.124141980421807	0.505915354910454	0.710278854689732	0.0470161672532178
chr1	90027394	90027493	100	+	utr3	ZNF326	0.663950622921572	0.999888348827076	0.541463389448365	1	0.548068605418169	0.992609501910499	0.0708601764663875	0.026202158840427	0.83843630258685	0.923708973146461	0.0446580176259605
chr1	91520275	91524233	3959	+	exon	CDC7	0.812850458902128	0.999888348827076	0.794838562708897	1	0.849043145113141	0.992609501910499	0.145678134000049	-0.00570307533237728	0.969604029088916	0.987812123207491	0.151381209332427
chr1	92177053	92177279	227	+	utr3	BTBD8	0.424666137876791	0.999888348827076	0.270723569383307	1	0.370568926243751	0.992609501910499	0.428398649966012	-0.292640620530343	0.626284108239604	NA	0.721039270496355
chr1	92182410	92182510	101	+	utr3	BTBD8	0.490830691279271	0.999888348827076	0.355463455378998	1	0.498916332352372	0.992609501910499	0.323268699686318	-0.292640620530343	0.626284108239604	NA	0.615909320216661
chr1	92840599	92841824	1226	+	exon	SNORA66	0.285111103293234	0.999888348827076	0.283907459382275	1	0.398480937009116	0.992609501910499	0.356905934495022	0.30521652440263	0.76016803632478	NA	0.0516894100923924
chr1	93079334	93079483	150	+	utr5	MTF2	0.583383744838275	0.999888348827076	0.456580193768734	1	0.488582196805815	0.992609501910499	-0.0373653184044555	-0.233852520094309	0.029653672249061	0.10394818426132	0.196487201689854
chr1	93136698	93137145	448	+	utr3	MTF2	0.380380992199668	0.999888348827076	0.353232340300174	1	0.38227083337678	0.992609501910499	-0.118237984122737	-0.233852520094309	0.029653672249061	0.10394818426132	0.115614535971572
chr1	93180318	93183393	3076	+	utr5	CCDC18	0.279201275672514	0.999888348827076	0.225312953479113	1	0.313055412656803	0.992609501910499	0.212480733738502	-0.0533788455763926	0.77966228759599	0.894376874709371	0.265859579314894
chr1	93346088	93346788	701	+	utr5	DR1	0.266118627318231	0.999888348827076	0.19092542430256	1	0.262378512232914	0.992609501910499	-0.0883968421659454	-0.0187903907497685	0.831557042591756	0.920369402351055	-0.0696064514161769
chr1	93448181	93499493	51313	+	utr5	FNBP1L	0.351258883883484	0.999888348827076	0.228263257484629	1	0.286073374836176	0.992609501910499	0.355838181151327	-0.0878807166661457	0.486340307583281	0.694881234940327	0.443718897817473
chr1	93549293	93551063	1771	+	exon	FNBP1L	0.719193209134422	0.999888348827076	0.613432887848199	1	0.636516891651219	0.992609501910499	-0.115423537956133	-0.0878807166661457	0.486340307583281	0.694881234940327	-0.0275428212899876
chr1	93553162	93553262	101	+	utr3	FNBP1L	0.970625538920184	0.999888348827076	0.916646854691692	1	0.937522981292882	0.992609501910499	0.00507102482583303	-0.0878807166661457	0.486340307583281	0.694881234940327	0.0929517414919788
chr1	93848007	93848106	100	+	exon	RP4-561L24.3	0.356089707919662	0.999888348827076	0.175091845878754	1	0.295404717153862	0.992609501910499	-0.96936302626511	0.373089373151816	0.594501917854631	NA	-1.34245239941693
chr1	95234205	95234304	100	+	utr5	RWDD3	0.42747529911308	0.999888348827076	0.263599978744182	1	0.340501665726861	0.992609501910499	-0.481862117398729	0.0173846960750344	0.973006607709544	0.989606175980269	-0.499246813473764
chr1	95244347	95244646	300	+	utr3	TMEM56-RWDD3	0.98674561667627	0.999888348827076	0.978912426285778	1	0.968355703269877	0.992609501910499	-0.0159440002184456	0.859915028871904	0.796194034126582	NA	-0.87585902909035
chr1	99850184	99850284	101	+	utr5	AGL	0.949404119910454	0.999888348827076	0.890651039805649	1	0.924225870650277	0.992609501910499	0.439673623604365	0.527097621651378	0.0981614549595866	0.248923115901429	-0.0874239980470125
chr1	99970039	99970139	101	+	utr5	SLC35A3	0.161131586063843	0.999888348827076	0.071439068211561	1	0.102870451642771	0.992609501910499	-0.219455680528907	0.22777644060466	0.212179007285419	0.41988621863241	-0.447232121133568
chr1	100038147	100038247	101	+	utr5	MFSD14A	0.357387527270309	0.999888348827076	0.243986638265297	1	0.307510515542209	0.992609501910499	-0.306222859144447	-0.27295311767787	0.00411936669430729	0.021488573771262	-0.0332697414665774
chr1	100082180	100082380	201	+	utr3	MFSD14A	0.584965968002557	0.999888348827076	0.470891616177519	1	0.50120806086283	0.992609501910499	-0.461148901195506	-0.27295311767787	0.00411936669430729	0.021488573771262	-0.188195783517636
chr1	100352506	100352655	150	+	utr5	CDC14A	0.976501307213314	0.999888348827076	0.952990449921511	1	0.94812734689413	0.992609501910499	0.318728004708091	-0.14830844686605	0.561974118042004	0.752856205563503	0.467036451574141
chr1	101025928	101026027	100	+	exon	RP11-421L21.3	0.0509528870900056	0.999888348827076	0.00866481973612805	1	0.0173092279031054	0.992609501910499	0.949678302459555	1.19169287781493	0.0130229952421228	0.0544892686605722	-0.242014575355373
chr1	101236888	101237086	199	+	utr5	S1PR1	0.963959683772699	0.999888348827076	0.988411050612368	1	0.982832256813777	0.992609501910499	-0.21844856515031	0.130831856562673	0.229487978691332	0.44149764446552	-0.349280421712983
chr1	101239092	101239191	100	+	exon	S1PR1	0.567720240884113	0.999888348827076	0.437231265189736	1	0.456943737123013	0.992609501910499	0.0342111247046906	0.130831856562673	0.229487978691332	0.44149764446552	-0.0966207318579826
chr1	101239834	101240478	645	+	utr3	S1PR1	0.842468395116221	0.999888348827076	0.892437356470785	1	0.909694632704267	0.992609501910499	0.20047752292576	0.130831856562673	0.229487978691332	0.44149764446552	0.0696456663630871
chr1	101240924	101241072	149	+	utr3	S1PR1	0.160207661204702	0.999888348827076	0.0625683133307152	1	0.0850095563320784	0.992609501910499	-0.0707350115742845	0.130831856562673	0.229487978691332	0.44149764446552	-0.201566868136958
chr1	103526139	103526238	100	+	exon	RNPC3	0.100358350980069	0.999888348827076	0.0309641010630935	1	0.0349074484054104	0.992609501910499	-0.853577502936049	-0.54480241297181	0.00233116323351294	0.0133636999681173	-0.308775089964238
chr1	107056728	107057518	791	+	exon	PRMT6	0.736799112561778	0.999888348827076	0.635070850132268	1	0.687253457533045	0.992609501910499	0.696117767264777	0.653420036971631	0.00470692593407068	0.0240468279896331	0.0426977302931454
chr1	107057666	107057962	297	+	utr3	PRMT6	0.860533740384248	0.999888348827076	0.794173621881762	1	0.84502510099003	0.992609501910499	0.740838351654556	0.653420036971631	0.00470692593407068	0.0240468279896331	0.087418314682925
chr1	108199975	108200219	245	+	exon	RP11-483I13.5	0.132045485553334	0.999888348827076	0.0469178113545307	1	0.0909148183499492	0.992609501910499	-0.211901396507616	NA	NA	NA	NA
chr1	108200415	108200513	99	+	exon	RP11-483I13.6	0.927228699658949	0.999888348827076	0.917129314284002	1	0.839091464017628	0.992609501910499	0.753208415196	-0.142307051814356	0.972841840196967	NA	0.895515467010356
chr1	108628580	108635303	6724	+	utr3	FAM102B	0.560009821099089	0.999888348827076	0.445329364178485	1	0.498980562728312	0.992609501910499	-0.511984086301808	-0.410093575449831	4.08496011658001e-06	5.3615999518103e-05	-0.101890510851977
chr1	108692522	108692621	100	+	utr5	PRPF38B	0.951342370382635	0.999888348827076	0.887431734142716	1	0.931504470875386	0.992609501910499	-0.43274037777937	-0.46946526769395	1.74364036966488e-07	3.15687016396108e-06	0.0367248899145809
chr1	108699218	108699665	448	+	exon	PRPF38B	0.800765712352048	0.999888348827076	0.849707246451711	1	0.892477486460109	0.992609501910499	-0.43805090910118	-0.46946526769395	1.74364036966488e-07	3.15687016396108e-06	0.0314143585927699
chr1	108699815	108700013	199	+	exon	PRPF38B	0.394368126493219	0.999888348827076	0.345374065599616	1	0.389410165491216	0.992609501910499	-0.451282828307526	-0.46946526769395	1.74364036966488e-07	3.15687016396108e-06	0.0181824393864244
chr1	108877054	108877204	151	+	utr5	GPSM2	0.79150821240116	0.999888348827076	0.704188967185322	1	0.743284422642988	0.992609501910499	-0.303292261617444	-0.112819189371208	0.376291049470211	0.598525801159122	-0.190473072246236
chr1	108929796	108929946	151	+	utr3	GPSM2	0.51543956013363	0.999888348827076	0.448986762213923	1	0.5329956208686	0.992609501910499	0.145410507718317	-0.112819189371208	0.376291049470211	0.598525801159122	0.258229697089525
chr1	109094548	109094697	150	+	utr3	TMEM167B	0.777138963891395	0.999888348827076	0.794429038150843	1	0.839338857989617	0.992609501910499	-0.3563158152436	-0.498775497368903	1.82599755190545e-05	0.000201793479457733	0.142459682125304
chr1	109213968	109214117	150	+	utr5	SARS	0.314680863332887	0.999888348827076	0.297416768782895	1	0.367482880669397	0.992609501910499	0.151050817023095	-0.0600754380522654	0.384458048467502	0.605976482915733	0.21112625507536
chr1	109215133	109228409	13277	+	exon	SARS	0.0291348335630473	0.999888348827076	0.0180827349918714	1	0.0430475377673771	0.992609501910499	0.108287678991231	-0.0600754380522654	0.384458048467502	0.605976482915733	0.168363117043497
chr1	109237771	109238069	299	+	utr3	SARS	0.854536743662064	0.999888348827076	0.755427651392043	1	0.80139218453858	0.992609501910499	0.0574458902696034	-0.0600754380522654	0.384458048467502	0.605976482915733	0.117521328321869
chr1	109250219	109250369	151	+	exon	CELSR2	0.812351054568559	0.999888348827076	0.768120412663166	1	0.821670004397689	0.992609501910499	-0.630970378602689	-0.211004938007438	0.0605543567404528	0.175227963235125	-0.419965440595251
chr1	109250519	109251019	501	+	exon	CELSR2	0.709809431701339	0.999888348827076	0.692759267255681	1	0.746085761941209	0.992609501910499	0.109588099959804	-0.211004938007438	0.0605543567404528	0.175227963235125	0.320593037967242
chr1	109251219	109251569	351	+	exon	CELSR2	0.191472469890755	0.999888348827076	0.0989438597428496	1	0.160484346555429	0.992609501910499	-0.0862343175911323	-0.211004938007438	0.0605543567404528	0.175227963235125	0.124770620416306
chr1	109251719	109251969	251	+	exon	CELSR2	0.113403208853361	0.999888348827076	0.0518821219254319	1	0.0676572340140181	0.992609501910499	0.338905666738954	-0.211004938007438	0.0605543567404528	0.175227963235125	0.549910604746392
chr1	109252069	109252869	801	+	exon	CELSR2	0.172806357693082	0.999888348827076	0.101252073675694	1	0.14134925493041	0.992609501910499	0.00868290414542913	-0.211004938007438	0.0605543567404528	0.175227963235125	0.219687842152867
chr1	109252969	109253118	150	+	exon	CELSR2	0.967840205909518	0.999888348827076	0.927931721769481	1	0.956550480022862	0.992609501910499	-0.348991492968801	-0.211004938007438	0.0605543567404528	0.175227963235125	-0.137986554961363
chr1	109253218	109253368	151	+	exon	CELSR2	0.928582251721491	0.999888348827076	0.935777975618263	1	0.955600395091223	0.992609501910499	0.0588701402379463	-0.211004938007438	0.0605543567404528	0.175227963235125	0.269875078245384
chr1	109272962	109273250	289	+	exon	CELSR2	0.924724591483276	0.999888348827076	0.951598927867146	1	0.973727962770753	0.992609501910499	-0.116957640194699	-0.211004938007438	0.0605543567404528	0.175227963235125	0.0940472978127388
chr1	109274200	109274800	601	+	utr3	CELSR2	0.932739476713372	0.999888348827076	0.873592279182201	1	0.916700045256695	0.992609501910499	-0.111099581537102	-0.211004938007438	0.0605543567404528	0.175227963235125	0.0999053564703355
chr1	109487554	109487754	201	+	utr3	ATXN7L2	0.804189023613961	0.999888348827076	0.716168828286845	1	0.763225796191062	0.992609501910499	-0.037755828735168	-0.176883372381825	0.278430643674227	0.496377270344978	0.139127543646657
chr1	109489510	109489609	100	+	exon	ATXN7L2	0.612799628041531	0.999888348827076	0.472252418093621	1	0.493674571004909	0.992609501910499	-0.745313309145858	-0.176883372381825	0.278430643674227	0.496377270344978	-0.568429936764034
chr1	109491277	109491576	300	+	utr3	ATXN7L2	0.53302489240708	0.999888348827076	0.415411639298316	1	0.460481648424333	0.992609501910499	0.0705220182923527	-0.176883372381825	0.278430643674227	0.496377270344978	0.247405390674177
chr1	109495850	109496149	300	+	utr3	CYB561D1	0.70976503099755	0.999888348827076	0.601006297825263	1	0.633444065232138	0.992609501910499	-0.621614115660016	-0.407284523290945	0.0125499685987109	0.0528866706272742	-0.214329592369071
chr1	109548611	109548711	101	+	utr5	GNAI3	0.654525647997177	0.999888348827076	0.64159767157026	1	0.702156869937971	0.992609501910499	0.226056361782201	0.0254945409351929	0.797229609934126	0.903168675258207	0.200561820847008
chr1	109592347	109592597	251	+	utr3	GNAI3	0.405705874738961	0.999888348827076	0.354319269501368	1	0.404275794495258	0.992609501910499	0.131131455540933	0.0254945409351929	0.797229609934126	0.903168675258207	0.10563691460574
chr1	109628148	109628297	150	+	exon	AMPD2	0.328996630378306	0.999888348827076	0.272992921374776	1	0.298326597592694	0.992609501910499	-0.0321869158082764	-0.383030271928902	8.75117872958399e-07	1.34629715709928e-05	0.350843356120626
chr1	109631005	109631155	151	+	utr3	AMPD2	0.37467961688788	0.999888348827076	0.350007813887327	1	0.349825044354353	0.992609501910499	-0.119149696127075	-0.383030271928902	8.75117872958399e-07	1.34629715709928e-05	0.263880575801828
chr1	109665139	109665239	101	+	utr3	GSTM4	0.636254284096325	0.999888348827076	0.572190167399194	1	0.654989438522123	0.992609501910499	0.102822772176336	-0.00980495412893646	0.934839303634224	0.970484023497164	0.112627726305272
chr1	109923294	109923443	150	+	exon	CSF1	0.409835166413529	0.999888348827076	0.270812794122968	1	0.372841411417427	0.992609501910499	0.296054520894042	0.446359601896331	0.0326558207746223	0.11154264923394	-0.150305081002288
chr1	109923543	109923642	100	+	exon	CSF1	0.743664818860327	0.999888348827076	0.671754915755095	1	0.815470583764045	0.992609501910499	0.657103660011099	0.446359601896331	0.0326558207746223	0.11154264923394	0.210744058114769
chr1	109923742	109923841	100	+	exon	CSF1	0.367470887459562	0.999888348827076	0.265763855467572	1	0.329779881101647	0.992609501910499	0.790617117480598	0.446359601896331	0.0326558207746223	0.11154264923394	0.344257515584267
chr1	109928905	109929998	1094	+	utr3	CSF1	0.363720758693709	0.999888348827076	0.247094890036663	1	0.321552129692499	0.992609501910499	0.470198649684316	0.446359601896331	0.0326558207746223	0.11154264923394	0.0238390477879854
chr1	110034651	110034800	150	+	exon	STRIP1	0.360703450969453	0.999888348827076	0.278296243443972	1	0.197249892579462	0.992609501910499	-0.645112543261652	-0.214487722969137	0.0343976162212841	0.11618048743557	-0.430624820292515
chr1	110043203	110043819	617	+	utr3	STRIP1	0.953526391177807	0.999888348827076	0.889616811356609	1	0.927156645574532	0.992609501910499	-0.128543780009216	-0.214487722969137	0.0343976162212841	0.11618048743557	0.0859439429599209
chr1	110051844	110054019	2176	+	utr3	STRIP1	0.764503028512214	0.999888348827076	0.667602606420302	1	0.732646423224156	0.992609501910499	-0.292110280301583	-0.214487722969137	0.0343976162212841	0.11618048743557	-0.0776225573324463
chr1	110211593	110211793	201	+	exon	KCNC4	0.342697415053071	0.999888348827076	0.194011080651446	1	0.247548971625749	0.992609501910499	-0.515439247091432	0.228789775656435	0.131470416569388	0.305977730186703	-0.744229022747866
chr1	110211893	110212043	151	+	exon	KCNC4	0.76914967004399	0.999888348827076	0.6899452841853	1	0.758597105501433	0.992609501910499	-0.0909440667229925	0.228789775656435	0.131470416569388	0.305977730186703	-0.319733842379427
chr1	110223179	110223279	101	+	exon	KCNC4	0.75812235710938	0.999888348827076	0.669750702229358	1	0.761859589745689	0.992609501910499	0.378565734792752	0.228789775656435	0.131470416569388	0.305977730186703	0.149775959136317
chr1	110223529	110223929	401	+	exon	KCNC4	0.600319802307712	0.999888348827076	0.47371490928106	1	0.549810639442407	0.992609501910499	0.100835459784855	0.228789775656435	0.131470416569388	0.305977730186703	-0.12795431587158
chr1	110226028	110226128	101	+	exon	KCNC4	0.716245443699568	0.999888348827076	0.614485492887551	1	0.673896443273348	0.992609501910499	0.310806032529763	0.228789775656435	0.131470416569388	0.305977730186703	0.0820162568733284
chr1	110232951	110233051	101	+	utr3	KCNC4	0.579796421709779	0.999888348827076	0.430809513253382	1	0.433991496948785	0.992609501910499	0.601109289468599	0.228789775656435	0.131470416569388	0.305977730186703	0.372319513812164
chr1	110243447	110243647	201	+	utr3	KCNC4	0.284028785919213	0.999888348827076	0.16071489793162	1	0.25893444166611	0.992609501910499	-0.457049082584587	0.228789775656435	0.131470416569388	0.305977730186703	-0.685838858241021
chr1	110339499	110339748	250	+	utr5	RBM15	0.372840696049092	0.999888348827076	0.270141003258014	1	0.319545552085734	0.992609501910499	-0.695436643949417	-0.585432518616114	9.01368682590839e-14	4.92856811786115e-12	-0.110004125333304
chr1	110339847	110340642	796	+	exon	RBM15	0.16090179115042	0.999888348827076	0.0999465935872811	1	0.111953391369596	0.992609501910499	-0.66360818187693	-0.585432518616114	9.01368682590839e-14	4.92856811786115e-12	-0.0781756632608159
chr1	110340841	110342231	1391	+	exon	RBM15	0.51427859547327	0.999888348827076	0.426164887524544	1	0.466677466470003	0.992609501910499	-0.640917536854982	-0.585432518616114	9.01368682590839e-14	4.92856811786115e-12	-0.0554850182388681
chr1	110347265	110347664	400	+	exon	LAMTOR5-AS1	0.883726538515068	0.999888348827076	0.82515250089553	1	0.888360819885034	0.992609501910499	-0.380719398622826	-0.144580110796264	0.666166743462409	0.827225677006557	-0.236139287826563
chr1	110407560	110407709	150	+	exon	LAMTOR5-AS1	0.0968290580975009	0.999888348827076	0.0515256860368302	1	0.0863011823536646	0.992609501910499	-0.149950429380493	-0.144580110796264	0.666166743462409	0.827225677006557	-0.00537031858422923
chr1	110899433	110899680	248	+	utr3	CD53	0.833765415893285	0.999888348827076	0.737480322171015	1	0.772123198692874	0.992609501910499	-0.198342054532699	-0.13017063692986	0.156784055837908	0.345183525264087	-0.0681714176028389
chr1	111449113	111449212	100	+	utr5	ATP5F1	0.226480752510582	0.999888348827076	0.125518239926233	1	0.154206086046987	0.992609501910499	0.876536574043983	0.139485395700441	0.212716586271172	0.42061779537373	0.737051178343542
chr1	111765977	111766723	747	+	exon	DDX20	0.272322009491589	0.999888348827076	0.166751514144626	1	0.233905887654853	0.992609501910499	0.0590981367377636	0.158286916811664	0.258201769492091	0.473906610156355	-0.0991887800739006
chr1	112455955	112456750	796	+	exon	CTTNBP2NL	0.956491058296456	0.999888348827076	0.899087045127932	1	0.938668649882041	0.992609501910499	-0.175272182332337	-0.177528644108196	0.388501050065545	0.609733924685003	0.00225646177585861
chr1	112457048	112457396	349	+	exon	CTTNBP2NL	0.114107059499924	0.999888348827076	0.052239491040821	1	0.0969611059235827	0.992609501910499	0.192383543514159	-0.177528644108196	0.388501050065545	0.609733924685003	0.369912187622355
chr1	112619223	112619372	150	+	utr5	CAPZA1	0.446315516566054	0.999888348827076	0.276052585081934	1	0.367715383613847	0.992609501910499	-0.0693972144667971	0.0795063258751004	0.341019735840666	0.563240393092234	-0.148903540341898
chr1	112619869	112647255	27387	+	exon	CAPZA1	0.849139125652347	0.999888348827076	0.868348548380426	1	0.890396113789645	0.992609501910499	0.258623381906962	0.0795063258751004	0.341019735840666	0.563240393092234	0.179117056031862
chr1	112674813	112674962	150	+	utr5	MOV10	0.214719998499145	0.999888348827076	0.146702726247892	1	0.180095136778485	0.992609501910499	0.0703126099426912	-0.353296958114571	6.71050545771932e-05	0.000639352916772908	0.423609568057262
chr1	112956465	112956814	350	+	exon	SLC16A1-AS1	0.059066958713392	0.999888348827076	0.0166360302507518	1	0.0283091834450392	0.992609501910499	-0.024866675731995	0.274644357304422	0.367221676986841	0.589242561246417	-0.299511033036417
chr1	112956914	112957214	301	+	exon	SLC16A1-AS1	0.881042985393341	0.999888348827076	0.884562268350308	1	0.9504826573792	0.992609501910499	0.131292060085548	0.274644357304422	0.367221676986841	0.589242561246417	-0.143352297218874
chr1	113119489	113124139	4651	+	utr3	LRIG2	0.646427746345034	0.999888348827076	0.53920253148729	1	0.605328994312685	0.992609501910499	-0.502493955872264	-0.308367627477081	0.0294507434833557	0.103439391989442	-0.194126328395183
chr1	113124488	113124588	101	+	utr3	LRIG2	0.687923526328325	0.999888348827076	0.584580667587785	1	0.632749145363004	0.992609501910499	-0.338846137622492	-0.308367627477081	0.0294507434833557	0.103439391989442	-0.0304785101454105
chr1	113390749	113390899	151	+	utr5	MAGI3	0.667272564988522	0.999888348827076	0.549253750656231	1	0.594518507036296	0.992609501910499	0.0407010719744271	0.264558114120038	0.0892056418808134	0.232714085879915	-0.223857042145611
chr1	113642041	113642340	300	+	exon	MAGI3	0.602110812695311	0.999888348827076	0.474021066390005	1	0.563840895078012	0.992609501910499	0.23438837853199	0.264558114120038	0.0892056418808134	0.232714085879915	-0.0301697355880474
chr1	113683180	113683280	101	+	utr3	MAGI3	0.589335460703795	0.999888348827076	0.488040619325238	1	0.586655590860555	0.992609501910499	0.374111247268501	0.264558114120038	0.0892056418808134	0.232714085879915	0.109553133148463
chr1	113683828	113683928	101	+	utr3	MAGI3	0.999213526996947	0.999888348827076	0.97138097298017	1	0.946968514936636	0.992609501910499	0.220121000930606	0.264558114120038	0.0892056418808134	0.232714085879915	-0.0444371131894312
chr1	113900197	113900346	150	+	exon	AP4B1-AS1	0.792176727149624	0.999888348827076	0.686149056288222	1	0.718212842263251	0.992609501910499	-0.237584182389663	-0.934521072381802	0.210147986436977	NA	0.696936889992139
chr1	113911493	113911992	500	+	exon	DCLRE1B	0.347689095930978	0.999888348827076	0.230230777163648	1	0.316416557773308	0.992609501910499	0.223311028891548	0.276314167549103	0.105748787722136	0.262779657754496	-0.0530031386575552
chr1	113912092	113912291	200	+	utr3	DCLRE1B	0.59604463692314	0.999888348827076	0.520970299317248	1	0.577160896619069	0.992609501910499	0.316843267418161	0.276314167549103	0.105748787722136	0.262779657754496	0.0405290998690575
chr1	113940390	113940589	200	+	exon	HIPK1	0.70726524065516	0.999888348827076	0.600739650166671	1	0.645332535646327	0.992609501910499	-0.519708286885321	-0.572455344165298	4.96093447116076e-18	4.72329530243733e-16	0.0527470572799772
chr1	113940689	113941188	500	+	exon	HIPK1	0.687226069000458	0.999888348827076	0.719631970145778	1	0.762215351760985	0.992609501910499	-0.542309086585546	-0.572455344165298	4.96093447116076e-18	4.72329530243733e-16	0.0301462575797514
chr1	115659669	115663855	4187	+	exon	VANGL1	0.00169826996716038	0.999888348827076	0.000242046058407622	1	0.00124194468355849	0.358635410929121	0.486869434031748	0.273455287816673	0.00863572485273909	0.039339015850018	0.213414146215075
chr1	115685315	115691304	5990	+	exon	VANGL1	0.0686189422032546	0.999888348827076	0.0349975667155002	1	0.0589104120069432	0.992609501910499	0.650085600184161	0.273455287816673	0.00863572485273909	0.039339015850018	0.376630312367488
chr1	115691503	115691702	200	+	utr3	VANGL1	0.96327870770296	0.999888348827076	0.988423613075183	1	0.974123861333148	0.992609501910499	0.442395066578497	0.273455287816673	0.00863572485273909	0.039339015850018	0.168939778761824
chr1	117075036	117076204	1169	+	exon	TTF2	0.232362385081877	0.999888348827076	0.191030496951618	1	0.265155916878184	0.992609501910499	0.359457486044239	0.19029346948436	0.103001563772898	0.258072559949945	0.169164016559879
chr1	117367449	117367698	250	+	utr5	MAN1A2	0.0637307508658033	0.999888348827076	0.0209413841772903	1	0.0513598120607431	0.992609501910499	-0.247901275875653	-0.072957809132331	0.487471369397691	0.695812265353058	-0.174943466743322
chr1	117367848	117368047	200	+	utr5	MAN1A2	0.966990510727092	0.999888348827076	0.994388448293389	1	0.978734907934541	0.992609501910499	-0.188165199524867	-0.072957809132331	0.487471369397691	0.695812265353058	-0.115207390392536
chr1	117623019	117623911	893	+	exon	FAM46C	0.389076423167922	0.999888348827076	0.408942319272432	1	0.462401733128614	0.992609501910499	-0.101004203738802	-0.264976905903604	0.00222176834907844	0.0128641442939323	0.163972702164802
chr1	117952608	117954034	1427	+	exon	WDR3	0.757536090826561	0.999888348827076	0.726099239980959	1	0.769359630223252	0.992609501910499	0.46090287374951	0.262662813745234	0.0724107063194313	0.199893810490767	0.198240060004277
chr1	119711905	119712104	200	+	utr5	PHGDH	0.258057695074104	0.999888348827076	0.210889252988036	1	0.273867102060737	0.992609501910499	0.537499655178192	0.145537856531226	0.0512139065154682	0.155503420429995	0.391961798646967
chr1	119721212	119721311	100	+	exon	PHGDH	0.488388885637434	0.999888348827076	0.440269937736747	1	0.516144763705306	0.992609501910499	0.247673549489736	0.145537856531226	0.0512139065154682	0.155503420429995	0.10213569295851
chr1	119724466	119727094	2629	+	exon	PHGDH	0.0483301605700805	0.999888348827076	0.0261682918620756	1	0.054796133381821	0.992609501910499	0.426451538643078	0.145537856531226	0.0512139065154682	0.155503420429995	0.280913682111853
chr1	120465290	120466195	906	+	exon	NBPF8	0.829860604925278	0.999888348827076	0.75960613129362	1	0.806463718511026	0.992609501910499	0.0746313093653438	0.171134781239155	0.487637859193233	0.695812265353058	-0.0965034718738116
chr1	121519361	121538373	19013	+	exon	EMBP1	0.542650276970531	0.999888348827076	0.389742087878542	1	0.470839009834727	0.992609501910499	-0.0216112608254466	0.0975233332254414	0.816890601956997	0.913433438374221	-0.119134594050888
chr1	145824138	145824337	200	+	utr5	POLR3C	0.958423783301053	0.999888348827076	0.913899063799647	1	0.941636748006131	0.992609501910499	0.856675394820051	0.792488354363295	3.96564320496315e-07	6.68136213518326e-06	0.0641870404567566
chr1	145959088	145974949	15862	+	utr5	POLR3GL	0.568653763611637	0.999888348827076	0.539918117374159	1	0.60953355329528	0.992609501910499	0.33762631763293	0.36497982977877	0.071219530230133	0.197767469729403	-0.0273535121458401
chr1	145977949	145978099	151	+	exon	POLR3GL	0.105513867976778	0.999888348827076	0.038103853190864	1	0.062822689855719	0.992609501910499	0.00226507556984223	0.36497982977877	0.071219530230133	0.197767469729403	-0.362714754208928
chr1	145978349	145978498	150	+	utr3	POLR3GL	0.602438479727115	0.999888348827076	0.473580261546201	1	0.538264665095458	0.992609501910499	0.159337425576005	0.36497982977877	0.071219530230133	0.197767469729403	-0.205642404202765
chr1	145978648	145978748	101	+	utr3	POLR3GL	0.451725866996189	0.999888348827076	0.306924988435426	1	0.363444850504221	0.992609501910499	-0.0242632383071637	0.36497982977877	0.071219530230133	0.197767469729403	-0.389243068085934
chr1	146994359	146994509	151	+	utr3	NBPF12	0.198849257296432	0.999888348827076	0.0842587118860617	1	0.132711362023452	0.992609501910499	-1.15722157052643	-0.256946607476871	0.244242840798675	0.457661199762449	-0.900274963049558
chr1	147285328	147286337	1010	+	utr3	CHD1L	0.544867155261413	0.999888348827076	0.520745586673356	1	0.580448469830728	0.992609501910499	0.41209007338171	0.208511746987345	0.0355459317470087	0.118820982257678	0.203578326394365
chr1	147618916	147619115	200	+	exon	BCL9	0.619868504256476	0.999888348827076	0.564165210899223	1	0.605523366826969	0.992609501910499	-0.168964230674235	-0.0163896609272828	0.888071712724987	0.947429585390276	-0.152574569746952
chr1	147619215	147619712	498	+	exon	BCL9	0.550714245471356	0.999888348827076	0.420954454012195	1	0.51510391948562	0.992609501910499	-0.146112775468816	-0.0163896609272828	0.888071712724987	0.947429585390276	-0.129723114541533
chr1	147620011	147620309	299	+	exon	BCL9	0.670473487095788	0.999888348827076	0.539242908569262	1	0.609031628993779	0.992609501910499	-0.206755317174849	-0.0163896609272828	0.888071712724987	0.947429585390276	-0.190365656247566
chr1	147620409	147620608	200	+	exon	BCL9	0.430644421354805	0.999888348827076	0.2954372933025	1	0.341817730006967	0.992609501910499	-0.0796649133301707	-0.0163896609272828	0.888071712724987	0.947429585390276	-0.0632752524028879
chr1	147624425	147624673	249	+	exon	BCL9	0.957982489943794	0.999888348827076	0.906497400767943	1	0.944010332262109	0.992609501910499	0.229705146532053	-0.0163896609272828	0.888071712724987	0.947429585390276	0.246094807459336
chr1	147624773	147625022	250	+	utr3	BCL9	0.403539903705233	0.999888348827076	0.332191604467002	1	0.335125706461288	0.992609501910499	0.591477749552565	-0.0163896609272828	0.888071712724987	0.947429585390276	0.607867410479848
chr1	148459439	148459535	97	+	exon	AC245100.1	0.654922797410969	0.999888348827076	0.551517543225724	1	0.630782400121473	0.992609501910499	0.447036062022885	0.174517081658236	0.72316294790574	0.861923959326484	0.272518980364649
chr1	148952082	148952182	101	+	utr5	PDE4DIP	0.607085650499934	0.999888348827076	0.440860489559018	1	0.564413791341504	0.992609501910499	-0.0138257763888314	-0.152345418243069	0.433032895921501	0.649668636691045	0.138519641854238
chr1	148952981	148953131	151	+	exon	PDE4DIP	0.485205114218968	0.999888348827076	0.377150882322487	1	0.468178746969762	0.992609501910499	0.00367400090954232	-0.152345418243069	0.433032895921501	0.649668636691045	0.156019419152612
chr1	148981273	148981523	251	+	utr3	PDE4DIP	0.0925458608920363	0.999888348827076	0.0355096153415609	1	0.068091291988807	0.992609501910499	0.199192265219536	-0.152345418243069	0.433032895921501	0.649668636691045	0.351537683462605
chr1	149390673	149390823	151	+	utr5	NBPF19	0.573396098969628	0.999888348827076	0.465320197355572	1	0.57700069034899	0.992609501910499	-0.226540708905046	-0.632617143819588	0.018613276149154	0.0721815462542133	0.406076434914542
chr1	149899615	149899713	99	+	utr5	BOLA1	0.352587927093524	0.999888348827076	0.271175974104836	1	0.38194178152102	0.992609501910499	0.243173562417917	0.484480538278758	0.000224182118368768	0.00181127042996481	-0.241306975860841
chr1	149900214	149900506	293	+	utr3	BOLA1	0.0879678179746867	0.999888348827076	0.0450790006725973	1	0.0673688366983567	0.992609501910499	0.370594556330428	0.484480538278758	0.000224182118368768	0.00181127042996481	-0.11388598194833
chr1	150067392	150067541	150	+	utr5	VPS45	0.746711802327311	0.999888348827076	0.639520854965703	1	0.728794026570034	0.992609501910499	-0.413091366608676	0.000486577107672017	0.997273956382411	0.998478523664934	-0.413577943716348
chr1	150144731	150144830	100	+	utr3	VPS45	0.995207500437689	0.999888348827076	0.982240299622164	1	0.97090789884462	0.992609501910499	0.287578616385509	0.000486577107672017	0.997273956382411	0.998478523664934	0.287092039277837
chr1	150150022	150150122	101	+	utr5	PLEKHO1	0.400357431316448	0.999888348827076	0.329227045226742	1	0.375661507941244	0.992609501910499	0.208041630987141	0.27991357575979	0.00135679167073509	0.00843118146830594	-0.0718719447726485
chr1	150158865	150159561	697	+	utr3	PLEKHO1	0.609343761538426	0.999888348827076	0.673780448423155	1	0.700175392020243	0.992609501910499	0.428873042553183	0.27991357575979	0.00135679167073509	0.00843118146830594	0.148959466793393
chr1	150268586	150268682	97	+	utr5	C1orf54	0.358124476624758	0.999888348827076	0.230392475284223	1	0.224430079342229	0.992609501910499	0.495360429443345	-0.600053398064173	0.240728306698926	0.453572639870727	1.09541382750752
chr1	150293940	150294089	150	+	utr5	MRPS21	0.342701843916431	0.999888348827076	0.305597810592466	1	0.377023014316203	0.992609501910499	0.152673226453014	0.0258144313820975	0.830128694669422	0.919625889172024	0.126858795070916
chr1	150325027	150325839	813	+	exon	PRPF3	0.684791892106187	0.999888348827076	0.6464701953766	1	0.676781800657476	0.992609501910499	0.105819727436723	-0.164723279036677	0.143806957681602	0.325237828710136	0.2705430064734
chr1	150328332	150328432	101	+	exon	PRPF3	0.199881099310781	0.999888348827076	0.113883898282665	1	0.143903559031976	0.992609501910499	0.297602275003657	-0.164723279036677	0.143806957681602	0.325237828710136	0.462325554040334
chr1	150333108	150334992	1885	+	exon	PRPF3	0.638741133876313	0.999888348827076	0.608645931471994	1	0.66381417148954	0.992609501910499	0.0525716205858082	-0.164723279036677	0.143806957681602	0.325237828710136	0.217294899622485
chr1	150335141	150338258	3118	+	exon	PRPF3	0.941743976341611	0.999888348827076	0.978402109087786	1	0.982008819572322	0.992609501910499	-0.0931882084787171	-0.164723279036677	0.143806957681602	0.325237828710136	0.0715350705579599
chr1	150349183	150352996	3814	+	utr3	PRPF3	0.270043113070947	0.999888348827076	0.19384840618064	1	0.235819971245678	0.992609501910499	0.0261536208632604	-0.164723279036677	0.143806957681602	0.325237828710136	0.190876899899937
chr1	150471074	150471224	151	+	exon	RPRD2	0.815021419549606	0.999888348827076	0.794140828439345	1	0.825522141156653	0.992609501910499	-0.211521895081312	-0.130444291216286	0.197200976235218	0.401089227882057	-0.0810776038650259
chr1	150471474	150471923	450	+	exon	RPRD2	0.174859927811841	0.999888348827076	0.0771737094448681	1	0.113031383921258	0.992609501910499	-0.258067235731648	-0.130444291216286	0.197200976235218	0.401089227882057	-0.127622944515362
chr1	150472073	150472422	350	+	exon	RPRD2	0.18836890564378	0.999888348827076	0.117275582471998	1	0.175431747050006	0.992609501910499	0.164704913829244	-0.130444291216286	0.197200976235218	0.401089227882057	0.295149205045531
chr1	150472871	150473171	301	+	exon	RPRD2	0.560168177041969	0.999888348827076	0.437462995543432	1	0.516768431582312	0.992609501910499	-0.0316804096688214	-0.130444291216286	0.197200976235218	0.401089227882057	0.098763881547465
chr1	150507013	150507261	249	+	utr3	TARS2	0.273581326140748	0.999888348827076	0.204443895695412	1	0.196945296434345	0.992609501910499	0.352049342515536	0.0385411001653778	0.788252997313056	0.89913409504166	0.313508242350158
chr1	150511656	150511804	149	+	exon	ECM1	0.870398343281383	0.999888348827076	0.858214502568554	1	0.889019384443069	0.992609501910499	-0.0762787192587903	-0.24662990056033	0.138784278478225	0.317144671279125	0.17035118130154
chr1	150945012	150945112	101	+	utr3	SETDB1	0.000915704362340854	0.999888348827076	1.37109189066484e-05	0.360199550596559	5.30207609790483e-05	0.0580533148753097	-0.969698427710826	-0.307645779615909	0.00865895339999611	0.0394154632366924	-0.662052648094917
chr1	150950754	150950854	101	+	exon	SETDB1	0.582937461583852	0.999888348827076	0.493314708677702	1	0.57771733824172	0.992609501910499	-0.222743544337539	-0.307645779615909	0.00865895339999611	0.0394154632366924	0.08490223527837
chr1	150960589	150960938	350	+	exon	SETDB1	0.81204764210218	0.999888348827076	0.723632353401161	1	0.774952232811163	0.992609501910499	-0.120015296789242	-0.307645779615909	0.00865895339999611	0.0394154632366924	0.187630482826667
chr1	150961038	150961188	151	+	exon	SETDB1	0.821061896417364	0.999888348827076	0.773837759665783	1	0.753904279479217	0.992609501910499	-0.726805229893169	-0.307645779615909	0.00865895339999611	0.0394154632366924	-0.41915945027726
chr1	151024705	151025523	819	+	utr5	PRUNE1	0.4667707165319	0.999888348827076	0.383507928456734	1	0.429113038670735	0.992609501910499	0.465072798173474	0.153506467821931	0.173721014416706	0.370664725165875	0.311566330351542
chr1	151033935	151034380	446	+	utr3	PRUNE1	0.900794255004704	0.999888348827076	0.949652570834066	1	0.983859722581158	0.992609501910499	0.138326972240993	0.153506467821931	0.173721014416706	0.370664725165875	-0.0151794955809381
chr1	151059348	151059547	200	+	utr5	MLLT11	0.29500816731974	0.999888348827076	0.173695445238169	1	0.193831352501606	0.992609501910499	-0.100145982110821	-0.17676080973331	0.370270364251318	0.592597979226718	0.0766148276224883
chr1	151059745	151059845	101	+	utr5	MLLT11	0.694797287524546	0.999888348827076	0.595106615568395	1	0.690277331041542	0.992609501910499	-0.327398826690703	-0.17676080973331	0.370270364251318	0.592597979226718	-0.150638016957393
chr1	151060391	151067553	7163	+	utr3	MLLT11	0.885361818900759	0.999888348827076	0.80156207986181	1	0.842766980176016	0.992609501910499	0.182540660071089	-0.17676080973331	0.370270364251318	0.592597979226718	0.359301469804398
chr1	151088231	151088503	273	+	exon	GABPB2	0.62113284767497	0.999888348827076	0.505927832089351	1	0.575745695217758	0.992609501910499	1.15339859782009	0.580096171802742	0.0033493673416657	0.0180958874431661	0.573302426017344
chr1	151117462	151118252	791	+	exon	GABPB2	0.301473503841171	0.999888348827076	0.203191107717391	1	0.259139459349556	0.992609501910499	0.891847870884009	0.580096171802742	0.0033493673416657	0.0180958874431661	0.311751699081267
chr1	151166111	151166527	417	+	utr5	SCNM1	0.417936738478685	0.999888348827076	0.363082428512326	1	0.448424745174967	0.992609501910499	0.2799102044955	0.157240686569325	0.213300534977997	0.421248445565046	0.122669517926175
chr1	151166824	151166972	149	+	exon	SCNM1	0.179352809246951	0.999888348827076	0.107788221409854	1	0.155219717293438	0.992609501910499	0.470135759036302	0.157240686569325	0.213300534977997	0.421248445565046	0.312895072466977
chr1	151198828	151199027	200	+	utr5	PIP5K1A	0.657624879826588	0.999888348827076	0.634618158485332	1	0.654096637438961	0.992609501910499	0.372796512288573	0.100430785795924	0.274619390594867	0.492034115914897	0.272365726492648
chr1	151234198	151234347	150	+	exon	PIP5K1A	0.664389454854204	0.999888348827076	0.551365019666586	1	0.550734826413754	0.992609501910499	-0.150500489521345	0.100430785795924	0.274619390594867	0.492034115914897	-0.250931275317269
chr1	151248098	151248297	200	+	utr3	PIP5K1A	0.845220458248627	0.999888348827076	0.752455583206566	1	0.798473265978076	0.992609501910499	0.0341114695188102	0.100430785795924	0.274619390594867	0.492034115914897	-0.066319316277114
chr1	151267281	151267380	100	+	utr3	PSMD4	0.499727838024911	0.999888348827076	0.390308339742036	1	0.452294436591106	0.992609501910499	0.214841794557502	0.104072698207107	0.253016624961088	0.467481942599427	0.110769096350395
chr1	151286464	151287264	801	+	exon	ZNF687	0.930574695320497	0.999888348827076	0.988713116144713	1	0.990045609739101	0.993052577965343	0.00394719643645676	-0.0886850728225843	0.399919250288143	0.618527841948547	0.0926322692590411
chr1	151287514	151288214	701	+	exon	ZNF687	0.445908810151019	0.999888348827076	0.411757983588288	1	0.479232583725326	0.992609501910499	0.0835079958977427	-0.0886850728225843	0.399919250288143	0.618527841948547	0.172193068720327
chr1	151289710	151289960	251	+	utr3	ZNF687	0.191872447270006	0.999888348827076	0.0821736662628024	1	0.134925809544459	0.992609501910499	-0.585575031268332	-0.0886850728225843	0.399919250288143	0.618527841948547	-0.496889958445748
chr1	151518697	151518896	200	+	exon	CGN	0.105896275782135	0.999888348827076	0.0294498271014773	1	0.0493815794800168	0.992609501910499	-0.826661674242108	-0.510060610008047	0.000648598797758245	0.00450085251349567	-0.316601064234061
chr1	151518996	151519244	249	+	exon	CGN	0.678251171811822	0.999888348827076	0.575884821510679	1	0.659814556306278	0.992609501910499	-0.468727775275229	-0.510060610008047	0.000648598797758245	0.00450085251349567	0.0413328347328176
chr1	151523516	151524743	1228	+	exon	CGN	0.576874286790395	0.999888348827076	0.443431876863664	1	0.505588816830876	0.992609501910499	-0.346355459936161	-0.510060610008047	0.000648598797758245	0.00450085251349567	0.163705150071886
chr1	151529374	151530742	1369	+	exon	CGN	0.780800845819096	0.999888348827076	0.690076055848121	1	0.746721744971197	0.992609501910499	-0.528110110651898	-0.510060610008047	0.000648598797758245	0.00450085251349567	-0.0180495006438514
chr1	151532497	151534098	1602	+	exon	CGN	0.409991089092925	0.999888348827076	0.281854668557399	1	0.312380574131716	0.992609501910499	-0.756470338562449	-0.510060610008047	0.000648598797758245	0.00450085251349567	-0.246409728554402
chr1	151536740	151537498	759	+	utr3	CGN	0.053915178966685	0.999888348827076	0.0128351786873754	1	0.0220773576646855	0.992609501910499	-0.923591050544461	-0.510060610008047	0.000648598797758245	0.00450085251349567	-0.413530440536414
chr1	151540355	151562118	21764	+	utr5	TUFT1	0.203109897376907	0.999888348827076	0.114626226632907	1	0.125178316403479	0.992609501910499	1.46711176912695	0.856970240337852	9.98280770606932e-06	0.000118703866304047	0.610141528789102
chr1	151562574	151562673	100	+	exon	TUFT1	0.393477990186477	0.999888348827076	0.248427191672792	1	0.327169155409249	0.992609501910499	0.39832176341653	0.856970240337852	9.98280770606932e-06	0.000118703866304047	-0.458648476921322
chr1	151574338	151574950	613	+	exon	TUFT1	0.762642137803213	0.999888348827076	0.708294672290555	1	0.752995575075421	0.992609501910499	1.28164951120208	0.856970240337852	9.98280770606932e-06	0.000118703866304047	0.424679270864229
chr1	151581744	151581843	100	+	utr3	TUFT1	0.245371692710981	0.999888348827076	0.106726557722337	1	0.122947563616382	0.992609501910499	0.425000940619679	0.856970240337852	9.98280770606932e-06	0.000118703866304047	-0.431969299718173
chr1	151581992	151582092	101	+	utr3	TUFT1	0.884000830395379	0.999888348827076	0.83052452149877	1	0.88642856174789	0.992609501910499	0.563272785762316	0.856970240337852	9.98280770606932e-06	0.000118703866304047	-0.293697454575536
chr1	151612065	151612314	250	+	utr5	SNX27	0.016256865997271	0.999888348827076	0.00126592542097222	1	0.00336887132186859	0.583694688706595	-1.5163746225947	-0.261450970062429	0.0268791391312674	0.0964828577042463	-1.25492365253227
chr1	151791101	151791439	339	+	exon	RP11-98D18.9	0.710163780147172	0.999888348827076	0.608935172555657	1	0.682019545347963	0.992609501910499	-1.06130245945934	-0.55803964111185	0.25817462929331	0.473906610156355	-0.503262818347488
chr1	153634082	153634181	100	+	utr5	CHTOP	0.627277520718796	0.999888348827076	0.619419285440291	1	0.620794363436007	0.992609501910499	0.272280669082032	0.104607616314373	0.291397276119782	0.512183567566594	0.167673052767659
chr1	153643239	153643339	101	+	utr3	CHTOP	0.864576145248262	0.999888348827076	0.902471468964041	1	0.935090972569332	0.992609501910499	0.426206943949468	0.104607616314373	0.291397276119782	0.512183567566594	0.321599327635095
chr1	153645112	153645410	299	+	utr3	CHTOP	0.825053431311525	0.999888348827076	0.859835996511041	1	0.888002674757893	0.992609501910499	0.134329453990514	0.104607616314373	0.291397276119782	0.512183567566594	0.0297218376761415
chr1	153728417	153728767	351	+	utr5	INTS3	0.476981697528248	0.999888348827076	0.372881064668883	1	0.35534133545597	0.992609501910499	-0.324545585959294	-0.286785523587397	0.033934228443748	0.115043456240445	-0.0377600623718971
chr1	153772947	153773308	362	+	utr3	INTS3	0.343846142294556	0.999888348827076	0.233519131697546	1	0.27928323494589	0.992609501910499	-0.148058287088285	-0.286785523587397	0.033934228443748	0.115043456240445	0.138727236499113
chr1	153973920	153974019	100	+	exon	CREB3L4	0.411498017509649	0.999888348827076	0.243477006105824	1	0.288267738648989	0.992609501910499	-0.0940350287634591	0.174380658464812	0.440098125935043	0.655567393341758	-0.268415687228272
chr1	153977792	153978085	294	+	exon	RP11-422P24.11	0.40657069725695	0.999888348827076	0.282576688603266	1	0.384396996468059	0.992609501910499	0.265655995600312	0.0837404328523182	0.88532721719649	NA	0.181915562747994
chr1	153978427	153978525	99	+	exon	RP11-422P24.11	0.366772436685987	0.999888348827076	0.22338782360934	1	0.387573072445973	0.992609501910499	0.021479636457573	0.0837404328523182	0.88532721719649	NA	-0.0622607963947451
chr1	154228724	154235290	6567	+	exon	UBAP2L	0.448671777811378	0.999888348827076	0.435856154141439	1	0.476959392661456	0.992609501910499	0.0767438703161268	-0.154167983651352	0.0378891466538658	0.124543770742407	0.230911853967479
chr1	154348966	154349414	449	+	utr3	ATP8B2	0.965704671294663	0.999888348827076	0.97269738057993	1	0.976762781723919	0.992609501910499	-0.0093848549782679	-0.235114977583268	0.00862930523602141	0.039339015850018	0.225730122605
chr1	154465579	154465827	249	+	utr3	IL6R	0.143604165406682	0.999888348827076	0.0444986768455622	1	0.101629122498958	0.992609501910499	-0.509359570943926	-0.0574298881508547	0.898098715712264	0.953717651854183	-0.451929682793072
chr1	154961825	154961975	151	+	exon	RP11-307C12.12	0.566429946184569	0.999888348827076	0.466924638891572	1	0.596871387720362	0.992609501910499	0.413776915745663	0.588974608670295	0.625428877196151	NA	-0.175197692924632
chr1	154962124	154962224	101	+	exon	RP11-307C12.12	0.49151716437744	0.999888348827076	0.386993767805247	1	0.473632720329138	0.992609501910499	0.540579622563242	0.588974608670295	0.625428877196151	NA	-0.0483949861070528
chr1	154974703	154974852	150	+	utr5	CKS1B	0.498812446613609	0.999888348827076	0.416043501766541	1	0.475257722992006	0.992609501910499	0.0483481952975327	0.0546994295388851	0.775292064111801	0.891403667943423	-0.00635123424135239
chr1	154983834	154984032	199	+	utr5	FLAD1	0.48487503272344	0.999888348827076	0.437251794711848	1	0.476581461677347	0.992609501910499	0.655753947236309	0.28353232839901	0.0304066487071031	0.105851833839736	0.3722216188373
chr1	154988126	154988374	249	+	utr5	FLAD1	0.512939729705514	0.999888348827076	0.44305901975911	1	0.510435516206259	0.992609501910499	0.536102791846654	0.28353232839901	0.0304066487071031	0.105851833839736	0.252570463447644
chr1	154988473	154988820	348	+	utr5	FLAD1	0.168663245149681	0.999888348827076	0.113964307776287	1	0.143541812324407	0.992609501910499	0.636035553231175	0.28353232839901	0.0304066487071031	0.105851833839736	0.352503224832165
chr1	155002828	155002927	100	+	utr5	ZBTB7B	0.36918086132632	0.999888348827076	0.289970798002603	1	0.367305336578966	0.992609501910499	-0.023227529033977	-0.38304602099468	1.17279165866064e-05	0.000136125817840278	0.359818491960703
chr1	155014656	155016841	2186	+	utr3	ZBTB7B	0.957563863545545	0.999888348827076	0.86541335350496	1	0.881308485616416	0.992609501910499	-0.330037423403237	-0.38304602099468	1.17279165866064e-05	0.000136125817840278	0.0530085975914426
chr1	155050681	155050780	100	+	exon	ADAM15	0.452821046602241	0.999888348827076	0.297001036382098	1	0.339102475232882	0.992609501910499	-0.11171362006281	0.0607336535731094	0.468389756473277	0.680880475590825	-0.172447273635919
chr1	155062526	155062675	150	+	utr3	ADAM15	0.0778059289274187	0.999888348827076	0.0254291194291262	1	0.0486274792843932	0.992609501910499	-0.106237091382218	0.0607336535731094	0.468389756473277	0.680880475590825	-0.166970744955328
chr1	155069068	155069407	340	+	utr3	EFNA4	0.86719824900691	0.999888348827076	0.888046976639741	1	0.926175265502303	0.992609501910499	0.690196055970845	0.477558203765514	0.038398143813672	0.125831744424048	0.212637852205331
chr1	155134409	155134558	150	+	utr3	EFNA1	0.964018453688463	0.999888348827076	0.928244886139218	1	0.968601221919718	0.992609501910499	0.189033367725576	0.285665577224007	0.225854136313608	0.436887195844174	-0.096632209498431
chr1	155138310	155138459	150	+	utr3	SLC50A1	0.413614267221725	0.999888348827076	0.281062990488513	1	0.296391618228138	0.992609501910499	-0.184077343059039	-0.0306936697636735	0.842076171583369	0.92563112192052	-0.153383673295366
chr1	155183875	155184025	151	+	exon	TRIM46	0.408148466780535	0.999888348827076	0.250093313027276	1	0.30633530830489	0.992609501910499	-0.605540826885348	-0.441107187159836	0.00190200952895599	0.0112639668276363	-0.164433639725512
chr1	155184124	155184224	101	+	utr3	TRIM46	0.619041600887654	0.999888348827076	0.489546921155188	1	0.552281599895701	0.992609501910499	-0.583012063939115	-0.441107187159836	0.00190200952895599	0.0112639668276363	-0.141904876779279
chr1	155208898	155209146	249	+	exon	MTX1	0.185953216896313	0.999888348827076	0.0756981013596268	1	0.127323155689892	0.992609501910499	-0.654109113358898	0.202085803282048	0.236219965553318	0.447992036635801	-0.856194916640945
chr1	155209295	155210569	1275	+	exon	MTX1	0.351001596692639	0.999888348827076	0.302321337915574	1	0.364931778419085	0.992609501910499	0.338652074513101	0.202085803282048	0.236219965553318	0.447992036635801	0.136566271231053
chr1	155277583	155277782	200	+	utr5	HCN3	0.0401963211027966	0.999888348827076	0.0100624312338844	1	0.0332308225491669	0.992609501910499	-0.344347496680745	-0.323724206243632	0.0280956007818439	0.0996436899106498	-0.0206232904371126
chr1	155287813	155288111	299	+	exon	HCN3	0.521631220826594	0.999888348827076	0.453787731728824	1	0.477967639635158	0.992609501910499	-0.228749386502892	-0.323724206243632	0.0280956007818439	0.0996436899106498	0.0949748197407403
chr1	155288260	155288557	298	+	utr3	HCN3	0.843913912370082	0.999888348827076	0.769976030327927	1	0.827416038810479	0.992609501910499	-0.277766036508447	-0.323724206243632	0.0280956007818439	0.0996436899106498	0.0459581697351856
chr1	155308897	155309045	149	+	utr5	FDPS	0.442287571579961	0.999888348827076	0.450109300567532	1	0.502830387696492	0.992609501910499	-0.0426657456190797	-0.249159964818723	0.000381274536090182	0.00284597193468631	0.206494219199643
chr1	155310037	155310136	100	+	utr5	FDPS	0.403246848622516	0.999888348827076	0.437660867434161	1	0.544946367795556	0.992609501910499	0.149589701309135	-0.249159964818723	0.000381274536090182	0.00284597193468631	0.398749666127858
chr1	155312711	155312810	100	+	exon	FDPS	0.950979376143296	0.999888348827076	0.901343976391772	1	0.952337711347691	0.992609501910499	-1.03387256991351	-0.249159964818723	0.000381274536090182	0.00284597193468631	-0.784712605094787
chr1	155326726	155328240	1515	+	utr3	RUSC1	0.835742272868785	0.999888348827076	0.741502950335018	1	0.780009461691219	0.992609501910499	0.200034501986378	0.157138299746806	0.206067996073386	0.412706671221169	0.042896202239572
chr1	155563026	155563461	436	+	exon	ASH1L-AS1	0.662229927502785	0.999888348827076	0.561880028322997	1	0.607703945727085	0.992609501910499	-0.0487782474231362	-0.144530145798793	0.7127651588102	0.856286741127757	0.0957518983756567
chr1	155563557	155563654	98	+	exon	ASH1L-AS1	0.510386194446239	0.999888348827076	0.339958151960168	1	0.384923238757755	0.992609501910499	-1.06676092383871	-0.144530145798793	0.7127651588102	0.856286741127757	-0.922230778039913
chr1	155688905	155689005	101	+	exon	DAP3	0.527366744155418	0.999888348827076	0.369787449401115	1	0.481287138755187	0.992609501910499	1.05322116739717	-0.0166145515111801	0.840300847878953	0.924887613042716	1.06983571890835
chr1	155729066	155729301	236	+	exon	DAP3	0.298468761699135	0.999888348827076	0.263680827770515	1	0.347566825204432	0.992609501910499	0.136778200169179	-0.0166145515111801	0.840300847878953	0.924887613042716	0.153392751680359
chr1	155738212	155738362	151	+	utr3	DAP3	0.621122146147186	0.999888348827076	0.648037669734916	1	0.671822372901766	0.992609501910499	0.0603885542428923	-0.0166145515111801	0.840300847878953	0.924887613042716	0.0770031057540724
chr1	156054802	156054950	149	+	utr5	LAMTOR2	0.395231319895117	0.999888348827076	0.357220132594695	1	0.429869340741399	0.992609501910499	0.202291847067381	0.0703514304411947	0.509271669947542	0.713273715290175	0.131940416626186
chr1	156114732	156115131	400	+	utr5	LMNA	0.248542621978022	0.999888348827076	0.168105986303871	1	0.19604053090842	0.992609501910499	0.182048075292689	0.323715487134426	0.000426621235530947	0.00313461852226328	-0.141667411841738
chr1	156130700	156134954	4255	+	utr3	LMNA	0.989258197129303	0.999888348827076	0.946058276004006	1	0.956446654604484	0.992609501910499	0.411497803041939	0.323715487134426	0.000426621235530947	0.00313461852226328	0.0877823159075124
chr1	156135191	156135291	101	+	utr3	LMNA	0.229954626319546	0.999888348827076	0.145972839319596	1	0.174938082769064	0.992609501910499	0.608534321251801	0.323715487134426	0.000426621235530947	0.00313461852226328	0.284818834117375
chr1	156135914	156136306	393	+	exon	LMNA	0.457419307235042	0.999888348827076	0.428529149342726	1	0.494293328740423	0.992609501910499	0.426866635153514	0.323715487134426	0.000426621235530947	0.00313461852226328	0.103151148019087
chr1	156154576	156154676	101	+	utr5	SEMA4A	0.976107448563039	0.999888348827076	0.938964801359652	1	0.969920974452115	0.992609501910499	0.168879622788409	-0.17085498061287	0.169016324703834	0.362867889791115	0.339734603401279
chr1	156176607	156176706	100	+	exon	SEMA4A	0.662503747541319	0.999888348827076	0.58023917956555	1	0.64976627050783	0.992609501910499	-0.128471051511044	-0.17085498061287	0.169016324703834	0.362867889791115	0.0423839291018254
chr1	156176856	156177304	449	+	utr3	SEMA4A	0.560271742080354	0.999888348827076	0.434574144373429	1	0.517388177556764	0.992609501910499	-0.124374647882599	-0.17085498061287	0.169016324703834	0.362867889791115	0.0464803327302709
chr1	156194132	156194232	101	+	utr5	SLC25A44	0.331770303906868	0.999888348827076	0.239672530363563	1	0.332982460805586	0.992609501910499	0.116646400559198	0.0241590191971495	0.817488006237562	0.913726229777884	0.0924873813620488
chr1	156199535	156199935	401	+	utr5	SLC25A44	0.472539396347283	0.999888348827076	0.408452090987955	1	0.484007259638112	0.992609501910499	0.301442852436525	0.0241590191971495	0.817488006237562	0.913726229777884	0.277283833239375
chr1	156200184	156200384	201	+	exon	SLC25A44	0.530444516196152	0.999888348827076	0.406125570951123	1	0.475515190327066	0.992609501910499	0.237282919718349	0.0241590191971495	0.817488006237562	0.913726229777884	0.213123900521199
chr1	156210249	156210648	400	+	utr3	SLC25A44	0.156262496785509	0.999888348827076	0.103230767293212	1	0.163322649900471	0.992609501910499	0.047772100585573	0.0241590191971495	0.817488006237562	0.913726229777884	0.0236130813884235
chr1	156212546	156212746	201	+	utr3	SLC25A44	0.175975794762844	0.999888348827076	0.077718878463417	1	0.130836139087171	0.992609501910499	-0.202948580942394	0.0241590191971495	0.817488006237562	0.913726229777884	-0.227107600139544
chr1	156236304	156236502	199	+	utr3	PMF1	0.00977783887554526	0.999888348827076	0.00230829121243484	1	0.00290554198136715	0.557312643696102	0.840117623412197	0.477394958222702	0.0173525613197589	0.0683608571668164	0.362722665189496
chr1	156239548	156239746	199	+	utr3	PMF1	0.392594880180979	0.999888348827076	0.284372216372524	1	0.255570983615247	0.992609501910499	0.543941374539606	0.477394958222702	0.0173525613197589	0.0683608571668164	0.0665464163169047
chr1	156285222	156285370	149	+	utr5	TMEM79	0.625246172498808	0.999888348827076	0.566250336353958	1	0.554725643977406	0.992609501910499	0.193927607628851	0.122682974407227	0.557914701243444	0.749852779608044	0.0712446332216237
chr1	156285469	156285766	298	+	exon	TMEM79	0.849286559813804	0.999888348827076	0.835122751569034	1	0.879230638685479	0.992609501910499	0.350020243844457	0.122682974407227	0.557914701243444	0.749852779608044	0.22733726943723
chr1	156291567	156292111	545	+	utr3	TMEM79	0.808479223900264	0.999888348827076	0.813414730962372	1	0.8699080330286	0.992609501910499	0.175440976459822	0.122682974407227	0.557914701243444	0.749852779608044	0.0527580020525953
chr1	156586572	156586770	199	+	utr3	TTC24	0.774724849671618	0.999888348827076	0.673665862849432	1	0.747523651430612	0.992609501910499	0.220313911861569	0.349219850800327	0.279182171843408	0.497196241942184	-0.128905938938757
chr1	156642102	156646072	3971	+	utr5	BCAN	0.769159498570748	0.999888348827076	0.737824373285881	1	0.7687989896661	0.992609501910499	0.113316661121293	0.577956018558154	0.444164473326301	NA	-0.464639357436861
chr1	156646877	156647026	150	+	exon	BCAN	0.600711552548095	0.999888348827076	0.462234533075128	1	0.582972827025215	0.992609501910499	-0.371627483753607	0.577956018558154	0.444164473326301	NA	-0.949583502311761
chr1	156728789	156729085	297	+	utr5	RRNAD1	0.715210610254817	0.999888348827076	0.607131755759063	1	0.686041501603139	0.992609501910499	0.0842507015540213	-0.16574227352892	0.314554080392365	0.537204069828943	0.249992975082941
chr1	156732011	156732111	101	+	utr5	RRNAD1	0.230045148361573	0.999888348827076	0.134607927144219	1	0.149390419344401	0.992609501910499	0.151062136637398	-0.16574227352892	0.314554080392365	0.537204069828943	0.316804410166318
chr1	156733396	156733545	150	+	exon	RRNAD1	0.630560205007979	0.999888348827076	0.506005411426692	1	0.564845775151955	0.992609501910499	-0.110648442874935	-0.16574227352892	0.314554080392365	0.537204069828943	0.0550938306539852
chr1	156734300	156734448	149	+	exon	RRNAD1	0.0739649584881816	0.999888348827076	0.0222536853379525	1	0.0397043741904142	0.992609501910499	-0.00803741397570642	-0.16574227352892	0.314554080392365	0.537204069828943	0.157704859553213
chr1	156767625	156767724	100	+	utr5	PRCC	0.93710190493853	0.999888348827076	0.968900975300125	1	0.97881418229153	0.992609501910499	0.426368195231012	0.172848468491231	0.0673424332135488	0.189709751335085	0.253519726739782
chr1	156782311	156787083	4773	+	exon	PRCC	0.775609670801124	0.999888348827076	0.820200163396538	1	0.855902618167288	0.992609501910499	0.224929063673789	0.172848468491231	0.0673424332135488	0.189709751335085	0.0520805951825587
chr1	156797290	156800520	3231	+	utr3	PRCC	0.0714879172319293	0.999888348827076	0.0425581720491094	1	0.0706662807515039	0.992609501910499	0.609881015588171	0.172848468491231	0.0673424332135488	0.189709751335085	0.43703254709694
chr1	156800669	156800768	100	+	utr3	PRCC	0.625078755788916	0.999888348827076	0.558820671595826	1	0.618593939028613	0.992609501910499	0.165459520175376	0.172848468491231	0.0673424332135488	0.189709751335085	-0.00738894831585418
chr1	156914045	156914691	647	+	exon	PEAR1	0.640610247376639	0.999888348827076	0.537663804912925	1	0.692290976713538	0.992609501910499	-0.037826875531833	-0.626385480470555	0.136237810703014	0.31312629785889	0.588558604938722
chr1	156914790	156914940	151	+	utr3	PEAR1	0.20259739025666	0.999888348827076	0.100209912479042	1	0.189679402310655	0.992609501910499	-0.332690534992272	-0.626385480470555	0.136237810703014	0.31312629785889	0.293694945478284
chr1	158094782	158095231	450	+	utr3	KIRREL	0.314125698515236	0.999888348827076	0.199393623251058	1	0.27532086553134	0.992609501910499	-0.0768777988495019	-0.00415044460062946	0.969037202437569	0.987385235083633	-0.0727273542488724
chr1	158180946	158181044	99	+	utr5	CD1D	0.688378423422654	0.999888348827076	0.58096043832583	1	0.634789322922772	0.992609501910499	0.696487804921057	0.664813862912655	2.24492170423568e-06	3.11565841010895e-05	0.031673942008402
chr1	158182184	158182282	99	+	exon	CD1D	0.46061041178278	0.999888348827076	0.311574894707288	1	0.32787570171781	0.992609501910499	0.486774982265657	0.664813862912655	2.24492170423568e-06	3.11565841010895e-05	-0.178038880646998
chr1	158184406	158184798	393	+	utr3	CD1D	0.97913184907125	0.999888348827076	0.927061341927284	1	0.938591745927133	0.992609501910499	0.480047546726275	0.664813862912655	2.24492170423568e-06	3.11565841010895e-05	-0.184766316186381
chr1	158290033	158291190	1158	+	utr5	CD1C	0.561379873721951	0.999888348827076	0.420495070762664	1	0.471266314239897	0.992609501910499	0.785318633844774	0.651879017621295	0.0817858218077554	0.218636160202747	0.133439616223479
chr1	159015877	159018300	2424	+	utr5	IFI16	0.0198871561513681	0.999888348827076	0.00985553899713892	1	0.0226851918318702	0.992609501910499	0.698151756290269	0.445718818529352	4.93589349557362e-06	6.37591934935814e-05	0.252432937760917
chr1	159020438	159032662	12225	+	utr5	IFI16	0.150247905157421	0.999888348827076	0.0962309065606761	1	0.124686291759459	0.992609501910499	0.758641528661743	0.445718818529352	4.93589349557362e-06	6.37591934935814e-05	0.312922710132391
chr1	159049583	159051762	2180	+	exon	IFI16	0.744632005611451	0.999888348827076	0.634831299477022	1	0.671976029212016	0.992609501910499	0.612239153914211	0.445718818529352	4.93589349557362e-06	6.37591934935814e-05	0.166520335384859
chr1	159053610	159054855	1246	+	exon	IFI16	0.700288194295496	0.999888348827076	0.67314362386053	1	0.680409368786393	0.992609501910499	0.812600941761664	0.445718818529352	4.93589349557362e-06	6.37591934935814e-05	0.366882123232312
chr1	160211563	160211711	149	+	exon	PEA15	0.273261208200971	0.999888348827076	0.230208540999669	1	0.302607724905778	0.992609501910499	0.0523570768201342	-0.17709683207935	0.0526033758499338	0.158590558502402	0.229453908899484
chr1	160213457	160213555	99	+	utr3	PEA15	0.387135988363582	0.999888348827076	0.268743347067098	1	0.334157099834092	0.992609501910499	-0.253264143398913	-0.17709683207935	0.0526033758499338	0.158590558502402	-0.0761673113195635
chr1	160213900	160214047	148	+	utr3	PEA15	0.870665003298483	0.999888348827076	0.902654194583864	1	0.942617955149247	0.992609501910499	-0.0880303241161043	-0.17709683207935	0.0526033758499338	0.158590558502402	0.0890665079632452
chr1	160343371	160343471	101	+	utr5	NCSTN	0.8552572266474	0.999888348827076	0.840913261059367	1	0.910686138854132	0.992609501910499	-0.0159163750090009	-0.225774645718611	0.0305871471873057	0.106371394369136	0.20985827070961
chr1	160370582	160370927	346	+	utr5	NHLH1	0.73210244272969	0.999888348827076	0.65101711124443	1	0.755671340837388	0.992609501910499	-0.883830605902125	-0.511424695998072	0.288653114809036	0.508891268553385	-0.372405909904053
chr1	160416166	160419184	3019	+	exon	VANGL2	0.44774427511405	0.999888348827076	0.34337311149488	1	0.394504420675136	0.992609501910499	0.194910359832525	-0.0444137157544353	0.790923481592457	0.900219294589642	0.23932407558696
chr1	160424102	160425385	1284	+	utr3	VANGL2	0.614406789987305	0.999888348827076	0.552202674485713	1	0.627596889116514	0.992609501910499	0.253258896677143	-0.0444137157544353	0.790923481592457	0.900219294589642	0.297672612431578
chr1	161119260	161119409	150	+	exon	NIT1	0.135538125359219	0.999888348827076	0.0578977397279592	1	0.0868729056111469	0.992609501910499	0.429572975624205	0.000395905279646147	0.997589673590184	0.998689956318408	0.429177070344559
chr1	161120734	161120983	250	+	utr3	NIT1	0.795249396770161	0.999888348827076	0.788254081758905	1	0.833960543119107	0.992609501910499	0.116925336645961	0.000395905279646147	0.997589673590184	0.998689956318408	0.116529431366315
chr1	161124447	161124547	101	+	utr3	NIT1	0.559381364508938	0.999888348827076	0.482859838924631	1	0.536820973066495	0.992609501910499	0.200693604635651	0.000395905279646147	0.997589673590184	0.998689956318408	0.200297699356005
chr1	161158245	161158560	316	+	utr3	UFC1	0.831645807228268	0.999888348827076	0.745287811130766	1	0.744129842101929	0.992609501910499	-0.00114724730104104	-0.061732759226268	0.548884187900171	0.744152463692583	0.060585511925227
chr1	161159549	161159648	100	+	utr5	USP21	0.481200490397911	0.999888348827076	0.342397580795202	1	0.418457689922722	0.992609501910499	-0.363786240981372	-0.463117579695699	2.84552212695757e-05	0.000297782942268015	0.099331338714328
chr1	161160807	161161104	298	+	exon	USP21	0.792324841142159	0.999888348827076	0.693483415418124	1	0.736396112760264	0.992609501910499	-0.401383976032864	-0.463117579695699	2.84552212695757e-05	0.000297782942268015	0.0617336036628354
chr1	161202456	161203511	1056	+	exon	NDUFS2	0.324236792170589	0.999888348827076	0.2688284959752	1	0.352704116093219	0.992609501910499	-0.00871279855110911	-0.460432370059339	5.98883672252386e-07	9.64946887303696e-06	0.45171957150823
chr1	161229113	161229311	199	+	utr3	TOMM40L	0.43452094609582	0.999888348827076	0.294715946535504	1	0.331769771435394	0.992609501910499	0.442457462877771	0.431680105429207	0.0443198273575805	0.139711611362227	0.0107773574485647
chr1	161230299	161230546	248	+	utr3	TOMM40L	0.259847123595616	0.999888348827076	0.13876124372717	1	0.195660484966706	0.992609501910499	0.392605914695376	0.431680105429207	0.0443198273575805	0.139711611362227	-0.0390741907338311
chr1	161422026	161422175	150	+	exon	RP11-122G18.12	0.649091942520151	0.999888348827076	0.523594897437798	1	0.655586557875974	0.992609501910499	0.250133625531218	0.767092540586301	0.376856352246535	NA	-0.516958915055082
chr1	161525034	161525281	248	+	exon	HSPA6	0.0425654612541346	0.999888348827076	0.0244693877228529	1	0.00242197944366636	0.514148725178363	2.20759382502177	2.58546789408482	2.46834207975743e-229	3.36064774158974e-225	-0.377874069063052
chr1	161525429	161525527	99	+	exon	HSPA6	0.0532739003846963	0.999888348827076	0.029912406308292	1	0.00510476260385736	0.668559410723554	2.44446854762494	2.58546789408482	2.46834207975743e-229	3.36064774158974e-225	-0.14099934645988
chr1	161525972	161526219	248	+	exon	HSPA6	0.341974440979078	0.999888348827076	0.372922904176015	1	0.216375894510436	0.992609501910499	2.73921984363659	2.58546789408482	2.46834207975743e-229	3.36064774158974e-225	0.153751949551768
chr1	161526466	161526713	248	+	utr3	HSPA6	0.917925290947825	0.999888348827076	0.986405680041687	1	0.9887259712453	0.992835915488166	2.7259113275976	2.58546789408482	2.46834207975743e-229	3.36064774158974e-225	0.140443433512782
chr1	161749905	161750051	147	+	exon	DUSP12	0.75910047395258	0.999888348827076	0.743220792150612	1	0.78912285538791	0.992609501910499	0.461257143963906	0.345345648047493	0.065786854052653	0.186462117363575	0.115911495916413
chr1	161891222	161891433	212	+	exon	RP11-456P18.2	0.667420769608632	0.999888348827076	0.534639352293785	1	0.638912938191704	0.992609501910499	0.344242197023801	-0.889906437489418	0.240965743552224	NA	1.23414863451322
chr1	161958478	161958827	350	+	utr3	ATF6	0.632148031996769	0.999888348827076	0.600233867655542	1	0.647813093409228	0.992609501910499	0.218955589988949	0.132428240535292	0.248897524602649	0.462879360396812	0.0865273494536573
chr1	162566116	162566266	151	+	exon	UAP1	0.21570450251821	0.999888348827076	0.118418745061107	1	0.161601772039997	0.992609501910499	-0.0457674094952409	0.116627680211302	0.270391761280327	0.487498895525378	-0.162395089706543
chr1	163322013	163322161	149	+	utr5	NUF2	0.639932466729781	0.999888348827076	0.620424182701735	1	0.641823607123294	0.992609501910499	0.632931560093878	-0.0765100530258156	0.456940686803622	0.669887741017693	0.709441613119694
chr1	165827531	165827879	349	+	utr5	UCK2	0.636252199723368	0.999888348827076	0.543280148209036	1	0.547429696140535	0.992609501910499	-0.232091300815655	0.109240548263762	0.238326993244837	0.45066972403173	-0.341331849079418
chr1	165907744	165907942	199	+	utr3	UCK2	0.264351660731773	0.999888348827076	0.227522724842315	1	0.317239311114446	0.992609501910499	0.279570735048513	0.109240548263762	0.238326993244837	0.45066972403173	0.170330186784751
chr1	166849247	166850246	1000	+	exon	POGK	0.807568209427341	0.999888348827076	0.861205491705343	1	0.893098849889046	0.992609501910499	0.232107868480501	0.135599807829665	0.19354358042649	0.396553174944569	0.0965080606508357
chr1	166852595	166852845	251	+	utr3	POGK	0.902417354772379	0.999888348827076	0.926143031753634	1	0.958637824500975	0.992609501910499	0.219612875352753	0.135599807829665	0.19354358042649	0.396553174944569	0.084013067523088
chr1	167411976	167412226	251	+	utr3	POU2F1	0.807652019122162	0.999888348827076	0.717261624373741	1	0.77874859254819	0.992609501910499	-0.346105890607892	-0.267695789532565	0.0159091701441201	0.0638947939563998	-0.0784101010753274
chr1	167415581	167416179	599	+	utr3	POU2F1	0.388509712115162	0.999888348827076	0.303123520990021	1	0.382224786698023	0.992609501910499	-0.261382106311764	-0.267695789532565	0.0159091701441201	0.0638947939563998	0.006313683220801
chr1	167425401	167425501	101	+	utr3	POU2F1	0.666713423307548	0.999888348827076	0.583496645887865	1	0.649837602992922	0.992609501910499	0.295759662595402	-0.267695789532565	0.0159091701441201	0.0638947939563998	0.563455452127966
chr1	167630292	167630391	100	+	utr5	RCSD1	0.151396569884284	0.999888348827076	0.0887741346986978	1	0.081604847243733	0.992609501910499	-0.178029649022343	-0.0574393317942521	0.437900992401312	0.653895029206205	-0.120590317228091
chr1	167697191	167705056	7866	+	utr3	RCSD1	0.675115390390717	0.999888348827076	0.741411679028092	1	0.764548080932869	0.992609501910499	0.0259357895572129	-0.0574393317942521	0.437900992401312	0.653895029206205	0.083375121351465
chr1	167722049	167722199	151	+	utr5	MPZL1	0.676516314316557	0.999888348827076	0.683561432864571	1	0.65399814124937	0.992609501910499	-0.227794666379953	-0.0745306232546493	0.377334514956393	0.599772936140087	-0.153264043125304
chr1	167787941	167788040	100	+	utr3	MPZL1	0.701151769234309	0.999888348827076	0.605456485766789	1	0.584050859595936	0.992609501910499	-0.290380039632214	-0.0745306232546493	0.377334514956393	0.599772936140087	-0.215849416377565
chr1	167935833	167936031	199	+	exon	DCAF6	0.772218319425301	0.999888348827076	0.680392677536105	1	0.684268124513838	0.992609501910499	-0.107538383505488	-0.181976550228699	0.189740349613478	0.391163012586664	0.0744381667232112
chr1	168002495	168003938	1444	+	exon	DCAF6	0.952432857485808	0.999888348827076	0.983779589375673	1	0.973737148285292	0.992609501910499	-0.220767897730223	-0.181976550228699	0.189740349613478	0.391163012586664	-0.0387913475015242
chr1	168045101	168045200	100	+	exon	DCAF6	0.126814355950047	0.999888348827076	0.0455394693685744	1	0.072733181174694	0.992609501910499	0.0754277350303405	-0.181976550228699	0.189740349613478	0.391163012586664	0.257404285259039
chr1	168178933	168179032	100	+	utr5	TIPRL	0.834236603576375	0.999888348827076	0.83659030362666	1	0.855869025850458	0.992609501910499	0.18444085240656	-0.00735083808361024	0.939581913332615	0.972841430490706	0.19179169049017
chr1	168226038	168226137	100	+	utr5	SFT2D2	0.591223720738903	0.999888348827076	0.481896397969208	1	0.562053415113719	0.992609501910499	0.297247042208868	0.321612762376487	0.000847466357545097	0.00562019213734851	-0.0243657201676186
chr1	168242553	168243052	500	+	utr3	SFT2D2	0.387305854953946	0.999888348827076	0.335947308648358	1	0.415874839982171	0.992609501910499	0.326662055152453	0.321612762376487	0.000847466357545097	0.00562019213734851	0.00504929277596616
chr1	169106401	169106500	100	+	utr5	ATP1B1	0.0772093790176045	0.999888348827076	0.02348003482639	1	0.0441887232541152	0.992609501910499	1.0131996899979	0.987324962373494	0.0152000310186492	0.0615917923568182	0.0258747276244079
chr1	169106697	169106846	150	+	utr5	ATP1B1	0.0322527602955313	0.999888348827076	0.00384826882807207	1	0.0105983925821469	0.892642821389927	0.286764112651451	0.987324962373494	0.0152000310186492	0.0615917923568182	-0.700560849722043
chr1	169853483	169853633	151	+	utr3	C1orf112	0.459904519541038	0.999888348827076	0.3153665316258	1	0.348268486087736	0.992609501910499	0.253700697216546	0.191098158760385	0.384754862200941	0.606128716224415	0.0626025384561612
chr1	170539415	170539514	100	+	utr3	GORAB	0.879327671650626	0.999888348827076	0.877551958883708	1	0.944581056003434	0.992609501910499	-0.0597132516475804	0.0937501679914411	0.700753259233973	0.849190076389115	-0.153463419639022
chr1	170552056	170552404	349	+	utr3	GORAB	0.946805744810067	0.999888348827076	0.980630618155823	1	0.971721497413656	0.992609501910499	0.318586230351616	0.0937501679914411	0.700753259233973	0.849190076389115	0.224836062360175
chr1	171532493	171532942	450	+	utr3	PRRC2C	0.781293135544122	0.999888348827076	0.684074365536527	1	0.723866236226635	0.992609501910499	-0.455770991910722	-0.360778090208105	2.86603428577543e-07	4.9582028971833e-06	-0.094992901702617
chr1	171536039	171536139	101	+	exon	PRRC2C	0.529591353309745	0.999888348827076	0.397891302075873	1	0.467461765225016	0.992609501910499	-0.384711488269955	-0.360778090208105	2.86603428577543e-07	4.9582028971833e-06	-0.0239333980618499
chr1	171540318	171541366	1049	+	exon	PRRC2C	0.643478766586099	0.999888348827076	0.684626373987944	1	0.714546929419648	0.992609501910499	-0.541821919873032	-0.360778090208105	2.86603428577543e-07	4.9582028971833e-06	-0.181043829664927
chr1	171541466	171541765	300	+	exon	PRRC2C	0.989454667412081	0.999888348827076	0.951673117520485	1	0.978921321593008	0.992609501910499	-0.493257058314824	-0.360778090208105	2.86603428577543e-07	4.9582028971833e-06	-0.132478968106719
chr1	171541964	171545613	3650	+	exon	PRRC2C	0.0578945015073372	0.999888348827076	0.0210106150523212	1	0.0434392803529876	0.992609501910499	-0.564387435215509	-0.360778090208105	2.86603428577543e-07	4.9582028971833e-06	-0.203609345007404
chr1	171550210	171557509	7300	+	exon	PRRC2C	0.78251145813315	0.999888348827076	0.683112602610502	1	0.747335332460822	0.992609501910499	-0.469114815674045	-0.360778090208105	2.86603428577543e-07	4.9582028971833e-06	-0.10833672546594
chr1	171557658	171557958	301	+	exon	PRRC2C	0.795158749912442	0.999888348827076	0.815589257459334	1	0.850559647129593	0.992609501910499	-0.40963255904017	-0.360778090208105	2.86603428577543e-07	4.9582028971833e-06	-0.0488544688320647
chr1	171588447	171591192	2746	+	exon	PRRC2C	0.00255902442476977	0.999888348827076	0.000198520851930064	1	0.000101520722485473	0.0889253848491085	0.230981021423901	-0.360778090208105	2.86603428577543e-07	4.9582028971833e-06	0.591759111632006
chr1	171591615	171591964	350	+	utr3	PRRC2C	0.544375842809043	0.999888348827076	0.493011843975409	1	0.570761536667822	0.992609501910499	0.068365225888164	-0.360778090208105	2.86603428577543e-07	4.9582028971833e-06	0.429143316096269
chr1	171782062	171784128	2067	+	utr5	METTL13	0.75079393523625	0.999888348827076	0.750220565525584	1	0.798769201930914	0.992609501910499	0.201623634028757	0.0978537154237965	0.473371739710448	0.685342007247741	0.10376991860496
chr1	171784376	171785904	1529	+	exon	METTL13	0.214091624727276	0.999888348827076	0.102083820779282	1	0.119221251986244	0.992609501910499	-0.0555070463986584	0.0978537154237965	0.473371739710448	0.685342007247741	-0.153360761822455
chr1	171794521	171796823	2303	+	utr3	METTL13	0.470714352532366	0.999888348827076	0.41732998057536	1	0.459930499187048	0.992609501910499	-0.0904993211809879	0.0978537154237965	0.473371739710448	0.685342007247741	-0.188353036604784
chr1	171841548	171841698	151	+	utr5	DNM3	0.683997311234662	0.999888348827076	0.565014758293977	1	0.679021788365634	0.992609501910499	0.143140413028551	0.324154772966894	0.355974670346427	0.578076710015101	-0.181014359938343
chr1	172532799	172533366	568	+	utr5	SUCO	0.186442068414844	0.999888348827076	0.0893618001474942	1	0.115820975408546	0.992609501910499	-0.254477797692342	-0.202938900652669	0.0866904332492276	0.228313045959302	-0.051538897039673
chr1	172589695	172589845	151	+	exon	SUCO	0.984566785903044	0.999888348827076	0.983775858829083	1	0.971030389078918	0.992609501910499	-0.208346082380554	-0.202938900652669	0.0866904332492276	0.228313045959302	-0.00540718172788568
chr1	172609985	172610284	300	+	utr3	SUCO	0.661904832818155	0.999888348827076	0.635678175947797	1	0.708378341714697	0.992609501910499	-0.120774631028081	-0.202938900652669	0.0866904332492276	0.228313045959302	0.0821642696245881
chr1	173714990	173715363	374	+	utr5	KLHL20	0.55506543798179	0.999888348827076	0.478839243379228	1	0.529601599015396	0.992609501910499	-0.0440199137091784	0.0622838054015206	0.736939085304473	0.8700507844624	-0.106303719110699
chr1	173733752	173733851	100	+	exon	KLHL20	0.634953550765069	0.999888348827076	0.510344240696328	1	0.56565427250934	0.992609501910499	0.099632770414576	0.0622838054015206	0.736939085304473	0.8700507844624	0.0373489650130554
chr1	173734000	173734198	199	+	exon	KLHL20	0.493905731084769	0.999888348827076	0.395125321005623	1	0.466239352810013	0.992609501910499	0.0686208920510969	0.0622838054015206	0.736939085304473	0.8700507844624	0.00633708664957632
chr1	173824702	173824802	101	+	utr5	DARS2	0.524950250397509	0.999888348827076	0.399306168930264	1	0.350778754360227	0.992609501910499	0.0547265611466462	0.484741305906709	0.0118883028304985	0.0505652118204427	-0.430014744760063
chr1	173870824	173871024	201	+	exon	ZBTB37	0.895013278716722	0.999888348827076	0.871332498567328	1	0.932701054829812	0.992609501910499	-0.152979278180654	-0.366105091699497	0.108984173500694	0.268370324147575	0.213125813518843
chr1	174159560	174219176	59617	+	utr5	RABGAP1L	0.806034955974187	0.999888348827076	0.716749459820039	1	0.758821894587531	0.992609501910499	0.281490314565997	-0.027561621747537	0.858739565706745	0.93313437492304	0.309051936313534
chr1	174244411	174244610	200	+	utr3	RABGAP1L	0.758369602888525	0.999888348827076	0.69193257725072	1	0.734706054242385	0.992609501910499	-0.768944648141501	-0.027561621747537	0.858739565706745	0.93313437492304	-0.741383026393964
chr1	174957946	174958046	101	+	utr3	RABGAP1L	0.757126497702282	0.999888348827076	0.691759177486549	1	0.773282259735959	0.992609501910499	0.155210096872335	-0.027561621747537	0.858739565706745	0.93313437492304	0.182771718619872
chr1	174988659	174989968	1310	+	utr3	RABGAP1L	0.954047010822365	0.999888348827076	0.979773314607987	1	0.929441377042653	0.992609501910499	-0.650365547856842	-0.027561621747537	0.858739565706745	0.93313437492304	-0.622803926109305
chr1	175009931	175010080	150	+	utr3	CACYBP	0.782554734314414	0.999888348827076	0.813022233327153	1	0.845924345922969	0.992609501910499	0.940518089736291	0.834606081206317	1.9126455764792e-16	1.50524101293436e-14	0.105912008529973
chr1	178916355	178916654	300	+	utr3	RALGPS2	0.62895763112225	0.999888348827076	0.588860589018679	1	0.658763957198802	0.992609501910499	0.0221676049427126	-0.143287238641612	0.267553645651514	0.484407298609755	0.165454843584325
chr1	179043906	179044156	251	+	exon	FAM20B	0.856859318602079	0.999888348827076	0.86557483881573	1	0.897928075571541	0.992609501910499	0.0315714120367867	0.10256502193359	0.328632597495356	0.551161962909493	-0.0709936098968029
chr1	179072021	179072520	500	+	utr3	FAM20B	0.91253118027483	0.999888348827076	0.954045206770987	1	0.973329092902407	0.992609501910499	0.0195568893141636	0.10256502193359	0.328632597495356	0.551161962909493	-0.0830081326194259
chr1	179095201	179095399	199	+	utr3	TOR3A	0.431348391781508	0.999888348827076	0.307495787423548	1	0.366751979484762	0.992609501910499	0.381454922716318	0.562938576079638	8.78674900981687e-05	0.00080832153897741	-0.18148365336332
chr1	179882391	179882490	100	+	utr5	TOR1AIP1	0.0804107432419368	0.999888348827076	0.0173248857272609	1	0.0417837278436113	0.992609501910499	1.18766319964882	0.0659086392990906	0.528090049315636	0.729203450449531	1.12175456034973
chr1	179882690	179882988	299	+	utr5	TOR1AIP1	0.766119258988036	0.999888348827076	0.656773961138912	1	0.706353612907764	0.992609501910499	0.127022973678795	0.0659086392990906	0.528090049315636	0.729203450449531	0.0611143343797043
chr1	179917827	179918325	499	+	utr3	TOR1AIP1	0.243397606282463	0.999888348827076	0.214447378989364	1	0.238516070946657	0.992609501910499	0.192842749889325	0.0659086392990906	0.528090049315636	0.729203450449531	0.126934110590234
chr1	179954838	179955087	250	+	utr5	CEP350	0.594177863360895	0.999888348827076	0.469413725412167	1	0.555893289813032	0.992609501910499	-0.390182873875356	-0.309949919650933	1.93399784465192e-05	0.000211837334311632	-0.0802329542244231
chr1	179996637	179997085	449	+	exon	CEP350	0.244388191550187	0.999888348827076	0.180658796920007	1	0.249022813908767	0.992609501910499	-0.316564505293124	-0.309949919650933	1.93399784465192e-05	0.000211837334311632	-0.00661458564219075
chr1	180014278	180014477	200	+	exon	CEP350	0.806138859270826	0.999888348827076	0.808083910392547	1	0.842161001049584	0.992609501910499	-0.463184047243163	-0.309949919650933	1.93399784465192e-05	0.000211837334311632	-0.15323412759223
chr1	180020297	180020446	150	+	exon	CEP350	0.248957655592144	0.999888348827076	0.117889976008682	1	0.173823715644289	0.992609501910499	-0.497862935572706	-0.309949919650933	1.93399784465192e-05	0.000211837334311632	-0.187913015921773
chr1	180020596	180020795	200	+	exon	CEP350	0.98339125000121	0.999888348827076	0.927215981788216	1	0.942911634397867	0.992609501910499	-0.410980789270174	-0.309949919650933	1.93399784465192e-05	0.000211837334311632	-0.101030869619241
chr1	180022782	180024452	1671	+	exon	CEP350	0.622535403782778	0.999888348827076	0.520824792772423	1	0.4618619975902	0.992609501910499	-0.761838111117131	-0.309949919650933	1.93399784465192e-05	0.000211837334311632	-0.451888191466197
chr1	180031338	180031438	101	+	exon	CEP350	0.280476142118678	0.999888348827076	0.162323315259384	1	0.198149161223538	0.992609501910499	-0.144740449119298	-0.309949919650933	1.93399784465192e-05	0.000211837334311632	0.165209470531636
chr1	180084019	180084169	151	+	exon	CEP350	0.11661245978488	0.999888348827076	0.0518506150581933	1	0.069836257589695	0.992609501910499	-0.108236350344289	-0.309949919650933	1.93399784465192e-05	0.000211837334311632	0.201713569306644
chr1	180093101	180093201	101	+	exon	CEP350	0.905996009753254	0.999888348827076	0.92534640072104	1	0.971576450251336	0.992609501910499	-0.225742367982066	-0.309949919650933	1.93399784465192e-05	0.000211837334311632	0.0842075516688671
chr1	180093650	180094098	449	+	exon	CEP350	0.484861075055423	0.999888348827076	0.359273995499358	1	0.409732332684283	0.992609501910499	-0.339690607410764	-0.309949919650933	1.93399784465192e-05	0.000211837334311632	-0.0297406877598309
chr1	180094347	180094497	151	+	exon	CEP350	0.642278932561949	0.999888348827076	0.59341646251851	1	0.656972278069911	0.992609501910499	-0.18797914129971	-0.309949919650933	1.93399784465192e-05	0.000211837334311632	0.121970778351223
chr1	180095550	180095699	150	+	exon	CEP350	0.864257911250569	0.999888348827076	0.876479033940329	1	0.915627200069121	0.992609501910499	-0.301541020116324	-0.309949919650933	1.93399784465192e-05	0.000211837334311632	0.0084088995346096
chr1	180098983	180111392	12410	+	utr3	CEP350	0.700670037592612	0.999888348827076	0.583842797886358	1	0.612357331877312	0.992609501910499	-0.237980213267915	-0.309949919650933	1.93399784465192e-05	0.000211837334311632	0.0719697063830185
chr1	180111741	180111841	101	+	utr3	CEP350	0.854900971766741	0.999888348827076	0.835484056272214	1	0.890160439662111	0.992609501910499	-0.151461586840743	-0.309949919650933	1.93399784465192e-05	0.000211837334311632	0.15848833281019
chr1	180196313	180196960	648	+	exon	QSOX1	0.5287400807216	0.999888348827076	0.553490211147346	1	0.604738328864603	0.992609501910499	0.287629648738198	0.070836939370119	0.377950296378577	0.600302529770686	0.216792709368079
chr1	180197458	180197558	101	+	utr3	QSOX1	0.776612384042736	0.999888348827076	0.788121644545234	1	0.830995439382631	0.992609501910499	0.111241306585133	0.070836939370119	0.377950296378577	0.600302529770686	0.0404043672150135
chr1	180271986	180274313	2328	+	exon	LHX4	0.845187044617804	0.999888348827076	0.80703389227603	1	0.83290325193992	0.992609501910499	0.702332193007994	-0.0522651007197454	0.929279494079218	NA	0.754597293727739
chr1	180632054	180632203	150	+	utr5	XPR1	0.969063764432973	0.999888348827076	0.996656718799623	1	0.972865016625375	0.992609501910499	0.0202435486815819	0.0219376342274305	0.887425165525549	0.947284445587529	-0.00169408554584862
chr1	180880128	180880277	150	+	exon	XPR1	0.134768437556296	0.999888348827076	0.0485280757249415	1	0.0604434288730534	0.992609501910499	-0.420439186792645	0.0219376342274305	0.887425165525549	0.947284445587529	-0.442376821020076
chr1	180884333	180884482	150	+	utr3	XPR1	0.956211936036772	0.999888348827076	0.96720231806292	1	0.95552227328621	0.992609501910499	-0.118995406934371	0.0219376342274305	0.887425165525549	0.947284445587529	-0.140933041161802
chr1	180946217	180946517	301	+	utr3	KIAA1614	0.294083464663224	0.999888348827076	0.220622484566835	1	0.476105250119271	0.992609501910499	0.424040066985342	-0.120598016224849	0.813827207341976	0.911895216304993	0.544638083210191
chr1	180948016	180948166	151	+	utr3	KIAA1614	0.296630968051338	0.999888348827076	0.145723898390217	1	0.271010390785696	0.992609501910499	-0.437371152355187	-0.120598016224849	0.813827207341976	0.911895216304993	-0.316773136130338
chr1	180950215	180950665	451	+	utr3	KIAA1614	0.699494893551258	0.999888348827076	0.605325290676926	1	0.692766010637275	0.992609501910499	0.0594691481600502	-0.120598016224849	0.813827207341976	0.911895216304993	0.1800671643849
chr1	181055640	181055940	301	+	utr3	MR1	0.707085978404729	0.999888348827076	0.647354464494436	1	0.74303723473022	0.992609501910499	0.584955064105331	0.0828183509627061	0.639096999963852	0.80797395102676	0.502136713142625
chr1	181088812	181090058	1247	+	utr3	IER5	0.359254566166085	0.999888348827076	0.286302082234767	1	0.21971612479615	0.992609501910499	1.25164472426437	1.32460948378808	1.01456915249247e-43	6.57779000532615e-41	-0.0729647595237011
chr1	181090158	181090407	250	+	utr3	IER5	0.480569565423968	0.999888348827076	0.472349992500765	1	0.467810375168434	0.992609501910499	1.4783091860508	1.32460948378808	1.01456915249247e-43	6.57779000532615e-41	0.153699702262725
chr1	183472465	183472614	150	+	utr5	SMG7	0.825031954309246	0.999888348827076	0.821570778536252	1	0.827143430750508	0.992609501910499	-0.232916540015303	-0.35541782812698	2.24210621239981e-06	3.1149261307983e-05	0.122501288111677
chr1	183542311	183544460	2150	+	exon	SMG7	0.467537732045116	0.999888348827076	0.416450274013191	1	0.4931631318892	0.992609501910499	-0.291518717383442	-0.35541782812698	2.24210621239981e-06	3.1149261307983e-05	0.0638991107435383
chr1	183551927	183552325	399	+	utr3	SMG7	0.969552956093499	0.999888348827076	0.970411370956963	1	0.986966685219202	0.992835915488166	-0.498562970729338	-0.35541782812698	2.24210621239981e-06	3.1149261307983e-05	-0.143145142602358
chr1	183553022	183553271	250	+	utr3	SMG7	0.365784741702516	0.999888348827076	0.24923410138713	1	0.316466761817216	0.992609501910499	-0.471088058556162	-0.35541782812698	2.24210621239981e-06	3.1149261307983e-05	-0.115670230429181
chr1	183636135	183636283	149	+	utr5	RGL1	0.898643781349237	0.999888348827076	0.851294153321889	1	0.879644555638924	0.992609501910499	-0.548959712718265	0.260745019051019	0.425239793586135	0.642844801956455	-0.809704731769283
chr1	183926152	183926350	199	+	utr3	RGL1	0.958187726521424	0.999888348827076	0.925755564913737	1	0.916450573027065	0.992609501910499	0.377098139433006	0.260745019051019	0.425239793586135	0.642844801956455	0.116353120381987
chr1	183926796	183926994	199	+	utr3	RGL1	0.462490814539802	0.999888348827076	0.327518332916209	1	0.422902849430018	0.992609501910499	0.180476513082433	0.260745019051019	0.425239793586135	0.642844801956455	-0.0802685059685855
chr1	184051727	184051876	150	+	utr5	TSEN15	0.437810970512565	0.999888348827076	0.303821635746261	1	0.336274994625357	0.992609501910499	0.402820639918182	0.348373223663364	0.0921615059438602	0.238460452950524	0.0544474162548176
chr1	184387208	184387357	150	+	utr5	C1orf21	0.529853465039913	0.999888348827076	0.380881171366198	1	0.459927677388812	0.992609501910499	-0.36082065099949	-0.215645836749282	0.249795513094864	0.464110345838505	-0.145174814250208
chr1	185174550	185174649	100	+	exon	SWT1	0.776908166798321	0.999888348827076	0.720621352559603	1	0.827357886945142	0.992609501910499	-0.49534825279216	-0.0844144899527863	0.753057379104277	0.879899309643088	-0.410933762839373
chr1	192811535	192811784	250	+	utr3	RGS2	0.953927237787344	0.999888348827076	0.982966123576742	1	0.971402162094142	0.992609501910499	0.639398395193976	0.749438501429955	0.0039527718217347	0.0207227525425175	-0.110040106235979
chr1	193059472	193059917	446	+	utr5	TROVE2	0.42090274457182	0.999888348827076	0.283896735417939	1	0.345170894487763	0.992609501910499	-0.585580969045337	-0.548657028799942	8.9576347855178e-06	0.000107641833720057	-0.036923940245395
chr1	193069146	193069246	101	+	exon	TROVE2	0.700659139617351	0.999888348827076	0.582125575079935	1	0.613170661670948	0.992609501910499	-0.590133246608135	-0.548657028799942	8.9576347855178e-06	0.000107641833720057	-0.0414762178081935
chr1	193122017	193122215	199	+	utr5	CDC73	0.263717043100214	0.999888348827076	0.158314491902355	1	0.150503498288458	0.992609501910499	-0.292569206861599	0.116748360179979	0.391807255952094	0.612412319663745	-0.409317567041578
chr1	198157063	198157162	100	+	utr5	NEK7	0.711395033669144	0.999888348827076	0.618489157049663	1	0.665600894814363	0.992609501910499	-0.401519471639915	-0.255444002662818	0.00309470653356534	0.0169350600701335	-0.146075468977098
chr1	198319828	198319927	100	+	utr3	NEK7	0.238080859223759	0.999888348827076	0.142649866574153	1	0.139448824149119	0.992609501910499	-0.376088768971595	-0.255444002662818	0.00309470653356534	0.0169350600701335	-0.120644766308777
chr1	200739807	200739907	101	+	utr5	CAMSAP2	0.058175929931244	0.999888348827076	0.00889643120863315	1	0.0189342694806054	0.992609501910499	-0.829045568412056	-0.0443628459991594	0.842580584133746	0.925886574090473	-0.784682722412896
chr1	200848718	200848867	150	+	exon	CAMSAP2	0.902690780040685	0.999888348827076	0.86567509367658	1	0.932004593221531	0.992609501910499	-0.155318966017003	-0.0443628459991594	0.842580584133746	0.925886574090473	-0.110956120017844
chr1	200848967	200849216	250	+	exon	CAMSAP2	0.776465662116359	0.999888348827076	0.726266517997816	1	0.798177834351409	0.992609501910499	-0.110543003111217	-0.0443628459991594	0.842580584133746	0.925886574090473	-0.0661801571120571
chr1	200849964	200850064	101	+	exon	CAMSAP2	0.214000921342479	0.999888348827076	0.0846931937811365	1	0.141599800994003	0.992609501910499	-0.153049526811749	-0.0443628459991594	0.842580584133746	0.925886574090473	-0.108686680812589
chr1	201520288	201520635	348	+	exon	RP11-134G8.6	0.466518893706864	0.999888348827076	0.326830754582493	1	0.410589879331296	0.992609501910499	-0.543532428471336	NA	NA	NA	NA
chr1	201623035	201623334	300	+	utr5	NAV1	0.314341442905643	0.999888348827076	0.191776179264867	1	0.301966702427265	0.992609501910499	-0.0319707230410888	0.19624944624281	0.252728543331629	0.46725952165401	-0.228220169283899
chr1	201623434	201623534	101	+	utr5	NAV1	0.330615828736777	0.999888348827076	0.162851337063834	1	0.213056401777952	0.992609501910499	0.780499773668757	0.19624944624281	0.252728543331629	0.46725952165401	0.584250327425947
chr1	201648833	201712823	63991	+	exon	NAV1	0.0619288598595775	0.999888348827076	0.014144868111131	1	0.0333071668156628	0.992609501910499	-0.135413517496661	0.19624944624281	0.252728543331629	0.46725952165401	-0.331662963739472
chr1	201781120	201781219	100	+	exon	NAV1	0.447038464746832	0.999888348827076	0.277388925022344	1	0.371766554969609	0.992609501910499	-0.0135643904143291	0.19624944624281	0.252728543331629	0.46725952165401	-0.20981383665714
chr1	201782634	201782834	201	+	exon	NAV1	0.0179020721533327	0.999888348827076	0.00165626384829458	1	0.00522917415823208	0.674951236866849	0.243002463973214	0.19624944624281	0.252728543331629	0.46725952165401	0.0467530177304032
chr1	201783619	201785326	1708	+	exon	NAV1	0.490809019696688	0.999888348827076	0.364412321217729	1	0.441132650016972	0.992609501910499	0.880730223515999	0.19624944624281	0.252728543331629	0.46725952165401	0.684480777273189
chr1	201819984	201820134	151	+	utr3	NAV1	0.225326262794315	0.999888348827076	0.110286155039363	1	0.148868185314721	0.992609501910499	-0.373104325093438	0.19624944624281	0.252728543331629	0.46725952165401	-0.569353771336248
chr1	201820233	201820383	151	+	utr3	NAV1	0.218769069603207	0.999888348827076	0.0972497035724269	1	0.162944381172563	0.992609501910499	0.109413442739345	0.19624944624281	0.252728543331629	0.46725952165401	-0.0868360035034658
chr1	201876069	201876368	300	+	utr3	IPO9	0.440789638462754	0.999888348827076	0.39397493388781	1	0.461192863113466	0.992609501910499	0.417021610720814	0.275774003134262	0.00212977363748185	0.0124183589183364	0.141247607586552
chr1	201877863	201878013	151	+	utr3	IPO9	0.486364871027378	0.999888348827076	0.366324873467213	1	0.4646642902652	0.992609501910499	0.744033230203192	0.275774003134262	0.00212977363748185	0.0124183589183364	0.46825922706893
chr1	201878262	201878412	151	+	utr3	IPO9	0.163888116303318	0.999888348827076	0.0548663668513083	1	0.105593787166717	0.992609501910499	0.00710948073055387	0.275774003134262	0.00212977363748185	0.0124183589183364	-0.268664522403708
chr1	201879110	201879209	100	+	utr3	IPO9	0.573863485688989	0.999888348827076	0.457121917980867	1	0.549764371111089	0.992609501910499	0.564577364199914	0.275774003134262	0.00212977363748185	0.0124183589183364	0.288803361065652
chr1	201955540	201957547	2008	+	exon	TIMM17A	0.243832618862964	0.999888348827076	0.180006289887311	1	0.255071570280593	0.992609501910499	0.602339640128529	0.220109639546942	0.0748811445992281	0.204289964608372	0.382230000581587
chr1	201969523	201969771	249	+	utr3	TIMM17A	0.598159338538454	0.999888348827076	0.488996946312638	1	0.489694597887754	0.992609501910499	0.167801286670542	0.220109639546942	0.0748811445992281	0.204289964608372	-0.0523083528763992
chr1	201982757	201982955	199	+	exon	RNPEP	0.058364495601858	0.999888348827076	0.0208124986851335	1	0.0100708852325189	0.89071172390491	-0.471561648573147	0.244653069101743	0.0287750674362745	0.101534539386072	-0.71621471767489
chr1	202348749	202349048	300	+	utr5	PPP1R12B	0.0483520912700463	0.999888348827076	0.0101399635649864	1	0.0212102537533898	0.992609501910499	-0.851665457446401	-0.767544088276028	3.46365380866133e-11	1.26089964184289e-09	-0.0841213691703734
chr1	202438932	202439030	99	+	exon	RP11-175B9.2	0.565131042200194	0.999888348827076	0.449918174001563	1	0.54912922982309	0.992609501910499	0.154790740490737	-0.198798479336551	0.356540712804551	0.578512907261823	0.353589219827288
chr1	202493262	202495337	2076	+	utr5	PPP1R12B	0.750079783247129	0.999888348827076	0.689613007161981	1	0.707029815769308	0.992609501910499	-0.868220988217732	-0.767544088276028	3.46365380866133e-11	1.26089964184289e-09	-0.100676899941704
chr1	202567590	202569185	1596	+	exon	PPP1R12B	0.637710946886228	0.999888348827076	0.500218622305351	1	0.583525186188539	0.992609501910499	-0.837913008221771	-0.767544088276028	3.46365380866133e-11	1.26089964184289e-09	-0.0703689199457432
chr1	202584518	202584618	101	+	utr3	PPP1R12B	0.999206363321601	0.999888348827076	0.986209385515163	1	0.946786502925506	0.992609501910499	-0.935161327427241	-0.767544088276028	3.46365380866133e-11	1.26089964184289e-09	-0.167617239151214
chr1	202586216	202586416	201	+	utr3	PPP1R12B	0.604878670783188	0.999888348827076	0.51360408188756	1	0.544978428762569	0.992609501910499	-1.24006064981993	-0.767544088276028	3.46365380866133e-11	1.26089964184289e-09	-0.472516561543899
chr1	202811003	202811152	150	+	exon	PCAT6	0.468118052696916	0.999888348827076	0.340843726669913	1	0.376015343106262	0.992609501910499	-1.26241662526238	-0.894008435770427	0.000965006801804752	0.00631358366485906	-0.368408189491953
chr1	203038651	203038999	349	+	utr5	PPFIA4	0.531837203170963	0.999888348827076	0.41330755196315	1	0.488012761886741	0.992609501910499	-0.779366434353527	-0.690596239442957	2.16145831938066e-17	1.8985970979592e-15	-0.0887701949105698
chr1	203044415	203048958	4544	+	utr5	PPFIA4	0.533446420055975	0.999888348827076	0.561351675757248	1	0.596086811215768	0.992609501910499	-0.557619617217343	-0.690596239442957	2.16145831938066e-17	1.8985970979592e-15	0.132976622225614
chr1	203056406	203056930	525	+	exon	PPFIA4	0.196600518547202	0.999888348827076	0.131879652694862	1	0.165476896137192	0.992609501910499	-0.486794225965438	-0.690596239442957	2.16145831938066e-17	1.8985970979592e-15	0.203802013477519
chr1	203076649	203076799	151	+	utr3	PPFIA4	0.160203833680427	0.999888348827076	0.104327646162715	1	0.128515424554355	0.992609501910499	-0.441902706657996	-0.690596239442957	2.16145831938066e-17	1.8985970979592e-15	0.248693532784961
chr1	203076898	203077097	200	+	utr3	PPFIA4	0.569450324281261	0.999888348827076	0.453282963504209	1	0.522075821409897	0.992609501910499	-0.876260074830341	-0.690596239442957	2.16145831938066e-17	1.8985970979592e-15	-0.185663835387384
chr1	203166208	203166308	101	+	utr3	ADORA1	0.462271860363816	0.999888348827076	0.312433196146037	1	0.473373149166844	0.992609501910499	0.991040859532941	0.284365129779186	0.577580589378578	0.764208116944039	0.706675729753754
chr1	203166407	203166507	101	+	utr3	ADORA1	0.58282652504276	0.999888348827076	0.461748316808835	1	0.634219707711304	0.992609501910499	0.674186652799112	0.284365129779186	0.577580589378578	0.764208116944039	0.389821523019925
chr1	203305540	203307486	1947	+	utr3	BTG2	0.252469556055089	0.999888348827076	0.153750514297416	1	0.228585510711879	0.992609501910499	0.0588429887324041	0.0660307433783905	0.661841853260692	0.823770974019128	-0.00718775464598634
chr1	203307633	203307879	247	+	utr3	BTG2	0.889545279032724	0.999888348827076	0.81501862383929	1	0.831239779434983	0.992609501910499	0.121884197303116	0.0660307433783905	0.661841853260692	0.823770974019128	0.0558534539247252
chr1	203626860	203627059	200	+	utr5	ATP2B4	0.453323637035089	0.999888348827076	0.321193269676693	1	0.406786337091636	0.992609501910499	-0.372759172700105	-0.240626170487659	5.42044325093543e-05	0.00052713810615347	-0.132133002212446
chr1	203683080	203698187	15108	+	utr5	ATP2B4	0.475887282086684	0.999888348827076	0.369673889315162	1	0.452449244588678	0.992609501910499	-0.0911851607011865	-0.240626170487659	5.42044325093543e-05	0.00052713810615347	0.149441009786473
chr1	203699491	203699591	101	+	exon	ATP2B4	0.314564381270229	0.999888348827076	0.194513837130608	1	0.249629743937098	0.992609501910499	-0.283941027048835	-0.240626170487659	5.42044325093543e-05	0.00052713810615347	-0.0433148565611757
chr1	203702064	203703785	1722	+	exon	ATP2B4	0.0339479463117317	0.999888348827076	0.0194085595067025	1	0.0606341351131981	0.992609501910499	-0.0134796001105355	-0.240626170487659	5.42044325093543e-05	0.00052713810615347	0.227146570377124
chr1	203739595	203739844	250	+	utr3	ATP2B4	0.964540422912155	0.999888348827076	0.883225334552911	1	0.905490889408651	0.992609501910499	-0.145311805161195	-0.240626170487659	5.42044325093543e-05	0.00052713810615347	0.0953143653264644
chr1	203739944	203740143	200	+	utr3	ATP2B4	0.62579814997624	0.999888348827076	0.507731772338188	1	0.588911070716827	0.992609501910499	-0.360356543414544	-0.240626170487659	5.42044325093543e-05	0.00052713810615347	-0.119730372926885
chr1	203774035	203774635	601	+	exon	LAX1	0.915520778776582	0.999888348827076	0.931272650239427	1	0.96691082166284	0.992609501910499	0.473493495055126	0.236921957733368	0.331444175831841	0.554170754507001	0.236571537321758
chr1	203775983	203776083	101	+	utr3	LAX1	0.761469827824658	0.999888348827076	0.655061627331465	1	0.72887728036945	0.992609501910499	0.621474861714491	0.236921957733368	0.331444175831841	0.554170754507001	0.384552903981123
chr1	203797209	203797409	201	+	utr5	ZBED6	0.69361983921996	0.999888348827076	0.574956277040745	1	0.646408678248515	0.992609501910499	-0.795093882040607	-0.87754826239107	3.28559655784765e-06	4.40289341880864e-05	0.0824543803504636
chr1	203797559	203797809	251	+	exon	ZBED6	0.903595752458086	0.999888348827076	0.916997676113888	1	0.953921365897951	0.992609501910499	-0.747552008709916	-0.87754826239107	3.28559655784765e-06	4.40289341880864e-05	0.129996253681154
chr1	203798458	203798708	251	+	exon	ZBED6	0.521736429898966	0.999888348827076	0.458075032723501	1	0.492719654324548	0.992609501910499	-0.64118863628435	-0.87754826239107	3.28559655784765e-06	4.40289341880864e-05	0.23635962610672
chr1	203798958	203799059	102	+	utr5	ZC3H11A	0.639648777185952	0.999888348827076	0.512231137283983	1	0.528118367609426	0.992609501910499	-0.750886348240536	-0.372424615703009	3.34247339946645e-06	4.46592495914972e-05	-0.378461732537527
chr1	203847340	203848333	994	+	exon	ZC3H11A	0.975449167097826	0.999888348827076	0.9521485509609	1	0.946556220901696	0.992609501910499	-0.26294133364237	-0.372424615703009	3.34247339946645e-06	4.46592495914972e-05	0.109483282060639
chr1	203849786	203849986	201	+	exon	ZC3H11A	0.36051573081235	0.999888348827076	0.331590910440699	1	0.443274873668028	0.992609501910499	-0.221825264931399	-0.372424615703009	3.34247339946645e-06	4.46592495914972e-05	0.150599350771609
chr1	203852274	203852424	151	+	utr3	ZC3H11A	0.525100742677745	0.999888348827076	0.392803870411646	1	0.464082452104207	0.992609501910499	-0.464569306510499	-0.372424615703009	3.34247339946645e-06	4.46592495914972e-05	-0.0921446908074899
chr1	203853724	203853924	201	+	utr3	ZC3H11A	0.620179520498124	0.999888348827076	0.620338301935196	1	0.677062774553947	0.992609501910499	-0.295176789754748	-0.372424615703009	3.34247339946645e-06	4.46592495914972e-05	0.0772478259482607
chr1	203861701	203861947	247	+	exon	SNRPE	0.158526828905464	0.999888348827076	0.0759504641257362	1	0.116132750530287	0.992609501910499	0.800507388660422	0.105349669648294	0.599901636180373	0.781145827907017	0.695157719012128
chr1	204073165	204073364	200	+	exon	SOX13	0.220776789448317	0.999888348827076	0.0985528003529207	1	0.166793484121197	0.992609501910499	0.123845619252347	-0.0447966435275706	0.907244779584988	0.958644755455926	0.168642262779918
chr1	204125901	204126299	399	+	utr3	SOX13	0.23935697826199	0.999888348827076	0.141573238551121	1	0.224528396624485	0.992609501910499	0.339557987963983	-0.0447966435275706	0.907244779584988	0.958644755455926	0.384354631491554
chr1	204549155	204549603	449	+	utr3	MDM4	0.416101026835921	0.999888348827076	0.285692183077082	1	0.37358102744346	0.992609501910499	-0.467198034284506	-0.239222499782697	0.0345026666845874	0.116415452010243	-0.227975534501809
chr1	205228226	205228325	100	+	utr5	TMCC2	0.691406027541251	0.999888348827076	0.61892884767087	1	0.706266383464528	0.992609501910499	-0.198560924650325	0.138574882288185	0.397448863776764	0.617001769844676	-0.33713580693851
chr1	205228573	205228672	100	+	exon	TMCC2	0.374406425399478	0.999888348827076	0.222173369894114	1	0.289197829466171	0.992609501910499	0.0279131116529275	0.138574882288185	0.397448863776764	0.617001769844676	-0.110661770635257
chr1	205241861	205242010	150	+	exon	TMCC2	0.952212042968052	0.999888348827076	0.9744648163381	1	0.95844489465179	0.992609501910499	0.179212460752808	0.138574882288185	0.397448863776764	0.617001769844676	0.0406375784646232
chr1	205268970	205271198	2229	+	exon	TMCC2	0.767256084581921	0.999888348827076	0.773623616601806	1	0.812902861470831	0.992609501910499	0.330504223526353	0.138574882288185	0.397448863776764	0.617001769844676	0.191929341238169
chr1	205272053	205272152	100	+	utr3	TMCC2	0.248091346070464	0.999888348827076	0.137101939423836	1	0.159265427308245	0.992609501910499	0.296642785779403	0.138574882288185	0.397448863776764	0.617001769844676	0.158067903491218
chr1	205504645	205504844	200	+	utr5	CDK18	0.731104079738607	0.999888348827076	0.639578552379964	1	0.700919808253632	0.992609501910499	-0.529882969919066	-0.294734384733094	0.0100466143092192	0.0443265555179333	-0.235148585185973
chr1	205530659	205531547	889	+	utr3	CDK18	0.286149732352639	0.999888348827076	0.175517329277871	1	0.234639628122148	0.992609501910499	-0.293848879805655	-0.294734384733094	0.0100466143092192	0.0443265555179333	0.000885504927438496
chr1	205531696	205531796	101	+	utr3	CDK18	0.342808167744064	0.999888348827076	0.242885613864386	1	0.269402251507985	0.992609501910499	-0.168429668030659	-0.294734384733094	0.0100466143092192	0.0443265555179333	0.126304716702435
chr1	206053085	206053184	100	+	utr5	C1orf186	0.851341886160738	0.999888348827076	0.783410053034776	1	0.904373869687143	0.992609501910499	-0.00885355793978926	0.110649906812245	0.883714404171279	NA	-0.119503464752034
chr1	206446242	206453211	6970	+	exon	SRGAP2	0.548566572253141	0.999888348827076	0.417378595849552	1	0.452295318053085	0.992609501910499	-0.217120035414393	-0.335406117776586	0.00297289948983417	0.0163341511517725	0.118286082362193
chr1	206454190	206454589	400	+	utr3	SRGAP2	0.576422552079308	0.999888348827076	0.548051948879402	1	0.591171774857395	0.992609501910499	-0.485616458494449	-0.335406117776586	0.00297289948983417	0.0163341511517725	-0.150210340717863
chr1	206455887	206456086	200	+	utr3	SRGAP2	0.391214934714681	0.999888348827076	0.304969968050096	1	0.35324873562009	0.992609501910499	-0.646098540614789	-0.335406117776586	0.00297289948983417	0.0163341511517725	-0.310692422838203
chr1	206458710	206458860	151	+	exon	SRGAP2	0.926801758998754	0.999888348827076	0.926107493033659	1	0.959429142036465	0.992609501910499	0.202301215010612	-0.335406117776586	0.00297289948983417	0.0163341511517725	0.537707332787198
chr1	206461049	206461398	350	+	exon	SRGAP2	0.529706379894571	0.999888348827076	0.414711743103138	1	0.458217435162744	0.992609501910499	0.130157572122101	-0.335406117776586	0.00297289948983417	0.0163341511517725	0.465563689898687
chr1	206463744	206464044	301	+	utr3	SRGAP2	0.985016338318102	0.999888348827076	0.946261114002113	1	0.953037115382333	0.992609501910499	0.214774680764616	-0.335406117776586	0.00297289948983417	0.0163341511517725	0.550180798541202
chr1	206470526	206470675	150	+	utr5	IKBKE	0.0739861072391068	0.999888348827076	0.0211333274980854	1	0.0316866874749709	0.992609501910499	1.33069445150169	0.646898340570805	0.00150495992818414	0.00921728718948586	0.683796110930882
chr1	206485288	206490823	5536	+	exon	IKBKE	0.537482178980448	0.999888348827076	0.377963156001895	1	0.461647659153098	0.992609501910499	0.557935582796648	0.646898340570805	0.00150495992818414	0.00921728718948586	-0.0889627577741565
chr1	206557203	206557602	400	+	utr5	RASSF5	0.148050039900806	0.999888348827076	0.0843821598161899	1	0.0563187069193282	0.992609501910499	-0.0126837553786183	0.162244457428763	0.0579464815248686	0.170122694176195	-0.174928212807381
chr1	206584665	206584765	101	+	utr3	RASSF5	0.249176291820132	0.999888348827076	0.140123282293428	1	0.170119531316449	0.992609501910499	0.217122695803298	0.162244457428763	0.0579464815248686	0.170122694176195	0.0548782383745354
chr1	206586807	206587306	500	+	utr3	RASSF5	0.129616234359924	0.999888348827076	0.102207395107701	1	0.162565203107852	0.992609501910499	0.325350818100921	0.162244457428763	0.0579464815248686	0.170122694176195	0.163106360672158
chr1	206587804	206587904	101	+	utr3	RASSF5	0.830962407405592	0.999888348827076	0.736792399315728	1	0.784835664565124	0.992609501910499	0.288664556660085	0.162244457428763	0.0579464815248686	0.170122694176195	0.126420099231322
chr1	206588202	206588302	101	+	utr3	RASSF5	0.47948125337087	0.999888348827076	0.413355477827042	1	0.47357045136196	0.992609501910499	0.402322760973801	0.162244457428763	0.0579464815248686	0.170122694176195	0.240078303545038
chr1	206635586	206635734	149	+	utr5	DYRK3	0.0178039559329309	0.999888348827076	0.0022283956602587	1	0.00646994169770373	0.753386258585045	0.0228476231326952	0.387647489402284	0.0939856668933631	0.241391219534642	-0.364799866269589
chr1	206647436	206647584	149	+	exon	DYRK3	0.848797440576724	0.999888348827076	0.765835491671377	1	0.811465793182624	0.992609501910499	0.344865064799494	0.387647489402284	0.0939856668933631	0.241391219534642	-0.0427824246027902
chr1	206647684	206648081	398	+	exon	DYRK3	0.982094695360212	0.999888348827076	0.986060082405864	1	0.962921872858534	0.992609501910499	0.636877802934651	0.387647489402284	0.0939856668933631	0.241391219534642	0.249230313532368
chr1	206648428	206648626	199	+	exon	DYRK3	0.449808991723593	0.999888348827076	0.340298080661068	1	0.414486819572881	0.992609501910499	0.725103190053503	0.387647489402284	0.0939856668933631	0.241391219534642	0.337455700651219
chr1	206732685	206732885	201	+	utr3	MAPKAPK2	0.694768990127916	0.999888348827076	0.705631909630967	1	0.743851207669914	0.992609501910499	-0.152830945247963	-0.19634504906443	0.00902504431790898	0.0406499157365523	0.0435141038164673
chr1	207049271	207049635	365	+	utr5	PFKFB2	0.76428664663896	0.999888348827076	0.667081101416539	1	0.725444217288759	0.992609501910499	-0.0982065846204687	-0.41372457968122	0.0199560891999543	0.0765358181570078	0.315517995060751
chr1	207079025	207079125	101	+	utr3	PFKFB2	0.365254217567833	0.999888348827076	0.199950504132018	1	0.283615251949713	0.992609501910499	0.213170996057318	-0.41372457968122	0.0199560891999543	0.0765358181570078	0.626895575738538
chr1	207469857	207469957	101	+	exon	CR2	0.768764407144264	0.999888348827076	0.6681237588659	1	0.799988902193724	0.992609501910499	0.804066278919277	0.679624955523468	0.0325694108377548	0.111332603568494	0.124441323395809
chr1	209760146	209762626	2481	+	exon	TRAF3IP3	0.275995108669538	0.999888348827076	0.208773271344683	1	0.224238135846429	0.992609501910499	0.697452026935681	0.244703638575674	0.0477655844246665	0.147233061340692	0.452748388360007
chr1	209768592	209772979	4388	+	utr5	TRAF3IP3	0.56823514858095	0.999888348827076	0.523660727100716	1	0.528184954901024	0.992609501910499	0.278069886692711	0.244703638575674	0.0477655844246665	0.147233061340692	0.0333662481170368
chr1	209775349	209775649	301	+	utr5	TRAF3IP3	0.795752467471586	0.999888348827076	0.696845206823246	1	0.722159609564697	0.992609501910499	0.302959488902495	0.244703638575674	0.0477655844246665	0.147233061340692	0.058255850326821
chr1	209777349	209777498	150	+	exon	TRAF3IP3	0.913105955152092	0.999888348827076	0.83788964262542	1	0.832804131606678	0.992609501910499	0.452940841258667	0.244703638575674	0.0477655844246665	0.147233061340692	0.208237202682993
chr1	211259430	211259580	151	+	utr5	RCOR3	0.546129445870817	0.999888348827076	0.455067103614259	1	0.510708124074628	0.992609501910499	-0.147245959716248	-0.336391091189835	0.00762339412249333	0.0357166245621977	0.189145131473587
chr1	211312863	211312963	101	+	exon	RCOR3	0.926621099994575	0.999888348827076	0.924050254827176	1	0.943292001196438	0.992609501910499	-0.317586555474412	-0.336391091189835	0.00762339412249333	0.0357166245621977	0.018804535715423
chr1	211313438	211313588	151	+	exon	RCOR3	0.073346789866009	0.999888348827076	0.0181846906434618	1	0.0345187656091419	0.992609501910499	-0.371935509334829	-0.336391091189835	0.00762339412249333	0.0357166245621977	-0.0355444181449938
chr1	211313838	211313937	100	+	utr3	RCOR3	0.309404156316364	0.999888348827076	0.167766936418666	1	0.215477083649686	0.992609501910499	-0.415885721355131	-0.336391091189835	0.00762339412249333	0.0357166245621977	-0.0794946301652955
chr1	211372205	211372803	599	+	utr3	TRAF5	0.968196371539359	0.999888348827076	0.978344089277138	1	0.987367850611822	0.992835915488166	-0.281933913428943	-0.24576590705716	0.0335016437695118	0.113917302677798	-0.0361680063717831
chr1	211374448	211374647	200	+	utr3	TRAF5	0.918920653339144	0.999888348827076	0.851694366693493	1	0.899700588323549	0.992609501910499	-0.254976394254597	-0.24576590705716	0.0335016437695118	0.113917302677798	-0.00921048719743683
chr1	212100564	212102868	2305	+	exon	DTL	0.0846898628697086	0.999888348827076	0.0564321192856787	1	0.0686783917832834	0.992609501910499	0.65998666292707	0.438863862524963	5.86669159416364e-05	0.00056562810030771	0.221122800402107
chr1	212285537	212285934	398	+	utr5	PPP2R5A	0.05912636627513	0.999888348827076	0.026659523755458	1	0.0258555723962392	0.992609501910499	-0.402487589401655	-0.211046264746847	0.0219845428029837	0.0825253791735934	-0.191441324654808
chr1	212608777	212608927	151	+	utr5	ATF3	0.202354646971256	0.999888348827076	0.117725066603062	1	0.165644262854651	0.992609501910499	0.732319640556672	0.926368376643482	2.92243614697104e-08	6.18801992861753e-07	-0.19404873608681
chr1	212619381	212619730	350	+	utr3	ATF3	0.827063636443121	0.999888348827076	0.745741524359564	1	0.745514943185379	0.992609501910499	0.830392078800176	0.926368376643482	2.92243614697104e-08	6.18801992861753e-07	-0.0959762978433056
chr1	212791878	212791977	100	+	utr5	TATDN3	0.339783697684894	0.999888348827076	0.201119803882236	1	0.270360234330919	0.992609501910499	0.0197711532587627	-0.00297691649620808	0.989347194051801	0.996609862482756	0.0227480697549708
chr1	212858305	212858804	500	+	utr5	FLVCR1	0.385970600291329	0.999888348827076	0.287595586322256	1	0.293900172949377	0.992609501910499	-1.10334855244313	-0.895176858016439	1.10942657117038e-12	5.06873918338413e-11	-0.208171694426692
chr1	212950620	212950720	101	+	utr5	VASH2	0.842208313057593	0.999888348827076	0.770687606798296	1	0.845124036383636	0.992609501910499	-0.340128748989923	-0.549546818747486	1.44898006186723e-06	2.11445482768729e-05	0.209418069757563
chr1	212951560	212951760	201	+	utr5	VASH2	0.575282517111294	0.999888348827076	0.436921001775127	1	0.515845792887115	0.992609501910499	-0.55847264685118	-0.549546818747486	1.44898006186723e-06	2.11445482768729e-05	-0.00892582810369413
chr1	212972723	212972823	101	+	exon	VASH2	0.97330448397737	0.999888348827076	0.925868234262412	1	0.964439590360443	0.992609501910499	-0.230392436248062	-0.549546818747486	1.44898006186723e-06	2.11445482768729e-05	0.319154382499425
chr1	213241094	213241294	201	+	exon	RPS6KC1	0.809876762238268	0.999888348827076	0.75173328988674	1	0.796775840182858	0.992609501910499	-0.305161722413702	-0.0257534738601042	0.892986903124385	0.950017695200435	-0.279408248553598
chr1	213241643	213241743	101	+	exon	RPS6KC1	0.996313164467374	0.999888348827076	0.996632310563203	1	0.942075006909781	0.992609501910499	-0.038060971421519	-0.0257534738601042	0.892986903124385	0.950017695200435	-0.0123074975614148
chr1	213241993	213242142	150	+	exon	RPS6KC1	0.0653913570654384	0.999888348827076	0.014613636001978	1	0.0348049361467664	0.992609501910499	-0.306875001931332	-0.0257534738601042	0.892986903124385	0.950017695200435	-0.281121528071228
chr1	213988091	213988291	201	+	utr5	PROX1	0.52961709347789	0.999888348827076	0.40817555779376	1	0.507508826592167	0.992609501910499	-0.403538007573824	-0.372689589680482	0.114688798036882	0.277786931951457	-0.0308484178933418
chr1	213996489	213996589	101	+	utr5	PROX1	0.527474231003291	0.999888348827076	0.375832314818257	1	0.467924910512242	0.992609501910499	-0.69290115780788	-0.372689589680482	0.114688798036882	0.277786931951457	-0.320211568127397
chr1	213997188	213997986	799	+	exon	PROX1	0.0325304372658703	0.999888348827076	0.00603337034036356	1	0.0134044720695784	0.936659655816333	-0.857681151709471	-0.372689589680482	0.114688798036882	0.277786931951457	-0.484991562028988
chr1	214035767	214035867	101	+	utr3	PROX1	0.567012969405844	0.999888348827076	0.423645994951521	1	0.518678398299703	0.992609501910499	-1.28112598933165	-0.372689589680482	0.114688798036882	0.277786931951457	-0.908436399651173
chr1	214314821	214318127	3307	+	exon	SMYD2	0.720718868121876	0.999888348827076	0.679774190637425	1	0.724865595493226	0.992609501910499	0.473095544917361	0.17667468739238	0.161494695218553	0.352363826185993	0.296420857524981
chr1	214613722	214614837	1116	+	utr5	CENPF	0.266921612884126	0.999888348827076	0.16037753871646	1	0.225474233856728	0.992609501910499	-0.205388920083871	-0.0267546558815842	0.676595226736458	0.833424772642439	-0.178634264202287
chr1	214632510	214640541	8032	+	exon	CENPF	0.359468346568048	0.999888348827076	0.341728773482526	1	0.437372101532577	0.992609501910499	-0.00238056540083253	-0.0267546558815842	0.676595226736458	0.833424772642439	0.0243740904807517
chr1	214640841	214641041	201	+	exon	CENPF	0.971375490976704	0.999888348827076	0.974720775262044	1	0.976067370404134	0.992609501910499	-0.0492141474723201	-0.0267546558815842	0.676595226736458	0.833424772642439	-0.0224594915907359
chr1	214641141	214641291	151	+	exon	CENPF	0.514678774689433	0.999888348827076	0.384611689482	1	0.42371404059629	0.992609501910499	-0.111984909618875	-0.0267546558815842	0.676595226736458	0.833424772642439	-0.0852302537372912
chr1	214641541	214641840	300	+	exon	CENPF	0.799858497027523	0.999888348827076	0.701243965860109	1	0.754878004608517	0.992609501910499	-0.11162741727188	-0.0267546558815842	0.676595226736458	0.833424772642439	-0.0848727613902963
chr1	214641940	214642090	151	+	exon	CENPF	0.463730149248557	0.999888348827076	0.325370484444659	1	0.345824196690452	0.992609501910499	0.0200343612096051	-0.0267546558815842	0.676595226736458	0.833424772642439	0.0467890170911893
chr1	214642190	214642290	101	+	exon	CENPF	0.59510514158268	0.999888348827076	0.486068102950188	1	0.456217923088465	0.992609501910499	0.0352287767338273	-0.0267546558815842	0.676595226736458	0.833424772642439	0.0619834326154116
chr1	214642639	214642789	151	+	exon	CENPF	0.454640624347136	0.999888348827076	0.317685052424639	1	0.369729351256089	0.992609501910499	0.0822305566350122	-0.0267546558815842	0.676595226736458	0.833424772642439	0.108985212516596
chr1	214643189	214644771	1583	+	exon	CENPF	0.948594530854633	0.999888348827076	0.991716413098841	1	0.989644033508287	0.993052577965343	0.00688349653574296	-0.0267546558815842	0.676595226736458	0.833424772642439	0.0336381524173272
chr1	214644921	214645220	300	+	exon	CENPF	0.123752249870413	0.999888348827076	0.0544344905482783	1	0.101593357018238	0.992609501910499	-0.111298045780089	-0.0267546558815842	0.676595226736458	0.833424772642439	-0.0845433898985044
chr1	214645320	214646369	1050	+	exon	CENPF	0.519383812753637	0.999888348827076	0.416086997866048	1	0.495164412173324	0.992609501910499	-0.0122527099737248	-0.0267546558815842	0.676595226736458	0.833424772642439	0.0145019459078594
chr1	214646519	214646669	151	+	exon	CENPF	0.461212383320918	0.999888348827076	0.337224444502871	1	0.404968808748023	0.992609501910499	-0.0916125228717505	-0.0267546558815842	0.676595226736458	0.833424772642439	-0.0648578669901663
chr1	214647118	214652838	5721	+	exon	CENPF	0.40002561993711	0.999888348827076	0.401744711720785	1	0.468134188002443	0.992609501910499	-0.115702115960657	-0.0267546558815842	0.676595226736458	0.833424772642439	-0.0889474600790723
chr1	214655360	214657088	1729	+	exon	CENPF	0.643851884268243	0.999888348827076	0.527997637213319	1	0.581917970931841	0.992609501910499	-0.0851631275127752	-0.0267546558815842	0.676595226736458	0.833424772642439	-0.058408471631191
chr1	214657288	214658877	1590	+	exon	CENPF	0.759694271936519	0.999888348827076	0.657365631930114	1	0.713291640571934	0.992609501910499	-0.0390321026249724	-0.0267546558815842	0.676595226736458	0.833424772642439	-0.0122774467433881
chr1	214658977	214663839	4863	+	utr3	CENPF	0.685652685479294	0.999888348827076	0.715613882345974	1	0.74086814528598	0.992609501910499	-0.0491003460272466	-0.0267546558815842	0.676595226736458	0.833424772642439	-0.0223456901456624
chr1	215567392	215567541	150	+	utr5	KCTD3	0.976013445072478	0.999888348827076	0.941818283567403	1	0.950306099735684	0.992609501910499	0.219260974874753	0.44843646249761	0.011008357073452	0.047682563602378	-0.229175487622857
chr1	218285337	218302325	16989	+	exon	RRP15	0.983898997262506	0.999888348827076	0.937699265964512	1	0.937658454159317	0.992609501910499	0.902245480486394	0.63544122419464	0.00558442756812211	0.0277084480101977	0.266804256291754
chr1	218307534	218331049	23516	+	exon	RRP15	0.341798095310401	0.999888348827076	0.208802815974851	1	0.218791052616523	0.992609501910499	0.731250161145521	0.63544122419464	0.00558442756812211	0.0277084480101977	0.0958089369508806
chr1	220253811	220253956	146	+	exon	MORF4L1P1	0.579435665532836	0.999888348827076	0.574779088618591	1	0.604696331986439	0.992609501910499	0.0769428350616477	-0.0229719766168246	0.866612311625659	0.937306744589104	0.0999148116784723
chr1	222592283	222592382	100	+	exon	TAF1A-AS1	0.607361639804123	0.999888348827076	0.473492346138598	1	0.578573902535283	0.992609501910499	0.193880810340368	0.547822698104647	0.423727767970235	NA	-0.353941887764279
chr1	222627944	222628143	200	+	exon	MIA3	0.52810971860337	0.999888348827076	0.44191038760459	1	0.496474983166357	0.992609501910499	0.107775211536547	-0.133293369752482	0.155655595458532	0.343409626151416	0.241068581289029
chr1	222628841	222629140	300	+	exon	MIA3	0.867704739043313	0.999888348827076	0.878918245976026	1	0.912340143045741	0.992609501910499	-0.202338495038563	-0.133293369752482	0.155655595458532	0.343409626151416	-0.0690451252860811
chr1	222629290	222629390	101	+	exon	MIA3	0.677944421130879	0.999888348827076	0.604047818783535	1	0.646621533751327	0.992609501910499	-0.288919908267671	-0.133293369752482	0.155655595458532	0.343409626151416	-0.15562653851519
chr1	222629489	222630038	550	+	exon	MIA3	0.981402401417053	0.999888348827076	0.969490003021961	1	0.984217869286287	0.992609501910499	-0.164187532520411	-0.133293369752482	0.155655595458532	0.343409626151416	-0.0308941627679287
chr1	222644390	222644490	101	+	utr5	MIA3	0.330183750717372	0.999888348827076	0.214486960040325	1	0.253420016954303	0.992609501910499	0.111182369274026	-0.133293369752482	0.155655595458532	0.343409626151416	0.244475739026507
chr1	222658729	222659458	730	+	exon	MIA3	0.567414736404351	0.999888348827076	0.498949605488665	1	0.563939410065884	0.992609501910499	-0.326070866573529	-0.133293369752482	0.155655595458532	0.343409626151416	-0.192777496821047
chr1	222665469	222665619	151	+	exon	MIA3	0.664867957385314	0.999888348827076	0.550949730645971	1	0.570753303849801	0.992609501910499	-0.0484801956794594	-0.133293369752482	0.155655595458532	0.343409626151416	0.0848131740730225
chr1	222731396	222732657	1262	+	utr3	BROX	0.597747963029963	0.999888348827076	0.482591851109084	1	0.500679640057663	0.992609501910499	-0.271012182048184	-0.238582871162433	0.0748787143919531	0.204289964608372	-0.0324293108857506
chr1	224114187	224114337	151	+	exon	FBXO28	0.0873262096685787	0.999888348827076	0.0256607984785521	1	0.0598536364132793	0.992609501910499	0.129814124867539	0.213444001002979	0.143393967654557	0.324573378157406	-0.0836298761354403
chr1	224157402	224157752	351	+	utr3	FBXO28	0.748164397986429	0.999888348827076	0.746929980008575	1	0.813418526570934	0.992609501910499	0.281985414729726	0.213444001002979	0.143393967654557	0.324573378157406	0.0685414137267473
chr1	224183275	224183679	405	+	utr5	DEGS1	0.929899328370828	0.999888348827076	0.864526806526688	1	0.88232731899638	0.992609501910499	0.232234254280455	0.239235332569667	0.128184714890434	0.300539847293483	-0.00700107828921212
chr1	224192554	224192702	149	+	utr3	DEGS1	0.420708261030272	0.999888348827076	0.30816695535298	1	0.375734428929146	0.992609501910499	0.220882393792341	0.239235332569667	0.128184714890434	0.300539847293483	-0.0183529387773262
chr1	225828747	225828895	149	+	exon	EPHX1	0.154691648429589	0.999888348827076	0.0656758853509325	1	0.102369767713262	0.992609501910499	0.314011467032208	-0.14796769259909	0.345322822541918	0.567000751194913	0.461979159631298
chr1	226940324	226940424	101	+	utr5	ADCK3	0.709570944826512	0.999888348827076	0.607494982633694	1	0.718735783752781	0.992609501910499	-0.115579816938181	0.180630940340415	0.0966987407157313	0.246176767921593	-0.296210757278596
chr1	226965207	226965407	201	+	exon	ADCK3	0.625007011771998	0.999888348827076	0.507867006323081	1	0.54411331113235	0.992609501910499	0.395541531781172	0.180630940340415	0.0966987407157313	0.246176767921593	0.214910591440757
chr1	226977458	226982061	4604	+	exon	ADCK3	0.33713641372395	0.999888348827076	0.250771527075277	1	0.340709680320841	0.992609501910499	0.288132738165602	0.180630940340415	0.0966987407157313	0.246176767921593	0.107501797825186
chr1	226986695	226986845	151	+	utr3	ADCK3	0.470964725198447	0.999888348827076	0.394943605225973	1	0.463413165982792	0.992609501910499	0.248897764136131	0.180630940340415	0.0966987407157313	0.246176767921593	0.0682668237957156
chr1	227654411	227654560	150	+	exon	ZNF678	0.652568970813086	0.999888348827076	0.596098235265678	1	0.684450516774178	0.992609501910499	0.34566822076788	-0.33237870119848	0.102800027625534	0.257615014931281	0.678046921966361
chr1	227654759	227654859	101	+	exon	ZNF678	0.486307869141105	0.999888348827076	0.357198437364677	1	0.454825308316437	0.992609501910499	0.143106293843785	-0.33237870119848	0.102800027625534	0.257615014931281	0.475484995042265
chr1	227655058	227655506	449	+	exon	ZNF678	0.273979779733586	0.999888348827076	0.151524029651434	1	0.19982235209732	0.992609501910499	0.0032955510844028	-0.33237870119848	0.102800027625534	0.257615014931281	0.335674252282883
chr1	227661631	227661731	101	+	utr3	ZNF678	0.539056478462399	0.999888348827076	0.419194898695209	1	0.543337281598403	0.992609501910499	-1.47504884366331	-0.33237870119848	0.102800027625534	0.257615014931281	-1.14267014246483
chr1	227677194	227677393	200	+	utr3	ZNF678	0.718503304643325	0.999888348827076	0.593438694612326	1	0.683030451266917	0.992609501910499	-0.093825134362057	-0.33237870119848	0.102800027625534	0.257615014931281	0.238553566836423
chr1	227732427	227732626	200	+	exon	SNAP47	0.557514643894853	0.999888348827076	0.486630592523343	1	0.563946387882535	0.992609501910499	0.921170265030098	0.0520343156269535	0.684514526831896	0.838261997111352	0.869135949403145
chr1	227747987	227759196	11210	+	utr5	SNAP47	0.61552794090175	0.999888348827076	0.61588304164889	1	0.681760243478665	0.992609501910499	0.151276351451844	0.0520343156269535	0.684514526831896	0.838261997111352	0.0992420358248902
chr1	227780533	227781032	500	+	utr3	SNAP47	0.754444737516155	0.999888348827076	0.65362995711815	1	0.702325586829209	0.992609501910499	0.102708377719567	0.0520343156269535	0.684514526831896	0.838261997111352	0.0506740620926134
chr1	228097100	228097249	150	+	utr5	ARF1	0.0417521308319879	0.999888348827076	0.0409332974900199	1	0.14637135799828	0.992609501910499	0.0367407534513855	-0.24670908462066	7.58107885690059e-05	0.000709390987193825	0.283449838072046
chr1	228097684	228098019	336	+	utr3	ARF1	0.375455593758414	0.999888348827076	0.40118484816201	1	0.538645614386671	0.992609501910499	-0.0908970245548478	-0.24670908462066	7.58107885690059e-05	0.000709390987193825	0.155812060065812
chr1	228140279	228141187	909	+	utr5	GUK1	0.519179795246226	0.999888348827076	0.4110347848889	1	0.475560890238712	0.992609501910499	-0.569574795734991	-0.228325875231396	0.000229450650616989	0.00184741017631597	-0.341248920503594
chr1	228141585	228141784	200	+	utr5	GUK1	0.502071544995574	0.999888348827076	0.437055917807432	1	0.439434692716573	0.992609501910499	-0.229174789027959	-0.228325875231396	0.000229450650616989	0.00184741017631597	-0.000848913796562267
chr1	228145516	228145615	100	+	exon	GUK1	0.625713240966652	0.999888348827076	0.527186165210059	1	0.578493145016418	0.992609501910499	0.0161092171615906	-0.228325875231396	0.000229450650616989	0.00184741017631597	0.244435092392987
chr1	228157833	228157983	151	+	exon	GJC2	0.099031666552461	0.999888348827076	0.0198402183997857	1	0.0744208218417555	0.992609501910499	0.614880391093086	-0.371576895982826	0.468083260944177	0.680652952873542	0.986457287075913
chr1	228158232	228158331	100	+	exon	GJC2	0.540614961818389	0.999888348827076	0.428258756640225	1	0.619972284105946	0.992609501910499	0.0541198861591093	-0.371576895982826	0.468083260944177	0.680652952873542	0.425696782141936
chr1	228158431	228158580	150	+	exon	GJC2	0.881055099992758	0.999888348827076	0.837027502823769	1	0.889623456700453	0.992609501910499	0.302234396541485	-0.371576895982826	0.468083260944177	0.680652952873542	0.673811292524312
chr1	228158929	228159228	300	+	utr3	GJC2	0.994790210397995	0.999888348827076	0.992365192275315	1	0.939978693575436	0.992609501910499	0.0267976848056667	-0.371576895982826	0.468083260944177	0.680652952873542	0.398374580788493
chr1	228166014	228166114	101	+	exon	IBA57	0.282143357976476	0.999888348827076	0.144430128688209	1	0.282938165130072	0.992609501910499	-0.0584422017906279	-0.103542489586033	0.547543915281386	0.743399521994024	0.0451002877954047
chr1	228175179	228175478	300	+	exon	IBA57	0.229984459787385	0.999888348827076	0.107036353266943	1	0.161854487508949	0.992609501910499	-0.149282050049988	-0.103542489586033	0.547543915281386	0.743399521994024	-0.0457395604639551
chr1	228212710	228213479	770	+	exon	OBSCN	0.797319617066025	0.999888348827076	0.78979813418547	1	0.789659351606257	0.992609501910499	-0.155939947272765	-0.343649175689215	9.60904181546257e-05	0.000872180695450153	0.18770922841645
chr1	228217111	228219463	2353	+	exon	OBSCN	0.592441157300101	0.999888348827076	0.499174848754346	1	0.491491533869631	0.992609501910499	-0.534338762035112	-0.343649175689215	9.60904181546257e-05	0.000872180695450153	-0.190689586345897
chr1	228243220	228256707	13488	+	exon	OBSCN	0.736734937134657	0.999888348827076	0.640976768883214	1	0.673460469938764	0.992609501910499	-0.763628533584081	-0.343649175689215	9.60904181546257e-05	0.000872180695450153	-0.419979357894866
chr1	228256807	228256907	101	+	exon	OBSCN	0.607314042989082	0.999888348827076	0.473410735018365	1	0.525832193942066	0.992609501910499	-0.871043867916736	-0.343649175689215	9.60904181546257e-05	0.000872180695450153	-0.527394692227521
chr1	228264120	228268708	4589	+	exon	OBSCN	0.681054868667585	0.999888348827076	0.653745205846801	1	0.652013583684102	0.992609501910499	-0.310428319523623	-0.343649175689215	9.60904181546257e-05	0.000872180695450153	0.0332208561655916
chr1	228271927	228273527	1601	+	exon	OBSCN	0.192352928617767	0.999888348827076	0.100514647448181	1	0.105779539742883	0.992609501910499	-0.293691143097188	-0.343649175689215	9.60904181546257e-05	0.000872180695450153	0.0499580325920271
chr1	228273999	228274228	230	+	exon	OBSCN	0.847760799666669	0.999888348827076	0.846737356678338	1	0.876492413608371	0.992609501910499	-0.149438103140488	-0.343649175689215	9.60904181546257e-05	0.000872180695450153	0.194211072548727
chr1	228281989	228282089	101	+	exon	OBSCN	0.67489714084334	0.999888348827076	0.610369685304843	1	0.613765753382719	0.992609501910499	0.00238238566863402	-0.343649175689215	9.60904181546257e-05	0.000872180695450153	0.346031561357849
chr1	228283051	228283668	618	+	exon	OBSCN	0.400581116507353	0.999888348827076	0.273961864925556	1	0.317580039459226	0.992609501910499	-0.422797986668786	-0.343649175689215	9.60904181546257e-05	0.000872180695450153	-0.0791488109795718
chr1	228286254	228287026	773	+	exon	OBSCN	0.347176061219001	0.999888348827076	0.201304393658253	1	0.273193038534508	0.992609501910499	-0.155814361347742	-0.343649175689215	9.60904181546257e-05	0.000872180695450153	0.187834814341473
chr1	228287930	228288230	301	+	exon	OBSCN	0.224039591248372	0.999888348827076	0.108722522572248	1	0.134550446919908	0.992609501910499	-0.172352572265971	-0.343649175689215	9.60904181546257e-05	0.000872180695450153	0.171296603423244
chr1	228288680	228295064	6385	+	exon	OBSCN	0.69651199527952	0.999888348827076	0.710281126770122	1	0.682648084586405	0.992609501910499	0.104939347497525	-0.343649175689215	9.60904181546257e-05	0.000872180695450153	0.448588523186739
chr1	228321368	228321668	301	+	exon	OBSCN	0.922942655091936	0.999888348827076	0.933722072411725	1	0.937211433552202	0.992609501910499	-0.141843385770484	-0.343649175689215	9.60904181546257e-05	0.000872180695450153	0.201805789918731
chr1	228321868	228322168	301	+	exon	OBSCN	0.224091377354119	0.999888348827076	0.117216034458132	1	0.183899717030289	0.992609501910499	-0.441357790098283	-0.343649175689215	9.60904181546257e-05	0.000872180695450153	-0.0977086144090684
chr1	228359727	228360427	701	+	utr3	OBSCN	0.988257653245556	0.999888348827076	0.936429539154378	1	0.978396709832314	0.992609501910499	-0.0360724995204346	-0.343649175689215	9.60904181546257e-05	0.000872180695450153	0.30757667616878
chr1	228360527	228361177	651	+	utr3	OBSCN	0.72690463691703	0.999888348827076	0.62801767340249	1	0.675937269499505	0.992609501910499	-0.127815768830101	-0.343649175689215	9.60904181546257e-05	0.000872180695450153	0.215833406859113
chr1	228371565	228371915	351	+	exon	OBSCN	0.337194190458289	0.999888348827076	0.220221067950863	1	0.303463143072682	0.992609501910499	-1.02667613090199	-0.343649175689215	9.60904181546257e-05	0.000872180695450153	-0.683026955212772
chr1	228372065	228372665	601	+	exon	OBSCN	0.0658851469354091	0.999888348827076	0.0206001967465961	1	0.0297605371351591	0.992609501910499	0.0927985043461973	-0.343649175689215	9.60904181546257e-05	0.000872180695450153	0.436447680035412
chr1	228395744	228396775	1032	+	exon	RP11-245P10.8	0.720861909152891	0.999888348827076	0.739014779138439	1	0.754358690888059	0.992609501910499	-0.369166220637827	NA	NA	NA	NA
chr1	228459387	228459535	149	+	utr3	HIST3H2BB	0.779112812992149	0.999888348827076	0.690427751476406	1	0.8217142123934	0.992609501910499	-1.43938941355672	0.128454313700855	0.388033924094115	0.609281729505406	-1.56784372725757
chr1	228488973	228493267	4295	+	exon	RNF187	0.543733866616321	0.999888348827076	0.578429106381257	1	0.667025826512483	0.992609501910499	-0.139797513674349	-0.167997772411547	0.0110109423404977	0.047682563602378	0.0282002587371978
chr1	228494124	228494472	349	+	utr3	RNF187	0.89053416900286	0.999888348827076	0.799135253475293	1	0.825095772640176	0.992609501910499	-0.081918898905131	-0.167997772411547	0.0110109423404977	0.047682563602378	0.0860788735064156
chr1	228650439	228650587	149	+	exon	DUSP5P1	0.428214531354145	0.999888348827076	0.283071682626903	1	0.395457269642901	0.992609501910499	0.153527773832816	-0.158439370768405	0.761751220012552	0.884163926723861	0.311967144601221
chr1	228650934	228651033	100	+	exon	DUSP5P1	0.396787383772917	0.999888348827076	0.262633364555376	1	0.372037493600992	0.992609501910499	0.453591624588444	-0.158439370768405	0.761751220012552	0.884163926723861	0.612030995356849
chr1	228735524	228735673	150	+	utr5	RHOU	0.248816706525135	0.999888348827076	0.115457314067522	1	0.158915091757974	0.992609501910499	-0.154793453951187	0.434088733636869	0.00913789535080346	0.0410669505924005	-0.588882187588056
chr1	228743391	228743738	348	+	exon	RHOU	0.44011668657295	0.999888348827076	0.3104560040831	1	0.387790499392881	0.992609501910499	0.260801140086095	0.434088733636869	0.00913789535080346	0.0410669505924005	-0.173287593550774
chr1	229635222	229635470	249	+	exon	URB2	0.586326151400968	0.999888348827076	0.521847647976563	1	0.605280613120981	0.992609501910499	0.666763810450669	0.764899225131146	7.91508841887894e-06	9.71163184390958e-05	-0.0981354146804778
chr1	229635866	229635966	101	+	exon	URB2	0.870754903519067	0.999888348827076	0.845728102928678	1	0.911027805802544	0.992609501910499	0.42419178139524	0.764899225131146	7.91508841887894e-06	9.71163184390958e-05	-0.340707443735906
chr1	229636263	229636461	199	+	exon	URB2	0.359555503986305	0.999888348827076	0.225203329393258	1	0.283329800323359	0.992609501910499	0.698846549384071	0.764899225131146	7.91508841887894e-06	9.71163184390958e-05	-0.0660526757470752
chr1	229637106	229637304	199	+	exon	URB2	0.794291182587085	0.999888348827076	0.706425803817636	1	0.748502921223892	0.992609501910499	0.587929169993172	0.764899225131146	7.91508841887894e-06	9.71163184390958e-05	-0.176970055137974
chr1	229637899	229638147	249	+	exon	URB2	0.162735973429798	0.999888348827076	0.0640739939589615	1	0.0622778405937933	0.992609501910499	0.553464800186509	0.764899225131146	7.91508841887894e-06	9.71163184390958e-05	-0.211434424944637
chr1	230067270	230067370	101	+	utr5	GALNT2	0.490724430911817	0.999888348827076	0.406495505460515	1	0.304689901190173	0.992609501910499	-0.410979013433469	-0.228549183831806	0.00187275248297668	0.0111003591883881	-0.182429829601663
chr1	230274539	230279976	5438	+	utr3	GALNT2	0.272686106442008	0.999888348827076	0.303601380392924	1	0.352974073094324	0.992609501910499	-0.108934343514037	-0.228549183831806	0.00187275248297668	0.0111003591883881	0.11961484031777
chr1	230693333	230693483	151	+	utr3	COG2	0.699888725582359	0.999888348827076	0.658886083124217	1	0.714163150224284	0.992609501910499	0.463639463193139	0.132192193034476	0.373414803327893	0.595949190869682	0.331447270158662
chr1	231267742	231267890	149	+	exon	GNPAT	0.422330755231747	0.999888348827076	0.28901566407896	1	0.325181739334016	0.992609501910499	0.157355940946282	0.163321987120644	0.177084811807825	0.374787768189576	-0.00596604617436214
chr1	231337154	231337848	695	+	utr5	SPRTN	0.126625291091166	0.999888348827076	0.0653396049522769	1	0.0853113816607678	0.992609501910499	-0.641221977935417	0.326302383595027	0.107577416689151	0.266206202875826	-0.967524361530444
chr1	231338394	231338543	150	+	exon	SPRTN	0.721722562082962	0.999888348827076	0.687388810948916	1	0.741272048668697	0.992609501910499	0.005885642259731	0.326302383595027	0.107577416689151	0.266206202875826	-0.320416741335296
chr1	231694041	231694293	253	+	utr3	TSNAX-DISC1	0.760192416661841	0.999888348827076	0.650603262069945	1	0.720859645215382	0.992609501910499	0.141835066782043	1.29454029946016	0.795573842441084	NA	-1.15270523267812
chr1	231694489	231694788	300	+	utr3	TSNAX-DISC1	0.908440434657152	0.999888348827076	0.850372298684726	1	0.878851642782876	0.992609501910499	0.0196050354220063	1.29454029946016	0.795573842441084	NA	-1.27493526403815
chr1	231767196	231771057	3862	+	utr3	TSNAX-DISC1	0.0699536028436456	0.999888348827076	0.017915662792	1	0.0372777041854229	0.992609501910499	0.268086021507488	1.29454029946016	0.795573842441084	NA	-1.02645427795267
chr1	231818401	231818503	103	+	utr3	TSNAX-DISC1	0.806251758025776	0.999888348827076	0.762308741272646	1	0.872886168196165	0.992609501910499	0.371422457057661	1.29454029946016	0.795573842441084	NA	-0.9231178424025
chr1	232036738	232036887	150	+	utr3	DISC1	0.826000502577273	0.999888348827076	0.786246539824066	1	0.883469024390821	0.992609501910499	0.846065378940495	0.471535593943188	0.126314139769035	0.297126298022705	0.374529784997307
chr1	232036987	232037087	101	+	utr3	DISC1	0.640288149565321	0.999888348827076	0.492316200029894	1	0.625881030398496	0.992609501910499	0.107002136338348	0.471535593943188	0.126314139769035	0.297126298022705	-0.36453345760484
chr1	232950655	232950852	198	+	utr5	NTPCR	0.0448206647137219	0.999888348827076	0.0138086517070347	1	0.0260819433536763	0.992609501910499	0.585109605925336	0.0334649510649379	0.794384006146393	0.902027570090153	0.551644654860398
chr1	232976618	232976767	150	+	utr3	NTPCR	0.56513140293286	0.999888348827076	0.47366724094385	1	0.5823644797278	0.992609501910499	-0.270001364951322	0.0334649510649379	0.794384006146393	0.902027570090153	-0.30346631601626
chr1	233327768	233328266	499	+	utr5	RP5-862P8.2	0.214129709136312	0.999888348827076	0.129139877863491	1	0.179759285268079	0.992609501910499	-0.455360679027434	-0.0129114203977077	0.940467114289194	0.973205119787746	-0.442449258629727
chr1	233328465	233328614	150	+	exon	RP5-862P8.2	0.582520325037894	0.999888348827076	0.46548682155148	1	0.521065834509391	0.992609501910499	-1.07509928827281	-0.0129114203977077	0.940467114289194	0.973205119787746	-1.06218786787511
chr1	233362074	233362223	150	+	exon	RP5-862P8.2	0.638438960929517	0.999888348827076	0.541812179923786	1	0.611845849978677	0.992609501910499	0.029506179780118	-0.0129114203977077	0.940467114289194	0.973205119787746	0.0424176001778257
chr1	233379119	233379567	449	+	exon	RP5-862P8.2	0.716967041450228	0.999888348827076	0.608121297391227	1	0.684177492670808	0.992609501910499	0.193721247778808	-0.0129114203977077	0.940467114289194	0.973205119787746	0.206632668176515
chr1	233382410	233382759	350	+	utr3	RP5-862P8.2	0.454342191542407	0.999888348827076	0.380240352522963	1	0.467863827742505	0.992609501910499	0.123528323990482	-0.0129114203977077	0.940467114289194	0.973205119787746	0.13643974438819
chr1	233614401	233614501	101	+	exon	KCNK1	0.0881756282494294	0.999888348827076	0.0335507371872581	1	0.0356084537543183	0.992609501910499	0.723276119198324	0.221912375613879	0.256139367424633	0.471198147207997	0.501363743584446
chr1	233671320	233671519	200	+	exon	KCNK1	0.764279739707216	0.999888348827076	0.667284333087782	1	0.736949488829142	0.992609501910499	0.0565603202277728	0.221912375613879	0.256139367424633	0.471198147207997	-0.165352055386106
chr1	234214342	234214492	151	+	utr5	SLC35F3	0.580073561090581	0.999888348827076	0.50919584907185	1	0.816586723160496	0.992609501910499	-0.270889548290635	-0.598704384914776	0.351822154280058	NA	0.327814836624142
chr1	234323169	234323268	100	+	utr3	SLC35F3	0.564830430305481	0.999888348827076	0.402536249565537	1	0.5492110909666	0.992609501910499	-0.842797159826398	-0.598704384914776	0.351822154280058	NA	-0.244092774911622
chr1	234374378	234383807	9430	+	exon	COA6	0.750600273308705	0.999888348827076	0.643403479744705	1	0.658833281700071	0.992609501910499	-0.106285519708597	-0.0707934905787661	0.707361121845571	0.853333481652264	-0.0354920291298305
chr1	234607305	234609483	2179	+	exon	RP4-781K5.2	0.869118973868151	0.999888348827076	0.775690585430013	1	0.807610983916005	0.992609501910499	-0.4122017617219	NA	NA	NA	NA
chr1	235328618	235329115	498	+	utr5	GGPS1	0.663432992223627	0.999888348827076	0.536405198060078	1	0.601141713665333	0.992609501910499	-0.210680134965002	-0.0825575476521823	0.59151602911296	0.775119416397781	-0.12812258731282
chr1	235329313	235329802	490	+	exon	GGPS1	0.579333653280584	0.999888348827076	0.511942136070641	1	0.559302465939312	0.992609501910499	-0.35267106738196	-0.0825575476521823	0.59151602911296	0.775119416397781	-0.270113519729778
chr1	235342208	235342307	100	+	exon	GGPS1	0.69831965128149	0.999888348827076	0.651144386699052	1	0.676097523016557	0.992609501910499	0.112073169702559	-0.0825575476521823	0.59151602911296	0.775119416397781	0.194630717354741
chr1	236551786	236551886	101	+	utr3	LGALS8	0.139264816076364	0.999888348827076	0.0641239844580828	1	0.0937735797295742	0.992609501910499	-0.154358594442547	-0.490748410174314	1.17847775923772e-06	1.75354914666902e-05	0.336389815731767
chr1	236891245	236894555	3311	+	exon	MTR	0.310055335913876	0.999888348827076	0.250986747674502	1	0.269856788465576	0.992609501910499	-0.180372724047837	-0.148288535456202	0.104625833150705	0.260750634879526	-0.0320841885916347
chr1	236895353	236895503	151	+	exon	MTR	0.441925851045988	0.999888348827076	0.297617405568871	1	0.364710507202658	0.992609501910499	-0.0950998094035105	-0.148288535456202	0.104625833150705	0.260750634879526	0.0531887260526917
chr1	236897746	236898245	500	+	utr3	MTR	0.441680246897449	0.999888348827076	0.377967382731007	1	0.450195414311989	0.992609501910499	0.0545099965067002	-0.148288535456202	0.104625833150705	0.260750634879526	0.202798531962902
chr1	236899192	236899392	201	+	utr3	MTR	0.839881953237145	0.999888348827076	0.752727734953023	1	0.806963786903167	0.992609501910499	-0.266598621916867	-0.148288535456202	0.104625833150705	0.260750634879526	-0.118310086460665
chr1	236901088	236901287	200	+	utr3	MTR	0.468222279427982	0.999888348827076	0.313620037360586	1	0.392124709949343	0.992609501910499	0.142480691959163	-0.148288535456202	0.104625833150705	0.260750634879526	0.290769227415365
chr1	241594493	241594593	101	+	utr3	KMO	0.908522750498674	0.999888348827076	0.846096153515583	1	0.886311566412094	0.992609501910499	0.715097176355863	2.87959170421941	0.41345380544775	NA	-2.16449452786354
chr1	241848266	241848743	478	+	utr5	EXO1	0.639906356217847	0.999888348827076	0.570557709653355	1	0.594372503907061	0.992609501910499	1.11326178170142	0.764836969307436	4.54529613257831e-07	7.53766222229644e-06	0.34842481239398
chr1	241878810	241878960	151	+	exon	EXO1	0.440699453263147	0.999888348827076	0.305040106579001	1	0.284935912205485	0.992609501910499	0.701658536807354	0.764836969307436	4.54529613257831e-07	7.53766222229644e-06	-0.0631784325000823
chr1	243256034	243256233	200	+	utr5	SDCCAG8	0.739902977038156	0.999888348827076	0.688320449205869	1	0.740757751689239	0.992609501910499	-0.135848623817452	-0.325317782541499	0.11621969976422	0.280406027341813	0.189469158724047
chr1	243341173	243415789	74617	+	exon	MIR4677	0.355255425815912	0.999888348827076	0.264842187205722	1	0.307085536258075	0.992609501910499	-0.0282394106956943	2.28511764601424	0.615449364052554	NA	-2.31335705670993
chr1	244053818	244055301	1484	+	exon	ZBTB18	0.96871534750559	0.999888348827076	0.882988312213676	1	0.900989694256628	0.992609501910499	-0.190664776150248	-0.248802138060384	0.0464010458897575	0.144573199884613	0.0581373619101362
chr1	244653133	244653282	150	+	utr5	DESI2	0.194381143920868	0.999888348827076	0.102006480473664	1	0.0957012756636216	0.992609501910499	-0.299294552266423	-0.0886460510072394	0.362377793024988	0.584293421605308	-0.210648501259183
chr1	244653579	244653827	249	+	utr5	DESI2	0.454657490380981	0.999888348827076	0.299967707565661	1	0.373478239748077	0.992609501910499	-0.493210314947944	-0.0886460510072394	0.362377793024988	0.584293421605308	-0.404564263940705
chr1	244705664	244705813	150	+	utr3	DESI2	0.305880514934623	0.999888348827076	0.187076000167971	1	0.226336972575758	0.992609501910499	-0.0469235470922261	-0.0886460510072394	0.362377793024988	0.584293421605308	0.0417225039150133
chr1	246566593	246566743	151	+	utr5	CNST	0.425183640907668	0.999888348827076	0.26744282185175	1	0.294673263484898	0.992609501910499	-0.09992969862797	0.0802646538690784	0.549439101923387	0.744413710089254	-0.180194352497048
chr1	246591664	246591912	249	+	exon	CNST	0.842459831134971	0.999888348827076	0.760296529847485	1	0.801786444190831	0.992609501910499	-0.333971641896346	0.0802646538690784	0.549439101923387	0.744413710089254	-0.414236295765425
chr1	246642033	246647881	5849	+	exon	CNST	0.569192297408856	0.999888348827076	0.450018979006188	1	0.532920081372043	0.992609501910499	-0.0498433880306297	0.0802646538690784	0.549439101923387	0.744413710089254	-0.130108041899708
chr1	246665798	246665997	200	+	utr3	CNST	0.793977449241701	0.999888348827076	0.703229973947463	1	0.744670710521177	0.992609501910499	0.468465760600028	0.0802646538690784	0.549439101923387	0.744413710089254	0.388201106730949
chr1	247864786	247864885	100	+	exon	TRIM58	0.199848003538517	0.999888348827076	0.063360900174313	1	0.133677153806103	0.992609501910499	1.01170861139579	0.19121178256319	0.789873089207356	NA	0.820496828832599
chr1	248838260	248838509	250	+	utr5	ZNF672	0.432279414415524	0.999888348827076	0.310279193742045	1	0.346965309050422	0.992609501910499	0.102403485538519	0.231409660433398	0.0283091215880467	0.100277314871031	-0.129006174894879
chr1	248847273	248848520	1248	+	utr5	ZNF672	0.964713618188409	0.999888348827076	0.964238883537528	1	0.970696297452583	0.992609501910499	0.287026026544879	0.231409660433398	0.0283091215880467	0.100277314871031	0.0556163661114804
chr1	248916691	248916987	297	+	exon	PGBD2	0.303398197808464	0.999888348827076	0.164933559052372	1	0.259769728586811	0.992609501910499	0.199585960438562	0.120740600574453	0.761142493473129	0.883758745406503	0.0788453598641085
chr1	248917332	248917529	198	+	utr5	PGBD2	0.811358544634606	0.999888348827076	0.781615878784348	1	0.880098319270169	0.992609501910499	-0.00619830879375716	0.120740600574453	0.761142493473129	0.883758745406503	-0.126938909368211
chr1	248917677	248917776	100	+	exon	PGBD2	0.855107097163084	0.999888348827076	0.828806093430415	1	0.885017786156574	0.992609501910499	0.370226080150641	0.120740600574453	0.761142493473129	0.883758745406503	0.249485479576188
chr1	248918072	248918318	247	+	exon	PGBD2	0.436971263471473	0.999888348827076	0.326061984079383	1	0.446843485357154	0.992609501910499	0.560329954116697	0.120740600574453	0.761142493473129	0.883758745406503	0.439589353542243
chr1	826693	826888	196	-	exon	LINC00115	0.67333454021149	0.999888348827076	0.588578534738743	1	0.659432090267992	0.992609501910499	-1.38546109389777	-0.94073610121434	0.0172854085090557	0.0681477078245948	-0.444724992683432
chr1	917952	918199	248	-	exon	RP11-54O7.3	0.220587698656637	0.999888348827076	0.146244690252414	1	0.171330191649655	0.992609501910499	0.177081032274551	-0.0860550747990439	0.630862015656029	0.802336815821462	0.263136107073595
chr1	918940	919089	150	-	exon	RP11-54O7.3	0.741253967210513	0.999888348827076	0.694517485570309	1	0.755156837755675	0.992609501910499	0.255008985070298	-0.0860550747990439	0.630862015656029	0.802336815821462	0.341064059869342
chr1	919682	919879	198	-	exon	RP11-54O7.3	0.270532807813442	0.999888348827076	0.139295087400858	1	0.216400214340628	0.992609501910499	-0.222105012079793	-0.0860550747990439	0.630862015656029	0.802336815821462	-0.136049937280749
chr1	920126	920670	545	-	exon	RP11-54O7.3	0.125270666251437	0.999888348827076	0.0651897755934646	1	0.0902645450257339	0.992609501910499	0.0599240545274569	-0.0860550747990439	0.630862015656029	0.802336815821462	0.145979129326501
chr1	944653	945365	713	-	utr3	NOC2L	0.333621023274101	0.999888348827076	0.310872258587071	1	0.362552480643077	0.992609501910499	0.178460402561574	0.0450357208235821	0.638465716339724	0.807634986422542	0.133424681737992
chr1	945560	946179	620	-	exon	NOC2L	0.376375336835423	0.999888348827076	0.307189986339732	1	0.381549271044545	0.992609501910499	0.0210376230670436	0.0450357208235821	0.638465716339724	0.807634986422542	-0.0239980977565384
chr1	956958	957180	223	-	exon	NOC2L	0.91925792778777	0.999888348827076	0.971516130454548	1	0.988558449943967	0.992835915488166	0.341081882275813	0.0450357208235821	0.638465716339724	0.807634986422542	0.296046161452231
chr1	957979	958078	100	-	exon	NOC2L	0.308747228229901	0.999888348827076	0.173013114466477	1	0.189721042044819	0.992609501910499	0.0291522269924666	0.0450357208235821	0.638465716339724	0.807634986422542	-0.0158834938311154
chr1	997455	997604	150	-	exon	RP11-54O7.17	0.715760641814982	0.999888348827076	0.623635498858072	1	0.632876097750136	0.992609501910499	0.498739559759828	0.273906985545735	0.211835325443412	0.419572004060526	0.224832574214093
chr1	999832	999929	98	-	exon	HES4	0.348769748823521	0.999888348827076	0.264344382301686	1	0.217290661046896	0.992609501910499	0.0138042757174044	0.14363053715768	0.150428179884781	0.335585723272372	-0.129826261440276
chr1	1082266	1082913	648	-	utr3	C1orf159	0.413996103149491	0.999888348827076	0.306548161894169	1	0.366833995404976	0.992609501910499	0.170697868796404	0.0860522145724992	0.473715038304475	0.68569320077774	0.0846456542239047
chr1	1203752	1204111	360	-	utr3	TNFRSF18	0.0740645337320675	0.999888348827076	0.0146477437487391	1	0.0287451593483834	0.992609501910499	0.299308150324962	-0.636390854653168	0.150217672477266	0.335171027659451	0.93569900497813
chr1	1213744	1214089	346	-	exon	TNFRSF4	0.738550067372375	0.999888348827076	0.636462477092592	1	0.641291569328569	0.992609501910499	0.460327521857831	0.417050996833086	0.00265387658196384	0.0148600394723439	0.0432765250247456
chr1	1217057	1217205	149	-	utr3	SDF4	0.8582607280765	0.999888348827076	0.89332920737365	1	0.944350739214339	0.992609501910499	-0.0861828280811169	-0.0671761491875751	0.323162521085068	0.545798568088931	-0.0190066788935419
chr1	1217404	1217750	347	-	utr3	SDF4	0.520148628598715	0.999888348827076	0.537651605186665	1	0.618689587234364	0.992609501910499	0.0276717560169178	-0.0671761491875751	0.323162521085068	0.545798568088931	0.0948479052044929
chr1	1218503	1218949	447	-	utr3	SDF4	0.646525935083504	0.999888348827076	0.673779226957798	1	0.751244109252816	0.992609501910499	0.0661524929189378	-0.0671761491875751	0.323162521085068	0.545798568088931	0.133328642106513
chr1	1223892	1227294	3403	-	exon	SDF4	0.93812263620472	0.999888348827076	0.997728545770355	1	0.977359526863041	0.992609501910499	0.0645784923748736	-0.0671761491875751	0.323162521085068	0.545798568088931	0.131754641562449
chr1	1228541	1228640	100	-	exon	SDF4	0.53604519673423	0.999888348827076	0.544191479081044	1	0.62535736058717	0.992609501910499	0.0114822137986854	-0.0671761491875751	0.323162521085068	0.545798568088931	0.0786583629862605
chr1	1228789	1231932	3144	-	utr5	SDF4	0.975813555986365	0.999888348827076	0.896785147379758	1	0.90276079064659	0.992609501910499	0.12580253845363	-0.0671761491875751	0.323162521085068	0.545798568088931	0.192978687641205
chr1	1255000	1255446	447	-	utr3	UBE2J2	0.934977316751469	0.999888348827076	0.86119420467583	1	0.85596113442852	0.992609501910499	0.288968357004272	0.182995144077414	0.0913535798489172	0.236820066573307	0.105973212926857
chr1	1293933	1294189	257	-	exon	ACAP3	0.444393162090868	0.999888348827076	0.381872386777187	1	0.355112331050681	0.992609501910499	-0.23350049200683	-0.403380406659968	3.39312448506546e-06	4.52471986916417e-05	0.169879914653138
chr1	1294490	1294590	101	-	exon	ACAP3	0.527821703727428	0.999888348827076	0.4105653781178	1	0.469256392812665	0.992609501910499	-0.50591682720657	-0.403380406659968	3.39312448506546e-06	4.52471986916417e-05	-0.102536420546603
chr1	1298180	1298383	204	-	exon	ACAP3	0.632528414802937	0.999888348827076	0.624117729511935	1	0.557702106496225	0.992609501910499	-0.784188210742244	-0.403380406659968	3.39312448506546e-06	4.52471986916417e-05	-0.380807804082277
chr1	1300533	1301487	955	-	utr3	ACAP3	0.923540017710621	0.999888348827076	0.856759068770163	1	0.896212456187988	0.992609501910499	-0.324478576646998	-0.403380406659968	3.39312448506546e-06	4.52471986916417e-05	0.0789018300129699
chr1	1303543	1303643	101	-	exon	ACAP3	0.217563241801507	0.999888348827076	0.0909753467700837	1	0.130370226860922	0.992609501910499	-0.232385766972927	-0.403380406659968	3.39312448506546e-06	4.52471986916417e-05	0.17099463968704
chr1	1311734	1311834	101	-	utr3	CPSF3L	0.917316137608755	0.999888348827076	0.964677099662881	1	0.965576159343083	0.992609501910499	-0.0659501959849383	-0.26083059802626	0.000700271703202866	0.00479208983942997	0.194880402041322
chr1	1312304	1312503	200	-	utr3	CPSF3L	0.0305748951850096	0.999888348827076	0.0145891962382463	1	0.02652685849281	0.992609501910499	0.334224919163809	-0.26083059802626	0.000700271703202866	0.00479208983942997	0.595055517190069
chr1	1312653	1313001	349	-	utr3	CPSF3L	0.120222954682746	0.999888348827076	0.0907642191992921	1	0.154228252220977	0.992609501910499	0.139909621511272	-0.26083059802626	0.000700271703202866	0.00479208983942997	0.400740219537532
chr1	1313101	1313499	399	-	utr3	CPSF3L	0.739011229363403	0.999888348827076	0.750504841400499	1	0.780652091751891	0.992609501910499	-0.00499110975333053	-0.26083059802626	0.000700271703202866	0.00479208983942997	0.25583948827293
chr1	1313937	1314087	151	-	utr5	CPSF3L	0.914990290908086	0.999888348827076	0.853377822662689	1	0.882315997296846	0.992609501910499	-0.407751285415669	-0.26083059802626	0.000700271703202866	0.00479208983942997	-0.146920687389409
chr1	1318912	1319410	499	-	utr3	CPSF3L	0.317403792671354	0.999888348827076	0.296436006770478	1	0.333411279617504	0.992609501910499	-0.259772680400294	-0.26083059802626	0.000700271703202866	0.00479208983942997	0.00105791762596641
chr1	1320855	1321915	1061	-	utr3	CPSF3L	0.0481728454619798	0.999888348827076	0.0207736264815385	1	0.0442058908477909	0.992609501910499	0.140703518325136	-0.26083059802626	0.000700271703202866	0.00479208983942997	0.401534116351397
chr1	1335524	1335623	100	-	utr3	DVL1	0.959651286504398	0.999888348827076	0.977191214606708	1	0.981947691918039	0.992609501910499	0.0157107974131539	-0.0733537703358653	0.300798943607122	0.522302973754746	0.0890645677490193
chr1	1335969	1337987	2019	-	utr3	DVL1	0.78840462771084	0.999888348827076	0.686500284305836	1	0.750753110575711	0.992609501910499	-0.0801386190316298	-0.0733537703358653	0.300798943607122	0.522302973754746	-0.00678484869576448
chr1	1341714	1341862	149	-	exon	DVL1	0.659963875666296	0.999888348827076	0.546171253184296	1	0.611102616772023	0.992609501910499	0.00523435135569208	-0.0733537703358653	0.300798943607122	0.522302973754746	0.0785881216915574
chr1	1342110	1342415	306	-	exon	DVL1	0.232448911125897	0.999888348827076	0.196247546095262	1	0.253376255899769	0.992609501910499	0.184160598158327	-0.0733537703358653	0.300798943607122	0.522302973754746	0.257514368494192
chr1	1352887	1353532	646	-	utr3	MXRA8	0.156935854410816	0.999888348827076	0.0817875597760533	1	0.103101223389194	0.992609501910499	0.930153599027059	0.539032323479587	0.00794422704361325	0.0369148980200664	0.391121275547472
chr1	1353681	1353780	100	-	exon	MXRA8	0.673823985275684	0.999888348827076	0.582268933897028	1	0.633655979518919	0.992609501910499	0.730973456382701	0.539032323479587	0.00794422704361325	0.0369148980200664	0.191941132903114
chr1	1361331	1361727	397	-	utr5	MXRA8	0.049812862290722	0.999888348827076	0.0136885503804579	1	0.0232790320460976	0.992609501910499	0.44015589716417	0.539032323479587	0.00794422704361325	0.0369148980200664	-0.0988764263154165
chr1	1373779	1374269	491	-	utr3	AURKAIP1	0.983669197261843	0.999888348827076	0.903437374829575	1	0.891142117315524	0.992609501910499	0.209735366558121	0.174872846807603	0.0404815644827961	0.130667733625716	0.0348625197505182
chr1	1386011	1386211	201	-	exon	CCNL2	0.651240047381665	0.999888348827076	0.538255950135918	1	0.563559720834583	0.992609501910499	-0.52194613163266	-0.657065701754651	1.11721558155008e-14	7.00962679391903e-13	0.135119570121991
chr1	1386911	1387989	1079	-	utr3	CCNL2	0.945901567252156	0.999888348827076	0.856504342203198	1	0.895904899011221	0.992609501910499	-0.47673213174376	-0.657065701754651	1.11721558155008e-14	7.00962679391903e-13	0.180333570010891
chr1	1391372	1391472	101	-	utr3	CCNL2	0.874150242090758	0.999888348827076	0.793161447211615	1	0.870699745312723	0.992609501910499	-0.510351596480832	-0.657065701754651	1.11721558155008e-14	7.00962679391903e-13	0.146714105273819
chr1	1399128	1399278	151	-	exon	CCNL2	0.241942126802993	0.999888348827076	0.138447016287066	1	0.173008652191275	0.992609501910499	-0.894903036440223	-0.657065701754651	1.11721558155008e-14	7.00962679391903e-13	-0.237837334685572
chr1	1402057	1402157	101	-	utr3	MRPL20	0.466282216022018	0.999888348827076	0.431574030172906	1	0.501773618613163	0.992609501910499	0.617657991852346	0.318395414838137	0.0169203989401176	0.0670658607189813	0.299262577014209
chr1	1407164	1407313	150	-	utr5	MRPL20	0.331064650401365	0.999888348827076	0.247818734211525	1	0.27759785982368	0.992609501910499	1.04240630503628	0.318395414838137	0.0169203989401176	0.0670658607189813	0.724010890198144
chr1	1544921	1545020	100	-	exon	SSU72	0.736202700744653	0.999888348827076	0.732217700636833	1	0.785986970692426	0.992609501910499	-0.0870521948383528	-0.088618273551291	0.381700985142293	0.603513983592187	0.00156607871293822
chr1	1564810	1574570	9761	-	utr5	SSU72	0.418431212788294	0.999888348827076	0.405050248713241	1	0.474643782276268	0.992609501910499	0.105009074422713	-0.088618273551291	0.381700985142293	0.603513983592187	0.193627347974004
chr1	1598111	1598508	398	-	utr3	FNDC10	0.73992119138043	0.999888348827076	0.641225246830057	1	0.672400895930203	0.992609501910499	0.641227888504949	0.577332161088398	4.36803050229538e-05	0.000436642696686869	0.0638957274165513
chr1	1599004	1599451	448	-	utr3	FNDC10	0.371754766179413	0.999888348827076	0.332816497259551	1	0.402539594080343	0.992609501910499	0.737761805359647	0.577332161088398	4.36803050229538e-05	0.000436642696686869	0.160429644271249
chr1	1614950	1615298	349	-	exon	RP11-345P4.9	0.322728453644262	0.999888348827076	0.192287246782523	1	0.184307763374735	0.992609501910499	0.00945352060435384	-0.328563302513974	0.365226067217573	0.587008960591106	0.338016823118328
chr1	1615398	1615745	348	-	exon	RP11-345P4.9	0.328880945594947	0.999888348827076	0.205768981409257	1	0.233737591286128	0.992609501910499	-0.632201370539029	-0.328563302513974	0.365226067217573	0.587008960591106	-0.303638068025055
chr1	1637487	1638500	1014	-	utr3	CDK11B	0.100212375564156	0.999888348827076	0.0638723465730732	1	0.0937635006063768	0.992609501910499	-0.0483182167835327	-0.2480283113711	0.012280096550588	0.0519557223543365	0.199710094587567
chr1	1642506	1645478	2973	-	exon	CDK11B	0.122903405455063	0.999888348827076	0.054454237160184	1	0.101263527120293	0.992609501910499	-0.113691964166137	-0.2480283113711	0.012280096550588	0.0519557223543365	0.134336347204963
chr1	1649503	1652553	3051	-	exon	CDK11B	0.970307765619889	0.999888348827076	0.971208588578343	1	0.957722076001991	0.992609501910499	-0.298072011846747	-0.2480283113711	0.012280096550588	0.0519557223543365	-0.0500437004756473
chr1	1663393	1663493	101	-	utr3	SLC35E2B	0.261030056913675	0.999888348827076	0.132092398180046	1	0.169878948907779	0.992609501910499	-0.472683065979092	-0.365415698010697	0.000151242541674336	0.00128939712266505	-0.107267367968395
chr1	1665092	1665891	800	-	utr3	SLC35E2B	0.971247469242462	0.999888348827076	0.879354955789351	1	0.897940202705968	0.992609501910499	-0.259274202537711	-0.365415698010697	0.000151242541674336	0.00128939712266505	0.106141495472986
chr1	1709622	1719444	9823	-	exon	RP1-283E3.8	0.413356475776604	0.999888348827076	0.395358142100433	1	0.387496791485533	0.992609501910499	-0.511509919705393	0.281689322065907	0.61327740649102	NA	-0.793199241771299
chr1	1724225	1724324	100	-	utr5	CDK11A	0.764423448314226	0.999888348827076	0.678714551938867	1	0.808279463575166	0.992609501910499	-0.671805734033865	-0.292107001055214	0.325856569453105	0.548465470775624	-0.37969873297865
chr1	1735298	1735507	210	-	exon	RP1-283E3.8	0.518526097461932	0.999888348827076	0.397627054019505	1	0.472182914788169	0.992609501910499	-0.172148620455629	0.281689322065907	0.61327740649102	NA	-0.453837942521536
chr1	1752873	1753578	706	-	utr3	NADK	0.348237235928019	0.999888348827076	0.315606012149292	1	0.394626344862194	0.992609501910499	0.178080228115856	0.00432775792221598	0.964636483527234	0.984989296039815	0.17375247019364
chr1	1754735	1754835	101	-	exon	NADK	0.752777287376261	0.999888348827076	0.713677330461512	1	0.787012713490849	0.992609501910499	-0.0484062392810047	0.00432775792221598	0.964636483527234	0.984989296039815	-0.0527339972032207
chr1	1756992	1757092	101	-	exon	NADK	0.387762074827974	0.999888348827076	0.230846365485457	1	0.325012580924278	0.992609501910499	-0.672281282631489	0.00432775792221598	0.964636483527234	0.984989296039815	-0.676609040553705
chr1	1806515	1815831	9317	-	utr5	GNB1	0.800788719524027	0.999888348827076	0.84831340405932	1	0.91728782177048	0.992609501910499	-0.0393667081315891	-0.0594234237296431	0.31752609158329	0.540187146933213	0.0200567155980541
chr1	1890868	1891117	250	-	utr5	GNB1	0.127405518314173	0.999888348827076	0.0686042909917643	1	0.0515667430555109	0.992609501910499	-0.845346415093073	-0.0594234237296431	0.31752609158329	0.540187146933213	-0.78592299136343
chr1	1917839	1917988	150	-	utr3	TMEM52	0.620519440066295	0.999888348827076	0.548367246172149	1	0.635844253285007	0.992609501910499	0.417451599543835	0.239345993224672	0.49878926043946	0.705193746716848	0.178105606319164
chr1	2184611	2184959	349	-	utr3	FAAP20	0.906030281949525	0.999888348827076	0.838655066477682	1	0.858923580178074	0.992609501910499	0.392708450824461	0.288061118119406	0.00338842084303713	0.0182532079838649	0.104647332705055
chr1	2189870	2189969	100	-	exon	FAAP20	0.400595366777169	0.999888348827076	0.247810838264605	1	0.291809382824334	0.992609501910499	-0.104074185163682	0.288061118119406	0.00338842084303713	0.0182532079838649	-0.392135303283088
chr1	2190318	2190468	151	-	exon	FAAP20	0.477515169386789	0.999888348827076	0.35076025869242	1	0.440500086304524	0.992609501910499	0.36761670584282	0.288061118119406	0.00338842084303713	0.0182532079838649	0.0795555877234132
chr1	2190617	2191066	450	-	exon	FAAP20	0.684638891987636	0.999888348827076	0.632226152460168	1	0.661928755410228	0.992609501910499	0.341428976791166	0.288061118119406	0.00338842084303713	0.0182532079838649	0.0533678586717591
chr1	2192013	2192212	200	-	utr3	FAAP20	0.762443219986221	0.999888348827076	0.734062822533025	1	0.804055469827373	0.992609501910499	0.929985663361227	0.288061118119406	0.00338842084303713	0.0182532079838649	0.641924545241821
chr1	2193807	2194717	911	-	exon	FAAP20	0.748939013605184	0.999888348827076	0.64421768595642	1	0.693454290611547	0.992609501910499	0.148495880541276	0.288061118119406	0.00338842084303713	0.0182532079838649	-0.13956523757813
chr1	2405210	2405310	101	-	utr3	PEX10	0.62357480645404	0.999888348827076	0.502680881185906	1	0.528021730704839	0.992609501910499	0.380000829407862	0.292642340591663	0.142132647705222	0.322684008421978	0.0873584888161995
chr1	2508632	2508930	299	-	utr3	PANK4	0.879976097777369	0.999888348827076	0.898996928214683	1	0.924896184571432	0.992609501910499	-0.452336845156639	-0.63120396877902	2.24006231407397e-09	5.91055201668936e-08	0.178867123622381
chr1	2514037	2514401	365	-	exon	PANK4	0.573400971974597	0.999888348827076	0.516073293386541	1	0.555975943007867	0.992609501910499	-0.36843044642022	-0.63120396877902	2.24006231407397e-09	5.91055201668936e-08	0.2627735223588
chr1	2521751	2521850	100	-	exon	PANK4	0.525608779087834	0.999888348827076	0.454868666643655	1	0.51415973132213	0.992609501910499	-0.259867986219865	-0.63120396877902	2.24006231407397e-09	5.91055201668936e-08	0.371335982559155
chr1	2555803	2556053	251	-	exon	RP3-395M20.8	0.631402414743614	0.999888348827076	0.51843792183524	1	0.498772978950182	0.992609501910499	-0.403184803281373	0.3864005884641	0.384199645415151	0.60584644108493	-0.789585391745473
chr1	2556252	2556352	101	-	exon	RP3-395M20.8	0.232605619743676	0.999888348827076	0.112661534006571	1	0.165868444602049	0.992609501910499	-0.918597405162933	0.3864005884641	0.384199645415151	0.60584644108493	-1.30499799362703
chr1	2556452	2556551	100	-	exon	RP3-395M20.8	0.0826902538963895	0.999888348827076	0.0322643955315988	1	0.0385193317907148	0.992609501910499	-0.249475225651906	0.3864005884641	0.384199645415151	0.60584644108493	-0.635875814116007
chr1	3490070	3490469	400	-	utr3	MEGF6	0.652026885392619	0.999888348827076	0.603365402603134	1	0.655832237441868	0.992609501910499	0.436537040230164	0.341200217560558	0.0412667290355854	0.132012809168115	0.0953368226696064
chr1	3631363	3631463	101	-	utr3	WRAP73	0.267812277163508	0.999888348827076	0.161874624589109	1	0.214557876266629	0.992609501910499	0.162553326769606	-0.347123972875429	0.000222230053656069	0.00179777907339714	0.509677299645036
chr1	3634374	3634672	299	-	exon	WRAP73	0.994813044540857	0.999888348827076	0.975922766413017	1	0.96596225777073	0.992609501910499	-0.836329798747195	-0.347123972875429	0.000222230053656069	0.00179777907339714	-0.489205825871766
chr1	3636213	3636511	299	-	exon	WRAP73	0.437630127919862	0.999888348827076	0.348855453625496	1	0.360528455106348	0.992609501910499	-0.859638076063182	-0.347123972875429	0.000222230053656069	0.00179777907339714	-0.512514103187753
chr1	3737987	3738087	101	-	exon	TP73-AS1	0.491295969836729	0.999888348827076	0.347229417091687	1	0.440457045328304	0.992609501910499	0.161379072267434	-0.0343913120076979	0.845309485446981	0.927293963581448	0.195770384275132
chr1	3738186	3738683	498	-	exon	TP73-AS1	0.691760783145317	0.999888348827076	0.574994352013872	1	0.648181052133127	0.992609501910499	0.0923699639669813	-0.0343913120076979	0.845309485446981	0.927293963581448	0.126761275974679
chr1	3740174	3740274	101	-	exon	TP73-AS1	0.444533936611156	0.999888348827076	0.29936388368365	1	0.393413322730116	0.992609501910499	0.0120985085306249	-0.0343913120076979	0.845309485446981	0.927293963581448	0.0464898205383228
chr1	3745646	3745845	200	-	exon	TP73-AS1	0.956204148759556	0.999888348827076	0.916433911779468	1	0.959288652400991	0.992609501910499	0.0337621419638444	-0.0343913120076979	0.845309485446981	0.927293963581448	0.0681534539715423
chr1	3746193	3746292	100	-	exon	TP73-AS1	0.91191130074719	0.999888348827076	0.904557853761983	1	0.943536213140979	0.992609501910499	0.0860491725147754	-0.0343913120076979	0.845309485446981	0.927293963581448	0.120440484522473
chr1	3746441	3746938	498	-	exon	TP73-AS1	0.119156153685364	0.999888348827076	0.0413296487833066	1	0.0740713376924884	0.992609501910499	-0.0542314902020714	-0.0343913120076979	0.845309485446981	0.927293963581448	-0.0198401781943735
chr1	3781088	3781188	101	-	exon	LRRC47	0.166308237215998	0.999888348827076	0.0845603041827373	1	0.121871055166832	0.992609501910499	-0.00987911825171338	-0.00969463942695376	0.916357803788684	0.962314853740112	-0.000184478824759618
chr1	3784057	3796057	12001	-	exon	LRRC47	0.272627415641095	0.999888348827076	0.301077302855222	1	0.388675694993835	0.992609501910499	0.0199605297614148	-0.00969463942695376	0.916357803788684	0.962314853740112	0.0296551691883685
chr1	3796355	3796454	100	-	exon	LRRC47	0.577533854343199	0.999888348827076	0.520199950541955	1	0.484118892683537	0.992609501910499	-0.0370919758564205	-0.00969463942695376	0.916357803788684	0.962314853740112	-0.0273973364294668
chr1	3815221	3816151	931	-	utr3	CEP104	0.994299649871526	0.999888348827076	0.933849855072369	1	0.940708337453441	0.992609501910499	-0.118156404097685	-0.0815714031999201	0.390613391793396	0.611076792975651	-0.0365850008977652
chr1	3823116	3823547	432	-	utr3	CEP104	0.962891477219885	0.999888348827076	0.906797475361551	1	0.913703743502341	0.992609501910499	0.16232828861695	-0.0815714031999201	0.390613391793396	0.611076792975651	0.24389969181687
chr1	3829286	3829704	419	-	exon	CEP104	0.191292530116036	0.999888348827076	0.112872122784631	1	0.149947855294198	0.992609501910499	0.354482272701376	-0.0815714031999201	0.390613391793396	0.611076792975651	0.436053675901296
chr1	3857015	3857164	150	-	utr5	CEP104	0.0351924774571309	0.999888348827076	0.011156691777698	1	0.00627854604142267	0.743362534983861	-0.414216992713342	-0.0815714031999201	0.390613391793396	0.611076792975651	-0.332645589513422
chr1	3890022	3890866	845	-	exon	C1orf174	0.784460727252136	0.999888348827076	0.820861416698976	1	0.854810223935721	0.992609501910499	-0.106725094166834	-0.322712126183161	0.00896943737794784	0.0404769273784421	0.215987032016327
chr1	3895557	3895757	201	-	exon	C1orf174	0.479235810362133	0.999888348827076	0.357784051976099	1	0.455918297099877	0.992609501910499	-1.05752287987558	-0.322712126183161	0.00896943737794784	0.0404769273784421	-0.734810753692415
chr1	5863310	5863459	150	-	utr3	NPHP4	0.600955949035275	0.999888348827076	0.55466425986843	1	0.587261949023951	0.992609501910499	-0.171401407288461	-0.390191391098459	3.3537277322615e-06	4.47656892889611e-05	0.218789983809998
chr1	5875025	5875978	954	-	utr3	NPHP4	0.180059308115921	0.999888348827076	0.138195933842868	1	0.0701109772521813	0.992609501910499	0.275007281617276	-0.390191391098459	3.3537277322615e-06	4.47656892889611e-05	0.665198672715735
chr1	5881743	5881892	150	-	exon	NPHP4	0.148978044131686	0.999888348827076	0.0595407662079794	1	0.0800961412678933	0.992609501910499	-1.69214351007044	-0.390191391098459	3.3537277322615e-06	4.47656892889611e-05	-1.30195211897198
chr1	5882640	5882740	101	-	exon	NPHP4	0.505163677728903	0.999888348827076	0.36886418327358	1	0.341045082700957	0.992609501910499	-0.599264185360399	-0.390191391098459	3.3537277322615e-06	4.47656892889611e-05	-0.20907279426194
chr1	6200534	6200784	251	-	utr5	RPL22	0.0229500057439291	0.999888348827076	0.00452997649694277	1	0.00870655329189008	0.837479292298844	1.24894660557058	0.186827584690851	0.127802339189851	0.299746571588255	1.06211902087972
chr1	6222929	6223176	248	-	utr3	ICMT	0.608629458697508	0.999888348827076	0.553580986167832	1	0.609307626418273	0.992609501910499	0.32944361364209	0.296295265118133	0.00546229686783394	0.027191653329272	0.0331483485239569
chr1	6223722	6223871	150	-	utr3	ICMT	0.379656505944266	0.999888348827076	0.235026261424604	1	0.295062771631092	0.992609501910499	0.113456272006952	0.296295265118133	0.00546229686783394	0.027191653329272	-0.18283899311118
chr1	6224714	6225160	447	-	utr3	ICMT	0.760738189706194	0.999888348827076	0.669479471639874	1	0.694609969371145	0.992609501910499	0.278529393465324	0.296295265118133	0.00546229686783394	0.027191653329272	-0.017765871652809
chr1	6248889	6249337	449	-	utr3	GPR153	0.700171917409172	0.999888348827076	0.695799941197499	1	0.736716308532523	0.992609501910499	0.199770195220404	0.196910790221218	0.0956779614661901	0.244263162453062	0.00285940499918591
chr1	6249934	6250619	686	-	exon	GPR153	0.40244619474928	0.999888348827076	0.338702587368471	1	0.414924252646872	0.992609501910499	0.325672501258839	0.196910790221218	0.0956779614661901	0.244263162453062	0.12876171103762
chr1	6339559	6358851	19293	-	utr5	ACOT7	0.862714795799911	0.999888348827076	0.772310154169632	1	0.774622047989647	0.992609501910499	0.976774976743882	0.600777768432391	1.3213593262503e-12	5.99676907563259e-11	0.375997208311491
chr1	6393994	6394093	100	-	utr5	ACOT7	0.561489124647607	0.999888348827076	0.432707074499296	1	0.555780209648443	0.992609501910499	1.23166997505491	0.600777768432391	1.3213593262503e-12	5.99676907563259e-11	0.630892206622522
chr1	6415706	6415805	100	-	utr3	HES2	0.874043544637143	0.999888348827076	0.85465235430311	1	0.812876938780002	0.992609501910499	0.188254308606275	0.191639031579859	0.680188802782754	0.836035979948289	-0.00338472297358414
chr1	6418583	6418781	199	-	utr3	HES2	0.501750155640565	0.999888348827076	0.378016579706235	1	0.547630600975218	0.992609501910499	0.0932424449332362	0.191639031579859	0.680188802782754	0.836035979948289	-0.0983965866466227
chr1	6468136	6469238	1103	-	exon	PLEKHG5	0.310334414613152	0.999888348827076	0.246760787947493	1	0.252307940488826	0.992609501910499	-0.439152469157939	-0.578460351022491	0.000185476121133757	0.00153791558418764	0.139307881864552
chr1	6472561	6473023	463	-	exon	PLEKHG5	0.595110637617417	0.999888348827076	0.479622578178449	1	0.529601844751948	0.992609501910499	-0.302197215802455	-0.578460351022491	0.000185476121133757	0.00153791558418764	0.276263135220036
chr1	6475088	6475969	882	-	exon	PLEKHG5	0.597499899903676	0.999888348827076	0.512188943806592	1	0.528193370604259	0.992609501910499	-0.121691257522359	-0.578460351022491	0.000185476121133757	0.00153791558418764	0.456769093500132
chr1	6524494	6524643	150	-	utr3	NOL9	0.815321990316429	0.999888348827076	0.746026595643472	1	0.793027366913626	0.992609501910499	0.287542198455934	0.420946983594618	0.00180083369706042	0.0107536626252095	-0.133404785138684
chr1	6525742	6525842	101	-	utr3	NOL9	0.502158234904459	0.999888348827076	0.376385390920454	1	0.406811179848978	0.992609501910499	0.645133801657231	0.420946983594618	0.00180083369706042	0.0107536626252095	0.224186818062613
chr1	6554235	6554485	251	-	exon	NOL9	0.29439158880345	0.999888348827076	0.155056149169841	1	0.191281689573492	0.992609501910499	-0.100581261865761	0.420946983594618	0.00180083369706042	0.0107536626252095	-0.521528245460379
chr1	6592511	6593702	1192	-	utr3	KLHL21	0.796271371619716	0.999888348827076	0.698139827160751	1	0.723479640598349	0.992609501910499	-0.0841876451283853	-0.0940964910013437	0.242272521952592	0.455096631675571	0.00990884587295843
chr1	6595539	6599772	4234	-	utr5	KLHL21	0.814180721414983	0.999888348827076	0.872860289927264	1	0.891566766627864	0.992609501910499	-0.0108289655308543	-0.0940964910013437	0.242272521952592	0.455096631675571	0.0832675254704894
chr1	6601851	6601950	100	-	exon	KLHL21	0.399277949980274	0.999888348827076	0.316322880442167	1	0.386697716303153	0.992609501910499	-0.0135149111052801	-0.0940964910013437	0.242272521952592	0.455096631675571	0.0805815798960636
chr1	6602248	6602596	349	-	exon	KLHL21	0.106817808447653	0.999888348827076	0.0517362375101304	1	0.0615898459201309	0.992609501910499	-0.551192088614402	-0.0940964910013437	0.242272521952592	0.455096631675571	-0.457095597613058
chr1	6634417	6634915	499	-	utr3	DNAJC11	0.807768899287039	0.999888348827076	0.83570602248001	1	0.820903982578672	0.992609501910499	0.25337061802033	0.0491313423893747	0.712260705798879	0.855872243025033	0.204239275630955
chr1	6635264	6635513	250	-	utr3	DNAJC11	0.440574391713006	0.999888348827076	0.381175253381345	1	0.428315309978862	0.992609501910499	0.159706150948457	0.0491313423893747	0.712260705798879	0.855872243025033	0.110574808559082
chr1	6680934	6701775	20842	-	exon	DNAJC11	0.430973846916291	0.999888348827076	0.365960139948794	1	0.435396922791168	0.992609501910499	0.366221400259551	0.0491313423893747	0.712260705798879	0.855872243025033	0.317090057870177
chr1	8013955	8014155	201	-	utr3	ERRFI1	0.120124216229686	0.999888348827076	0.0321306835378958	1	0.0309109739900914	0.992609501910499	-0.751312915351927	-0.0369336089929706	0.923439318099572	0.965342929662598	-0.714379306358956
chr1	8355434	8355533	100	-	exon	RERE	0.857211053624531	0.999888348827076	0.784059334776671	1	0.845775869632223	0.992609501910499	-0.310601809763468	-0.602620530005879	4.868713710181e-09	1.2118379737498e-07	0.292018720242411
chr1	8356133	8358629	2497	-	exon	RERE	0.839371281380206	0.999888348827076	0.872578151652416	1	0.869425136729259	0.992609501910499	-0.391770022109676	-0.602620530005879	4.868713710181e-09	1.2118379737498e-07	0.210850507896202
chr1	8358729	8360149	1421	-	exon	RERE	0.805237449042302	0.999888348827076	0.827023892492691	1	0.839589733135973	0.992609501910499	-0.364782762968844	-0.602620530005879	4.868713710181e-09	1.2118379737498e-07	0.237837767037035
chr1	8360498	8360747	250	-	exon	RERE	0.158518231587793	0.999888348827076	0.0778934286871659	1	0.10411639188812	0.992609501910499	-0.495122403113409	-0.602620530005879	4.868713710181e-09	1.2118379737498e-07	0.107498126892469
chr1	8361145	8361815	671	-	exon	RERE	0.346930326742536	0.999888348827076	0.293556501965786	1	0.317368605621512	0.992609501910499	-0.394392051070511	-0.602620530005879	4.868713710181e-09	1.2118379737498e-07	0.208228478935368
chr1	8656189	8656339	151	-	utr5	RERE	0.502412566258937	0.999888348827076	0.425738120136727	1	0.50084455984096	0.992609501910499	-0.612204174848247	-0.602620530005879	4.868713710181e-09	1.2118379737498e-07	-0.00958364484236818
chr1	8817294	8817394	101	-	utr5	RERE	0.317375380638952	0.999888348827076	0.172911749786069	1	0.18698094687853	0.992609501910499	-0.278555655050303	-0.602620530005879	4.868713710181e-09	1.2118379737498e-07	0.324064874955576
chr1	8878245	8878705	461	-	utr5	ENO1	0.320812531864143	0.999888348827076	0.34278140259359	1	0.297172981123479	0.992609501910499	-0.156869618223094	-0.173201531232394	0.000304287696436015	0.00236330689502358	0.0163319130092996
chr1	9103836	9104134	299	-	utr3	GPR157	0.773972076165845	0.999888348827076	0.755808765802978	1	0.836033341713988	0.992609501910499	0.394042642571625	0.429858174276606	0.0273128852955612	0.0976536064335781	-0.0358155317049814
chr1	9104383	9104482	100	-	utr3	GPR157	0.954388776113483	0.999888348827076	0.942685074934587	1	0.934649184811941	0.992609501910499	0.0210114484867098	0.429858174276606	0.0273128852955612	0.0976536064335781	-0.408846725789896
chr1	9729423	9729621	199	-	utr3	CLSTN1	0.256796740329045	0.999888348827076	0.163936060690113	1	0.22966591802928	0.992609501910499	-0.691125713017988	-0.577689934880438	8.04836289368703e-17	6.64111883621509e-15	-0.11343577813755
chr1	9729770	9729919	150	-	utr3	CLSTN1	0.789373158976852	0.999888348827076	0.798566238138099	1	0.816238917298285	0.992609501910499	-0.494421862191692	-0.577689934880438	8.04836289368703e-17	6.64111883621509e-15	0.0832680726887459
chr1	9730167	9730267	101	-	utr3	CLSTN1	0.151336863004623	0.999888348827076	0.0798659942635194	1	0.135795624376084	0.992609501910499	-0.687640207067237	-0.577689934880438	8.04836289368703e-17	6.64111883621509e-15	-0.109950272186798
chr1	9730366	9731278	913	-	utr3	CLSTN1	0.84597568583725	0.999888348827076	0.747063446653478	1	0.786611778897001	0.992609501910499	-0.610212078157914	-0.577689934880438	8.04836289368703e-17	6.64111883621509e-15	-0.0325221432774757
chr1	9733974	9734978	1005	-	exon	CLSTN1	0.026910426845817	0.999888348827076	0.0135139480038387	1	0.038500355115101	0.992609501910499	-0.179105442694653	-0.577689934880438	8.04836289368703e-17	6.64111883621509e-15	0.398584492185785
chr1	9744442	9744591	150	-	exon	CLSTN1	0.076552871365062	0.999888348827076	0.0548780054535774	1	0.110909481342342	0.992609501910499	-0.209780001840845	-0.577689934880438	8.04836289368703e-17	6.64111883621509e-15	0.367909933039593
chr1	9755155	9755254	100	-	exon	CLSTN1	0.0439864584198271	0.999888348827076	0.0091514018676892	1	0.0216312402515142	0.992609501910499	-0.890388334911965	-0.577689934880438	8.04836289368703e-17	6.64111883621509e-15	-0.312698400031527
chr1	10461401	10462514	1114	-	utr3	DFFA	0.507773694686808	0.999888348827076	0.445716722712002	1	0.517405355889762	0.992609501910499	0.144929699721724	0.301275097121017	0.0136079511067737	0.0564324289543755	-0.156345397399293
chr1	10463062	10463432	371	-	utr3	DFFA	0.572738985777227	0.999888348827076	0.503341925335426	1	0.526117636360958	0.992609501910499	0.626216999748332	0.301275097121017	0.0136079511067737	0.0564324289543755	0.324941902627315
chr1	10637203	10637403	201	-	utr3	CASZ1	0.79002766935361	0.999888348827076	0.72287420682505	1	0.858624489770981	0.992609501910499	1.49028429987015	0.41335898566089	0.0334712313191644	0.113870768218497	1.07692531420926
chr1	10639101	10639201	101	-	exon	CASZ1	0.0358151885165257	0.999888348827076	0.00716532012346613	1	0.0806893829248517	0.992609501910499	0.530552731365002	0.41335898566089	0.0334712313191644	0.113870768218497	0.117193745704112
chr1	10639400	10640000	601	-	exon	CASZ1	0.0517871851264741	0.999888348827076	0.015480554436231	1	0.0307453518066156	0.992609501910499	0.76047578830725	0.41335898566089	0.0334712313191644	0.113870768218497	0.34711680264636
chr1	10649074	10649174	101	-	exon	CASZ1	0.364811969463529	0.999888348827076	0.203844046808448	1	0.296685300905265	0.992609501910499	0.984930855018862	0.41335898566089	0.0334712313191644	0.113870768218497	0.571571869357972
chr1	10653726	10654425	700	-	exon	CASZ1	0.56698260192456	0.999888348827076	0.441852146694883	1	0.513031152159489	0.992609501910499	0.228074157389548	0.41335898566089	0.0334712313191644	0.113870768218497	-0.185284828271342
chr1	10659708	10659858	151	-	exon	CASZ1	0.268134276520489	0.999888348827076	0.144971818424647	1	0.201718899937269	0.992609501910499	0.420183936367284	0.41335898566089	0.0334712313191644	0.113870768218497	0.00682495070639411
chr1	10660158	10660257	100	-	exon	CASZ1	0.907636321051031	0.999888348827076	0.849395716137484	1	0.896890592572143	0.992609501910499	0.28482613163195	0.41335898566089	0.0334712313191644	0.113870768218497	-0.12853285402894
chr1	10660407	10660557	151	-	exon	CASZ1	0.913207928156904	0.999888348827076	0.865548789718261	1	0.919567588713184	0.992609501910499	0.266288233075095	0.41335898566089	0.0334712313191644	0.113870768218497	-0.147070752585795
chr1	10665140	10665489	350	-	exon	CASZ1	0.487561978083476	0.999888348827076	0.368538305601036	1	0.429041742548149	0.992609501910499	0.337505856865341	0.41335898566089	0.0334712313191644	0.113870768218497	-0.075853128795549
chr1	11069617	11070984	1368	-	exon	EXOSC10	0.325906180572867	0.999888348827076	0.286289359211537	1	0.361500549577786	0.992609501910499	-0.0838807510409132	-0.262203924449914	0.0048227435382683	0.0244914782818064	0.178323173409001
chr1	11106934	11107233	300	-	utr3	MTOR	0.795182663664804	0.999888348827076	0.69792811625806	1	0.715047217069766	0.992609501910499	0.412978064002201	0.0559240988460006	0.505933480189572	0.710278854689732	0.3570539651562
chr1	11127721	11128067	347	-	exon	MTOR	0.912858067325477	0.999888348827076	0.930960838732543	1	0.959694739162772	0.992609501910499	0.0287395691917965	0.0559240988460006	0.505933480189572	0.710278854689732	-0.027184529654204
chr1	11130571	11130721	151	-	exon	MTOR	0.300945197280955	0.999888348827076	0.168571648847529	1	0.220191593334458	0.992609501910499	0.0324114145522498	0.0559240988460006	0.505933480189572	0.710278854689732	-0.0235126842937508
chr1	11259336	11262507	3172	-	utr5	MTOR	0.335304366243434	0.999888348827076	0.246442987571059	1	0.306165256554522	0.992609501910499	0.278163581131189	0.0559240988460006	0.505933480189572	0.710278854689732	0.222239482285188
chr1	11680616	11680765	150	-	utr5	MAD2L2	0.974961895814064	0.999888348827076	0.974826050423867	1	0.988472421099343	0.992835915488166	0.319111238629753	0.176451900284631	0.0288140038693431	0.10163281416609	0.142659338345122
chr1	11788114	11788214	101	-	utr3	MTHFR	0.767105853592765	0.999888348827076	0.667696469230867	1	0.706322486253889	0.992609501910499	-0.423141292618014	-0.677270932469905	9.13880724442184e-20	1.10110496135224e-17	0.254129639851891
chr1	11788662	11788862	201	-	utr3	MTHFR	0.933301063107081	0.999888348827076	0.976059870338877	1	0.983756488112181	0.992609501910499	-0.642460083543021	-0.677270932469905	9.13880724442184e-20	1.10110496135224e-17	0.0348108489268842
chr1	11789559	11789758	200	-	utr3	MTHFR	0.184466658281819	0.999888348827076	0.0922489266638079	1	0.128920546446352	0.992609501910499	-0.731352372721061	-0.677270932469905	9.13880724442184e-20	1.10110496135224e-17	-0.0540814402511561
chr1	11790107	11790805	699	-	utr3	MTHFR	0.634452525658538	0.999888348827076	0.660970647476628	1	0.687653050319664	0.992609501910499	-0.554935468232795	-0.677270932469905	9.13880724442184e-20	1.10110496135224e-17	0.12233546423711
chr1	11802964	11803562	599	-	utr5	MTHFR	0.939592308919097	0.999888348827076	0.866205384820428	1	0.901245136867493	0.992609501910499	-0.661664356235829	-0.677270932469905	9.13880724442184e-20	1.10110496135224e-17	0.0156065762340765
chr1	11803762	11803861	100	-	utr5	MTHFR	0.362375865783227	0.999888348827076	0.212816445985905	1	0.245152122847047	0.992609501910499	-1.08362721656546	-0.677270932469905	9.13880724442184e-20	1.10110496135224e-17	-0.406356284095551
chr1	11805174	11805274	101	-	utr5	MTHFR	0.858711475362661	0.999888348827076	0.839664808821621	1	0.839011717554928	0.992609501910499	-0.965531169804844	-0.677270932469905	9.13880724442184e-20	1.10110496135224e-17	-0.288260237334939
chr1	11805475	11805924	450	-	utr5	MTHFR	0.961090208972401	0.999888348827076	0.895612361849029	1	0.933146917060031	0.992609501910499	-0.792400872012718	-0.677270932469905	9.13880724442184e-20	1.10110496135224e-17	-0.115129939542813
chr1	11920187	11920287	101	-	utr3	KIAA2013	0.996592885073612	0.999888348827076	0.940720042764531	1	0.964122911628207	0.992609501910499	-0.0346903605153725	-0.0192797165216643	0.835154059112053	0.922940139189172	-0.0154106439937082
chr1	11922675	11922825	151	-	exon	KIAA2013	0.557160591826387	0.999888348827076	0.435870706002401	1	0.477020264158438	0.992609501910499	-0.198624545408723	-0.0192797165216643	0.835154059112053	0.922940139189172	-0.179344828887059
chr1	11923222	11923321	100	-	exon	KIAA2013	0.849043751914119	0.999888348827076	0.881811156549514	1	0.913564491376941	0.992609501910499	0.0270139827085663	-0.0192797165216643	0.835154059112053	0.922940139189172	0.0462936992302306
chr1	11923421	11925384	1964	-	exon	KIAA2013	0.30761166465708	0.999888348827076	0.209217914180317	1	0.271049946316992	0.992609501910499	-0.0845855020953437	-0.0192797165216643	0.835154059112053	0.922940139189172	-0.0653057855736794
chr1	11925583	11925683	101	-	exon	KIAA2013	0.72119300498196	0.999888348827076	0.621954400910772	1	0.675920022926	0.992609501910499	-0.176604803249528	-0.0192797165216643	0.835154059112053	0.922940139189172	-0.157325086727864
chr1	12568109	12568358	250	-	utr3	DHRS3	0.594972010910171	0.999888348827076	0.530489851005603	1	0.590218098719685	0.992609501910499	0.409421571593151	0.311800383663541	0.0982034408811144	0.2489832118429	0.0976211879296103
chr1	15492721	15492919	199	-	utr3	CASP9	0.148640508633726	0.999888348827076	0.0571877898170256	1	0.0967306900931945	0.992609501910499	0.218825815053027	0.450800495796684	0.027282944524401	0.0975978165264632	-0.231974680743657
chr1	15518226	15518326	101	-	utr5	CASP9	0.821399122749353	0.999888348827076	0.742815240586007	1	0.769269620977671	0.992609501910499	0.663228535339931	0.450800495796684	0.027282944524401	0.0975978165264632	0.212428039543247
chr1	15524126	15524226	101	-	utr5	CASP9	0.772460923707728	0.999888348827076	0.721148967548832	1	0.776804065279529	0.992609501910499	0.762463773897269	0.450800495796684	0.027282944524401	0.0975978165264632	0.311663278100585
chr1	15807565	15807664	100	-	utr5	UQCRHL	0.153384871519584	0.999888348827076	0.170070333585124	1	0.257717224555003	0.992609501910499	0.387038789698521	0.176046980815902	0.0460804979071859	0.143994945835744	0.210991808882619
chr1	15834573	15834721	149	-	exon	FLJ37453	0.261547464066219	0.999888348827076	0.139148544931488	1	0.193989827548343	0.992609501910499	0.326583194796656	0.0204358361352056	0.938904411396576	0.972828426165561	0.30614735866145
chr1	15835463	15835858	396	-	exon	FLJ37453	0.235071784309236	0.999888348827076	0.148180921219594	1	0.241589028538083	0.992609501910499	0.319071025093589	0.0204358361352056	0.938904411396576	0.972828426165561	0.298635188958384
chr1	15941969	15942068	100	-	exon	ZBTB17	0.691689272680506	0.999888348827076	0.673815517657364	1	0.719316565155651	0.992609501910499	-0.0183423655127582	-0.240034744170911	0.00366090725570753	0.0194624179173987	0.221692378658153
chr1	15944300	15945852	1553	-	exon	ZBTB17	0.541367288230555	0.999888348827076	0.577187367518448	1	0.636704199373387	0.992609501910499	-0.17079198826446	-0.240034744170911	0.00366090725570753	0.0194624179173987	0.0692427559064505
chr1	15946201	15946301	101	-	exon	ZBTB17	0.928024293369049	0.999888348827076	0.971744664409411	1	0.98563492386813	0.992726896896486	0.0046443360479501	-0.240034744170911	0.00366090725570753	0.0194624179173987	0.244679080218861
chr1	16231800	16232198	399	-	utr3	RSG1	0.995294408099109	0.999888348827076	0.963132837293865	1	0.97155567618618	0.992609501910499	-0.0555256641732259	-0.0567003439168727	0.847458487513896	0.928102933865781	0.00117467974364677
chr1	16247488	16247588	101	-	utr3	FBXO42	0.524817359943607	0.999888348827076	0.370000559080283	1	0.436804396296818	0.992609501910499	-0.912936840401853	-0.381429897937702	0.000270012926685914	0.00212867747355455	-0.531506942464151
chr1	16250582	16251630	1049	-	utr3	FBXO42	0.274177583793486	0.999888348827076	0.245121660640116	1	0.315468839582809	0.992609501910499	-0.252851193493616	-0.381429897937702	0.000270012926685914	0.00212867747355455	0.128578704444086
chr1	16315286	16315385	100	-	exon	FBXO42	0.661188055190141	0.999888348827076	0.606717776509236	1	0.642935359991299	0.992609501910499	-0.325774016246452	-0.381429897937702	0.000270012926685914	0.00212867747355455	0.0556558816912503
chr1	16352304	16352404	101	-	utr5	FBXO42	0.811792316747212	0.999888348827076	0.712519888374634	1	0.768186998355588	0.992609501910499	-0.00504733311169868	-0.381429897937702	0.000270012926685914	0.00212867747355455	0.376382564826003
chr1	16475917	16476452	536	-	exon	CROCCP3	0.644665436406674	0.999888348827076	0.547337554188578	1	0.567575269014923	0.992609501910499	0.197261540991119	0.0392168548246483	0.872229461125803	0.940477081906059	0.158044686166471
chr1	16478319	16483367	5049	-	exon	CROCCP3	0.648048067426845	0.999888348827076	0.538852663028611	1	0.568890224141264	0.992609501910499	0.0793892302946728	0.0392168548246483	0.872229461125803	0.940477081906059	0.0401723754700244
chr1	16484412	16484869	458	-	exon	CROCCP3	0.43138695623984	0.999888348827076	0.292319805319188	1	0.371022611256636	0.992609501910499	0.80250282681761	0.0392168548246483	0.872229461125803	0.940477081906059	0.763285971992962
chr1	16485630	16486589	960	-	exon	CROCCP3	0.918791789048206	0.999888348827076	0.913723744385098	1	0.954333838615213	0.992609501910499	-0.184737385350174	0.0392168548246483	0.872229461125803	0.940477081906059	-0.223954240174823
chr1	16490685	16490915	231	-	exon	CROCCP3	0.533841822248517	0.999888348827076	0.426979564887702	1	0.510551044824888	0.992609501910499	0.170971851627096	0.0392168548246483	0.872229461125803	0.940477081906059	0.131754996802448
chr1	16607440	16607690	251	-	exon	NBPF1	0.552171353637699	0.999888348827076	0.515524504887728	1	0.552804645306728	0.992609501910499	-0.708625568245399	-0.663019186486841	1.93276621752584e-08	4.23064502437529e-07	-0.0456063817585584
chr1	16613363	16613562	200	-	utr5	NBPF1	0.648961131524214	0.999888348827076	0.41433763656338	1	0.318457245771988	0.992609501910499	-0.874489092025244	-0.663019186486841	1.93276621752584e-08	4.23064502437529e-07	-0.211469905538404
chr1	16619860	16619959	100	-	exon	CROCCP2	0.916298062255598	0.999888348827076	0.939478368469067	1	0.97346578614125	0.992609501910499	0.0211522591048194	-0.135246852646222	0.225572310625727	0.436703228573	0.156399111751041
chr1	16625814	16626411	598	-	exon	CROCCP2	0.373750344924863	0.999888348827076	0.254140000306737	1	0.318034873696752	0.992609501910499	-0.132065809110961	-0.135246852646222	0.225572310625727	0.436703228573	0.00318104353526077
chr1	16627156	16628583	1428	-	exon	CROCCP2	0.604092528872909	0.999888348827076	0.57879280333466	1	0.587055594825405	0.992609501910499	-0.0635010317139902	-0.135246852646222	0.225572310625727	0.436703228573	0.0717458209322313
chr1	16630950	16643083	12134	-	exon	CROCCP2	0.873990689459722	0.999888348827076	0.937948526778525	1	0.933343459799739	0.992609501910499	-0.148699336915443	-0.135246852646222	0.225572310625727	0.436703228573	-0.0134524842692219
chr1	16986057	16986206	150	-	utr3	ATP13A2	0.506860554451615	0.999888348827076	0.374896511998265	1	0.450608553798721	0.992609501910499	0.0557303709967017	0.162773232854981	0.0639646697227025	0.183073150782971	-0.107042861858279
chr1	17068905	17069005	101	-	utr3	PADI2	0.144645839730462	0.999888348827076	0.066860591324283	1	0.0902550287909413	0.992609501910499	1.01112866651416	0.220850577684136	0.484476918048317	0.693528886471226	0.790278088830022
chr1	17070213	17074916	4704	-	exon	PADI2	0.808776462027439	0.999888348827076	0.762173213121443	1	0.833125568155584	0.992609501910499	0.860433012339372	0.220850577684136	0.484476918048317	0.693528886471226	0.639582434655236
chr1	17407903	17408052	150	-	utr3	RCC2	0.843316052994379	0.999888348827076	0.754714805937005	1	0.798081335044921	0.992609501910499	0.0838263170551264	0.299149193933463	0.000135241387091001	0.0011743057941607	-0.215322876878336
chr1	17408152	17408328	177	-	utr3	RCC2	0.124687516805402	0.999888348827076	0.0526068852979556	1	0.0691915330249041	0.992609501910499	0.242923904795099	0.299149193933463	0.000135241387091001	0.0011743057941607	-0.0562252891383634
chr1	17408996	17410024	1029	-	utr3	RCC2	0.878522989545938	0.999888348827076	0.783054637989066	1	0.83504918600394	0.992609501910499	0.21616157165837	0.299149193933463	0.000135241387091001	0.0011743057941607	-0.0829876222750921
chr1	18908372	18910379	2008	-	utr3	RP13-279N23.2	0.481536038831435	0.999888348827076	0.385988353250585	1	0.440448551508398	0.992609501910499	0.104747381730952	-0.144048145726161	0.972711128654012	NA	0.248795527457113
chr1	18918460	18921121	2662	-	exon	RP13-279N23.2	0.538449993152477	0.999888348827076	0.428690877681606	1	0.481077145287747	0.992609501910499	0.00306740646004994	-0.144048145726161	0.972711128654012	NA	0.147115552186211
chr1	18955987	18956087	101	-	exon	IFFO2	0.369218491488652	0.999888348827076	0.209389011381671	1	0.305726699079546	0.992609501910499	-0.508133763268749	0.095055307965351	0.63000630289447	0.80178872816491	-0.6031890712341
chr1	18956437	18956636	200	-	utr5	IFFO2	0.241174130869227	0.999888348827076	0.122743575874507	1	0.203436389141341	0.992609501910499	-0.347207917063855	0.095055307965351	0.63000630289447	0.80178872816491	-0.442263225029206
chr1	19086782	19088855	2074	-	exon	UBR4	0.748451290430515	0.999888348827076	0.773893927811208	1	0.770475446375459	0.992609501910499	-0.627347060799007	-0.585077579525874	3.01848841471088e-05	0.000313827422112991	-0.0422694812731326
chr1	19129070	19138152	9083	-	exon	UBR4	0.0992468125293639	0.999888348827076	0.0679813434679083	1	0.0514830349216945	0.992609501910499	-0.25069111069901	-0.585077579525874	3.01848841471088e-05	0.000313827422112991	0.334386468826864
chr1	19141424	19141696	273	-	exon	UBR4	0.357246892289728	0.999888348827076	0.285358082419932	1	0.332539165171141	0.992609501910499	-0.348340147785713	-0.585077579525874	3.01848841471088e-05	0.000313827422112991	0.236737431740162
chr1	19210076	19210226	151	-	exon	UBR4	0.136424439529463	0.999888348827076	0.0727197461874505	1	0.0395152419175875	0.992609501910499	-0.781021262455312	-0.585077579525874	3.01848841471088e-05	0.000313827422112991	-0.195943682929438
chr1	19219114	19219414	301	-	utr3	EMC1	0.539651466323494	0.999888348827076	0.420770637977248	1	0.485021117819684	0.992609501910499	0.182792196934596	0.128697954016073	0.283308092586631	0.502309804025565	0.0540942429185228
chr1	19244818	19244918	101	-	utr3	EMC1	0.213232292625574	0.999888348827076	0.0851063781059931	1	0.13835037031109	0.992609501910499	-1.70690646144843	0.128697954016073	0.283308092586631	0.502309804025565	-1.8356044154645
chr1	19288957	19289104	148	-	utr5	AKR7A3	0.70640111403779	0.999888348827076	0.615603298234323	1	0.775998748424557	0.992609501910499	0.642871261074197	-0.270593266958488	0.657157899038569	NA	0.913464528032686
chr1	19339573	19342806	3234	-	utr3	CAPZB	0.0118769172186375	0.999888348827076	0.00748720173389993	1	0.0518302656386884	0.992609501910499	-0.205360531899158	-0.0980182943843572	0.136761743219059	0.314004555320437	-0.1073422375148
chr1	19344399	19356682	12284	-	exon	CAPZB	0.000452340870638587	0.914389672270109	0.000342215236440994	1	0.00558127899462572	0.698404044860831	0.0601004675586962	-0.0980182943843572	0.136761743219059	0.314004555320437	0.158118761943053
chr1	19419702	19420075	374	-	utr5	CAPZB	0.0915013182880571	0.999888348827076	0.0786059486140059	1	0.116919682504933	0.992609501910499	0.260532942234627	-0.0980182943843572	0.136761743219059	0.314004555320437	0.358551236618984
chr1	20483525	20483624	100	-	utr3	CAMK2N1	0.458039522854048	0.999888348827076	0.315265264510175	1	0.33120331119225	0.992609501910499	-0.592340423135332	-0.231001547668481	0.268711793385631	0.485664551565825	-0.361338875466851
chr1	20484518	20485234	717	-	exon	CAMK2N1	0.641451539812645	0.999888348827076	0.58569360938057	1	0.607297422560397	0.992609501910499	-0.267010167021792	-0.231001547668481	0.268711793385631	0.485664551565825	-0.0360086193533103
chr1	20485825	20486171	347	-	utr5	CAMK2N1	0.603364541151097	0.999888348827076	0.475082363809224	1	0.542009688375736	0.992609501910499	-0.14031133323598	-0.231001547668481	0.268711793385631	0.485664551565825	0.090690214432501
chr1	20499796	20500791	996	-	utr3	MUL1	0.788528992854487	0.999888348827076	0.688301167895075	1	0.745670534613576	0.992609501910499	0.272563150438731	0.209823291871422	0.117526921237397	0.282758266945955	0.0627398585673093
chr1	20501040	20501238	199	-	exon	MUL1	0.960543762168928	0.999888348827076	0.998570591524343	1	0.980756991834296	0.992609501910499	0.119922555050073	0.209823291871422	0.117526921237397	0.282758266945955	-0.0899007368213488
chr1	20650696	20651095	400	-	exon	PINK1-AS	0.676714195649549	0.999888348827076	0.67641135534985	1	0.736610964782289	0.992609501910499	0.148088696448508	0.914279520582544	0.064147823153526	0.183374262432499	-0.766190824134037
chr1	20721024	20721173	150	-	utr3	SH2D5	0.67068886262152	0.999888348827076	0.543616042130059	1	0.715906289373989	0.992609501910499	0.778149969926116	-0.268474366270289	0.37619744092604	0.598495928745973	1.0466243361964
chr1	20721272	20721521	250	-	utr3	SH2D5	0.779857845513241	0.999888348827076	0.684354692086615	1	0.800780689035084	0.992609501910499	-0.115217679811298	-0.268474366270289	0.37619744092604	0.598495928745973	0.153256686458991
chr1	20744858	20747546	2689	-	exon	HP1BP3	0.869164866875993	0.999888348827076	0.941669495958768	1	0.966877369287956	0.992609501910499	-0.214469301206493	-0.289618334508253	2.90835103979225e-06	3.93219457862676e-05	0.0751490333017593
chr1	20773539	20773639	101	-	utr5	HP1BP3	0.175490803051606	0.999888348827076	0.139682890207895	1	0.210542206649301	0.992609501910499	0.141857504580016	-0.289618334508253	2.90835103979225e-06	3.93219457862676e-05	0.431475839088269
chr1	20807142	20807242	101	-	utr3	EIF4G3	0.358907310200239	0.999888348827076	0.233644108957228	1	0.315045942751756	0.992609501910499	0.594519899450567	0.178429578901715	0.0940904204488992	0.241448048159615	0.416090320548852
chr1	20849509	20851336	1828	-	exon	EIF4G3	0.608870031159624	0.999888348827076	0.46467302249511	1	0.488804779077131	0.992609501910499	0.577304232467698	0.178429578901715	0.0940904204488992	0.241448048159615	0.398874653565983
chr1	20864487	20864687	201	-	exon	EIF4G3	0.31518153202848	0.999888348827076	0.169237247134061	1	0.206493596887446	0.992609501910499	0.296457889468213	0.178429578901715	0.0940904204488992	0.241448048159615	0.118028310566498
chr1	20941525	20941875	351	-	exon	EIF4G3	0.745195175055004	0.999888348827076	0.649897459599891	1	0.713775629758441	0.992609501910499	-0.0179511884287355	0.178429578901715	0.0940904204488992	0.241448048159615	-0.196380767330451
chr1	21176325	21176838	514	-	utr5	EIF4G3	0.978448318194793	0.999888348827076	0.936750331238749	1	0.975858346271598	0.992609501910499	0.0418540521400523	0.178429578901715	0.0940904204488992	0.241448048159615	-0.136575526761663
chr1	21217794	21218441	648	-	utr3	ECE1	0.837823859557662	0.999888348827076	0.750809987375806	1	0.793754103507374	0.992609501910499	0.262313851882199	0.0133890864949989	0.872760694371683	0.940765529396516	0.2489247653872
chr1	21218939	21219386	448	-	utr3	ECE1	0.843923678765725	0.999888348827076	0.879850689159893	1	0.917550335784546	0.992609501910499	0.329206772513979	0.0133890864949989	0.872760694371683	0.940765529396516	0.31581768601898
chr1	21219685	21220083	399	-	utr3	ECE1	0.76417865621275	0.999888348827076	0.667402286432201	1	0.706507307818146	0.992609501910499	0.0288820554908002	0.0133890864949989	0.872760694371683	0.940765529396516	0.0154929689958012
chr1	21279244	21279344	101	-	utr5	ECE1	0.210204643000052	0.999888348827076	0.120645004899683	1	0.155940625489807	0.992609501910499	0.410431484494068	0.0133890864949989	0.872760694371683	0.940765529396516	0.397042397999069
chr1	21290122	21290222	101	-	utr5	ECE1	0.672273752624045	0.999888348827076	0.574103598321014	1	0.610435254087903	0.992609501910499	-0.219093787116469	0.0133890864949989	0.872760694371683	0.940765529396516	-0.232482873611468
chr1	21596761	21597207	447	-	utr3	RAP1GAP	0.79086756541303	0.999888348827076	0.700910248496621	1	0.729843874770606	0.992609501910499	-0.653251382924324	-0.494798939353347	3.05064806869621e-07	5.244264325164e-06	-0.158452443570977
chr1	21598462	21602872	4411	-	exon	RAP1GAP	0.402596195623365	0.999888348827076	0.366624038439769	1	0.456653856574895	0.992609501910499	-0.227082481125443	-0.494798939353347	3.05064806869621e-07	5.244264325164e-06	0.267716458227904
chr1	21679248	21679398	151	-	utr3	USP48	0.434627251999539	0.999888348827076	0.294882447168876	1	0.351608441672942	0.992609501910499	-0.586456112527039	-0.516236284042423	9.11563118477346e-07	1.39605532711688e-05	-0.0702198284846157
chr1	21822345	21822545	201	-	utr3	HSPG2	0.842818788587721	0.999888348827076	0.833378598859103	1	0.860956351584918	0.992609501910499	-0.71975943912536	-0.882012514009208	1.47034998503895e-19	1.74076652576568e-17	0.162253074883848
chr1	21822994	21823244	251	-	utr3	HSPG2	0.832412375554017	0.999888348827076	0.809209765507148	1	0.807627997788686	0.992609501910499	-0.856609463639009	-0.882012514009208	1.47034998503895e-19	1.74076652576568e-17	0.0254030503701993
chr1	23084272	23084371	100	-	utr3	LUZP1	0.616973142952845	0.999888348827076	0.472080979893865	1	0.549505784747047	0.992609501910499	-0.619482918589658	-0.32306778486735	0.000323331255254137	0.00248349029810933	-0.296415133722308
chr1	23087806	23088058	253	-	utr3	LUZP1	0.890099220514789	0.999888348827076	0.815346979813175	1	0.845793854216586	0.992609501910499	-0.213984444743319	-0.32306778486735	0.000323331255254137	0.00248349029810933	0.109083340124031
chr1	23088204	23088304	101	-	utr3	LUZP1	0.63527908858953	0.999888348827076	0.54810234784523	1	0.606490416708713	0.992609501910499	-0.278790574327007	-0.32306778486735	0.000323331255254137	0.00248349029810933	0.0442772105403433
chr1	23088652	23090473	1822	-	utr3	LUZP1	0.805114331578456	0.999888348827076	0.716066316203835	1	0.757348408922198	0.992609501910499	-0.140364452749986	-0.32306778486735	0.000323331255254137	0.00248349029810933	0.182703332117364
chr1	23091262	23091660	399	-	exon	LUZP1	0.458014062099445	0.999888348827076	0.419362465270596	1	0.483296256091413	0.992609501910499	-0.206682684424515	-0.32306778486735	0.000323331255254137	0.00248349029810933	0.116385100442835
chr1	23092208	23092308	101	-	exon	LUZP1	0.38595065781265	0.999888348827076	0.252890329864833	1	0.291471242036052	0.992609501910499	-0.287960767808197	-0.32306778486735	0.000323331255254137	0.00248349029810933	0.035107017059153
chr1	23092507	23093204	698	-	exon	LUZP1	0.832344181449587	0.999888348827076	0.741404742426744	1	0.79915416005209	0.992609501910499	-0.266832471377086	-0.32306778486735	0.000323331255254137	0.00248349029810933	0.0562353134902636
chr1	23093353	23094000	648	-	exon	LUZP1	0.779503912305455	0.999888348827076	0.680032345541998	1	0.724642695352214	0.992609501910499	-0.420855007700452	-0.32306778486735	0.000323331255254137	0.00248349029810933	-0.0977872228331017
chr1	23109039	23109596	558	-	utr5	LUZP1	0.860298218393258	0.999888348827076	0.78090387140094	1	0.843117943824649	0.992609501910499	-0.239541920298513	-0.32306778486735	0.000323331255254137	0.00248349029810933	0.0835258645688371
chr1	23310380	23310480	101	-	utr3	HNRNPR	0.770504319189288	0.999888348827076	0.758445287498084	1	0.790196308022395	0.992609501910499	-0.163223692733397	0.0320214311509439	0.676396344646629	0.833424772642439	-0.195245123884341
chr1	23310580	23310880	301	-	exon	HNRNPR	0.211650325677514	0.999888348827076	0.145016250453465	1	0.174032026878626	0.992609501910499	-0.0963422339211773	0.0320214311509439	0.676396344646629	0.833424772642439	-0.128363665072121
chr1	23361494	23361893	400	-	utr3	ZNF436	0.513777987889799	0.999888348827076	0.457787741790286	1	0.515271195666128	0.992609501910499	0.332276334784368	0.106975836452141	0.432326505857068	0.648988011865338	0.225300498332226
chr1	23362192	23362641	450	-	exon	ZNF436	0.60854755599916	0.999888348827076	0.576262972928468	1	0.645367555494907	0.992609501910499	0.345002106695881	0.106975836452141	0.432326505857068	0.648988011865338	0.23802627024374
chr1	23362741	23362891	151	-	exon	ZNF436	0.690436263162876	0.999888348827076	0.575405318491951	1	0.639380370705653	0.992609501910499	0.217826161145557	0.106975836452141	0.432326505857068	0.648988011865338	0.110850324693416
chr1	23363041	23363140	100	-	exon	ZNF436	0.579506414780686	0.999888348827076	0.44223687849746	1	0.528878234989226	0.992609501910499	0.061253617698071	0.106975836452141	0.432326505857068	0.648988011865338	-0.0457222187540704
chr1	23431783	23431883	101	-	utr3	ASAP3	0.460675828257046	0.999888348827076	0.344047131286708	1	0.360154312365116	0.992609501910499	-0.166314248860897	-0.815867299058491	8.60592108830905e-07	1.32694921423927e-05	0.649553050197594
chr1	23442538	23452698	10161	-	utr3	ASAP3	0.190571886279147	0.999888348827076	0.0808359087780164	1	0.118166442817995	0.992609501910499	-0.0541820332307021	-0.815867299058491	8.60592108830905e-07	1.32694921423927e-05	0.761685265827789
chr1	23484090	23484568	479	-	utr5	ASAP3	0.54436791579752	0.999888348827076	0.425714375514149	1	0.490144142314389	0.992609501910499	-0.2789241330533	-0.815867299058491	8.60592108830905e-07	1.32694921423927e-05	0.53694316600519
chr1	23509654	23516485	6832	-	utr3	E2F2	0.605757060791703	0.999888348827076	0.496585001549146	1	0.569329053754276	0.992609501910499	0.209677478639905	0.302016528693856	0.000513866072255251	0.00366873968209504	-0.0923390500539504
chr1	23520985	23521899	915	-	exon	E2F2	0.867305099253192	0.999888348827076	0.781961144572505	1	0.820085159344911	0.992609501910499	0.453774340540165	0.302016528693856	0.000513866072255251	0.00366873968209504	0.15175781184631
chr1	23530972	23531220	249	-	utr5	E2F2	0.470053812635469	0.999888348827076	0.363795147279808	1	0.367311537027411	0.992609501910499	-0.0489259916962931	0.302016528693856	0.000513866072255251	0.00366873968209504	-0.350942520390149
chr1	23558167	23558446	280	-	utr3	ID3	0.229813254272183	0.999888348827076	0.224879815507765	1	0.289426346519084	0.992609501910499	0.848005684544165	0.673745521589655	1.02623602941207e-16	8.41699008460563e-15	0.17426016295451
chr1	23795897	23796046	150	-	utr3	GALE	0.706286332921049	0.999888348827076	0.669766498788282	1	0.707806183045687	0.992609501910499	0.464726965368749	0.0693932934903873	0.615639174935125	0.792318638002313	0.395333671878362
chr1	23802183	23802480	298	-	utr3	HMGCL	0.930591527104976	0.999888348827076	0.859022697083113	1	0.868466501993943	0.992609501910499	-0.0299494151449683	-0.00542353778892314	0.966317004837511	0.986015590261764	-0.0245258773560451
chr1	23845526	23845676	151	-	utr3	FUCA1	0.822322947803522	0.999888348827076	0.722973762433267	1	0.749723209885775	0.992609501910499	-0.0972270607633686	0.165193795878882	0.279268916125018	0.497285677876292	-0.26242085664225
chr1	23873945	23874441	497	-	utr3	CNR2	0.733824751409849	0.999888348827076	0.691238158557676	1	0.750077316503366	0.992609501910499	0.612337960397014	0.675841213401099	0.0056983091945236	0.0281273418157917	-0.0635032530040851
chr1	23874887	23875333	447	-	exon	CNR2	0.221878975732041	0.999888348827076	0.102691518961028	1	0.100902104599524	0.992609501910499	0.428717950938815	0.675841213401099	0.0056983091945236	0.0281273418157917	-0.247123262462284
chr1	23875630	23913312	37683	-	utr5	CNR2	0.0705063147522575	0.999888348827076	0.0342838461433172	1	0.076568395915224	0.992609501910499	0.870945361404012	0.675841213401099	0.0056983091945236	0.0281273418157917	0.195104148002913
chr1	23967597	23967697	101	-	utr3	SRSF10	0.690467000429281	0.999888348827076	0.568445366223887	1	0.613331437584373	0.992609501910499	0.0750627571148939	-0.134923450881994	0.0975736413833597	0.247847971536277	0.209986207996888
chr1	23971916	23974977	3062	-	utr3	SRSF10	0.48300243067077	0.999888348827076	0.442405234655573	1	0.528291274032802	0.992609501910499	-0.0914274566285329	-0.134923450881994	0.0975736413833597	0.247847971536277	0.0434959942534614
chr1	23978107	23978207	101	-	utr3	SRSF10	0.818954089941664	0.999888348827076	0.723437422403975	1	0.782976646715928	0.992609501910499	-0.355072189838533	-0.134923450881994	0.0975736413833597	0.247847971536277	-0.220148738956539
chr1	23980229	23980328	100	-	utr5	SRSF10	0.952739281058357	0.999888348827076	0.998183473044986	1	0.987112093512499	0.992835915488166	0.0551357075475083	-0.134923450881994	0.0975736413833597	0.247847971536277	0.190059158429503
chr1	24157090	24157786	697	-	utr3	IFNLR1	0.968876935193903	0.999888348827076	0.91694369359668	1	0.946095643909092	0.992609501910499	0.337316421014371	0.0915317124342811	0.701998921949158	0.849769399454849	0.24578470858009
chr1	24901449	24901847	399	-	utr3	RUNX3	0.740854190390752	0.999888348827076	0.785323640475302	1	0.828272055443544	0.992609501910499	-0.616084096930103	-0.687514014295911	4.2332902208145e-25	9.44856497645728e-23	0.0714299173658078
chr1	24901946	24902343	398	-	utr3	RUNX3	0.562422950746139	0.999888348827076	0.471108916199852	1	0.509927766157338	0.992609501910499	-0.691676690275091	-0.687514014295911	4.2332902208145e-25	9.44856497645728e-23	-0.0041626759791803
chr1	24902592	24927682	25091	-	exon	MIR6731	0.229031188013259	0.999888348827076	0.235618407581052	1	0.345652285542143	0.992609501910499	-0.431943070325968	-1.13521521583899	0.507132310260765	NA	0.703272145513024
chr1	25227482	25229077	1596	-	exon	SYF2	0.650112018186572	0.999888348827076	0.673117686540242	1	0.744611543942087	0.992609501910499	-0.330481351017982	-0.323402325912426	0.000829572412251139	0.00552034623303971	-0.00707902510555564
chr1	25245216	25246630	1415	-	exon	RSRP1	0.00886678274626228	0.999888348827076	0.00241143574118516	1	0.0108073879322586	0.897276169493917	-0.0635352030809326	0.262297984229938	0.00351268529456379	0.0188140087669103	-0.32583318731087
chr1	25246978	25247455	478	-	utr5	RSRP1	0.559985374304665	0.999888348827076	0.553315836116022	1	0.535728175806886	0.992609501910499	0.348987789598123	0.262297984229938	0.00351268529456379	0.0188140087669103	0.0866898053681855
chr1	25337071	25337170	100	-	utr5	RSRP1	0.534792821293875	0.999888348827076	0.426390153584255	1	0.450931821285959	0.992609501910499	-0.545068090667994	0.262297984229938	0.00351268529456379	0.0188140087669103	-0.807366074897931
chr1	25820552	25820699	148	-	exon	RP1-317E23.3	0.340536574467141	0.999888348827076	0.201929440086805	1	0.187300280733597	0.992609501910499	-0.231548699173971	1.20672935458565	0.252295422008299	NA	-1.43827805375962
chr1	25835185	25835283	99	-	exon	AUNIP	0.543724338156951	0.999888348827076	0.418431454606715	1	0.513691464154692	0.992609501910499	0.449187821420279	0.284150508098779	0.358920067403472	0.580436716676359	0.165037313321501
chr1	25862608	25862708	101	-	utr3	PAQR7	0.409295521260163	0.999888348827076	0.244934051636023	1	0.337584939494107	0.992609501910499	-0.33846769763266	-0.192728927634934	0.409177135632759	0.627809583537222	-0.145738769997726
chr1	25862808	25863008	201	-	exon	PAQR7	0.210962480978181	0.999888348827076	0.0999301786368212	1	0.141856869176196	0.992609501910499	-0.350443520657877	-0.192728927634934	0.409177135632759	0.627809583537222	-0.157714593022943
chr1	25863507	25863657	151	-	exon	PAQR7	0.397274882398462	0.999888348827076	0.281024161683922	1	0.332046096672551	0.992609501910499	-0.129823917092364	-0.192728927634934	0.409177135632759	0.627809583537222	0.0629050105425701
chr1	25884281	25884381	101	-	exon	STMN1	0.573362617235087	0.999888348827076	0.424963973725846	1	0.520811505558157	0.992609501910499	0.00683092229788245	0.391857933747458	8.74755450729304e-10	2.52326175035582e-08	-0.385027011449576
chr1	25885179	25885478	300	-	utr3	STMN1	0.879310585545235	0.999888348827076	0.804167723569337	1	0.836856459931183	0.992609501910499	-0.0144688190321806	0.391857933747458	8.74755450729304e-10	2.52326175035582e-08	-0.406326752779639
chr1	25901013	25901632	620	-	utr3	STMN1	0.367968821798775	0.999888348827076	0.397327791391529	1	0.472663316145187	0.992609501910499	0.574826311990061	0.391857933747458	8.74755450729304e-10	2.52326175035582e-08	0.182968378242603
chr1	25903678	25904727	1050	-	utr5	STMN1	0.431887960119234	0.999888348827076	0.476844717699424	1	0.630986861766952	0.992609501910499	0.5731468730869	0.391857933747458	8.74755450729304e-10	2.52326175035582e-08	0.181288939339441
chr1	25961560	25961808	249	-	utr3	PAFAH2	0.632056439234426	0.999888348827076	0.519776230562386	1	0.619958288092697	0.992609501910499	0.201805137662008	0.183425296113408	0.419644563804576	0.637165243247385	0.0183798415486004
chr1	26170597	26170794	198	-	utr3	RP11-96L14.7	0.942790195036358	0.999888348827076	0.863991679442077	1	0.883838289232551	0.992609501910499	0.479091058374691	0.404510162035569	0.622569343899253	NA	0.0745808963391215
chr1	26282566	26284170	1605	-	exon	UBXN11	0.871626127607318	0.999888348827076	0.90219704884597	1	0.927792537479223	0.992609501910499	0.541687835236405	0.416130254035641	0.000891730964703641	0.00587368992957914	0.125557581200765
chr1	26284993	26285092	100	-	exon	UBXN11	0.644973222177051	0.999888348827076	0.542121996401299	1	0.485728684115623	0.992609501910499	0.790501669472656	0.416130254035641	0.000891730964703641	0.00587368992957914	0.374371415437015
chr1	26285967	26294319	8353	-	utr5	UBXN11	0.651730768681344	0.999888348827076	0.600574445998432	1	0.639304593674544	0.992609501910499	0.48058653955302	0.416130254035641	0.000891730964703641	0.00587368992957914	0.0644562855173789
chr1	26879468	26879618	151	-	utr3	GPN2	0.155928870335484	0.999888348827076	0.096898276550602	1	0.117936918325805	0.992609501910499	0.437096885709505	0.128543798567265	0.236610597026993	0.448607892845357	0.308553087142239
chr1	26889090	26890197	1108	-	utr5	GPN2	0.13033185376043	0.999888348827076	0.0649412825408792	1	0.0998111032036229	0.992609501910499	-0.0301021819267152	0.128543798567265	0.236610597026993	0.448607892845357	-0.15864598049398
chr1	26890587	26890686	100	-	utr3	GPATCH3	0.577794329319697	0.999888348827076	0.513478871739579	1	0.59536705630317	0.992609501910499	0.437594930390326	0.541565985720744	8.20250211830344e-05	0.000762683141365109	-0.103971055330418
chr1	26890982	26891130	149	-	utr3	GPATCH3	0.735518281124829	0.999888348827076	0.638108646058562	1	0.654669224228593	0.992609501910499	0.528321620532144	0.541565985720744	8.20250211830344e-05	0.000762683141365109	-0.0132443651885991
chr1	26894322	26897656	3335	-	exon	GPATCH3	0.535776872296854	0.999888348827076	0.418119296709746	1	0.484000969553979	0.992609501910499	0.581236272408973	0.541565985720744	8.20250211830344e-05	0.000762683141365109	0.0396702866882295
chr1	27100010	27100607	598	-	utr3	SLC9A1	0.887277778662304	0.999888348827076	0.807095022578056	1	0.86256695057891	0.992609501910499	-0.166647970887898	-0.163247148031896	0.194800627301346	0.398063710961254	-0.00340082285600171
chr1	27101763	27102405	643	-	exon	SLC9A1	0.32809890437362	0.999888348827076	0.241866308302913	1	0.284769008446857	0.992609501910499	0.031805386995754	-0.163247148031896	0.194800627301346	0.398063710961254	0.19505253502765
chr1	27154425	27154525	101	-	utr5	SLC9A1	0.585700256202081	0.999888348827076	0.478900794013077	1	0.546119663196057	0.992609501910499	0.0936805540575832	-0.163247148031896	0.194800627301346	0.398063710961254	0.256927702089479
chr1	27154824	27155366	543	-	utr5	SLC9A1	0.771768111696353	0.999888348827076	0.69347547219739	1	0.755389457746414	0.992609501910499	-0.44929892129961	-0.163247148031896	0.194800627301346	0.398063710961254	-0.286051773267714
chr1	27355233	27355382	150	-	utr3	MAP3K6	0.754775816920452	0.999888348827076	0.642154759726368	1	0.707230241650445	0.992609501910499	0.126475795969158	0.24519788564279	0.450966510904313	0.664564243528761	-0.118722089673632
chr1	27356931	27357030	100	-	exon	MAP3K6	0.354402130258553	0.999888348827076	0.205802474118191	1	0.313224145223274	0.992609501910499	0.835550068014999	0.24519788564279	0.450966510904313	0.664564243528761	0.590352182372209
chr1	27409802	27410101	300	-	exon	WASF2	0.778010592156578	0.999888348827076	0.677048919176141	1	0.733019555602625	0.992609501910499	-0.648249094935963	-0.677360739567605	4.69125606046041e-26	1.16129911387579e-23	0.0291116446316418
chr1	27490009	27490108	100	-	utr5	WASF2	0.18805007237873	0.999888348827076	0.10534618387935	1	0.0836478196933405	0.992609501910499	-0.811189963093911	-0.677360739567605	4.69125606046041e-26	1.16129911387579e-23	-0.133829223526306
chr1	27547472	27547820	349	-	exon	AHDC1	0.138419971935552	0.999888348827076	0.0655370269210572	1	0.107345423378437	0.992609501910499	-0.708713017171462	-0.507863707337668	7.65085847137089e-09	1.84877956970845e-07	-0.200849309833794
chr1	27548019	27548913	895	-	exon	AHDC1	0.863292695019123	0.999888348827076	0.770532347325383	1	0.809563398757299	0.992609501910499	-0.442281592393973	-0.507863707337668	7.65085847137089e-09	1.84877956970845e-07	0.0655821149436954
chr1	27549013	27549410	398	-	exon	AHDC1	0.390491781335294	0.999888348827076	0.286171372296587	1	0.282898073614454	0.992609501910499	-0.50125292427383	-0.507863707337668	7.65085847137089e-09	1.84877956970845e-07	0.00661078306383855
chr1	27549559	27550404	846	-	exon	AHDC1	0.626086574712931	0.999888348827076	0.642020552132427	1	0.67709533395904	0.992609501910499	-0.417672002462279	-0.507863707337668	7.65085847137089e-09	1.84877956970845e-07	0.0901917048753892
chr1	27550802	27551945	1144	-	exon	AHDC1	0.572583976694001	0.999888348827076	0.594024141700935	1	0.629063520516647	0.992609501910499	-0.45182076059755	-0.507863707337668	7.65085847137089e-09	1.84877956970845e-07	0.0560429467401178
chr1	27558795	27603506	44712	-	utr5	AHDC1	0.683401204517955	0.999888348827076	0.697339039288403	1	0.726099348255255	0.992609501910499	0.00426650656596568	-0.507863707337668	7.65085847137089e-09	1.84877956970845e-07	0.512130213903634
chr1	27666109	27666253	145	-	utr3	IFI6	0.925464967693475	0.999888348827076	0.963201899082496	1	0.98152763766166	0.992609501910499	0.175268339336301	0.178417947744737	0.227509456927896	0.439118408856436	-0.00314960840843628
chr1	27974283	27974433	151	-	utr3	EYA3	0.88676833382893	0.999888348827076	0.888033713192001	1	0.941613531146644	0.992609501910499	-0.124021016386596	-0.114070404370391	0.381542598793565	0.603333621669499	-0.0099506120162049
chr1	28201323	28205284	3962	-	exon	DNAJC8	0.735513780671675	0.999888348827076	0.765111426081022	1	0.799022998985663	0.992609501910499	0.404926421746063	0.190072580482098	0.0336689679962421	0.11440054885671	0.214853841263965
chr1	28232925	28233025	101	-	utr5	DNAJC8	0.482820672652825	0.999888348827076	0.402661791452198	1	0.484631641573227	0.992609501910499	0.229721052749888	0.190072580482098	0.0336689679962421	0.11440054885671	0.0396484722677892
chr1	28589572	28589671	100	-	exon	TAF12	0.679006424988781	0.999888348827076	0.549543664766657	1	0.650528365295462	0.992609501910499	-0.0813508179927859	-0.108386797995935	0.457164420258015	0.669927196406509	0.0270359800031488
chr1	28642936	28643035	100	-	utr5	TAF12	0.0859563683567259	0.999888348827076	0.0188174702688159	1	0.0335070942883892	0.992609501910499	0.331182605417006	-0.108386797995935	0.457164420258015	0.669927196406509	0.439569403412941
chr1	29119627	29119727	101	-	utr3	TMEM200B	0.507628150796156	0.999888348827076	0.426128340133731	1	0.515582983754023	0.992609501910499	-0.122613505511192	-0.305393531269565	0.826007245425936	NA	0.182780025758374
chr1	29148293	29149192	900	-	utr3	SRSF4	0.487732474176628	0.999888348827076	0.530818276545391	1	0.558462034647442	0.992609501910499	-0.23892122778483	-0.351677075573356	6.49953172702036e-06	8.19362263549835e-05	0.112755847788526
chr1	29154749	29154849	101	-	utr3	SRSF4	0.38499157699933	0.999888348827076	0.263563341815363	1	0.300332770338517	0.992609501910499	-0.572745708626663	-0.351677075573356	6.49953172702036e-06	8.19362263549835e-05	-0.221068633053308
chr1	29193270	29193369	100	-	utr3	MECR	0.461845051962396	0.999888348827076	0.216330668424238	1	0.713126455371414	0.992609501910499	0.956888289436408	0.4736125069521	0.00124403302570806	0.00781610966544312	0.483275782484309
chr1	29193469	29193568	100	-	utr3	MECR	0.362674615592175	0.999888348827076	0.227344037835268	1	0.324188401458299	0.992609501910499	1.09852963310821	0.4736125069521	0.00124403302570806	0.00781610966544312	0.624917126156109
chr1	30718936	30721584	2649	-	exon	MATN1	0.533732954471193	0.999888348827076	0.388583315097247	1	0.440276230288943	0.992609501910499	-0.122416805600944	0.957378927739818	0.189849252548915	NA	-1.07979573334076
chr1	30872801	30872950	150	-	utr3	SDC3	0.254980934821765	0.999888348827076	0.148976001815009	1	0.190819552474849	0.992609501910499	0.419188123085117	0.352005053607971	0.0337852025439622	0.114738222159153	0.0671830694771461
chr1	30873050	30873199	150	-	utr3	SDC3	0.296083983912315	0.999888348827076	0.172029685086345	1	0.158770052382895	0.992609501910499	0.539434188155785	0.352005053607971	0.0337852025439622	0.114738222159153	0.187429134547814
chr1	30873299	30876728	3430	-	exon	SDC3	0.136364046174253	0.999888348827076	0.0742857483931677	1	0.123426205053225	0.992609501910499	0.519293383568664	0.352005053607971	0.0337852025439622	0.114738222159153	0.167288329960693
chr1	30876927	30877076	150	-	exon	SDC3	0.384147020392947	0.999888348827076	0.215087972521521	1	0.257717782270976	0.992609501910499	0.113101071463504	0.352005053607971	0.0337852025439622	0.114738222159153	-0.238903982144467
chr1	30933099	30933198	100	-	utr3	PUM1	0.704716676351025	0.999888348827076	0.588117602357683	1	0.660119854800695	0.992609501910499	-0.192602239625613	-0.135171828064477	0.0931574801414936	0.240033893286608	-0.0574304115611361
chr1	30964685	30964785	101	-	exon	PUM1	0.474425656459908	0.999888348827076	0.382560161617351	1	0.42863406114283	0.992609501910499	-0.0540988827847335	-0.135171828064477	0.0931574801414936	0.240033893286608	0.0810729452797435
chr1	31006021	31028837	22817	-	utr3	PUM1	0.959252888686251	0.999888348827076	0.99657069179405	1	0.984741437714781	0.992609501910499	-0.122480011869049	-0.135171828064477	0.0931574801414936	0.240033893286608	0.0126918161954276
chr1	31059257	31061695	2439	-	utr5	PUM1	0.456536638617981	0.999888348827076	0.430554368694599	1	0.465585080602639	0.992609501910499	0.0691040985918115	-0.135171828064477	0.0931574801414936	0.240033893286608	0.204275926656289
chr1	31259817	31260115	299	-	utr3	SNRNP40	0.946849537711968	0.999888348827076	0.999873215651431	1	0.987314623736625	0.992835915488166	0.235786397006024	0.284503162515373	0.00874746036199073	0.0396996981877033	-0.048716765509349
chr1	31630406	31630653	248	-	utr3	PEF1	0.773650496547048	0.999888348827076	0.804939654233977	1	0.852081217556502	0.992609501910499	0.232161425857227	0.276919196258853	0.00589364606706558	0.0288848060486313	-0.0447577704016263
chr1	31635315	31635513	199	-	exon	PEF1	0.570945793198403	0.999888348827076	0.562764162822234	1	0.633298274427852	0.992609501910499	0.530176022544377	0.276919196258853	0.00589364606706558	0.0288848060486313	0.253256826285524
chr1	31727167	31727316	150	-	utr3	ADGRB2	0.551477466742658	0.999888348827076	0.414073935932566	1	0.511106613412492	0.992609501910499	-0.230210282521581	-0.155944455116676	0.166284689646156	0.359416740678268	-0.0742658274049049
chr1	31727415	31727515	101	-	utr3	ADGRB2	0.58204528655136	0.999888348827076	0.509480663807826	1	0.527184243302394	0.992609501910499	0.0501534179586596	-0.155944455116676	0.166284689646156	0.359416740678268	0.206097873075335
chr1	31730943	31731291	349	-	exon	ADGRB2	0.397587846148536	0.999888348827076	0.328533119390794	1	0.375827790111166	0.992609501910499	-0.167380034499636	-0.155944455116676	0.166284689646156	0.359416740678268	-0.0114355793829608
chr1	31756305	31756702	398	-	exon	ADGRB2	0.612057286221026	0.999888348827076	0.49191779943626	1	0.583587352917923	0.992609501910499	-0.00576548958795301	-0.155944455116676	0.166284689646156	0.359416740678268	0.150178965528723
chr1	31796652	31798242	1591	-	exon	SPOCD1	0.773757320517064	0.999888348827076	0.686434286124026	1	0.82176957654456	0.992609501910499	0.270860919666304	0.157430365409654	0.60744908827159	0.786636910414266	0.113430554256651
chr1	31814136	31814236	101	-	exon	SPOCD1	0.329768872827101	0.999888348827076	0.188614482397468	1	0.26371648706459	0.992609501910499	0.422232269044148	0.157430365409654	0.60744908827159	0.786636910414266	0.264801903634494
chr1	31938038	31942542	4505	-	utr5	PTP4A2	0.287120100676758	0.999888348827076	0.0373733193135495	1	0.000297704265906717	0.182752859653706	-0.660399750632681	0.168800750170589	0.0188971255005537	0.0731544963577023	-0.82920050080327
chr1	32205108	32205253	146	-	exon	RP4-622L5.7	0.722808200400777	0.999888348827076	0.612751892299278	1	0.651071616236304	0.992609501910499	-0.0627742297395624	-0.210060648378785	0.808452420599254	NA	0.147286418639222
chr1	32206300	32206766	467	-	exon	RP4-622L5.7	0.683099684748978	0.999888348827076	0.649337034225684	1	0.66528296921749	0.992609501910499	0.510660317173982	-0.210060648378785	0.808452420599254	NA	0.720720965552767
chr1	32216293	32216789	497	-	utr3	TMEM234	0.886381329864494	0.999888348827076	0.90223047720644	1	0.949839293225551	0.992609501910499	-0.0214736483093782	-0.0154479575933432	0.957497351199705	0.981449953076714	-0.00602569071603505
chr1	32334481	32334831	351	-	utr3	MARCKSL1	0.10021130606472	0.999888348827076	0.0896064849932328	1	0.0553735079804103	0.992609501910499	0.628795870727643	0.307845980277651	0.000114455718794694	0.00101386767169145	0.320949890449992
chr1	32334931	32336079	1149	-	utr5	MARCKSL1	0.230673171418099	0.999888348827076	0.15895283737577	1	0.186154631013963	0.992609501910499	0.162096074964846	0.307845980277651	0.000114455718794694	0.00101386767169145	-0.145749905312805
chr1	32361519	32361883	365	-	exon	FAM229A	0.11496720827446	0.999888348827076	0.0389904774562282	1	0.0619227160660611	0.992609501910499	-0.844356483693741	-0.603526824747417	0.00222161125153016	0.0128641442939323	-0.240829658946323
chr1	32361983	32362083	101	-	exon	FAM229A	0.358542713531203	0.999888348827076	0.216823783780806	1	0.263206015556844	0.992609501910499	-0.96494176160525	-0.603526824747417	0.00222161125153016	0.0128641442939323	-0.361414936857832
chr1	32363579	32363729	151	-	exon	FAM229A	0.0397549318904529	0.999888348827076	0.019278769840954	1	0.0114699854209753	0.919066099109927	-0.133841161765234	-0.603526824747417	0.00222161125153016	0.0128641442939323	0.469685662982184
chr1	32366447	32366695	249	-	utr3	BSDC1	0.894284954724442	0.999888348827076	0.810613581587272	1	0.849313862811215	0.992609501910499	0.0424242928980364	-0.338672125836391	0.000103811097115345	0.000932314041705423	0.381096418734428
chr1	32368437	32369265	829	-	utr3	BSDC1	0.918275984971408	0.999888348827076	0.957158337590051	1	0.963967516972441	0.992609501910499	-0.219301906512682	-0.338672125836391	0.000103811097115345	0.000932314041705423	0.119370219323709
chr1	32376297	32376695	399	-	utr3	BSDC1	0.367083876764991	0.999888348827076	0.26455973951617	1	0.343590869449019	0.992609501910499	-0.301460166770876	-0.338672125836391	0.000103811097115345	0.000932314041705423	0.0372119590655152
chr1	32386832	32393636	6805	-	exon	BSDC1	0.41523093609831	0.999888348827076	0.365289204428916	1	0.368516904505422	0.992609501910499	-0.316518337077829	-0.338672125836391	0.000103811097115345	0.000932314041705423	0.0221537887585623
chr1	32780070	32780318	249	-	exon	YARS	0.814474267258041	0.999888348827076	0.712985473067342	1	0.787659445506908	0.992609501910499	-0.220402876252473	-0.340011532570634	7.38129239250785e-07	1.16315157319438e-05	0.119608656318161
chr1	32817257	32817357	101	-	utr5	YARS	0.0518872613776732	0.999888348827076	0.0389605085835279	1	0.0570539829292222	0.992609501910499	-0.114133750726469	-0.340011532570634	7.38129239250785e-07	1.16315157319438e-05	0.225877781844165
chr1	32936790	32937233	444	-	utr3	RNF19B	0.742633997347138	0.999888348827076	0.640096868789824	1	0.693640692763017	0.992609501910499	0.219850408025204	0.21976369975626	0.0407097009676665	0.130876641953903	8.67082689438581e-05
chr1	33008139	33008488	350	-	utr3	AK2	0.562336276386256	0.999888348827076	0.416719045670709	1	0.515871978768005	0.992609501910499	0.257530486825604	0.123138919868674	0.119912634007208	0.287128123814304	0.13439156695693
chr1	33036783	33036932	150	-	utr5	AK2	0.952190534036363	0.999888348827076	0.876231726943279	1	0.897216540508421	0.992609501910499	0.201213376435946	0.123138919868674	0.119912634007208	0.287128123814304	0.0780744565672721
chr1	33145552	33145752	201	-	utr3	TRIM62	0.980114083747355	0.999888348827076	0.940360447823108	1	0.963681852877807	0.992609501910499	-0.345310982592196	-0.324290141277452	0.0272419856941525	0.0975025329195285	-0.0210208413147444
chr1	33147100	33147299	200	-	utr3	TRIM62	0.769440425601601	0.999888348827076	0.669337539345464	1	0.73492620916496	0.992609501910499	-0.361220836334485	-0.324290141277452	0.0272419856941525	0.0975025329195285	-0.0369306950570327
chr1	33147449	33147699	251	-	exon	TRIM62	0.960853907674084	0.999888348827076	0.990021547971234	1	0.975016373157737	0.992609501910499	-0.053983371436318	-0.324290141277452	0.0272419856941525	0.0975025329195285	0.270306769841134
chr1	33159693	33159842	150	-	exon	TRIM62	0.856504730160694	0.999888348827076	0.857420686366115	1	0.889070957937233	0.992609501910499	-0.22417534026424	-0.324290141277452	0.0272419856941525	0.0975025329195285	0.100114801013212
chr1	33181283	33181482	200	-	utr5	TRIM62	0.884529789087292	0.999888348827076	0.810967626592866	1	0.843173955055836	0.992609501910499	-0.550199787340028	-0.324290141277452	0.0272419856941525	0.0975025329195285	-0.225909646062576
chr1	33324715	33325013	299	-	utr3	PHC2	0.854925591904579	0.999888348827076	0.76834860977876	1	0.771860236419644	0.992609501910499	0.241398377295574	0.245459102173042	0.00835804637617482	0.0385222753593839	-0.00406072487746797
chr1	34855366	34855865	500	-	utr3	SMIM12	0.77701341829303	0.999888348827076	0.802436339156957	1	0.840329249148787	0.992609501910499	0.243896236062417	0.0357257903947381	0.818951544031868	0.914230564116686	0.208170445667679
chr1	34859666	34859766	101	-	utr5	SMIM12	0.953054227545452	0.999888348827076	0.923883274496828	1	0.923117511339781	0.992609501910499	0.0575943956103982	0.0357257903947381	0.818951544031868	0.914230564116686	0.0218686052156601
chr1	34866181	34867077	897	-	exon	DLGAP3	0.966076314234768	0.999888348827076	0.988923357125819	1	0.928735866666687	0.992609501910499	-0.25488851693616	-0.425764221811305	0.450851739617546	NA	0.170875704875145
chr1	34976353	34976702	350	-	exon	RP11-244H3.1	0.395183200978285	0.999888348827076	0.291414533944726	1	0.344729805220364	0.992609501910499	0.0404860661708284	-0.191380292879895	0.518390491273455	0.720707294872674	0.231866359050723
chr1	34977352	34977979	628	-	exon	RP11-244H3.1	0.915685004039026	0.999888348827076	0.88830009141363	1	0.923621877950409	0.992609501910499	-0.191938221847753	-0.191380292879895	0.518390491273455	0.720707294872674	-0.000557928967858529
chr1	35187042	35189301	2260	-	exon	SFPQ	0.335926964022348	0.999888348827076	0.357333346174502	1	0.493635285647791	0.992609501910499	0.400671466989977	0.187358020105751	0.0090622062153373	0.0407874173956421	0.213313446884227
chr1	35190915	35192301	1387	-	exon	SFPQ	0.285895418763307	0.999888348827076	0.209566451311658	1	0.232009876629282	0.992609501910499	0.062172901388847	0.187358020105751	0.0090622062153373	0.0407874173956421	-0.125185118716904
chr1	35192600	35192899	300	-	exon	SFPQ	0.10378410272268	0.999888348827076	0.057566525600851	1	0.0818477758298956	0.992609501910499	0.230883126894325	0.187358020105751	0.0090622062153373	0.0407874173956421	0.0435251067885747
chr1	35433839	35433989	151	-	utr3	KIAA0319L	0.867878986378316	0.999888348827076	0.793263914844224	1	0.818654481932843	0.992609501910499	-0.00688326767667577	-0.176436528680896	0.123059751540789	0.292707637531069	0.16955326100422
chr1	35434937	35435036	100	-	exon	KIAA0319L	0.956719238317763	0.999888348827076	0.920667266960263	1	0.967658324747119	0.992609501910499	-0.231100915271365	-0.176436528680896	0.123059751540789	0.292707637531069	-0.0546643865904688
chr1	35435508	35438552	3045	-	exon	KIAA0319L	0.195533023577133	0.999888348827076	0.103166630881594	1	0.104094850438534	0.992609501910499	-0.731162358269185	-0.176436528680896	0.123059751540789	0.292707637531069	-0.554725829588289
chr1	35506754	35507053	300	-	exon	KIAA0319L	0.860686006811863	0.999888348827076	0.779007830808254	1	0.824646972586271	0.992609501910499	-0.0375541869504764	-0.176436528680896	0.123059751540789	0.292707637531069	0.13888234173042
chr1	35574616	35577484	2869	-	exon	RP4-728D4.2	0.995031428156388	0.999888348827076	0.980976428907322	1	0.968502300789944	0.992609501910499	-0.266890970577685	-0.125470390011516	0.792758764005016	0.90127491406872	-0.141420580566169
chr1	35714322	35714422	101	-	utr3	C1orf216	0.396507264427855	0.999888348827076	0.251586516698858	1	0.364707797745454	0.992609501910499	1.07385405841198	0.74858922014651	0.0344451898379402	0.116283476231975	0.325264838265473
chr1	35715664	35716534	871	-	utr5	C1orf216	0.683357599155742	0.999888348827076	0.575814255765512	1	0.662800334308693	0.992609501910499	0.547893319615902	0.74858922014651	0.0344451898379402	0.116283476231975	-0.200695900530608
chr1	35718776	35718925	150	-	utr5	C1orf216	0.137703151890634	0.999888348827076	0.0581732249638876	1	0.131795527821105	0.992609501910499	0.576693946348651	0.74858922014651	0.0344451898379402	0.116283476231975	-0.171895273797859
chr1	35720814	35720913	100	-	utr3	CLSPN	0.0557659867099711	0.999888348827076	0.0119138228001508	1	0.0317349315531891	0.992609501910499	0.976022501737366	0.456587367152366	0.000793972048067405	0.00532508839134863	0.519435134585
chr1	35738051	35738557	507	-	exon	CLSPN	0.47658888856092	0.999888348827076	0.342098276002521	1	0.381323277821303	0.992609501910499	0.480430721747491	0.456587367152366	0.000793972048067405	0.00532508839134863	0.023843354595125
chr1	35751289	35751488	200	-	exon	CLSPN	0.856285487615234	0.999888348827076	0.783961469259311	1	0.830007604636172	0.992609501910499	0.392249454677926	0.456587367152366	0.000793972048067405	0.00532508839134863	-0.06433791247444
chr1	35760478	35760776	299	-	exon	CLSPN	0.432713192454843	0.999888348827076	0.308930432032155	1	0.383541617542943	0.992609501910499	0.496971050911943	0.456587367152366	0.000793972048067405	0.00532508839134863	0.0403836837595778
chr1	35764299	35764448	150	-	exon	CLSPN	0.68642371658879	0.999888348827076	0.61864489684344	1	0.678617725016764	0.992609501910499	0.421086584311229	0.456587367152366	0.000793972048067405	0.00532508839134863	-0.0355007828411366
chr1	35765248	35769917	4670	-	utr5	CLSPN	0.6888155992174	0.999888348827076	0.654724436738041	1	0.740690335590628	0.992609501910499	0.505914673912793	0.456587367152366	0.000793972048067405	0.00532508839134863	0.0493273067604268
chr1	36137067	36137265	199	-	utr3	TRAPPC3	0.925694424913064	0.999888348827076	0.841841360363863	1	0.860716937610319	0.992609501910499	0.351543985630954	0.342978383930167	0.00158720085648448	0.00964290033959668	0.00856560170078696
chr1	36149238	36149437	200	-	utr5	TRAPPC3	0.823469266566202	0.999888348827076	0.736428788310804	1	0.782370567083676	0.992609501910499	0.265917460174894	0.342978383930167	0.00158720085648448	0.00964290033959668	-0.0770609237552728
chr1	36322031	36322273	243	-	utr3	EVA1B	0.700117272784925	0.999888348827076	0.707505765057325	1	0.724592846159894	0.992609501910499	-0.455672399300603	-0.606158582154725	0.00124951278069194	0.00784691720900402	0.150486182854121
chr1	36341570	36341720	151	-	utr3	STK40	0.604858812713803	0.999888348827076	0.577312193480338	1	0.645068079218809	0.992609501910499	0.0883641584526437	-0.0182458974293994	0.834651701174797	0.922899186840593	0.106610055882043
chr1	36358746	36362596	3851	-	utr5	STK40	0.588820954718846	0.999888348827076	0.552675609960056	1	0.607970725334668	0.992609501910499	0.0323336361837909	-0.0182458974293994	0.834651701174797	0.922899186840593	0.0505795336131904
chr1	36393730	36397643	3914	-	utr3	LSM10	0.392668434776065	0.999888348827076	0.38681817960406	1	0.463084698762802	0.992609501910499	0.184887774608292	-0.0221844164499928	0.867888643603399	0.938025234790845	0.207072191058285
chr1	37455327	37455476	150	-	exon	LINC01137	0.28178778625391	0.999888348827076	0.180627997010749	1	0.329297119845795	0.992609501910499	0.368581465042158	-0.288575431544159	0.597042040342224	0.779434977395664	0.657156896586317
chr1	37455576	37455825	250	-	exon	LINC01137	0.407884105472757	0.999888348827076	0.278364373108131	1	0.392712218044101	0.992609501910499	1.08691683262372	-0.288575431544159	0.597042040342224	0.779434977395664	1.37549226416788
chr1	37474162	37474361	200	-	exon	LINC01137	0.370998857958611	0.999888348827076	0.239739430385495	1	0.342487376602735	0.992609501910499	0.19085507562848	-0.288575431544159	0.597042040342224	0.779434977395664	0.479430507172639
chr1	37513481	37513581	101	-	utr5	MEAF6	0.350978124091769	0.999888348827076	0.301711347424022	1	0.365168986064315	0.992609501910499	0.222421267227314	-0.00137691826787504	0.989941016042028	0.996788863397751	0.223798185495189
chr1	37514674	37514774	101	-	utr5	MEAF6	0.396353706636765	0.999888348827076	0.313567641524065	1	0.385938957562654	0.992609501910499	0.133993445226537	-0.00137691826787504	0.989941016042028	0.996788863397751	0.135370363494412
chr1	37537641	37537990	350	-	utr3	SNIP1	0.877406531022163	0.999888348827076	0.802886077849322	1	0.826752671863299	0.992609501910499	0.861516051741286	0.74378110486642	6.21686403079522e-11	2.18151040668239e-09	0.117734946874866
chr1	37540333	37548897	8565	-	exon	SNIP1	0.884592448926639	0.999888348827076	0.939039189174357	1	0.942117648536627	0.992609501910499	0.903837647999849	0.74378110486642	6.21686403079522e-11	2.18151040668239e-09	0.160056543133429
chr1	37552645	37554252	1608	-	utr5	SNIP1	0.220520564660567	0.999888348827076	0.189801069485761	1	0.199267744236606	0.992609501910499	1.07970712304419	0.74378110486642	6.21686403079522e-11	2.18151040668239e-09	0.335926018177768
chr1	37566866	37567781	916	-	exon	GNL2	0.685629665418567	0.999888348827076	0.681636139199176	1	0.711743131338222	0.992609501910499	0.0567756893901867	-0.0898840401508757	0.333421944592846	0.556520752192179	0.146659729541062
chr1	37595785	37595885	101	-	utr5	GNL2	0.801801093340471	0.999888348827076	0.713500609174896	1	0.760592673618968	0.992609501910499	0.20426091278047	-0.0898840401508757	0.333421944592846	0.556520752192179	0.294144952931345
chr1	37682815	37682915	101	-	utr3	C1orf109	0.887245637057437	0.999888348827076	0.826676050711982	1	0.844057451412898	0.992609501910499	0.532547730811301	0.60810468224316	0.000271788140563719	0.00214019406233374	-0.075556951431859
chr1	37716439	37716589	151	-	utr3	EPHA10	0.656906391296264	0.999888348827076	0.555426108189949	1	0.650741572383105	0.992609501910499	0.20486607807719	-0.135364682382825	0.601590214609991	0.782681409039825	0.340230760460016
chr1	37799870	37800119	250	-	exon	RP11-109P14.9	0.504658549127965	0.999888348827076	0.421325454499684	1	0.46147647455677	0.992609501910499	0.588572842655276	NA	NA	NA	NA
chr1	37808086	37808185	100	-	utr5	YRDC	0.308008727159234	0.999888348827076	0.170967742541386	1	0.199660914696676	0.992609501910499	0.5553392878296	0.519753456478805	0.000344971105327012	0.00261077354031532	0.0355858313507955
chr1	37815148	37815497	350	-	exon	MTF1	0.485844981885521	0.999888348827076	0.354397817866957	1	0.428040651513108	0.992609501910499	0.0985644943527208	0.0113995480918498	0.931613642614181	0.96904868151239	0.0871649462608709
chr1	37822286	37822386	101	-	exon	MTF1	0.521185882616962	0.999888348827076	0.379679101300853	1	0.454903551904288	0.992609501910499	0.110307796498561	0.0113995480918498	0.931613642614181	0.96904868151239	0.0989082484067113
chr1	37857353	37857702	350	-	utr5	MTF1	0.899114553352851	0.999888348827076	0.91650576080837	1	0.948931896013626	0.992609501910499	-0.153056294946595	0.0113995480918498	0.931613642614181	0.96904868151239	-0.164455843038444
chr1	37958172	37960128	1957	-	utr3	SF3A3	0.330338316927701	0.999888348827076	0.265619867827722	1	0.336886363784485	0.992609501910499	0.563736603188436	0.38825912269269	3.98773926354706e-05	0.000401575962079832	0.175477480495746
chr1	37969601	37969701	101	-	exon	SF3A3	0.632759910333985	0.999888348827076	0.616163205205363	1	0.661096846110062	0.992609501910499	0.583263792387191	0.38825912269269	3.98773926354706e-05	0.000401575962079832	0.195004669694501
chr1	37989923	37990073	151	-	utr5	SF3A3	0.660229060325336	0.999888348827076	0.640326715089	1	0.685038082273159	0.992609501910499	0.484660080994432	0.38825912269269	3.98773926354706e-05	0.000401575962079832	0.0964009583017425
chr1	37997112	37997356	245	-	utr3	FHL3	0.875584568251605	0.999888348827076	0.89300208407458	1	0.927151258292126	0.992609501910499	0.059329504714257	0.0823833480798509	0.647280756666759	0.813282346070315	-0.0230538433655939
chr1	38045504	38045603	100	-	exon	POU3F1	0.781147028661692	0.999888348827076	0.745575196881447	1	0.882287703790173	0.992609501910499	1.57962251885576	1.51395866708148	0.0651601658988205	NA	0.0656638517742858
chr1	38838993	38839092	100	-	utr3	RRAGC	0.314621048471598	0.999888348827076	0.226548313289956	1	0.271958683514057	0.992609501910499	0.120041398270672	-0.13753189564244	0.495578684458835	0.703063852131608	0.257573293913112
chr1	38839291	38839489	199	-	utr3	RRAGC	0.955538183055781	0.999888348827076	0.996375864895119	1	0.981368880589225	0.992609501910499	-0.031769760433401	-0.13753189564244	0.495578684458835	0.703063852131608	0.105762135209039
chr1	39522379	39523889	1511	-	exon	RP11-69E11.4	0.717260757722633	0.999888348827076	0.619117280183504	1	0.648398039565051	0.992609501910499	-0.409439521662457	-0.528179773754489	0.10590434322341	0.262974217214432	0.118740252092032
chr1	39524777	39524925	149	-	exon	RP11-69E11.4	0.820510867024256	0.999888348827076	0.784668217169696	1	0.892212766038383	0.992609501910499	0.105806788939449	-0.528179773754489	0.10590434322341	0.262974217214432	0.633986562693937
chr1	39525023	39525171	149	-	exon	RP11-69E11.4	0.742946992711411	0.999888348827076	0.662509336464681	1	0.671104464421265	0.992609501910499	-0.381984379880822	-0.528179773754489	0.10590434322341	0.262974217214432	0.146195393873666
chr1	39576541	39576790	250	-	utr5	PABPC4	0.363528523062031	0.999888348827076	0.253597246543391	1	0.293165937920377	0.992609501910499	-0.117862330418392	-0.0312841807649149	0.696738602424431	0.84679933539995	-0.0865781496534771
chr1	39624796	39624994	199	-	utr3	HEYL	0.794148585443575	0.999888348827076	0.710147700455493	1	0.806633402615763	0.992609501910499	0.31296797867396	0.423734964287473	0.187235166039498	0.388007121100117	-0.110766985613513
chr1	39625241	39626181	941	-	utr3	HEYL	0.595448440159218	0.999888348827076	0.522223379196544	1	0.616888691056237	0.992609501910499	0.731745735365901	0.423734964287473	0.187235166039498	0.388007121100117	0.308010771078428
chr1	39788712	39788811	100	-	utr5	BMP8B	0.709437933936121	0.999888348827076	0.627244665341369	1	0.809512224415868	0.992609501910499	0.876231345769067	0.111550033542801	0.782438468818692	0.895803881009628	0.764681312226266
chr1	39841712	39841860	149	-	utr3	TRIT1	0.685049066442995	0.999888348827076	0.655738752418779	1	0.708249942991365	0.992609501910499	0.128441313859841	0.155027387916032	0.232017502425414	0.444384965225849	-0.026586074056191
chr1	39883363	39883462	100	-	utr5	TRIT1	0.647232899992949	0.999888348827076	0.585110359477088	1	0.649598034435227	0.992609501910499	0.191164826482664	0.155027387916032	0.232017502425414	0.444384965225849	0.0361374385666314
chr1	39895922	39896270	349	-	utr3	MYCL	0.998699739609252	0.999888348827076	0.972261444305872	1	0.942157471536783	0.992609501910499	1.08747254988664	0.948349735877999	9.65564126836505e-05	0.000874459612635412	0.139122814008641
chr1	39896369	39896518	150	-	utr3	MYCL	0.579370760371666	0.999888348827076	0.469209543950185	1	0.51010202567496	0.992609501910499	1.29722052391556	0.948349735877999	9.65564126836505e-05	0.000874459612635412	0.348870788037558
chr1	39896865	39897014	150	-	utr3	MYCL	0.35397601892053	0.999888348827076	0.233142133584176	1	0.297254843838455	0.992609501910499	1.52876345809662	0.948349735877999	9.65564126836505e-05	0.000874459612635412	0.580413722218617
chr1	39897411	39897560	150	-	exon	MYCL	0.949250032431903	0.999888348827076	0.947824911978704	1	0.946799282538097	0.992609501910499	0.99866688600129	0.948349735877999	9.65564126836505e-05	0.000874459612635412	0.0503171501232905
chr1	39897659	39897808	150	-	exon	MYCL	0.278544041041939	0.999888348827076	0.147270933456809	1	0.179008157111996	0.992609501910499	1.10942328611888	0.948349735877999	9.65564126836505e-05	0.000874459612635412	0.161073550240879
chr1	39900988	39901136	149	-	exon	MYCL	0.667944286802345	0.999888348827076	0.540370706463524	1	0.602760293276929	0.992609501910499	0.57905698382634	0.948349735877999	9.65564126836505e-05	0.000874459612635412	-0.369292752051659
chr1	39901434	39901633	200	-	utr5	MYCL	0.158370886068682	0.999888348827076	0.0567028317078639	1	0.0678660684327536	0.992609501910499	0.669231683854949	0.948349735877999	9.65564126836505e-05	0.000874459612635412	-0.27911805202305
chr1	40257619	40257868	250	-	exon	RP1-39G22.7	0.449457375558974	0.999888348827076	0.333692433085465	1	0.420065523346688	0.992609501910499	0.0193422713682636	0.126121824159829	0.651277187974024	0.816269807075977	-0.106779552791565
chr1	40300734	40300833	100	-	utr3	COL9A2	0.268346573854101	0.999888348827076	0.116245539106098	1	0.175039094825076	0.992609501910499	-0.508105735613016	-0.0629100259794182	0.742283289754863	0.873684179124278	-0.445195709633598
chr1	40300932	40301277	346	-	utr3	COL9A2	0.861048952457354	0.999888348827076	0.788441154255439	1	0.853321182934177	0.992609501910499	-0.183090518923041	-0.0629100259794182	0.742283289754863	0.873684179124278	-0.120180492943623
chr1	40302784	40303964	1181	-	exon	COL9A2	0.348577868666026	0.999888348827076	0.244597125857187	1	0.304938528308929	0.992609501910499	0.146888221510218	-0.0629100259794182	0.742283289754863	0.873684179124278	0.209798247489636
chr1	40514865	40515009	145	-	exon	RP11-656D10.5	0.63902028073545	0.999888348827076	0.525141027800522	1	0.622950176855678	0.992609501910499	0.34867141722005	NA	NA	NA	NA
chr1	40626516	40626716	201	-	utr3	RIMS3	0.835591867597951	0.999888348827076	0.754102829131556	1	0.808891938057014	0.992609501910499	0.111762734632455	-0.00453299145825244	0.964365298726203	0.984989296039815	0.116295726090708
chr1	40635946	40641746	5801	-	exon	RIMS3	0.343155773175923	0.999888348827076	0.237786046028347	1	0.303287141515417	0.992609501910499	0.265013202875156	-0.00453299145825244	0.964365298726203	0.984989296039815	0.269546194333409
chr1	40691719	40692016	298	-	exon	NFYC-AS1	0.751030447287807	0.999888348827076	0.650406268911476	1	0.705557541924832	0.992609501910499	0.016786655294944	-0.307989251338896	0.587958273743133	NA	0.32477590663384
chr1	41028099	41028199	101	-	utr3	SCMH1	0.762839887141932	0.999888348827076	0.734191040455609	1	0.776965707198547	0.992609501910499	0.202672100922713	0.0351652107401733	0.761907794992931	0.884270277796331	0.167506890182539
chr1	41048887	41075338	26452	-	exon	SCMH1	0.358999329708277	0.999888348827076	0.304835809951546	1	0.371789687462749	0.992609501910499	0.400791615092804	0.0351652107401733	0.761907794992931	0.884270277796331	0.365626404352631
chr1	41142930	41143030	101	-	exon	SCMH1	0.92139800180808	0.999888348827076	0.939041145685628	1	0.970281775567808	0.992609501910499	-0.337765086381582	0.0351652107401733	0.761907794992931	0.884270277796331	-0.372930297121756
chr1	41510356	41510954	599	-	utr3	HIVEP3	0.468065244629251	0.999888348827076	0.380218831844172	1	0.476960219047566	0.992609501910499	0.421880128156957	0.0262903940643555	0.879434088698069	0.943984162537386	0.395589734092601
chr1	41511104	41511254	151	-	exon	HIVEP3	0.797315263987123	0.999888348827076	0.748610401631912	1	0.880815908181766	0.992609501910499	0.16038764601272	0.0262903940643555	0.879434088698069	0.943984162537386	0.134097251948364
chr1	41513002	41513351	350	-	exon	HIVEP3	0.18570234195104	0.999888348827076	0.102653924767407	1	0.199416170836667	0.992609501910499	0.576840188162735	0.0262903940643555	0.879434088698069	0.943984162537386	0.55054979409838
chr1	41513451	41513750	300	-	exon	HIVEP3	0.769539850295045	0.999888348827076	0.70563670789687	1	0.801568965960138	0.992609501910499	0.163986189422744	0.0262903940643555	0.879434088698069	0.943984162537386	0.137695795358389
chr1	41580375	41580475	101	-	exon	HIVEP3	0.44033184335053	0.999888348827076	0.326047452926598	1	0.478649174238923	0.992609501910499	1.14678698402496	0.0262903940643555	0.879434088698069	0.943984162537386	1.12049658996061
chr1	41581423	41581522	100	-	exon	HIVEP3	0.285784277903474	0.999888348827076	0.160748489144904	1	0.297849700419014	0.992609501910499	1.13070630756013	0.0262903940643555	0.879434088698069	0.943984162537386	1.10441591349578
chr1	41581822	41581971	150	-	exon	HIVEP3	0.5560960593817	0.999888348827076	0.422720417253682	1	0.524086626973982	0.992609501910499	0.720243070883001	0.0262903940643555	0.879434088698069	0.943984162537386	0.693952676818646
chr1	41582071	41582221	151	-	exon	HIVEP3	0.796106474207587	0.999888348827076	0.718877437643725	1	0.808269159596149	0.992609501910499	0.144826500282771	0.0262903940643555	0.879434088698069	0.943984162537386	0.118536106218415
chr1	41582570	41582670	101	-	exon	HIVEP3	0.378195304427063	0.999888348827076	0.219864356387897	1	0.329477085209159	0.992609501910499	0.929609360366103	0.0262903940643555	0.879434088698069	0.943984162537386	0.903318966301747
chr1	41582869	41582969	101	-	exon	HIVEP3	0.580251793087452	0.999888348827076	0.476586387815349	1	0.68145227047231	0.992609501910499	0.331192093852392	0.0262903940643555	0.879434088698069	0.943984162537386	0.304901699788036
chr1	41583717	41583967	251	-	exon	HIVEP3	0.857538443744704	0.999888348827076	0.796141390006598	1	0.869676988988016	0.992609501910499	0.605416161224834	0.0262903940643555	0.879434088698069	0.943984162537386	0.579125767160479
chr1	41847755	41847904	150	-	exon	HIVEP3	0.929190274307925	0.999888348827076	0.870818303882139	1	0.921654989601036	0.992609501910499	0.0721365162970365	0.0262903940643555	0.879434088698069	0.943984162537386	0.045846122232681
[truncated: 24,526 more rows]
