# Supplementary material for: Limits in the detection of m6A changes using MeRIP/m6A-seq
Source: Sci Rep. 2020 Apr 20;10:6590. doi: 10.1038/s41598-020-63355-3 (PMC7170965; doi:10.1038/s41598-020-63355-3)
Supplement: Supplementary file 3 — Supplementary information 3. [file 41598_2020_63355_MOESM3_ESM.zip › additional_file4_v2/metdiff_deq_results/Volumes/Markarian_501/merip_reanalysis/figures/deq_output_metdiff_peaks/hess_ftoko_2013_deq_results.txt]

seqnames	start	end	width	strand	annot	main.gene	deseq2.p	deseq2.padj	edger.p	edger.padj	qnb.p	qnb.padj	peak.l2fc	gene.l2fc	gene.p	gene.padj	diff.l2fc
chr1	4892013	4893459	1447	+	exon	Tcea1	0.0135564508411695	0.954876644578989	0.0204740328724359	1	0.160023843461866	0.996493642039003	-2.03688392501512	-0.0432815047684902	0.891157635923409	0.995933760937136	-1.99360242024662
chr1	5598695	5602252	3558	+	exon	Oprk1	0.474125238353937	0.954876644578989	0.502095445746323	1	0.515878210102506	0.996493642039003	-0.64228852862857	-0.200408186535194	0.645031091664376	0.995933760937136	-0.441880342093376
chr1	5602352	5603595	1244	+	utr3	Oprk1	0.599494115310773	0.957334075200844	0.559764229645119	1	0.398135655306423	0.996493642039003	-0.584257237752086	-0.200408186535194	0.645031091664376	0.995933760937136	-0.383849051216892
chr1	5605534	5605683	150	+	utr3	Oprk1	0.204022887745447	0.954876644578989	0.227687778444721	1	0.204013170640913	0.996493642039003	-1.07991130800381	-0.200408186535194	0.645031091664376	0.995933760937136	-0.879503121468613
chr1	6240064	6240314	251	+	exon	Rb1cc1	0.417286246191829	0.954876644578989	0.420606306721894	1	0.152864297520523	0.996493642039003	-0.968570722560303	-0.193822650030229	0.563739546763099	0.995933760937136	-0.774748072530074
chr1	6795506	6803094	7589	+	exon	St18	0.755800052905105	0.969942400936981	0.447934585042354	1	0.5514030094361	0.996493642039003	-0.484386017647178	-0.360812901739477	0.124202593685237	0.995933760937136	-0.123573115907701
chr1	7120344	7120542	199	+	exon	Pcmtd1	0.380197415276201	0.954876644578989	0.379814647946606	1	0.0325401967245653	0.996493642039003	-1.96005379255994	-0.659195918210324	0.118191378731155	0.995933760937136	-1.30085787434962
chr1	7169606	7169904	299	+	utr3	Pcmtd1	0.26991062604772	0.954876644578989	0.266466191409367	1	0.0351431055421704	0.996493642039003	-1.59306878937277	-0.659195918210324	0.118191378731155	0.995933760937136	-0.933872871162441
chr1	9545508	9545658	151	+	utr5	Rrs1	0.349744792872881	0.954876644578989	0.575037013228445	1	0.61679876302359	0.996493642039003	0.807827811041735	0.270937624995008	0.64032937212148	0.995933760937136	0.536890186046727
chr1	9545907	9546856	950	+	utr3	Rrs1	NA	NA	0.455280611178113	1	0.32789343382735	0.996493642039003	1.72321376739507	0.270937624995008	0.64032937212148	0.995933760937136	1.45227614240006
chr1	9601347	9601544	198	+	utr5	Vxn	0.554124032806545	0.954876644578989	0.32800274188867	1	0.450764954780601	0.996493642039003	-0.245598690475311	0.0553730329818999	0.864226737649464	0.995933760937136	-0.300971723457211
chr1	9624776	9625022	247	+	utr3	Vxn	0.316947413477718	0.954876644578989	0.331459385177648	1	0.279282058348156	0.996493642039003	-0.445133028667439	0.0553730329818999	0.864226737649464	0.995933760937136	-0.500506061649339
chr1	9747648	9748386	739	+	exon	1700034P13Rik	0.358401193566705	0.954876644578989	0.661698318590266	1	0.771609996355063	0.996493642039003	0.713150782940915	-0.247957965095746	0.899323882257337	0.995933760937136	0.961108748036661
chr1	9898801	9898950	150	+	utr3	Sgk3	0.475349409407682	0.954876644578989	0.481913404128872	1	0.179090563880119	0.996493642039003	-1.75054773313323	-0.315882424464447	0.315579541032068	0.995933760937136	-1.43466530866879
chr1	10066458	10066807	350	+	exon	Cspp1	0.650573587592664	0.960995964191229	0.964895385996281	1	0.889781539631717	0.996493642039003	0.128657104019239	-0.113058450255168	0.71816068050824	0.995933760937136	0.241715554274408
chr1	10112453	10112986	534	+	exon	Cspp1	0.822042046179446	0.977792016885583	0.829125925137287	1	0.733941556229996	0.996493642039003	0.0994641421718106	-0.113058450255168	0.71816068050824	0.995933760937136	0.212522592426979
chr1	10993515	10993615	101	+	utr5	Prex2	0.40965052081588	0.954876644578989	0.603881799498317	1	0.658504865561898	0.996493642039003	1.58418364913565	-0.270384888633005	0.408299890948891	0.995933760937136	1.85456853776866
chr1	10993964	10994063	100	+	exon	Prex2	0.353153626153893	0.954876644578989	0.384868198437572	1	0.553961810418093	0.996493642039003	0.167657430499424	-0.270384888633005	0.408299890948891	0.995933760937136	0.438042319132429
chr1	11107704	11110382	2679	+	exon	Prex2	0.275850157522879	0.954876644578989	0.279041504911626	1	0.375451983924794	0.996493642039003	-1.55573134734908	-0.270384888633005	0.408299890948891	0.995933760937136	-1.28534645871608
chr1	11414205	11414305	101	+	utr5	A830018L16Rik	0.137407114147244	0.954876644578989	0.234472305236324	1	0.264656114002215	0.996493642039003	1.4127509750633	-0.742056195648718	0.0218830345374492	0.995933760937136	2.15480717071201
chr1	11511984	11518646	6663	+	exon	A830018L16Rik	0.202979848289305	0.954876644578989	0.179005658549531	1	0.164217213347876	0.996493642039003	-2.05851533255347	-0.742056195648718	0.0218830345374492	0.995933760937136	-1.31645913690475
chr1	11599545	11599694	150	+	utr3	A830018L16Rik	0.576994442016839	0.954876644578989	0.559755093077429	1	0.456486232433054	0.996493642039003	-1.70157525895039	-0.742056195648718	0.0218830345374492	0.995933760937136	-0.959519063301671
chr1	11600692	11600792	101	+	utr3	A830018L16Rik	0.922361423697101	0.992955213710054	0.988223030392018	1	0.756474431026868	0.996493642039003	-0.81337096847207	-0.742056195648718	0.0218830345374492	0.995933760937136	-0.0713147728233523
chr1	11600892	11601341	450	+	utr3	A830018L16Rik	0.284963060636527	0.954876644578989	0.210113258024762	1	0.153428513981072	0.996493642039003	-1.62417340044554	-0.742056195648718	0.0218830345374492	0.995933760937136	-0.882117204796827
chr1	12692477	12692677	201	+	utr5	Sulf1	0.927177601837325	0.993410225273291	0.862136925461191	1	0.961621158978543	0.996493642039003	-0.409390836317442	0.144643472070448	0.578899947208468	0.995933760937136	-0.554034308387889
chr1	12840425	12842710	2286	+	exon	Sulf1	0.485714576245814	0.954876644578989	0.322689537844262	1	0.777175208880215	0.996493642039003	-0.284490691074966	0.144643472070448	0.578899947208468	0.995933760937136	-0.429134163145414
chr1	12858843	12859843	1001	+	utr3	Sulf1	0.350013801342593	0.954876644578989	0.231961408428894	1	0.373919374453719	0.996493642039003	0.0334454306840509	0.144643472070448	0.578899947208468	0.995933760937136	-0.111198041386397
chr1	14755764	14756061	298	+	exon	Gm9947	0.170540434388016	0.954876644578989	0.239324975079914	1	0.584878934749394	0.996493642039003	0.0874940578282083	-0.239855734591244	0.739627850309986	0.995933760937136	0.327349792419452
chr1	15287304	15287454	151	+	utr5	Kcnb2	0.523293132297085	0.954876644578989	0.77730150780355	1	0.811050896435281	0.996493642039003	0.0828321677434335	-0.482931827799954	0.121654039171386	0.995933760937136	0.565763995543387
chr1	15312431	15709833	397403	+	utr5	Kcnb2	0.266821485594536	0.954876644578989	0.525379846511512	1	0.881224081399392	0.996493642039003	0.667259644786792	-0.482931827799954	0.121654039171386	0.995933760937136	1.15019147258675
chr1	15709983	15712128	2146	+	utr3	Kcnb2	0.590278160227464	0.956660992632537	0.810762047499505	1	0.976492532588689	0.996493642039003	-0.148693557743193	-0.482931827799954	0.121654039171386	0.995933760937136	0.334238270056761
chr1	15805696	15805795	100	+	exon	Terf1	0.996402574803464	1	0.598815975666168	1	0.758225524452672	0.996493642039003	0.257846083473769	-0.111745686900862	0.69327161863967	0.995933760937136	0.369591770374631
chr1	15838231	15843160	4930	+	utr3	Terf1	0.560932732935186	0.954876644578989	0.296683847960015	1	0.410004397840963	0.996493642039003	-0.551235639383014	-0.111745686900862	0.69327161863967	0.995933760937136	-0.439489952482152
chr1	16105774	16106269	496	+	utr5	Rdh10	0.0672908655050524	0.954876644578989	0.117118253578018	1	0.0130655404325192	0.996493642039003	2.09249781034585	-0.302544515037639	0.292117608248363	0.995933760937136	2.39504232538349
chr1	16619156	16619255	100	+	exon	Gm38342	0.61545578655626	0.95833151591211	0.985620947170322	1	0.974404164113521	0.996493642039003	0.254415238598109	0.238426537511408	0.761302430096933	0.995933760937136	0.015988701086701
chr1	17161179	17161329	151	+	utr3	Gdap1	0.57731936167169	0.954876644578989	0.52799852283686	1	0.441202667915848	0.996493642039003	-1.03833657515938	-0.485926955174586	0.206110114712215	0.995933760937136	-0.552409619984793
chr1	17727442	17727690	249	+	utr5	Crispld1	0.642824701034445	0.959740981944782	0.406472177157781	1	0.548747911330592	0.996493642039003	0.0678373347325766	-0.294810619144068	0.453172862235917	0.995933760937136	0.362647953876645
chr1	17764112	17764211	100	+	utr3	Crispld1	0.738422743104252	0.967423286555699	0.670556249743564	1	0.803319375693133	0.996493642039003	-1.1550660951105	-0.294810619144068	0.453172862235917	0.995933760937136	-0.860255475966436
chr1	17994452	17995713	1262	+	exon	Gm17969	0.868736598052361	0.985528133834632	0.832943637129269	1	0.693126399196862	0.996493642039003	-0.102414658568962	-0.658521334551886	0.476797150409124	0.995933760937136	0.556106675982924
chr1	19166053	19166151	99	+	exon	Tfap2d	0.42668866803063	0.954876644578989	0.387430397591943	1	0.550078140946781	0.996493642039003	-0.391894954461337	-0.113199795133475	0.881799677241691	0.995933760937136	-0.278695159327862
chr1	19234235	19234335	101	+	exon	Tfap2b	0.643384955725322	0.959740981944782	0.60958173718507	1	0.794777926487268	0.996493642039003	-0.673743713862336	0.33863171398491	0.603234567112147	0.995933760937136	-1.01237542784725
chr1	20934612	20934911	300	+	utr5	Paqr8	0.218096565387482	0.954876644578989	0.400507732755499	1	0.49647409938261	0.996493642039003	0.116732258728455	-0.510100753557649	0.0575363258366946	0.995933760937136	0.626833012286104
chr1	20935360	20935759	400	+	utr3	Paqr8	0.555010278789899	0.954876644578989	0.9247521957187	1	0.965039780305249	0.996493642039003	-0.217932706023911	-0.510100753557649	0.0575363258366946	0.995933760937136	0.292168047533738
chr1	20936108	20937256	1149	+	utr3	Paqr8	0.751025289497457	0.969226797269789	0.901128817904927	1	0.947534841237167	0.996493642039003	-0.212741016269751	-0.510100753557649	0.0575363258366946	0.995933760937136	0.297359737287898
chr1	20937655	20938353	699	+	utr3	Paqr8	0.760583151444945	0.97092624332114	0.720312013744308	1	0.39794599358756	0.996493642039003	-0.882742644241137	-0.510100753557649	0.0575363258366946	0.995933760937136	-0.372641890683488
chr1	21218671	21218864	194	+	utr5	Tmem14a	0.434742124232762	0.954876644578989	0.321526286442339	1	0.699151456338972	0.996493642039003	-0.338290941923835	-0.136363684648362	0.614148788503587	0.995933760937136	-0.201927257275473
chr1	21229540	21229637	98	+	utr3	Tmem14a	0.279918305220214	0.954876644578989	0.466481024755187	1	0.771784095910532	0.996493642039003	0.253210235147486	-0.136363684648362	0.614148788503587	0.995933760937136	0.389573919795848
chr1	21961882	21962081	200	+	exon	Gm26580	0.511038496323517	0.954876644578989	0.75246351086152	1	0.681691600013643	0.996493642039003	0.991785344480875	0.410660153658446	0.257015581513002	0.995933760937136	0.58112519082243
chr1	23762348	23762596	249	+	utr5	B3gat2	0.352843283068326	0.954876644578989	0.558110710427167	1	0.851899691787655	0.996493642039003	1.47117714999649	0.0640661529693504	0.805220665594942	0.995933760937136	1.40711099702714
chr1	23844911	23845387	477	+	utr3	B3gat2	0.542565284486433	0.954876644578989	0.930660122618069	1	0.90856086048129	0.996493642039003	0.425461214361304	0.0640661529693504	0.805220665594942	0.995933760937136	0.361395061391954
chr1	23848315	23848563	249	+	utr3	B3gat2	0.400130679597178	0.954876644578989	0.84583352864688	1	0.979574625676395	0.996493642039003	0.379501924095882	0.0640661529693504	0.805220665594942	0.995933760937136	0.315435771126532
chr1	23848662	23848761	100	+	utr3	B3gat2	0.256914644929918	0.954876644578989	0.235488857017288	1	0.483312836142456	0.996493642039003	-0.267936489127324	0.0640661529693504	0.805220665594942	0.995933760937136	-0.332002642096674
chr1	32475321	32475565	245	+	exon	Gm37999	0.888770667163945	0.987791722785556	0.796006955280215	1	0.916313759702987	0.996493642039003	1.69601445908698	-0.221195387148883	0.768255717109708	0.995933760937136	1.91720984623586
chr1	33670367	33670515	149	+	exon	1700001G17Rik	0.664688550832302	0.961934683266595	0.909028457099098	1	0.825084441028373	0.996493642039003	1.35997984023669	1.15869764213471	0.166278352481075	0.995933760937136	0.201282198101987
chr1	33719987	33720137	151	+	utr5	Rab23	0.973037233866107	0.997682142909136	0.798179022014568	1	0.869108956361768	0.996493642039003	0.204635785970952	-0.104668564774441	0.607648093825614	0.995933760937136	0.309304350745393
chr1	33738348	33740418	2071	+	utr3	Rab23	0.68949876052757	0.962781060066041	0.606711828421101	1	0.513320263210224	0.996493642039003	-0.431424325177425	-0.104668564774441	0.607648093825614	0.995933760937136	-0.326755760402984
chr1	34163055	34163255	201	+	exon	Dst	0.704541321342127	0.962942240375344	0.615324680377462	1	0.918560028591311	0.996493642039003	-0.273275922711442	0.00899618996483808	0.973573218788288	0.997568043716588	-0.28227211267628
chr1	34177925	34178075	151	+	exon	Dst	0.828135201214414	0.978611654491529	0.472686359651949	1	0.725951226605526	0.996493642039003	0.621835049741645	0.00899618996483808	0.973573218788288	0.997568043716588	0.612838859776807
chr1	34180123	34180422	300	+	exon	Dst	0.0979168715990408	0.954876644578989	0.187448581248161	1	0.378529086333172	0.996493642039003	1.15942128409702	0.00899618996483808	0.973573218788288	0.997568043716588	1.15042509413218
chr1	34184079	34188034	3956	+	exon	Dst	0.239400204389466	0.954876644578989	0.200603771396248	1	0.356238361770882	0.996493642039003	-0.904341974944564	0.00899618996483808	0.973573218788288	0.997568043716588	-0.913338164909402
chr1	34188284	34188883	600	+	exon	Dst	0.358652057878444	0.954876644578989	0.606349187798306	1	0.769190092046815	0.996493642039003	0.268856899318641	0.00899618996483808	0.973573218788288	0.997568043716588	0.259860709353803
chr1	34189383	34189582	200	+	exon	Dst	0.840350408304352	0.980921084003183	0.703576576660108	1	0.971914122317826	0.996493642039003	0.391383295702363	0.00899618996483808	0.973573218788288	0.997568043716588	0.382387105737525
chr1	34190381	34190631	251	+	exon	Dst	0.500006448866899	0.954876644578989	0.713369696702478	1	0.907447596944571	0.996493642039003	0.779740661495714	0.00899618996483808	0.973573218788288	0.997568043716588	0.770744471530876
chr1	34191780	34192129	350	+	exon	Dst	0.275911446447439	0.954876644578989	0.26964526203348	1	0.470513762583935	0.996493642039003	-0.292983223546413	0.00899618996483808	0.973573218788288	0.997568043716588	-0.301979413511252
chr1	34198528	34201378	2851	+	exon	Dst	0.777698571863815	0.973958150208886	0.90387163801555	1	0.86543961782438	0.996493642039003	0.218699194893184	0.00899618996483808	0.973573218788288	0.997568043716588	0.209703004928346
chr1	34212273	34212373	101	+	exon	Dst	0.760059376858773	0.97092624332114	0.543353689343668	1	0.807328252823033	0.996493642039003	-0.152433009475019	0.00899618996483808	0.973573218788288	0.997568043716588	-0.161429199439857
chr1	34218403	34218553	151	+	exon	Dst	0.290897664273642	0.954876644578989	0.256501040401535	1	0.567267849588865	0.996493642039003	-0.853940505260039	0.00899618996483808	0.973573218788288	0.997568043716588	-0.862936695224877
chr1	34225555	34229223	3669	+	exon	Dst	0.76837450154683	0.972238243987778	0.582522967104742	1	0.882531876544229	0.996493642039003	-0.214151931908701	0.00899618996483808	0.973573218788288	0.997568043716588	-0.223148121873539
chr1	34237620	34237770	151	+	exon	Dst	0.0273689682945808	0.954876644578989	0.042328000164468	1	0.0795942954909929	0.996493642039003	-0.200686216298429	0.00899618996483808	0.973573218788288	0.997568043716588	-0.209682406263267
chr1	34238519	34238719	201	+	exon	Dst	0.622763188822716	0.95833151591211	0.544142027900654	1	0.956391827788871	0.996493642039003	-0.167631779511056	0.00899618996483808	0.973573218788288	0.997568043716588	-0.176627969475894
chr1	34247681	34247781	101	+	exon	Dst	0.801235831193351	0.975248799697716	0.528832204188284	1	0.696524400710569	0.996493642039003	-0.146623530282746	0.00899618996483808	0.973573218788288	0.997568043716588	-0.155619720247585
chr1	34252811	34252960	150	+	exon	Dst	0.841673450357742	0.980945778042871	0.852020656094747	1	0.959860885589691	0.996493642039003	0.0019590311290409	0.00899618996483808	0.973573218788288	0.997568043716588	-0.00703715883579718
chr1	34275873	34278113	2241	+	exon	Dst	0.903141273567893	0.989689921876271	0.710928262792279	1	0.667546151068698	0.996493642039003	0.418105765041073	0.00899618996483808	0.973573218788288	0.997568043716588	0.409109575076235
chr1	34306635	34307962	1328	+	utr3	Dst	0.951226560567213	0.994879681284419	0.726836152438465	1	0.820643193963034	0.996493642039003	-0.0661959277753203	0.00899618996483808	0.973573218788288	0.997568043716588	-0.0751921177401584
chr1	34308112	34308361	250	+	utr3	Dst	0.560980115230009	0.954876644578989	0.502336329404369	1	0.614263401899845	0.996493642039003	-0.654854878223417	0.00899618996483808	0.973573218788288	0.997568043716588	-0.663851068188255
chr1	34444434	34444782	349	+	utr3	Imp4	0.753127809744107	0.969329920628097	0.535672337295085	1	0.75727918113754	0.996493642039003	-0.0415156907783822	0.253544041519438	0.291919413611383	0.995933760937136	-0.29505973229782
chr1	34447765	34448014	250	+	utr3	Imp4	0.275325030366783	0.954876644578989	0.247946118969839	1	0.279250706575627	0.996493642039003	-1.17070372906499	0.253544041519438	0.291919413611383	0.995933760937136	-1.42424777058442
chr1	34586703	34589796	3094	+	utr3	Amer3	0.549876243993954	0.954876644578989	0.908660232754838	1	0.857950602327593	0.996493642039003	0.271137983067961	0.034066302774736	0.879430031115397	0.995933760937136	0.237071680293225
chr1	34589946	34590645	700	+	utr3	Amer3	0.872091807073741	0.98567089811534	0.937140857222287	1	0.921543122815652	0.996493642039003	-0.194929219215105	0.034066302774736	0.879430031115397	0.995933760937136	-0.228995521989841
chr1	34721729	34722426	698	+	exon	Arhgef4	0.485869976484208	0.954876644578989	0.765481228913496	1	0.893864075866655	0.996493642039003	0.679732627915349	-0.0379215633552832	0.854555192035266	0.995933760937136	0.717654191270632
chr1	34723322	34723472	151	+	exon	Arhgef4	0.400948999161138	0.954876644578989	0.59594040529987	1	0.791932139271501	0.996493642039003	1.36959698031111	-0.0379215633552832	0.854555192035266	0.995933760937136	1.4075185436664
chr1	34723621	34725015	1395	+	exon	Arhgef4	0.670947408925197	0.962415702622658	0.970186111668342	1	0.793630171717169	0.996493642039003	0.424574493327297	-0.0379215633552832	0.854555192035266	0.995933760937136	0.46249605668258
chr1	34807669	34807918	250	+	utr3	Arhgef4	0.817074231913786	0.977327336470394	0.769248988400226	1	0.983655929380282	0.996493642039003	0.233125192787997	-0.0379215633552832	0.854555192035266	0.995933760937136	0.271046756143281
chr1	34808565	34808665	101	+	utr3	Arhgef4	0.811211835837843	0.976275929328459	0.962236074519106	1	0.757700810993778	0.996493642039003	0.348395269372356	-0.0379215633552832	0.854555192035266	0.995933760937136	0.386316832727639
chr1	34808864	34809113	250	+	utr3	Arhgef4	0.212965257986797	0.954876644578989	0.141919053657823	1	0.152288748709293	0.996493642039003	0.0419695430784989	-0.0379215633552832	0.854555192035266	0.995933760937136	0.0798911064337821
chr1	34811102	34812263	1162	+	utr3	Arhgef4	0.53909420824683	0.954876644578989	0.567269412307295	1	0.590293723165852	0.996493642039003	-0.566478761988512	-0.0379215633552832	0.854555192035266	0.995933760937136	-0.528557198633229
chr1	34812462	34812711	250	+	utr3	Arhgef4	0.602128216957969	0.95764326567748	0.578165963651039	1	0.337181479254217	0.996493642039003	-0.698907668673184	-0.0379215633552832	0.854555192035266	0.995933760937136	-0.6609861053179
chr1	36103551	36104799	1249	+	utr3	Hs6st1	0.121187258561771	0.954876644578989	0.442445081663059	1	0.507995638913303	0.996493642039003	0.674314614558878	-0.0503630492921362	0.79246948256888	0.995933760937136	0.724677663851014
chr1	36105947	36106296	350	+	utr3	Hs6st1	0.927114598334585	0.993410225273291	0.937255726177029	1	0.701920881641491	0.996493642039003	0.0852471318859354	-0.0503630492921362	0.79246948256888	0.995933760937136	0.135610181178072
chr1	36318595	36319633	1039	+	utr3	Arid5a	0.505741038385165	0.954876644578989	0.798172040451945	1	0.808257952811933	0.996493642039003	0.468773782907305	-0.0307534166277163	0.939513692503173	0.995933760937136	0.499527199535021
chr1	36319733	36321531	1799	+	utr3	Arid5a	0.302556399050765	0.954876644578989	0.637725966057972	1	0.865590131177972	0.996493642039003	0.446808758864962	-0.0307534166277163	0.939513692503173	0.995933760937136	0.477562175492679
chr1	36420361	36421210	850	+	utr3	Fer1l5	0.68661704834598	0.962781060066041	0.876380715135651	1	0.828958205301376	0.996493642039003	0.751051663615486	0.433863072641107	0.263777412038078	0.995933760937136	0.317188590974379
chr1	36471919	36472416	498	+	exon	Cnnm4	0.651320873655069	0.961129336588824	0.993415650796875	1	0.954126263746262	0.996493642039003	0.547085598496213	0.163423004281157	0.544079909739482	0.995933760937136	0.383662594215055
chr1	36472615	36473014	400	+	exon	Cnnm4	0.431593795583003	0.954876644578989	0.449050504191711	1	0.29394375921825	0.996493642039003	-0.186985978208421	0.163423004281157	0.544079909739482	0.995933760937136	-0.350408982489579
chr1	36506474	36506574	101	+	exon	Gm47280	0.484384134534494	0.954876644578989	0.616335869951129	1	0.82089416751547	0.996493642039003	0.527793760211258	NA	NA	NA	NA
chr1	36506972	36507221	250	+	utr3	Cnnm4	0.901814871152966	0.989357825857246	0.86301291764556	1	0.977160831922504	0.996493642039003	0.575559451673918	0.163423004281157	0.544079909739482	0.995933760937136	0.41213644739276
chr1	36511917	36512166	250	+	exon	Cnnm3	0.0935334562062137	0.954876644578989	0.150240512538171	1	0.0611262468968014	0.996493642039003	3.08629149027737	0.185578408510288	0.612050954176704	0.995933760937136	2.90071308176708
chr1	36512812	36518576	5765	+	exon	Cnnm3	0.0431215912177474	0.954876644578989	0.095629022921978	1	0.183281549313218	0.996493642039003	1.55504106503046	0.185578408510288	0.612050954176704	0.995933760937136	1.36946265652018
chr1	36521776	36525500	3725	+	utr3	Cnnm3	0.0858221524324106	0.954876644578989	0.218951294162359	1	0.803208694669773	0.996493642039003	1.3439650764617	0.185578408510288	0.612050954176704	0.995933760937136	1.15838666795141
chr1	36526844	36527142	299	+	utr3	Cnnm3	0.841511093118828	0.980945139793763	0.946606899129499	1	0.792647393302114	0.996493642039003	0.245193748292633	0.185578408510288	0.612050954176704	0.995933760937136	0.059615339782345
chr1	36558048	36558197	150	+	exon	D430040D24Rik	0.537729520648046	0.954876644578989	0.772264195298792	1	0.938222447032058	0.996493642039003	1.65825159251952	0.282144358087287	0.623602722635135	0.995933760937136	1.37610723443223
chr1	36558495	36559190	696	+	exon	D430040D24Rik	0.444001226017133	0.954876644578989	0.684877428804091	1	0.608186711258326	0.996493642039003	1.221448364556	0.282144358087287	0.623602722635135	0.995933760937136	0.93930400646871
chr1	36559289	36559388	100	+	exon	D430040D24Rik	0.421921576936402	0.954876644578989	0.363885840296255	1	0.458619468613391	0.996493642039003	0.569384948580072	0.282144358087287	0.623602722635135	0.995933760937136	0.287240590492785
chr1	37261258	37262148	891	+	utr3	Cnga3	0.00433008338394078	0.954876644578989	0.0109980966504788	1	0.0207721488477263	0.996493642039003	1.66128230316573	0.452432265171533	0.546848701081694	0.995933760937136	1.2088500379942
chr1	37431333	37431480	148	+	exon	Unc50	0.0852858813143977	0.954876644578989	0.107521493134344	1	0.206518630057352	0.996493642039003	-1.26748481065678	-0.0160421288551492	0.955914566473741	0.995933760937136	-1.25144268180164
chr1	37869794	37869894	101	+	exon	Gm26805	0.626599748402304	0.958356933131087	0.607267391641486	1	0.798500791288874	0.996493642039003	-0.332247705739539	-0.11521835396402	0.842375894388437	0.995933760937136	-0.217029351775519
chr1	37870043	37870741	699	+	exon	Gm26805	0.803732356047492	0.975345330070286	0.838579701869209	1	0.918806676843787	0.996493642039003	-0.383817574814076	-0.11521835396402	0.842375894388437	0.995933760937136	-0.268599220850057
chr1	37871139	37871388	250	+	exon	Gm26805	0.43447365746934	0.954876644578989	0.384987788841635	1	0.558610653736069	0.996493642039003	-0.970573600943655	-0.11521835396402	0.842375894388437	0.995933760937136	-0.855355246979635
chr1	37871787	37871884	98	+	utr5	Lipt1	0.0154691562399096	0.954876644578989	0.019279934177245	1	0.0857143227262072	0.996493642039003	0.662552672314369	-0.303902646511351	0.52694788649626	0.995933760937136	0.96645531882572
chr1	37874959	37876130	1172	+	utr3	Lipt1	0.915818440448454	0.991627872840941	0.861811779205923	1	0.763690685907933	0.996493642039003	-0.562200573778416	-0.303902646511351	0.52694788649626	0.995933760937136	-0.258297927267065
chr1	37898088	37898237	150	+	exon	Mrpl30	0.292741947844911	0.954876644578989	0.296667139391051	1	0.546931396343327	0.996493642039003	-0.935658091039961	-0.304608768065087	0.414869383017336	0.995933760937136	-0.631049322974874
chr1	37998209	38033145	34937	+	utr5	Eif5b	0.867702830071454	0.985266308156048	0.694125168467915	1	0.756285497611041	0.996493642039003	0.115183162257833	-0.068451740350154	0.794526281733988	0.995933760937136	0.183634902607987
chr1	38034041	38037207	3167	+	exon	Eif5b	0.395992271558262	0.954876644578989	0.699401571033014	1	0.784899873164632	0.996493642039003	1.03161885067905	-0.068451740350154	0.794526281733988	0.995933760937136	1.1000705910292
chr1	38051278	38051897	620	+	utr3	Eif5b	0.646873703219752	0.960025595165584	0.582648951337723	1	0.668088351959627	0.996493642039003	-0.438163534437237	-0.068451740350154	0.794526281733988	0.995933760937136	-0.369711794087083
chr1	38991265	38996295	5031	+	utr3	Pdcl3	0.0493217632123825	0.954876644578989	0.0656141950186326	1	0.36370331899498	0.996493642039003	-1.07220214483242	-0.122677300484426	0.586629786942125	0.995933760937136	-0.949524844347993
chr1	39545111	39545308	198	+	utr3	Cnot11	0.402572936568366	0.954876644578989	0.411140949146817	1	0.317159003644073	0.996493642039003	-1.0408105757084	-0.0202499778610917	0.938955406959086	0.995933760937136	-1.02056059784731
chr1	39546346	39546741	396	+	utr3	Cnot11	0.724921789562125	0.966575089303743	0.585208510102385	1	0.597381626012929	0.996493642039003	-0.0881585915272612	-0.0202499778610917	0.938955406959086	0.995933760937136	-0.0679086136661696
chr1	39650671	39651265	595	+	exon	D930019O06Rik	0.0561002344743769	0.954876644578989	0.0973835171632791	1	0.153101849608438	0.996493642039003	1.7875997897519	-1.288384701405	0.0811673798100612	0.995933760937136	3.0759844911569
chr1	39655361	39655460	100	+	exon	D930019O06Rik	0.509660420233654	0.954876644578989	0.493047059173617	1	0.73683327637703	0.996493642039003	-0.603310002751259	-1.288384701405	0.0811673798100612	0.995933760937136	0.685074698653742
chr1	39986696	39999643	12948	+	exon	Map4k4	0.715158149796505	0.964458648637733	0.293019340824623	1	0.503690595070483	0.996493642039003	-0.142461871819393	0.122027286874738	0.651349249021846	0.995933760937136	-0.264489158694131
chr1	39999892	40000548	657	+	exon	Map4k4	0.272351679279201	0.954876644578989	0.106708940421451	1	0.465520691007841	0.996493642039003	-0.257901364219731	0.122027286874738	0.651349249021846	0.995933760937136	-0.379928651094469
chr1	40011655	40013864	2210	+	exon	Map4k4	0.854239320069137	0.983148053998374	0.771684589136204	1	0.737945256059964	0.996493642039003	-0.0333379798501154	0.122027286874738	0.651349249021846	0.995933760937136	-0.155365266724853
chr1	40024385	40025262	878	+	utr3	Map4k4	0.191792494307315	0.954876644578989	0.460340460967378	1	0.607843269272664	0.996493642039003	0.795761959486947	0.122027286874738	0.651349249021846	0.995933760937136	0.673734672612209
chr1	40074079	40074177	99	+	utr5	Il1r2	0.356797678008892	0.954876644578989	0.427330467744444	1	0.65108246346974	0.996493642039003	1.05017598566541	-0.661420102207973	0.404172810310511	0.995933760937136	1.71159608787338
chr1	40313082	40313778	697	+	utr3	Il1r1	0.289892535596144	0.954876644578989	0.584135791701193	1	0.763498643582246	0.996493642039003	0.555355191043405	-0.0209391216254983	0.950188690855701	0.995933760937136	0.576294312668903
chr1	40314772	40314871	100	+	utr3	Il1r1	0.0792890875676956	0.954876644578989	0.0348010334171535	1	0.114457964530998	0.996493642039003	-0.415323695901065	-0.0209391216254983	0.950188690855701	0.995933760937136	-0.394384574275567
chr1	40315219	40315468	250	+	utr3	Il1r1	0.12917386720417	0.954876644578989	0.15852885167205	1	0.166655945045289	0.996493642039003	0.996309970558066	-0.0209391216254983	0.950188690855701	0.995933760937136	1.01724909218356
chr1	40315617	40315766	150	+	utr3	Il1r1	0.49643420192996	0.954876644578989	0.649944666719405	1	0.826773065227969	0.996493642039003	-0.136509434681717	-0.0209391216254983	0.950188690855701	0.995933760937136	-0.115570313056218
chr1	40365076	40365325	250	+	exon	Il1rl2	0.361710691298295	0.954876644578989	0.445128584985547	1	0.771620482274889	0.996493642039003	1.1234956472466	1.07813115429539	0.0704403503655808	0.995933760937136	0.0453644929512116
chr1	40629436	40629585	150	+	exon	Slc9a4	0.316480009077617	0.954876644578989	0.261554973804527	1	0.570828041731755	0.996493642039003	-0.771101397785233	-0.956424379136979	0.526136375138506	0.995933760937136	0.185322981351745
chr1	40629833	40629932	100	+	utr3	Slc9a4	0.21653292037057	0.954876644578989	0.0959230676072189	1	0.670156720325518	0.996493642039003	-1.46153520431495	-0.956424379136979	0.526136375138506	0.995933760937136	-0.50511082517797
chr1	40680674	40680973	300	+	utr5	Slc9a2	0.165586194397188	0.954876644578989	0.236003117169853	1	0.491509595616424	0.996493642039003	0.0360412160184195	-0.608060272433045	0.0370393739876849	0.995933760937136	0.644101488451465
chr1	40681671	40682020	350	+	utr5	Slc9a2	0.0504643685704795	0.954876644578989	0.0806027067214229	1	0.307903738391929	0.996493642039003	1.39869205718331	-0.608060272433045	0.0370393739876849	0.995933760937136	2.00675232961636
chr1	40718799	40719048	250	+	exon	Slc9a2	0.947474486844515	0.994879681284419	0.886404558290095	1	0.877981458981667	0.996493642039003	-0.105001438480845	-0.608060272433045	0.0370393739876849	0.995933760937136	0.5030588339522
chr1	40767677	40768325	649	+	utr3	Slc9a2	0.447864404472584	0.954876644578989	0.769786706601655	1	0.641549845842012	0.996493642039003	0.422317626474559	-0.608060272433045	0.0370393739876849	0.995933760937136	1.0303778989076
chr1	40768425	40768575	151	+	utr3	Slc9a2	0.903354814383623	0.989689921876271	0.631799396485888	1	0.772309433453072	0.996493642039003	-0.382432861504084	-0.608060272433045	0.0370393739876849	0.995933760937136	0.225627410928962
chr1	40772274	40772719	446	+	exon	Gm37915	0.481654862031175	0.954876644578989	0.484233104819901	1	0.197262152325637	0.996493642039003	-0.625321240598752	0.358426582990444	0.838946771411222	0.995933760937136	-0.983747823589196
chr1	40772966	40773509	544	+	exon	Gm37915	0.798014487345776	0.975248799697716	0.986152128040523	1	0.798188184416451	0.996493642039003	0.0865143296277956	0.358426582990444	0.838946771411222	0.995933760937136	-0.271912253362649
chr1	40773608	40780468	6861	+	exon	Gm37915	0.951233267446745	0.994879681284419	0.864153157978585	1	0.854354769542204	0.996493642039003	-0.0536748510507716	0.358426582990444	0.838946771411222	0.995933760937136	-0.412101434041216
chr1	42694974	42740602	45629	+	utr3	Pou3f3	0.390331980701115	0.954876644578989	0.767536039382724	1	0.998408671267388	0.998439398152295	0.787024150164075	0.312720215681333	0.448629374334422	0.995933760937136	0.474303934482742
chr1	42743960	42744498	539	+	exon	Gm20646	0.641618139947479	0.959740981944782	0.791393151468319	1	0.964198814428643	0.996493642039003	-0.127511537349127	-0.2916055341592	0.504447521058655	0.995933760937136	0.164093996810072
chr1	42752536	42752733	198	+	exon	Dalir	0.890294795637553	0.987937066286864	0.796557616619165	1	0.880457758094307	0.996493642039003	-0.123134284133647	-0.981370148040523	0.300045799815609	0.995933760937136	0.858235863906876
chr1	42898624	42899021	398	+	exon	Mrps9	0.946171394760645	0.994879681284419	0.833894341919997	1	0.879403997661518	0.996493642039003	-0.508398378650013	-0.154634783323681	0.581497535098376	0.995933760937136	-0.353763595326332
chr1	42953557	42953857	301	+	exon	Gpr45	0.491519505760147	0.954876644578989	0.614088337544522	1	0.650867792078533	0.996493642039003	0.108496512112183	0.134297672359475	0.574442312050621	0.995933760937136	-0.0258011602472917
chr1	42954555	42954755	201	+	exon	Gpr45	0.400545338749751	0.954876644578989	0.370728721635663	1	0.371654793386795	0.996493642039003	-0.849694257491943	0.134297672359475	0.574442312050621	0.995933760937136	-0.983991929851417
chr1	43029545	43029694	150	+	exon	Gpr45	0.961931535877782	0.995950627052017	0.932168600734201	1	0.846599388850573	0.996493642039003	-0.85600506690816	0.134297672359475	0.574442312050621	0.995933760937136	-0.990302739267634
chr1	43032012	43033060	1049	+	utr5	Gpr45	0.738343339916436	0.967423286555699	0.985140565070593	1	0.831992348853733	0.996493642039003	0.417077504544744	0.134297672359475	0.574442312050621	0.995933760937136	0.282779832185269
chr1	43092738	43092887	150	+	exon	8430432A02Rik	0.32177168281245	0.954876644578989	0.431132306738501	1	0.406302156839909	0.996493642039003	1.27850180603612	0.720802682459508	0.360747138980174	0.995933760937136	0.557699123576613
chr1	43100858	43111369	10512	+	exon	AI597479	0.257054172103727	0.954876644578989	0.28233485059343	1	0.384243813080966	0.996493642039003	-1.07641694956385	-0.510529347657818	0.141945686577588	0.995933760937136	-0.565887601906029
chr1	43554119	43569377	15259	+	utr3	Nck2	0.268815377638475	0.954876644578989	0.712534522758697	1	0.928354833883047	0.996493642039003	0.335618924107373	-0.0854622063684458	0.746552559806019	0.995933760937136	0.421081130475819
chr1	43569476	43569773	298	+	utr3	Nck2	0.393773729318319	0.954876644578989	0.4962313283159	1	0.601004192766321	0.996493642039003	-0.369159175376284	-0.0854622063684458	0.746552559806019	0.995933760937136	-0.283696969007838
chr1	43569872	43570070	199	+	utr3	Nck2	0.542639034903632	0.954876644578989	0.491558619008996	1	0.580423967828839	0.996493642039003	-0.781383043433364	-0.0854622063684458	0.746552559806019	0.995933760937136	-0.695920837064918
chr1	43990530	43990630	101	+	utr3	Tpp2	0.0373111618370213	0.954876644578989	0.0438616940141647	1	0.119185204907236	0.996493642039003	-2.09575792260623	-0.119164366838061	0.733989157420512	0.995933760937136	-1.97659355576817
chr1	44126362	44126609	248	+	utr5	Bivm	0.363337914479466	0.954876644578989	0.377138025642458	1	0.44429077974152	0.996493642039003	-0.710076419177378	-0.264556468681	0.497568027344488	0.995933760937136	-0.445519950496378
chr1	44141817	44143286	1470	+	utr3	Bivm	0.091194704034194	0.954876644578989	0.111944794562058	1	0.0367975134537757	0.996493642039003	-0.8119551989409	-0.264556468681	0.497568027344488	0.995933760937136	-0.5473987302599
chr1	44166920	44167616	697	+	exon	Ercc5	0.771375495308528	0.972571552142816	0.796323288908462	1	0.935116368026792	0.996493642039003	-0.177385597629851	-0.37097031687419	0.0668824715220231	0.995933760937136	0.193584719244339
chr1	44180614	44181061	448	+	exon	Ercc5	0.832884054499605	0.979189086335624	0.772459023739659	1	0.561735312283306	0.996493642039003	-0.985807576928813	-0.37097031687419	0.0668824715220231	0.995933760937136	-0.614837260054623
chr1	44551610	44551857	248	+	utr5	Gulp1	0.537937475210686	0.954876644578989	0.4003617165794	1	0.57860512754984	0.996493642039003	-0.221395948770392	-0.297856923157048	0.468584022778407	0.995933760937136	0.076460974386656
chr1	44773651	44774139	489	+	utr3	Gulp1	0.375332711787243	0.954876644578989	0.328755768515487	1	0.265426292677067	0.996493642039003	-2.29008569584808	-0.297856923157048	0.468584022778407	0.995933760937136	-1.99222877269103
chr1	45823319	45823519	201	+	utr3	Wdr75	0.344921856171464	0.954876644578989	0.330025866339413	1	0.288526741473662	0.996493642039003	-1.35826993961414	-0.236825773025733	0.550248105883629	0.995933760937136	-1.1214441665884
chr1	46139824	46139973	150	+	exon	Dnah7b	0.958487448597563	0.995537564879788	0.957877757283782	1	0.893065461939329	0.996493642039003	-0.602497615616783	-0.394324094021678	0.2959437378691	0.995933760937136	-0.208173521595104
chr1	46233589	46233839	251	+	exon	Dnah7b	0.0886234659828568	0.954876644578989	0.0740944715521872	1	0.189937911849306	0.996493642039003	-1.60743709720454	-0.394324094021678	0.2959437378691	0.995933760937136	-1.21311300318286
chr1	50925306	50927707	2402	+	utr5	Tmeff2	0.145194293007781	0.954876644578989	0.335911874551443	1	0.697267280205119	0.996493642039003	0.733682740924517	-0.223553617768716	0.231569929604131	0.995933760937136	0.957236358693233
chr1	50927806	50928104	299	+	utr5	Tmeff2	0.0948912238227185	0.954876644578989	0.375192492268392	1	0.688622654519104	0.996493642039003	0.492391400406153	-0.223553617768716	0.231569929604131	0.995933760937136	0.715945018174869
chr1	50979415	50979713	299	+	utr3	Tmeff2	0.733435003524304	0.967350393301808	0.699722189656323	1	0.573392712159668	0.996493642039003	-0.994665057787953	-0.223553617768716	0.231569929604131	0.995933760937136	-0.771111440019238
chr1	51185432	51185680	249	+	utr3	Tmeff2	0.562784418438739	0.954876644578989	0.552910943207025	1	0.357755450214767	0.996493642039003	-1.24275225086192	-0.223553617768716	0.231569929604131	0.995933760937136	-1.0191986330932
chr1	51186426	51186525	100	+	utr3	Tmeff2	0.243181371317959	0.954876644578989	0.226117722276029	1	0.208520786076195	0.996493642039003	-1.95241475641394	-0.223553617768716	0.231569929604131	0.995933760937136	-1.72886113864523
chr1	51300694	51301630	937	+	utr3	Cavin2	0.990176505670701	0.999838825198699	0.585536178625449	1	0.772580466870692	0.996493642039003	-0.0665621469485015	-0.182292680529112	0.508998449545307	0.995933760937136	0.115730533580611
chr1	51301926	51302073	148	+	utr3	Cavin2	0.818282851337537	0.9774254432378	0.799435907805917	1	0.488765596209539	0.996493642039003	-1.60592509421368	-0.182292680529112	0.508998449545307	0.995933760937136	-1.42363241368457
chr1	52159431	52159679	249	+	utr3	Stat1	0.476115497212695	0.954876644578989	0.490601374628749	1	0.26126990199546	0.996493642039003	-0.810037050400995	0.0848139035136474	0.794048895709681	0.995933760937136	-0.894850953914642
chr1	52649726	52650225	500	+	utr3	Nemp2	0.983956473979047	0.99856257775913	0.876292760376632	1	0.966103237128364	0.996493642039003	-0.726423250319444	-0.341867243312722	0.369089567952228	0.995933760937136	-0.384556007006721
chr1	52651022	52651171	150	+	utr3	Nemp2	0.833765054937969	0.979454125639999	0.928254665246646	1	0.943503848791029	0.996493642039003	-0.290771677363528	-0.341867243312722	0.369089567952228	0.995933760937136	0.0510955659491941
chr1	52920390	52920688	299	+	utr3	Hibch	0.31355381571667	0.954876644578989	0.322023678738521	1	0.0660827608727084	0.996493642039003	-1.23495093307077	-0.0932513244628705	0.785646735339343	0.995933760937136	-1.1416996086079
chr1	53297145	53299027	1883	+	utr5	Gm28778	0.633920183032084	0.958798854311838	0.775652755060145	1	0.95342115085415	0.996493642039003	-0.788147158319846	NA	NA	NA	NA
chr1	53320018	53320168	151	+	utr3	Osgepl1	0.30534386800592	0.954876644578989	0.313946070230841	1	0.121647878677249	0.996493642039003	-1.6812613358574	-0.439519862982	0.22926116873115	0.995933760937136	-1.2417414728754
chr1	55071662	55072108	447	+	utr3	Coq10b	0.491107888386071	0.954876644578989	0.50054440918513	1	0.376745040398958	0.996493642039003	-1.27695792033409	-0.235300441953243	0.502012265373454	0.995933760937136	-1.04165747838085
chr1	55088377	55089114	738	+	utr5	Hspe1	0.0934722491683436	0.954876644578989	0.129700095689955	1	0.284087563995107	0.996493642039003	-1.24589733611807	-0.222591148989702	0.432271542468137	0.995933760937136	-1.02330618712837
chr1	55154107	55154206	100	+	utr3	Mob4	0.105804494169191	0.954876644578989	0.0769609797735866	1	0.32375542770066	0.996493642039003	-1.7277561152231	-0.440411024503608	0.306045465591097	0.995933760937136	-1.28734509071949
chr1	55226251	55226699	449	+	exon	Gm10561	0.318883073320465	0.954876644578989	0.310152640344785	1	0.403305545599122	0.996493642039003	-0.422957656193202	-0.0625248280055668	0.903607372944181	0.995933760937136	-0.360432828187635
chr1	55237677	55239226	1550	+	utr3	Mars2	0.439517355700904	0.954876644578989	0.868681142105653	1	0.983370401857409	0.996493642039003	0.0122068058062503	-0.162014492455883	0.594630198873288	0.995933760937136	0.174221298262133
chr1	55695883	55696133	251	+	exon	Plcl1	0.203532474809838	0.954876644578989	0.532482200746445	1	0.542343349452478	0.996493642039003	0.395573136619533	-0.254486994302656	0.252054775318832	0.995933760937136	0.650060130922189
chr1	55696382	55696482	101	+	exon	Plcl1	0.186035041872437	0.954876644578989	0.21150597275937	1	0.264871111642403	0.996493642039003	-1.00523852984454	-0.254486994302656	0.252054775318832	0.995933760937136	-0.750751535541884
chr1	55697131	55697530	400	+	exon	Plcl1	0.623711962097489	0.95833151591211	0.604218698249422	1	0.364655903413734	0.996493642039003	-0.811919437523448	-0.254486994302656	0.252054775318832	0.995933760937136	-0.557432443220792
chr1	55697679	55697879	201	+	exon	Plcl1	0.594592215136525	0.957175501746409	0.589966499056606	1	0.435330077246295	0.996493642039003	-0.694476039739813	-0.254486994302656	0.252054775318832	0.995933760937136	-0.439989045437157
chr1	55751341	55751441	101	+	exon	Plcl1	0.889130385898861	0.987791722785556	0.843759170991787	1	0.983249059470015	0.996493642039003	-0.30470838706655	-0.254486994302656	0.252054775318832	0.995933760937136	-0.050221392763894
chr1	56971512	56972370	859	+	exon	9130024F11Rik	0.861446576612623	0.984212361437072	0.780103043341265	1	0.358066267610909	0.996493642039003	1.72055084689759	0.963008896746306	0.0975108619029899	0.995933760937136	0.757541950151284
chr1	56972570	56973616	1047	+	exon	9130024F11Rik	0.412160674434216	0.954876644578989	0.666126037812429	1	0.733166772771313	0.996493642039003	2.45293289142997	0.963008896746306	0.0975108619029899	0.995933760937136	1.48992399468366
chr1	56974263	56974363	101	+	exon	9130024F11Rik	0.445511720112714	0.954876644578989	0.4431942642887	1	0.468459580947793	0.996493642039003	-0.0997172710544508	0.963008896746306	0.0975108619029899	0.995933760937136	-1.06272616780076
chr1	57382985	57383284	300	+	exon	1700066M21Rik	0.465131724136008	0.954876644578989	0.45749909598407	1	0.206311763838528	0.996493642039003	-1.35292003585203	-0.442993419164563	0.148277837302025	0.995933760937136	-0.909926616687468
chr1	57383433	57383532	100	+	exon	1700066M21Rik	0.93987030970153	0.994199270119682	0.606467385359479	1	0.517206841862169	0.996493642039003	-0.695470211708177	-0.442993419164563	0.148277837302025	0.995933760937136	-0.252476792543615
chr1	57406577	57407176	600	+	utr5	Maip1	0.540212385170563	0.954876644578989	0.823382595464967	1	0.940833214696637	0.996493642039003	0.296012097947379	-0.127517323764793	0.677718008692826	0.995933760937136	0.423529421712172
chr1	57407275	57407425	151	+	exon	Maip1	0.268821510951329	0.954876644578989	0.264540313854355	1	0.492434907159554	0.996493642039003	-1.08301825366205	-0.127517323764793	0.677718008692826	0.995933760937136	-0.955500929897254
chr1	57415660	57415809	150	+	utr3	Maip1	0.0092780169635855	0.954876644578989	0.0171126042643685	1	0.0905840093261902	0.996493642039003	-1.87687691856226	-0.127517323764793	0.677718008692826	0.995933760937136	-1.74935959479747
chr1	57416457	57416557	101	+	utr3	Maip1	0.183399243529059	0.954876644578989	0.15551811551259	1	0.195320186961548	0.996493642039003	-1.5493814008227	-0.127517323764793	0.677718008692826	0.995933760937136	-1.42186407705791
chr1	57416707	57416956	250	+	utr3	Maip1	0.102861525566738	0.954876644578989	0.102802218771143	1	0.118801196158543	0.996493642039003	-1.93294261671763	-0.127517323764793	0.677718008692826	0.995933760937136	-1.80542529295284
chr1	57885734	57885934	201	+	utr5	Spats2l	0.716220468254697	0.964462607513675	0.957060136849814	1	0.900998652865653	0.996493642039003	-0.138902378033641	-0.0441134711775903	0.836675158210945	0.995933760937136	-0.0947889068560512
chr1	57902098	57937925	35828	+	exon	Spats2l	0.0941625783162787	0.954876644578989	0.121789515055844	1	0.29024267202067	0.996493642039003	-0.813226848400661	-0.0441134711775903	0.836675158210945	0.995933760937136	-0.769113377223071
chr1	57943121	57943221	101	+	exon	Spats2l	0.855564304130723	0.98316739922897	0.686274644309891	1	0.975485847044837	0.996493642039003	-0.697978329430089	-0.0441134711775903	0.836675158210945	0.995933760937136	-0.653864858252498
chr1	57946197	57946347	151	+	exon	Spats2l	0.925395392780151	0.993378607952177	0.788422989729983	1	0.814636208163102	0.996493642039003	-0.395645806302274	-0.0441134711775903	0.836675158210945	0.995933760937136	-0.351532335124683
chr1	57946646	57946746	101	+	utr3	Spats2l	0.290311657020516	0.954876644578989	0.297619488946421	1	0.491692092254482	0.996493642039003	-1.19898765783192	-0.0441134711775903	0.836675158210945	0.995933760937136	-1.15487418665433
chr1	58015657	58015806	150	+	exon	Sgo2a	0.932571028723817	0.994078584558898	0.899500187770313	1	0.791582648396177	0.996493642039003	-0.905535848046311	-0.403460004526386	0.590972061394092	0.995933760937136	-0.502075843519925
chr1	58016303	58016501	199	+	exon	Sgo2a	0.381225831696639	0.954876644578989	0.340967204743462	1	0.559700758082427	0.996493642039003	-1.30400892254167	-0.403460004526386	0.590972061394092	0.995933760937136	-0.900548918015282
chr1	58016700	58016799	100	+	exon	Sgo2a	0.457224418994193	0.954876644578989	0.369732044858833	1	0.626016819172517	0.996493642039003	-1.39103430542784	-0.403460004526386	0.590972061394092	0.995933760937136	-0.987574300901456
chr1	58017346	58017545	200	+	exon	Sgo2a	0.484340287754693	0.954876644578989	0.427943626058893	1	0.874605492375508	0.996493642039003	-1.16886166158816	-0.403460004526386	0.590972061394092	0.995933760937136	-0.765401657061777
chr1	58017644	58017743	100	+	exon	Sgo2a	1	1	0.997920852134398	1	0.788485133171693	0.996493642039003	-1.08171542138585	-0.403460004526386	0.590972061394092	0.995933760937136	-0.67825541685946
chr1	58447685	58447983	299	+	exon	Nif3l1	0.673282097760103	0.962415702622658	0.920508377972816	1	0.985709888308297	0.996493642039003	-0.345997583272421	-0.0466237953104619	0.887873780194758	0.995933760937136	-0.29937378796196
chr1	58461152	58462147	996	+	utr3	Nif3l1	0.320504569256859	0.954876644578989	0.356381024546117	1	0.238760482004849	0.996493642039003	-0.648226021162767	-0.0466237953104619	0.887873780194758	0.995933760937136	-0.601602225852305
chr1	58586670	58595678	9009	+	utr5	Ndufb3	0.589373040687465	0.956561189294086	0.216992118670438	1	0.530606512454963	0.996493642039003	-0.441427284161673	-0.115758538337202	0.717478381884199	0.995933760937136	-0.325668745824471
chr1	58655585	58655733	149	+	exon	Gm20257	0.024476728155647	0.954876644578989	0.0144567396587542	1	0.0654374410000932	0.996493642039003	-1.12713311000809	1.5066757672275	0.256131599959081	0.995933760937136	-2.63380887723559
chr1	58713359	58713508	150	+	utr5	Cflar	0.379586926756758	0.954876644578989	0.56461840586436	1	0.835610515462952	0.996493642039003	0.699941775342265	0.147767231789534	0.554243755675306	0.995933760937136	0.552174543552731
chr1	58752411	58753946	1536	+	utr3	Cflar	0.844820278495286	0.982083680117424	0.751291598053535	1	0.89690297268306	0.996493642039003	-0.0178514717179389	0.147767231789534	0.554243755675306	0.995933760937136	-0.165618703507473
chr1	58758086	58758335	250	+	utr3	Cflar	0.636181826883748	0.959671082310802	0.595097625252737	1	0.635614457994381	0.996493642039003	0.42731650943838	0.147767231789534	0.554243755675306	0.995933760937136	0.279549277648846
chr1	58829008	58831647	2640	+	exon	Casp8	0.290118990088658	0.954876644578989	0.233980407842754	1	0.371719209928672	0.996493642039003	-0.751942578023449	0.0428069050547964	0.931582611693248	0.995933760937136	-0.794749483078246
chr1	58833712	58844780	11069	+	exon	Casp8	0.81619824016238	0.976972049362227	0.73616599783068	1	0.601483187579701	0.996493642039003	-0.77664189793232	0.0428069050547964	0.931582611693248	0.995933760937136	-0.819448802987116
chr1	58994373	58994771	399	+	utr3	Stradb	0.710001906449649	0.963247199194949	0.694378599916464	1	0.613374001189457	0.996493642039003	-0.693115621612049	-0.12068257045226	0.694139192881915	0.995933760937136	-0.57243305115979
chr1	59119931	59120618	688	+	exon	G730003C15Rik	0.141085274046493	0.954876644578989	0.223625075097706	1	0.394004398567859	0.996493642039003	1.29263987113461	0.161240546373009	0.828870624763345	0.995933760937136	1.1313993247616
chr1	59352698	59352944	247	+	utr3	Cdk15	0.705484501296747	0.962942240375344	0.542694377043229	1	0.797674612881043	0.996493642039003	-0.312088790692753	0.078520229020792	0.950823557252043	0.995933760937136	-0.390609019713545
chr1	59482424	59482673	250	+	utr5	Fzd7	0.514369783323326	0.954876644578989	0.752080593241386	1	0.482830036186754	0.996493642039003	1.17992249220827	-0.184010280929508	0.633013622448375	0.995933760937136	1.36393277313778
chr1	59483320	59485063	1744	+	utr3	Fzd7	0.340699839760099	0.954876644578989	0.639307322440429	1	0.41718336076059	0.996493642039003	0.53393631388841	-0.184010280929508	0.633013622448375	0.995933760937136	0.717946594817918
chr1	59627534	59630155	2622	+	exon	Gm973	0.0758607080039916	0.954876644578989	0.030425274178057	1	0.221691898264268	0.996493642039003	-0.451971943695205	0.200208175770955	0.436900390726637	0.995933760937136	-0.65218011946616
chr1	59632292	59634194	1903	+	exon	Gm973	0.885386867978707	0.987623120058059	0.453518252747673	1	0.546638197620199	0.996493642039003	-0.199206423312834	0.200208175770955	0.436900390726637	0.995933760937136	-0.399414599083789
chr1	59707012	59711375	4364	+	utr3	Nop58	0.264857346080986	0.954876644578989	0.251049568313594	1	0.155273125205914	0.996493642039003	-1.64386605397275	-0.2619357477999	0.429300702741565	0.995933760937136	-1.38193030617285
chr1	59712719	59712869	151	+	utr3	Nop58	0.240038532279406	0.954876644578989	0.391294081419674	1	0.367926646229993	0.996493642039003	1.96387523317978	-0.2619357477999	0.429300702741565	0.995933760937136	2.22581098097967
chr1	59717849	59718148	300	+	utr3	Nop58	0.290177824176939	0.954876644578989	0.466751590185873	1	0.706483801866837	0.996493642039003	0.0764453601656526	-0.2619357477999	0.429300702741565	0.995933760937136	0.338381107965553
chr1	59763450	59763650	201	+	utr5	Bmpr2	0.142130588077545	0.954876644578989	0.257534821221527	1	0.51631374791587	0.996493642039003	1.55259187903288	-0.456768579321569	0.151806706903165	0.995933760937136	2.00936045835445
chr1	59763999	59764199	201	+	utr5	Bmpr2	0.433804071370831	0.954876644578989	0.703827081172936	1	0.827721057471845	0.996493642039003	0.754711515670874	-0.456768579321569	0.151806706903165	0.995933760937136	1.21148009499244
chr1	59764349	59764649	301	+	utr5	Bmpr2	0.999316612952557	1	0.659375872438727	1	0.939086693223686	0.996493642039003	0.100332052690922	-0.456768579321569	0.151806706903165	0.995933760937136	0.557100632012491
chr1	59867405	59868554	1150	+	exon	Bmpr2	0.808527690543799	0.976031074276627	0.754524997077391	1	0.484900982582913	0.996493642039003	-0.798451569952536	-0.456768579321569	0.151806706903165	0.995933760937136	-0.341682990630968
chr1	59870273	59870672	400	+	utr3	Bmpr2	0.729439562578886	0.966991180299033	0.90553458115657	1	0.81436668409635	0.996493642039003	-0.223565971131116	-0.456768579321569	0.151806706903165	0.995933760937136	0.233202608190452
chr1	59871122	59871222	101	+	utr3	Bmpr2	0.214228926983146	0.954876644578989	0.249015934300872	1	0.27153549402223	0.996493642039003	-1.40325209438394	-0.456768579321569	0.151806706903165	0.995933760937136	-0.946483515062369
chr1	59877066	59877166	101	+	utr3	Bmpr2	0.553509507707695	0.954876644578989	0.54788002033168	1	0.502927940515496	0.996493642039003	-1.35180661238157	-0.456768579321569	0.151806706903165	0.995933760937136	-0.895038033060004
chr1	59981602	59982301	700	+	utr3	Fam117b	0.230778549494821	0.954876644578989	0.537577175659265	1	0.638735380734954	0.996493642039003	0.472970540107793	-0.0974206033851357	0.743945293712509	0.995933760937136	0.570391143492928
chr1	59982700	59982850	151	+	utr3	Fam117b	0.869936983677863	0.985528133834632	0.767684358113963	1	0.869666967577483	0.996493642039003	-0.0969160884572461	-0.0974206033851357	0.743945293712509	0.995933760937136	0.000504514927889665
chr1	60147886	60150713	2828	+	utr3	Carf	0.13478999379174	0.954876644578989	0.148049923310906	1	0.0898613259317306	0.996493642039003	-0.761916400865449	0.0233519809522164	0.952997319392084	0.995933760937136	-0.785268381817666
chr1	60235047	60235347	301	+	exon	Nbeal1	0.411368368931629	0.954876644578989	0.441723931907421	1	0.374761089049407	0.996493642039003	-1.06706063920658	-0.356588277987637	0.331677812984111	0.995933760937136	-0.710472361218944
chr1	60260253	60260753	501	+	exon	Nbeal1	0.0802355454300893	0.954876644578989	0.0942015292778216	1	0.0878299463246773	0.996493642039003	-1.4554392091823	-0.356588277987637	0.331677812984111	0.995933760937136	-1.09885093119466
chr1	60267888	60267988	101	+	exon	Nbeal1	0.400522693823775	0.954876644578989	0.355825785853675	1	0.414659990146682	0.996493642039003	-1.0650232043795	-0.356588277987637	0.331677812984111	0.995933760937136	-0.708434926391861
chr1	60330931	60331131	201	+	utr3	Nbeal1	0.817040270304264	0.977327336470394	0.769967665678975	1	0.454752956131254	0.996493642039003	-0.828879317805649	-0.356588277987637	0.331677812984111	0.995933760937136	-0.472291039818012
chr1	60387216	60387315	100	+	utr3	Cyp20a1	0.948812861947819	0.994879681284419	0.749642851960396	1	0.863429741732976	0.996493642039003	-0.605331891973121	-0.0438941238437381	0.891902814275926	0.995933760937136	-0.561437768129383
chr1	60476812	60477312	501	+	utr3	Abi2	0.460878574370415	0.954876644578989	0.440890795383677	1	0.211450562249877	0.996493642039003	-0.457319221763854	-0.230561729808035	0.524165052109448	0.995933760937136	-0.226757491955819
chr1	62344970	62479549	134580	+	exon	Pard3b	0.785574184491006	0.974137316634004	0.415888344991527	1	0.507454907191697	0.996493642039003	0.072810188500508	0.685446349984857	0.0565373505767204	0.995933760937136	-0.612636161484349
chr1	62637800	62638149	350	+	utr3	Pard3b	0.801980341034796	0.975248799697716	0.678003948320147	1	0.792997783116365	0.996493642039003	0.325085741107792	0.685446349984857	0.0565373505767204	0.995933760937136	-0.360360608877064
chr1	62639195	62639395	201	+	utr3	Pard3b	0.772506860279765	0.972571552142816	0.805920038397581	1	0.850238106069544	0.996493642039003	-0.480635241435307	0.685446349984857	0.0565373505767204	0.995933760937136	-1.16608159142016
chr1	62703385	62718936	15552	+	utr5	Nrp2	0.691906174508746	0.962942240375344	0.937530691429535	1	0.960779339013032	0.996493642039003	0.117217940494869	-0.0974454538256866	0.599712163620774	0.995933760937136	0.214663394320556
chr1	62795983	62796133	151	+	utr3	Nrp2	0.753754149102302	0.969593641208182	0.603844485921118	1	0.923178941887743	0.996493642039003	0.358032489557195	-0.0974454538256866	0.599712163620774	0.995933760937136	0.455477943382881
chr1	62815597	62815947	351	+	utr3	Nrp2	0.519887660832047	0.954876644578989	0.848393640686953	1	0.85714574990025	0.996493642039003	0.354877684597461	-0.0974454538256866	0.599712163620774	0.995933760937136	0.452323138423147
chr1	62817146	62817296	151	+	utr3	Nrp2	0.988501226726418	0.999497221960184	0.914926868047107	1	0.886146038415697	0.996493642039003	-0.360588023417364	-0.0974454538256866	0.599712163620774	0.995933760937136	-0.263142569591677
chr1	63114450	63114947	498	+	exon	Ino80dos	0.887625322597572	0.987791722785556	0.969595970752474	1	0.896220451255752	0.996493642039003	0.27560540711572	0.107425084987255	0.755831848466901	0.995933760937136	0.168180322128466
chr1	63157496	63157744	249	+	exon	Ino80dos	0.372938073399221	0.954876644578989	0.33515298976614	1	0.544553456542958	0.996493642039003	-0.517459060040643	0.107425084987255	0.755831848466901	0.995933760937136	-0.624884145027897
chr1	63178497	63178862	366	+	utr3	Eef1b2	0.0164921902214363	0.954876644578989	0.0111837985588754	1	0.188568336804655	0.996493642039003	-1.69126997850956	-0.144871438529927	0.477739697075389	0.995933760937136	-1.54639853997963
chr1	63302715	63303214	500	+	exon	Zdbf2	0.982568510749649	0.998399210255756	0.918051642302972	1	0.66172201712629	0.996493642039003	-0.466333469370393	-0.216871038563795	0.368562620133216	0.995933760937136	-0.249462430806598
chr1	63303612	63303712	101	+	exon	Zdbf2	0.570905966950467	0.954876644578989	0.938573431990385	1	0.589050332799291	0.996493642039003	0.539189081305973	-0.216871038563795	0.368562620133216	0.995933760937136	0.756060119869768
chr1	63304210	63304460	251	+	exon	Zdbf2	0.574759075583771	0.954876644578989	0.533453439089244	1	0.740522261770352	0.996493642039003	-0.344901532169485	-0.216871038563795	0.368562620133216	0.995933760937136	-0.128030493605689
chr1	63304659	63304808	150	+	exon	Zdbf2	0.543448014714616	0.954876644578989	0.508748993335608	1	0.534321638335159	0.996493642039003	-0.410438480478944	-0.216871038563795	0.368562620133216	0.995933760937136	-0.193567441915149
chr1	63305456	63305805	350	+	exon	Zdbf2	0.517828609165925	0.954876644578989	0.485595239780229	1	0.46097599624962	0.996493642039003	-0.708224595081403	-0.216871038563795	0.368562620133216	0.995933760937136	-0.491353556517608
chr1	63305955	63306054	100	+	exon	Zdbf2	0.218226473799501	0.954876644578989	0.238221343624603	1	0.297947626520274	0.996493642039003	-1.17767699875182	-0.216871038563795	0.368562620133216	0.995933760937136	-0.960805960188023
chr1	63306254	63306403	150	+	exon	Zdbf2	0.373058383115342	0.954876644578989	0.381767546752332	1	0.0980383717174207	0.996493642039003	-1.34815496134952	-0.216871038563795	0.368562620133216	0.995933760937136	-1.13128392278573
chr1	63307101	63307450	350	+	exon	Zdbf2	0.509740091230115	0.954876644578989	0.504442639228536	1	0.145233588650836	0.996493642039003	-1.04261763104405	-0.216871038563795	0.368562620133216	0.995933760937136	-0.825746592480253
chr1	63307699	63307798	100	+	exon	Zdbf2	0.687796734542733	0.962781060066041	0.64760274080562	1	0.905421946372649	0.996493642039003	-0.702303588656076	-0.216871038563795	0.368562620133216	0.995933760937136	-0.48543255009228
chr1	63308097	63308347	251	+	exon	Zdbf2	0.83783710644014	0.980522480633538	0.784379220962535	1	0.579772956530276	0.996493642039003	-0.954789009895566	-0.216871038563795	0.368562620133216	0.995933760937136	-0.73791797133177
chr1	63308596	63308795	200	+	exon	Zdbf2	0.481256388991137	0.954876644578989	0.468113352975873	1	0.291556934840286	0.996493642039003	-1.04986299038034	-0.216871038563795	0.368562620133216	0.995933760937136	-0.832991951816545
chr1	63309742	63309892	151	+	exon	Zdbf2	0.692568390706153	0.962942240375344	0.942967862832696	1	0.680156649689258	0.996493642039003	0.799939411866297	-0.216871038563795	0.368562620133216	0.995933760937136	1.01681045043009
chr1	63447805	63477695	29891	+	exon	Adam23	0.530704000231271	0.954876644578989	0.49497051138132	1	0.532403647889748	0.996493642039003	-0.684780116808094	-0.13510609427274	0.528576066714925	0.995933760937136	-0.549674022535354
chr1	63592635	63593483	849	+	utr3	Adam23	0.65155995525734	0.961148321565778	0.62524339501219	1	0.400874829465174	0.996493642039003	-0.497506111658414	-0.13510609427274	0.528576066714925	0.995933760937136	-0.362400017385674
chr1	63594181	63594331	151	+	utr3	Adam23	0.309797100880633	0.954876644578989	0.530896977456392	1	0.726187491136086	0.996493642039003	0.295051740065361	-0.13510609427274	0.528576066714925	0.995933760937136	0.430157834338101
chr1	63594580	63594730	151	+	utr3	Adam23	0.697770114271987	0.962942240375344	0.692059798760933	1	0.38154454621764	0.996493642039003	-1.30057284875839	-0.13510609427274	0.528576066714925	0.995933760937136	-1.16546675448565
chr1	63731770	63732068	299	+	exon	Fastkd2	0.544843036229248	0.954876644578989	0.542381641393461	1	0.176864033965007	0.996493642039003	-1.27637245187438	-0.639177053899257	0.156330879560704	0.995933760937136	-0.637195397975126
chr1	64532895	64558505	25611	+	utr5	Creb1	0.126577222632028	0.954876644578989	0.107914390720533	1	0.245031653063081	0.996493642039003	-0.882534565303476	-0.19629366999878	0.542162957006498	0.995933760937136	-0.686240895304696
chr1	64576214	64576422	209	+	utr3	Creb1	0.596829208586965	0.957175501746409	0.577810014251132	1	0.545742485251174	0.996493642039003	-0.878084927217021	-0.19629366999878	0.542162957006498	0.995933760937136	-0.681791257218242
chr1	64597253	64597852	600	+	utr3	Creb1	0.295118489393279	0.954876644578989	0.302348256282638	1	0.0270648574071606	0.996493642039003	-1.26984017615915	-0.19629366999878	0.542162957006498	0.995933760937136	-1.07354650616037
chr1	64599002	64599251	250	+	utr3	Creb1	0.228869118452313	0.954876644578989	0.251467415558974	1	0.456868119859677	0.996493642039003	-1.34957275167811	-0.19629366999878	0.542162957006498	0.995933760937136	-1.15327908167933
chr1	64736587	64736885	299	+	exon	Gm38058	0.555907497766707	0.954876644578989	0.79280920609458	1	0.915984877669879	0.996493642039003	1.54125247454246	1.67603995803924	0.178240036649606	0.995933760937136	-0.134787483496777
chr1	64737034	64737183	150	+	exon	Gm38058	0.295254018090787	0.954876644578989	0.453905197638169	1	0.691875498547185	0.996493642039003	2.54195964669875	1.67603995803924	0.178240036649606	0.995933760937136	0.865919688659512
chr1	64737381	64737530	150	+	exon	Gm38058	0.260335756147934	0.954876644578989	0.366253047296814	1	0.411128300976372	0.996493642039003	3.47623467535464	1.67603995803924	0.178240036649606	0.995933760937136	1.8001947173154
chr1	64738324	64738423	100	+	exon	Gm38058	0.878652617020402	0.986721210733564	0.999592109090578	1	NA	NA	0.692399358528104	1.67603995803924	0.178240036649606	0.995933760937136	-0.983640599511135
chr1	65246302	65250217	3916	+	utr3	Pikfyve	0.418834761317428	0.954876644578989	0.417297769357783	1	0.587460236674031	0.996493642039003	-0.215620530771612	-0.00745905535313071	0.976937193102713	0.997674390717255	-0.208161475418482
chr1	65273071	65273955	885	+	utr3	Pikfyve	0.474881139635753	0.954876644578989	0.475502991922564	1	0.464804499478985	0.996493642039003	-0.872839855303262	-0.00745905535313071	0.976937193102713	0.997674390717255	-0.865380799950132
chr1	65277198	65277298	101	+	utr3	Pikfyve	0.105921537262986	0.954876644578989	0.166928078470639	1	0.41060801000498	0.996493642039003	1.53360695093411	-0.00745905535313071	0.976937193102713	0.997674390717255	1.54106600628724
chr1	65311288	65311387	100	+	utr5	Pth2r	0.518809081425171	0.954876644578989	0.646491649295717	1	0.792853921802084	0.996493642039003	1.62142190970947	-0.0209529339147744	0.964849362838918	0.995933760937136	1.64237484362425
chr1	65388599	65388897	299	+	utr3	Pth2r	0.279827575743242	0.954876644578989	0.403527804292214	1	0.389657217972398	0.996493642039003	0.86742467748266	-0.0209529339147744	0.964849362838918	0.995933760937136	0.888377611397434
chr1	66380546	66380696	151	+	exon	Map2	0.46619739857522	0.954876644578989	0.266749056684783	1	0.662062622396953	0.996493642039003	-0.28984547145435	-0.0873971379814935	0.703393015154106	0.995933760937136	-0.202448333472856
chr1	66412509	66412909	401	+	exon	Map2	0.819466129709656	0.977530745875027	0.677178372466507	1	0.737047047357322	0.996493642039003	-0.166939023608267	-0.0873971379814935	0.703393015154106	0.995933760937136	-0.0795418856267733
chr1	66413509	66413609	101	+	exon	Map2	0.564689049639338	0.954876644578989	0.523884727082824	1	0.471855761054652	0.996493642039003	-0.497812842921981	-0.0873971379814935	0.703393015154106	0.995933760937136	-0.410415704940488
chr1	66415009	66415259	251	+	exon	Map2	0.405600288983542	0.954876644578989	0.404043312992078	1	0.490375256668832	0.996493642039003	-0.470707442410728	-0.0873971379814935	0.703393015154106	0.995933760937136	-0.383310304429234
chr1	66415509	66416009	501	+	exon	Map2	0.725852852958113	0.966652707846005	0.971231133990721	1	0.96421303000744	0.996493642039003	0.315853766403015	-0.0873971379814935	0.703393015154106	0.995933760937136	0.403250904384509
chr1	66468367	66468467	101	+	utr5	Unc80	0.207489408534206	0.954876644578989	0.363011357958319	1	0.279861727187284	0.996493642039003	1.99872735074688	0.0223407744499855	0.931318930254813	0.995933760937136	1.97638657629689
chr1	66473252	66473402	151	+	exon	Unc80	0.0594467270143796	0.954876644578989	0.0981270845224485	1	0.334095201627713	0.996493642039003	-0.164280841344308	0.0223407744499855	0.931318930254813	0.995933760937136	-0.186621615794294
chr1	66503657	66504938	1282	+	utr3	Unc80	0.933354351409672	0.994078584558898	0.793041494393969	1	0.609039858457971	0.996493642039003	-0.120466192413034	0.0223407744499855	0.931318930254813	0.995933760937136	-0.142806966863019
chr1	66510701	66521481	10781	+	exon	Unc80	0.588120522355672	0.95576607791141	0.994571889279258	1	0.861386476244852	0.996493642039003	0.338387450516294	0.0223407744499855	0.931318930254813	0.995933760937136	0.316046676066308
chr1	66694440	66695904	1465	+	utr3	Unc80	0.719705493572509	0.964871617609019	0.698398775849117	1	0.610167668214692	0.996493642039003	-0.417053847165362	0.0223407744499855	0.931318930254813	0.995933760937136	-0.439394621615348
chr1	66697102	66697202	101	+	utr3	Unc80	0.619909727125007	0.95833151591211	0.594299852586039	1	0.437820654016646	0.996493642039003	-1.6284118467945	0.0223407744499855	0.931318930254813	0.995933760937136	-1.65075262124449
chr1	66697601	66697900	300	+	utr3	Unc80	0.79527255558582	0.97480376443412	0.745341339645393	1	0.453417346413122	0.996493642039003	-1.34174140656229	0.0223407744499855	0.931318930254813	0.995933760937136	-1.36408218101227
chr1	66698948	66699048	101	+	utr3	Unc80	0.114851960711484	0.954876644578989	0.124094793762528	1	0.128879249977772	0.996493642039003	-2.07700671361702	0.0223407744499855	0.931318930254813	0.995933760937136	-2.09934748806701
chr1	66700880	66701029	150	+	utr5	Rpe	0.392757930983404	0.954876644578989	0.311832558392014	1	0.613782432125213	0.996493642039003	-0.517787322076722	0.0452061212080233	0.873752898067313	0.995933760937136	-0.562993443284746
chr1	66701177	66706469	5293	+	utr3	Rpe	0.350103272776334	0.954876644578989	0.302567549337218	1	0.439700431973683	0.996493642039003	-0.182700625010944	0.0452061212080233	0.873752898067313	0.995933760937136	-0.227906746218967
chr1	66717829	66718027	199	+	utr3	Rpe	0.193977636945259	0.954876644578989	0.209748847378394	1	0.232340414825985	0.996493642039003	-1.42944254396479	0.0452061212080233	0.873752898067313	0.995933760937136	-1.47464866517281
chr1	66778059	66778159	101	+	exon	Gm38162	0.154043443472735	0.954876644578989	0.167025039503498	1	0.196956427540914	0.996493642039003	-1.47397374415188	-0.722878822316815	0.130015785979175	0.995933760937136	-0.751094921835064
chr1	70725765	70726414	650	+	utr5	Vwc2l	0.123108416028863	0.954876644578989	0.145941277629993	1	0.346702155557633	0.996493642039003	-1.2339064873688	-0.419143297184117	0.173870184983403	0.995933760937136	-0.814763190184683
chr1	70728774	70729173	400	+	utr5	Vwc2l	0.371134139930672	0.954876644578989	0.411088143473357	1	0.400519656910812	0.996493642039003	-0.533082691658671	-0.419143297184117	0.173870184983403	0.995933760937136	-0.113939394474554
chr1	70882102	70882701	600	+	utr3	Vwc2l	0.202977126512149	0.954876644578989	0.438602061090261	1	0.535544582085674	0.996493642039003	0.272911199870636	-0.419143297184117	0.173870184983403	0.995933760937136	0.692054497054754
chr1	72244065	72264694	20630	+	exon	D230017M19Rik	0.105524637846515	0.954876644578989	0.10264426183583	1	0.00779645953202404	0.996493642039003	2.14865123829799	-0.209181479568377	0.555657929826157	0.995933760937136	2.35783271786637
chr1	72265093	72265292	200	+	exon	D230017M19Rik	0.412924666943576	0.954876644578989	0.414150262249844	1	0.715357077365593	0.996493642039003	-1.00243706584832	-0.209181479568377	0.555657929826157	0.995933760937136	-0.793255586279945
chr1	72297940	72301676	3737	+	utr3	Tmem169	0.946013272526749	0.99486061475873	0.698593236576044	1	0.789032379614465	0.996493642039003	-0.0725908303386881	-0.086575567042096	0.721811784948221	0.995933760937136	0.0139847367034078
chr1	72585788	72591092	5305	+	exon	Smarcal1	0.645723790787025	0.95980246439684	0.637850810637231	1	0.721269309063983	0.996493642039003	-0.144249789915158	0.149486889310656	0.408086178076149	0.995933760937136	-0.293736679225814
chr1	72632885	72633034	150	+	exon	Smarcal1	0.617178495021299	0.95833151591211	0.384341130665268	1	0.630368351526311	0.996493642039003	-0.015516514780511	0.149486889310656	0.408086178076149	0.995933760937136	-0.165003404091167
chr1	74285080	74285818	739	+	exon	Pnkd	0.151472992905708	0.954876644578989	0.188510615621178	1	0.48518533311385	0.996493642039003	-0.643603292368784	0.203272859227503	0.642553855916609	0.995933760937136	-0.846876151596287
chr1	74351848	74352796	949	+	utr3	Pnkd	0.167761697314749	0.954876644578989	0.30070251564006	1	0.782615173555766	0.996493642039003	1.34968348379991	0.203272859227503	0.642553855916609	0.995933760937136	1.14641062457241
chr1	74368584	74369223	640	+	utr3	Catip	0.667975840235132	0.962261849081413	0.521046230945094	1	0.783448753188409	0.996493642039003	-0.371343380334483	-0.262321021674309	0.584847114120164	0.995933760937136	-0.109022358660174
chr1	74385568	74385963	396	+	utr3	Slc11a1	0.225208913242025	0.954876644578989	0.216224109969261	1	0.623140149790875	0.996493642039003	0.0857865529172885	0.756350466494043	0.11549641989445	0.995933760937136	-0.670563913576754
chr1	74395544	74395643	100	+	utr3	Ctdsp1	0.731228078638196	0.967143570050593	0.660116425797669	1	0.77400325818287	0.996493642039003	-0.227527041716976	0.00520405362646643	0.984452134252432	0.998210471493752	-0.232731095343442
chr1	74506306	74506406	101	+	utr5	Cnot9	0.705381155363899	0.962942240375344	0.414515982047735	1	0.67666432343259	0.996493642039003	0.0177560117040296	-0.029481013407321	0.915342067084443	0.995933760937136	0.0472370251113506
chr1	74528756	74529153	398	+	utr3	Cnot9	0.0624867404537351	0.954876644578989	0.137382449724427	1	0.251959688704217	0.996493642039003	1.20692605066918	-0.029481013407321	0.915342067084443	0.995933760937136	1.2364070640765
chr1	74549255	74551070	1816	+	exon	Plcd4	0.594223581907567	0.957175501746409	0.344575924601845	1	0.649923042927925	0.996493642039003	-0.196316082639791	0.0590072473755617	0.858598771320066	0.995933760937136	-0.255323330015353
chr1	74557860	74560477	2618	+	exon	Plcd4	0.685560353298549	0.962781060066041	0.314623412104827	1	0.38475121835198	0.996493642039003	0.0731723893317519	0.0590072473755617	0.858598771320066	0.995933760937136	0.0141651419561902
chr1	74565796	74565946	151	+	utr3	Plcd4	0.999046316091925	1	0.785762924590526	1	0.925615781833198	0.996493642039003	-0.573945658947668	0.0590072473755617	0.858598771320066	0.995933760937136	-0.63295290632323
chr1	74566595	74567294	700	+	utr3	Plcd4	0.634610811136071	0.959052693172427	0.781510436851811	1	0.660124469219622	0.996493642039003	0.313764810211778	0.0590072473755617	0.858598771320066	0.995933760937136	0.254757562836217
chr1	74588289	74588438	150	+	utr5	Bcs1l	0.452755192753226	0.954876644578989	0.216520568033821	1	0.477525494347784	0.996493642039003	-0.00164903065440073	0.0352692129051416	0.886357418195624	0.995933760937136	-0.0369182435595423
chr1	74589519	74589718	200	+	utr5	Bcs1l	0.778373941567822	0.973958150208886	0.682173308263214	1	0.873039941545195	0.996493642039003	-0.260225187062312	0.0352692129051416	0.886357418195624	0.995933760937136	-0.295494399967453
chr1	74589998	74590098	101	+	exon	Bcs1l	0.467809851637567	0.954876644578989	0.24231842475373	1	0.645102263177012	0.996493642039003	-0.411444359997283	0.0352692129051416	0.886357418195624	0.995933760937136	-0.446713572902425
chr1	74590973	74591072	100	+	exon	Bcs1l	0.605992596618768	0.957729839360772	0.825141483920674	1	0.916398079279666	0.996493642039003	0.364321273779246	0.0352692129051416	0.886357418195624	0.995933760937136	0.329052060874105
chr1	74634290	74634589	300	+	exon	Stk36	0.148763758287232	0.954876644578989	0.222208256752014	1	0.556174393902449	0.996493642039003	0.831316865901897	-0.345754050487767	0.406236538364659	0.995933760937136	1.17707091638966
chr1	74635846	74636046	201	+	utr3	Stk36	0.0579510894957677	0.954876644578989	0.0618781055059725	1	0.34104423484871	0.996493642039003	0.440965403470101	-0.345754050487767	0.406236538364659	0.995933760937136	0.786719453957867
chr1	74661795	74672849	11055	+	utr5	Ttll4	0.376835277751768	0.954876644578989	0.239191075292191	1	0.583676306224421	0.996493642039003	-0.532073396821343	-0.137655332079102	0.517259385630992	0.995933760937136	-0.394418064742241
chr1	74678990	74679439	450	+	utr5	Ttll4	0.546836483857837	0.954876644578989	0.830921429227086	1	0.982434812492206	0.996493642039003	0.703794690900022	-0.137655332079102	0.517259385630992	0.995933760937136	0.841450022979124
chr1	74679539	74680287	749	+	exon	Ttll4	0.537062923381084	0.954876644578989	0.757661050254358	1	0.89538724672785	0.996493642039003	0.273153098616685	-0.137655332079102	0.517259385630992	0.995933760937136	0.410808430695788
chr1	74680387	74681372	986	+	exon	Ttll4	0.141573074943415	0.954876644578989	0.298351991278811	1	0.623294621602916	0.996493642039003	0.606807898981759	-0.137655332079102	0.517259385630992	0.995933760937136	0.744463231060862
chr1	74697543	74697792	250	+	utr3	Ttll4	0.132293450391181	0.954876644578989	0.257995500613233	1	0.642264379015744	0.996493642039003	1.55678551535102	-0.137655332079102	0.517259385630992	0.995933760937136	1.69444084743013
chr1	74698441	74698690	250	+	utr3	Ttll4	0.342928440923505	0.954876644578989	0.559482228341154	1	0.51040981324868	0.996493642039003	0.895445393245201	-0.137655332079102	0.517259385630992	0.995933760937136	1.0331007253243
chr1	74700237	74700387	151	+	utr3	Ttll4	0.596735498074044	0.957175501746409	0.485574230993536	1	0.624298748194557	0.996493642039003	-0.316709521329673	-0.137655332079102	0.517259385630992	0.995933760937136	-0.17905418925057
chr1	74701535	74701734	200	+	utr3	Ttll4	0.667580970406424	0.962261849081413	0.636352254712797	1	0.534755411598536	0.996493642039003	-1.24607301840777	-0.137655332079102	0.517259385630992	0.995933760937136	-1.10841768632866
chr1	74713623	74713771	149	+	utr5	Cyp27a1	0.990369761482005	0.999897901874848	0.729627359512511	1	0.939645943175528	0.996493642039003	0.275433761252747	-0.326455548715508	0.36249149926585	0.995933760937136	0.601889309968256
chr1	74737645	74737793	149	+	utr3	Cyp27a1	0.93364277584198	0.994078584558898	0.988610458337328	1	0.749702812259524	0.996493642039003	-0.672558527973578	-0.326455548715508	0.36249149926585	0.995933760937136	-0.34610297925807
chr1	74784475	74784625	151	+	utr3	Wnt6	0.829705780354582	0.978663218575773	0.993371986981241	1	0.853148722577346	0.996493642039003	2.45236560919482	0.676910368550899	0.367409226144897	0.995933760937136	1.77545524064393
chr1	74800686	74800884	199	+	exon	Wnt10a	0.319032278116976	0.954876644578989	0.429946916089326	1	0.746801699415958	0.996493642039003	1.47584858860755	0.532448407761512	0.312239814862444	0.995933760937136	0.943400180846036
chr1	74803390	74803488	99	+	utr3	Wnt10a	0.510758333422223	0.954876644578989	0.570039020380866	1	0.911620806958903	0.996493642039003	0.580130157055012	0.532448407761512	0.312239814862444	0.995933760937136	0.0476817492934999
chr1	74803686	74804179	494	+	utr3	Wnt10a	0.391747337512368	0.954876644578989	0.452667516783554	1	0.507862710448798	0.996493642039003	0.743305801797637	0.532448407761512	0.312239814862444	0.995933760937136	0.210857394036124
chr1	74855284	74855434	151	+	exon	Cdk5r2	0.132484942776171	0.954876644578989	0.223191623988568	1	0.161732097121053	0.996493642039003	2.24283188965481	0.0683849813644822	0.912400124076163	0.995933760937136	2.17444690829033
chr1	74855783	74856933	1151	+	utr3	Cdk5r2	0.069208478962976	0.954876644578989	0.121121429490037	1	0.357877713592495	0.996493642039003	1.43589326899372	0.0683849813644822	0.912400124076163	0.995933760937136	1.36750828762924
chr1	74857282	74857382	101	+	utr3	Cdk5r2	0.20774998431665	0.954876644578989	0.334669693079643	1	0.746460661890957	0.996493642039003	1.06924985255713	0.0683849813644822	0.912400124076163	0.995933760937136	1.00086487119265
chr1	75146464	75147014	551	+	utr3	Retreg2	0.172784025162892	0.954876644578989	0.32683273849965	1	0.347670570926573	0.996493642039003	1.14894479689604	0.122977123748783	0.65813346981151	0.995933760937136	1.02596767314726
chr1	75171285	75171432	148	+	utr3	Zfand2b	0.829169182959566	0.978663218575773	0.483985362326025	1	0.586906293404856	0.996493642039003	0.534501215882099	0.0258189454638165	0.93724916652981	0.995933760937136	0.508682270418282
chr1	75192201	75192401	201	+	utr5	Ankzf1	0.177337994777611	0.954876644578989	0.19454269962839	1	0.566142862301109	0.996493642039003	-0.22105669571653	0.252360088834883	0.473832349881716	0.995933760937136	-0.473416784551413
chr1	75195652	75195752	101	+	exon	Ankzf1	0.640879270166796	0.959740981944782	0.512846153501247	1	0.823723987525412	0.996493642039003	-0.738119566141646	0.252360088834883	0.473832349881716	0.995933760937136	-0.990479654976529
chr1	75196582	75197656	1075	+	utr3	Ankzf1	0.0466072642534114	0.954876644578989	0.0520040189648302	1	0.232943802322325	0.996493642039003	-1.11196116162475	0.252360088834883	0.473832349881716	0.995933760937136	-1.36432125045963
chr1	75197756	75198105	350	+	utr3	Ankzf1	0.357331216961379	0.954876644578989	0.647676445205082	1	0.964158950309864	0.996493642039003	0.131874137407168	0.252360088834883	0.473832349881716	0.995933760937136	-0.120485951427715
chr1	75198505	75199337	833	+	utr3	Ankzf1	0.538378981604145	0.954876644578989	0.315541483029065	1	0.723759525351417	0.996493642039003	-0.0193866875868684	0.252360088834883	0.473832349881716	0.995933760937136	-0.271746776421751
chr1	75211317	75211466	150	+	utr5	Stk16	0.83009084000072	0.97866745165608	0.721163958308782	1	0.550605753700651	0.996493642039003	-0.403641591027641	0.0968160144518338	0.79388992480118	0.995933760937136	-0.500457605479475
chr1	75211966	75212065	100	+	exon	Stk16	0.801321783702546	0.975248799697716	0.505004569520365	1	0.522911793948437	0.996493642039003	-0.00829793808320141	0.0968160144518338	0.79388992480118	0.995933760937136	-0.105113952535035
chr1	75213819	75214167	349	+	utr3	Stk16	0.121157445684407	0.954876644578989	0.130363418338963	1	0.277484696955864	0.996493642039003	-0.680185688372259	0.0968160144518338	0.79388992480118	0.995933760937136	-0.777001702824093
chr1	75214315	75214564	250	+	utr3	Stk16	0.667740428779263	0.962261849081413	0.980253235726845	1	0.973969732779826	0.996493642039003	0.370690741841119	0.0968160144518338	0.79388992480118	0.995933760937136	0.273874727389285
chr1	75215010	75215606	597	+	utr3	Stk16	0.437390331830923	0.954876644578989	0.460575139901644	1	0.296298291144782	0.996493642039003	-0.506672912341892	0.0968160144518338	0.79388992480118	0.995933760937136	-0.603488926793726
chr1	75236506	75236756	251	+	utr5	Dnajb2	0.486263320990181	0.954876644578989	0.31004624227212	1	0.530203029737882	0.996493642039003	-0.029927900987866	0.161833002570351	0.601165631945434	0.995933760937136	-0.191760903558217
chr1	75240894	75241180	287	+	utr3	Dnajb2	0.625724965124681	0.95833151591211	0.789254545311356	1	0.961616657995205	0.996493642039003	0.133099586394792	0.161833002570351	0.601165631945434	0.995933760937136	-0.0287334161755595
chr1	75243643	75243843	201	+	utr3	Dnajb2	0.401376672604151	0.954876644578989	0.371276136499656	1	0.50393927426309	0.996493642039003	-0.206651941535672	0.161833002570351	0.601165631945434	0.995933760937136	-0.368484944106023
chr1	75244043	75244243	201	+	utr3	Dnajb2	0.593297162010952	0.957175501746409	0.936521389309459	1	0.974383882510427	0.996493642039003	0.450207522660738	0.161833002570351	0.601165631945434	0.995933760937136	0.288374520090387
chr1	75245342	75245642	301	+	utr3	Dnajb2	0.969088723551488	0.997417071794395	0.686967112963196	1	0.790006535482843	0.996493642039003	0.0328184670347434	0.161833002570351	0.601165631945434	0.995933760937136	-0.129014535535608
chr1	75367493	75367641	149	+	utr3	Des	0.714288604919558	0.964338845002713	0.993643622934379	1	0.907688735620567	0.996493642039003	1.62500449595881	1.09152596974803	0.0681471147436834	0.995933760937136	0.533478526210777
chr1	75384718	75384968	251	+	utr3	Speg	0.46515157039777	0.954876644578989	0.763035475954312	1	0.828912038307596	0.996493642039003	1.41875810950189	0.325715467292576	0.566165541572119	0.995933760937136	1.09304264220931
chr1	75385665	75388185	2521	+	utr3	Speg	0.259003862634948	0.954876644578989	0.448055671731089	1	0.507025897943109	0.996493642039003	1.32582038152798	0.325715467292576	0.566165541572119	0.995933760937136	1.0001049142354
chr1	75388385	75391009	2625	+	exon	Speg	0.0608946630353594	0.954876644578989	0.0938919505764488	1	0.00765263777788463	0.996493642039003	2.66859363614325	0.325715467292576	0.566165541572119	0.995933760937136	2.34287816885068
chr1	75403895	75404045	151	+	utr3	Speg	0.84102486225384	0.980944653959854	0.921919198769219	1	0.988836935865052	0.996493642039003	0.146772719418772	0.325715467292576	0.566165541572119	0.995933760937136	-0.178942747873804
chr1	75421735	75421985	251	+	exon	Speg	0.0969244327053611	0.954876644578989	0.15569001990236	1	0.0392851731784441	0.996493642039003	2.53085782683513	0.325715467292576	0.566165541572119	0.995933760937136	2.20514235954255
chr1	75422334	75423434	1101	+	exon	Speg	0.0481294202352743	0.954876644578989	0.0730780002249376	1	0.102324993356843	0.996493642039003	2.91919486235015	0.325715467292576	0.566165541572119	0.995933760937136	2.59347939505757
chr1	75431421	75432020	600	+	utr3	Speg	0.701627218403085	0.962942240375344	0.97696335236569	1	0.768024957045639	0.996493642039003	0.767842358405623	0.325715467292576	0.566165541572119	0.995933760937136	0.442126891113046
chr1	75442980	75443129	150	+	utr3	Gmppa	0.888535034877419	0.987791722785556	0.89726646712524	1	0.845563080745323	0.996493642039003	-0.459268934810642	0.0580951149484628	0.807845390550032	0.995933760937136	-0.517364049759105
chr1	75450535	75451179	645	+	utr5	Asic4	0.327801551748461	0.954876644578989	0.607584741907527	1	0.855911215179451	0.996493642039003	1.17830783260583	0.317919118600908	0.450614600600207	0.995933760937136	0.86038871400492
chr1	75479581	75479777	197	+	utr5	Tmem198	0.168853751446231	0.954876644578989	0.312377407061766	1	0.415451301733061	0.996493642039003	1.61704816393177	0.0296929544066063	0.930449979655753	0.995933760937136	1.58735520952516
chr1	75482881	75483077	197	+	exon	Tmem198	0.0395166938491805	0.954876644578989	0.167616256733114	1	0.441088847285611	0.996493642039003	0.702919872616462	0.0296929544066063	0.930449979655753	0.995933760937136	0.673226918209856
chr1	75484553	75485165	613	+	utr3	Tmem198	0.307437610393424	0.954876644578989	0.580104396183152	1	0.774624048476069	0.996493642039003	0.57587330916555	0.0296929544066063	0.930449979655753	0.995933760937136	0.546180354758944
chr1	75529118	75529417	300	+	exon	Stk11ip	0.862195320373725	0.984276740276247	0.718148992621287	1	0.984689433998862	0.996493642039003	0.528921842105966	-0.0631507647169972	0.817244533666595	0.995933760937136	0.592072606822963
chr1	75536187	75536286	100	+	utr3	Stk11ip	0.422030707533168	0.954876644578989	0.593143722643206	1	0.57480819813066	0.996493642039003	0.752524268682177	-0.0631507647169972	0.817244533666595	0.995933760937136	0.815675033399174
chr1	75547336	75547436	101	+	exon	Slc4a3	0.815512164938338	0.976972049362227	0.880347994905759	1	0.80032342614131	0.996493642039003	0.475056963512604	0.13282474081883	0.752134966188063	0.995933760937136	0.342232222693775
chr1	75547985	75548329	345	+	exon	Slc4a3	NA	NA	0.628979575291815	1	0.519014184667065	0.996493642039003	1.47605703995674	0.13282474081883	0.752134966188063	0.995933760937136	1.34323229913791
chr1	75558923	75559023	101	+	utr3	Slc4a3	0.312720638066712	0.954876644578989	0.579753161139278	1	0.665141650666791	0.996493642039003	0.725531638844941	0.13282474081883	0.752134966188063	0.995933760937136	0.592706898026111
chr1	77515929	77516129	201	+	exon	Gm28386	0.0734827833353019	0.954876644578989	0.0258770767668654	1	0.282227801293894	0.996493642039003	-1.28336979480375	0.551555535454643	0.403355712842611	0.995933760937136	-1.83492533025839
chr1	77516329	77516429	101	+	exon	Gm28386	0.36895564489739	0.954876644578989	0.491878010880937	1	0.82823130483806	0.996493642039003	1.85195241047839	0.551555535454643	0.403355712842611	0.995933760937136	1.30039687502375
chr1	77516778	77516928	151	+	exon	Gm28386	0.756351421123629	0.970035721192928	0.356043974877225	1	0.626455091969808	0.996493642039003	-0.312948928616484	0.551555535454643	0.403355712842611	0.995933760937136	-0.864504464071127
chr1	78416930	78418412	1483	+	utr3	Sgpp2	0.922851947485804	0.992993266209827	0.973122240657674	1	0.957644840511565	0.996493642039003	-0.331688550930974	-0.507711485785295	0.129272709422244	0.995933760937136	0.176022934854321
chr1	78511847	78522719	10873	+	utr5	Mogat1	0.207923764125324	0.954876644578989	0.34117213945477	1	0.685356710837933	0.996493642039003	0.963465082490909	-0.669930898387041	0.456550927615236	0.995933760937136	1.63339598087795
chr1	78664382	78664582	201	+	utr5	Utp14b	0.480022368369248	0.954876644578989	0.479732087810658	1	0.512348136304955	0.996493642039003	-0.67984050500058	-0.291088059610189	0.0961410984174638	0.995933760937136	-0.388752445390391
chr1	78664881	78666726	1846	+	exon	Utp14b	0.598088387971846	0.957175501746409	0.380391545489564	1	0.590182985974327	0.996493642039003	-0.404699390218384	-0.291088059610189	0.0961410984174638	0.995933760937136	-0.113611330608195
chr1	78667673	78667872	200	+	utr3	Utp14b	0.959868229561193	0.995537564879788	0.703734340096695	1	0.738875378643461	0.996493642039003	-0.113909491998499	-0.291088059610189	0.0961410984174638	0.995933760937136	0.17717856761169
chr1	78817864	78818454	591	+	utr3	Kcne4	0.925049154243061	0.99330873563785	0.638289767190307	1	0.8144394903895	0.996493642039003	0.430546702628891	0.116233908397116	0.849952212678845	0.995933760937136	0.314312794231775
chr1	79777962	79778211	250	+	exon	Mrpl44	0.331658397930353	0.954876644578989	0.25078890473381	1	0.148506329238318	0.996493642039003	-0.640687021186675	0.167073884433882	0.512539108329523	0.995933760937136	-0.807760905620557
chr1	79781047	79781146	100	+	utr3	Mrpl44	0.886414924365129	0.987654231019465	0.572109852522919	1	0.933362994455939	0.996493642039003	0.221265734057407	0.167073884433882	0.512539108329523	0.995933760937136	0.0541918496235245
chr1	81077206	81087324	10119	+	utr5	Nyap2	0.939136177123562	0.994199270119682	0.881545177997977	1	0.661023490625082	0.996493642039003	-0.432035325571962	-0.153060346060765	0.442609739237385	0.995933760937136	-0.278974979511196
chr1	81087424	81191930	104507	+	exon	Nyap2	0.200455130309211	0.954876644578989	0.393022918373051	1	0.621446447594886	0.996493642039003	1.05630909996904	-0.153060346060765	0.442609739237385	0.995933760937136	1.20936944602981
chr1	81241014	81241661	648	+	exon	Nyap2	0.894984624043557	0.988671592849875	0.751793355545122	1	0.815589747507962	0.996493642039003	0.267494523649438	-0.153060346060765	0.442609739237385	0.995933760937136	0.420554869710203
chr1	81336582	81336731	150	+	exon	Nyap2	0.954720181147424	0.995537564879788	0.837117548275096	1	0.946654232894586	0.996493642039003	-0.222806267891632	-0.153060346060765	0.442609739237385	0.995933760937136	-0.0697459218308665
chr1	81337279	81337578	300	+	utr3	Nyap2	0.335609061762047	0.954876644578989	0.365468434097926	1	0.473248375274768	0.996493642039003	-1.02186059798889	-0.153060346060765	0.442609739237385	0.995933760937136	-0.868800251928121
chr1	82340374	82340722	349	+	utr5	Rhbdd1	0.616934573227864	0.95833151591211	0.872085668836609	1	0.983054665110991	0.996493642039003	0.0842712791997228	0.0552576521161405	0.877500752458932	0.995933760937136	0.0290136270835822
chr1	82443078	82443227	150	+	utr3	Rhbdd1	0.884212283667067	0.987623120058059	0.813826522269371	1	0.798160630107342	0.996493642039003	-0.0249853390034996	0.0552576521161405	0.877500752458932	0.995933760937136	-0.0802429911196402
chr1	82752145	82752344	200	+	utr3	Mff	0.129950978449843	0.954876644578989	0.14819729196661	1	0.158588345994988	0.996493642039003	-1.71832655099044	-0.315936249448541	0.460073971159648	0.995933760937136	-1.4023903015419
chr1	82895693	82895793	101	+	utr3	Agfg1	0.460995169780388	0.954876644578989	0.45816120624173	1	0.264070507089627	0.996493642039003	-1.43607919850368	-0.31355884722992	0.40304638564484	0.995933760937136	-1.12252035127376
chr1	82896042	82896142	101	+	utr3	Agfg1	0.590921766984894	0.956829849940392	0.621619212012489	1	0.52105490735018	0.996493642039003	-1.00487194844693	-0.31355884722992	0.40304638564484	0.995933760937136	-0.691313101217009
chr1	84839891	84848002	8112	+	exon	Fbxo36	0.440379258779742	0.954876644578989	0.801932961812232	1	0.873593419700307	0.996493642039003	0.759692470382766	-0.481068814722117	0.356657647409444	0.995933760937136	1.24076128510488
chr1	85709352	85709451	100	+	utr3	Sp100	0.31372146575282	0.954876644578989	0.279675279549481	1	0.285270621676628	0.996493642039003	0.232823865439109	0.52275121386541	0.22730730610801	0.995933760937136	-0.2899273484263
chr1	85793491	85793590	100	+	utr5	Cab39	0.324514171899243	0.954876644578989	0.530311658441293	1	0.387850306850234	0.996493642039003	0.828050541903058	-0.171392940599137	0.487149987529296	0.995933760937136	0.999443482502194
chr1	85849035	85849782	748	+	utr3	Cab39	0.557931379901259	0.954876644578989	0.465146046371443	1	0.50997990755498	0.996493642039003	-0.408255458447851	-0.171392940599137	0.487149987529296	0.995933760937136	-0.236862517848714
chr1	85907978	85908077	100	+	utr3	Itm2c	0.449766975055796	0.954876644578989	0.429073096739261	1	0.470460673194516	0.996493642039003	-0.523879478015383	0.0474937920611192	0.85003329998106	0.995933760937136	-0.571373270076502
chr1	85928932	85929082	151	+	utr5	4933407L21Rik	0.393624926224611	0.954876644578989	0.301583423108679	1	0.620992856129515	0.996493642039003	-0.0635778806764767	0.951947874722814	0.00166043017589883	0.995933760937136	-1.01552575539929
chr1	86018308	86018456	149	+	exon	Spata3	0.772092126563446	0.972571552142816	0.660412855724144	1	0.797558415630981	0.996493642039003	0.688152961457214	-0.405790047526482	0.553150895862739	0.995933760937136	1.0939430089837
chr1	86052971	86053816	846	+	utr3	2810459M11Rik	0.884793663771461	0.987623120058059	0.806529417770092	1	0.809994558442894	0.996493642039003	0.38313046680609	0.342274237636607	0.206144786650134	0.995933760937136	0.0408562291694831
chr1	86064586	86064785	200	+	utr5	Psmd1	0.610579126535716	0.957729839360772	0.903777425822547	1	0.931779227064413	0.996493642039003	0.175517578894338	-0.323929649850106	0.218120558717198	0.995933760937136	0.499447228744444
chr1	86078790	86083180	4391	+	utr3	Psmd1	0.420759940032329	0.954876644578989	0.207059056654243	1	0.468834588430018	0.996493642039003	-0.727729575607066	-0.323929649850106	0.218120558717198	0.995933760937136	-0.403799925756961
chr1	86130693	86139151	8459	+	utr3	Gm21972	0.889104500618398	0.987791722785556	0.43334422651215	1	0.370740151306992	0.996493642039003	-0.451822641442401	NA	NA	NA	NA
chr1	86178675	86178924	250	+	exon	Armc9	0.669537396513325	0.962415702622658	0.756871070591301	1	0.953473015518512	0.996493642039003	0.617506775011419	0.167947384441702	0.459712989661297	0.995933760937136	0.449559390569716
chr1	86179173	86179372	200	+	exon	Armc9	0.599375564252152	0.957332053111666	0.356206597674464	1	0.4794231867498	0.996493642039003	1.19822078416812	0.167947384441702	0.459712989661297	0.995933760937136	1.03027339972642
chr1	86257552	86257651	100	+	exon	Armc9	0.900634873368282	0.989259196975822	0.840535873004916	1	0.93027253840386	0.996493642039003	-0.108449030985972	0.167947384441702	0.459712989661297	0.995933760937136	-0.276396415427674
chr1	86276042	86276141	100	+	utr3	Armc9	0.361757267217638	0.954876644578989	0.344374254660172	1	0.580987544016059	0.996493642039003	0.194075502180689	0.167947384441702	0.459712989661297	0.995933760937136	0.0261281177389862
chr1	86303231	86303380	150	+	utr5	B3gnt7	0.0373703857035107	0.954876644578989	0.021597649034174	1	0.283629384968268	0.996493642039003	1.02327077562645	0.891242998076885	0.175313407699032	0.995933760937136	0.132027777549563
chr1	86303480	86303579	100	+	utr5	B3gnt7	0.467939604465773	0.954876644578989	0.510653502541359	1	0.482671078066502	0.996493642039003	0.370905000770202	0.891242998076885	0.175313407699032	0.995933760937136	-0.520337997306684
chr1	86305212	86305312	101	+	utr5	B3gnt7	0.503904904697878	0.954876644578989	0.410535292665151	1	0.716507089752987	0.996493642039003	0.661609365895926	0.891242998076885	0.175313407699032	0.995933760937136	-0.229633632180959
chr1	86305461	86305611	151	+	exon	B3gnt7	0.656724242829531	0.961451350200762	0.77243797670887	1	0.819027625209341	0.996493642039003	0.946067172211886	0.891242998076885	0.175313407699032	0.995933760937136	0.0548241741350004
chr1	86305960	86306159	200	+	exon	B3gnt7	0.344247276880933	0.954876644578989	0.431890251858806	1	0.691367799016108	0.996493642039003	1.2314525198914	0.891242998076885	0.175313407699032	0.995933760937136	0.340209521814512
chr1	86359574	86359724	151	+	exon	C130036L24Rik	0.353270364916231	0.954876644578989	0.563092487751618	1	0.763841855806645	0.996493642039003	1.07625305445112	0.069802406812825	0.875217453841106	0.995933760937136	1.00645064763829
chr1	86367377	86367726	350	+	exon	C130036L24Rik	0.382511895209262	0.954876644578989	0.437357710679596	1	0.414737236336792	0.996493642039003	-0.0552730172124219	0.069802406812825	0.875217453841106	0.995933760937136	-0.125075424025247
chr1	86372394	86372693	300	+	exon	C130036L24Rik	0.567975448718176	0.954876644578989	0.831618694393351	1	0.62310154007961	0.996493642039003	1.15875713474069	0.069802406812825	0.875217453841106	0.995933760937136	1.08895472792786
chr1	86526823	86527916	1094	+	utr5	Ptma	0.589108148614738	0.956376484596318	0.969179360341092	1	0.979970909715356	0.996493642039003	-0.103931038675283	-0.423903824518489	0.190559792719797	0.995933760937136	0.319972785843207
chr1	86605997	86606196	200	+	utr3	Cops7b	0.366167160474171	0.954876644578989	0.291835296759515	1	0.586565618339967	0.996493642039003	-0.347747180595055	-0.362633540463034	0.091894811723218	0.995933760937136	0.0148863598679793
chr1	86920508	86920656	149	+	exon	Gm37967	NA	NA	0.0544558078562143	1	0.0345875839842754	0.996493642039003	6.02892072586957	0.0192169675933197	0.983089909706266	0.998209226271922	6.00970375827625
chr1	87219599	87220973	1375	+	exon	Eif4e2	0.169865173241354	0.954876644578989	0.129475476630457	1	0.314360044215605	0.996493642039003	-1.1190868409163	-0.27218091157833	0.267018648166958	0.995933760937136	-0.84690592933797
chr1	87227849	87228299	451	+	utr3	Eif4e2	0.717744849084825	0.964462607513675	0.529278168103993	1	0.661002345812317	0.996493642039003	-0.193527270385717	-0.27218091157833	0.267018648166958	0.995933760937136	0.078653641192613
chr1	87237889	87238239	351	+	utr3	Eif4e2	0.707621549497702	0.962942240375344	0.705499207212701	1	0.463904325368351	0.996493642039003	-0.776632137834357	-0.27218091157833	0.267018648166958	0.995933760937136	-0.504451226256026
chr1	87238389	87239539	1151	+	utr3	Eif4e2	0.784157388620205	0.974137316634004	0.567387502285004	1	0.628572601676402	0.996493642039003	-0.266169212920453	-0.27218091157833	0.267018648166958	0.995933760937136	0.00601169865787682
chr1	87264412	87264659	248	+	utr5	Efhd1	0.134196755703113	0.954876644578989	0.24140144350762	1	0.233421300224838	0.996493642039003	1.4893893681887	-0.231597897751262	0.506548184285554	0.995933760937136	1.72098726593996
chr1	87327597	87327746	150	+	exon	Gigyf2	0.688819857659589	0.962781060066041	0.519721521779997	1	0.7112288470062	0.996493642039003	0.453562523689597	-0.188107382629142	0.409557091173277	0.995933760937136	0.641669906318738
chr1	87374056	87389077	15022	+	utr5	Gigyf2	0.0498133727070183	0.954876644578989	0.0526382714701797	1	0.266934164575507	0.996493642039003	-1.88164206538455	-0.188107382629142	0.409557091173277	0.995933760937136	-1.69353468275541
chr1	87389177	87389426	250	+	exon	Gigyf2	0.841141699303435	0.980944653959854	0.7614344503579	1	0.954615008683242	0.996493642039003	-0.373316685844575	-0.188107382629142	0.409557091173277	0.995933760937136	-0.185209303215434
chr1	87403705	87404924	1220	+	utr5	Gigyf2	0.348692648435761	0.954876644578989	0.287931347447785	1	0.492993251367124	0.996493642039003	-0.883960865504986	-0.188107382629142	0.409557091173277	0.995933760937136	-0.695853482875844
chr1	87407181	87407551	371	+	utr3	Gigyf2	0.126001310281568	0.954876644578989	0.0800338399494601	1	0.412704751261964	0.996493642039003	-0.610283409702367	-0.188107382629142	0.409557091173277	0.995933760937136	-0.422176027073225
chr1	87423230	87433877	10648	+	exon	Gigyf2	0.398068577645411	0.954876644578989	0.675878018873464	1	0.494429284314531	0.996493642039003	1.58399496835014	-0.188107382629142	0.409557091173277	0.995933760937136	1.77210235097928
chr1	87449100	87449399	300	+	utr3	Gigyf2	0.428441942450001	0.954876644578989	0.423222000752329	1	0.729127412309975	0.996493642039003	-0.390837887077955	-0.188107382629142	0.409557091173277	0.995933760937136	-0.202730504448813
chr1	87449549	87450497	949	+	utr3	Gigyf2	0.918569466081034	0.992246583873778	0.710333796152602	1	0.714562884804223	0.996493642039003	0.0780023913049643	-0.188107382629142	0.409557091173277	0.995933760937136	0.266109773934106
chr1	87450596	87450696	101	+	utr3	Gigyf2	0.0642282175385611	0.954876644578989	0.0634226681044955	1	0.109178603401824	0.996493642039003	-1.49012839183032	-0.188107382629142	0.409557091173277	0.995933760937136	-1.30202100920118
chr1	87510088	87574049	63962	+	utr5	Neu2	NA	NA	0.279679296946073	1	0.154128134895731	0.996493642039003	2.18088290332216	-0.213664942759272	0.574030821767081	0.995933760937136	2.39454784608144
chr1	87596551	87597297	747	+	exon	Neu2	0.316979773856819	0.954876644578989	0.55104666684439	1	0.826888516194156	0.996493642039003	0.0512118693144933	-0.213664942759272	0.574030821767081	0.995933760937136	0.264876812073765
chr1	87717981	87720259	2279	+	utr3	Inpp5d	0.385609098053232	0.954876644578989	0.717434463239342	1	0.817144806672921	0.996493642039003	1.5661766964589	0.542987821633191	0.0632133674635309	0.995933760937136	1.0231888748257
chr1	87765348	87766162	815	+	exon	Atg16l1	0.157480959369872	0.954876644578989	0.111551921802877	1	0.409467542070697	0.996493642039003	-1.08074186486238	-0.0321847573642292	0.860876288399644	0.995933760937136	-1.04855710749815
chr1	87766911	87767110	200	+	exon	Atg16l1	0.244900427796335	0.954876644578989	0.194295213674804	1	0.602522559035308	0.996493642039003	-0.436552277017254	-0.0321847573642292	0.860876288399644	0.995933760937136	-0.404367519653025
chr1	87771396	87774182	2787	+	exon	Atg16l1	0.0628004635388462	0.954876644578989	0.0804885640452617	1	0.446593648526817	0.996493642039003	-0.814524100987917	-0.0321847573642292	0.860876288399644	0.995933760937136	-0.782339343623687
chr1	87791281	87791680	400	+	utr3	Atg16l1	0.746773799938866	0.969223909087899	0.712737067500336	1	0.831613001384618	0.996493642039003	-0.502876501746737	-0.0321847573642292	0.860876288399644	0.995933760937136	-0.470691744382508
chr1	87792228	87792328	101	+	utr3	Atg16l1	0.187288337802868	0.954876644578989	0.327155650673331	1	0.369352332004074	0.996493642039003	2.21687893936244	-0.0321847573642292	0.860876288399644	0.995933760937136	2.24906369672667
chr1	87942430	87942880	451	+	utr3	Dgkd	0.668480525935092	0.962261849081413	0.91263563939578	1	0.960292665032501	0.996493642039003	0.280873193631838	0.0954143550304775	0.554866578650061	0.995933760937136	0.185458838601361
chr1	87943130	87943680	551	+	utr3	Dgkd	0.711921769579442	0.963760070210535	0.977400009991707	1	0.822595422076474	0.996493642039003	0.338706634457722	0.0954143550304775	0.554866578650061	0.995933760937136	0.243292279427244
chr1	88095757	88095906	150	+	exon	Ugt1a7c	0.416611217458474	0.954876644578989	0.305255803916398	1	0.446162703683411	0.996493642039003	-0.288299590999062	0.545575719697614	0.586625888032395	0.995933760937136	-0.833875310696676
chr1	88138570	88138895	326	+	exon	Ugt1a7c	0.33108447435869	0.954876644578989	0.436955218945526	1	0.551682456216844	0.996493642039003	0.627044284616988	0.545575719697614	0.586625888032395	0.995933760937136	0.0814685649193742
chr1	89143571	89144315	745	+	exon	Sh3bp4	0.527234842977307	0.954876644578989	0.903113194610315	1	0.980296811166737	0.996493642039003	0.665724741661962	0.194518029585812	0.466360878565188	0.995933760937136	0.47120671207615
chr1	89144564	89145010	447	+	exon	Sh3bp4	0.975790764727491	0.998148904915563	0.909113961316831	1	0.964739420897531	0.996493642039003	0.232347620487344	0.194518029585812	0.466360878565188	0.995933760937136	0.0378295909015322
chr1	89145357	89153679	8323	+	utr3	Sh3bp4	0.125457210446801	0.954876644578989	0.278757432800481	1	0.325946350255392	0.996493642039003	1.2461016426843	0.194518029585812	0.466360878565188	0.995933760937136	1.05158361309849
chr1	89455205	89455305	101	+	utr5	Agap1	0.916974200207026	0.991890055441016	0.7881257411915	1	0.693755277033755	0.996493642039003	1.35976562389033	-0.0144917190637559	0.944963359760151	0.995933760937136	1.37425734295409
chr1	89580772	89580872	101	+	utr5	Agap1	0.433107913825491	0.954876644578989	0.517977571143844	1	0.365749285175062	0.996493642039003	0.433541321487346	-0.0144917190637559	0.944963359760151	0.995933760937136	0.448033040551102
chr1	89580972	89581420	449	+	utr5	Agap1	0.331538164432585	0.954876644578989	0.529937451286741	1	0.457434790543496	0.996493642039003	1.56907740273567	-0.0144917190637559	0.944963359760151	0.995933760937136	1.58356912179942
chr1	89663787	89665132	1346	+	exon	Agap1	0.209785531127811	0.954876644578989	0.403048381577386	1	0.39920933056583	0.996493642039003	0.708963459117082	-0.0144917190637559	0.944963359760151	0.995933760937136	0.723455178180838
chr1	89843198	89889287	46090	+	utr3	Agap1	0.170180737768593	0.954876644578989	0.351592261850523	1	0.618857588318439	0.996493642039003	1.15281006739435	-0.0144917190637559	0.944963359760151	0.995933760937136	1.1673017864581
chr1	89889736	89889885	150	+	utr3	Agap1	0.319978289452393	0.954876644578989	0.329175713582144	1	0.40992041141615	0.996493642039003	-1.57956507484808	-0.0144917190637559	0.944963359760151	0.995933760937136	-1.56507335578433
chr1	89890185	89891083	899	+	utr3	Agap1	0.47869910663722	0.954876644578989	0.697956487955849	1	0.829294129002016	0.996493642039003	0.401547259350684	-0.0144917190637559	0.944963359760151	0.995933760937136	0.41603897841444
chr1	89893726	89893926	201	+	utr3	Agap1	0.397046822023097	0.954876644578989	0.74723937778169	1	0.874133335906586	0.996493642039003	0.590870387653622	-0.0144917190637559	0.944963359760151	0.995933760937136	0.605362106717378
chr1	89930311	89931155	845	+	exon	D130058E05Rik	0.526255325647037	0.954876644578989	0.850228288709696	1	0.689749993341039	0.996493642039003	1.22504893951064	0.361997300432857	0.580600837180287	0.995933760937136	0.863051639077785
chr1	89931304	89931602	299	+	exon	D130058E05Rik	0.824250389686271	0.978252281015836	0.935662771174253	1	0.923683874678982	0.996493642039003	-0.179793931469538	0.361997300432857	0.580600837180287	0.995933760937136	-0.541791231902395
chr1	89932049	89932148	100	+	exon	D130058E05Rik	0.329251085419533	0.954876644578989	0.254884592205492	1	0.515535961308268	0.996493642039003	-0.436299166487274	0.361997300432857	0.580600837180287	0.995933760937136	-0.798296466920131
chr1	90213804	90214403	600	+	utr5	Ackr3	0.749018418737526	0.969226797269789	0.71589844778863	1	0.845681738918029	0.996493642039003	-0.437570782902938	0.0184232506573368	0.954015727898408	0.995933760937136	-0.455994033560275
chr1	90214703	90215352	650	+	utr3	Ackr3	0.207187400333792	0.954876644578989	0.148213201950374	1	0.201286211448459	0.996493642039003	-0.486414834269949	0.0184232506573368	0.954015727898408	0.995933760937136	-0.504838084927286
chr1	90612242	90612991	750	+	utr3	Cops8	0.814665782657406	0.976851345701395	0.485828446972791	1	0.555602953031682	0.996493642039003	-0.0233043193751583	0.0442281949377613	0.831783949059612	0.995933760937136	-0.0675325143129197
chr1	90998787	90998886	100	+	utr5	Lrrfip1	0.335391590941748	0.954876644578989	0.513438681335106	1	0.455390944644801	0.996493642039003	2.15622060305831	0.318565853473526	0.249773653361971	0.995933760937136	1.83765474958479
chr1	91053536	91068574	15039	+	utr5	Lrrfip1	0.402117851995694	0.954876644578989	0.718520060416574	1	0.744402759388033	0.996493642039003	1.24357042339745	0.318565853473526	0.249773653361971	0.995933760937136	0.925004569923929
chr1	91105145	91107344	2200	+	exon	Lrrfip1	0.64110651233908	0.959740981944782	0.324952004553462	1	0.514261840858229	0.996493642039003	0.0752840321029907	0.318565853473526	0.249773653361971	0.995933760937136	-0.243281821370535
chr1	91108633	91111230	2598	+	exon	Lrrfip1	0.131457076041541	0.954876644578989	0.127202792383993	1	0.246920649014383	0.996493642039003	-1.0299625791508	0.318565853473526	0.249773653361971	0.995933760937136	-1.34852843262433
chr1	91112259	91112714	456	+	exon	Lrrfip1	0.683279814063039	0.962781060066041	0.645371050623431	1	0.612101079545453	0.996493642039003	-0.636052738713846	0.318565853473526	0.249773653361971	0.995933760937136	-0.954618592187371
chr1	91114644	91114843	200	+	exon	Lrrfip1	0.395076210885234	0.954876644578989	0.644836017375387	1	0.948345158474408	0.996493642039003	0.858244650720017	0.318565853473526	0.249773653361971	0.995933760937136	0.539678797246492
chr1	91114942	91115241	300	+	exon	Lrrfip1	0.361689818484035	0.954876644578989	0.557334883525733	1	0.800876541844943	0.996493642039003	0.865496810347162	0.318565853473526	0.249773653361971	0.995933760937136	0.546930956873637
chr1	91115490	91115788	299	+	exon	Lrrfip1	0.280410474778901	0.954876644578989	0.504478611198311	1	0.657277348439931	0.996493642039003	1.63541710040176	0.318565853473526	0.249773653361971	0.995933760937136	1.31685124692824
chr1	91122425	91122525	101	+	exon	Lrrfip1	0.148342403423953	0.954876644578989	0.132338670526097	1	0.509913579171381	0.996493642039003	-0.821277993249717	0.318565853473526	0.249773653361971	0.995933760937136	-1.13984384672324
chr1	91125708	91128844	3137	+	utr3	Lrrfip1	0.888478016878433	0.987791722785556	0.665134471343197	1	0.679760305771496	0.996493642039003	0.143197525069293	0.318565853473526	0.249773653361971	0.995933760937136	-0.175368328404233
chr1	91223364	91223611	248	+	utr3	Ramp1	0.503680747648002	0.954876644578989	0.500203496847669	1	0.49649810653879	0.996493642039003	-0.79577530217055	-0.0235497439962999	0.945685694723452	0.995933760937136	-0.77222555817425
chr1	91223908	91224007	100	+	utr3	Ramp1	0.0499046758636286	0.954876644578989	0.053204780933925	1	0.518075049664294	0.996493642039003	1.23296059342288	-0.0235497439962999	0.945685694723452	0.995933760937136	1.25651033741918
chr1	91224354	91225047	694	+	utr3	Ramp1	0.172622994609836	0.954876644578989	0.118868550516523	1	0.387464841763668	0.996493642039003	0.0560954450015512	-0.0235497439962999	0.945685694723452	0.995933760937136	0.0796451889978511
chr1	91285342	91285842	501	+	utr3	Ube2f	0.416371660930426	0.954876644578989	0.427329387156808	1	0.0984051880048488	0.996493642039003	-1.17155436489177	-0.248436252475241	0.19937736597422	0.995933760937136	-0.923118112416528
chr1	91286241	91286341	101	+	utr3	Ube2f	0.754295970578932	0.969593641208182	0.731212543004993	1	0.765450114169476	0.996493642039003	-1.14681809055677	-0.248436252475241	0.19937736597422	0.995933760937136	-0.898381838081526
chr1	91310477	91311277	801	+	exon	Scly	0.999132609625358	1	0.718392471596174	1	0.938945329471122	0.996493642039003	0.104836456944849	0.200603897412149	0.397633105599484	0.995933760937136	-0.0957674404673005
chr1	91320175	91320375	201	+	utr3	Scly	0.937622749507474	0.994199270119682	0.867827576923699	1	0.86698294985492	0.996493642039003	0.210180387301161	0.200603897412149	0.397633105599484	0.995933760937136	0.00957648988901186
chr1	91320675	91320775	101	+	utr3	Scly	0.92774684952388	0.993416528500855	0.765767364094481	1	0.793962308436426	0.996493642039003	0.314452799094955	0.200603897412149	0.397633105599484	0.995933760937136	0.113848901682805
chr1	91500844	91501384	541	+	exon	Traf3ip1	0.372400025730007	0.954876644578989	0.607520402376795	1	0.444694284500122	0.996493642039003	1.47678729465493	-0.0459019706087554	0.911719752229328	0.995933760937136	1.52268926526368
chr1	91526060	91527872	1813	+	utr3	Traf3ip1	0.0995308020664908	0.954876644578989	0.292606872569714	1	0.514363984226741	0.996493642039003	0.499351201990936	-0.0459019706087554	0.911719752229328	0.995933760937136	0.545253172599692
chr1	91528862	91528961	100	+	utr3	Traf3ip1	0.596873762023227	0.957175501746409	0.772742743826504	1	0.839172220644854	0.996493642039003	0.310290846277663	-0.0459019706087554	0.911719752229328	0.995933760937136	0.356192816886419
chr1	91540743	91540843	101	+	utr5	Asb1	0.821556104113787	0.977792016885583	0.827425970851302	1	0.901052476991254	0.996493642039003	-0.181764347900507	-0.298397699942284	0.132938683681978	0.995933760937136	0.116633352041777
chr1	91544233	91547112	2880	+	utr5	Asb1	0.901725948191725	0.989349530909198	0.892437491435476	1	0.737247843087982	0.996493642039003	-0.102952083768889	-0.298397699942284	0.132938683681978	0.995933760937136	0.195445616173395
chr1	91552234	91552334	101	+	utr5	Asb1	0.806680581858325	0.97576811851124	0.968689450140259	1	0.990193962327839	0.996493642039003	-0.0833875071031052	-0.298397699942284	0.132938683681978	0.995933760937136	0.215010192839179
chr1	91554803	91555152	350	+	utr3	Asb1	0.327197360072662	0.954876644578989	0.671690777583598	1	0.92184428940018	0.996493642039003	0.0846660987979447	-0.298397699942284	0.132938683681978	0.995933760937136	0.383063798740229
chr1	91801709	91801907	199	+	exon	Twist2	0.913536322093614	0.991275063712473	0.973999541149817	1	0.855192374041561	0.996493642039003	0.594810264639956	1.19625473588289	0.477149446226262	0.995933760937136	-0.601444471242939
chr1	92855032	92855181	150	+	exon	Gpc1	0.0837008072070227	0.954876644578989	0.152706520315218	1	0.413137705772044	0.996493642039003	1.4773716767906	0.0727343622508189	0.805220572120084	0.995933760937136	1.40463731453978
chr1	92858398	92858696	299	+	utr3	Gpc1	0.781108448443575	0.974137316634004	0.999356014399073	1	0.804910310952827	0.996493642039003	0.30821221040782	0.0727343622508189	0.805220572120084	0.995933760937136	0.235477848157001
chr1	92858795	92858994	200	+	utr3	Gpc1	0.263732020704051	0.954876644578989	0.608296700865547	1	0.713351587101883	0.996493642039003	0.558808991751647	0.0727343622508189	0.805220572120084	0.995933760937136	0.486074629500828
chr1	92859142	92859390	249	+	utr3	Gpc1	0.942241416764664	0.994352801967854	0.779164853432447	1	0.740541690635539	0.996493642039003	-0.154077049872603	0.0727343622508189	0.805220572120084	0.995933760937136	-0.226811412123422
chr1	92907900	92908095	196	+	utr3	Dusp28	0.696786694971592	0.962942240375344	0.673902399888538	1	0.989877715054356	0.996493642039003	-0.655110367798058	-0.233831454228136	0.320124623614794	0.995933760937136	-0.421278913569922
chr1	92919648	92920610	963	+	utr3	Rnpepl1	0.30565615206479	0.954876644578989	0.611543240282977	1	0.545742891540234	0.996493642039003	1.00024287765743	0.384181490940239	0.374906162639289	0.995933760937136	0.61606138671719
chr1	92940364	92940464	101	+	exon	Capn10	0.197799574265008	0.954876644578989	0.168796609873639	1	0.487207860933294	0.996493642039003	-0.425432686334058	0.138208553324886	0.652995469885037	0.995933760937136	-0.563641239658944
chr1	92947591	92947791	201	+	utr3	Capn10	0.469169459806961	0.954876644578989	0.40003098167354	1	0.750508715943145	0.996493642039003	0.0339791655817854	0.138208553324886	0.652995469885037	0.995933760937136	-0.104229387743101
chr1	92983548	92984097	550	+	utr3	Gpr35	0.369433428121521	0.954876644578989	0.291899008864562	1	0.627132917015507	0.996493642039003	0.884459197116523	0.617126142786506	0.376012687809492	0.995933760937136	0.267333054330017
chr1	93228828	93228928	101	+	utr3	Crocc2	0.103472911508707	0.954876644578989	0.0902691726714841	1	0.318393756020453	0.996493642039003	2.29706193392819	-0.109861716202879	0.835938578346044	0.995933760937136	2.40692365013107
chr1	93229825	93230324	500	+	utr3	Crocc2	0.986953055659194	0.999257507361749	0.824369032364945	1	0.88072304410231	0.996493642039003	-0.0224674593998034	-0.109861716202879	0.835938578346044	0.995933760937136	0.0873942568030755
chr1	93296270	93297419	1150	+	utr3	Sned1	0.840914094176981	0.980944653959854	0.747704625595186	1	0.71019024334352	0.996493642039003	-0.0714797212542579	0.0594179783101521	0.866156785526685	0.995933760937136	-0.13089769956441
chr1	93297768	93298568	801	+	utr3	Sned1	0.93907700844455	0.994199270119682	0.771477999720961	1	0.736004121306101	0.996493642039003	0.520097249859	0.0594179783101521	0.866156785526685	0.995933760937136	0.460679271548848
chr1	93298867	93299067	201	+	utr3	Sned1	0.804722493513083	0.975345330070286	0.693096125472733	1	0.54839300859219	0.996493642039003	-0.177210692200592	0.0594179783101521	0.866156785526685	0.995933760937136	-0.236628670510744
chr1	93299317	93300016	700	+	utr3	Sned1	0.78649533741278	0.974137316634004	0.685126386230721	1	0.823944823903895	0.996493642039003	-0.16189384343939	0.0594179783101521	0.866156785526685	0.995933760937136	-0.221311821749542
chr1	93300865	93300965	101	+	utr3	Sned1	0.897385053738248	0.989063291836563	0.813213804463702	1	0.964084613126204	0.996493642039003	-0.494666488649748	0.0594179783101521	0.866156785526685	0.995933760937136	-0.5540844669599
chr1	93343654	93350952	7299	+	utr5	Ppp1r7	0.145275579772273	0.954876644578989	0.0509993932826887	1	0.309154029847042	0.996493642039003	-0.904392894996748	-0.386910780729702	0.138652123567093	0.995933760937136	-0.517482114267045
chr1	93360767	93366543	5777	+	utr3	Ppp1r7	0.610968991643248	0.957729839360772	0.604296029404809	1	0.431139789702042	0.996493642039003	-0.751257126518995	-0.386910780729702	0.138652123567093	0.995933760937136	-0.364346345789293
chr1	93372839	93373139	301	+	utr3	Ppp1r7	0.45449407770997	0.954876644578989	0.807214580935507	1	0.817781030651441	0.996493642039003	0.233021428443926	-0.386910780729702	0.138652123567093	0.995933760937136	0.619932209173628
chr1	93507767	93507916	150	+	utr3	Sept2	0.175539238317655	0.954876644578989	0.15661109842179	1	0.561187441682332	0.996493642039003	-1.50671701871856	0.170473642650229	0.678647135505674	0.995933760937136	-1.67719066136879
chr1	93621278	93621577	300	+	utr3	Farp2	0.429919644256381	0.954876644578989	0.676000337472645	1	0.876759540733725	0.996493642039003	0.187090059524652	0.212298022640945	0.388597314696567	0.995933760937136	-0.0252079631162924
chr1	93635339	93635437	99	+	exon	Gm28536	0.440128245317643	0.954876644578989	0.710226819869734	1	0.625549791691846	0.996493642039003	0.988722150908627	2.08762910691702	0.0741727484616325	0.995933760937136	-1.09890695600839
chr1	93635534	93635680	147	+	exon	Gm28536	0.411276276030621	0.954876644578989	0.652332422868245	1	0.529200746727368	0.996493642039003	1.17223722635369	2.08762910691702	0.0741727484616325	0.995933760937136	-0.915391880563328
chr1	93750680	93750925	246	+	exon	Gm10550	0.963763390604287	0.996185506289045	0.637123935723818	1	0.920668372580696	0.996493642039003	0.616876930623305	-0.299227179045503	0.869835460179977	0.995933760937136	0.916104109668808
chr1	93786587	93788316	1730	+	utr3	Atg4b	0.496564811074648	0.954876644578989	0.504592644234973	1	0.497248325781464	0.996493642039003	-0.292203428620096	0.0524900894729455	0.76291129833144	0.995933760937136	-0.344693518093041
chr1	93812450	93812747	298	+	utr3	Ing5	0.552083157525183	0.954876644578989	0.235346683658267	1	0.35222944921233	0.996493642039003	-0.790255081761059	-0.342711528906087	0.158076161490606	0.995933760937136	-0.447543552854972
chr1	93818319	93819414	1096	+	utr3	Ing5	0.952372100722022	0.995136942408987	0.953480163006855	1	0.75540424661084	0.996493642039003	-0.433325819678403	-0.342711528906087	0.158076161490606	0.995933760937136	-0.0906142907723164
chr1	93851452	93851701	250	+	utr3	D2hgdh	0.865933363730869	0.984983502416467	0.831095135871461	1	0.844773438983897	0.996493642039003	0.423155635547084	0.900279999733119	0.00090207347909117	0.995933760937136	-0.477124364186036
chr1	93851801	93852099	299	+	utr3	D2hgdh	0.933262021119794	0.994078584558898	0.915703266754236	1	0.856615823061584	0.996493642039003	0.38407928590632	0.900279999733119	0.00090207347909117	0.995933760937136	-0.516200713826799
chr1	94024496	94025243	748	+	exon	Neu4	0.966830317428469	0.996965640974583	0.77289061436509	1	0.77839481867157	0.996493642039003	-0.0906799185744069	-0.511316035014996	0.0690635346890894	0.995933760937136	0.420636116440589
chr1	96872258	96872406	149	+	exon	Panct2	0.323291278301336	0.954876644578989	0.281165901970014	1	0.531538122784192	0.996493642039003	-0.451377717903315	-0.193584370217043	0.677040585653546	0.995933760937136	-0.257793347686272
chr1	96872655	96878415	5761	+	exon	Panct2	0.415442665603336	0.954876644578989	0.26733545255836	1	0.440642098944468	0.996493642039003	-0.275172368486177	-0.193584370217043	0.677040585653546	0.995933760937136	-0.0815879982691341
chr1	97770222	97770610	389	+	utr5	Gin1	0.927454294115949	0.993416528500855	0.791309081733432	1	0.941966671610018	0.996493642039003	-0.0775335712473068	-0.192643831718724	0.594679719267377	0.995933760937136	0.115110260471417
chr1	97785219	97786172	954	+	utr3	Gin1	0.400901684905389	0.954876644578989	0.335882506209458	1	0.619738437051563	0.996493642039003	-0.69003420183345	-0.192643831718724	0.594679719267377	0.995933760937136	-0.497390370114726
chr1	97792310	97792510	201	+	utr3	Gin1	0.479260736813844	0.954876644578989	0.48705073625524	1	0.148833946380434	0.996493642039003	-1.36301056227513	-0.192643831718724	0.594679719267377	0.995933760937136	-1.17036673055641
chr1	100383461	100383560	100	+	exon	Cntnap5b	0.387369644213814	0.954876644578989	0.27336925122356	1	0.467417689943253	0.996493642039003	-0.471472743138104	0.146037823456209	0.529935593771682	0.995933760937136	-0.617510566594313
chr1	100484554	100484753	200	+	utr3	Cntnap5b	0.374780758777067	0.954876644578989	0.349390645823239	1	0.185803799939639	0.996493642039003	-1.13979362232036	0.146037823456209	0.529935593771682	0.995933760937136	-1.28583144577657
chr1	104768579	104934280	165702	+	utr5	Cdh20	0.838877539720173	0.980713344668971	0.51158100012395	1	0.529627512198432	0.996493642039003	-0.563357578360465	-0.12721968296822	0.593680533083163	0.995933760937136	-0.436137895392245
chr1	104993946	104994590	645	+	utr3	Cdh20	0.134348402021249	0.954876644578989	0.243884533815485	1	0.0842792131583471	0.996493642039003	1.82395039668065	-0.12721968296822	0.593680533083163	0.995933760937136	1.95117007964887
chr1	105356542	105357126	585	+	exon	Gm17634	0.212624429869906	0.954876644578989	0.380077981188274	1	0.501781080985453	0.996493642039003	1.75951336637131	-0.206955653828723	0.77639679949882	0.995933760937136	1.96646902020004
chr1	105663911	105664311	401	+	utr5	Relch	0.791247567925118	0.974704874889138	0.849520965105341	1	0.968938353342444	0.996493642039003	0.376477621139819	-0.160406559884667	0.456421010357095	0.995933760937136	0.536884181024486
chr1	105737239	105737439	201	+	exon	Relch	0.896985017316678	0.988983665312385	0.737757339594756	1	0.595173805435768	0.996493642039003	-1.12486827510516	-0.160406559884667	0.456421010357095	0.995933760937136	-0.964461715220495
chr1	105753541	105753741	201	+	utr3	Relch	0.574891513217234	0.954876644578989	0.514383563600868	1	0.78303067098923	0.996493642039003	-0.404026343197781	-0.160406559884667	0.456421010357095	0.995933760937136	-0.243619783313114
chr1	105827158	105827656	499	+	exon	Tnfrsf11a	0.245520265190516	0.954876644578989	0.389543000379306	1	0.431622931061906	0.996493642039003	0.804794084597675	-0.117432994458375	0.720616679186218	0.995933760937136	0.92222707905605
chr1	105844640	105844939	300	+	utr3	Tnfrsf11a	0.154074785722615	0.954876644578989	0.271871578306562	1	0.127959322198316	0.996493642039003	2.22020541906368	-0.117432994458375	0.720616679186218	0.995933760937136	2.33763841352205
chr1	105991103	105991651	549	+	exon	Zcchc2	0.148566803001114	0.954876644578989	0.258373225222849	1	0.0408201920173919	0.996493642039003	2.46503988986401	0.0555961909249663	0.778354867523057	0.995933760937136	2.40944369893904
chr1	106030339	106031285	947	+	utr3	Zcchc2	0.366289236598919	0.954876644578989	0.700419786247469	1	0.734126580090273	0.996493642039003	0.580111530880753	0.0555961909249663	0.778354867523057	0.995933760937136	0.524515339955786
chr1	106032779	106032929	151	+	utr3	Zcchc2	0.363348022001995	0.954876644578989	0.656959089812958	1	0.816517688100603	0.996493642039003	1.18489359568375	0.0555961909249663	0.778354867523057	0.995933760937136	1.12929740475878
chr1	106171901	106172000	100	+	utr5	Phlpp1	0.274683999202923	0.954876644578989	0.442213267933401	1	0.508300089351736	0.996493642039003	1.41053812951162	0.0688552443589779	0.774873535604356	0.995933760937136	1.34168288515264
chr1	106172447	106172745	299	+	exon	Phlpp1	0.136132573188738	0.954876644578989	0.225218616366597	1	0.176482262936157	0.996493642039003	2.34696137387608	0.0688552443589779	0.774873535604356	0.995933760937136	2.2781061295171
chr1	106173142	106281404	108263	+	exon	Gm38235	0.652754499597452	0.961418589017492	0.927944500845478	1	0.84522644023713	0.996493642039003	-0.314153512263133	-0.867637853693786	0.0162320862881469	0.995933760937136	0.553484341430653
chr1	106392165	106393456	1292	+	utr3	Phlpp1	0.301538179008011	0.954876644578989	0.5531623348826	1	0.63826258795106	0.996493642039003	0.603314408052849	0.0688552443589779	0.774873535604356	0.995933760937136	0.534459163693871
chr1	106394051	106394151	101	+	utr3	Phlpp1	0.788218363722754	0.974293240745223	0.786434194760153	1	0.482209408123145	0.996493642039003	-0.596066546820309	0.0688552443589779	0.774873535604356	0.995933760937136	-0.664921791179287
chr1	106541943	106558009	16067	+	exon	D630008O14Rik	0.477301785043109	0.954876644578989	0.785848234195639	1	0.921732957531608	0.996493642039003	0.0711801458912669	1.11240435406612	0.437625825228415	0.995933760937136	-1.04122420817485
chr1	107606988	107607138	151	+	utr3	Serpinb8	0.636648138571882	0.959671082310802	0.527935340943651	1	0.774949564349935	0.996493642039003	0.558797065932941	0.452453187114555	0.274523739454138	0.995933760937136	0.106343878818386
chr1	107607338	107607588	251	+	utr3	Serpinb8	0.390856539209852	0.954876644578989	0.41761890511375	1	0.516749465770212	0.996493642039003	-0.264361654876691	0.452453187114555	0.274523739454138	0.995933760937136	-0.716814841991247
chr1	109983060	109994286	11227	+	utr5	Cdh7	0.638542355776142	0.959671082310802	0.605640832017319	1	0.727283173311115	0.996493642039003	-0.680344436507234	-0.752427099518804	0.0291759765953433	0.995933760937136	0.0720826630115698
chr1	109994435	109994535	101	+	utr3	Cdh7	0.968119960207582	0.997086746131009	0.929548939113086	1	0.882460440716698	0.996493642039003	-0.767565312051786	-0.752427099518804	0.0291759765953433	0.995933760937136	-0.0151382125329819
chr1	110048877	110048976	100	+	utr3	Cdh7	0.340226730352291	0.954876644578989	0.315984569558625	1	0.268144469216572	0.996493642039003	-1.78310961778848	-0.752427099518804	0.0291759765953433	0.995933760937136	-1.03068251826967
chr1	110137910	110138509	600	+	utr3	Cdh7	0.519508041828024	0.954876644578989	0.511978549329887	1	0.231917803318821	0.996493642039003	-1.55399229268016	-0.752427099518804	0.0291759765953433	0.995933760937136	-0.801565193161352
chr1	111385967	111386308	342	+	exon	Gm19927	0.467196796299534	0.954876644578989	0.588063049971475	1	0.750498146158958	0.996493642039003	1.07699693320368	0.363431861533092	0.888742257084604	0.995933760937136	0.713565071670592
chr1	115684806	115685206	401	+	utr5	Cntnap5a	0.182865878073644	0.954876644578989	0.190023595503691	1	0.553588194828048	0.996493642039003	-1.1397076893665	-0.277450307612407	0.329614723410228	0.995933760937136	-0.862257381754096
chr1	116580527	116580677	151	+	utr3	Cntnap5a	0.621383205732695	0.95833151591211	0.465686243685865	1	0.483970133491026	0.996493642039003	-0.631829954888222	-0.277450307612407	0.329614723410228	0.995933760937136	-0.354379647275815
chr1	118321888	118321986	99	+	utr5	Nifk	0.178806636974042	0.954876644578989	0.110195741563228	1	0.470878900215369	0.996493642039003	-0.767781577032318	-0.216556693352945	0.552959527065339	0.995933760937136	-0.551224883679373
chr1	118332373	118333233	861	+	utr3	Nifk	0.25316682092802	0.954876644578989	0.255661877336135	1	0.3214570364522	0.996493642039003	-1.13858148783816	-0.216556693352945	0.552959527065339	0.995933760937136	-0.922024794485213
chr1	118333331	118333429	99	+	utr3	Nifk	0.329390892732086	0.954876644578989	0.334235915601941	1	0.312165361364728	0.996493642039003	-0.930720337704173	-0.216556693352945	0.552959527065339	0.995933760937136	-0.714163644351228
chr1	118389508	118459595	70088	+	utr5	Clasp1	0.729090456549231	0.966893698658914	0.980117484592111	1	0.92396398627907	0.996493642039003	0.170621632040097	0.108287568121721	0.471844403596298	0.995933760937136	0.0623340639183763
chr1	118607130	118607480	351	+	utr3	Clasp1	0.660413364312606	0.961859641938608	0.642567605794186	1	0.458826939649077	0.996493642039003	-0.613217147026458	0.108287568121721	0.471844403596298	0.995933760937136	-0.721504715148179
chr1	118608079	118608329	251	+	utr3	Clasp1	0.958689089541798	0.995537564879788	0.966286935984494	1	0.75436734764809	0.996493642039003	-0.125134822486928	0.108287568121721	0.471844403596298	0.995933760937136	-0.233422390608649
chr1	118608679	118609279	601	+	utr3	Clasp1	0.898666716872956	0.989227654009043	0.967545012777625	1	0.988175361473054	0.996493642039003	0.0306203612572505	0.108287568121721	0.471844403596298	0.995933760937136	-0.0776672068644705
chr1	119337454	119337604	151	+	exon	Gm29455	0.314454296148615	0.954876644578989	0.30141793828608	1	0.39127895488633	0.996493642039003	-0.824979209256873	-0.302218343916765	0.654535277359961	0.995933760937136	-0.522760865340108
chr1	119338052	119338401	350	+	exon	Gm29455	0.89682498286751	0.988978908124712	0.99149326859548	1	0.928172599000785	0.996493642039003	-0.473091907547317	-0.302218343916765	0.654535277359961	0.995933760937136	-0.170873563630552
chr1	119527151	119527844	694	+	utr3	Tmem185b	0.705678678719992	0.962942240375344	0.707790497947584	1	0.519828017847024	0.996493642039003	-0.573627389277513	-0.138265707570804	0.749825028675723	0.995933760937136	-0.435361681706709
chr1	120342774	120343024	251	+	utr3	C1ql2	0.563824907322131	0.954876644578989	0.876230702027786	1	0.722545906823038	0.996493642039003	0.65215871816509	0.142556578433553	0.677103847778827	0.995933760937136	0.509602139731538
chr1	120603408	120603606	199	+	exon	En1	0.0372316793435635	0.954876644578989	0.0562513954158891	1	0.057264216318605	0.996493642039003	2.74765511918941	0.524071726507678	0.332058575082969	0.995933760937136	2.22358339268174
chr1	120603754	120607497	3744	+	utr3	En1	0.68476917093982	0.962781060066041	0.894796685264583	1	0.805644857413671	0.996493642039003	1.08376003699966	0.524071726507678	0.332058575082969	0.995933760937136	0.559688310491986
chr1	121087455	121087554	100	+	exon	Celrr	0.763380549029267	0.971340496493161	0.525973258380926	1	0.6913585479723	0.996493642039003	0.497980399103401	0.417111418395403	0.368814401093583	0.995933760937136	0.0808689807079975
chr1	121117328	121120071	2744	+	exon	Celrr	0.516339418809181	0.954876644578989	0.532845804751705	1	0.557971174001741	0.996493642039003	0.586097272877773	0.417111418395403	0.368814401093583	0.995933760937136	0.16898585448237
chr1	121328092	121328289	198	+	exon	Gm37174	0.25662653962918	0.954876644578989	0.211352938281628	1	0.416346578780041	0.996493642039003	0.412017869340389	-0.105689105628057	0.831047337237732	0.995933760937136	0.517706974968445
chr1	121477897	121482071	4175	+	exon	Ccdc93	0.134261328823938	0.954876644578989	0.123743272398521	1	0.374973954680179	0.996493642039003	-0.798640290888763	0.205198030488893	0.263517859196111	0.995933760937136	-1.00383832137766
chr1	121497062	121499351	2290	+	exon	Ccdc93	0.54452615902017	0.954876644578989	0.213759638177505	1	0.306986035351114	0.996493642039003	-0.0885253073531948	0.205198030488893	0.263517859196111	0.995933760937136	-0.293723337842088
chr1	121501213	121501762	550	+	utr3	Ccdc93	0.495976780010366	0.954876644578989	0.511022804575499	1	0.524927732402562	0.996493642039003	-0.0223661522643666	0.205198030488893	0.263517859196111	0.995933760937136	-0.22756418275326
chr1	125595130	125595278	149	+	utr3	Slc35f5	0.996094290849968	1	0.998126390956743	1	0.784441551367414	0.996493642039003	-0.673215236259025	0.163086096296149	0.558362645050451	0.995933760937136	-0.836301332555174
chr1	125872380	125873566	1187	+	utr3	Gpr39	0.886654308509174	0.987779290650175	0.661426044029946	1	0.609374618558833	0.996493642039003	0.130839253038315	-0.81326076729058	0.674347394925533	0.995933760937136	0.944100020328895
chr1	127306671	127306920	250	+	utr5	Mgat5	0.225561972834226	0.954876644578989	0.494157005612223	1	0.771247045066022	0.996493642039003	0.828401443648254	-0.145116446577384	0.425316881289772	0.995933760937136	0.973517890225638
chr1	127479538	127483141	3604	+	utr3	Mgat5	0.532626481086375	0.954876644578989	0.797012224184469	1	0.861698137556712	0.996493642039003	0.33547578383867	-0.145116446577384	0.425316881289772	0.995933760937136	0.480592230416054
chr1	127801629	127803813	2185	+	utr3	Ccnt2	0.534643785898578	0.954876644578989	0.531214874363461	1	0.493118313358568	0.996493642039003	-0.356391223909676	-0.195083432911209	0.527146825609256	0.995933760937136	-0.161307790998467
chr1	127804163	127804313	151	+	utr3	Ccnt2	0.4214556090659	0.954876644578989	0.433760750087009	1	0.487152951919163	0.996493642039003	-0.808608119017525	-0.195083432911209	0.527146825609256	0.995933760937136	-0.613524686106316
chr1	127930733	127931032	300	+	exon	Rab3gap1	0.398853151667371	0.954876644578989	0.395393459526896	1	0.506404336184098	0.996493642039003	-0.992979374357764	-0.0802445141038461	0.637667062049831	0.995933760937136	-0.912734860253918
chr1	127942419	127942969	551	+	utr3	Rab3gap1	0.367241672746164	0.954876644578989	0.753108874001629	1	0.871868432749081	0.996493642039003	0.736581101654088	-0.0802445141038461	0.637667062049831	0.995933760937136	0.816825615757934
chr1	127943668	127943818	151	+	utr3	Rab3gap1	0.391002215973068	0.954876644578989	0.438579735447075	1	0.509316660006264	0.996493642039003	-1.03430821949513	-0.0802445141038461	0.637667062049831	0.995933760937136	-0.954063705391284
chr1	127959616	127963465	3850	+	exon	Gm28800	0.929410282912432	0.993925329681565	0.713450761042051	1	0.921246412840163	0.996493642039003	0.646923433553837	1.0708542082936	0.062673453001331	0.995933760937136	-0.423930774739761
chr1	127965708	127965808	101	+	exon	Gm28800	0.518537469566577	0.954876644578989	0.503912993126545	1	0.536008668145769	0.996493642039003	0.226723040265968	1.0708542082936	0.062673453001331	0.995933760937136	-0.84413116802763
chr1	128103351	128103451	101	+	utr5	R3hdm1	0.273088063790112	0.954876644578989	0.423562682685625	1	0.880025594270206	0.996493642039003	0.393389725250221	-0.356354767757143	0.27609954549784	0.995933760937136	0.749744493007364
chr1	128142022	128151773	9752	+	utr5	R3hdm1	0.252583262393482	0.954876644578989	0.251167171578441	1	0.173071038415193	0.996493642039003	-1.52974542107877	-0.356354767757143	0.27609954549784	0.995933760937136	-1.17339065332163
chr1	128162836	128168991	6156	+	exon	Gm37407	0.33973915770374	0.954876644578989	0.327969260980609	1	0.245016889969154	0.996493642039003	-1.256370184995	-0.430085944903395	0.418041058660278	0.995933760937136	-0.826284240091605
chr1	128178949	128182158	3210	+	exon	R3hdm1	0.420914042410657	0.954876644578989	0.398471922520018	1	0.383357847555398	0.996493642039003	-1.07724509172483	-0.356354767757143	0.27609954549784	0.995933760937136	-0.720890323967692
chr1	128235617	128236986	1370	+	utr3	R3hdm1	0.656444781885244	0.961451350200762	0.646414487851498	1	0.650196029769396	0.996493642039003	-0.304198991992081	-0.356354767757143	0.27609954549784	0.995933760937136	0.0521557757650618
chr1	128237186	128237286	101	+	utr3	R3hdm1	0.528378710586392	0.954876644578989	0.523371740676871	1	0.421318103296082	0.996493642039003	-1.26653889209351	-0.356354767757143	0.27609954549784	0.995933760937136	-0.910184124336367
chr1	128244203	128244501	299	+	utr5	Ubxn4	0.678384513193761	0.962415702622658	0.949472678551634	1	0.8346096528593	0.996493642039003	1.06687737918783	0.281240320156597	0.209977434117778	0.995933760937136	0.78563705903123
chr1	128259464	128266343	6880	+	exon	Ubxn4	0.105419568490817	0.954876644578989	0.0346381189988673	1	0.146691793091427	0.996493642039003	-1.05895369042985	0.281240320156597	0.209977434117778	0.995933760937136	-1.34019401058644
chr1	128274998	128277148	2151	+	utr3	Ubxn4	0.246597399759639	0.954876644578989	0.235784044486861	1	0.490943030445556	0.996493642039003	-0.619556475862149	0.281240320156597	0.209977434117778	0.995933760937136	-0.900796796018747
chr1	129595403	129613230	17828	+	utr5	Thsd7b	0.117515583584818	0.954876644578989	0.351822989176634	1	0.512356739962587	0.996493642039003	0.465744545416059	-0.0330883060235115	0.899223832285316	0.995933760937136	0.498832851439571
chr1	130218131	130218580	450	+	utr3	Thsd7b	0.617434353807616	0.95833151591211	0.773324069923504	1	0.910353870582758	0.996493642039003	-0.375589206113635	-0.0330883060235115	0.899223832285316	0.995933760937136	-0.342500900090124
chr1	130529013	130529262	250	+	exon	Gm16083	0.716238881192723	0.964462607513675	0.677908719363964	1	0.624777639357831	0.996493642039003	-1.29998218102248	-0.0769484361135853	0.925031151146842	0.995933760937136	-1.2230337449089
chr1	130717775	130719825	2051	+	utr3	Yod1	0.378594620917433	0.954876644578989	0.401169314019775	1	0.16449821448879	0.996493642039003	-0.913897438156089	-0.119557052518848	0.758357663194282	0.995933760937136	-0.794340385637241
chr1	130742827	130742977	151	+	exon	AA986860	0.396883351464283	0.954876644578989	0.321953122681922	1	0.327219438311025	0.996493642039003	0.234057859013511	0.0498996214841065	0.914046473377157	0.995933760937136	0.184158237529404
chr1	130743226	130744024	799	+	utr3	AA986860	0.52627681742518	0.954876644578989	0.719634736214793	1	0.781274672519449	0.996493642039003	0.581438082663394	0.0498996214841065	0.914046473377157	0.995933760937136	0.531538461179287
chr1	130744124	130744572	449	+	utr3	AA986860	0.934296335530259	0.994078584558898	0.890672349491949	1	0.774224455053862	0.996493642039003	0.230924371809876	0.0498996214841065	0.914046473377157	0.995933760937136	0.181024750325769
chr1	131178600	131178849	250	+	utr3	Eif2d	0.475277397439613	0.954876644578989	0.38686655406772	1	0.724150876275071	0.996493642039003	0.104101839089053	0.0925739623041112	0.668511488185071	0.995933760937136	0.0115278767849421
chr1	131179496	131180244	749	+	utr3	Eif2d	0.715811454854255	0.964462607513675	0.903636916277994	1	0.971977576740755	0.996493642039003	0.253791489147573	0.0925739623041112	0.668511488185071	0.995933760937136	0.161217526843462
chr1	131528052	131528251	200	+	utr5	Fam72a	0.846943447167904	0.98231879029427	0.832970437606896	1	0.898201636018922	0.996493642039003	1.50986243758376	-0.267446478935044	0.687365965136495	0.995933760937136	1.77730891651881
chr1	131528749	131528849	101	+	exon	Fam72a	0.418451871355624	0.954876644578989	0.373196121758454	1	0.707607534905124	0.996493642039003	-0.617891064201522	-0.267446478935044	0.687365965136495	0.995933760937136	-0.350444585266478
chr1	131711711	131713252	1542	+	utr3	Rab7b	0.971812159381826	0.997532692198551	0.572850457284531	1	0.576502265378181	0.996493642039003	0.567027267744453	0.741075985192995	0.119114774464814	0.995933760937136	-0.174048717448542
chr1	131816041	131816290	250	+	utr3	Pm20d1	0.785154281374369	0.974137316634004	0.910130453873145	1	0.951253504107598	0.996493642039003	0.687736038807639	0.545631578076774	0.153474753318305	0.995933760937136	0.142104460730865
chr1	131816489	131816788	300	+	utr3	Pm20d1	0.405825712873234	0.954876644578989	0.421877264933633	1	0.86196216192491	0.996493642039003	0.770418992462512	0.545631578076774	0.153474753318305	0.995933760937136	0.224787414385738
chr1	131828069	131839199	11131	+	utr5	Slc41a1	0.129427335849512	0.954876644578989	0.274725042804687	1	0.470760136008723	0.996493642039003	1.17621757788967	0.113068964020507	0.715485612831285	0.995933760937136	1.06314861386916
chr1	131846633	131846732	100	+	exon	Slc41a1	0.338439893984852	0.954876644578989	0.585163784525527	1	0.947256096244784	0.996493642039003	0.639078887091174	0.113068964020507	0.715485612831285	0.995933760937136	0.526009923070667
chr1	131848270	131848617	348	+	utr3	Slc41a1	0.803654579216777	0.975345330070286	0.590721376274061	1	0.992897807274509	0.996493642039003	0.163353074580951	0.113068964020507	0.715485612831285	0.995933760937136	0.0502841105604436
chr1	131867322	131867420	99	+	utr5	Rab29	0.104997531596904	0.954876644578989	0.0803532787247739	1	0.419055154464763	0.996493642039003	-0.882010447098686	-0.0931858856250974	0.828449852764042	0.995933760937136	-0.788824561473588
chr1	131867517	131867713	197	+	utr5	Rab29	0.817903976374963	0.9774254432378	0.738156704682814	1	0.687376838790734	0.996493642039003	-0.547509485783697	-0.0931858856250974	0.828449852764042	0.995933760937136	-0.454323600158599
chr1	131872643	131872838	196	+	utr3	Rab29	0.769508417043736	0.972412189606352	0.749670550296367	1	0.787045841920182	0.996493642039003	-0.507755717358805	-0.0931858856250974	0.828449852764042	0.995933760937136	-0.414569831733707
chr1	131977554	131977950	397	+	exon	Slc45a3	0.332488450747697	0.954876644578989	0.465242890255035	1	0.817919073410189	0.996493642039003	0.461651447925902	0.750290723079638	0.0865117568672255	0.995933760937136	-0.288639275153736
chr1	131978049	131978796	748	+	exon	Slc45a3	0.656317130937019	0.961451350200762	0.554991560901685	1	0.814111494878668	0.996493642039003	0.0871306591852406	0.750290723079638	0.0865117568672255	0.995933760937136	-0.663160063894397
chr1	131981386	131981534	149	+	exon	Slc45a3	0.498103576441519	0.954876644578989	0.267851011834053	1	0.16843228658183	0.996493642039003	1.05335312589404	0.750290723079638	0.0865117568672255	0.995933760937136	0.303062402814404
chr1	132017608	132017757	150	+	exon	Elk4	0.803918716338535	0.975345330070286	0.917898017812449	1	0.714026267939679	0.996493642039003	-0.0451832000989029	-0.0938040057199083	0.640806607306788	0.995933760937136	0.0486208056210053
chr1	132018104	132018452	349	+	exon	Elk4	0.928456832754064	0.993628956634556	0.92777362306579	1	0.740455855055931	0.996493642039003	-0.00998535532078725	-0.0938040057199083	0.640806607306788	0.995933760937136	0.083818650399121
chr1	132023574	132023773	200	+	utr3	Elk4	0.868343241863416	0.98546337363417	0.550657377788125	1	0.607080957323161	0.996493642039003	0.543969334255272	-0.0938040057199083	0.640806607306788	0.995933760937136	0.637773339975181
chr1	132104252	132104401	150	+	exon	Gm37120	0.295953653972135	0.954876644578989	0.162535602676724	1	0.698864224016655	0.996493642039003	0.307601479223296	-0.918538593275726	0.501175837257538	0.995933760937136	1.22614007249902
chr1	132204482	132205131	650	+	exon	Lemd1	0.401006884811614	0.954876644578989	0.686974731435528	1	0.62561627126805	0.996493642039003	1.18230017249839	0.265181298973359	0.402178474356388	0.995933760937136	0.917118873525033
chr1	132205431	132205631	201	+	exon	Lemd1	0.413245810353037	0.954876644578989	0.70618105919562	1	0.939504874073959	0.996493642039003	2.25816693462343	0.265181298973359	0.402178474356388	0.995933760937136	1.99298563565007
chr1	132207229	132207828	600	+	exon	Lemd1	0.165558208518709	0.954876644578989	0.322572195147503	1	0.438006110572647	0.996493642039003	1.34670649442591	0.265181298973359	0.402178474356388	0.995933760937136	1.08152519545255
chr1	132256730	132257130	401	+	utr3	Lemd1	0.284410868271524	0.954876644578989	0.388101571533595	1	0.731402542181895	0.996493642039003	-0.575495058380473	0.265181298973359	0.402178474356388	0.995933760937136	-0.840676357353832
chr1	132257230	132257629	400	+	utr3	Lemd1	0.0699990024077684	0.954876644578989	0.0704440238778819	1	0.10618760130544	0.996493642039003	-1.57370573336776	0.265181298973359	0.402178474356388	0.995933760937136	-1.83888703234112
chr1	132299023	132299619	597	+	utr5	Klhdc8a	0.630139361515841	0.958603853098872	0.980748787079524	1	0.82130856100744	0.996493642039003	0.509589477066825	0.0725265055519873	0.792327871612492	0.995933760937136	0.437062971514838
chr1	132303810	132305124	1315	+	utr3	Klhdc8a	0.565024535021984	0.954876644578989	0.40862796469918	1	0.720809954511979	0.996493642039003	-0.0565561916902936	0.0725265055519873	0.792327871612492	0.995933760937136	-0.129082697242281
chr1	132305422	132305521	100	+	utr3	Klhdc8a	0.439832204489651	0.954876644578989	0.424372055269299	1	0.467084152018013	0.996493642039003	-1.16910638580625	0.0725265055519873	0.792327871612492	0.995933760937136	-1.24163289135823
chr1	132331702	132332893	1192	+	utr3	Nuak2	0.375871490361266	0.954876644578989	0.655660524078405	1	0.76468504733201	0.996493642039003	0.53289678339494	0.0375889379080392	0.93226728639581	0.995933760937136	0.495307845486901
chr1	132434172	132449946	15775	+	exon	Dstyk	0.94146050259151	0.99423944088357	0.735171775103981	1	0.764553072661003	0.996493642039003	-0.0468396855395087	-0.187593905866403	0.333656586304476	0.995933760937136	0.140754220326894
chr1	132453140	132453239	100	+	exon	Dstyk	0.682695276142258	0.962781060066041	0.398443052266979	1	0.846083121566189	0.996493642039003	-0.261523505493907	-0.187593905866403	0.333656586304476	0.995933760937136	-0.0739295996275044
chr1	132463360	132463860	501	+	utr3	Dstyk	0.400304990784736	0.954876644578989	0.44160815910678	1	0.422497769570748	0.996493642039003	-0.696958445416793	-0.187593905866403	0.333656586304476	0.995933760937136	-0.50936453955039
chr1	132465509	132465709	201	+	utr3	Dstyk	0.178581551795518	0.954876644578989	0.240213629489898	1	0.502115947150044	0.996493642039003	-0.546080876968739	-0.187593905866403	0.333656586304476	0.995933760937136	-0.358486971102336
chr1	132504018	132504217	200	+	utr3	Rbbp5	0.779989348152432	0.974137316634004	0.732584143905255	1	0.61015391151563	0.996493642039003	-0.517564490167491	-0.134308062449174	0.586739323501046	0.995933760937136	-0.383256427718317
chr1	132504615	132504714	100	+	utr3	Rbbp5	0.97134634986734	0.997532692198551	0.877282833159622	1	0.549587310463349	0.996493642039003	-0.77342831526006	-0.134308062449174	0.586739323501046	0.995933760937136	-0.639120252810885
chr1	132507262	132508245	984	+	utr3	Tmem81	0.662711553346668	0.961895598286629	0.923579686467886	1	0.984761246685231	0.996493642039003	-0.38005402431987	-0.34567187999116	0.476104793947659	0.995933760937136	-0.0343821443287107
chr1	132937060	132937160	101	+	utr5	Lrrn2	0.0699516122781811	0.954876644578989	0.129999936052038	1	0.333758611953359	0.996493642039003	1.74585782861239	0.641972401919594	0.332864290008932	0.995933760937136	1.1038854266928
chr1	132937709	132938208	500	+	exon	Lrrn2	0.172894009468884	0.954876644578989	0.293360552465044	1	0.470614891321628	0.996493642039003	1.70121519313971	0.641972401919594	0.332864290008932	0.995933760937136	1.05924279122012
chr1	132938557	132939106	550	+	exon	Lrrn2	0.208205262371472	0.954876644578989	0.312515739927093	1	0.826156985307612	0.996493642039003	1.86754851541197	0.641972401919594	0.332864290008932	0.995933760937136	1.22557611349238
chr1	132939356	132939656	301	+	utr3	Lrrn2	0.0874192603247136	0.954876644578989	0.140434532990925	1	0.286688457228976	0.996493642039003	2.07526071080056	0.641972401919594	0.332864290008932	0.995933760937136	1.43328830888096
chr1	133066348	133067197	850	+	exon	Pik3c2b	0.463818125884632	0.954876644578989	0.902560435153384	1	0.981927860071976	0.996493642039003	0.769381101641903	0.179945747993569	0.606709733931328	0.995933760937136	0.589435353648334
chr1	133105991	133106291	301	+	utr3	Pik3c2b	0.114764542061566	0.954876644578989	0.199079469104973	1	0.428910065983764	0.996493642039003	2.35690609938424	0.179945747993569	0.606709733931328	0.995933760937136	2.17696035139067
chr1	133106790	133106940	151	+	utr3	Pik3c2b	0.443159910256135	0.954876644578989	0.614254461189947	1	0.82825376595863	0.996493642039003	0.170653498606962	0.179945747993569	0.606709733931328	0.995933760937136	-0.00929224938660725
chr1	133131592	133131742	151	+	utr5	Ppp1r15b	0.060870194350475	0.954876644578989	0.111740749371323	1	0.157349764015028	0.996493642039003	1.58564406719569	-0.249090756264449	0.253151197901449	0.995933760937136	1.83473482346014
chr1	133131842	133132541	700	+	exon	Ppp1r15b	0.155996731554647	0.954876644578989	0.458738266817742	1	0.551305878543798	0.996493642039003	0.687765467801864	-0.249090756264449	0.253151197901449	0.995933760937136	0.936856224066313
chr1	133132691	133136987	4297	+	utr3	Ppp1r15b	0.296186593251374	0.954876644578989	0.704855873888289	1	0.818738448418929	0.996493642039003	0.248709631760366	-0.249090756264449	0.253151197901449	0.995933760937136	0.497800388024815
chr1	133137386	133137486	101	+	utr3	Ppp1r15b	0.0261610662371129	0.954876644578989	0.0493356047751416	1	0.254052071553753	0.996493642039003	-1.38318295131953	-0.249090756264449	0.253151197901449	0.995933760937136	-1.13409219505509
chr1	133139383	133139483	101	+	utr3	Ppp1r15b	0.561228173600528	0.954876644578989	0.254239607587231	1	0.688992364048967	0.996493642039003	-0.355670785410255	-0.249090756264449	0.253151197901449	0.995933760937136	-0.106580029145806
chr1	133256549	133256998	450	+	exon	Plekha6	0.67874277976288	0.962544933638812	0.946437650711878	1	0.889082421781913	0.996493642039003	0.65699175669231	0.0887761791057412	0.829017250558893	0.995933760937136	0.568215577586568
chr1	133270168	133272673	2506	+	exon	Plekha6	0.0409731965900871	0.954876644578989	0.0675389101983583	1	0.156862243110117	0.996493642039003	2.15745005293511	0.0887761791057412	0.829017250558893	0.995933760937136	2.06867387382937
chr1	133299841	133300640	800	+	utr3	Plekha6	0.419149508938117	0.954876644578989	0.655124291796164	1	0.758716873203232	0.996493642039003	0.808901964833329	0.0887761791057412	0.829017250558893	0.995933760937136	0.720125785727588
chr1	133300740	133301488	749	+	utr3	Plekha6	0.659150483553339	0.961859641938608	0.859082720078916	1	0.809083689120688	0.996493642039003	0.133529184745074	0.0887761791057412	0.829017250558893	0.995933760937136	0.0447530056393329
chr1	133302686	133302886	201	+	utr3	Plekha6	0.422010879085065	0.954876644578989	0.641528183395245	1	0.77978981224781	0.996493642039003	0.0505371959988181	0.0887761791057412	0.829017250558893	0.995933760937136	-0.0382389831069231
chr1	133363622	133363770	149	+	utr5	Etnk2	0.151915423217759	0.954876644578989	0.218612359213674	1	0.377745672062896	0.996493642039003	0.967709344330615	0.0873767807648163	0.789038103660245	0.995933760937136	0.880332563565799
chr1	133363969	133365381	1413	+	utr5	Etnk2	0.806898764630504	0.975778444500418	0.543401402295116	1	0.691396363278562	0.996493642039003	0.878866472466927	0.0873767807648163	0.789038103660245	0.995933760937136	0.79148969170211
chr1	133365530	133365729	200	+	utr5	Etnk2	0.921735061296926	0.992944421130262	0.848759714965008	1	0.966981141514274	0.996493642039003	0.508450234196451	0.0873767807648163	0.789038103660245	0.995933760937136	0.421073453431635
chr1	133379989	133380187	199	+	utr3	Etnk2	0.674264783514268	0.962415702622658	0.84819861937801	1	0.880928609995964	0.996493642039003	0.183038935747404	0.0873767807648163	0.789038103660245	0.995933760937136	0.0956621549825875
chr1	133914539	133914728	190	+	exon	Gm15851	0.939490760702876	0.994199270119682	0.846738288488026	1	0.708100000503717	0.996493642039003	0.719819438390003	NA	NA	NA	NA
chr1	134040688	134040836	149	+	exon	Fmod	0.0224692814527705	0.954876644578989	0.0280480616360351	1	0.133109721088026	0.996493642039003	2.74057477423311	0.285313907246554	0.443663383773665	0.995933760937136	2.45526086698655
chr1	134047932	134048080	149	+	utr3	Fmod	0.379525310450559	0.954876644578989	0.552475422249893	1	0.800247636798369	0.996493642039003	0.716023807906526	0.285313907246554	0.443663383773665	0.995933760937136	0.430709900659972
chr1	134199736	134199835	100	+	exon	Mybph	0.628903569431936	0.958418760701047	0.412807616574308	1	0.706083531926694	0.996493642039003	0.164075589838211	0.12493456695657	0.877917660277488	0.995933760937136	0.0391410228816412
chr1	134200132	134200687	556	+	utr3	Mybph	0.846954397868966	0.98231879029427	0.795974575685038	1	0.62914210916764	0.996493642039003	-0.68376529882441	0.12493456695657	0.877917660277488	0.995933760937136	-0.808699865780979
chr1	134431660	134432456	797	+	utr3	Adipor1	0.378947469269459	0.954876644578989	0.395388461078297	1	0.390682183093676	0.996493642039003	-0.852902624474089	0.0549821250242646	0.754711285137791	0.995933760937136	-0.907884749498354
chr1	134433152	134433252	101	+	utr3	Adipor1	0.440589394728511	0.954876644578989	0.34106238767599	1	0.784185222383996	0.996493642039003	-0.794487972346261	0.0549821250242646	0.754711285137791	0.995933760937136	-0.849470097370525
chr1	134489369	134489669	301	+	utr3	Klhl12	0.194495616491387	0.954876644578989	0.224760229435393	1	0.298328095701419	0.996493642039003	-1.09906670363301	-0.275747159110492	0.253005001209244	0.995933760937136	-0.823319544522521
chr1	134490069	134490218	150	+	utr3	Klhl12	0.255323795734712	0.954876644578989	0.239578526152357	1	0.225879345170174	0.996493642039003	-1.31760873624537	-0.275747159110492	0.253005001209244	0.995933760937136	-1.04186157713488
chr1	134494796	134506703	11908	+	utr3	Rabif	0.764896766973818	0.971765877579889	0.731236905943638	1	0.554221450188387	0.996493642039003	-0.473786873130488	-0.369340174089102	0.225741710406478	0.995933760937136	-0.104446699041386
chr1	134593455	134597676	4222	+	exon	Kdm5b	0.0777909401461018	0.954876644578989	0.0851770064531722	1	0.255023542775715	0.996493642039003	-0.817972799941601	0.0826768101926924	0.585097081422189	0.995933760937136	-0.900649610134293
chr1	134617880	134618030	151	+	exon	Kdm5b	0.972824974963337	0.997672647801662	0.865579517270978	1	0.990536100259933	0.996493642039003	0.0441560489215464	0.0826768101926924	0.585097081422189	0.995933760937136	-0.038520761271146
chr1	134622042	134622847	806	+	exon	Kdm5b	0.714965572895696	0.964458648637733	0.967253438650079	1	0.87614283824848	0.996493642039003	0.395967766572334	0.0826768101926924	0.585097081422189	0.995933760937136	0.313290956379642
chr1	134624742	134625191	450	+	exon	Kdm5b	0.43343642784774	0.954876644578989	0.425412540336136	1	0.731185028653155	0.996493642039003	-0.0207761095373676	0.0826768101926924	0.585097081422189	0.995933760937136	-0.10345291973006
chr1	134628719	134631745	3027	+	utr3	Kdm5b	0.682888367838386	0.962781060066041	0.988561261745754	1	0.887370914342606	0.996493642039003	0.161937439694907	0.0826768101926924	0.585097081422189	0.995933760937136	0.0792606295022151
chr1	134634986	134635135	150	+	utr3	Kdm5b	0.193492291446104	0.954876644578989	0.149200069727223	1	0.542314188571919	0.996493642039003	0.00491878380513093	0.0826768101926924	0.585097081422189	0.995933760937136	-0.0777580263875615
chr1	134747600	134748948	1349	+	utr3	Syt2	0.168064898357592	0.954876644578989	0.316864747872275	1	0.248942928706567	0.996493642039003	1.04211637081088	-0.266780221585182	0.453699542591154	0.995933760937136	1.30889659239606
chr1	134752741	134752941	201	+	utr3	Syt2	0.595856597592393	0.957175501746409	0.877811963012109	1	0.983004368346785	0.996493642039003	0.220537452891241	-0.266780221585182	0.453699542591154	0.995933760937136	0.487317674476423
chr1	135143283	135143829	547	+	utr3	Ptpn7	0.334396778560087	0.954876644578989	0.316960584474388	1	0.56737655177209	0.996493642039003	0.107784901409925	0.442274480179473	0.230065768753821	0.995933760937136	-0.334489578769547
chr1	135144325	135144771	447	+	utr3	Ptpn7	0.166581036807945	0.954876644578989	0.138410145489374	1	0.214572208221784	0.996493642039003	0.275627887855111	0.442274480179473	0.230065768753821	0.995933760937136	-0.166646592324362
chr1	135144871	135145019	149	+	utr3	Ptpn7	0.646973508087673	0.960025595165584	0.824337664140959	1	0.865386815770283	0.996493642039003	0.223312362373248	0.442274480179473	0.230065768753821	0.995933760937136	-0.218962117806225
chr1	135325257	135363806	38550	+	exon	Lmod1	0.588751469064016	0.956066336747525	0.336346508493296	1	0.59663085669379	0.996493642039003	0.0172290773682529	-0.0560262926284801	0.90996895800042	0.995933760937136	0.073255369996733
chr1	135363905	135364205	301	+	exon	Lmod1	0.982771334528415	0.998454375715568	0.65319777195811	1	0.870265588144915	0.996493642039003	1.20731338521825	-0.0560262926284801	0.90996895800042	0.995933760937136	1.26333967784673
chr1	135364655	135364955	301	+	exon	Lmod1	0.34841272771433	0.954876644578989	0.450266569756669	1	0.727174843521535	0.996493642039003	1.53473896751455	-0.0560262926284801	0.90996895800042	0.995933760937136	1.59076526014303
chr1	135366216	135366716	501	+	utr3	Lmod1	0.175534883851629	0.954876644578989	0.257821113748785	1	0.627645044216898	0.996493642039003	1.02893530600372	-0.0560262926284801	0.90996895800042	0.995933760937136	1.0849615986322
chr1	135367016	135367166	151	+	utr3	Lmod1	0.483952319173661	0.954876644578989	0.535819060227212	1	0.833685579012478	0.996493642039003	-0.94482942825192	-0.0560262926284801	0.90996895800042	0.995933760937136	-0.88880313562344
chr1	135584773	135585266	494	+	exon	Gm4793	0.217918726981948	0.954876644578989	0.34763213027669	1	0.614626027629058	0.996493642039003	1.52328493895909	-0.209726072551543	0.762514379054457	0.995933760937136	1.73301101151063
chr1	135599701	135599899	199	+	exon	Gm4793	0.844905617878675	0.982100713239885	0.977766265867291	1	0.863215212495119	0.996493642039003	-0.162501501740031	-0.209726072551543	0.762514379054457	0.995933760937136	0.0472245708115115
chr1	135751157	135751303	147	+	utr3	Csrp1	0.803363040485752	0.975345330070286	0.954533274213857	1	0.68323261735574	0.996493642039003	-0.235780953297863	-0.0158992575336292	0.939684174554996	0.995933760937136	-0.219881695764234
chr1	135766703	135767186	484	+	utr3	Phlda3	0.850176047539075	0.982827779317558	0.659940632128568	1	0.78825115511919	0.996493642039003	-0.0124632430175593	0.197866344348932	0.609826408544084	0.995933760937136	-0.210329587366491
chr1	135768552	135768990	439	+	utr3	Phlda3	0.361418000242859	0.954876644578989	0.689019372746868	1	0.700350966561581	0.996493642039003	0.563645349878257	0.197866344348932	0.609826408544084	0.995933760937136	0.365779005529325
chr1	135783069	135783274	206	+	utr5	Tnni1	0.26552707250978	0.954876644578989	0.260418296361426	1	0.580929628286465	0.996493642039003	-0.742161437890871	0.44575906669952	0.289706866457445	0.995933760937136	-1.18792050459039
chr1	135827257	135827707	451	+	exon	Lad1	0.12038405056997	0.954876644578989	0.202886628853771	1	0.421326410093719	0.996493642039003	1.67939977593567	-0.203057657440806	0.825542173988353	0.995933760937136	1.88245743337648
chr1	135840910	135841997	1088	+	exon	Tnnt2	0.689760781514849	0.962781060066041	0.374194216911336	1	0.189697132632925	0.996493642039003	1.74850123303116	2.20511954056731	0.000225381275049804	0.624392816993746	-0.456618307536151
chr1	135845558	135845911	354	+	exon	Tnnt2	0.463343502303751	0.954876644578989	0.200576295911208	1	0.0713384024429349	0.996493642039003	1.27340548486261	2.20511954056731	0.000225381275049804	0.624392816993746	-0.931714055704693
chr1	135847751	135849481	1731	+	exon	Tnnt2	0.954907199080009	0.995537564879788	0.655629317649247	1	0.773254864541822	0.996493642039003	2.12663320165842	2.20511954056731	0.000225381275049804	0.624392816993746	-0.078486338908887
chr1	135850739	135851369	631	+	exon	Tnnt2	0.544893598779576	0.954876644578989	0.278069050856174	1	0.315893199391739	0.996493642039003	2.0404894888496	2.20511954056731	0.000225381275049804	0.624392816993746	-0.164630051717711
chr1	136152368	136154155	1788	+	exon	Kif21b	0.487588428255558	0.954876644578989	0.773097046589323	1	0.988835356330919	0.996493642039003	1.38186087396559	0.25241404345123	0.628654018882724	0.995933760937136	1.12944683051436
chr1	136156156	136157522	1367	+	exon	Kif21b	0.400055518524497	0.954876644578989	0.273834816778345	1	0.375791383816292	0.996493642039003	-0.289217619245322	0.25241404345123	0.628654018882724	0.995933760937136	-0.541631662696552
chr1	136175302	136175402	101	+	utr3	Kif21b	0.167631011630541	0.954876644578989	0.272502612920175	1	0.613510845891902	0.996493642039003	0.533916415648813	0.25241404345123	0.628654018882724	0.995933760937136	0.281502372197583
chr1	136175551	136176350	800	+	utr3	Kif21b	0.755520488644851	0.969924146076643	0.835747318250704	1	0.900751942974661	0.996493642039003	0.183190972240721	0.25241404345123	0.628654018882724	0.995933760937136	-0.0692230712105087
chr1	136176850	136177249	400	+	utr3	Kif21b	0.377909846371293	0.954876644578989	0.61220937550951	1	0.630567079504247	0.996493642039003	0.758881851408181	0.25241404345123	0.628654018882724	0.995933760937136	0.506467807956951
chr1	136259702	136259850	149	+	exon	Gm26781	0.147361557550624	0.954876644578989	0.26028861965367	1	0.212590734383935	0.996493642039003	1.65929943882844	-0.746674343576627	0.294798148844273	0.995933760937136	2.40597378240506
chr1	136416675	136417364	690	+	exon	Ddx59	0.512115099122674	0.954876644578989	0.501759482462102	1	0.441329112903427	0.996493642039003	-0.506387907315284	-0.00475161970002704	0.989971865160775	0.999124446469561	-0.501636287615257
chr1	136439863	136440010	148	+	exon	Ddx59	0.721935595656466	0.965721875632792	0.713734151396933	1	0.384213797381889	0.996493642039003	-1.31350436560204	-0.00475161970002704	0.989971865160775	0.999124446469561	-1.30875274590202
chr1	136625516	136625715	200	+	exon	Zfp281	0.292408465815553	0.954876644578989	0.459758530413332	1	0.531623892572647	0.996493642039003	0.945328886124994	-0.139106073611039	0.482892086488499	0.995933760937136	1.08443495973603
chr1	136625815	136626014	200	+	exon	Zfp281	0.622526430482262	0.95833151591211	0.284653761677061	1	0.205739012045569	0.996493642039003	0.140233509995847	-0.139106073611039	0.482892086488499	0.995933760937136	0.279339583606885
chr1	136626164	136626712	549	+	exon	Zfp281	0.372377792777	0.954876644578989	0.327386840790339	1	0.157671539662332	0.996493642039003	-0.646511059334477	-0.139106073611039	0.482892086488499	0.995933760937136	-0.507404985723438
chr1	136626962	136627959	998	+	exon	Zfp281	0.292918660399329	0.954876644578989	0.269730648453449	1	0.137815045590878	0.996493642039003	-0.713494570102833	-0.139106073611039	0.482892086488499	0.995933760937136	-0.574388496491795
chr1	137898643	137898740	98	+	exon	Gm4258	0.330121715239181	0.954876644578989	0.342990383784358	1	0.641627840609055	0.996493642039003	-0.957183053828053	0.231311393479484	0.57881428206202	0.995933760937136	-1.18849444730754
chr1	137913009	137913108	100	+	exon	Gm37298	0.131702193415793	0.954876644578989	0.10980565675548	1	0.186551033700038	0.996493642039003	-1.27979344366962	-0.0836115142300527	0.818212599527044	0.995933760937136	-1.19618192943957
chr1	139093217	139093366	150	+	exon	Dennd1b	0.932215951993139	0.994078584558898	0.641457500620362	1	0.588025153094953	0.996493642039003	1.68700178486883	-0.476117589018588	0.0996912835257948	0.995933760937136	2.16311937388741
chr1	139167699	139171077	3379	+	utr3	Dennd1b	0.78408809261172	0.974137316634004	0.78031347700767	1	0.878174198178351	0.996493642039003	0.109534408521826	-0.476117589018588	0.0996912835257948	0.995933760937136	0.585651997540413
chr1	139175817	139175967	151	+	utr3	Dennd1b	0.266822221555536	0.954876644578989	0.260195022261969	1	0.337353352127663	0.996493642039003	-1.30033680506097	-0.476117589018588	0.0996912835257948	0.995933760937136	-0.824219216042384
chr1	139423153	139429161	6009	+	exon	Zbtb41	0.499083742608607	0.954876644578989	0.33649641232655	1	0.512721328947648	0.996493642039003	-0.43786664521355	-0.250178903193182	0.381106900595428	0.995933760937136	-0.187687742020368
chr1	139442879	139447656	4778	+	utr3	Zbtb41	0.864967236145475	0.984656167674677	0.827911282311549	1	0.309052097124097	0.996493642039003	-0.799721638480925	-0.250178903193182	0.381106900595428	0.995933760937136	-0.549542735287743
chr1	139451655	139451905	251	+	utr3	Zbtb41	0.480238787610393	0.954876644578989	0.410565028224359	1	0.444081223571123	0.996493642039003	-0.578666817470691	-0.250178903193182	0.381106900595428	0.995933760937136	-0.328487914277509
chr1	139480086	139480186	101	+	exon	Aspm	0.473471985463509	0.954876644578989	0.209622392410294	1	0.704595549467633	0.996493642039003	-0.0366452002607309	0.320165362968936	0.674486655851015	0.995933760937136	-0.356810563229667
chr1	140584073	140584273	201	+	exon	Kcnt2	0.382117669058294	0.954876644578989	0.387952501667832	1	0.662524035941531	0.996493642039003	-0.455445007323849	-0.185935683684436	0.544754695530601	0.995933760937136	-0.269509323639413
chr1	140596028	140609769	13742	+	utr3	Kcnt2	0.166952729590061	0.954876644578989	0.160035668176922	1	0.243044191559412	0.996493642039003	-1.01696951727475	-0.185935683684436	0.544754695530601	0.995933760937136	-0.831033833590312
chr1	143640814	143647474	6661	+	utr3	B3galt2	0.434772755025451	0.954876644578989	0.328313029169485	1	0.0925646310117609	0.996493642039003	-0.937647228775343	-0.319485190855073	0.532180739714944	0.995933760937136	-0.61816203792027
chr1	143746536	143746736	201	+	utr3	Glrx2	0.988906534038199	0.999497221960184	0.741709695654936	1	0.699228954638659	0.996493642039003	-0.426646619707377	0.0231696626604278	0.934733747651322	0.995933760937136	-0.449816282367805
chr1	143777642	143778137	496	+	exon	Gm29170	0.700955477443725	0.962942240375344	0.92026604127337	1	0.685475927138036	0.996493642039003	0.536424993741262	-0.29492069705007	0.431051564003171	0.995933760937136	0.831345690791332
chr1	143806724	143806823	100	+	utr3	Uchl5	0.504903118373108	0.954876644578989	0.50265945817098	1	0.283595986593331	0.996493642039003	-1.09939858877103	-0.307932143000813	0.369791728098958	0.995933760937136	-0.79146644577022
chr1	146495803	146496001	199	+	utr5	Brinp3	0.192686115877598	0.954876644578989	0.199798748873334	1	0.103001241638396	0.996493642039003	-1.03386421060848	-0.112696074686146	0.687862295467918	0.995933760937136	-0.92116813592233
chr1	146514726	146514975	250	+	exon	Brinp3	0.186067165017615	0.954876644578989	0.251411664086993	1	0.349034004220122	0.996493642039003	-0.806883776925182	-0.112696074686146	0.687862295467918	0.995933760937136	-0.694187702239036
chr1	146831716	146902124	70409	+	utr3	Brinp3	0.435130643343841	0.954876644578989	0.732829748468604	1	0.943960752799294	0.996493642039003	0.163382648241666	-0.112696074686146	0.687862295467918	0.995933760937136	0.276078722927811
chr1	150105390	150105539	150	+	exon	Ptgs2	0.337692466849648	0.954876644578989	0.341510190723329	1	0.611802161349036	0.996493642039003	-0.848037580818842	-0.0249789472445976	0.956374670084362	0.995933760937136	-0.823058633574244
chr1	151448307	151448407	101	+	utr3	Trmt1l	0.759143080099359	0.9707767008253	0.626890089668498	1	0.849333687002585	0.996493642039003	-0.269649827711221	-0.141133687708537	0.570398951263929	0.995933760937136	-0.128516140002684
chr1	151457472	151457713	242	+	utr3	Trmt1l	0.926867721210681	0.993410225273291	0.812864310250331	1	0.767950438522032	0.996493642039003	-0.693167887560858	-0.141133687708537	0.570398951263929	0.995933760937136	-0.552034199852321
chr1	151457813	151458111	299	+	utr3	Trmt1l	0.641320817601236	0.959740981944782	0.971554973851346	1	0.988516091699553	0.996493642039003	0.135281734593857	-0.141133687708537	0.570398951263929	0.995933760937136	0.276415422302395
chr1	151717601	151717950	350	+	utr3	Fam129a	0.828507663519602	0.978663218575773	0.57047396675587	1	0.891698608446405	0.996493642039003	0.355537039392291	-0.0168859896169529	0.962932811437668	0.995933760937136	0.372423029009244
chr1	151818363	151819260	898	+	utr3	Edem3	0.488062959055529	0.954876644578989	0.988528168812279	1	0.963026452400075	0.996493642039003	0.153510658422032	-0.280984258777977	0.117734070387464	0.995933760937136	0.43449491720001
chr1	152399930	152400030	101	+	utr5	Colgalt2	0.838127889134842	0.980522480633538	0.656967491848245	1	0.803393886836282	0.996493642039003	0.791413134644956	0.116825981911758	0.782246535424259	0.995933760937136	0.674587152733198
chr1	152506986	152509347	2362	+	utr3	Colgalt2	0.325741132280869	0.954876644578989	0.574385334625295	1	0.491201447437517	0.996493642039003	0.683456479255042	0.116825981911758	0.782246535424259	0.995933760937136	0.566630497343284
chr1	152766641	152766839	199	+	utr5	Arpc5	0.458552390489389	0.954876644578989	0.758024807943769	1	0.660758881879105	0.996493642039003	0.593185839647255	-0.0593090428135418	0.777360592179967	0.995933760937136	0.652494882460797
chr1	152775300	152775449	150	+	utr3	Arpc5	0.0721610601914046	0.954876644578989	0.103906552981316	1	0.296241835477742	0.996493642039003	-1.59019526244916	-0.0593090428135418	0.777360592179967	0.995933760937136	-1.53088621963561
chr1	152807934	152808134	201	+	utr5	Ncf2	0.237396984296396	0.954876644578989	0.329667399978307	1	0.57749003033225	0.996493642039003	1.26220592893603	0.40464268776831	0.233335899088461	0.995933760937136	0.857563241167721
chr1	152812572	152817023	4452	+	exon	Ncf2	NA	NA	0.0639017278359243	1	0.00119256976802446	0.790844123309934	4.10671537413435	0.40464268776831	0.233335899088461	0.995933760937136	3.70207268636604
chr1	153115723	153115873	151	+	utr3	Nmnat2	0.190271860084139	0.954876644578989	0.380965568662991	1	0.783136556507587	0.996493642039003	0.798808299480772	-0.120446723400431	0.53594641506161	0.995933760937136	0.919255022881203
chr1	153425211	153425360	150	+	utr5	Shcbp1l	0.647086121411962	0.960025595165584	0.874943169079659	1	0.915883978242007	0.996493642039003	0.748445582982874	0.0647816186020897	0.859657036145266	0.995933760937136	0.683663964380785
chr1	153691022	153693131	2110	+	utr3	Rgs8	0.689802279352112	0.962781060066041	0.624589699097491	1	0.671510357499641	0.996493642039003	-0.239341757581488	-0.0580816648257039	0.759267951559144	0.995933760937136	-0.181260092755785
chr1	153693880	153694829	950	+	utr3	Rgs8	0.826529537073675	0.978566892537804	0.787010176211827	1	0.764560349064262	0.996493642039003	-0.359284973048237	-0.0580816648257039	0.759267951559144	0.995933760937136	-0.301203308222533
chr1	153695429	153696627	1199	+	utr3	Rgs8	0.212325404184239	0.954876644578989	0.590014034820385	1	0.845011071499419	0.996493642039003	0.338809919137923	-0.0580816648257039	0.759267951559144	0.995933760937136	0.396891583963626
chr1	153696927	153697127	201	+	utr3	Rgs8	0.506882679678117	0.954876644578989	0.7845577361904	1	0.929237610989695	0.996493642039003	0.708944017017141	-0.0580816648257039	0.759267951559144	0.995933760937136	0.767025681842845
chr1	153697227	153697526	300	+	utr3	Rgs8	0.0804737528903089	0.954876644578989	0.174218727308184	1	0.323882337763197	0.996493642039003	1.46362799900338	-0.0580816648257039	0.759267951559144	0.995933760937136	1.52170966382908
chr1	153743677	153744324	648	+	utr3	Rgs16	0.255827104954356	0.954876644578989	0.484856738555246	1	0.51002443582413	0.996493642039003	1.15363203034777	0.201904623051655	0.567775739641377	0.995933760937136	0.951727407296112
chr1	153744921	153745070	150	+	utr3	Rgs16	0.777267978661289	0.973958150208886	0.987885133413187	1	0.974230568349058	0.996493642039003	-0.307150711173928	0.201904623051655	0.567775739641377	0.995933760937136	-0.509055334225583
chr1	153753634	153753734	101	+	utr5	Rnasel	0.353615327394798	0.954876644578989	0.280111464603271	1	0.334617461029706	0.996493642039003	-0.615294686834987	0.358317660812202	0.221440097823295	0.995933760937136	-0.973612347647189
chr1	153753834	153754083	250	+	exon	Rnasel	0.584275113376662	0.954930978165712	0.518938044076786	1	0.753759134615601	0.996493642039003	0.196556408496365	0.358317660812202	0.221440097823295	0.995933760937136	-0.161761252315837
chr1	153754233	153755082	850	+	exon	Rnasel	0.566728432157818	0.954876644578989	0.801814930705015	1	0.968501203351157	0.996493642039003	0.307251186159728	0.358317660812202	0.221440097823295	0.995933760937136	-0.0510664746524742
chr1	153763023	153763223	201	+	utr3	Rnasel	0.348045906298562	0.954876644578989	0.582334860487657	1	0.94949743203868	0.996493642039003	1.12387115452112	0.358317660812202	0.221440097823295	0.995933760937136	0.765553493708922
chr1	153907938	153908236	299	+	utr3	Glul	0.542272455861023	0.954876644578989	0.833452932973316	1	0.977220702382311	0.996493642039003	0.00877135315705803	-0.242114694196815	0.248516237180283	0.995933760937136	0.250886047353873
chr1	154204196	154204893	698	+	exon	Zfp648	0.154313221828228	0.954876644578989	0.109992094513503	1	0.29930529820365	0.996493642039003	1.02452529104015	0.945658017983441	0.179897916136529	0.995933760937136	0.0788672730567106
chr1	154204992	154205191	200	+	exon	Zfp648	0.183594689019508	0.954876644578989	0.265158113397865	1	0.594743768762629	0.996493642039003	1.79789662929584	0.945658017983441	0.179897916136529	0.995933760937136	0.852238611312403
chr1	154205440	154205589	150	+	exon	Zfp648	0.82034494489635	0.977769856012212	0.984732084274771	1	0.840324187863215	0.996493642039003	1.81803858053306	0.945658017983441	0.179897916136529	0.995933760937136	0.872380562549617
chr1	155202050	155202849	800	+	utr3	Stx6	0.23489434122183	0.954876644578989	0.599204867504582	1	0.795716620051131	0.996493642039003	0.573626830414106	0.0424494997014256	0.787773760923209	0.995933760937136	0.531177330712681
chr1	155558368	155558716	349	+	utr5	Acbd6	0.246631778762232	0.954876644578989	0.422195196736049	1	0.610636137159083	0.996493642039003	1.00807279295661	0.013580054906025	0.957629037488647	0.995933760937136	0.994492738050581
chr1	155687012	155687260	249	+	utr3	Acbd6	0.189028627250578	0.954876644578989	0.173580600997977	1	0.729415790986935	0.996493642039003	-0.478788218709943	0.013580054906025	0.957629037488647	0.995933760937136	-0.492368273615968
chr1	156035802	156036001	200	+	utr5	Tor1aip2	0.489354123299393	0.954876644578989	0.725566821238428	1	0.752898987842848	0.996493642039003	1.32244332965682	-0.0926699816983716	0.696237485851996	0.995933760937136	1.41511331135519
chr1	156041107	156051864	10758	+	utr5	Tor1aip2	0.400090314276914	0.954876644578989	0.434907997679391	1	0.255035025323051	0.996493642039003	-0.648626206550851	-0.0926699816983716	0.696237485851996	0.995933760937136	-0.55595622485248
chr1	156061680	156062029	350	+	exon	Tor1aip2	0.976740213125273	0.998361931080305	0.724030369133	1	0.81531509227287	0.996493642039003	0.772941351701335	-0.0926699816983716	0.696237485851996	0.995933760937136	0.865611333399707
chr1	156064925	156065822	898	+	utr3	Tor1aip2	0.929236648257687	0.993901640797829	0.732879652231579	1	0.779244716714876	0.996493642039003	0.394700540929911	-0.0926699816983716	0.696237485851996	0.995933760937136	0.487370522628283
chr1	156558886	156558986	101	+	utr5	Abl2	0.117470634252028	0.954876644578989	0.196938470919869	1	0.178376708743108	0.996493642039003	2.71985369725226	-0.14119633493775	0.405365838905569	0.995933760937136	2.86105003219001
chr1	156641119	156642919	1801	+	utr3	Abl2	0.351455663956922	0.954876644578989	0.627604635319097	1	0.68086747642103	0.996493642039003	0.659003179807943	-0.14119633493775	0.405365838905569	0.995933760937136	0.800199514745693
chr1	156844701	156845150	450	+	exon	Angptl1	0.246701588407059	0.954876644578989	0.238501691371108	1	0.266064965866386	0.996493642039003	-1.34872352141695	0.15211820729634	0.75566893343622	0.995933760937136	-1.50084172871329
chr1	157412449	157412546	98	+	exon	2810025M15Rik	0.621046441383356	0.95833151591211	0.84161752983573	1	0.732105378746949	0.996493642039003	1.03778957468667	-0.437694566881774	0.32104339273192	0.995933760937136	1.47548414156844
chr1	157419944	157420139	196	+	exon	2810025M15Rik	0.622381309058974	0.95833151591211	0.613043243259795	1	0.442551486120792	0.996493642039003	-1.31392964765453	-0.437694566881774	0.32104339273192	0.995933760937136	-0.876235080772755
chr1	157472208	157472307	100	+	exon	Cryzl2	0.214450056357943	0.954876644578989	0.373020917161551	1	0.4437013710862	0.996493642039003	0.34787424576199	0.0191571004481706	0.955298549481732	0.995933760937136	0.32871714531382
chr1	157567532	157567730	199	+	utr3	Sec16b	0.491695975247996	0.954876644578989	0.636505935326304	1	0.856689764962736	0.996493642039003	1.37080619051059	1.55942953709025	0.0157582463906007	0.995933760937136	-0.188623346579659
chr1	158684240	158688885	4646	+	utr3	Astn1	0.385542243826622	0.954876644578989	0.374343349211669	1	0.278605147153941	0.996493642039003	-0.171777465253415	0.246183120840391	0.104897102593169	0.995933760937136	-0.417960586093806
chr1	158689184	158689484	301	+	utr3	Astn1	0.845314573676202	0.982163702952585	0.818492860321547	1	0.569059007995329	0.996493642039003	-0.139516155747271	0.246183120840391	0.104897102593169	0.995933760937136	-0.385699276587662
chr1	158689883	158690083	201	+	utr3	Astn1	0.477430287954757	0.954876644578989	0.485481898622185	1	0.576378619652779	0.996493642039003	-0.360504281068108	0.246183120840391	0.104897102593169	0.995933760937136	-0.606687401908499
chr1	158691282	158691381	100	+	utr3	Astn1	0.964267567536603	0.996275928446794	0.962908766364018	1	0.844156330525978	0.996493642039003	-0.223123687796571	0.246183120840391	0.104897102593169	0.995933760937136	-0.469306808636962
chr1	159344895	159344995	101	+	utr3	Cop1	0.656465235547733	0.961451350200762	0.666128126058031	1	0.384152398252952	0.996493642039003	-1.53637049394876	-0.325349704594734	0.508105583260107	0.995933760937136	-1.21102078935403
chr1	159523819	159523919	101	+	utr5	Tnr	0.416590500518363	0.954876644578989	0.690600562001976	1	0.695625086233283	0.996493642039003	0.140006920085644	-0.0817423508496805	0.616447043291443	0.995933760937136	0.221749270935324
chr1	159614893	159615086	194	+	exon	Gm10530	0.516257445185693	0.954876644578989	0.276013202666121	1	0.489373383750418	0.996493642039003	1.05362218369182	0.971793478914328	0.194894680771871	0.995933760937136	0.0818287047774954
chr1	159850070	159852428	2359	+	exon	Tnr	0.0569515268811771	0.954876644578989	0.176507610518684	1	0.207533568818305	0.996493642039003	0.919538267830358	-0.0817423508496805	0.616447043291443	0.995933760937136	1.00128061868004
chr1	160075111	160075261	151	+	utr5	4930523C07Rik	0.624980851670547	0.95833151591211	0.546140030710861	1	0.532082064182094	0.996493642039003	-0.0361468924011346	0.0313738110491645	0.950005855149421	0.995933760937136	-0.0675207034502991
chr1	160075361	160075861	501	+	utr3	4930523C07Rik	0.589501081461799	0.956614818506289	0.485279361931897	1	0.695129791630291	0.996493642039003	-0.16035150759814	0.0313738110491645	0.950005855149421	0.995933760937136	-0.191725318647304
chr1	160077659	160077859	201	+	utr3	4930523C07Rik	0.763020159317147	0.971230822366923	0.731483786253051	1	0.858041078570074	0.996493642039003	-0.15373877106722	0.0313738110491645	0.950005855149421	0.995933760937136	-0.185112582116385
chr1	160078059	160078159	101	+	utr3	4930523C07Rik	0.640003247705418	0.959740981944782	0.677626995886866	1	0.844763706987349	0.996493642039003	0.0295312845854619	0.0313738110491645	0.950005855149421	0.995933760937136	-0.00184252646370263
chr1	160078259	160078459	201	+	utr3	4930523C07Rik	0.489498932468731	0.954876644578989	0.402212244603725	1	0.658398068248973	0.996493642039003	-0.539386962389062	0.0313738110491645	0.950005855149421	0.995933760937136	-0.570760773438227
chr1	160195264	160195363	100	+	utr5	Mrps14	0.0567623380900477	0.954876644578989	0.0565880330089335	1	0.388658484728307	0.996493642039003	-1.48228509659778	-0.206553580217903	0.475512564702768	0.995933760937136	-1.27573151637988
chr1	160906468	160906567	100	+	utr5	Rc3h1	0.885360493192849	0.987623120058059	0.755863119015979	1	0.953893985548225	0.996493642039003	1.1192474556576	-0.200560706119397	0.420992012185665	0.995933760937136	1.319808161777
chr1	160930080	160930280	201	+	utr5	Rc3h1	0.949839346629021	0.994879681284419	0.881846260244039	1	0.920032316492845	0.996493642039003	-0.552497521811461	-0.200560706119397	0.420992012185665	0.995933760937136	-0.351936815692064
chr1	160965748	160967905	2158	+	utr3	Rc3h1	0.657465839455763	0.961557399829542	0.608025158359417	1	0.695399021089445	0.996493642039003	-0.721081888574843	-0.200560706119397	0.420992012185665	0.995933760937136	-0.520521182455446
chr1	161071113	161071212	100	+	utr5	Cenpl	0.624145198445344	0.95833151591211	0.872076606219256	1	0.925024248520982	0.996493642039003	1.54390290588506	0.528499536152666	0.283173063067474	0.995933760937136	1.01540336973239
chr1	161078344	161078444	101	+	utr3	Cenpl	0.0119192316118233	0.954876644578989	0.00688023840024137	1	0.0542421299237316	0.996493642039003	-1.3162021003733	0.528499536152666	0.283173063067474	0.995933760937136	-1.84470163652596
chr1	161082978	161083278	301	+	utr3	Cenpl	0.329155758671061	0.954876644578989	0.350425413000671	1	0.260570309829396	0.996493642039003	-1.30461838670378	0.528499536152666	0.283173063067474	0.995933760937136	-1.83311792285645
chr1	161086025	161086225	201	+	utr3	Cenpl	0.217313524289612	0.954876644578989	0.2115796739394	1	0.369841149171816	0.996493642039003	-1.47749560708455	0.528499536152666	0.283173063067474	0.995933760937136	-2.00599514323722
chr1	161151014	161155390	4377	+	utr3	Ankrd45	0.980692136457213	0.998399210255756	0.699056941753524	1	0.856813884070561	0.996493642039003	0.174110782446337	-0.0085966133082317	0.979131538673471	0.997886985351616	0.182707395754568
chr1	161167760	161168009	250	+	utr3	Ankrd45	0.489235294054777	0.954876644578989	0.660455049023176	1	0.778589384305061	0.996493642039003	-0.02670748330639	-0.0085966133082317	0.979131538673471	0.997886985351616	-0.0181108699981583
chr1	161970386	161970836	451	+	utr5	Pigc	0.878222921608854	0.986621449427311	0.823265824543359	1	0.651559476930369	0.996493642039003	-0.550020953794794	-0.306861971254455	0.451345087225738	0.995933760937136	-0.243158982540339
chr1	161971286	161971485	200	+	utr3	Pigc	0.354454973735371	0.954876644578989	0.365350985227599	1	0.130575735603405	0.996493642039003	-1.12284610608933	-0.306861971254455	0.451345087225738	0.995933760937136	-0.815984134834872
chr1	162477778	162477975	198	+	exon	Gm10176	0.591366795037436	0.956916255302936	0.969123180112177	1	0.973073015871204	0.996493642039003	0.421537653072161	-0.772493147951869	0.849283340441892	0.995933760937136	1.19403080102403
chr1	162639204	162639303	100	+	utr5	Myoc	0.251951298913972	0.954876644578989	0.116440098818986	1	0.457766281407316	0.996493642039003	0.268103370219621	0.380584814806921	0.159314409497917	0.995933760937136	-0.112481444587299
chr1	162639500	162639649	150	+	exon	Myoc	0.282251907335255	0.954876644578989	0.510946749016333	1	0.392216982998988	0.996493642039003	1.34238137326203	0.380584814806921	0.159314409497917	0.995933760937136	0.961796558455105
chr1	162648657	162649101	445	+	exon	Myoc	0.647900599798822	0.960220902592379	0.551002186222769	1	0.741086801343279	0.996493642039003	0.0583252919548466	0.380584814806921	0.159314409497917	0.995933760937136	-0.322259522852074
chr1	163952031	163953738	1708	+	utr3	Scyl3	0.449517784496991	0.954876644578989	0.458937186121244	1	0.483014988086788	0.996493642039003	-0.0693007703245318	0.169749767400696	0.470176372570962	0.995933760937136	-0.239050537725228
chr1	163996170	163996268	99	+	exon	Mettl18	0.580810710443983	0.954930978165712	0.770493047024633	1	0.783711889222435	0.996493642039003	-0.441427763035133	-0.744304457185883	0.0956391866571054	0.995933760937136	0.30287669415075
chr1	163996560	163996902	343	+	exon	Mettl18	0.377548795829682	0.954876644578989	0.338702910734796	1	0.368234239199817	0.996493642039003	-1.07048386528146	-0.744304457185883	0.0956391866571054	0.995933760937136	-0.326179408095576
chr1	164191977	164192426	450	+	exon	F5	0.972781429065935	0.997672647801662	0.911333360578941	1	0.738674680091515	0.996493642039003	-0.694183295134971	-0.641711499609757	0.28912359793133	0.995933760937136	-0.0524717955252147
chr1	164192924	164193024	101	+	exon	F5	0.173148255515127	0.954876644578989	0.151160520030769	1	0.409722392311419	0.996493642039003	-1.60241114009703	-0.641711499609757	0.28912359793133	0.995933760937136	-0.960699640487276
chr1	164193174	164193323	150	+	exon	F5	0.921039140995623	0.992895027539933	0.954927594414641	1	0.88496375796453	0.996493642039003	-0.798950865362086	-0.641711499609757	0.28912359793133	0.995933760937136	-0.157239365752329
chr1	164263691	164263890	200	+	utr3	Slc19a2	0.919978893021188	0.992754222324063	0.849079665547723	1	0.805412587018864	0.996493642039003	-0.419745684777492	-0.255385951876271	0.374230684215215	0.995933760937136	-0.164359732901221
chr1	164264837	164264937	101	+	utr3	Slc19a2	0.232836589647564	0.954876644578989	0.257957543474059	1	0.611472686787353	0.996493642039003	-0.98946533846602	-0.255385951876271	0.374230684215215	0.995933760937136	-0.734079386589748
chr1	164280038	164280527	490	+	exon	Ccdc181	0.526296312866414	0.954876644578989	0.518571529460957	1	0.199781436754759	0.996493642039003	-1.09096095516597	-0.511539917164225	0.0238382559914457	0.995933760937136	-0.579421038001742
chr1	164282397	164286345	3949	+	exon	Ccdc181	0.391836052742222	0.954876644578989	0.226138619254908	1	0.403518449945627	0.996493642039003	-1.28367712009872	-0.511539917164225	0.0238382559914457	0.995933760937136	-0.772137202934491
chr1	164870757	164871203	447	+	exon	Gm20743	0.690173980247036	0.962781060066041	0.5032193302395	1	0.687667476506476	0.996493642039003	-0.107378568888372	0.272193172833201	0.660356593309221	0.995933760937136	-0.379571741721573
chr1	165310760	165310959	200	+	exon	Gpr161	0.708205231820219	0.962942240375344	0.85702874146371	1	0.765151332747581	0.996493642039003	-0.0328620460169573	-0.196874401470757	0.434752079814148	0.995933760937136	0.1640123554538
chr1	165321524	165322021	498	+	utr3	Gpr161	0.104761925782809	0.954876644578989	0.229266065796202	1	0.354437787453546	0.996493642039003	0.839463060518984	-0.196874401470757	0.434752079814148	0.995933760937136	1.03633746198974
chr1	165461236	165461386	151	+	utr5	Mpc2	0.978755777516967	0.998361931080305	0.642941992235416	1	0.980394805619508	0.996493642039003	0.253430016230018	-0.141742001951728	0.569867523551574	0.995933760937136	0.395172018181746
chr1	165480964	165481064	101	+	utr3	Mpc2	0.00309379832797564	0.954876644578989	0.00430641876742039	1	0.0796044654183041	0.996493642039003	-2.40609486617073	-0.141742001951728	0.569867523551574	0.995933760937136	-2.26435286421901
chr1	165763844	165763943	100	+	exon	Creg1	0.509559495927936	0.954876644578989	0.777803478138528	1	0.489136160835495	0.996493642039003	1.17024203189569	0.0938183326144195	0.730049577467762	0.995933760937136	1.07642369928127
chr1	165774029	165774275	247	+	utr3	Creg1	0.163339288526359	0.954876644578989	0.136273349735539	1	0.481221719920375	0.996493642039003	-0.523484963123678	0.0938183326144195	0.730049577467762	0.995933760937136	-0.617303295738097
chr1	165774423	165774521	99	+	utr3	Creg1	0.214389136702191	0.954876644578989	0.200312168963639	1	0.224795559084411	0.996493642039003	-1.62394015006924	0.0938183326144195	0.730049577467762	0.995933760937136	-1.71775848268366
chr1	165775111	165775210	100	+	utr3	Creg1	0.16803620130427	0.954876644578989	0.175347781056016	1	0.190050313527282	0.996493642039003	-1.97061017392437	0.0938183326144195	0.730049577467762	0.995933760937136	-2.06442850653879
chr1	166310859	166311704	846	+	utr3	Ildr2	0.723334814388459	0.96592870019221	0.629244456347566	1	0.741040088831894	0.996493642039003	-0.139329662080739	-0.0270082956715041	0.878058408143858	0.995933760937136	-0.112321366409235
chr1	166311853	166312599	747	+	utr3	Ildr2	0.836361882274892	0.980344822036717	0.742097980856877	1	0.528189377834414	0.996493642039003	-0.244273974821044	-0.0270082956715041	0.878058408143858	0.995933760937136	-0.21726567914954
chr1	166379345	166379444	100	+	utr5	Tada1	0.514249599276202	0.954876644578989	0.384043916999198	1	0.565909806181458	0.996493642039003	-0.349933093580437	0.081044070397734	0.748103423113075	0.995933760937136	-0.430977163978171
chr1	167001716	167079669	77954	+	utr3	Fam78b	0.272234379865786	0.954876644578989	0.782347631663135	1	0.971828810727543	0.996493642039003	0.493110153052558	-0.00275698488128367	0.991749976741701	0.99918591387633	0.495867137933841
chr1	167088016	167088563	548	+	utr3	Fam78b	0.557170556592009	0.954876644578989	0.775789036909563	1	0.783460918244348	0.996493642039003	0.429644197758681	-0.00275698488128367	0.991749976741701	0.99918591387633	0.432401182639965
chr1	167090754	167090904	151	+	utr3	Fam78b	0.984258559644457	0.99856257775913	0.904656121248372	1	0.967981578372925	0.996493642039003	-0.417917869964268	-0.00275698488128367	0.991749976741701	0.99918591387633	-0.415160885082984
chr1	167308428	167308626	199	+	utr5	Tmco1	0.117042546810432	0.954876644578989	0.185056879637531	1	0.512260660928868	0.996493642039003	1.3334545957044	-0.496128461452041	0.307892179751971	0.995933760937136	1.82958305715644
chr1	167308775	167319265	10491	+	utr5	Tmco1	0.459985499105724	0.954876644578989	0.416365948851637	1	0.35621896828668	0.996493642039003	-1.05803520186502	-0.496128461452041	0.307892179751971	0.995933760937136	-0.561906740412974
chr1	167598434	167598733	300	+	utr5	Rxrg	0.631128209734383	0.958692656666726	0.923569786746481	1	0.859198416396799	0.996493642039003	0.449876924581564	-0.0185971287048974	0.916459824568083	0.995933760937136	0.468474053286461
chr1	169655551	169676856	21306	+	utr5	Rgs5	0.306971175542689	0.954876644578989	0.351224753090803	1	0.427791153474618	0.996493642039003	-1.16579922911604	-0.349346500440708	0.28071698951047	0.995933760937136	-0.816452728675335
chr1	169933762	169934455	694	+	utr3	Ccdc190	0.191526603301049	0.954876644578989	0.218586257525763	1	0.16664982934577	0.996493642039003	-0.517777271588612	0.357421868571339	0.320106897576462	0.995933760937136	-0.87519914015995
chr1	169972002	169972347	346	+	exon	3110045C21Rik	0.207313563982165	0.954876644578989	0.158256815307433	1	0.251721835682475	0.996493642039003	-0.728712549491842	0.139625802261405	0.910058032786607	0.995933760937136	-0.868338351753247
chr1	170668909	170669258	350	+	exon	Olfml2b	0.681943720743854	0.962781060066041	0.548330989886599	1	0.966600999447126	0.996493642039003	-0.00319949294065157	0.231831691795593	0.547015542163537	0.995933760937136	-0.235031184736245
chr1	170681891	170682340	450	+	utr3	Olfml2b	0.717099631924538	0.964462607513675	0.614408563038371	1	0.810923527459865	0.996493642039003	-0.0755830540241111	0.231831691795593	0.547015542163537	0.995933760937136	-0.307414745819704
chr1	170885257	170885353	97	+	exon	Gm26620	0.394473173603438	0.954876644578989	0.612427789760569	1	0.553377613006086	0.996493642039003	0.571989578845433	-0.803826275196084	0.760516311645917	0.995933760937136	1.37581585404152
chr1	171126622	171126869	248	+	utr3	Cfap126	0.182033816100384	0.954876644578989	0.176837042795956	1	0.31306720434106	0.996493642039003	-0.940798294078174	0.224277356725988	0.66703508990652	0.995933760937136	-1.16507565080416
chr1	171217924	171218222	299	+	exon	Nr1i3	0.483809596960962	0.954876644578989	0.255131265562343	1	0.371687966661514	0.996493642039003	-0.412969843247697	1.55585236754059	0.284978490915016	0.995933760937136	-1.96882221078829
chr1	171218718	171218966	249	+	utr3	Nr1i3	0.413186649209236	0.954876644578989	0.725351930069416	1	0.902285163434658	0.996493642039003	0.480176691469206	1.55585236754059	0.284978490915016	0.995933760937136	-1.07567567607139
chr1	171219164	171219610	447	+	utr3	Nr1i3	0.926347282297828	0.993410225273291	0.734458570777842	1	0.592493384265721	0.996493642039003	-0.1134290064888	1.55585236754059	0.284978490915016	0.995933760937136	-1.66928137402939
chr1	171250421	171250669	249	+	utr5	Adamts4	0.251441312615078	0.954876644578989	0.438536522641006	1	0.419641150503367	0.996493642039003	1.36387554507209	-0.328563672309917	0.321624991171272	0.995933760937136	1.692439217382
chr1	171251115	171251214	100	+	exon	Adamts4	0.0278455395504255	0.954876644578989	0.0707361332022368	1	0.274696411536706	0.996493642039003	0.802895422716505	-0.328563672309917	0.321624991171272	0.995933760937136	1.13145909502642
chr1	171258902	171259348	447	+	utr3	Adamts4	0.161542520785217	0.954876644578989	0.407206607877796	1	0.752627954786534	0.996493642039003	0.559960639726578	-0.328563672309917	0.321624991171272	0.995933760937136	0.888524312036494
chr1	171260439	171260587	149	+	utr3	Adamts4	0.948162987396956	0.994879681284419	0.873387908412841	1	0.605508658709299	0.996493642039003	-0.860525302595625	-0.328563672309917	0.321624991171272	0.995933760937136	-0.531961630285708
chr1	171270378	171270527	150	+	utr5	B4galt3	0.191631438723064	0.954876644578989	0.309239676051143	1	0.622292259607265	0.996493642039003	1.13701601709141	0.24753443557441	0.320743585621415	0.995933760937136	0.889481581517001
chr1	171276250	171276697	448	+	utr3	B4galt3	0.552337115703955	0.954876644578989	0.803315745193462	1	0.859041326700654	0.996493642039003	0.268366401701557	0.24753443557441	0.320743585621415	0.995933760937136	0.0208319661271462
chr1	171329634	171330379	746	+	utr5	Dedd	0.903862468960374	0.989689921876271	0.517275350459519	1	0.789166230100922	0.996493642039003	-0.212575489679624	-0.0294447538469012	0.930480716446188	0.995933760937136	-0.183130735832723
chr1	171338423	171338572	150	+	exon	Dedd	0.676238963269936	0.962415702622658	0.689762118601949	1	0.53914436830166	0.996493642039003	-0.60410289142562	-0.0294447538469012	0.930480716446188	0.995933760937136	-0.574658137578719
chr1	171340304	171341636	1333	+	utr3	Dedd	0.721434423222795	0.965637047681264	0.511580914840901	1	0.417156634538497	0.996493642039003	-0.19931107476017	-0.0294447538469012	0.930480716446188	0.995933760937136	-0.169866320913269
chr1	171341735	171341934	200	+	utr3	Dedd	0.451509430491262	0.954876644578989	0.652538880729909	1	0.78087279060159	0.996493642039003	-0.238858925588286	-0.0294447538469012	0.930480716446188	0.995933760937136	-0.209414171741385
chr1	171342132	171342331	200	+	utr3	Dedd	0.200374041091871	0.954876644578989	0.235359922659198	1	0.223451425745772	0.996493642039003	-1.13644819368929	-0.0294447538469012	0.930480716446188	0.995933760937136	-1.10700343984239
chr1	171345720	171356422	10703	+	exon	Gm37154	0.091914587693228	0.954876644578989	0.050172276660184	1	0.220522602357781	0.996493642039003	-1.07742294614868	0.474059052052179	0.625311645171733	0.995933760937136	-1.55148199820085
chr1	171356521	171358063	1543	+	utr3	Pfdn2	0.0575773814442492	0.954876644578989	0.0271417799956116	1	0.292049799629012	0.996493642039003	-1.22874238558947	-0.123595245287654	0.692901892750323	0.995933760937136	-1.10514714030182
chr1	171386205	171386900	696	+	utr3	Nectin4	0.595193951480002	0.957175501746409	0.437207693292504	1	0.496770367418881	0.996493642039003	-0.261993823398526	0.0315101420192173	0.936757982215135	0.995933760937136	-0.293503965417744
chr1	171407401	171407501	101	+	exon	Arhgap30	0.68016389084547	0.962781060066041	0.543005163244157	1	0.806379969389062	0.996493642039003	1.10502994254986	0.306359010441173	0.462512586148762	0.995933760937136	0.79867093210869
chr1	171407901	171408750	850	+	exon	Arhgap30	0.818167389947808	0.9774254432378	0.793539729861324	1	0.866092662717587	0.996493642039003	0.901678349567869	0.306359010441173	0.462512586148762	0.995933760937136	0.595319339126696
chr1	171411362	171411701	340	+	utr5	Usf1	0.0792720585740843	0.954876644578989	0.056885145864347	1	0.419295434470425	0.996493642039003	-0.480939490805211	0.111994281619567	0.604242226666251	0.995933760937136	-0.592933772424777
chr1	171414457	171415530	1074	+	utr5	Usf1	0.0423440144818069	0.954876644578989	0.0788886157528033	1	0.384856537839577	0.996493642039003	-0.802256228119671	0.111994281619567	0.604242226666251	0.995933760937136	-0.914250509739238
chr1	171418059	171418650	592	+	utr3	Usf1	0.327031303064978	0.954876644578989	0.632726457862367	1	0.564570500778896	0.996493642039003	0.682107346475467	0.111994281619567	0.604242226666251	0.995933760937136	0.5701130648559
chr1	171463568	171463765	198	+	utr3	F11r	0.784167507164083	0.974137316634004	0.889150332533642	1	0.967385465100327	0.996493642039003	-0.033000666276499	0.136567376952744	0.638552159424034	0.995933760937136	-0.169568043229243
chr1	171503820	171504359	540	+	utr3	Alyref2	0.738263019397468	0.967410091338886	0.434895802462264	1	0.520754482137422	0.996493642039003	0.0183706870488131	0.619769901979163	0.25786773425549	0.995933760937136	-0.60139921493035
chr1	171851960	171852109	150	+	exon	Cd84	0.754418367760181	0.969593641208182	0.779431835495936	1	0.885613515216287	0.996493642039003	-0.909955604618528	-0.15968141266861	0.724140599543638	0.995933760937136	-0.750274191949919
chr1	171889026	171889275	250	+	utr3	Cd84	0.810996168552271	0.976158324941283	0.833145272957727	1	0.723530121180737	0.996493642039003	-0.893270913853337	-0.15968141266861	0.724140599543638	0.995933760937136	-0.733589501184727
chr1	172082579	172082728	150	+	utr5	Copa	0.974633147295378	0.997912208150064	0.746888926344408	1	0.932332464300681	0.996493642039003	-0.23667905223213	0.0520813587773044	0.834628104235464	0.995933760937136	-0.288760411009435
chr1	172117001	172117271	271	+	exon	Copa	0.819936257342947	0.977719992570034	0.51080325030416	1	0.669447512700191	0.996493642039003	-0.063583332020908	0.0520813587773044	0.834628104235464	0.995933760937136	-0.115664690798212
chr1	172121931	172122081	151	+	utr3	Copa	0.494210588732681	0.954876644578989	0.566290835211314	1	0.931838733749062	0.996493642039003	-0.0559350756314456	0.0520813587773044	0.834628104235464	0.995933760937136	-0.10801643440875
chr1	172126805	172128735	1931	+	exon	Pex19	0.431142343767064	0.954876644578989	0.29961350809381	1	0.478267623480837	0.996493642039003	-0.662895403405127	-0.14361683369324	0.378327653717533	0.995933760937136	-0.519278569711887
chr1	172134314	172134512	199	+	utr3	Pex19	0.774214774786362	0.973140952356361	0.69703848480727	1	0.642096151527639	0.996493642039003	-0.401516307698969	-0.14361683369324	0.378327653717533	0.995933760937136	-0.257899474005729
chr1	172135849	172136097	249	+	utr3	Pex19	0.237783261747628	0.954876644578989	0.30214288622669	1	0.516429918315206	0.996493642039003	-0.749343249877033	-0.14361683369324	0.378327653717533	0.995933760937136	-0.605726416183793
chr1	172148134	172148284	151	+	utr5	Dcaf8	0.321055340430728	0.954876644578989	0.328194899237001	1	0.580227539316856	0.996493642039003	-0.813350347423231	-0.104551822460298	0.49320708637203	0.995933760937136	-0.708798524962934
chr1	172165860	172172969	7110	+	utr5	Dcaf8	0.880892604866282	0.987366433541421	0.47926472527704	1	0.61904600257697	0.996493642039003	-0.188538792443176	-0.104551822460298	0.49320708637203	0.995933760937136	-0.0839869699828782
chr1	172194663	172195013	351	+	utr3	Dcaf8	0.221813298295109	0.954876644578989	0.0975879158051034	1	0.233748506022879	0.996493642039003	-0.481825769837985	-0.104551822460298	0.49320708637203	0.995933760937136	-0.377273947377687
chr1	172195212	172195312	101	+	utr3	Dcaf8	0.120803943229765	0.954876644578989	0.147841679377804	1	0.538330986044046	0.996493642039003	-0.938717273301499	-0.104551822460298	0.49320708637203	0.995933760937136	-0.834165450841201
chr1	172316394	172318334	1941	+	exon	Igsf8	0.139014159445728	0.954876644578989	0.302661251818922	1	0.477352729675465	0.996493642039003	1.11819177919935	0.0899400142531033	0.775782500953385	0.995933760937136	1.02825176494625
chr1	172322994	172323137	144	+	exon	Gm36937	0.460229864196204	0.954876644578989	0.744351333896922	1	0.775140532873062	0.996493642039003	1.01405263092765	0.481019430574825	0.499078884536316	0.995933760937136	0.533033200352823
chr1	172369026	172369274	249	+	exon	Kcnj10	0.169189415507458	0.954876644578989	0.3084631754372	1	0.519174002228613	0.996493642039003	1.40962177099473	-0.113114677230871	0.563013059962757	0.995933760937136	1.5227364482256
chr1	172369572	172369820	249	+	exon	Kcnj10	0.279130294706037	0.954876644578989	0.427551061430427	1	0.632129066041417	0.996493642039003	1.0714467946386	-0.113114677230871	0.563013059962757	0.995933760937136	1.18456147186947
chr1	172370316	172370762	447	+	utr3	Kcnj10	0.283642795704562	0.954876644578989	0.442553107630975	1	0.521995649015834	0.996493642039003	0.722338018134854	-0.113114677230871	0.563013059962757	0.995933760937136	0.835452695365725
chr1	172371704	172372002	299	+	utr3	Kcnj10	0.840588894766645	0.980921084003183	0.986088902328277	1	0.989569804083213	0.996493642039003	0.220111984707263	-0.113114677230871	0.563013059962757	0.995933760937136	0.333226661938134
chr1	172376596	172377142	547	+	utr5	Pigm	0.169038901154936	0.954876644578989	0.341345769787645	1	0.631127803294252	0.996493642039003	0.804248156366447	-0.322429980505691	0.393210706456828	0.995933760937136	1.12667813687214
chr1	172377490	172378335	846	+	utr3	Pigm	0.442573016920602	0.954876644578989	0.450535557604103	1	0.208438208929782	0.996493642039003	-1.02070676526442	-0.322429980505691	0.393210706456828	0.995933760937136	-0.698276784758733
chr1	172478138	172478332	195	+	utr3	Slamf9	0.398170494749703	0.954876644578989	0.578348660358842	1	0.646508658338616	0.996493642039003	2.17953375951094	1.06094869853143	0.163167762187104	0.995933760937136	1.11858506097951
chr1	172484319	172484419	101	+	utr5	Igsf9	0.638570773846797	0.959671082310802	0.752991478124618	1	0.850363248823364	0.996493642039003	-0.375694134829633	0.185746208037711	0.578653635073159	0.995933760937136	-0.561440342867344
chr1	172497271	172497569	299	+	utr3	Igsf9	0.932135345183903	0.994078584558898	0.877946045991407	1	0.924792711015367	0.996493642039003	0.221469218122392	0.185746208037711	0.578653635073159	0.995933760937136	0.0357230100846802
chr1	172498530	172498679	150	+	utr3	Igsf9	0.268245999940809	0.954876644578989	0.255436970751814	1	0.458768649894394	0.996493642039003	-0.020118052387624	0.185746208037711	0.578653635073159	0.995933760937136	-0.205864260425335
chr1	172523336	172524131	796	+	exon	Cfap45	0.709780330340413	0.963223954865399	0.980207135568529	1	0.958669308622122	0.996493642039003	0.917609625608702	-0.0390644395879944	0.916511443079059	0.995933760937136	0.956674065196696
chr1	172532640	172533954	1315	+	exon	Cfap45	0.643583623189244	0.959740981944782	0.469447167787754	1	0.782738015273295	0.996493642039003	-0.163240025656976	-0.0390644395879944	0.916511443079059	0.995933760937136	-0.124175586068982
chr1	172534053	172535338	1286	+	exon	Cfap45	0.508238018628637	0.954876644578989	0.450111824134084	1	0.915168465684731	0.996493642039003	-1.58011572725205	-0.0390644395879944	0.916511443079059	0.995933760937136	-1.54105128766406
chr1	172538509	172545114	6606	+	utr5	Cfap45	0.630942935423726	0.958654210527999	0.967001816973859	1	0.908957530083062	0.996493642039003	0.502949080147692	-0.0390644395879944	0.916511443079059	0.995933760937136	0.542013519735687
chr1	173459747	173462199	2453	+	exon	Aim2	0.347001149901634	0.954876644578989	0.335481004291045	1	0.556594672986983	0.996493642039003	-1.27805474351826	-0.35357686533002	0.52558663644081	0.995933760937136	-0.924477878188238
chr1	173465005	173465103	99	+	utr3	Aim2	1	1	0.959999318573421	1	0.79392122292334	0.996493642039003	-1.0678746924649	-0.35357686533002	0.52558663644081	0.995933760937136	-0.714297827134877
chr1	173465301	173465547	247	+	utr3	Aim2	0.472135854943579	0.954876644578989	0.454295899805836	1	0.405435187715186	0.996493642039003	-0.718997710369954	-0.35357686533002	0.52558663644081	0.995933760937136	-0.365420845039934
chr1	174501875	174537069	35195	+	utr5	Fmn2	0.0582068880964038	0.954876644578989	0.10611416711084	1	0.222380155151534	0.996493642039003	1.50649460627346	-0.0223225481597248	0.926243578970581	0.995933760937136	1.52881715443319
chr1	174608422	174609168	747	+	exon	Fmn2	0.849840233856482	0.982816179438911	0.964678209095851	1	0.996575381301826	0.997330275071517	-0.166428536985933	-0.0223225481597248	0.926243578970581	0.995933760937136	-0.144105988826208
chr1	175900953	175901102	150	+	exon	Exo1	0.514331465136238	0.954876644578989	0.687475517468992	1	0.759290939409746	0.996493642039003	1.65472618953808	-0.763353939026685	0.421986699700825	0.995933760937136	2.41808012856477
chr1	176277102	176277596	495	+	exon	Gm38101	0.979025219378478	0.998361931080305	0.955885656445243	1	0.763791538194649	0.996493642039003	-0.614596732541491	0.0581042972846408	0.933231968642491	0.995933760937136	-0.672701029826132
chr1	176853858	176861927	8070	+	exon	Sdccag8	0.890788469555279	0.987937066286864	0.672020359705607	1	0.726644246230454	0.996493642039003	0.297706800268191	-0.0314703596966809	0.88323211406241	0.995933760937136	0.329177159964872
chr1	176868293	176872081	3789	+	utr3	Sdccag8	0.616891841938401	0.95833151591211	0.968164911468226	1	0.90503973866024	0.996493642039003	0.377126689334221	-0.0314703596966809	0.88323211406241	0.995933760937136	0.408597049030902
chr1	176874682	176946229	71548	+	utr3	Sdccag8	0.457179230947389	0.954876644578989	0.856227188759854	1	0.982551798267622	0.996493642039003	0.717372847174549	-0.0314703596966809	0.88323211406241	0.995933760937136	0.74884320687123
chr1	176948374	176955925	7552	+	utr3	Sdccag8	0.0546559033031134	0.954876644578989	0.0696138215736147	1	0.15351751209681	0.996493642039003	-1.16549880066721	-0.0314703596966809	0.88323211406241	0.995933760937136	-1.13402844097053
chr1	177020238	177020387	150	+	utr3	Sdccag8	0.908500524135593	0.99060041550965	0.994470583616687	1	0.874595509503203	0.996493642039003	-0.236293566525705	-0.0314703596966809	0.88323211406241	0.995933760937136	-0.204823206829024
chr1	177447122	177448619	1498	+	utr3	Zbtb18	0.791384055328461	0.974704874889138	0.883716840213769	1	0.69600875108222	0.996493642039003	0.168612876237105	-0.0666028696654911	0.853686240097768	0.995933760937136	0.235215745902596
chr1	177449167	177449317	151	+	utr3	Zbtb18	0.536107349076189	0.954876644578989	0.494049529506195	1	0.371934876075906	0.996493642039003	-0.529942172934769	-0.0666028696654911	0.853686240097768	0.995933760937136	-0.463339303269278
chr1	177449916	177450065	150	+	utr3	Zbtb18	0.490665794227066	0.954876644578989	0.50362321409665	1	0.625822000494674	0.996493642039003	-0.53045782587682	-0.0666028696654911	0.853686240097768	0.995933760937136	-0.463854956211329
chr1	178098412	178104101	5690	+	exon	Catspere2	0.18759999880398	0.954876644578989	0.193034081149795	1	0.095622493899529	0.996493642039003	-0.983962923873253	0.331745930619049	0.546502569721953	0.995933760937136	-1.3157088544923
chr1	178143349	178143933	585	+	exon	Gm8010	0.317915109280201	0.954876644578989	0.326907855968301	1	0.361245802973788	0.996493642039003	0.0276850402153851	1.00563168229519	0.0962400796799882	0.995933760937136	-0.977946642079805
chr1	178144030	178144272	243	+	exon	Gm8010	0.544213350313876	0.954876644578989	0.341350532416748	1	0.6417379379392	0.996493642039003	0.670154719329982	1.00563168229519	0.0962400796799882	0.995933760937136	-0.335476962965208
chr1	178249290	178249738	449	+	utr3	Desi2	0.809450113732026	0.976087113670164	0.496359064778739	1	0.759817100049782	0.996493642039003	0.0641481554907596	-0.252544190878983	0.383144244792895	0.995933760937136	0.316692346369742
chr1	178252425	178252524	100	+	utr3	Desi2	0.780449245808097	0.974137316634004	0.740202614508224	1	0.640114770229009	0.996493642039003	-1.55370279812991	-0.252544190878983	0.383144244792895	0.995933760937136	-1.30115860725093
chr1	178340634	178341273	640	+	exon	Gm38300	0.801583909096588	0.975248799697716	0.647754385766814	1	0.764494702752382	0.996493642039003	-0.260868706556554	0.0405355363690765	0.945265946978199	0.995933760937136	-0.30140424292563
chr1	178483228	178483426	199	+	utr3	Efcab2	0.0494789332080299	0.954876644578989	0.0301601256263488	1	0.252511875791127	0.996493642039003	-1.4330821647324	-0.571916244135512	0.0715856858899633	0.995933760937136	-0.861165920596885
chr1	178483970	178484118	149	+	utr3	Efcab2	0.156479706373855	0.954876644578989	0.107490759491967	1	0.245991586502735	0.996493642039003	-1.69385945485429	-0.571916244135512	0.0715856858899633	0.995933760937136	-1.12194321071878
chr1	178529175	178529625	451	+	utr5	Kif26b	0.810664324150619	0.976087113670164	0.668985477107174	1	0.725310623731044	0.996493642039003	-0.110700701492159	0.130233743815012	0.713855098646591	0.995933760937136	-0.240934445307171
chr1	178798502	178798602	101	+	utr5	Kif26b	0.199136333908821	0.954876644578989	0.23392434458643	1	0.38467051342907	0.996493642039003	0.557320268822841	0.130233743815012	0.713855098646591	0.995933760937136	0.427086525007829
chr1	178914905	178915355	451	+	exon	Kif26b	0.150818024812049	0.954876644578989	0.283255383525037	1	0.5818199323695	0.996493642039003	1.92048969406416	0.130233743815012	0.713855098646591	0.995933760937136	1.79025595024915
chr1	178915454	178916054	601	+	exon	Kif26b	0.8168504718315	0.977300789972707	0.908228984570392	1	0.936339312013594	0.996493642039003	0.95862016175063	0.130233743815012	0.713855098646591	0.995933760937136	0.828386417935618
chr1	178916604	178917254	651	+	exon	Kif26b	0.536866729692626	0.954876644578989	0.764482116516834	1	0.863406033333978	0.996493642039003	1.53087487813786	0.130233743815012	0.713855098646591	0.995933760937136	1.40064113432285
chr1	178917654	178917854	201	+	exon	Kif26b	0.340640518405268	0.954876644578989	0.517697153648116	1	0.43376905239726	0.996493642039003	2.29217904291398	0.130233743815012	0.713855098646591	0.995933760937136	2.16194529909897
chr1	178918004	178918154	151	+	exon	Kif26b	0.0906540637638659	0.954876644578989	0.131218131130076	1	0.365167663775052	0.996493642039003	2.09331308639256	0.130233743815012	0.713855098646591	0.995933760937136	1.96307934257755
chr1	178932102	178932702	601	+	utr3	Kif26b	0.465499973653216	0.954876644578989	0.748131273788206	1	0.587558681302087	0.996493642039003	1.07617230291835	0.130233743815012	0.713855098646591	0.995933760937136	0.94593855910334
chr1	178938350	178938650	301	+	utr3	Kif26b	0.470359789219167	0.954876644578989	0.463383694715406	1	0.532423889740546	0.996493642039003	-0.61154243126349	0.130233743815012	0.713855098646591	0.995933760937136	-0.741776175078502
chr1	179579439	179579738	300	+	exon	Cnst	0.964397883828697	0.996275928446794	0.870104455134023	1	0.707337660502681	0.996493642039003	-0.455753464421703	-0.226421521597522	0.14904061638383	0.995933760937136	-0.229331942824181
chr1	179606497	179610595	4099	+	exon	Cnst	0.0854943792114353	0.954876644578989	0.274295642423041	1	0.316670741026117	0.996493642039003	0.751051912876956	-0.226421521597522	0.14904061638383	0.995933760937136	0.977473434474478
chr1	179622894	179625487	2594	+	utr3	Cnst	0.929326950249738	0.993901640797829	0.812354492119712	1	0.721420185883304	0.996493642039003	-0.253354142792139	-0.226421521597522	0.14904061638383	0.995933760937136	-0.0269326211946168
chr1	179625637	179625985	349	+	utr3	Cnst	0.787079863796498	0.974137316634004	0.855808097190302	1	0.989077985787214	0.996493642039003	-0.00258441415149062	-0.226421521597522	0.14904061638383	0.995933760937136	0.223837107446031
chr1	179627130	179627279	150	+	utr3	Cnst	0.624294065979521	0.95833151591211	0.881367492456583	1	0.990048121008798	0.996493642039003	0.0641840721488556	-0.226421521597522	0.14904061638383	0.995933760937136	0.290605593746378
chr1	179803472	179803617	146	+	exon	Gm10518	0.512349106319259	0.954876644578989	0.80190567523037	1	0.655164150540575	0.996493642039003	0.789852697082102	-0.464343174609108	0.845008434202649	0.995933760937136	1.25419587169121
chr1	179960522	179960722	201	+	utr5	Cdc42bpa	0.170308765567919	0.954876644578989	0.327991088012673	1	0.367177360742812	0.996493642039003	0.936521436133598	-0.32305466086109	0.191952657257405	0.995933760937136	1.25957609699469
chr1	179960921	179961121	201	+	utr5	Cdc42bpa	0.488143878323669	0.954876644578989	0.482818173197421	1	0.326882596269957	0.996493642039003	-1.43971483812781	-0.32305466086109	0.191952657257405	0.995933760937136	-1.11666017726672
chr1	180094018	180094462	445	+	utr3	Cdc42bpa	0.0308020834696665	0.954876644578989	0.029950217643483	1	0.243345777124832	0.996493642039003	-1.32481418755572	-0.32305466086109	0.191952657257405	0.995933760937136	-1.00175952669463
chr1	180101089	180106113	5025	+	utr3	Cdc42bpa	0.153820911264369	0.954876644578989	0.155849806200529	1	0.178536827914194	0.996493642039003	-1.76698925405086	-0.32305466086109	0.191952657257405	0.995933760937136	-1.44393459318977
chr1	180144496	180144996	501	+	exon	Cdc42bpa	0.782079550363184	0.974137316634004	0.707923477444088	1	0.746779129161505	0.996493642039003	-0.370946396305218	-0.32305466086109	0.191952657257405	0.995933760937136	-0.0478917354441276
chr1	180161671	180162407	737	+	utr3	Cdc42bpa	0.128159474630349	0.954876644578989	0.262070608845752	1	0.282662694537141	0.996493642039003	1.02185640079508	-0.32305466086109	0.191952657257405	0.995933760937136	1.34491106165617
chr1	180163106	180163306	201	+	utr3	Cdc42bpa	0.52358252285628	0.954876644578989	0.709457619910443	1	0.984118689631904	0.996493642039003	-0.0210949392516335	-0.32305466086109	0.191952657257405	0.995933760937136	0.301959721609457
chr1	180163706	180163805	100	+	utr3	Cdc42bpa	0.706422300619921	0.962942240375344	0.562511436225911	1	0.517238593922321	0.996493642039003	-0.495414195859211	-0.32305466086109	0.191952657257405	0.995933760937136	-0.17235953499812
chr1	180330535	180332514	1980	+	utr5	Itpkb	0.214961666207941	0.954876644578989	0.393257489820935	1	0.76132376671185	0.996493642039003	1.39462632219771	0.312553437813497	0.455355013822329	0.995933760937136	1.08207288438422
chr1	180332614	180332764	151	+	exon	Itpkb	0.190192950595319	0.954876644578989	0.314920279733704	1	0.545027689985452	0.996493642039003	2.39571641734416	0.312553437813497	0.455355013822329	0.995933760937136	2.08316297953066
chr1	180332863	180334208	1346	+	exon	Itpkb	0.214257499334001	0.954876644578989	0.366548748002576	1	0.578819608833269	0.996493642039003	1.87590406025928	0.312553437813497	0.455355013822329	0.995933760937136	1.56335062244578
chr1	180421286	180422112	827	+	utr3	Itpkb	0.624456616817403	0.95833151591211	0.990517619839714	1	0.739926445638045	0.996493642039003	0.652045687610122	0.312553437813497	0.455355013822329	0.995933760937136	0.339492249796624
chr1	180422361	180422660	300	+	utr3	Itpkb	0.676246652931194	0.962415702622658	0.663391968030365	1	0.645717680191041	0.996493642039003	0.267046484666028	0.312553437813497	0.455355013822329	0.995933760937136	-0.0455069531474694
chr1	180422809	180423258	450	+	utr3	Itpkb	0.618082049200901	0.95833151591211	0.626038651003653	1	0.715289136866021	0.996493642039003	-0.0849095115978385	0.312553437813497	0.455355013822329	0.995933760937136	-0.397462949411336
chr1	180424653	180424752	100	+	utr3	Itpkb	0.950827602258817	0.994879681284419	0.957151901518293	1	0.821838460003449	0.996493642039003	-0.253134706923935	0.312553437813497	0.455355013822329	0.995933760937136	-0.565688144737432
chr1	180568974	180569124	151	+	utr5	Parp1	0.844168886881851	0.981907255860639	0.668355228761035	1	0.806761404367702	0.996493642039003	-0.144835141012274	0.269425200413444	0.369305969104812	0.995933760937136	-0.414260341425717
chr1	180579343	180582778	3436	+	exon	Parp1	0.442853625482332	0.954876644578989	0.262623680511357	1	0.405503885792133	0.996493642039003	-0.517872537091272	0.269425200413444	0.369305969104812	0.995933760937136	-0.787297737504716
chr1	180641300	180648303	7004	+	utr5	Lin9	0.231021557861665	0.954876644578989	0.40018483908148	1	0.438678411358131	0.996493642039003	2.06656490107088	-0.0863938417358561	0.815798036194585	0.995933760937136	2.15295874280673
chr1	180689345	180689945	601	+	utr3	Lin9	0.145818350492924	0.954876644578989	0.148922836417734	1	0.330780306210201	0.996493642039003	-1.01259022539559	-0.0863938417358561	0.815798036194585	0.995933760937136	-0.926196383659738
chr1	180690045	180690145	101	+	utr3	Lin9	0.795476475886412	0.97480376443412	0.748616338148416	1	0.806557856126151	0.996493642039003	-0.886059362036932	-0.0863938417358561	0.815798036194585	0.995933760937136	-0.799665520301076
chr1	180726093	180726193	101	+	utr5	Acbd3	0.719913062474167	0.964871617609019	0.455615262284191	1	0.328574133738838	0.996493642039003	1.08711925628583	-0.0616737747381663	0.744676584285488	0.995933760937136	1.14879303102399
chr1	180734428	180738513	4086	+	exon	Acbd3	0.347055300502498	0.954876644578989	0.593677607510857	1	0.269560802779744	0.996493642039003	1.41576811456078	-0.0616737747381663	0.744676584285488	0.995933760937136	1.47744188929895
chr1	180745146	180752808	7663	+	utr3	Acbd3	0.298601678533201	0.954876644578989	0.339907490128859	1	0.481404853985002	0.996493642039003	-0.410261928424181	-0.0616737747381663	0.744676584285488	0.995933760937136	-0.348588153686015
chr1	180752958	180753107	150	+	utr3	Acbd3	0.601931911360394	0.95755700556111	0.575197493036193	1	0.520449935784203	0.996493642039003	-0.704709770780572	-0.0616737747381663	0.744676584285488	0.995933760937136	-0.643035996042406
chr1	180814225	180814524	300	+	exon	H3f3aos	0.296008006440051	0.954876644578989	0.436924314699697	1	0.61841288237056	0.996493642039003	1.65757058688698	0.579691584753949	0.151334771235989	0.995933760937136	1.07787900213303
chr1	180814624	180814923	300	+	exon	H3f3aos	0.900138589793867	0.989227654009043	0.874363327175467	1	0.694466121004221	0.996493642039003	0.199910656560278	0.579691584753949	0.151334771235989	0.995933760937136	-0.379780928193671
chr1	180862404	180866279	3876	+	exon	Sde2	0.707324515460337	0.962942240375344	0.882281258411237	1	0.927281573142167	0.996493642039003	0.91008044306027	0.390063649839783	0.346851254165188	0.995933760937136	0.520016793220487
chr1	180974264	180974463	200	+	utr3	Tmem63a	0.173682220745632	0.954876644578989	0.357947794041405	1	0.492033897914386	0.996493642039003	1.02700216779815	-0.0927423491901761	0.697851017373021	0.995933760937136	1.11974451698833
chr1	181091178	181091376	199	+	exon	Fgfr3-ps	0.899348673037353	0.989227654009043	0.852655871167615	1	0.628434725518716	0.996493642039003	0.0866510106366344	NA	NA	NA	NA
chr1	181168148	181168397	250	+	utr3	Cnih4	0.325226277608037	0.954876644578989	0.314540479665758	1	0.29037501437204	0.996493642039003	-1.15166961311733	-0.278599590973222	0.458172363718885	0.995933760937136	-0.873070022144108
chr1	181352874	181353119	246	+	utr5	Cnih3	0.57159280067654	0.954876644578989	0.853416809734569	1	0.936737725557467	0.996493642039003	1.01510681692719	0.193455978215558	0.427410922578095	0.995933760937136	0.82165083871163
chr1	181459266	181460150	885	+	utr3	Cnih3	0.254683372650557	0.954876644578989	0.518939031160241	1	0.535160558118131	0.996493642039003	0.875672390138725	0.193455978215558	0.427410922578095	0.995933760937136	0.682216411923166
chr1	182131459	182131608	150	+	utr3	Srp9	0.656371340738149	0.961451350200762	0.299313711915488	1	0.333215427553589	0.996493642039003	-0.575413566500561	-0.172135796195759	0.492972372849661	0.995933760937136	-0.403277770304802
chr1	182131908	182132257	350	+	utr3	Srp9	0.561858843227466	0.954876644578989	0.524393126561305	1	0.477576957156267	0.996493642039003	-0.718490944279761	-0.172135796195759	0.492972372849661	0.995933760937136	-0.546355148084001
chr1	182288090	182288190	101	+	exon	1700047M11Rik	0.333654852496431	0.954876644578989	0.256069906712426	1	0.508848108049129	0.996493642039003	-1.10864370855318	-0.528056255392532	0.0916570653430774	0.995933760937136	-0.580587453160652
chr1	182303125	182303225	101	+	exon	1700047M11Rik	0.541934207474308	0.954876644578989	0.450165716000373	1	0.611397719090632	0.996493642039003	-1.31662790626474	-0.528056255392532	0.0916570653430774	0.995933760937136	-0.788571650872209
chr1	182440955	182441664	710	+	exon	Trp53bp2	0.478014198127283	0.954876644578989	0.343125520783516	1	0.396339214508958	0.996493642039003	-0.55433279173204	0.0679804455858818	0.831534564280573	0.995933760937136	-0.622313237317922
chr1	182446567	182448976	2410	+	exon	Trp53bp2	0.683610629776498	0.962781060066041	0.632914686968154	1	0.755473716935609	0.996493642039003	-0.164669654923319	0.0679804455858818	0.831534564280573	0.995933760937136	-0.2326501005092
chr1	182458861	182462184	3324	+	utr3	Trp53bp2	0.262740115014588	0.954876644578989	0.67006594104032	1	0.828276394716	0.996493642039003	0.411623665771817	0.0679804455858818	0.831534564280573	0.995933760937136	0.343643220185935
chr1	182489883	182491531	1649	+	exon	Gm37885	0.344904507911598	0.954876644578989	0.744999846840694	1	0.94353797619926	0.996493642039003	0.338919676570642	-0.0571800680113798	0.92792472316931	0.995933760937136	0.396099744582022
chr1	182492126	182492275	150	+	exon	Gm37885	0.550843882605514	0.954876644578989	0.793484941320861	1	0.972279964598431	0.996493642039003	0.542941664994169	-0.0571800680113798	0.92792472316931	0.995933760937136	0.600121733005549
chr1	182494505	182494705	201	+	exon	Gm37069	0.45024254503219	0.954876644578989	0.636034575144926	1	0.950018075493394	0.996493642039003	0.993701180070574	-0.042480980912744	0.913066273601622	0.995933760937136	1.03618216098332
chr1	182495054	182495304	251	+	exon	Gm37069	0.394601139832066	0.954876644578989	0.502986567768762	1	0.622871474257563	0.996493642039003	0.484171118102747	-0.042480980912744	0.913066273601622	0.995933760937136	0.526652099015491
chr1	182495802	182495902	101	+	exon	Gm37069	0.841623888335987	0.980945778042871	0.776183397814797	1	0.774704178997301	0.996493642039003	-0.264422165859794	-0.042480980912744	0.913066273601622	0.995933760937136	-0.22194118494705
chr1	182892224	182895998	3775	+	utr3	Susd4	0.985613769972418	0.998861692981332	0.809970682641937	1	0.768678636775259	0.996493642039003	0.0748727959682436	0.00977669618911372	0.953839905719821	0.995933760937136	0.0650960997791299
chr1	182973450	182973550	101	+	exon	Tlr5	0.535256637343133	0.954876644578989	0.283909161417032	1	0.666182509235626	0.996493642039003	0.344189960556488	-0.988270420270661	0.316640129447913	0.995933760937136	1.33246038082715
chr1	182973799	182973899	101	+	exon	Tlr5	0.872485058848195	0.98567089811534	0.999497190160491	1	NA	NA	-0.148686930518494	-0.988270420270661	0.316640129447913	0.995933760937136	0.839583489752167
chr1	183322538	183322887	350	+	utr3	Aida	0.503779541930106	0.954876644578989	0.506002270393962	1	0.289042412490573	0.996493642039003	-0.946994456091686	-0.314039615151278	0.337602822591838	0.995933760937136	-0.632954840940408
chr1	183323036	183323385	350	+	utr3	Aida	0.867132639434527	0.985227843083238	0.826282346548388	1	0.502066405100772	0.996493642039003	-0.557506861232194	-0.314039615151278	0.337602822591838	0.995933760937136	-0.243467246080916
chr1	183409608	183409756	149	+	utr3	Taf1a	0.96906551080782	0.997417071794395	0.739303203200117	1	0.650146244454549	0.996493642039003	0.179320566057949	-0.149753869966746	0.618142166496229	0.995933760937136	0.329074436024695
chr1	184037160	184037608	449	+	exon	Dusp10	0.470148241124848	0.954876644578989	0.460659529489443	1	0.40999031444887	0.996493642039003	-0.586178218843702	-0.391299489109764	0.308348538956892	0.995933760937136	-0.194878729733938
chr1	184069206	184074539	5334	+	utr3	Dusp10	0.64807614953446	0.960336801286162	0.969843915674766	1	0.914924866841723	0.996493642039003	0.061781624486234	-0.391299489109764	0.308348538956892	0.995933760937136	0.453081113595998
chr1	184074938	184075287	350	+	utr3	Dusp10	0.0669366425379669	0.954876644578989	0.175474840244951	1	0.327558413696849	0.996493642039003	0.143578778371913	-0.391299489109764	0.308348538956892	0.995933760937136	0.534878267481676
chr1	185263681	185263781	101	+	exon	Rab3gap2	0.13005306402049	0.954876644578989	0.252237248143258	1	0.292790772048358	0.996493642039003	1.3272614389291	0.0955084621333836	0.542031642724467	0.995933760937136	1.23175297679572
chr1	185282382	185282482	101	+	exon	Rab3gap2	0.739647457022178	0.967862147686942	0.70713522785427	1	0.799536176719084	0.996493642039003	0.19116367840925	0.0955084621333836	0.542031642724467	0.995933760937136	0.0956552162758659
chr1	185283859	185284159	301	+	utr3	Rab3gap2	0.623041228186143	0.95833151591211	0.604479290895666	1	0.528513579066717	0.996493642039003	-0.354170670504441	0.0955084621333836	0.542031642724467	0.995933760937136	-0.449679132637825
chr1	185284459	185284559	101	+	utr3	Rab3gap2	0.637896834413394	0.959671082310802	0.517171362914844	1	0.594267950365537	0.996493642039003	-0.0857187349046092	0.0955084621333836	0.542031642724467	0.995933760937136	-0.181227197037993
chr1	185284759	185284859	101	+	utr3	Rab3gap2	0.801565110646193	0.975248799697716	0.803004796021117	1	0.658120568385614	0.996493642039003	-0.210882245828649	0.0955084621333836	0.542031642724467	0.995933760937136	-0.306390707962033
chr1	185332247	185338129	5883	+	utr5	Bpnt1	0.397265040246298	0.954876644578989	0.246246094020618	1	0.506874955031586	0.996493642039003	-0.226486477044957	0.0334436267563957	0.885623364353964	0.995933760937136	-0.259930103801352
chr1	185352214	185352312	99	+	exon	Bpnt1	0.529551925821807	0.954876644578989	0.829039855589885	1	0.919237811962863	0.996493642039003	0.398979446840255	0.0334436267563957	0.885623364353964	0.995933760937136	0.365535820083859
chr1	185356501	185356795	295	+	utr3	Bpnt1	0.539673921390854	0.954876644578989	0.54629995399052	1	0.478211868985597	0.996493642039003	-0.754124089917815	0.0334436267563957	0.885623364353964	0.995933760937136	-0.78756771667421
chr1	185379676	185381937	2262	+	utr3	Eprs	0.138235284119325	0.954876644578989	0.148952801036976	1	0.230174471875785	0.996493642039003	-1.46641694500061	-0.0969871149566769	0.621372253369937	0.995933760937136	-1.36942983004393
chr1	185397096	185397196	101	+	exon	Eprs	0.321848944996409	0.954876644578989	0.30357322154265	1	0.259855219820959	0.996493642039003	-1.47221354448982	-0.0969871149566769	0.621372253369937	0.995933760937136	-1.37522642953314
chr1	185401349	185401699	351	+	exon	Eprs	0.285838821848454	0.954876644578989	0.317206749626583	1	0.396220687148864	0.996493642039003	-0.909582176750948	-0.0969871149566769	0.621372253369937	0.995933760937136	-0.812595061794271
chr1	185406965	185407759	795	+	exon	Eprs	0.234117098821943	0.954876644578989	0.206358574939278	1	0.457263060145662	0.996493642039003	-0.810985948671692	-0.0969871149566769	0.621372253369937	0.995933760937136	-0.713998833715015
chr1	185428061	185428310	250	+	utr3	Eprs	0.453537101157088	0.954876644578989	0.469912170649477	1	0.425473956227034	0.996493642039003	-1.0558238336026	-0.0969871149566769	0.621372253369937	0.995933760937136	-0.958836718645924
chr1	185464174	185465022	849	+	utr3	Slc30a10	0.663970488419879	0.961934683266595	0.637963535029645	1	0.455274977057049	0.996493642039003	-0.286439669339887	-0.242076842564791	0.485479501659549	0.995933760937136	-0.044362826775096
chr1	185497434	185497530	97	+	exon	5033404E19Rik	0.731558632096195	0.967143570050593	0.646993541906159	1	0.804003313002864	0.996493642039003	-0.913456830710927	-1.05237293152596	0.435739521024465	0.995933760937136	0.138916100815033
chr1	185497917	185498014	98	+	exon	5033404E19Rik	0.781780189378603	0.974137316634004	0.819306761083042	1	0.781913720597633	0.996493642039003	-0.0662537200947706	-1.05237293152596	0.435739521024465	0.995933760937136	0.98611921143119
chr1	187215608	187215774	167	+	utr5	Gpatch2	0.578244038688887	0.954930978165712	0.390698056903645	1	0.662784626763325	0.996493642039003	-0.0269305218578442	0.0211034172921633	0.930472711288125	0.995933760937136	-0.0480339391500074
chr1	187225569	187230819	5251	+	utr5	Gpatch2	0.315625963894941	0.954876644578989	0.612980393216765	1	0.52437186444088	0.996493642039003	0.711596293691609	0.0211034172921633	0.930472711288125	0.995933760937136	0.690492876399446
chr1	187348361	187348711	351	+	utr3	Gpatch2	0.0568395515195439	0.954876644578989	0.127182691113026	1	0.297539884432446	0.996493642039003	1.08687549840886	0.0211034172921633	0.930472711288125	0.995933760937136	1.0657720811167
chr1	187349858	187350407	550	+	utr3	Gpatch2	0.396170628633247	0.954876644578989	0.397887801788043	1	0.506817174236756	0.996493642039003	-0.125423685030166	0.0211034172921633	0.930472711288125	0.995933760937136	-0.14652710232233
chr1	188211061	188211210	150	+	utr3	Esrrg	0.770563877299864	0.972571552142816	0.687606851656577	1	0.48787731037212	0.996493642039003	-0.0885912348508663	-0.477475977534699	0.0493714063533421	0.995933760937136	0.388884742683832
chr1	188211707	188211856	150	+	utr3	Esrrg	0.840162821334957	0.980921084003183	0.942019453550862	1	0.978457573673461	0.996493642039003	-0.449492401695183	-0.477475977534699	0.0493714063533421	0.995933760937136	0.0279835758395155
chr1	189344359	189344731	373	+	exon	A430027H14Rik	0.791708060546728	0.974710033516226	0.906910658285329	1	0.876075810872074	0.996493642039003	0.930925801124298	0.762748881315869	0.215292783364293	0.995933760937136	0.168176919808429
chr1	189786787	189786937	151	+	exon	Ptpn14	0.723103969738599	0.96592870019221	0.942079430259945	1	0.941594475826345	0.996493642039003	0.767478772971251	-0.0101045666047474	0.970194712972955	0.99708799507085	0.777583339575999
chr1	189850307	189850805	499	+	exon	Ptpn14	0.303204009023798	0.954876644578989	0.301184749564165	1	0.468257091832244	0.996493642039003	0.561243042286735	-0.0101045666047474	0.970194712972955	0.99708799507085	0.571347608891482
chr1	189850905	189851005	101	+	exon	Ptpn14	0.532616230059323	0.954876644578989	0.411724971237896	1	0.411070809739602	0.996493642039003	1.61674541309578	-0.0101045666047474	0.970194712972955	0.99708799507085	1.62684997970053
chr1	189851204	189851404	201	+	exon	Ptpn14	0.0244548048671086	0.954876644578989	0.0291801457529386	1	0.114622057857563	0.996493642039003	1.1071102164982	-0.0101045666047474	0.970194712972955	0.99708799507085	1.11721478310295
chr1	189880531	189880878	348	+	exon	Gm37422	0.818476077833663	0.9774254432378	0.756430885879811	1	0.656041397165641	0.996493642039003	-0.464467273947857	-0.000327976180928684	0.99948408316325	0.999968373294316	-0.464139297766928
chr1	190216790	190216984	195	+	exon	Prox1os	0.400079031636327	0.954876644578989	0.351697247408961	1	0.342003083840146	0.996493642039003	-0.458954637341394	1.00048394852328	0.257982769095862	0.995933760937136	-1.45943858586467
chr1	190932951	190933150	200	+	exon	Angel2	0.662970639662643	0.961933716146427	0.660052997268313	1	0.519261318864647	0.996493642039003	-0.980744703229573	-0.0749319185402217	0.806156460763271	0.995933760937136	-0.905812784689351
chr1	190940952	190941200	249	+	exon	Angel2	0.34154759556316	0.954876644578989	0.365393927402918	1	0.447611884890475	0.996493642039003	-0.721806396702276	-0.0749319185402217	0.806156460763271	0.995933760937136	-0.646874478162054
chr1	190943928	190945126	1199	+	utr3	Angel2	0.86473407379105	0.984656167674677	0.749183211720536	1	0.769982682821983	0.996493642039003	-0.122308528960024	-0.0749319185402217	0.806156460763271	0.995933760937136	-0.0473766104198023
chr1	191025350	191026186	837	+	exon	A230020J21Rik	0.564163716352779	0.954876644578989	0.912344111692907	1	0.722456883888636	0.996493642039003	0.552318768367001	1.10509060242076	0.47780271467481	0.995933760937136	-0.552771834053756
chr1	191100778	191108646	7869	+	utr3	Batf3	0.827162497638935	0.978566892537804	0.560755100437617	1	0.681612635879004	0.996493642039003	0.558441337510453	1.20620676830218	0.145287659032903	0.995933760937136	-0.647765430791729
chr1	191108746	191108895	150	+	utr3	Batf3	0.327152516608605	0.954876644578989	0.284388980365987	1	0.79077359437173	0.996493642039003	-0.714904016258475	1.20620676830218	0.145287659032903	0.995933760937136	-1.92111078456066
chr1	191281802	191282092	291	+	exon	Gm37168	0.989800001129697	0.999788268999967	0.93383249688861	1	0.838013958425057	0.996493642039003	-0.608242461078498	-1.10690744960821	0.325969737741788	0.995933760937136	0.498664988529711
chr1	191349816	191350166	351	+	utr3	Tmem206	0.744820339632833	0.969162429188959	0.570351089050887	1	0.578312154425961	0.996493642039003	-0.198393115088926	-0.0124999831270172	0.963264486657801	0.995933760937136	-0.185893131961909
chr1	191621199	191621448	250	+	utr3	Ints7	0.985609606163353	0.998861692981332	0.859857047820542	1	0.77867212876108	0.996493642039003	0.297476006349491	0.474800614452105	0.0165599727319112	0.995933760937136	-0.177324608102614
chr1	191622394	191622593	200	+	utr3	Ints7	0.565071968519344	0.954876644578989	0.577099156874018	1	0.569801127461495	0.996493642039003	-0.369518663359035	0.474800614452105	0.0165599727319112	0.995933760937136	-0.84431927781114
chr1	191781569	191781669	101	+	utr3	Lpgat1	0.603250335345039	0.95764326567748	0.532591838089585	1	0.5768725636996	0.996493642039003	-0.56191419780632	-0.392912469347481	0.234651124004978	0.995933760937136	-0.169001728458839
chr1	191908953	191909951	999	+	utr3	Slc30a1	0.660341628193735	0.961859641938608	0.860210332836595	1	0.843021171943786	0.996493642039003	0.18908731312036	-0.161557046026898	0.628308039115494	0.995933760937136	0.350644359147258
chr1	191985602	191985850	249	+	utr3	Rd3	0.566592187281749	0.954876644578989	0.542404906321911	1	0.58842288759455	0.996493642039003	-0.422676263874981	0.122132637059691	0.853095301719991	0.995933760937136	-0.544808900934672
chr1	192276804	192277003	200	+	exon	Kcnh1	0.975447151268632	0.998018512339107	0.934599142007104	1	0.754658631358117	0.996493642039003	0.0542416492109603	0.266089048955375	0.353876429482408	0.995933760937136	-0.211847399744415
chr1	192337580	192337780	201	+	exon	Kcnh1	0.540227296866463	0.954876644578989	0.851282094568373	1	0.795712289594793	0.996493642039003	0.479363298938394	0.266089048955375	0.353876429482408	0.995933760937136	0.213274249983019
chr1	192505322	192506918	1597	+	utr3	Kcnh1	0.302872269217254	0.954876644578989	0.570593589041931	1	0.769114656173717	0.996493642039003	1.17581142319112	0.266089048955375	0.353876429482408	0.995933760937136	0.909722374235746
chr1	192507317	192507466	150	+	utr3	Kcnh1	0.235064576054392	0.954876644578989	0.429548103832533	1	0.416937770163255	0.996493642039003	1.67975612411095	0.266089048955375	0.353876429482408	0.995933760937136	1.41366707515557
chr1	192507616	192507815	200	+	utr3	Kcnh1	0.19679276580222	0.954876644578989	0.449162376173447	1	0.635836953855998	0.996493642039003	1.23947872565045	0.266089048955375	0.353876429482408	0.995933760937136	0.973389676695074
chr1	192509361	192509910	550	+	utr3	Kcnh1	0.931636094253529	0.994078584558898	0.925710398334044	1	0.819519061442102	0.996493642039003	-0.34589935328892	0.266089048955375	0.353876429482408	0.995933760937136	-0.611988402244295
chr1	193174320	193175112	793	+	utr5	A130010J15Rik	0.815127984258455	0.976972049362227	0.75567429348722	1	0.631120980314871	0.996493642039003	-0.581942520653144	-0.00251683386566232	0.99580503369685	0.999384670584408	-0.579425686787482
chr1	193280428	193294356	13929	+	utr5	Lamb3	0.335491084059154	0.954876644578989	0.619040972742548	1	0.67200742348921	0.996493642039003	1.02765752050209	0.72145352965302	0.0559930449815463	0.995933760937136	0.30620399084907
chr1	193343530	193343779	250	+	utr3	Lamb3	0.73580783789954	0.967350393301808	0.851613878716314	1	0.931603783928308	0.996493642039003	-0.0161719744636599	0.72145352965302	0.0559930449815463	0.995933760937136	-0.73762550411668
chr1	194619865	194620464	600	+	utr5	Plxna2	0.185810401737487	0.954876644578989	0.352989323763157	1	0.407386693876973	0.996493642039003	1.21048677556684	-0.0561192774137434	0.745251618795258	0.995933760937136	1.26660605298059
chr1	194620864	194644531	23668	+	utr5	Plxna2	0.716789639474968	0.964462607513675	0.997149404017742	1	0.939001758133594	0.996493642039003	0.202761139345673	-0.0561192774137434	0.745251618795258	0.995933760937136	0.258880416759416
chr1	194810869	194813225	2357	+	utr3	Plxna2	0.917869003772877	0.992052161080334	0.811782213160556	1	0.762254683947775	0.996493642039003	-0.0755548528766748	-0.0561192774137434	0.745251618795258	0.995933760937136	-0.0194355754629314
chr1	194813574	194814473	900	+	utr3	Plxna2	0.663881599186073	0.961934683266595	0.644086799219039	1	0.549563814971448	0.996493642039003	-0.718094303989069	-0.0561192774137434	0.745251618795258	0.995933760937136	-0.661975026575326
chr1	194814573	194814772	200	+	utr3	Plxna2	0.944530441126839	0.99463482667951	0.943125275451657	1	0.857764685148681	0.996493642039003	-0.591822318724923	-0.0561192774137434	0.745251618795258	0.995933760937136	-0.535703041311179
chr1	194938919	194939019	101	+	utr5	Cd34	0.471046168215186	0.954876644578989	0.33183619448093	1	0.564165788318417	0.996493642039003	0.17613395268197	0.419414581635913	0.246896047264067	0.995933760937136	-0.243280628953943
chr1	194959981	194960480	500	+	utr3	Cd34	0.686686474374647	0.962781060066041	0.933356354725613	1	0.886313325850053	0.996493642039003	0.616662953313768	0.419414581635913	0.246896047264067	0.995933760937136	0.197248371677855
chr1	195017488	195018832	1345	+	exon	A330023F24Rik	0.0850856765544316	0.954876644578989	0.129643178746938	1	0.409894148300909	0.996493642039003	-1.02458075488723	-0.297992395423614	0.203311100052713	0.995933760937136	-0.726588359463614
chr1	195034720	195034869	150	+	exon	A330023F24Rik	0.223473340014249	0.954876644578989	0.255672897373118	1	0.269187860884153	0.996493642039003	-1.22614679917136	-0.297992395423614	0.203311100052713	0.995933760937136	-0.92815440374775
chr1	195035068	195035168	101	+	exon	A330023F24Rik	0.575236273431291	0.954876644578989	0.593896565052429	1	0.526032106645087	0.996493642039003	-1.12719533892839	-0.297992395423614	0.203311100052713	0.995933760937136	-0.829202943504777
chr1	195036063	195036461	399	+	exon	A330023F24Rik	0.615419044926437	0.95833151591211	0.617336752295715	1	0.457325861664728	0.996493642039003	-1.21624771386037	-0.297992395423614	0.203311100052713	0.995933760937136	-0.918255318436755
chr1	195037158	195037606	449	+	exon	A330023F24Rik	0.916295538762294	0.991778996847996	0.752686155916994	1	0.833411161274899	0.996493642039003	-0.462339899090324	-0.297992395423614	0.203311100052713	0.995933760937136	-0.16434750366671
chr1	3214582	3215029	448	-	utr3	Xkr4	0.52950673728586	0.954876644578989	0.534725566406036	1	0.253655756477402	0.996493642039003	-1.11505017323315	-0.337979617758778	0.117221317060352	0.995933760937136	-0.777070555474368
chr1	3216075	3216174	100	-	exon	Xkr4	0.812831983449188	0.976759372701546	0.742751819753118	1	0.66591924651393	0.996493642039003	-0.448141764833513	-0.337979617758778	0.117221317060352	0.995933760937136	-0.110162147074735
chr1	3216672	3216771	100	-	exon	Xkr4	0.472281658229287	0.954876644578989	0.381314714474724	1	0.42269871524652	0.996493642039003	-0.0919439221342749	-0.337979617758778	0.117221317060352	0.995933760937136	0.246035695624503
chr1	3670751	3671448	698	-	utr5	Xkr4	0.308341258086779	0.954876644578989	0.525319002367451	1	0.356914152045094	0.996493642039003	1.05456341483334	-0.337979617758778	0.117221317060352	0.995933760937136	1.39254303259212
chr1	4491776	4491925	150	-	exon	Sox17	0.303955816050841	0.954876644578989	0.397574429378707	1	0.717032310738227	0.996493642039003	0.292142466883041	-0.00331723906816714	0.992536674109081	0.9993213908762	0.295459705951208
chr1	4492124	4492472	349	-	exon	Sox17	0.0647306853323203	0.954876644578989	0.110235668282963	1	0.0510729513578516	0.996493642039003	1.54500940620986	-0.00331723906816714	0.992536674109081	0.9993213908762	1.54832664527803
chr1	4776351	4776750	400	-	utr3	Mrpl15	0.455588734871936	0.954876644578989	0.470727886538086	1	0.282774430481383	0.996493642039003	-1.15475944029755	-0.234787143710332	0.369098983458297	0.995933760937136	-0.919972296587218
chr1	4781488	4782087	600	-	utr3	Mrpl15	0.66047595452693	0.961859641938608	0.611050410749947	1	0.64892552448309	0.996493642039003	-0.204339869231486	-0.234787143710332	0.369098983458297	0.995933760937136	0.0304472744788461
chr1	4784034	4784134	101	-	exon	Mrpl15	0.207456126060228	0.954876644578989	0.118285478267622	1	0.447372371948104	0.996493642039003	-0.707293707977525	-0.234787143710332	0.369098983458297	0.995933760937136	-0.472506564267193
chr1	4785589	4785689	101	-	utr5	Mrpl15	0.666571450375371	0.962261849081413	0.414621123391502	1	0.688268856764627	0.996493642039003	-0.643663122432891	-0.234787143710332	0.369098983458297	0.995933760937136	-0.408875978722559
chr1	4909875	4910075	201	-	utr3	Rgs20	0.978941617698199	0.998361931080305	0.851268059015129	1	0.746517931736619	0.996493642039003	-0.570310708760024	-0.0353334907216656	0.869416873469836	0.995933760937136	-0.534977218038358
chr1	4910324	4912424	2101	-	utr3	Rgs20	0.393777258684492	0.954876644578989	0.400964021124284	1	0.349371838719217	0.996493642039003	-1.07222948044513	-0.0353334907216656	0.869416873469836	0.995933760937136	-1.03689598972346
chr1	4923914	5018600	94687	-	utr5	Rgs20	0.345367249243038	0.954876644578989	0.618362036952887	1	0.879978655905522	0.996493642039003	0.508173567798265	-0.0353334907216656	0.869416873469836	0.995933760937136	0.54350705851993
chr1	5018700	5020822	2123	-	utr5	Rgs20	0.434912140049333	0.954876644578989	0.799336641812366	1	0.805407957921417	0.996493642039003	0.575174911409563	-0.0353334907216656	0.869416873469836	0.995933760937136	0.610508402131229
chr1	5916001	5916400	400	-	utr3	Npbwr1	0.482827905198319	0.954876644578989	0.572390120901	1	0.899333513716751	0.996493642039003	0.585013001942119	-0.809111950893126	0.231002953330747	0.995933760937136	1.39412495283524
chr1	5916650	5916750	101	-	exon	Npbwr1	0.47248552937071	0.954876644578989	0.557827754719576	1	0.811336120693328	0.996493642039003	1.0091526205198	-0.809111950893126	0.231002953330747	0.995933760937136	1.81826457141293
chr1	5916999	5917149	151	-	exon	Npbwr1	0.0725135519795284	0.954876644578989	0.0708729479345458	1	0.0887742657032714	0.996493642039003	0.00805939787193741	-0.809111950893126	0.231002953330747	0.995933760937136	0.817171348765063
chr1	6213301	6214407	1107	-	exon	4732440D04Rik	0.390278262900942	0.954876644578989	0.756256564404041	1	0.816339500586799	0.996493642039003	0.0551609258789648	-0.409048827406065	0.22124350027952	0.995933760937136	0.46420975328503
chr1	6437912	6438111	200	-	exon	Gm19026	0.211507729318276	0.954876644578989	0.148052312008148	1	0.316486307385839	0.996493642039003	0.0379651759198421	0.502834347273019	0.463184259546896	0.995933760937136	-0.464869171353177
chr1	6438409	6438509	101	-	exon	Gm19026	0.321692710674079	0.954876644578989	0.161349689989574	1	0.743726361549957	0.996493642039003	0.048604318532283	0.502834347273019	0.463184259546896	0.995933760937136	-0.454230028740736
chr1	6439504	6439654	151	-	exon	Gm19026	0.776967435260749	0.973958150208886	0.792662269760707	1	0.781422983342813	0.996493642039003	-0.0415298170901535	0.502834347273019	0.463184259546896	0.995933760937136	-0.544364164363173
chr1	6439753	6439853	101	-	exon	Gm19026	0.715706375070013	0.964462607513675	0.754800228834878	1	0.841777552703384	0.996493642039003	0.248921593328879	0.502834347273019	0.463184259546896	0.995933760937136	-0.253912753944141
chr1	8362969	8363069	101	-	utr3	Sntg1	0.545700843591892	0.954876644578989	0.508064053275812	1	0.551770653872239	0.996493642039003	-2.35773396697207	-0.157033065396356	0.487987342740521	0.995933760937136	-2.20070090157572
chr1	8363268	8363617	350	-	utr3	Sntg1	0.859748610557672	0.984113879613666	0.738182750523992	1	0.432295495528912	0.996493642039003	-0.867064780069519	-0.157033065396356	0.487987342740521	0.995933760937136	-0.710031714673163
chr1	8951617	8951717	101	-	exon	Sntg1	0.171719840415933	0.954876644578989	0.109879644936382	1	0.385941115061965	0.996493642039003	-1.20849289266421	-0.157033065396356	0.487987342740521	0.995933760937136	-1.05145982726786
chr1	9298185	9299181	997	-	utr5	Sntg1	0.22828317517223	0.954876644578989	0.27128551582452	1	0.366245844082864	0.996493642039003	-0.88105989003582	-0.157033065396356	0.487987342740521	0.995933760937136	-0.724026824639463
chr1	9299480	9299878	399	-	utr5	Sntg1	0.744359634203981	0.969094640702625	0.914168338828284	1	0.967486581559444	0.996493642039003	0.948222517907156	-0.157033065396356	0.487987342740521	0.995933760937136	1.10525558330351
chr1	9601231	9601628	398	-	exon	2610203C22Rik	0.577542092388913	0.954876644578989	0.351531172109202	1	0.47295925485416	0.996493642039003	-0.26686026259003	0.295000146040295	0.642526165442824	0.995933760937136	-0.561860408630325
chr1	9724471	9748382	23912	-	utr3	Vcpip1	0.90171344660392	0.989349530909198	0.74788154694388	1	0.665283222456174	0.996493642039003	-0.0622099766505038	-0.267010350304816	0.418731809226003	0.995933760937136	0.204800373654312
chr1	10024898	10025047	150	-	utr3	Cops5	0.338952329315062	0.954876644578989	0.323608169012119	1	0.263241524517017	0.996493642039003	-1.56283805497462	-0.292993400323804	0.412047603618698	0.995933760937136	-1.26984465465082
chr1	10035111	10037326	2216	-	utr3	Cops5	0.406373048660352	0.954876644578989	0.399425137768746	1	0.334851981739553	0.996493642039003	-1.2444002191975	-0.292993400323804	0.412047603618698	0.995933760937136	-0.951406818873695
chr1	10037574	10037920	347	-	utr3	Cops5	0.231862944937506	0.954876644578989	0.263330270593708	1	0.414943605606462	0.996493642039003	-1.03312899456155	-0.292993400323804	0.412047603618698	0.995933760937136	-0.740135594237748
chr1	10038019	10038118	100	-	utr5	Cops5	0.51437787743874	0.954876644578989	0.670235727959146	1	0.930443129597974	0.996493642039003	0.0982442799428261	-0.292993400323804	0.412047603618698	0.995933760937136	0.39123768026663
chr1	10324970	10325169	200	-	utr3	Cpa6	0.690500623417266	0.962790764782361	0.708911841682449	1	0.836900111734431	0.996493642039003	-0.100954846234359	0.94947210425568	0.120245521439746	0.995933760937136	-1.05042695049004
chr1	12871594	12872143	550	-	utr3	Slco5a1	0.903817015200896	0.989689921876271	0.561540416916259	1	0.620834257535712	0.996493642039003	0.912930800446413	0.268835204509045	0.329064214387257	0.995933760937136	0.644095595937368
chr1	12989702	12990451	750	-	exon	Slco5a1	0.418962457138373	0.954876644578989	0.661468860728089	1	0.549693610504879	0.996493642039003	0.566201628461474	0.268835204509045	0.329064214387257	0.995933760937136	0.297366423952429
chr1	12990601	12990900	300	-	utr5	Slco5a1	0.335518617439926	0.954876644578989	0.54450025780759	1	0.787952024184375	0.996493642039003	1.76820694695467	0.268835204509045	0.329064214387257	0.995933760937136	1.49937174244563
chr1	13140354	13140504	151	-	utr3	Ncoa2	0.693910136514962	0.962942240375344	0.804234081667227	1	0.810946252466331	0.996493642039003	-0.00901297858437636	0.0920871551555266	0.555246781780989	0.995933760937136	-0.101100133739903
chr1	13141903	13142003	101	-	utr3	Ncoa2	0.553246323680712	0.954876644578989	0.658685046941877	1	0.963941868265788	0.996493642039003	-0.129764152630014	0.0920871551555266	0.555246781780989	0.995933760937136	-0.221851307785541
chr1	13142253	13142753	501	-	utr3	Ncoa2	0.991657741765229	1	0.93829719436317	1	0.74359748198813	0.996493642039003	0.197712854767729	0.0920871551555266	0.555246781780989	0.995933760937136	0.105625699612202
chr1	13167061	13175332	8272	-	exon	Ncoa2	0.138784110524466	0.954876644578989	0.315096015751609	1	0.305382793081683	0.996493642039003	1.0937722861097	0.0920871551555266	0.555246781780989	0.995933760937136	1.00168513095417
chr1	13626307	13626456	150	-	utr3	Lactb2	0.168611542916111	0.954876644578989	0.0688587229180198	1	0.416390935883261	0.996493642039003	-0.719850951132147	-0.0829314927048558	0.824287212651535	0.995933760937136	-0.636919458427291
chr1	13638325	13647397	9073	-	exon	Gm38319	0.104161709080807	0.954876644578989	0.116412467752449	1	0.239144313056366	0.996493642039003	-1.17259601933703	0.282118262106279	0.830086821609451	0.995933760937136	-1.45471428144331
chr1	14170346	14170893	548	-	utr3	Eya1	0.988039582609516	0.999497221960184	0.934435475260464	1	0.883069374630178	0.996493642039003	-0.390686206067216	-0.144619856634577	0.65543465384095	0.995933760937136	-0.246066349432638
chr1	14754089	14754336	248	-	utr3	Msc	0.756778061908888	0.970038722269751	0.830205865518933	1	0.881998185142952	0.996493642039003	-0.715131072101539	-0.732688329729617	0.422606259070605	0.995933760937136	0.0175572576280784
chr1	14755257	14755404	148	-	exon	Msc	0.948084708266097	0.994879681284419	0.848429116807361	1	0.844963159109171	0.996493642039003	0.233611763760041	-0.732688329729617	0.422606259070605	0.995933760937136	0.966300093489658
chr1	14755792	14755992	201	-	utr5	Msc	0.0984702886510201	0.954876644578989	0.136426197803212	1	0.490365894122244	0.996493642039003	0.167737214170943	-0.732688329729617	0.422606259070605	0.995933760937136	0.90042554390056
chr1	15855560	15855710	151	-	utr3	Sbspon	0.184245966322263	0.954876644578989	0.130098797253221	1	0.266883738675955	0.996493642039003	-0.586475672494704	-0.043118438272816	0.95998023637119	0.995933760937136	-0.543357234221888
chr1	16103526	16103675	150	-	exon	Rpl7	0.530598690138868	0.954876644578989	0.873122624253017	1	0.80362830669641	0.996493642039003	0.512919206927745	-0.181230884470582	0.393602067069069	0.995933760937136	0.694150091398327
chr1	16996748	16997297	550	-	utr3	Jph1	0.748717689643432	0.969226797269789	0.978859594066467	1	0.806674159242298	0.996493642039003	-0.187591566341208	-0.159310297202454	0.512016890473421	0.995933760937136	-0.0282812691387543
chr1	17003928	17004428	501	-	exon	Jph1	0.792974828886078	0.974763872677989	0.753530844226813	1	0.680692514249698	0.996493642039003	-0.422279567072967	-0.159310297202454	0.512016890473421	0.995933760937136	-0.262969269870514
chr1	17016082	17097839	81758	-	utr5	Jph1	0.162411943272573	0.954876644578989	0.350215401301876	1	0.596390373903868	0.996493642039003	0.867692972445266	-0.159310297202454	0.512016890473421	0.995933760937136	1.02700326964772
chr1	17693075	17693225	151	-	exon	Gm16070	0.292104228783272	0.954876644578989	0.394841261063919	1	0.340039412969894	0.996493642039003	3.21771858681081	-0.262320499430238	0.68893876822942	0.995933760937136	3.48003908624105
chr1	17727446	17727596	151	-	exon	Gm16070	0.346495739252524	0.954876644578989	0.170625894930595	1	0.529475674290355	0.996493642039003	0.109998194724829	-0.262320499430238	0.68893876822942	0.995933760937136	0.372318694155067
chr1	17994709	17995005	297	-	exon	Gm28756	0.444198840368168	0.954876644578989	0.639516903623836	1	0.809729146860946	0.996493642039003	-0.0178196112696684	0.361393720909003	0.448389602846065	0.995933760937136	-0.379213332178671
chr1	17995450	17995598	149	-	exon	Gm28756	0.857829641826314	0.983522479998925	0.565774126486579	1	0.554948367846179	0.996493642039003	-0.182803385566073	0.361393720909003	0.448389602846065	0.995933760937136	-0.544197106475076
chr1	17999425	17999622	198	-	exon	Gm28756	0.241971958194898	0.954876644578989	0.209612258826535	1	0.157189817527131	0.996493642039003	-1.45437583920246	0.361393720909003	0.448389602846065	0.995933760937136	-1.81576956011147
chr1	20803264	20803363	100	-	utr3	Mcm3	0.398842490127353	0.954876644578989	0.551195841991035	1	0.869378158639468	0.996493642039003	1.4091279418345	0.646392979359185	0.152289627035082	0.995933760937136	0.762734962475312
chr1	21000474	21000573	100	-	utr3	Tram2	0.36162525374826	0.954876644578989	0.191051297189415	1	0.721489216902221	0.996493642039003	1.10292305866424	0.30916844695592	0.572584328492065	0.995933760937136	0.793754611708316
chr1	21000722	21000971	250	-	utr3	Tram2	0.961866637113616	0.995950627052017	0.898969643357941	1	0.750021295973819	0.996493642039003	0.238751638447104	0.30916844695592	0.572584328492065	0.995933760937136	-0.0704168085088161
chr1	21271447	21271593	147	-	exon	Gm28836	0.100090338135406	0.954876644578989	0.0587576664744001	1	0.383131377143616	0.996493642039003	0.0017194785248244	-0.547430792235697	0.790514477763567	0.995933760937136	0.549150270760521
chr1	21399302	21400350	1049	-	utr3	Kcnq5	0.95816223885781	0.995537564879788	0.806460528861374	1	0.610244971414606	0.996493642039003	-0.286563005742889	-0.0736448595731786	0.753140224112476	0.995933760937136	-0.212918146169711
chr1	21401149	21401298	150	-	utr3	Kcnq5	0.558399555365956	0.954876644578989	0.564154184731628	1	0.420539453666697	0.996493642039003	-0.413836523184058	-0.0736448595731786	0.753140224112476	0.995933760937136	-0.340191663610879
chr1	21401548	21401947	400	-	utr3	Kcnq5	0.791365560027632	0.974704874889138	0.959168889091561	1	0.89919685903559	0.996493642039003	-0.23474360837789	-0.0736448595731786	0.753140224112476	0.995933760937136	-0.161098748804711
chr1	21402097	21403096	1000	-	utr3	Kcnq5	0.819389154949106	0.977530745875027	0.861790464565512	1	0.901106792470663	0.996493642039003	0.325171226543362	-0.0736448595731786	0.753140224112476	0.995933760937136	0.398816086116541
chr1	21961742	21961942	201	-	utr5	Kcnq5	0.511120182503123	0.954876644578989	0.769064352756769	1	0.978205026318501	0.996493642039003	1.10753292669074	-0.0736448595731786	0.753140224112476	0.995933760937136	1.18117778626392
chr1	22288091	22288539	449	-	utr3	Rims1	0.86929407826749	0.985528133834632	0.687762603806965	1	0.696377626126737	0.996493642039003	0.00119550273888748	0.140772302895836	0.602066441343362	0.995933760937136	-0.139576800156949
chr1	22346319	22346468	150	-	exon	Rims1	0.0153221282955537	0.954876644578989	0.0151903765557045	1	0.246147961769468	0.996493642039003	-1.44088327907638	0.140772302895836	0.602066441343362	0.995933760937136	-1.58165558197222
chr1	22379449	22397459	18011	-	exon	Rims1	0.19083674302182	0.954876644578989	0.109784693230169	1	0.191481667148363	0.996493642039003	-1.31104080285999	0.140772302895836	0.602066441343362	0.995933760937136	-1.45181310575583
chr1	22533882	22538574	4693	-	exon	Rims1	NA	NA	0.327504809638996	1	0.149809205514539	0.996493642039003	1.78674951135176	0.140772302895836	0.602066441343362	0.995933760937136	1.64597720845593
chr1	22596472	22596571	100	-	exon	Rims1	0.0900669083756315	0.954876644578989	0.0966094275080037	1	0.328564892863646	0.996493642039003	-1.11945148432597	0.140772302895836	0.602066441343362	0.995933760937136	-1.26022378722181
chr1	23369409	23370304	896	-	utr3	Ogfrl1	0.492454308830802	0.954876644578989	0.939159872880116	1	0.979666677977004	0.996493642039003	0.340015774719351	-0.268351217650622	0.403090207134278	0.995933760937136	0.608366992369973
chr1	23844896	23845342	447	-	exon	Smap1	0.549875097130455	0.954876644578989	0.935366898290786	1	0.911868494782926	0.996493642039003	0.420501543756233	0.214758508259357	0.372390788912063	0.995933760937136	0.205743035496876
chr1	23848342	23848541	200	-	exon	Smap1	0.298973791512851	0.954876644578989	0.695754884534407	1	0.994022974655704	0.996541982517684	0.387979648319088	0.214758508259357	0.372390788912063	0.995933760937136	0.173221140059731
chr1	23859034	23877787	18754	-	exon	Smap1	0.754943412936583	0.969816318234586	0.789169989441736	1	0.697434193831403	0.996493642039003	0.283289476214598	0.214758508259357	0.372390788912063	0.995933760937136	0.0685309679552409
chr1	24028304	24030097	1794	-	utr3	Fam135a	0.41619832877432	0.954876644578989	0.415141970238475	1	0.128442791786237	0.996493642039003	-1.19407480969006	-0.276207965216272	0.442487330805074	0.995933760937136	-0.917866844473788
chr1	24030197	24030496	300	-	exon	Fam135a	0.14018879830128	0.954876644578989	0.139547964618174	1	0.251907648250543	0.996493642039003	-1.28461683434174	-0.276207965216272	0.442487330805074	0.995933760937136	-1.00840886912547
chr1	24100092	24100192	101	-	utr5	Fam135a	0.388374095497057	0.954876644578989	0.636078728501214	1	0.600487044882494	0.996493642039003	1.29904007460008	-0.276207965216272	0.442487330805074	0.995933760937136	1.57524803981635
chr1	24263088	24264135	1048	-	utr3	Col19a1	0.730554474226842	0.967143570050593	0.580712224897762	1	0.495428381079722	0.996493642039003	-0.454578673955656	-0.282595460640638	0.356545392352251	0.995933760937136	-0.171983213315017
chr1	25067975	25091629	23655	-	utr3	Adgrb3	0.608870490747316	0.957729839360772	0.568329589940256	1	0.565090672007592	0.996493642039003	-0.441286170837341	-0.0816297403637173	0.716704994122373	0.995933760937136	-0.359656430473623
chr1	25093675	25094373	699	-	exon	Adgrb3	0.54508327134684	0.954876644578989	0.502688148194158	1	0.253852621821082	0.996493642039003	-0.57405078864535	-0.0816297403637173	0.716704994122373	0.995933760937136	-0.492421048281632
chr1	25808956	25809101	146	-	exon	2900022M07Rik	0.438234458986019	0.954876644578989	0.710407599265754	1	0.835277871208364	0.996493642039003	0.894914744135527	-0.0752452934760416	0.862855504600763	0.995933760937136	0.970160037611569
chr1	25809343	25809488	146	-	exon	2900022M07Rik	0.199490912285394	0.954876644578989	0.0882302476440815	1	0.175386807211253	0.996493642039003	-1.35541756583217	-0.0752452934760416	0.862855504600763	0.995933760937136	-1.28017227235613
chr1	25826004	25827933	1930	-	utr5	Adgrb3	0.299036120281216	0.954876644578989	0.316853379397917	1	0.198148631147626	0.996493642039003	-0.83832803689541	-0.0816297403637173	0.716704994122373	0.995933760937136	-0.756698296531693
chr1	30803688	30804587	900	-	utr3	Phf3	0.731554706257503	0.967143570050593	0.784834189570691	1	0.928492408347117	0.996493642039003	0.28937561175973	-0.12006241075769	0.558926034427953	0.995933760937136	0.40943802251742
chr1	30804837	30805886	1050	-	utr3	Phf3	0.406826078316807	0.954876644578989	0.350156802775087	1	0.42006951899808	0.996493642039003	-0.419295546101425	-0.12006241075769	0.558926034427953	0.995933760937136	-0.299233135343735
chr1	30829912	30831410	1499	-	exon	Phf3	0.551987080613288	0.954876644578989	0.465929560943744	1	0.525872062480275	0.996493642039003	-0.572699676123776	-0.12006241075769	0.558926034427953	0.995933760937136	-0.452637265366086
chr1	30946603	30949209	2607	-	utr5	Ptp4a1	0.550150493987233	0.954876644578989	0.955180681186548	1	0.956771684399638	0.996493642039003	0.501996516851365	0.118795081190578	0.801779921979392	0.995933760937136	0.383201435660787
chr1	33454059	33454209	151	-	utr3	Prim2	0.0529795451763511	0.954876644578989	0.0504995575465562	1	0.217746209927586	0.996493642039003	-1.1853637642266	-0.476452651098028	0.128686098126322	0.995933760937136	-0.708911113128568
chr1	33746076	33746470	395	-	utr3	Bag2	0.543938552790074	0.954876644578989	0.564810973564319	1	0.504202790918723	0.996493642039003	-0.735627920464933	0.349464334551242	0.275503768852771	0.995933760937136	-1.08509225501617
chr1	33746569	33746964	396	-	utr3	Bag2	0.0923303609337319	0.954876644578989	0.0844512382190664	1	0.429048226567715	0.996493642039003	-0.162698854314063	0.349464334551242	0.275503768852771	0.995933760937136	-0.512163188865305
chr1	33776328	33777777	1450	-	utr3	Zfp451	0.11766045273049	0.954876644578989	0.185747839632069	1	0.321076317930993	0.996493642039003	-0.43159832259553	-0.0738208776750021	0.79409880926941	0.995933760937136	-0.357777444920528
chr1	33800723	33803521	2799	-	utr3	Zfp451	0.466787999071855	0.954876644578989	0.459524638973669	1	0.126971648859252	0.996493642039003	-0.677695483026473	-0.0738208776750021	0.79409880926941	0.995933760937136	-0.603874605351471
chr1	34177803	34178397	595	-	exon	Gm26788	0.775075293884215	0.97334924947126	0.850791737845445	1	0.827974461124847	0.996493642039003	1.31482578308075	0.0188794990634193	0.968299986932032	0.996862982810951	1.29594628401733
chr1	34428244	34428394	151	-	exon	Gm37233	0.48366642575474	0.954876644578989	0.455747422298487	1	0.368115704943958	0.996493642039003	0.301517345098868	0.392802609326445	0.20139517156191	0.995933760937136	-0.0912852642275773
chr1	34431276	34431375	100	-	exon	Gm37233	0.16957780406771	0.954876644578989	0.284315752697679	1	0.388831796369461	0.996493642039003	0.825719006936186	0.392802609326445	0.20139517156191	0.995933760937136	0.432916397609741
chr1	34432668	34432866	199	-	exon	Gm37233	0.851409529946248	0.983148053998374	0.868983146331566	1	0.66173054439921	0.996493642039003	0.072565600620659	0.392802609326445	0.20139517156191	0.995933760937136	-0.320237008705786
chr1	34810059	34810459	401	-	exon	Gm38336	0.263604163503362	0.954876644578989	0.171335559174071	1	0.470348837999542	0.996493642039003	-0.52896524187436	0.7309347272253	0.181188823377212	0.995933760937136	-1.25989996909966
chr1	34811109	34811209	101	-	exon	Gm38336	0.326338351734867	0.954876644578989	0.133998216448563	1	0.398601101491684	0.996493642039003	-0.201771330942333	0.7309347272253	0.181188823377212	0.995933760937136	-0.932706058167633
chr1	34816797	34817344	548	-	utr3	Fam168b	0.736314767061925	0.967350393301808	0.922531066104183	1	0.915641569901856	0.996493642039003	0.0762915217892738	-0.0807909609294223	0.600814856035533	0.995933760937136	0.157082482718696
chr1	36106099	36106248	150	-	exon	Gm37335	0.845992563540672	0.98219007323138	0.984236200576444	1	0.843303764596696	0.996493642039003	0.0523788634347185	NA	NA	NA	NA
chr1	36140127	36140376	250	-	utr3	Uggt1	0.512196188819393	0.954876644578989	0.553236504031125	1	0.783898592794371	0.996493642039003	-0.00963136036162978	0.178029276976479	0.265037361224017	0.995933760937136	-0.187660637338109
chr1	36143813	36146141	2329	-	utr3	Uggt1	0.878129160480116	0.986621449427311	0.708857374160804	1	0.736649427766266	0.996493642039003	0.297679807874969	0.178029276976479	0.265037361224017	0.995933760937136	0.11965053089849
chr1	36244106	36244255	150	-	utr5	Uggt1	0.803462694018191	0.975345330070286	0.846974613653266	1	0.936352132723823	0.996493642039003	1.27006298852185	0.178029276976479	0.265037361224017	0.995933760937136	1.09203371154537
chr1	36265042	36265191	150	-	utr3	Neurl3	0.189206240618156	0.954876644578989	0.142316346933997	1	0.530590155782866	0.996493642039003	-0.354620447484351	0.797351882619674	0.179252328794803	0.995933760937136	-1.15197233010403
chr1	36266180	36266477	298	-	utr3	Neurl3	0.427130303540832	0.954876644578989	0.508292034906205	1	0.46107324151522	0.996493642039003	0.81073268522742	0.797351882619674	0.179252328794803	0.995933760937136	0.0133808026077463
chr1	36269423	36269571	149	-	exon	Neurl3	0.11909941996339	0.954876644578989	0.154841853980173	1	0.535019080135011	0.996493642039003	3.16128707386671	0.797351882619674	0.179252328794803	0.995933760937136	2.36393519124704
chr1	36335880	36336379	500	-	utr3	Kansl3	0.11933959530914	0.954876644578989	0.433077467121047	1	0.574526651080763	0.996493642039003	0.545684226893953	0.116093274876925	0.679208288461815	0.995933760937136	0.429590952017027
chr1	36367916	36368016	101	-	utr5	Kansl3	0.822548512277765	0.977945008969393	0.634398177590701	1	0.804544213705155	0.996493642039003	0.172311055085712	0.116093274876925	0.679208288461815	0.995933760937136	0.0562177802087866
chr1	36423242	36424336	1095	-	utr3	Lman2l	0.924489469623882	0.99330873563785	0.779208656862315	1	0.786056477595744	0.996493642039003	0.382620493692579	0.435004008901135	0.0535376407972607	0.995933760937136	-0.0523835152085562
chr1	36538844	36539042	199	-	utr3	Ankrd39	0.0611784512208668	0.954876644578989	0.0649618118479325	1	0.372988607021533	0.996493642039003	-1.58504540470856	-0.0884542498926839	0.766813301349239	0.995933760937136	-1.49659115481588
chr1	36539190	36539438	249	-	utr3	Gm42417	0.263027367326848	0.954876644578989	0.180312927189862	1	0.518054780533667	0.996493642039003	-0.180037526152575	NA	NA	NA	NA
chr1	36546999	36547197	199	-	utr5	Ankrd39	0.14753427022424	0.954876644578989	0.260784501111496	1	0.62842045155533	0.996493642039003	1.70846175826532	-0.0884542498926839	0.766813301349239	0.995933760937136	1.79691600815801
chr1	36549238	36550236	999	-	utr3	Sema4c	0.10512673810453	0.954876644578989	0.244304950944617	1	0.251392403821614	0.996493642039003	1.13267793307302	0.0995847919631288	0.75807283366742	0.995933760937136	1.03309314110989
chr1	36698511	36698710	200	-	utr3	Actr1b	0.215854723633689	0.954876644578989	0.227332932840767	1	0.367595379085893	0.996493642039003	-0.849724360359837	0.0242584421737172	0.880778360293608	0.995933760937136	-0.873982802533554
chr1	36698810	36699157	348	-	utr3	Actr1b	0.952427714342517	0.995147318227995	0.659240479726302	1	0.824712349270157	0.996493642039003	0.168735882424914	0.0242584421737172	0.880778360293608	0.995933760937136	0.144477440251197
chr1	36699505	36699605	101	-	utr3	Actr1b	0.468498326021734	0.954876644578989	0.774714863900064	1	0.661205352266743	0.996493642039003	1.15557867862998	0.0242584421737172	0.880778360293608	0.995933760937136	1.13132023645627
chr1	36699704	36700359	656	-	utr3	Actr1b	0.554663043893016	0.954876644578989	0.550118878516941	1	0.70242427001033	0.996493642039003	-0.314842131359353	0.0242584421737172	0.880778360293608	0.995933760937136	-0.33910057353307
chr1	36792639	36792838	200	-	utr3	Tmem131	0.78688759327095	0.974137316634004	0.777906970456227	1	0.778761158429433	0.996493642039003	-0.191676011323945	0.10432051973933	0.548142444746533	0.995933760937136	-0.295996531063275
chr1	36804581	36808366	3786	-	exon	Tmem131	0.542099892609302	0.954876644578989	0.824637750515721	1	0.937314105700282	0.996493642039003	0.898124781537743	0.10432051973933	0.548142444746533	0.995933760937136	0.793804261798413
chr1	37420265	37420563	299	-	utr3	Coa5	0.268676776669665	0.954876644578989	0.275345121609801	1	0.160744316304893	0.996493642039003	-0.998547069222148	-0.287086297532588	0.438722517055717	0.995933760937136	-0.71146077168956
chr1	37440039	37440189	151	-	utr3	Mgat4a	0.581083670107395	0.954930978165712	0.538838757324462	1	0.393158370942754	0.996493642039003	-1.07224509138971	-0.163315127101526	0.573330607640556	0.995933760937136	-0.908929964288179
chr1	37440738	37440838	101	-	utr3	Mgat4a	0.211833757487386	0.954876644578989	0.237624349724705	1	0.400108947407554	0.996493642039003	-1.2060859458982	-0.163315127101526	0.573330607640556	0.995933760937136	-1.04277081879667
chr1	37444332	37444682	351	-	utr3	Mgat4a	0.331729093896575	0.954876644578989	0.348956618492554	1	0.0899471281792744	0.996493642039003	-0.992132293054249	-0.163315127101526	0.573330607640556	0.995933760937136	-0.828817165952723
chr1	37487591	37488088	498	-	exon	4930594C11Rik	0.0999210025214108	0.954876644578989	0.155309407870993	1	0.258351622195355	0.996493642039003	0.499958394192726	-0.894238854061103	0.39444371002797	0.995933760937136	1.39419724825383
chr1	37488237	37488584	348	-	exon	4930594C11Rik	0.633256559277787	0.958707176551452	0.544904665912689	1	0.80860027271737	0.996493642039003	0.0417347510013124	-0.894238854061103	0.39444371002797	0.995933760937136	0.935973605062416
chr1	37536057	37540966	4910	-	utr5	Mgat4a	0.239125196388371	0.954876644578989	0.297144431461486	1	0.354136587670921	0.996493642039003	-0.776029647698021	-0.163315127101526	0.573330607640556	0.995933760937136	-0.612714520596495
chr1	37612025	37612224	200	-	utr3	2010300C02Rik	0.530663943623139	0.954876644578989	0.918492903808712	1	0.911789418413086	0.996493642039003	0.190302909992309	0.2407167317983	0.455959321168417	0.995933760937136	-0.0504138218059901
chr1	37613460	37624396	10937	-	exon	2010300C02Rik	0.184721820049332	0.954876644578989	0.352099965970678	1	0.425270781041574	0.996493642039003	1.33240631274746	0.2407167317983	0.455959321168417	0.995933760937136	1.09168958094916
chr1	37624645	37625143	499	-	exon	2010300C02Rik	0.250066330794123	0.954876644578989	0.456216068177257	1	0.57044001712219	0.996493642039003	1.33815009501731	0.2407167317983	0.455959321168417	0.995933760937136	1.09743336321901
chr1	37625292	37625640	349	-	exon	2010300C02Rik	0.14672122498646	0.954876644578989	0.324928470203106	1	0.355456687476536	0.996493642039003	0.960932298705379	0.2407167317983	0.455959321168417	0.995933760937136	0.72021556690708
chr1	37625839	37626038	200	-	exon	2010300C02Rik	0.32861753978599	0.954876644578989	0.665193565753707	1	0.813061426344286	0.996493642039003	0.637959808213205	0.2407167317983	0.455959321168417	0.995933760937136	0.397243076414905
chr1	37801769	37807038	5270	-	utr3	Tsga10	0.0869621284200521	0.954876644578989	0.0888272995441199	1	0.0995827103635969	0.996493642039003	-2.18836831357316	-0.264253417897554	0.529131791417396	0.995933760937136	-1.92411489567561
chr1	37815557	37815657	101	-	exon	Tsga10	0.32328988980989	0.954876644578989	0.226744852190513	1	0.582632882269021	0.996493642039003	-1.32551998666198	-0.264253417897554	0.529131791417396	0.995933760937136	-1.06126656876443
chr1	37834200	37834399	200	-	utr3	Tsga10	0.222783321388686	0.954876644578989	0.214750678077745	1	0.322213388297021	0.996493642039003	-1.28468513137735	-0.264253417897554	0.529131791417396	0.995933760937136	-1.0204317134798
chr1	37835246	37835432	187	-	exon	Tsga10	0.992864321004041	1	0.627972110423827	1	0.975943853418225	0.996493642039003	-0.491728113122932	-0.264253417897554	0.529131791417396	0.995933760937136	-0.227474695225378
chr1	37855272	37865058	9787	-	utr5	Tsga10	0.825827423451155	0.978566892537804	0.372778826232447	1	0.527744908856866	0.996493642039003	0.199526407475804	-0.264253417897554	0.529131791417396	0.995933760937136	0.463779825373358
chr1	37879008	37879206	199	-	utr3	Mitd1	0.41192250709487	0.954876644578989	0.445125007097135	1	0.539533520711766	0.996493642039003	-0.751749491645746	-0.39670233199428	0.211495661608193	0.995933760937136	-0.355047159651466
chr1	37985836	37986034	199	-	utr3	Txndc9	0.64479004384589	0.959740981944782	0.615180266801744	1	0.549324336690266	0.996493642039003	-1.11509231546705	-0.102079834764657	0.694071722796122	0.995933760937136	-1.01301248070239
chr1	37986134	37986482	349	-	utr3	Txndc9	0.752137306691552	0.969226797269789	0.949451723698525	1	0.719111717218283	0.996493642039003	-0.504562114596275	-0.102079834764657	0.694071722796122	0.995933760937136	-0.402482279831618
chr1	37986582	37986681	100	-	utr3	Txndc9	0.797379263216248	0.974989910562565	0.76315060279947	1	0.825061345560514	0.996493642039003	-0.943723692758681	-0.102079834764657	0.694071722796122	0.995933760937136	-0.841643857994024
chr1	37986780	37986979	200	-	utr3	Txndc9	0.573618386324833	0.954876644578989	0.561276285896491	1	0.312442006211217	0.996493642039003	-1.38395425318853	-0.102079834764657	0.694071722796122	0.995933760937136	-1.28187441842387
chr1	37987178	37987327	150	-	utr3	Txndc9	0.910615676188608	0.990807240482333	0.852907469655544	1	0.681688663615567	0.996493642039003	-0.859406867715841	-0.102079834764657	0.694071722796122	0.995933760937136	-0.757327032951185
chr1	37990311	37994144	3834	-	exon	Txndc9	0.878870834916912	0.986813051321474	0.487732893742362	1	0.753007217555462	0.996493642039003	-0.282595254213201	-0.102079834764657	0.694071722796122	0.995933760937136	-0.180515419448545
chr1	37995387	37995835	449	-	utr5	Txndc9	0.877136814259974	0.986527110811847	0.425356127462356	1	0.788210044708336	0.996493642039003	0.00583525708985655	-0.102079834764657	0.694071722796122	0.995933760937136	0.107915091854513
chr1	38088029	38092063	4035	-	exon	Rev1	0.663961690761426	0.961934683266595	0.627078988977246	1	0.409759894135756	0.996493642039003	-0.474883229337165	-0.186710823571345	0.472716022099955	0.995933760937136	-0.28817240576582
chr1	38179312	38179560	249	-	utr3	Aff3	0.293787747805595	0.954876644578989	0.438220059203064	1	0.624202771697322	0.996493642039003	0.505846466426213	-0.00976305435374304	0.953953419396334	0.995933760937136	0.515609520779956
chr1	38181398	38181628	231	-	exon	Aff3	0.745539935810956	0.969223909087899	0.890361447461037	1	0.940581887762183	0.996493642039003	0.327074703536804	-0.00976305435374304	0.953953419396334	0.995933760937136	0.336837757890547
chr1	38207994	38210261	2268	-	exon	Aff3	0.211429883910966	0.954876644578989	0.390288338051537	1	0.47947434977605	0.996493642039003	0.857892344221798	-0.00976305435374304	0.953953419396334	0.995933760937136	0.867655398575541
chr1	38535011	38536878	1868	-	utr3	Aff3	0.575116206535768	0.954876644578989	0.536330092074278	1	0.740210036297516	0.996493642039003	-0.153713527630552	-0.00976305435374304	0.953953419396334	0.995933760937136	-0.143950473276809
chr1	38797621	38797969	349	-	utr3	Lonrf2	0.61907830009132	0.95833151591211	0.554476342659921	1	0.343198982591739	0.996493642039003	-0.22947477795382	0.0132634536975224	0.948911956707155	0.995933760937136	-0.242738231651342
chr1	38863917	38866060	2144	-	utr3	Chst10	0.55864830777113	0.954876644578989	0.553194653379211	1	0.414480574138734	0.996493642039003	-0.285147368871032	0.138783915530505	0.448042444388555	0.995933760937136	-0.423931284401537
chr1	38897912	38898111	200	-	utr5	Chst10	0.326406546879552	0.954876644578989	0.570394247179273	1	0.635158054368412	0.996493642039003	1.27167197716727	0.138783915530505	0.448042444388555	0.995933760937136	1.13288806163676
chr1	39372091	39372689	599	-	utr3	Tbc1d8	0.0424275031162424	0.954876644578989	0.103431060748985	1	0.0735785515599851	0.996493642039003	0.909604013229688	-0.114398106979062	0.677677647440872	0.995933760937136	1.02400212020875
chr1	39551854	39552002	149	-	utr3	Rnf149	0.25903061214076	0.954876644578989	0.101958407846853	1	0.37259442636524	0.996493642039003	-0.551561853268409	0.117849101219803	0.641994396243712	0.995933760937136	-0.669410954488212
chr1	39552391	39552491	101	-	utr3	Rnf149	0.543506027597227	0.954876644578989	0.554538326339872	1	0.285688738757956	0.996493642039003	-0.815989380848991	0.117849101219803	0.641994396243712	0.995933760937136	-0.933838482068794
chr1	39618456	39619155	700	-	utr3	Creg2	0.849640174942301	0.982816179438911	0.824199180450898	1	0.536527954790808	0.996493642039003	-0.678564614201102	-0.131784950691112	0.595943220816338	0.995933760937136	-0.54677966350999
chr1	39619654	39619854	201	-	utr3	Creg2	0.333324952518653	0.954876644578989	0.333806147742609	1	0.185464214571057	0.996493642039003	-1.29356382082316	-0.131784950691112	0.595943220816338	0.995933760937136	-1.16177887013205
chr1	39622749	39623098	350	-	utr3	Creg2	0.583479268309377	0.954930978165712	0.370887319612694	1	0.610208796415628	0.996493642039003	0.108821841182603	-0.131784950691112	0.595943220816338	0.995933760937136	0.240606791873715
chr1	39650725	39650825	101	-	exon	Creg2	0.0450688073281641	0.954876644578989	0.0770657056695013	1	0.122776387825216	0.996493642039003	1.97633050954305	-0.131784950691112	0.595943220816338	0.995933760937136	2.10811546023416
chr1	40076228	40076426	199	-	exon	Gm16894	0.793301839825824	0.974763872677989	0.909547861340962	1	0.93692909457629	0.996493642039003	-0.872794696177606	-0.14697015115079	0.785832239556339	0.995933760937136	-0.725824545026816
chr1	40085653	40085802	150	-	exon	Gm16894	0.22303909100652	0.954876644578989	0.0949954581950089	1	0.326102230799494	0.996493642039003	-0.776954455084199	-0.14697015115079	0.785832239556339	0.995933760937136	-0.629984303933409
chr1	40772287	40772734	448	-	utr3	Mfsd9	0.509984652538192	0.954876644578989	0.510234344236934	1	0.224096348033208	0.996493642039003	-0.625624812062804	-0.342654283182941	0.544389845500432	0.995933760937136	-0.282970528879864
chr1	40772884	40773481	598	-	utr3	Mfsd9	0.716869482925537	0.964462607513675	0.92781126462361	1	0.822576335751486	0.996493642039003	0.0480049218768457	-0.342654283182941	0.544389845500432	0.995933760937136	0.390659205059786
chr1	40773580	40774525	946	-	utr3	Mfsd9	0.967956264413964	0.997013460114345	0.805594173105328	1	0.758160652829776	0.996493642039003	-0.0509334648430438	-0.342654283182941	0.544389845500432	0.995933760937136	0.291720818339897
chr1	42648264	42648413	150	-	exon	Pantr1	0.178338641280167	0.954876644578989	0.237994154126652	1	0.468690158670477	0.996493642039003	-0.7343118355824	-0.161024841264717	0.556021730278492	0.995933760937136	-0.573286994317683
chr1	43048896	43048995	100	-	utr3	Tgfbrap1	0.798549193773308	0.975248799697716	0.635813209144546	1	0.859629485575859	0.996493642039003	0.124889681052324	0.0564516957480104	0.811313886861434	0.995933760937136	0.0684379853043133
chr1	43049294	43049793	500	-	utr3	Tgfbrap1	0.25289210271704	0.954876644578989	0.546624748773216	1	0.737529480659318	0.996493642039003	0.496104400352396	0.0564516957480104	0.811313886861434	0.995933760937136	0.439652704604386
chr1	43051665	43053433	1769	-	exon	Tgfbrap1	0.155024262690899	0.954876644578989	0.347112676720021	1	0.601038331326046	0.996493642039003	1.13515477259392	0.0564516957480104	0.811313886861434	0.995933760937136	1.07870307684591
chr1	43075300	43075948	649	-	utr5	Tgfbrap1	0.54606814297781	0.954876644578989	0.854293133101769	1	0.84212845686511	0.996493642039003	0.140416317389111	0.0564516957480104	0.811313886861434	0.995933760937136	0.0839646216411002
chr1	43750114	43750313	200	-	utr3	Uxs1	0.213462382513838	0.954876644578989	0.263913481464136	1	0.335989527777985	0.996493642039003	-1.27200061007637	0.0535375837780876	0.882483463799095	0.995933760937136	-1.32553819385445
chr1	44118358	44118708	351	-	utr5	Kdelc1	0.876758931216295	0.98636274995215	0.613738516229797	1	0.491898561729944	0.996493642039003	0.166628488228929	-0.188692501803329	0.599471008153566	0.995933760937136	0.355320990032258
chr1	45375969	45376677	709	-	utr3	Col5a2	0.737442233580327	0.967350393301808	0.727343970116311	1	0.806483173705033	0.996493642039003	-0.628171922304949	0.898839819795452	0.133573954537694	0.995933760937136	-1.5270117421004
chr1	45908267	45908366	100	-	utr3	Slc40a1	0.212866253906554	0.954876644578989	0.161069096026607	1	0.256117080329839	0.996493642039003	-1.3291004050815	-0.240948435089949	0.516004169891151	0.995933760937136	-1.08815196999155
chr1	45908466	45908764	299	-	utr3	Slc40a1	0.453497437667874	0.954876644578989	0.450043415525775	1	0.264454379262106	0.996493642039003	-1.24703478326144	-0.240948435089949	0.516004169891151	0.995933760937136	-1.00608634817149
chr1	45909460	45909659	200	-	exon	Slc40a1	0.813037527126854	0.976759372701546	0.793311276023437	1	0.809414651616157	0.996493642039003	-0.776486262242228	-0.240948435089949	0.516004169891151	0.995933760937136	-0.535537827152279
chr1	45911029	45912331	1303	-	exon	Slc40a1	0.833250869476454	0.979367683528377	0.828165329118629	1	0.75377320211388	0.996493642039003	-0.459875731468872	-0.240948435089949	0.516004169891151	0.995933760937136	-0.218927296378923
chr1	46809792	46809992	201	-	utr3	Slc39a10	0.61089301197041	0.957729839360772	0.627359759486406	1	0.556363332261783	0.996493642039003	-0.491346838018298	0.0372284353302015	0.936582761188329	0.995933760937136	-0.5285752733485
chr1	46819261	46819410	150	-	exon	Slc39a10	0.37663880196294	0.954876644578989	0.385566969863366	1	0.335806585513883	0.996493642039003	-0.685815472387451	0.0372284353302015	0.936582761188329	0.995933760937136	-0.723043907717653
chr1	46832652	46836064	3413	-	exon	Slc39a10	0.306661707702573	0.954876644578989	0.302229042186569	1	0.101832113018784	0.996493642039003	-0.846088716743599	0.0372284353302015	0.936582761188329	0.995933760937136	-0.883317152073801
chr1	51471311	51471411	101	-	exon	Nabp1	0.531908597398889	0.954876644578989	0.470123847471099	1	0.706494919463851	0.996493642039003	-2.02741603492969	-0.564677324949024	0.20979696234393	0.995933760937136	-1.46273870998066
chr1	51582394	51582593	200	-	exon	Gm17767	0.674444698644778	0.962415702622658	0.315632307908388	1	0.646852821895449	0.996493642039003	-0.0624191921551993	0.717982705656734	0.772751782340593	0.995933760937136	-0.780401897811933
chr1	52108608	52108852	245	-	exon	Gm31812	0.113086854761851	0.954876644578989	0.0876698136605096	1	0.249508702564236	0.996493642039003	-1.81790815916654	-0.413093872539108	0.667364754747766	0.995933760937136	-1.40481428662743
chr1	52108949	52109095	147	-	exon	Gm31812	1	1	0.968765903205401	1	0.80080109488565	0.996493642039003	-1.38733475695896	-0.413093872539108	0.667364754747766	0.995933760937136	-0.97424088441985
chr1	52164545	52164694	150	-	utr3	Gls	0.10634027144359	0.954876644578989	0.137779358357593	1	0.215236433548819	0.996493642039003	-1.17929270169008	-0.225850172689494	0.458067199174504	0.995933760937136	-0.953442529000586
chr1	52165841	52168361	2521	-	utr3	Gls	0.207288979108034	0.954876644578989	0.227138362675012	1	0.304281067459628	0.996493642039003	-1.06374940621541	-0.225850172689494	0.458067199174504	0.995933760937136	-0.837899233525919
chr1	52187656	52188680	1025	-	utr3	Gls	0.0972306228692515	0.954876644578989	0.108244745021833	1	0.237332868896259	0.996493642039003	-1.25078210772947	-0.225850172689494	0.458067199174504	0.995933760937136	-1.02493193503997
chr1	52232983	52233232	250	-	utr5	Gls	0.153820259097616	0.954876644578989	0.262360535401126	1	0.224893717932726	0.996493642039003	1.36343418635997	-0.225850172689494	0.458067199174504	0.995933760937136	1.58928435904946
chr1	52458994	52459094	101	-	utr3	Nab1	0.924786756667708	0.99330873563785	0.899732752581702	1	0.558294965727562	0.996493642039003	-1.13887395847348	-0.370644539590042	0.0764974132823591	0.995933760937136	-0.768229418883442
chr1	52489973	52490323	351	-	exon	Nab1	0.883410875374682	0.987623120058059	0.748621950182232	1	0.785121851303113	0.996493642039003	-0.237373574434272	-0.370644539590042	0.0764974132823591	0.995933760937136	0.13327096515577
chr1	52490423	52490623	201	-	exon	Nab1	0.252628781548196	0.954876644578989	0.29362056675895	1	0.29426230523391	0.996493642039003	-1.19367905108873	-0.370644539590042	0.0764974132823591	0.995933760937136	-0.823034511498689
chr1	52656735	52656934	200	-	utr3	Mfsd6	0.899438953613764	0.989227654009043	0.930205228153559	1	0.859310236443343	0.996493642039003	-0.540190121507798	-0.193366798485681	0.414612072690991	0.995933760937136	-0.346823323022117
chr1	52657084	52657184	101	-	utr3	Mfsd6	0.603379414931647	0.95764326567748	0.567197342698648	1	0.796068632177696	0.996493642039003	-0.489776468205842	-0.193366798485681	0.414612072690991	0.995933760937136	-0.296409669720161
chr1	52657882	52658481	600	-	utr3	Mfsd6	0.252539794967222	0.954876644578989	0.537733184000518	1	0.447480730430852	0.996493642039003	0.749370685811132	-0.193366798485681	0.414612072690991	0.995933760937136	0.942737484296812
chr1	52708250	52708699	450	-	exon	Mfsd6	0.979604075020681	0.998392519364614	0.792101504025269	1	0.859788169675252	0.996493642039003	-0.274583391772295	-0.193366798485681	0.414612072690991	0.995933760937136	-0.0812165932866147
chr1	52708898	52709646	749	-	exon	Mfsd6	0.468751033994339	0.954876644578989	0.462171706873038	1	0.35743082118794	0.996493642039003	-0.723467666074567	-0.193366798485681	0.414612072690991	0.995933760937136	-0.530100867588887
chr1	52788756	52789004	249	-	utr3	Inpp1	0.0607116377990032	0.954876644578989	0.10754505174545	1	0.000100587302445182	0.125710915602067	2.38780008650849	-0.240174487392383	0.313958684151775	0.995933760937136	2.62797457390087
chr1	52789551	52791716	2166	-	utr3	Inpp1	0.761909269411451	0.97107143896194	0.746519799446471	1	0.531065844254721	0.996493642039003	-0.434088680559684	-0.240174487392383	0.313958684151775	0.995933760937136	-0.193914193167301
chr1	52817489	52817688	200	-	utr5	Inpp1	0.0403808688536111	0.954876644578989	0.078498590747832	1	0.203245094799321	0.996493642039003	1.85788367847527	-0.240174487392383	0.313958684151775	0.995933760937136	2.09805816586765
chr1	52925260	52952637	27378	-	utr5	1700019D03Rik	0.31346831475627	0.954876644578989	0.325566689797731	1	0.474406308169793	0.996493642039003	-0.264362572209912	0.231746281080725	0.475434502241092	0.995933760937136	-0.496108853290637
chr1	53196968	53207226	10259	-	exon	Pms1	0.181682527246974	0.954876644578989	0.193187538005465	1	0.113869381694754	0.996493642039003	-1.59596245901838	-0.484882640482138	0.0971117664170435	0.995933760937136	-1.11107981853624
chr1	53263009	53263159	151	-	exon	Pms1	0.466676159180452	0.954876644578989	0.193238470974541	1	0.619477751916339	0.996493642039003	-1.05067768675034	-0.484882640482138	0.0971117664170435	0.995933760937136	-0.5657950462682
chr1	53264807	53265306	500	-	exon	Pms1	0.484024469127376	0.954876644578989	0.816645230436439	1	0.921984210868019	0.996493642039003	-0.545894858683895	-0.484882640482138	0.0971117664170435	0.995933760937136	-0.0610122182017571
chr1	53347016	53347364	349	-	exon	Gm28551	0.377631329937377	0.954876644578989	0.360826880991506	1	0.281768409061434	0.996493642039003	-1.21559121155842	-1.01513295928227	0.633206437558641	0.995933760937136	-0.200458252276153
chr1	53347464	53347811	348	-	exon	Gm28551	0.231499934125857	0.954876644578989	0.237704785842967	1	0.216713526339094	0.996493642039003	-1.68629897143303	-1.01513295928227	0.633206437558641	0.995933760937136	-0.671166012150761
chr1	53348258	53350034	1777	-	utr3	Asnsd1	0.0650563627460344	0.954876644578989	0.0738549738961528	1	0.149012477453251	0.996493642039003	-1.73579570154028	0.116973044861023	0.839686893460648	0.995933760937136	-1.8527687464013
chr1	53617915	53618015	101	-	exon	Dnah7a	0.555792947218412	0.954876644578989	0.194176615929741	1	0.740341726090677	0.996493642039003	1.33431034530431	0.557655894592922	0.22185207083733	0.995933760937136	0.776654450711392
chr1	53698262	53698512	251	-	exon	Dnah7a	0.99079836912535	1	0.919558960657771	1	0.945958762974762	0.996493642039003	-0.393704754937246	0.557655894592922	0.22185207083733	0.995933760937136	-0.951360649530168
chr1	53757450	53757550	101	-	utr3	Stk17b	0.323229625690313	0.954876644578989	0.277926424050056	1	0.609504856952801	0.996493642039003	-0.576600555876459	-0.344206861487218	0.327696717256504	0.995933760937136	-0.232393694389242
chr1	53757649	53757749	101	-	exon	Stk17b	0.717131951474148	0.964462607513675	0.775051846069488	1	0.620823782773513	0.996493642039003	-0.533599655830289	-0.344206861487218	0.327696717256504	0.995933760937136	-0.189392794343072
chr1	53776631	53785124	8494	-	utr5	Stk17b	0.20507887300221	0.954876644578989	0.215982553143745	1	0.446208980267572	0.996493642039003	-1.21954401223004	-0.344206861487218	0.327696717256504	0.995933760937136	-0.875337150742826
chr1	53812824	53813324	501	-	utr3	Hecw2	0.91336812295668	0.991275063712473	0.8302834782111	1	0.586223581777509	0.996493642039003	-0.224619595436683	-0.213245344733337	0.342502854673932	0.995933760937136	-0.0113742507033461
chr1	53925656	53926656	1001	-	exon	Hecw2	0.202105244346864	0.954876644578989	0.594780574188006	1	0.633265944867794	0.996493642039003	0.438887245674475	-0.213245344733337	0.342502854673932	0.995933760937136	0.652132590407812
chr1	53950886	54040465	89580	-	exon	Hecw2	0.64305593562876	0.959740981944782	0.478286634335158	1	0.5260814969816	0.996493642039003	-0.540263705987024	-0.213245344733337	0.342502854673932	0.995933760937136	-0.327018361253687
chr1	54397745	54397894	150	-	utr3	Gtf3c3	0.200701299531624	0.954876644578989	0.222701292422144	1	0.274163419302837	0.996493642039003	-1.04538010428815	-0.156916560241208	0.52463883310384	0.995933760937136	-0.888463544046943
chr1	54430581	54438921	8341	-	utr5	Gtf3c3	0.204715219380964	0.954876644578989	0.0704033584092435	1	0.384026029771071	0.996493642039003	-0.791880469426978	-0.156916560241208	0.52463883310384	0.995933760937136	-0.63496390918577
chr1	54480027	54480127	101	-	utr3	Pgap1	0.116434238231821	0.954876644578989	0.127881322723618	1	0.233275724453934	0.996493642039003	-1.34401596755983	-0.345684837478814	0.418155521378957	0.995933760937136	-0.998331130081016
chr1	54480376	54480775	400	-	utr3	Pgap1	0.555551279230645	0.954876644578989	0.566375241021303	1	0.402444460962627	0.996493642039003	-0.944541125746826	-0.345684837478814	0.418155521378957	0.995933760937136	-0.598856288268012
chr1	54648185	54648584	400	-	utr3	Ankrd44	0.65805055891383	0.961702818812487	0.727968422871251	1	0.966489857675177	0.996493642039003	-0.254477819811271	-0.0718444459474026	0.773520475042502	0.995933760937136	-0.182633373863868
chr1	54649317	54649416	100	-	utr3	Ankrd44	0.347205503390932	0.954876644578989	0.326110592455419	1	0.283415204228582	0.996493642039003	-0.128538155276605	-0.0718444459474026	0.773520475042502	0.995933760937136	-0.0566937093292024
chr1	55078134	55078433	300	-	utr3	Hspd1	0.748255032386416	0.969226797269789	0.715860520977586	1	0.741891314021796	0.996493642039003	-0.860133912371221	-0.256897627022368	0.28117121784563	0.995933760937136	-0.603236285348853
chr1	55084579	55084679	101	-	exon	Hspd1	0.212971959209569	0.954876644578989	0.22036131118465	1	0.254680415767086	0.996493642039003	-1.70362106790813	-0.256897627022368	0.28117121784563	0.995933760937136	-1.44672344088576
chr1	55086908	55087844	937	-	utr5	Hspd1	0.612317124561787	0.958324331788014	0.970864485686025	1	0.761332926906999	0.996493642039003	0.57032790693083	-0.256897627022368	0.28117121784563	0.995933760937136	0.827225533953198
chr1	55170308	55170408	101	-	utr3	Rftn2	0.949759238364785	0.994879681284419	0.955825807335914	1	0.84002741893206	0.996493642039003	-0.0869687588037942	0.159086425031511	0.510321929886155	0.995933760937136	-0.246055183835305
chr1	55171801	55172049	249	-	utr3	Rftn2	0.790185186829502	0.974617615696509	0.847755597336361	1	0.943227848575408	0.996493642039003	0.483204355498242	0.159086425031511	0.510321929886155	0.995933760937136	0.324117930466731
chr1	55226185	55226732	548	-	utr5	Rftn2	0.305838015029804	0.954876644578989	0.297318066991429	1	0.396889254438131	0.996493642039003	-0.460429903613069	0.159086425031511	0.510321929886155	0.995933760937136	-0.61951632864458
chr1	56795877	56796077	201	-	utr3	Satb2	0.972321539872264	0.997672647801662	0.945140027441214	1	0.969032082464627	0.996493642039003	0.485139288738435	0.57939480648825	0.0583893961318159	0.995933760937136	-0.0942555177498153
chr1	56796277	56796626	350	-	utr3	Satb2	0.528365016049808	0.954876644578989	0.484452121593382	1	0.528127447115328	0.996493642039003	-0.15273051726981	0.57939480648825	0.0583893961318159	0.995933760937136	-0.732125323758061
chr1	56796776	56796975	200	-	utr3	Satb2	0.464501317267164	0.954876644578989	0.555040166963665	1	0.958935921588493	0.996493642039003	0.970124680978403	0.57939480648825	0.0583893961318159	0.995933760937136	0.390729874490152
chr1	56971517	56971767	251	-	utr5	Satb2	0.681312596047932	0.962781060066041	0.986853782758191	1	0.577781501276813	0.996493642039003	1.5535902909616	0.57939480648825	0.0583893961318159	0.995933760937136	0.974195484473345
chr1	56972166	56972266	101	-	utr5	Satb2	0.914806062286076	0.991275063712473	0.606012510376852	1	0.471979378285135	0.996493642039003	2.5745716050572	0.57939480648825	0.0583893961318159	0.995933760937136	1.99517679856895
chr1	57388483	57388680	198	-	utr3	Tyw5	0.380324815771135	0.954876644578989	0.374418392575543	1	0.273621538437617	0.996493642039003	-0.920940355786112	-0.265068164564665	0.545812783463541	0.995933760937136	-0.655872191221447
chr1	57401502	57406461	4960	-	exon	Tyw5	0.376308075650283	0.954876644578989	0.37723355019332	1	0.612512983979594	0.996493642039003	-0.919423914660948	-0.265068164564665	0.545812783463541	0.995933760937136	-0.654355750096283
chr1	57406559	57407101	543	-	utr5	Tyw5	0.547518153121442	0.954876644578989	0.805846705862537	1	0.908154326456389	0.996493642039003	0.429655130089295	-0.265068164564665	0.545812783463541	0.995933760937136	0.69472329465396
chr1	57956199	57959219	3021	-	utr3	Kctd18	0.59868556574547	0.957175501746409	0.311904102344805	1	0.574840183825159	0.996493642039003	0.149317058745336	-0.194131383057051	0.461447013913228	0.995933760937136	0.343448441802387
chr1	58383611	58383908	298	-	exon	Gm37607	0.822268572828632	0.977792016885583	0.644291312755962	1	0.634182763032721	0.996493642039003	-0.49665175126545	-0.00242639342675428	0.99791373007233	0.999690216921782	-0.494225357838696
chr1	58384798	58385441	644	-	exon	Gm37607	0.341802917102156	0.954876644578989	0.330980353014385	1	0.0648034208918751	0.996493642039003	-0.837321660809049	-0.00242639342675428	0.99791373007233	0.999690216921782	-0.834895267382294
chr1	58385639	58385788	150	-	exon	Gm37607	0.417563968647628	0.954876644578989	0.434837890722925	1	0.584634923238822	0.996493642039003	-0.238753034986361	-0.00242639342675428	0.99791373007233	0.999690216921782	-0.236326641559607
chr1	58385986	58386085	100	-	exon	Gm37607	0.742130303007395	0.968557675645883	0.628384194062895	1	0.711879407074654	0.996493642039003	0.606280471010988	-0.00242639342675428	0.99791373007233	0.999690216921782	0.608706864437743
chr1	58421832	58424016	2185	-	utr5	Clk1	0.123280586430313	0.954876644578989	0.148409235743267	1	0.341320995558885	0.996493642039003	-1.27587048271316	-0.242654142835067	0.454348197822882	0.995933760937136	-1.0332163398781
chr1	58431094	58431293	200	-	utr3	Ppil3	0.462667001144686	0.954876644578989	0.468602763760385	1	0.377325889897993	0.996493642039003	-1.28324770029244	-0.0571397862685274	0.900991885020767	0.995933760937136	-1.22610791402391
chr1	58463611	58464205	595	-	utr3	Orc2	0.642702322174176	0.959740981944782	0.533745307546508	1	0.255339956141704	0.996493642039003	-0.702411041010225	-0.249070566264119	0.516827535056794	0.995933760937136	-0.453340474746106
chr1	58527502	58527602	101	-	utr3	Fam126b	0.212932238904992	0.954876644578989	0.204934758357517	1	0.120862133185536	0.996493642039003	-2.2085667109985	-0.627131786560227	0.156876392012952	0.995933760937136	-1.58143492443827
chr1	58528801	58529450	650	-	utr3	Fam126b	0.473834360422874	0.954876644578989	0.465321332562121	1	0.246161671683844	0.996493642039003	-1.52781519732371	-0.627131786560227	0.156876392012952	0.995933760937136	-0.900683410763487
chr1	58529550	58534525	4976	-	utr3	Fam126b	0.546594176451749	0.954876644578989	0.518643216756099	1	0.212810258556153	0.996493642039003	-1.09888354206861	-0.627131786560227	0.156876392012952	0.995933760937136	-0.471751755508384
chr1	58902944	58903543	600	-	utr3	Trak2	0.552625294513392	0.954876644578989	0.433370984680155	1	0.329823266860794	0.996493642039003	-0.527950902771684	-0.260290111886678	0.11479240142851	0.995933760937136	-0.267660790885006
chr1	58903643	58903943	301	-	utr3	Trak2	0.584173011694608	0.954930978165712	0.968891460623528	1	0.937790435026923	0.996493642039003	0.390530760926979	-0.260290111886678	0.11479240142851	0.995933760937136	0.650820872813656
chr1	59162842	59164175	1334	-	utr3	Als2	0.725643654333253	0.966652707846005	0.687828493921899	1	0.392791472508732	0.996493642039003	-0.500047943333226	-0.105783359972691	0.558342762454545	0.995933760937136	-0.394264583360535
chr1	59211144	59211294	151	-	exon	Als2	0.945297644911522	0.99463482667951	0.694991599843202	1	0.769141583951174	0.996493642039003	0.0381115206484931	-0.105783359972691	0.558342762454545	0.995933760937136	0.143894880621184
chr1	59215157	59216007	851	-	utr5	Als2	0.385577413433455	0.954876644578989	0.846705706731401	1	0.842043521748854	0.996493642039003	0.49763157189223	-0.105783359972691	0.558342762454545	0.995933760937136	0.603414931864921
chr1	59639539	59639637	99	-	utr3	Sumo1	0.276087231001607	0.954876644578989	0.263314122681188	1	0.256652614075763	0.996493642039003	-1.49748721493032	-0.112897944591699	0.702662589731306	0.995933760937136	-1.38458927033862
chr1	59639736	59639983	248	-	utr3	Sumo1	0.409339694737596	0.954876644578989	0.209128952487441	1	0.278154716778153	0.996493642039003	-0.434053693988724	-0.112897944591699	0.702662589731306	0.995933760937136	-0.321155749397025
chr1	59644528	59670785	26258	-	utr5	Sumo1	0.147176406496998	0.954876644578989	0.146514643390662	1	0.231055433174171	0.996493642039003	-0.947923218831219	-0.112897944591699	0.702662589731306	0.995933760937136	-0.83502527423952
chr1	59990264	59990513	250	-	utr3	Ica1l	0.136601728983852	0.954876644578989	0.176769128403477	1	0.186327791996462	0.996493642039003	-0.685513561307275	-0.0384244395474247	0.885431431782305	0.995933760937136	-0.647089121759851
chr1	59990861	59991210	350	-	utr3	Ica1l	0.725206272624803	0.966652707846005	0.658953882264953	1	0.540100114736475	0.996493642039003	-0.395839499282237	-0.0384244395474247	0.885431431782305	0.995933760937136	-0.357415059734812
chr1	60070731	60071130	400	-	utr3	Wdr12	0.464299945865796	0.954876644578989	0.765897533604444	1	0.697441572750948	0.996493642039003	0.54602668845436	0.406570085774332	0.224836206992132	0.995933760937136	0.139456602680028
chr1	60075762	60075911	150	-	utr3	Wdr12	0.164302389529148	0.954876644578989	0.13517063887854	1	0.400763805381283	0.996493642039003	-1.45253796737218	0.406570085774332	0.224836206992132	0.995933760937136	-1.85910805314652
chr1	60077954	60078203	250	-	utr3	Wdr12	0.555173810052002	0.954876644578989	0.5610840933321	1	0.490434613101572	0.996493642039003	-1.154220502984	0.406570085774332	0.224836206992132	0.995933760937136	-1.56079058875833
chr1	60098296	60098496	201	-	utr5	Wdr12	0.57892210240262	0.954930978165712	0.264468124835172	1	0.55136498874001	0.996493642039003	0.336848928590905	0.406570085774332	0.224836206992132	0.995933760937136	-0.0697211571834274
chr1	60487641	60487741	101	-	utr3	Raph1	0.754283350089402	0.969593641208182	0.775426749244364	1	0.904519629191343	0.996493642039003	-0.379694102434633	-0.117786006773733	0.584257519741619	0.995933760937136	-0.2619080956609
chr1	60488241	60488741	501	-	utr3	Raph1	0.988142959303608	0.999497221960184	0.962616301559135	1	0.938927974687134	0.996493642039003	0.325471715501854	-0.117786006773733	0.584257519741619	0.995933760937136	0.443257722275587
chr1	60488841	60488941	101	-	exon	Raph1	0.421920898205689	0.954876644578989	0.547934032110605	1	0.851052088413249	0.996493642039003	1.1970436824785	-0.117786006773733	0.584257519741619	0.995933760937136	1.31482968925224
chr1	60525642	60526042	401	-	exon	Raph1	0.869792349774759	0.985528133834632	0.851571766220621	1	0.704018669695308	0.996493642039003	-0.21137537822055	-0.117786006773733	0.584257519741619	0.995933760937136	-0.0935893714468173
chr1	62714967	62715260	294	-	exon	Gm29083	0.867330710854746	0.985227843083238	0.714485924655665	1	0.624838413454687	0.996493642039003	0.0110092390689913	-0.0773457801784307	0.913453314340971	0.995933760937136	0.088355019247422
chr1	63051023	63051172	150	-	utr3	Ino80d	0.231485014679892	0.954876644578989	0.381011512999376	1	0.699383230892802	0.996493642039003	0.147666836889283	-0.11586897671641	0.586671121719546	0.995933760937136	0.263535813605692
chr1	63057758	63060144	2387	-	utr3	Ino80d	0.359484422172766	0.954876644578989	0.606512427608862	1	0.8242286353868	0.996493642039003	0.478008517914461	-0.11586897671641	0.586671121719546	0.995933760937136	0.59387749463087
chr1	63062090	63062190	101	-	exon	Ino80d	0.810808827267194	0.976087113670164	0.950783300557935	1	0.754837830976531	0.996493642039003	0.610911844044335	-0.11586897671641	0.586671121719546	0.995933760937136	0.726780820760744
chr1	63085764	63091804	6041	-	utr5	Ino80d	0.621328464397974	0.95833151591211	0.999349777314757	1	0.958163042072497	0.996493642039003	0.659417951959147	-0.11586897671641	0.586671121719546	0.995933760937136	0.775286928675556
chr1	63114467	63114667	201	-	utr5	Ino80d	0.49310288100144	0.954876644578989	0.601748284549566	1	0.653384472077618	0.996493642039003	0.345337656510872	-0.11586897671641	0.586671121719546	0.995933760937136	0.461206633227281
chr1	63182990	63183190	201	-	utr3	Gpr1	0.843175998925787	0.981544400529008	0.959159457451558	1	0.92929553645031	0.996493642039003	0.719067336748798	0.388673665939495	0.617222723001464	0.995933760937136	0.330393670809303
chr1	63183440	63183938	499	-	exon	Gpr1	0.138671514059793	0.954876644578989	0.22437906552522	1	0.232408873235216	0.996493642039003	0.5338875880003	0.388673665939495	0.617222723001464	0.995933760937136	0.145213922060805
chr1	63719623	63719966	344	-	exon	Mdh1b	0.714107203713289	0.964229268558636	0.627751770055605	1	0.942873278856114	0.996493642039003	0.250548407634283	0.744134816745404	0.190288925080658	0.995933760937136	-0.493586409111121
chr1	64033088	64033288	201	-	utr3	Klf7	0.81073406390102	0.976087113670164	0.787349732188805	1	0.757125068623765	0.996493642039003	-0.0577397108610137	0.03596656306004	0.849460406786153	0.995933760937136	-0.0937062739210537
chr1	64033836	64033986	151	-	utr3	Klf7	0.920494702949356	0.992799979602546	0.927962196856641	1	0.645596627176412	0.996493642039003	-0.424597742282537	0.03596656306004	0.849460406786153	0.995933760937136	-0.460564305342577
chr1	64034335	64035333	999	-	utr3	Klf7	0.993796824580483	1	0.89429703703901	1	0.77897823548853	0.996493642039003	-0.244114579580093	0.03596656306004	0.849460406786153	0.995933760937136	-0.280081142640134
chr1	64035532	64035732	201	-	utr3	Klf7	0.56986884344353	0.954876644578989	0.85552853734488	1	0.933952841736704	0.996493642039003	-0.0856883160990908	0.03596656306004	0.849460406786153	0.995933760937136	-0.121654879159131
chr1	64078760	64121123	42364	-	utr5	Klf7	0.0915928342060975	0.954876644578989	0.202782365849625	1	0.460490843223764	0.996493642039003	1.23316612039539	0.03596656306004	0.849460406786153	0.995933760937136	1.19719955733535
chr1	64607606	64608000	395	-	utr3	Mettl21a	0.29003184997826	0.954876644578989	0.284428231383146	1	0.075965771200211	0.996493642039003	-1.18623436963469	-0.264225823416434	0.404841605434494	0.995933760937136	-0.922008546218255
chr1	64731453	64731652	200	-	utr3	Fzd5	0.954664375665117	0.995537564879788	0.876198038339404	1	0.899260014790333	0.996493642039003	-0.413821781943635	-0.0328444135961943	0.913558942487122	0.995933760937136	-0.380977368347441
chr1	64734736	64736079	1344	-	utr3	Fzd5	0.206523630952197	0.954876644578989	0.437732114999514	1	0.469665024892671	0.996493642039003	1.03651319205802	-0.0328444135961943	0.913558942487122	0.995933760937136	1.06935760565422
chr1	64736577	64737154	578	-	utr5	Fzd5	0.247442606485391	0.954876644578989	0.390157873044685	1	0.699338175190216	0.996493642039003	1.99831763533936	-0.0328444135961943	0.913558942487122	0.995933760937136	2.03116204893555
chr1	64737353	64737502	150	-	utr5	Fzd5	0.466469953213167	0.954876644578989	0.660016594208657	1	0.698340976355455	0.996493642039003	3.41336001575754	-0.0328444135961943	0.913558942487122	0.995933760937136	3.44620442935374
chr1	64794200	64794849	650	-	utr3	Plekhm3	0.766102766890811	0.971996287465497	0.927974421585351	1	0.73937029821736	0.996493642039003	0.125087107766053	-0.199429161597986	0.256910435958214	0.995933760937136	0.324516269364039
chr1	64795048	64795148	101	-	exon	Plekhm3	0.0267848059970236	0.954876644578989	0.0649937338313319	1	0.479919352528049	0.996493642039003	1.23206022720748	-0.199429161597986	0.256910435958214	0.995933760937136	1.43148938880546
chr1	64921732	64922430	699	-	exon	Plekhm3	0.980815912513071	0.998399210255756	0.8485562113841	1	0.935826162892213	0.996493642039003	-0.0472853644208118	-0.199429161597986	0.256910435958214	0.995933760937136	0.152143797177174
chr1	64937778	64938327	550	-	utr5	Plekhm3	0.736537534188758	0.967350393301808	0.699111976813537	1	0.529555636627672	0.996493642039003	-0.249136274403217	-0.199429161597986	0.256910435958214	0.995933760937136	-0.049707112805231
chr1	65105581	65105729	149	-	utr3	D630023F18Rik	0.619192829870135	0.95833151591211	0.573338505785945	1	0.603764869274413	0.996493642039003	-0.844409703592055	-0.147616810482135	0.789718937283459	0.995933760937136	-0.69679289310992
chr1	66800599	66800797	199	-	exon	Gm37285	0.667826542296499	0.962261849081413	0.376986419484895	1	0.513810850370294	0.996493642039003	-0.383544145876016	-0.843127506087162	0.188061013285931	0.995933760937136	0.459583360211146
chr1	66801088	66802083	996	-	exon	Kansl1l	0.192224909679673	0.954876644578989	0.195600876252698	1	0.0248953309753477	0.996493642039003	-1.46243890997936	-0.379172547293801	0.385133649709658	0.995933760937136	-1.08326636268555
chr1	67002058	67002456	399	-	utr3	Lancl1	0.387501959271669	0.954876644578989	0.592608006629034	1	0.952802388568431	0.996493642039003	-0.27317448951836	-0.238924656076333	0.495151749707853	0.995933760937136	-0.0342498334420275
chr1	67003401	67003500	100	-	utr3	Lancl1	0.841858285188097	0.981055072607791	0.832922860873863	1	0.58319952687103	0.996493642039003	-0.950138309027535	-0.238924656076333	0.495151749707853	0.995933760937136	-0.711213652951202
chr1	68038512	68039011	500	-	utr3	Erbb4	0.64651803984425	0.960025595165584	0.639661841800478	1	0.329952399244802	0.996493642039003	-1.14704650366675	-0.380494920557721	0.142641676966107	0.995933760937136	-0.766551583109029
chr1	68039957	68042608	2652	-	utr3	Erbb4	0.307236130647994	0.954876644578989	0.632841492328905	1	0.99435685870429	0.996567640328499	0.471017082996199	-0.380494920557721	0.142641676966107	0.995933760937136	0.851512003553921
chr1	68740519	69107860	367342	-	utr5	Erbb4	0.959525786332765	0.995537564879788	0.539051862650458	1	0.477854993290261	0.996493642039003	-0.561141083812936	-0.380494920557721	0.142641676966107	0.995933760937136	-0.180646163255215
chr1	69538341	69539487	1147	-	utr3	Ikzf2	0.920204098889321	0.992776181117296	0.839346392528234	1	0.68919212859904	0.996493642039003	-0.686995192786978	-0.451082171985086	0.173509399489864	0.995933760937136	-0.235913020801892
chr1	71030476	71030575	100	-	utr3	Bard1	0.361837296139472	0.954876644578989	0.315902019218772	1	0.417688031025797	0.996493642039003	-0.0489406138141929	-0.330722325870841	0.562727988261454	0.995933760937136	0.281781712056648
chr1	71074968	71075365	398	-	exon	Bard1	0.925760875464636	0.993410225273291	0.91331127073222	1	0.881444505853636	0.996493642039003	-1.26717599751856	-0.330722325870841	0.562727988261454	0.995933760937136	-0.936453671647717
chr1	72159889	72160236	348	-	utr3	Mreg	0.762700645390482	0.97107143896194	0.58363915321323	1	0.892553071975091	0.996493642039003	-0.372147871834416	-0.0644099949266591	0.874896643166322	0.995933760937136	-0.307737876907757
chr1	72160435	72162332	1898	-	utr3	Mreg	0.717399884435361	0.964462607513675	0.672570458697809	1	0.660044818358965	0.996493642039003	-0.612056399961057	-0.0644099949266591	0.874896643166322	0.995933760937136	-0.547646405034398
chr1	72428003	72428102	100	-	utr3	March4	0.0346572446318869	0.954876644578989	0.0685716673752312	1	0.254218968540513	0.996493642039003	2.45527440530126	0.0742011660522622	0.887929466426595	0.995933760937136	2.38107323924899
chr1	72428201	72428349	149	-	utr3	March4	0.768227506211832	0.972238243987778	0.976002392457139	1	0.513804758053852	0.996493642039003	0.668721721407435	0.0742011660522622	0.887929466426595	0.995933760937136	0.594520555355173
chr1	72428794	72428943	150	-	exon	March4	0.221496289001722	0.954876644578989	0.276236359563417	1	0.394030483045767	0.996493642039003	0.626078011481168	0.0742011660522622	0.887929466426595	0.995933760937136	0.551876845428906
chr1	72534654	72534901	248	-	exon	March4	0.0936923365027183	0.954876644578989	0.153089958581179	1	0.546802844062343	0.996493642039003	2.44548900519793	0.0742011660522622	0.887929466426595	0.995933760937136	2.37128783914566
chr1	72535050	72535149	100	-	utr5	March4	0.0971516964722401	0.954876644578989	0.143425126917903	1	0.359664796986753	0.996493642039003	2.42372080695188	0.0742011660522622	0.887929466426595	0.995933760937136	2.34951964089962
chr1	72536089	72536336	248	-	utr5	March4	0.0989526250515437	0.954876644578989	0.157138246914205	1	0.222843440889347	0.996493642039003	2.91317073193129	0.0742011660522622	0.887929466426595	0.995933760937136	2.83896956587903
chr1	72859073	72859222	150	-	utr3	Igfbp5	0.569065786086813	0.954876644578989	0.65923163794785	1	0.913615808278219	0.996493642039003	0.575405155731615	0.4717422120883	0.200665846408214	0.995933760937136	0.103662943643315
chr1	72859470	72859570	101	-	utr3	Igfbp5	0.694002298106919	0.962942240375344	0.902583551033457	1	0.941518598044248	0.996493642039003	0.618272687313421	0.4717422120883	0.200665846408214	0.995933760937136	0.146530475225121
chr1	72859818	72859917	100	-	utr3	Igfbp5	0.800932272883436	0.975248799697716	0.907336499473887	1	0.990701582302263	0.996493642039003	0.489198011326964	0.4717422120883	0.200665846408214	0.995933760937136	0.0174557992386639
chr1	72860066	72860761	696	-	utr3	Igfbp5	0.332743926483838	0.954876644578989	0.607531683900673	1	0.522715502188411	0.996493642039003	1.47747613576601	0.4717422120883	0.200665846408214	0.995933760937136	1.00573392367771
chr1	72862002	72862200	199	-	utr3	Igfbp5	0.68176445671271	0.962781060066041	0.942681195347122	1	0.871064852883214	0.996493642039003	0.842899235093401	0.4717422120883	0.200665846408214	0.995933760937136	0.371157023005101
chr1	73862760	73862909	150	-	exon	6030407O03Rik	1	1	0.806256450243709	1	0.790345167803413	0.996493642039003	2.03036468766682	0.224246917304687	0.744122196559504	0.995933760937136	1.80611777036214
chr1	73913473	73913772	300	-	utr3	Tns1	0.55071803575681	0.954876644578989	0.820582917784619	1	0.943074447328167	0.996493642039003	1.12847706213704	0.28783720829214	0.598275670017278	0.995933760937136	0.840639853844902
chr1	73914021	73916878	2858	-	utr3	Tns1	0.257614582292805	0.954876644578989	0.439082666537682	1	0.830537184570864	0.996493642039003	1.97163934919117	0.28783720829214	0.598275670017278	0.995933760937136	1.68380214089903
chr1	73924766	73925165	400	-	exon	Tns1	0.273469975983801	0.954876644578989	0.42794848205095	1	0.970275727524715	0.996493642039003	2.35793626921211	0.28783720829214	0.598275670017278	0.995933760937136	2.07009906091996
chr1	73953283	73953882	600	-	utr5	Tns1	0.0853083448932272	0.954876644578989	0.146346451907235	1	0.342999311721425	0.996493642039003	1.68786191611734	0.28783720829214	0.598275670017278	0.995933760937136	1.4000247078252
chr1	74280038	74280186	149	-	utr3	Aamp	0.113053828244843	0.954876644578989	0.288930071568359	1	0.481645255384953	0.996493642039003	0.806098132570286	-0.027716627236045	0.904335806228069	0.995933760937136	0.833814759806331
chr1	74283935	74284213	279	-	exon	Aamp	0.823988262988748	0.978252281015836	0.449692682317546	1	0.795599591698097	0.996493642039003	-0.295260379559442	-0.027716627236045	0.904335806228069	0.995933760937136	-0.267543752323397
chr1	74284540	74284639	100	-	utr5	Aamp	0.842800896082725	0.981481819170474	0.740647845542875	1	0.956105134147186	0.996493642039003	0.198039924990362	-0.027716627236045	0.904335806228069	0.995933760937136	0.225756552226407
chr1	74288546	74288745	200	-	utr3	Tmbim1	0.970235507758481	0.997532692198551	0.920402437475572	1	0.854480880279121	0.996493642039003	-0.182252913856662	-0.206372268761736	0.329192671764923	0.995933760937136	0.0241193549050739
chr1	74289343	74289493	151	-	utr3	Tmbim1	0.814718260868862	0.976851345701395	0.859550490936125	1	0.817163709838487	0.996493642039003	-0.223213272339523	-0.206372268761736	0.329192671764923	0.995933760937136	-0.0168410035777873
chr1	74300179	74300329	151	-	utr5	Tmbim1	NA	NA	0.433478809241205	1	0.515369369511071	0.996493642039003	4.34544058152455	-0.206372268761736	0.329192671764923	0.995933760937136	4.55181285028629
chr1	74303169	74303319	151	-	utr5	Tmbim1	0.920004817436364	0.992754222324063	0.53669219157191	1	0.372265445622881	0.996493642039003	1.33931780802365	-0.206372268761736	0.329192671764923	0.995933760937136	1.54569007678539
chr1	74303967	74304266	300	-	utr5	Tmbim1	0.0219523862637362	0.954876644578989	0.0346831007477945	1	0.172952094509433	0.996493642039003	1.96309861843052	-0.206372268761736	0.329192671764923	0.995933760937136	2.16947088719225
chr1	74437457	74437607	151	-	utr3	Usp37	0.268379347103468	0.954876644578989	0.450950924949185	1	0.668567612003537	0.996493642039003	0.609703206012656	-0.421790284284465	0.113272934647673	0.995933760937136	1.03149349029712
chr1	74437757	74438006	250	-	utr3	Usp37	0.799588379422824	0.975248799697716	0.87534347782085	1	0.980300207071341	0.996493642039003	-0.586990312691764	-0.421790284284465	0.113272934647673	0.995933760937136	-0.165200028407299
chr1	74438306	74438506	201	-	utr3	Usp37	0.839230608049889	0.980900355454876	0.840936934851745	1	0.981304121201077	0.996493642039003	-0.922077800536199	-0.421790284284465	0.113272934647673	0.995933760937136	-0.500287516251734
chr1	74438905	74439454	550	-	utr3	Usp37	0.80767940638266	0.975778444500418	0.765665909434715	1	0.786658777870714	0.996493642039003	-0.589922095191789	-0.421790284284465	0.113272934647673	0.995933760937136	-0.168131810907324
chr1	74450549	74453854	3306	-	exon	Usp37	0.219879048449632	0.954876644578989	0.229010709814773	1	0.320611982445007	0.996493642039003	-1.14983177954212	-0.421790284284465	0.113272934647673	0.995933760937136	-0.728041495257655
chr1	74506243	74544184	37942	-	utr5	Usp37	0.477430444584953	0.954876644578989	0.911785868229685	1	0.950332277301694	0.996493642039003	0.438651751426512	-0.421790284284465	0.113272934647673	0.995933760937136	0.860442035710977
chr1	74565824	74565924	101	-	utr3	Zfp142	0.974897209455821	0.997912378368242	0.812892995111113	1	0.968270770120943	0.996493642039003	-0.511926993004644	0.220850399442817	0.457898410222042	0.995933760937136	-0.732777392447461
chr1	74566571	74567268	698	-	utr3	Zfp142	0.655341893192878	0.961451350200762	0.80176770561694	1	0.703092084369908	0.996493642039003	0.314633876855506	0.220850399442817	0.457898410222042	0.995933760937136	0.093783477412689
chr1	74569693	74570240	548	-	utr3	Zfp142	0.761072776774819	0.971001133783629	0.848378224869891	1	0.853274356879173	0.996493642039003	0.499645098390109	0.220850399442817	0.457898410222042	0.995933760937136	0.278794698947292
chr1	74570340	74571236	897	-	utr3	Zfp142	0.674883521172438	0.962415702622658	0.803281732381873	1	0.941877339047449	0.996493642039003	0.531222871021072	0.220850399442817	0.457898410222042	0.995933760937136	0.310372471578255
chr1	74571435	74572382	948	-	utr3	Zfp142	0.0783518163763129	0.954876644578989	0.16012311341862	1	0.387525825470471	0.996493642039003	1.54851397077988	0.220850399442817	0.457898410222042	0.995933760937136	1.32766357133706
chr1	74585480	74585680	201	-	utr5	Zfp142	0.451303715164406	0.954876644578989	0.433346739477353	1	0.621267632660236	0.996493642039003	-0.146527843034895	0.220850399442817	0.457898410222042	0.995933760937136	-0.367378242477712
chr1	74587798	74587997	200	-	utr5	Zfp142	0.884009885846408	0.987623120058059	0.787289334185593	1	0.95357249326126	0.996493642039003	0.631835631023361	0.220850399442817	0.457898410222042	0.995933760937136	0.410985231580545
chr1	74593847	74594243	397	-	utr3	Rnf25	0.976701000014358	0.998361931080305	0.886886941982197	1	0.931729261395177	0.996493642039003	0.0194965624320753	0.157624862581053	0.481468446359736	0.995933760937136	-0.138128300148978
chr1	74903184	74903383	200	-	exon	Cfap65	0.0402119050491264	0.954876644578989	0.0681128374181804	1	0.22649405450966	0.996493642039003	1.62087154363486	-0.109391371311298	0.8602752870616	0.995933760937136	1.73026291494616
chr1	74924871	74925169	299	-	exon	Cfap65	0.96140452909426	0.995946193692019	0.940883518480337	1	0.86285391946044	0.996493642039003	-0.268582819495753	-0.109391371311298	0.8602752870616	0.995933760937136	-0.159191448184455
chr1	74967235	74967665	431	-	utr3	Nhej1	0.271662393343015	0.954876644578989	0.244535059002452	1	0.540968949494426	0.996493642039003	-1.29434893953606	-0.2601898711316	0.651883152895762	0.995933760937136	-1.03415906840446
chr1	75136149	75136249	101	-	utr3	Cnppd1	0.520885270629902	0.954876644578989	0.733927915413325	1	0.917028500973164	0.996493642039003	0.0276585962942441	0.00852130362436109	0.969037233082507	0.996862982810951	0.019137292669883
chr1	75136548	75136698	151	-	exon	Cnppd1	0.596988830261407	0.957175501746409	0.679979810558757	1	0.931161681678012	0.996493642039003	0.309080140909603	0.00852130362436109	0.969037233082507	0.996862982810951	0.300558837285242
chr1	75141498	75141597	100	-	utr5	Cnppd1	0.954237479914514	0.995537564879788	0.846375907617581	1	0.792584878694404	0.996493642039003	0.433179101837576	0.00852130362436109	0.969037233082507	0.996862982810951	0.424657798213215
chr1	75142258	75142508	251	-	utr5	Cnppd1	0.793125224531247	0.974763872677989	0.774619488934366	1	0.684521577558907	0.996493642039003	-0.506321576525799	0.00852130362436109	0.969037233082507	0.996862982810951	-0.51484288015016
chr1	75171767	75171965	199	-	utr3	Abcb6	0.49565588793137	0.954876644578989	0.531934057201566	1	0.584988225294393	0.996493642039003	-0.727260071363731	0.406999792903943	0.37580788777004	0.995933760937136	-1.13425986426767
chr1	75179597	75179702	106	-	exon	Gm29253	0.76290858407732	0.971160303042303	0.946153023077686	1	0.761271748629885	0.996493642039003	0.435344133744442	1.57123372055065	0.611548470701561	0.995933760937136	-1.13588958680621
chr1	75179995	75180144	150	-	utr5	Abcb6	0.130672710137214	0.954876644578989	0.101685388097936	1	0.0739672708249645	0.996493642039003	0.353664674466927	0.406999792903943	0.37580788777004	0.995933760937136	-0.053335118437016
chr1	75180948	75181097	150	-	utr3	Atg9a	0.787369028571477	0.974137316634004	0.77024246902628	1	0.543804404684178	0.996493642039003	-0.441280131098999	-0.164343334544007	0.610906000971053	0.995933760937136	-0.276936796554991
chr1	75181346	75181844	499	-	utr3	Atg9a	0.210181643848735	0.954876644578989	0.357656796990847	1	0.720365258159181	0.996493642039003	0.803531369689719	-0.164343334544007	0.610906000971053	0.995933760937136	0.967874704233726
chr1	75199050	75199298	249	-	utr3	Glb1l	0.898158993440977	0.989227654009043	0.600277187850991	1	0.804999667325263	0.996493642039003	0.242943079491866	-0.27393807367932	0.50832755029138	0.995933760937136	0.516881153171186
chr1	75199397	75199744	348	-	utr3	Glb1l	0.467711138504733	0.954876644578989	0.573759563615263	1	0.787312038729127	0.996493642039003	-0.317155289936993	-0.27393807367932	0.50832755029138	0.995933760937136	-0.0432172162576733
chr1	75215017	75216596	1580	-	utr3	Tuba4a	0.871655401258587	0.98567089811534	0.723320668632522	1	0.690123419206134	0.996493642039003	-0.0600364137377173	-0.00797810422799794	0.980174608407364	0.998123862720555	-0.0520583095097194
chr1	75258003	75258152	150	-	exon	Ptprn	0.205679754773059	0.954876644578989	0.500403363707325	1	0.757607219797293	0.996493642039003	0.80460635399736	0.0683844603176634	0.860761883935823	0.995933760937136	0.736221893679696
chr1	75316846	75316945	100	-	utr5	Dnpep	0.733549957319025	0.967350393301808	0.560091194819767	1	0.745325852769433	0.996493642039003	-0.284817193739875	-0.00929483115397957	0.962423051500847	0.995933760937136	-0.275522362585895
chr1	75317394	75317594	201	-	utr5	Dnpep	0.787345897235154	0.974137316634004	0.49461068142596	1	0.329874987635345	0.996493642039003	0.988397497797159	-0.00929483115397957	0.962423051500847	0.995933760937136	0.997692328951138
chr1	75474618	75476151	1534	-	utr3	Chpf	0.0623161780080625	0.954876644578989	0.2286139987384	1	0.535304497269865	0.996493642039003	0.946645978475636	0.123600164183941	0.748343098607762	0.995933760937136	0.823045814291695
chr1	75477334	75477779	446	-	utr3	Chpf	0.0403435882611166	0.954876644578989	0.0782401659809532	1	0.0963566734217504	0.996493642039003	1.76568672902861	0.123600164183941	0.748343098607762	0.995933760937136	1.64208656484467
chr1	75479360	75487290	7931	-	utr3	Obsl1	0.24642342768293	0.954876644578989	0.586514721207335	1	0.770184168523395	0.996493642039003	0.604850587306323	0.364830849340243	0.460870431735191	0.995933760937136	0.24001973796608
chr1	75490914	75491063	150	-	utr3	Obsl1	0.24909246063961	0.954876644578989	0.393624644397407	1	0.418142657784127	0.996493642039003	1.70487267804876	0.364830849340243	0.460870431735191	0.995933760937136	1.34004182870852
chr1	75505356	75505506	151	-	exon	Obsl1	0.57130501358057	0.954876644578989	0.332090445464198	1	0.338687131086409	0.996493642039003	1.01622988190633	0.364830849340243	0.460870431735191	0.995933760937136	0.651399032566086
chr1	75505705	75505904	200	-	exon	Obsl1	0.0906114994336624	0.954876644578989	0.144508623755178	1	0.00241119434276394	0.996493642039003	2.98818946073991	0.364830849340243	0.460870431735191	0.995933760937136	2.62335861139967
chr1	75506054	75506452	399	-	utr5	Obsl1	0.0258902056617733	0.954876644578989	0.0368129980050213	1	1.02541898002528e-06	0.00256307417976473	3.41361908819363	0.364830849340243	0.460870431735191	0.995933760937136	3.04878823885339
chr1	77368577	77368776	200	-	utr3	Epha4	0.567651239555236	0.954876644578989	0.569177000729512	1	0.414588357838246	0.996493642039003	-0.822798364311432	-0.12762784084648	0.58406401148559	0.995933760937136	-0.695170523464952
chr1	77369173	77369571	399	-	utr3	Epha4	0.914666681682321	0.991275063712473	0.854410917759236	1	0.750865282997327	0.996493642039003	-0.233765855562299	-0.12762784084648	0.58406401148559	0.995933760937136	-0.106138014715819
chr1	77372958	77374747	1790	-	utr3	Epha4	0.687792118308979	0.962781060066041	0.674277991921273	1	0.242394897657728	0.996493642039003	-0.687739290800295	-0.12762784084648	0.58406401148559	0.995933760937136	-0.560111449953814
chr1	77506582	77511699	5118	-	utr3	Epha4	0.954549334338917	0.995537564879788	0.704664021215422	1	0.656123374760018	0.996493642039003	0.00115991172977463	-0.12762784084648	0.58406401148559	0.995933760937136	0.128787752576255
chr1	78418123	78418222	100	-	utr3	Farsb	0.7522531548683	0.969238877128805	0.909786892454978	1	0.969465873757458	0.996493642039003	-0.152860303002017	-0.121362172380524	0.664119498331999	0.995933760937136	-0.0314981306214924
chr1	78498755	78498903	149	-	exon	BC035947	0.095218753812008	0.954876644578989	0.071988754474418	1	0.165847130300629	0.996493642039003	-0.646544706526444	0.277681616323381	0.4554862239194	0.995933760937136	-0.924226322849825
chr1	78499002	78499199	198	-	exon	BC035947	0.0707032722230919	0.954876644578989	0.104040215597956	1	0.290628915694158	0.996493642039003	-0.31879364284863	0.277681616323381	0.4554862239194	0.995933760937136	-0.596475259172011
chr1	78499298	78500185	888	-	exon	BC035947	0.815542332412747	0.976972049362227	0.671088776266319	1	0.938028972101598	0.996493642039003	0.00528771111034702	0.277681616323381	0.4554862239194	0.995933760937136	-0.272393905213034
chr1	78501122	78512158	11037	-	utr5	BC035947	0.146732489617063	0.954876644578989	0.368789316008353	1	0.687922290752264	0.996493642039003	0.740292125313881	0.277681616323381	0.4554862239194	0.995933760937136	0.4626105089905
chr1	79435063	79440021	4959	-	utr3	Scg2	0.275909056351655	0.954876644578989	0.223640707100661	1	0.428004855901992	0.996493642039003	-0.668636547918323	-0.143529477887607	0.416582196564681	0.995933760937136	-0.525107070030716
chr1	79703959	79704108	150	-	utr3	Wdfy1	0.262673272222052	0.954876644578989	0.139766107938707	1	0.311962340069084	0.996493642039003	-0.694953607869866	-0.0750889623452764	0.768557218690961	0.995933760937136	-0.61986464552459
chr1	79705206	79705505	300	-	utr3	Wdfy1	0.222332799298547	0.954876644578989	0.23303162734898	1	0.457229150504125	0.996493642039003	-0.644449462191404	-0.0750889623452764	0.768557218690961	0.995933760937136	-0.569360499846128
chr1	79816838	79816937	100	-	exon	Serpine2	0.232675542993716	0.954876644578989	0.242923305278727	1	0.327736348881825	0.996493642039003	-1.17158604324112	-0.0819018465921884	0.64576875108228	0.995933760937136	-1.08968419664893
chr1	79821503	79857552	36050	-	utr5	Serpine2	0.379827101209691	0.954876644578989	0.261968432370758	1	0.383682550838478	0.996493642039003	-0.51326516534365	-0.0819018465921884	0.64576875108228	0.995933760937136	-0.431363318751462
chr1	79858201	79858351	151	-	exon	Serpine2	0.665945785712668	0.962261849081413	0.950207450633173	1	0.967890001244782	0.996493642039003	1.28503222246023	-0.0819018465921884	0.64576875108228	0.995933760937136	1.36693406905242
chr1	80502371	80502820	450	-	utr3	Dock10	0.42067872992906	0.954876644578989	0.380450550874524	1	0.421125972278273	0.996493642039003	-0.647777010735371	-0.172806202934226	0.651104876412434	0.995933760937136	-0.474970807801145
chr1	80502969	80503119	151	-	utr3	Dock10	0.975049782583966	0.997912378368242	0.855170973880815	1	0.958142062634502	0.996493642039003	0.398656359708448	-0.172806202934226	0.651104876412434	0.995933760937136	0.571462562642674
chr1	80530176	80530275	100	-	exon	Dock10	0.331388913527441	0.954876644578989	0.337022179669195	1	0.508469238946195	0.996493642039003	-1.04354285450495	-0.172806202934226	0.651104876412434	0.995933760937136	-0.870736651570724
chr1	80592628	80592828	201	-	exon	Dock10	0.119755585878772	0.954876644578989	0.0905796381933403	1	0.341116238371318	0.996493642039003	-1.38823293583098	-0.172806202934226	0.651104876412434	0.995933760937136	-1.21542673289676
chr1	82237248	82287769	50522	-	utr3	Irs1	0.159198968481066	0.954876644578989	0.378958699126726	1	0.688762603837552	0.996493642039003	0.681746782611045	-0.0680948158535513	0.831814329020886	0.995933760937136	0.749841598464596
chr1	82288318	82288518	201	-	exon	Irs1	0.813777992893921	0.976851345701395	0.674857188109598	1	0.912042745497751	0.996493642039003	-0.105325082040087	-0.0680948158535513	0.831814329020886	0.995933760937136	-0.037230266186536
chr1	82289517	82290267	751	-	exon	Irs1	0.23355924923312	0.954876644578989	0.503884179951554	1	0.706643399315364	0.996493642039003	0.936814986815085	-0.0680948158535513	0.831814329020886	0.995933760937136	1.00490980266864
chr1	82290717	82291066	350	-	utr5	Irs1	0.363089726067428	0.954876644578989	0.647929997074615	1	0.581544849706527	0.996493642039003	0.944085390781825	-0.0680948158535513	0.831814329020886	0.995933760937136	1.01218020663538
chr1	83013017	83013215	199	-	utr3	Slc19a3	0.837120694054144	0.980344822036717	0.815700988344294	1	0.730658183580534	0.996493642039003	-1.3966333910972	-0.388970676396342	0.52478562759519	0.995933760937136	-1.00766271470086
chr1	83013561	83013709	149	-	utr3	Slc19a3	0.712891271532576	0.96409816441774	0.674444111664936	1	0.677229292739026	0.996493642039003	-1.19632837922174	-0.388970676396342	0.52478562759519	0.995933760937136	-0.807357702825396
chr1	83022517	83022714	198	-	exon	Slc19a3	0.705252959844481	0.962942240375344	0.565086658687462	1	0.791299429950114	0.996493642039003	-0.814943739717625	-0.388970676396342	0.52478562759519	0.995933760937136	-0.425973063321282
chr1	83257024	83257174	151	-	utr3	Sphkap	0.514918726293438	0.954876644578989	0.501430869061805	1	0.616835170009749	0.996493642039003	-0.985175576288289	-0.18359385650281	0.441621213119175	0.995933760937136	-0.801581719785479
chr1	83267480	83276555	9076	-	exon	Sphkap	0.6275823369463	0.958418760701047	0.909745000034632	1	0.998051915092418	0.998236238888606	0.196566226681934	-0.18359385650281	0.441621213119175	0.995933760937136	0.380160083184744
chr1	83276705	83277302	598	-	exon	Sphkap	0.853737572550677	0.983148053998374	0.624009477387965	1	0.893718326288346	0.996493642039003	-0.0210012962111954	-0.18359385650281	0.441621213119175	0.995933760937136	0.162592560291614
chr1	83277451	83278247	797	-	exon	Sphkap	0.722187664083823	0.965727972329994	0.684704548196597	1	0.627062381550221	0.996493642039003	-0.575056574200848	-0.18359385650281	0.441621213119175	0.995933760937136	-0.391462717698038
chr1	83278545	83279142	598	-	exon	Sphkap	0.919677515136266	0.992614173180432	0.825502151398118	1	0.708785153010585	0.996493642039003	-0.343573078897843	-0.18359385650281	0.441621213119175	0.995933760937136	-0.159979222395033
chr1	84036744	84038289	1546	-	utr3	Pid1	0.284582178634765	0.954876644578989	0.680289506929025	1	0.985225845847131	0.996493642039003	0.246685810857771	-0.11433347279565	0.690672851869134	0.995933760937136	0.361019283653421
chr1	84724479	84725409	931	-	utr3	Trip12	0.340191867434126	0.954876644578989	0.345923539342075	1	0.258245852172791	0.996493642039003	-0.862973139443466	-0.230723508646603	0.470431453997625	0.995933760937136	-0.632249630796862
chr1	84786147	84794323	8177	-	exon	Trip12	0.433783359405495	0.954876644578989	0.363148819522391	1	0.337080518159994	0.996493642039003	-0.626010491737048	-0.230723508646603	0.470431453997625	0.995933760937136	-0.395286983090445
chr1	84912241	84912339	99	-	exon	Slc16a14	0.386891495299254	0.954876644578989	0.493609889713918	1	0.729078696386417	0.996493642039003	0.334068266698973	0.052644663666114	0.866266007699197	0.995933760937136	0.281423603032859
chr1	84912438	84922857	10420	-	exon	Slc16a14	0.0993103632158992	0.954876644578989	0.307280666756812	1	0.498230307433127	0.996493642039003	0.778442876303787	0.052644663666114	0.866266007699197	0.995933760937136	0.725798212637673
chr1	84934937	84935085	149	-	utr5	Slc16a14	0.234634862528294	0.954876644578989	0.372059507732344	1	0.739213186725454	0.996493642039003	0.888324677803061	0.052644663666114	0.866266007699197	0.995933760937136	0.835680014136947
chr1	85718166	85718363	198	-	utr3	A630001G21Rik	0.290122754431296	0.954876644578989	0.381852842426315	1	0.464538971928484	0.996493642039003	1.07286645510736	1.15453003920907	0.244941226225424	0.995933760937136	-0.0816635841017066
chr1	85940550	85960858	20309	-	utr3	Gpr55	0.903510655149029	0.989689921876271	0.763852516144026	1	0.739173239117057	0.996493642039003	0.809665924595879	1.22363101277751	0.0023080670153652	0.995933760937136	-0.41396508818163
chr1	86349812	86351026	1215	-	utr3	Ncl	0.760964932099361	0.970980558813925	0.790287429355777	1	0.843783726214074	0.996493642039003	0.363322066916563	0.0464258979800726	0.915040851563401	0.995933760937136	0.31689616893649
chr1	86353158	86355022	1865	-	exon	Ncl	0.0500845333759748	0.954876644578989	0.0541337716815065	1	0.292255059103249	0.996493642039003	-1.5026364563439	0.0464258979800726	0.915040851563401	0.995933760937136	-1.54906235432397
chr1	86356129	86358665	2537	-	utr5	Ncl	0.945579671383432	0.99463482667951	0.726368897581715	1	0.685431104305919	0.996493642039003	0.0541615768442403	0.0464258979800726	0.915040851563401	0.995933760937136	0.00773567886416766
chr1	86358964	86359400	437	-	utr5	Ncl	0.73112006996427	0.967143570050593	0.5876523704279	1	0.683982710053056	0.996493642039003	-0.203969743808546	0.0464258979800726	0.915040851563401	0.995933760937136	-0.250395641788619
chr1	86543192	86543538	347	-	utr3	Pde6d	0.777505153442479	0.973958150208886	0.716671447591647	1	0.704113626152125	0.996493642039003	-0.446754157983577	0.0642767264908435	0.803107532777507	0.995933760937136	-0.511030884474421
chr1	86670422	86670521	100	-	utr5	Nppc	0.411656082071223	0.954876644578989	0.541254097752369	1	0.946676534598064	0.996493642039003	0.983520590148154	0.307772621455316	0.553559990388066	0.995933760937136	0.675747968692838
chr1	87143271	87143420	150	-	exon	Gm29374	0.151879818239223	0.954876644578989	0.0484155075337734	1	0.37689355649317	0.996493642039003	0.290509623097061	1.09759076533948	0.360767348951306	0.995933760937136	-0.807081142242415
chr1	87154533	87154683	151	-	exon	Ecel1	0.135843618404823	0.954876644578989	0.27804851425668	1	0.474973808090626	0.996493642039003	1.50142598236515	0.221572916842942	0.329036868211994	0.995933760937136	1.2798530655222
chr1	87386461	87386607	147	-	exon	Kcnj13	0.396085329190104	0.954876644578989	0.367664471534305	1	0.187970989156967	0.996493642039003	-1.6109420601658	-1.01110325420287	0.0529204793299098	0.995933760937136	-0.599838805962933
chr1	87945917	87946515	599	-	utr3	Usp40	0.869714191162651	0.985528133834632	0.813503167654631	1	0.980657218096052	0.996493642039003	0.171191527758388	0.0340183820089431	0.893429593774456	0.995933760937136	0.137173145749445
chr1	88204875	88205018	144	-	utr3	Dnajb3	0.499156714324685	0.954876644578989	0.49985429417848	1	0.310216040146394	0.996493642039003	-0.932239084363261	-0.053015666368425	0.94800683449163	0.995933760937136	-0.879223417994836
chr1	88205162	88205352	191	-	exon	Dnajb3	0.184303050504944	0.954876644578989	0.145154464948658	1	0.334964529146183	0.996493642039003	-0.41488643846475	-0.053015666368425	0.94800683449163	0.995933760937136	-0.361870772096325
chr1	88205496	88205639	144	-	exon	Dnajb3	0.271041790353191	0.954876644578989	0.349408363325145	1	0.535448284053065	0.996493642039003	0.463485263505259	-0.053015666368425	0.94800683449163	0.995933760937136	0.516500929873684
chr1	88264167	88264566	400	-	utr3	Hjurp	0.322398153265946	0.954876644578989	0.54681408267553	1	0.99221508669465	0.996493642039003	0.103420459392356	-0.0586633582211518	0.834154125683361	0.995933760937136	0.162083817613507
chr1	88264965	88266511	1547	-	utr3	Hjurp	0.892186502466118	0.988168942763258	0.793746685891362	1	0.661439885023425	0.996493642039003	-0.0698924059611058	-0.0586633582211518	0.834154125683361	0.995933760937136	-0.011229047739954
chr1	88700123	88701627	1505	-	utr3	Arl4c	0.902067171082529	0.989533857245189	0.514903587331536	1	0.667333464365708	0.996493642039003	-0.0716321737580086	-0.0183873898929448	0.932979557107227	0.995933760937136	-0.0532447838650639
chr1	88701871	88702121	251	-	utr5	Arl4c	0.464936874277057	0.954876644578989	0.742010505558933	1	0.437902649304429	0.996493642039003	1.46383950160894	-0.0183873898929448	0.932979557107227	0.995933760937136	1.48222689150189
chr1	89678558	89678708	151	-	exon	4933400F21Rik	0.384225273085043	0.954876644578989	0.470945412745194	1	0.595090332190144	0.996493642039003	-0.30723594267184	-0.220287797245905	0.5412731995228	0.995933760937136	-0.0869481454259342
chr1	89928500	89928698	199	-	utr3	Gbx2	0.389692896071584	0.954876644578989	0.533589815742052	1	0.668195939281758	0.996493642039003	-0.377674372301403	-0.263933983415579	0.608370991191161	0.995933760937136	-0.113740388885824
chr1	89928896	89929093	198	-	exon	Gbx2	0.619794649752645	0.95833151591211	0.898510753696294	1	0.952799427414609	0.996493642039003	0.80850259756988	-0.263933983415579	0.608370991191161	0.995933760937136	1.07243658098546
chr1	89930684	89930882	199	-	utr5	Gbx2	0.377326575223309	0.954876644578989	0.620023305548334	1	0.795153983393428	0.996493642039003	0.916980765843637	-0.263933983415579	0.608370991191161	0.995933760937136	1.18091474925922
chr1	89951949	89952047	99	-	utr3	Asb18	0.966391063293902	0.996798951614294	0.878464782818386	1	0.839066697256112	0.996493642039003	-0.687910086025681	-0.398268163335115	0.402522416266998	0.995933760937136	-0.289641922690567
chr1	89952442	89952788	347	-	utr3	Asb18	0.531796397177898	0.954876644578989	0.48379902042639	1	0.913502756040439	0.996493642039003	-1.07924990748934	-0.398268163335115	0.402522416266998	0.995933760937136	-0.680981744154222
chr1	90767248	90767447	200	-	utr3	Col6a3	0.486012966017701	0.954876644578989	0.520386449371154	1	0.783901524350619	0.996493642039003	0.103258508939732	0.730333110955298	0.0867101148730473	0.995933760937136	-0.627074602015566
chr1	90778890	90779389	500	-	exon	Col6a3	0.677528364104803	0.962415702622658	0.466530070546985	1	0.652374994086311	0.996493642039003	0.834735165388001	0.730333110955298	0.0867101148730473	0.995933760937136	0.104402054432703
chr1	90792453	90793906	1454	-	exon	Col6a3	0.429168655983307	0.954876644578989	0.513198376211996	1	0.751640872783189	0.996493642039003	0.48672863461905	0.730333110955298	0.0867101148730473	0.995933760937136	-0.243604476336248
chr1	90801510	90802254	745	-	exon	Col6a3	0.769235403526936	0.972391691729506	0.443653683650314	1	0.371844970477145	0.996493642039003	1.34525075514283	0.730333110955298	0.0867101148730473	0.995933760937136	0.614917644187527
chr1	90803849	90803998	150	-	exon	Col6a3	0.792136271320103	0.974763872677989	0.616586805946719	1	0.735508184343088	0.996493642039003	0.6967663730497	0.730333110955298	0.0867101148730473	0.995933760937136	-0.0335667379055986
chr1	90807813	90807913	101	-	exon	Col6a3	0.845247944035487	0.982163702952585	0.747645214641671	1	0.737738201446258	0.996493642039003	0.903254039968372	0.730333110955298	0.0867101148730473	0.995933760937136	0.172920929013074
chr1	90810510	90810710	201	-	exon	Col6a3	0.909877971586966	0.990723855606911	0.83904971227117	1	0.947474294078039	0.996493642039003	0.578287015734527	0.730333110955298	0.0867101148730473	0.995933760937136	-0.152046095220771
chr1	90811638	90813221	1584	-	exon	Col6a3	0.477205979060174	0.954876644578989	0.605076054810115	1	0.675128895884161	0.996493642039003	0.870080024603402	0.730333110955298	0.0867101148730473	0.995933760937136	0.139746913648104
chr1	91411581	91411923	343	-	utr3	Hes6	0.944755337139614	0.99463482667951	0.714540041935823	1	0.682574805030144	0.996493642039003	-0.591032851280466	-0.315250954877607	0.260313522925199	0.995933760937136	-0.27578189640286
chr1	91412020	91412411	392	-	utr3	Hes6	0.380691982450613	0.954876644578989	0.674607689892555	1	0.727155014037479	0.996493642039003	0.240746645191527	-0.315250954877607	0.260313522925199	0.995933760937136	0.555997600069134
chr1	91412948	91413192	245	-	utr5	Hes6	0.88821277253084	0.987791722785556	0.740890516974511	1	0.975374562311627	0.996493642039003	-0.172299713341062	-0.315250954877607	0.260313522925199	0.995933760937136	0.142951241536545
chr1	91416429	91417868	1440	-	utr3	Per2	0.960000908347984	0.995537564879788	0.897270802188503	1	0.74474526700022	0.996493642039003	-0.474235692700013	-0.0627501427087319	0.861684226322685	0.995933760937136	-0.411485549991281
chr1	91423700	91423799	100	-	exon	Per2	0.0577240763831071	0.954876644578989	0.0977891714720101	1	0.152043902907238	0.996493642039003	3.60041221364235	-0.0627501427087319	0.861684226322685	0.995933760937136	3.66316235635109
chr1	91423899	91423998	100	-	exon	Per2	0.354218371730294	0.954876644578989	0.453522225099305	1	0.747848967235902	0.996493642039003	0.542326698387809	-0.0627501427087319	0.861684226322685	0.995933760937136	0.605076841096541
chr1	91424296	91427746	3451	-	exon	Per2	NA	NA	0.15251358603093	1	0.124996938213607	0.996493642039003	2.45625040186423	-0.0627501427087319	0.861684226322685	0.995933760937136	2.51900054457296
chr1	91800510	91800757	248	-	exon	Gm29100	0.791162053967255	0.974704874889138	0.88745274035337	1	0.752938103167901	0.996493642039003	0.928732225855278	-0.0990444260254397	0.927143726001051	0.995933760937136	1.02777665188072
chr1	91800955	91801104	150	-	exon	Gm29100	0.843930399221301	0.981907255860639	0.956372035013074	1	0.865274922616241	0.996493642039003	0.828838512835954	-0.0990444260254397	0.927143726001051	0.995933760937136	0.927882938861394
chr1	91801699	91801897	199	-	exon	Gm29100	0.876586723630294	0.98632019123291	0.983668130111631	1	0.854259711373271	0.996493642039003	0.674516745896315	-0.0990444260254397	0.927143726001051	0.995933760937136	0.773561171921755
chr1	91930874	91931024	151	-	utr3	Hdac4	0.910994476570302	0.990918092466914	0.840036431706361	1	0.736780290496279	0.996493642039003	0.182948165011792	0.265800240145263	0.344684374748314	0.995933760937136	-0.0828520751334715
chr1	91932420	91933368	949	-	utr3	Hdac4	0.459964106781933	0.954876644578989	0.859703645214664	1	0.878233499576687	0.996493642039003	0.732973575162814	0.265800240145263	0.344684374748314	0.995933760937136	0.467173335017551
chr1	92439557	92439805	249	-	utr3	Ndufa10	0.248018759498651	0.954876644578989	0.296856398298195	1	0.453404716442647	0.996493642039003	-0.778303033929139	-0.141725889357395	0.605662468287937	0.995933760937136	-0.636577144571744
chr1	92637145	92637345	201	-	utr3	Cops9	0.0890592567208164	0.954876644578989	0.102734174934228	1	0.205853818490101	0.996493642039003	-1.79832910810905	-0.325370272822278	0.139759311099851	0.995933760937136	-1.47295883528678
chr1	92641785	92641935	151	-	exon	Cops9	0.466494933975175	0.954876644578989	0.336960041457103	1	0.392488908885825	0.996493642039003	-1.05368436664853	-0.325370272822278	0.139759311099851	0.995933760937136	-0.728314093826252
chr1	92842858	92843004	147	-	exon	Gm29480	0.489439179191311	0.954876644578989	0.655835729356013	1	0.853570493756025	0.996493642039003	0.481329985523453	0.182614216327687	0.711321885830536	0.995933760937136	0.298715769195767
chr1	92860053	92860153	101	-	utr3	Ankmy1	0.610989198127732	0.957729839360772	0.568869907756559	1	0.7894353487981	0.996493642039003	-0.421635490648675	-0.272216173691385	0.736804324463918	0.995933760937136	-0.14941931695729
chr1	92933973	92934072	100	-	exon	9430060I03Rik	0.204557992156659	0.954876644578989	0.1658923682183	1	0.360576744260208	0.996493642039003	-0.106095941655563	-0.631531738831375	0.557678526710319	0.995933760937136	0.525435797175811
chr1	92934420	92934569	150	-	exon	9430060I03Rik	0.901598833188194	0.989349530909198	0.875576546588077	1	0.892384064332646	0.996493642039003	-0.616225304186463	-0.631531738831375	0.557678526710319	0.995933760937136	0.0153064346449111
chr1	93299310	93300056	747	-	utr3	Mterf4	0.831704583272229	0.979010151765346	0.725122307074274	1	0.836961643394528	0.996493642039003	-0.188851142291196	0.127631469657584	0.66862394631757	0.995933760937136	-0.31648261194878
chr1	93301299	93301967	669	-	utr3	Mterf4	0.951631062540149	0.99499293027307	0.571026217570435	1	0.54143411013873	0.996493642039003	-0.477827474171173	0.127631469657584	0.66862394631757	0.995933760937136	-0.605458943828757
chr1	93302713	93303507	795	-	exon	Mterf4	0.440074170597391	0.954876644578989	0.220421600877928	1	0.546455043288903	0.996493642039003	-0.163708243757701	0.127631469657584	0.66862394631757	0.995933760937136	-0.291339713415285
chr1	93304600	93305098	499	-	exon	Mterf4	0.182555599960953	0.954876644578989	0.0869160222964645	1	0.32582707074609	0.996493642039003	-0.323914317752859	0.127631469657584	0.66862394631757	0.995933760937136	-0.451545787410443
chr1	93320929	93321178	250	-	exon	Pask	0.0368114753363654	0.954876644578989	0.0492811086639586	1	0.184314562375653	0.996493642039003	-0.336438136124656	0.0878672579277919	0.793081375744353	0.995933760937136	-0.424305394052448
chr1	93321427	93324202	2776	-	exon	Pask	0.893812245551744	0.988416415678203	0.949472132388346	1	0.838928414251096	0.996493642039003	-0.0455622631651606	0.0878672579277919	0.793081375744353	0.995933760937136	-0.133429521092953
chr1	93343382	93343482	101	-	utr5	Pask	0.322280150916829	0.954876644578989	0.388919574639926	1	0.6159732664702	0.996493642039003	-0.295503671152749	0.0878672579277919	0.793081375744353	0.995933760937136	-0.38337092908054
chr1	93407735	93407835	101	-	utr3	Hdlbp	0.803043557065045	0.975345330070286	0.774119028079916	1	0.807864933500909	0.996493642039003	-0.385534547766069	0.0743876595267246	0.724724895537928	0.995933760937136	-0.459922207292794
chr1	93407935	93408034	100	-	utr3	Hdlbp	0.440948785079612	0.954876644578989	0.673300696396151	1	0.791005076130857	0.996493642039003	0.502660783882306	0.0743876595267246	0.724724895537928	0.995933760937136	0.428273124355582
chr1	93413888	93416501	2614	-	exon	Hdlbp	0.13642356844809	0.954876644578989	0.139656136872156	1	0.394963648407725	0.996493642039003	-0.481109431215591	0.0743876595267246	0.724724895537928	0.995933760937136	-0.555497090742315
chr1	93421183	93423293	2111	-	exon	Hdlbp	0.372889434155064	0.954876644578989	0.364530914577633	1	0.308211045560076	0.996493642039003	-1.46906697457477	0.0743876595267246	0.724724895537928	0.995933760937136	-1.54345463410149
chr1	93425376	93428238	2863	-	exon	Hdlbp	0.0764887718489873	0.954876644578989	0.0829632526313526	1	0.253744321678662	0.996493642039003	-1.20259839156392	0.0743876595267246	0.724724895537928	0.995933760937136	-1.27698605109064
chr1	93430163	93431453	1291	-	utr5	Hdlbp	0.49245532320636	0.954876644578989	0.43356041041513	1	0.568093937097711	0.996493642039003	-0.458391637039344	0.0743876595267246	0.724724895537928	0.995933760937136	-0.532779296566069
chr1	93621291	93621589	299	-	utr3	Stk25	0.328562772382216	0.954876644578989	0.573801678937636	1	0.769078344429516	0.996493642039003	0.18272870132569	0.00527684892909685	0.975901642322724	0.997674390717255	0.177451852396593
chr1	93622036	93623451	1416	-	utr3	Stk25	0.0942461106225138	0.954876644578989	0.140465151424832	1	0.398163244042707	0.996493642039003	-0.623413314798938	0.00527684892909685	0.975901642322724	0.997674390717255	-0.628690163728035
chr1	93625525	93625625	101	-	exon	Stk25	0.657089857215595	0.961451350200762	0.641206764810059	1	0.779493905267557	0.996493642039003	-0.851301270219323	0.00527684892909685	0.975901642322724	0.997674390717255	-0.85657811914842
chr1	93625823	93625923	101	-	exon	Stk25	0.44374515387052	0.954876644578989	0.461243548641517	1	0.727675914548139	0.996493642039003	-0.651743979441448	0.00527684892909685	0.975901642322724	0.997674390717255	-0.657020828370545
chr1	93635323	93635688	366	-	utr5	Stk25	0.419503382717599	0.954876644578989	0.674773797444579	1	0.509393592781324	0.996493642039003	1.10705220329144	0.00527684892909685	0.975901642322724	0.997674390717255	1.10177535436234
chr1	93749900	93750000	101	-	exon	Thap4	0.415512598738496	0.954876644578989	0.594282257165783	1	0.738003289402654	0.996493642039003	1.13536269234022	0.498366274605866	0.154686968606729	0.995933760937136	0.636996417734354
chr1	93750199	93754516	4318	-	exon	Thap4	0.435675304333467	0.954876644578989	0.805044156075223	1	0.880997176436248	0.996493642039003	0.718109593073592	0.498366274605866	0.154686968606729	0.995933760937136	0.219743318467727
chr1	93792675	93794755	2081	-	utr3	Dtymk	0.362590635539795	0.954876644578989	0.388593057999536	1	0.622564399806865	0.996493642039003	-0.880403341151778	0.0609075387832692	0.773689188653727	0.995933760937136	-0.941310879935047
chr1	93800700	93801884	1185	-	utr3	Dtymk	0.100789946718861	0.954876644578989	0.111702620520402	1	0.483278671652372	0.996493642039003	-0.760338937146564	0.0609075387832692	0.773689188653727	0.995933760937136	-0.821246475929833
chr1	95591080	95618566	27487	-	utr3	St8sia4	0.134054214395766	0.954876644578989	0.140311327607515	1	0.0379680010451745	0.996493642039003	-1.23478438759252	-0.258495554656459	0.588712710607861	0.995933760937136	-0.976288832936061
chr1	95627461	95653623	26163	-	utr3	St8sia4	0.488461950106746	0.954876644578989	0.378622178582724	1	0.448788428950075	0.996493642039003	-0.71766533346146	-0.258495554656459	0.588712710607861	0.995933760937136	-0.459169778805001
chr1	95667221	95667571	351	-	utr5	St8sia4	0.261976043816377	0.954876644578989	0.29316351133486	1	0.331478923517198	0.996493642039003	-0.856815303582636	-0.258495554656459	0.588712710607861	0.995933760937136	-0.598319748926177
chr1	96818847	96821220	2374	-	utr3	Slco4c1	0.121751337479459	0.954876644578989	0.105459933003805	1	0.576177031269099	0.996493642039003	-1.52513812661555	-0.620786229743904	0.240350749340627	0.995933760937136	-0.904351896871641
chr1	97645392	97646342	951	-	utr3	D1Ertd622e	0.530214329694705	0.954876644578989	0.388105885160282	1	0.366894118214744	0.996493642039003	-0.263796225803398	-0.136166327570628	0.515467013293842	0.995933760937136	-0.12762989823277
chr1	97660771	97661071	301	-	utr5	D1Ertd622e	0.126183488122897	0.954876644578989	0.212897328538393	1	0.13465199680647	0.996493642039003	2.0364176326993	-0.136166327570628	0.515467013293842	0.995933760937136	2.17258396026993
chr1	97706398	97706497	100	-	utr3	Ppip5k2	0.359399129906137	0.954876644578989	0.341175253926728	1	0.478248879358467	0.996493642039003	-1.49859634861176	-0.473317998552502	0.150341713393744	0.995933760937136	-1.02527835005926
chr1	97707296	97711448	4153	-	utr3	Ppip5k2	0.198378013712244	0.954876644578989	0.251273697316774	1	0.344925497575144	0.996493642039003	-1.25469544360795	-0.473317998552502	0.150341713393744	0.995933760937136	-0.781377445055451
chr1	97761429	97761779	351	-	utr5	Ppip5k2	0.289404459281524	0.954876644578989	0.321332030298836	1	0.34591456119749	0.996493642039003	-1.34086675600151	-0.473317998552502	0.150341713393744	0.995933760937136	-0.867548757449012
chr1	97821315	97821514	200	-	utr3	Pam	0.429678650287925	0.954876644578989	0.440161229513394	1	0.269816009391408	0.996493642039003	-1.04393033484083	0.0893136969025032	0.587682187783434	0.995933760937136	-1.13324403174333
chr1	97821764	97821964	201	-	utr3	Pam	0.688207833287728	0.962781060066041	0.84118173991292	1	0.880452485795212	0.996493642039003	0.571633561329183	0.0893136969025032	0.587682187783434	0.995933760937136	0.48231986442668
chr1	97825968	97831482	5515	-	exon	Pam	0.0527530551635066	0.954876644578989	0.0695214105862963	1	0.260052788806529	0.996493642039003	-1.00156647634113	0.0893136969025032	0.587682187783434	0.995933760937136	-1.09088017324364
chr1	97864260	97884165	19906	-	exon	Gm37140	0.0655757589246292	0.954876644578989	0.075145816295032	1	0.186934466309709	0.996493642039003	-0.939222226435738	0.5824363528896	0.254235445383868	0.995933760937136	-1.52165857932534
chr1	98031711	98032058	348	-	exon	B230216N24Rik	0.472439021806342	0.954876644578989	0.419166314742812	1	0.702660762834537	0.996493642039003	-1.34444333687391	-0.101137106168702	0.830440728449933	0.995933760937136	-1.2433062307052
chr1	105277762	105278111	350	-	utr3	Rnf152	0.903241787654347	0.989689921876271	0.982008010182781	1	0.98193556759965	0.996493642039003	-0.479510362909415	-0.193645839581155	0.449410630365173	0.995933760937136	-0.28586452332826
chr1	105279359	105279458	100	-	utr3	Rnf152	0.674033809242124	0.962415702622658	0.642988037158985	1	0.495134523006991	0.996493642039003	-1.08849088432619	-0.193645839581155	0.449410630365173	0.995933760937136	-0.894845044745032
chr1	105282551	105282751	201	-	utr3	Rnf152	0.807258175395637	0.975778444500418	0.664007413989191	1	0.715428352909202	0.996493642039003	-0.315805599349534	-0.193645839581155	0.449410630365173	0.995933760937136	-0.12215975976838
chr1	105283050	105283250	201	-	utr3	Rnf152	0.898176404905699	0.989227654009043	0.890526153793272	1	0.929424731006423	0.996493642039003	-0.449646477054551	-0.193645839581155	0.449410630365173	0.995933760937136	-0.256000637473396
chr1	105283998	105284896	899	-	utr3	Rnf152	0.177453164478944	0.954876644578989	0.414118459017662	1	0.531360259210306	0.996493642039003	0.915024231111661	-0.193645839581155	0.449410630365173	0.995933760937136	1.10867007069282
chr1	105356560	105356660	101	-	utr5	Rnf152	0.2678529980731	0.954876644578989	0.442290290108017	1	0.567839596826655	0.996493642039003	2.21871399519508	-0.193645839581155	0.449410630365173	0.995933760937136	2.41235983477624
chr1	105521321	105521571	251	-	utr3	Pign	0.918149951746096	0.992110587373017	0.950945573214496	1	0.914802431358255	0.996493642039003	-0.769977694830365	-0.712783866578211	0.0502228026959742	0.995933760937136	-0.0571938282521537
chr1	105521671	105522070	400	-	utr3	Pign	0.230627908442962	0.954876644578989	0.222181179805387	1	0.139354658413968	0.996493642039003	-1.23178479217441	-0.712783866578211	0.0502228026959742	0.995933760937136	-0.519000925596197
chr1	105566570	105567120	551	-	exon	Pign	0.297812756868903	0.954876644578989	0.179657011064906	1	0.649470806069574	0.996493642039003	-0.546101054700938	-0.712783866578211	0.0502228026959742	0.995933760937136	0.166682811877273
chr1	105567320	105567670	351	-	exon	Pign	0.0334705341840283	0.954876644578989	0.0451661760875914	1	0.252146412147409	0.996493642039003	0.66059230975314	-0.712783866578211	0.0502228026959742	0.995933760937136	1.37337617633135
chr1	105567770	105567870	101	-	exon	Pign	0.259689771675683	0.954876644578989	0.328999876107468	1	0.791406403183571	0.996493642039003	0.17306137058763	-0.712783866578211	0.0502228026959742	0.995933760937136	0.885845237165841
chr1	105989794	105990282	489	-	exon	Gm7160	0.807141256175776	0.975778444500418	0.854497016130327	1	0.939933699696041	0.996493642039003	2.00394769333155	0.697505738931115	0.30605702974018	0.995933760937136	1.30644195440044
chr1	106171425	106171524	100	-	exon	Gm20753	0.561414173274217	0.954876644578989	0.468542287745982	1	0.696871753182394	0.996493642039003	-0.560278924310117	-0.260262747635823	0.809964026440386	0.995933760937136	-0.300016176674294
chr1	106541661	106542955	1295	-	utr3	Bcl2	0.555238052429083	0.954876644578989	0.85310979596011	1	0.867085934111903	0.996493642039003	0.00415231818540413	-0.0657860107701991	0.735980650524157	0.995933760937136	0.0699383289556033
chr1	106712284	106713926	1643	-	utr5	Bcl2	0.13026005015951	0.954876644578989	0.277078337320933	1	0.302108847767995	0.996493642039003	1.01357010876314	-0.0657860107701991	0.735980650524157	0.995933760937136	1.07935611953334
chr1	106724657	106727664	3008	-	utr3	Kdsr	0.736163167013119	0.967350393301808	0.831562457155886	1	0.95381768524393	0.996493642039003	0.0959709303281518	-0.320077791555658	0.328342442146529	0.995933760937136	0.41604872188381
chr1	106772162	106774018	1857	-	utr3	Vps4b	0.541589255301685	0.954876644578989	0.518953963906256	1	0.554375127716541	0.996493642039003	-0.892280250737607	-0.420963932313285	0.156423051964161	0.995933760937136	-0.471316318424322
chr1	110889769	110890018	250	-	exon	Cdh19	0.58438511487241	0.954930978165712	0.570117116029048	1	0.270623724892064	0.996493642039003	-0.816057876784922	-0.333678367950332	0.424461435381731	0.995933760937136	-0.48237950883459
chr1	111385883	111386173	291	-	exon	Gm29088	0.432511803016784	0.954876644578989	0.542876353276413	1	0.755680209656497	0.996493642039003	1.17934105358092	1.96389664663957	0.592753998741265	0.995933760937136	-0.78455559305865
chr1	111806945	111807676	732	-	exon	Gm8173	0.391645946737448	0.954876644578989	0.251816445769486	1	0.306937798509268	0.996493642039003	0.797404657870103	0.524441247277902	0.277967154712326	0.995933760937136	0.272963410592201
chr1	112404521	112404760	240	-	exon	Gm18406	0.805392369391784	0.975345330070286	0.752385509736616	1	0.550887483942792	0.996493642039003	-1.49514636042059	-0.915968367185777	0.197440117307383	0.995933760937136	-0.579177993234813
chr1	115669287	115669785	499	-	exon	Gm17916	0.787810884554192	0.974137316634004	0.744104235122609	1	0.69155105871082	0.996493642039003	-1.01480983038955	-0.319748467244335	0.585792352058131	0.995933760937136	-0.695061363145216
chr1	115679664	115683428	3765	-	exon	Gm17916	0.338722418184451	0.954876644578989	0.34842308200235	1	0.496487914369885	0.996493642039003	-0.955750070706852	-0.319748467244335	0.585792352058131	0.995933760937136	-0.636001603462517
chr1	118295178	118295328	151	-	utr3	Tsn	0.947842977748326	0.994879681284419	0.995423721873704	1	0.949535171248673	0.996493642039003	-1.04773902345183	-0.109026133921771	0.649871265196317	0.995933760937136	-0.938712889530063
chr1	118299227	118299327	101	-	utr3	Tsn	0.0355442559585472	0.954876644578989	0.0102179531069984	1	0.202008021780717	0.996493642039003	-1.14143497513968	-0.109026133921771	0.649871265196317	0.995933760937136	-1.03240884121791
chr1	118300577	118300977	401	-	utr3	Tsn	0.705005217678764	0.962942240375344	0.540395550618013	1	0.650601431930174	0.996493642039003	-0.250709894073436	-0.109026133921771	0.649871265196317	0.995933760937136	-0.141683760151665
chr1	118834281	118834829	549	-	utr3	Gli2	0.702094110915233	0.962942240375344	0.857725679497482	1	0.808995669575482	0.996493642039003	0.557111308880911	0.47099636767236	0.454261336291256	0.995933760937136	0.0861149412085507
chr1	118835376	118835625	250	-	utr3	Gli2	0.511863235708303	0.954876644578989	0.355469781169522	1	0.668649501271796	0.996493642039003	1.04774334910847	0.47099636767236	0.454261336291256	0.995933760937136	0.576746981436108
chr1	118835824	118836322	499	-	exon	Gli2	0.186235408851096	0.954876644578989	0.230812749407255	1	0.766708437664869	0.996493642039003	0.614529988989902	0.47099636767236	0.454261336291256	0.995933760937136	0.143533621317542
chr1	118837118	118837417	300	-	exon	Gli2	0.478886721308028	0.954876644578989	0.68623179716445	1	0.800039385722724	0.996493642039003	1.97791634753147	0.47099636767236	0.454261336291256	0.995933760937136	1.50691997985911
chr1	119416751	119417988	1238	-	utr3	Inhbb	0.740035351409187	0.967975074614725	0.928476187439628	1	0.988366480379471	0.996493642039003	0.475499523131194	0.382098346215931	0.50586115359053	0.995933760937136	0.0934011769152631
chr1	119471450	119471799	350	-	utr3	Ralb	0.907840376791448	0.99060041550965	0.45998746610417	1	0.502887012664947	0.996493642039003	-0.0441875022675623	0.0715637833660219	0.795943154384639	0.995933760937136	-0.115751285633584
chr1	119548527	119549075	549	-	utr3	Epb41l5	0.377363557073921	0.954876644578989	0.385727673154177	1	0.597706390133749	0.996493642039003	-0.345120772737164	0.20126272392029	0.468027983440832	0.995933760937136	-0.546383496657454
chr1	119656207	119656407	201	-	utr3	Ptpn4	0.230484294330656	0.954876644578989	0.235038956090503	1	0.17771748363806	0.996493642039003	-1.53313021936651	-0.439998779359121	0.201002303648056	0.995933760937136	-1.09313144000738
chr1	119658850	119658950	101	-	utr3	Ptpn4	0.164110223345325	0.954876644578989	0.190086855822691	1	0.237649120122258	0.996493642039003	-1.7230944065329	-0.439998779359121	0.201002303648056	0.995933760937136	-1.28309562717378
chr1	119659149	119667543	8395	-	utr3	Ptpn4	0.536595392983021	0.954876644578989	0.501302889126364	1	0.144664267122482	0.996493642039003	-1.14209504961344	-0.439998779359121	0.201002303648056	0.995933760937136	-0.702096270254321
chr1	119837164	119837463	300	-	utr5	Ptpn4	0.327293984885171	0.954876644578989	0.558699530413368	1	0.572039609113208	0.996493642039003	1.31766572851117	-0.439998779359121	0.201002303648056	0.995933760937136	1.75766450787029
chr1	119909535	119911130	1596	-	utr3	Tmem177	0.886171121704606	0.987623120058059	0.826217399646939	1	0.724111339507532	0.996493642039003	-0.394838760820628	-0.3169534499928	0.356128432889917	0.995933760937136	-0.0778853108278285
chr1	120067620	120067814	195	-	utr3	Tmem37	0.749129534109826	0.969226797269789	0.833199683206954	1	0.904474045264494	0.996493642039003	0.173988496518635	0.527120663240913	0.489753543292753	0.995933760937136	-0.353132166722279
chr1	120226750	120226849	100	-	utr3	Steap3	0.283459014748643	0.954876644578989	0.275876313450513	1	0.335947128718568	0.996493642039003	-0.0332690235153161	0.593000155280874	0.07109456649136	0.995933760937136	-0.62626917879619
chr1	120227097	120227197	101	-	utr3	Steap3	0.434677745848989	0.954876644578989	0.545140651816544	1	0.765968273294841	0.996493642039003	1.91051386550065	0.593000155280874	0.07109456649136	0.995933760937136	1.31751371021978
chr1	120227694	120227793	100	-	exon	Steap3	0.688134563550606	0.962781060066041	0.613552488989943	1	0.561167224043788	0.996493642039003	0.435007812013831	0.593000155280874	0.07109456649136	0.995933760937136	-0.157992343267043
chr1	120243983	120265245	21263	-	utr5	Steap3	0.694509986608906	0.962942240375344	0.876673338977445	1	0.744304764624393	0.996493642039003	1.16108507578495	0.593000155280874	0.07109456649136	0.995933760937136	0.568084920504072
chr1	121304899	121305295	397	-	utr3	Insig2	0.328800139502843	0.954876644578989	0.358718192391933	1	0.407504110308181	0.996493642039003	-0.992875481570903	-0.211754582657931	0.456320781217766	0.995933760937136	-0.781120898912972
chr1	121319683	121323146	3464	-	utr5	Insig2	0.0364546762890342	0.954876644578989	0.0897164026853828	1	0.384750005640811	0.996493642039003	-0.823892281359006	-0.211754582657931	0.456320781217766	0.995933760937136	-0.612137698701075
chr1	121327924	121328023	100	-	utr5	Insig2	0.403056576282357	0.954876644578989	0.542073914708785	1	0.916260096689425	0.996493642039003	1.2194065510873	-0.211754582657931	0.456320781217766	0.995933760937136	1.43116113374523
chr1	121510189	121510387	199	-	utr3	Htr5b	0.738918744766395	0.967557169783789	0.618743733020698	1	0.769980419237454	0.996493642039003	0.300949927999274	0.222318620623312	0.770802523868977	0.995933760937136	0.0786313073759616
chr1	121528267	121528415	149	-	utr5	Htr5b	0.593542099527755	0.957175501746409	0.760520462966077	1	0.828401901116371	0.996493642039003	1.49695193857332	0.222318620623312	0.770802523868977	0.995933760937136	1.27463331795
chr1	121566075	121567623	1549	-	exon	Ddx18	0.355558668028789	0.954876644578989	0.146094027900954	1	0.487871058508054	0.996493642039003	-0.187901329076102	0.265976307600906	0.367963955100383	0.995933760937136	-0.453877636677008
chr1	123334007	123336847	2841	-	utr3	Dpp10	0.323966144107469	0.954876644578989	0.303565054600748	1	0.0520043559707392	0.996493642039003	-1.16492664872981	-0.415129073898781	0.248745582154794	0.995933760937136	-0.74979757483103
chr1	124045143	124045509	367	-	utr5	Dpp10	0.832187891580562	0.979095804305918	0.528854546456899	1	0.84796367858808	0.996493642039003	-0.0405199402359476	-0.415129073898781	0.248745582154794	0.995933760937136	0.374609133662833
chr1	124845840	124845989	150	-	exon	Gm28928	0.195894155338251	0.954876644578989	0.132262761036736	1	0.447997634252813	0.996493642039003	-0.558048882633756	0.473586460206862	0.326694683076304	0.995933760937136	-1.03163534284062
chr1	125393502	125393602	101	-	utr3	Actr3	0.617594967398091	0.95833151591211	0.601056998605271	1	0.669621822612754	0.996493642039003	-1.23942821573378	-0.011941917854595	0.946759463241458	0.995933760937136	-1.22748629787918
chr1	125435326	125435677	352	-	utr5	Actr3	0.593667974811336	0.957175501746409	0.942614615099549	1	0.815987973654147	0.996493642039003	0.80809650788825	-0.011941917854595	0.946759463241458	0.995933760937136	0.820038425742845
chr1	125868670	125868920	251	-	utr3	Lypd1	0.83394339739628	0.979530434284561	0.805155561882905	1	0.815283231492507	0.996493642039003	-0.618167067596546	0.0500851567421986	0.803179516938298	0.995933760937136	-0.668252224338745
chr1	125869169	125869269	101	-	utr3	Lypd1	0.422946774994381	0.954876644578989	0.271429702454566	1	0.737143140035723	0.996493642039003	0.0455867587256482	0.0500851567421986	0.803179516938298	0.995933760937136	-0.00449839801655035
chr1	125872114	125873561	1448	-	utr3	Lypd1	0.911836828593728	0.990918092466914	0.631222807767703	1	0.584942752909639	0.996493642039003	0.0985975409401147	0.0500851567421986	0.803179516938298	0.995933760937136	0.0485123841979162
chr1	125914620	125914920	301	-	utr3	Nckap5	0.458434543361589	0.954876644578989	0.687783646048489	1	0.929040051525567	0.996493642039003	0.597733586852955	0.326723179827147	0.36530833545651	0.995933760937136	0.271010407025808
chr1	126024337	126024537	201	-	exon	Nckap5	0.142172182689641	0.954876644578989	0.134531247006264	1	0.252919274168898	0.996493642039003	-0.685832174989485	0.326723179827147	0.36530833545651	0.995933760937136	-1.01255535481663
chr1	126025637	126025737	101	-	exon	Nckap5	0.432969502574684	0.954876644578989	0.353502422330473	1	0.589637463470147	0.996493642039003	-0.243690465800865	0.326723179827147	0.36530833545651	0.995933760937136	-0.570413645628013
chr1	126025837	126026037	201	-	exon	Nckap5	0.972683155297785	0.997672647801662	0.794605624587225	1	0.802186603094747	0.996493642039003	0.70113376204947	0.326723179827147	0.36530833545651	0.995933760937136	0.374410582222323
chr1	126026587	126027037	451	-	exon	Nckap5	0.551527112118818	0.954876644578989	0.7478079658511	1	0.863996232056819	0.996493642039003	0.825341517898985	0.326723179827147	0.36530833545651	0.995933760937136	0.498618338071838
chr1	126027137	126027287	151	-	exon	Nckap5	0.660381303232795	0.961859641938608	0.857182667832076	1	0.935989133067293	0.996493642039003	1.0071094453531	0.326723179827147	0.36530833545651	0.995933760937136	0.680386265525948
chr1	126027637	126027887	251	-	exon	Nckap5	0.464605019101791	0.954876644578989	0.443917620351389	1	0.393462435882275	0.996493642039003	0.486590716848003	0.326723179827147	0.36530833545651	0.995933760937136	0.159867537020856
chr1	127491138	127491537	400	-	utr3	Tmem163	0.995836047047283	1	0.828230244461427	1	0.886772495460172	0.996493642039003	0.0776437170644902	0.243874788827698	0.526526716217924	0.995933760937136	-0.166231071763208
chr1	127677852	127678051	200	-	utr5	Tmem163	0.836843812697151	0.980344822036717	0.997400314102539	1	0.814768858467865	0.996493642039003	0.557465877089193	0.243874788827698	0.526526716217924	0.995933760937136	0.313591088261495
chr1	127817399	127817897	499	-	exon	Map3k19	0.767017761363433	0.971996287465497	0.785544417538175	1	0.908879193357066	0.996493642039003	-0.13920299921952	0.196852552506815	0.543080479003607	0.995933760937136	-0.336055551726335
chr1	127821994	127822342	349	-	exon	Map3k19	0.657027263820563	0.961451350200762	0.64554502669561	1	0.537908052945865	0.996493642039003	-0.661479901967971	0.196852552506815	0.543080479003607	0.995933760937136	-0.858332454474786
chr1	127822591	127822840	250	-	exon	Map3k19	0.852390124696323	0.983148053998374	0.885154861053625	1	0.847138740030651	0.996493642039003	-0.151184382950903	0.196852552506815	0.543080479003607	0.995933760937136	-0.348036935457718
chr1	127823089	127824235	1147	-	exon	Map3k19	0.554890930657247	0.954876644578989	0.359428656477746	1	0.536086586326384	0.996493642039003	0.0971375672159447	0.196852552506815	0.543080479003607	0.995933760937136	-0.0997149852908705
chr1	127954533	127954633	101	-	utr3	Zranb3	0.473659446014702	0.954876644578989	0.434898620254104	1	0.644450084444631	0.996493642039003	-0.237001729265481	0.263617471488419	0.457060135958359	0.995933760937136	-0.5006192007539
chr1	127959743	127960043	301	-	exon	Zranb3	0.833731726242633	0.979454125639999	0.967328770658607	1	0.911143926044746	0.996493642039003	0.690356271348398	0.263617471488419	0.457060135958359	0.995933760937136	0.426738799859979
chr1	127976328	127976528	201	-	exon	Zranb3	0.088309851708596	0.954876644578989	0.095692579238119	1	0.161420110943284	0.996493642039003	-0.645979491241583	0.263617471488419	0.457060135958359	0.995933760937136	-0.909596962730002
chr1	128102349	128102448	100	-	utr5	Zranb3	0.884992508699067	0.987623120058059	0.914166425906178	1	0.848997036699793	0.996493642039003	-0.519458625469168	0.263617471488419	0.457060135958359	0.995933760937136	-0.783076096957588
chr1	128299946	128300095	150	-	exon	Lct	0.803392910724236	0.975345330070286	0.754024414813868	1	0.826328755632732	0.996493642039003	-0.825347294921725	-0.140992229256089	0.855525875648038	0.995933760937136	-0.684355065665636
chr1	128300641	128301038	398	-	exon	Lct	0.101252369409475	0.954876644578989	0.0603329922549083	1	0.49400174007355	0.996493642039003	0.00609486506879215	-0.140992229256089	0.855525875648038	0.995933760937136	0.147087094324881
chr1	128304238	128304338	101	-	exon	Lct	0.38687140756368	0.954876644578989	0.379320525831148	1	0.240344704159646	0.996493642039003	-0.500490839331863	-0.140992229256089	0.855525875648038	0.995933760937136	-0.359498610075774
chr1	128307694	128307793	100	-	exon	Lct	0.615955431261758	0.95833151591211	0.857659184203122	1	0.863355186623837	0.996493642039003	1.57021700646552	-0.140992229256089	0.855525875648038	0.995933760937136	1.71120923572161
chr1	128331739	128332037	299	-	utr3	Mcm6	0.252394984059574	0.954876644578989	0.357615122159814	1	0.0856580788987186	0.996493642039003	1.77163322976563	0.524247916727956	0.108462230710602	0.995933760937136	1.24738531303768
chr1	128417170	128417318	149	-	utr5	Dars	0.57769948925208	0.954876644578989	0.455811440886864	1	0.706164594403954	0.996493642039003	-0.352301842260293	-0.133728542680829	0.671485132144477	0.995933760937136	-0.218573299579464
chr1	128588883	128589029	147	-	exon	Cxcr4	0.736097769494358	0.967350393301808	0.702400361577817	1	0.738551291798257	0.996493642039003	-0.723651427602183	-0.152986274574028	0.787083082006704	0.995933760937136	-0.570665153028155
chr1	128589322	128589811	490	-	exon	Cxcr4	0.176152767175532	0.954876644578989	0.212190510857605	1	0.219585967238751	0.996493642039003	-0.483900226676777	-0.152986274574028	0.787083082006704	0.995933760937136	-0.330913952102749
chr1	130690325	130690424	100	-	utr3	Pfkfb2	0.848107150150344	0.982663939505875	0.826481962344089	1	0.505399178143778	0.996493642039003	0.00791880095864541	-0.151912537005244	0.532525149398569	0.995933760937136	0.159831337963889
chr1	130690623	130691119	497	-	utr3	Pfkfb2	0.302453946704323	0.954876644578989	0.647052695506859	1	0.588252380533462	0.996493642039003	0.701343915416605	-0.151912537005244	0.532525149398569	0.995933760937136	0.853256452421849
chr1	130716799	130729253	12455	-	utr5	Pfkfb2	0.340263949614283	0.954876644578989	0.337250029688713	1	0.276115680033201	0.996493642039003	-0.702776196401061	-0.151912537005244	0.532525149398569	0.995933760937136	-0.550863659395817
chr1	131054398	131054547	150	-	utr3	Mapkapk2	0.240777651235462	0.954876644578989	0.455538573646954	1	0.5688847969136	0.996493642039003	0.797764986763529	-0.0447709502742778	0.838962733284795	0.995933760937136	0.842535937037806
chr1	131054946	131055768	823	-	utr3	Mapkapk2	0.876289152242685	0.98632019123291	0.825524672790389	1	0.522990314515209	0.996493642039003	-0.534538807419228	-0.0447709502742778	0.838962733284795	0.995933760937136	-0.48976785714495
chr1	131128795	131129292	498	-	exon	Dyrk3	0.89951507521109	0.989227654009043	0.749761209018537	1	0.704589880290873	0.996493642039003	0.202058996751863	-0.00266357626440615	0.993650431713748	0.9993213908762	0.204722573016269
chr1	131129540	131129887	348	-	exon	Dyrk3	0.899478516577851	0.989227654009043	0.852429527487388	1	0.611672962195434	0.996493642039003	-0.711110274932146	-0.00266357626440615	0.993650431713748	0.9993213908762	-0.70844669866774
chr1	131176909	131177509	601	-	utr3	Rassf5	0.51159875529484	0.954876644578989	0.825913149449248	1	0.922442904763293	0.996493642039003	0.284215718664141	0.165338478409183	0.575187649417776	0.995933760937136	0.118877240254958
chr1	131178208	131180583	2376	-	utr3	Rassf5	0.639195669887982	0.959740981944782	0.567789077056164	1	0.725380465700429	0.996493642039003	0.171807152439132	0.165338478409183	0.575187649417776	0.995933760937136	0.00646867402994938
chr1	131255090	131255190	101	-	utr3	Ikbke	0.790942361041994	0.974704874889138	0.999568490726575	1	NA	NA	-0.429559590974458	0.284969477337997	0.502005360841538	0.995933760937136	-0.714529068312455
chr1	131286547	131287195	649	-	utr3	Srgap2	0.357662988505157	0.954876644578989	0.559717512614779	1	0.715832255347929	0.996493642039003	0.037575204896874	0.0202316434531747	0.929436200177415	0.995933760937136	0.0173435614436994
chr1	131289188	131289736	549	-	utr3	Srgap2	0.334061920650328	0.954876644578989	0.555077093557639	1	0.936623000270763	0.996493642039003	0.677433800204117	0.0202316434531747	0.929436200177415	0.995933760937136	0.657202156750943
chr1	131295261	131295460	200	-	utr3	Srgap2	0.41514978670541	0.954876644578989	0.745249937243036	1	0.805784472624738	0.996493642039003	0.575823517877225	0.0202316434531747	0.929436200177415	0.995933760937136	0.55559187442405
chr1	131296781	131297130	350	-	utr3	Srgap2	0.736176698171102	0.967350393301808	0.781084814951495	1	0.959217427044339	0.996493642039003	0.0198293222347315	0.0202316434531747	0.929436200177415	0.995933760937136	-0.000402321218443184
chr1	131356702	131356802	101	-	exon	Srgap2	0.753204214805408	0.969343684289883	0.631635747649361	1	0.674820651050707	0.996493642039003	-0.0679761604378389	0.0202316434531747	0.929436200177415	0.995933760937136	-0.0882078038910135
chr1	131436711	131436811	101	-	exon	Srgap2	0.255152639680316	0.954876644578989	0.419138359532323	1	0.568580158121571	0.996493642039003	1.32536795487025	0.0202316434531747	0.929436200177415	0.995933760937136	1.30513631141707
chr1	131525165	131527302	2138	-	utr5	Srgap2	0.526555584926289	0.954876644578989	0.79638143398153	1	0.958977309114061	0.996493642039003	0.562298773623574	0.0202316434531747	0.929436200177415	0.995933760937136	0.542067130170399
chr1	132027237	132027387	151	-	utr3	Mfsd4a	0.201203499161034	0.954876644578989	0.376601035483156	1	0.499823301376629	0.996493642039003	1.40642899624967	-0.0464731921230643	0.822224460567221	0.995933760937136	1.45290218837274
chr1	132113725	132113874	150	-	utr3	Cdk18	0.972073231186847	0.99753485230271	0.70726517245356	1	0.535286202496283	0.996493642039003	0.794621172589754	0.363760813929814	0.364363295896808	0.995933760937136	0.43086035865994
chr1	132114370	132114519	150	-	utr3	Cdk18	0.404589193307762	0.954876644578989	0.538742317540505	1	0.935251884450432	0.996493642039003	0.724293267100661	0.363760813929814	0.364363295896808	0.995933760937136	0.360532453170846
chr1	132114767	132114966	200	-	utr3	Cdk18	0.825175493916058	0.978441434743109	0.853706196964519	1	0.794422013587339	0.996493642039003	1.28112719571338	0.363760813929814	0.364363295896808	0.995933760937136	0.917366381783562
chr1	132357114	132357563	450	-	utr3	Tmcc2	0.269664759293633	0.954876644578989	0.505986700504666	1	0.419127643112813	0.996493642039003	0.78896483471396	0.00212610340608246	0.99425368425754	0.9993213908762	0.786838731307877
chr1	132358948	132359147	200	-	exon	Tmcc2	0.496714261276337	0.954876644578989	0.367650649995012	1	0.739690171905928	0.996493642039003	-0.31657230489464	0.00212610340608246	0.99425368425754	0.9993213908762	-0.318698408300722
chr1	132359846	132359996	151	-	exon	Tmcc2	0.796200043966617	0.974986846792537	0.756347602402058	1	0.62574593644774	0.996493642039003	-0.113675617417642	0.00212610340608246	0.99425368425754	0.9993213908762	-0.115801720823724
chr1	132360196	132364730	4535	-	exon	Tmcc2	0.76494768960043	0.971765877579889	0.807706703944698	1	0.97940400241717	0.996493642039003	0.298727982356155	0.00212610340608246	0.99425368425754	0.9993213908762	0.296601878950073
chr1	132367886	132380805	12920	-	utr5	Tmcc2	0.173669296295519	0.954876644578989	0.301063267323253	1	0.362820307975923	0.996493642039003	1.55413319194354	0.00212610340608246	0.99425368425754	0.9993213908762	1.55200708853745
chr1	132380955	132381104	150	-	exon	Tmcc2	0.558421470809402	0.954876644578989	0.418812270258591	1	0.723053074037041	0.996493642039003	-0.364965648173217	0.00212610340608246	0.99425368425754	0.9993213908762	-0.367091751579299
chr1	132391081	132391281	201	-	utr5	Tmcc2	0.620556152810708	0.95833151591211	0.532258082345333	1	0.848811821696106	0.996493642039003	-0.61160327080489	0.00212610340608246	0.99425368425754	0.9993213908762	-0.613729374210973
chr1	132513864	132513964	101	-	utr3	Cntn2	0.723663576670985	0.966099379112921	0.584279382133761	1	0.900910467771453	0.996493642039003	0.387785735307414	-0.00383108501609069	0.991236776152637	0.99918591387633	0.391616820323505
chr1	132514063	132515556	1494	-	utr3	Cntn2	0.363501146179505	0.954876644578989	0.64968124106786	1	0.789742338922176	0.996493642039003	0.425754451132492	-0.00383108501609069	0.991236776152637	0.99918591387633	0.429585536148582
chr1	132564790	132564940	151	-	utr3	Nfasc	0.954928961190346	0.995537564879788	0.933774271083076	1	0.677058503693354	0.996493642039003	-0.605098389710461	0.185314395672796	0.628017613409199	0.995933760937136	-0.790412785383257
chr1	132568638	132568788	151	-	utr3	Nfasc	0.658165101378017	0.961757329499862	0.427418654928966	1	0.5777273055036	0.996493642039003	0.219353659091803	0.185314395672796	0.628017613409199	0.995933760937136	0.0340392634190069
chr1	132569138	132569988	851	-	utr3	Nfasc	0.170324272234498	0.954876644578989	0.3170249004344	1	0.518822073318755	0.996493642039003	1.10914678950124	0.185314395672796	0.628017613409199	0.995933760937136	0.923832393828441
chr1	132570288	132573805	3518	-	utr3	Nfasc	0.857823939047438	0.983522479998925	0.845996536236475	1	0.840830655451596	0.996493642039003	0.772433640407794	0.185314395672796	0.628017613409199	0.995933760937136	0.587119244734998
chr1	132991795	132992195	401	-	utr3	Mdm4	0.632168521278822	0.958707176551452	0.607179966982857	1	0.215767079901737	0.996493642039003	-0.941504330475829	-0.184603858271019	0.575577128766385	0.995933760937136	-0.75690047220481
chr1	133131141	133131388	248	-	exon	Gm26616	0.100325377308735	0.954876644578989	0.150440889198303	1	0.480787399087931	0.996493642039003	1.62028544677716	-1.02927662226249	0.399235622242297	0.995933760937136	2.64956206903965
chr1	133131585	133131733	149	-	exon	Gm26616	0.0594430203388471	0.954876644578989	0.108562627856109	1	0.148490914794104	0.996493642039003	1.58288224123676	-1.02927662226249	0.399235622242297	0.995933760937136	2.61215886349925
chr1	133250795	133250994	200	-	exon	Gm19461	0.98845018146309	0.999497221960184	0.69108660771374	1	0.933194802201921	0.996493642039003	0.526124388627776	0.310156004311664	0.493063214760668	0.995933760937136	0.215968384316111
chr1	133256182	133257027	846	-	exon	Gm19461	0.520777203517288	0.954876644578989	0.900935599641356	1	0.817242934707051	0.996493642039003	0.643793380585896	0.310156004311664	0.493063214760668	0.995933760937136	0.333637376274231
chr1	133383294	133383790	497	-	utr3	Sox13	0.0723060152989176	0.954876644578989	0.148925881687122	1	0.0991627004156104	0.996493642039003	1.37954226417844	0.283824937087998	0.503274778430646	0.995933760937136	1.09571732709044
chr1	133609899	133609997	99	-	utr5	Snrpe	0.364698477572121	0.954876644578989	0.547631874383294	1	0.678169882871725	0.996493642039003	0.629074017134246	-0.0246576395571895	0.943000932840654	0.995933760937136	0.653731656691436
chr1	133620111	133620410	300	-	utr3	Gm38394	0.971346374590883	0.997532692198551	0.885733418909166	1	0.629944936806032	0.996493642039003	-0.530458311735037	-0.644713231682262	0.0480229999887288	0.995933760937136	0.114254919947225
chr1	133620510	133620709	200	-	utr3	Gm38394	0.895315869090141	0.988806106770024	0.859730805292754	1	0.719947853209621	0.996493642039003	-0.711551159230478	-0.644713231682262	0.0480229999887288	0.995933760937136	-0.0668379275482162
chr1	133621208	133621768	561	-	utr3	Gm38394	0.823735683222896	0.978252281015836	0.820140744301129	1	0.710346860472543	0.996493642039003	-0.194839455002699	-0.644713231682262	0.0480229999887288	0.995933760937136	0.449873776679563
chr1	133624750	133627196	2447	-	utr3	Gm38394	0.686890890304863	0.962781060066041	0.2749385018685	1	0.744774000582525	0.996493642039003	0.165575775423135	-0.644713231682262	0.0480229999887288	0.995933760937136	0.810289007105398
chr1	133657286	133657585	300	-	utr5	Zc3h11a	0.840622016192072	0.980922950552734	0.776890958402185	1	0.638364229260113	0.996493642039003	-0.586334193220487	-0.587173196072309	0.199305602830272	0.995933760937136	0.000839002851822035
chr1	133658530	133658630	101	-	exon	Zbed6	0.644943020288555	0.959740981944782	0.630372760438778	1	0.669558218060445	0.996493642039003	-0.629745758205639	NA	NA	NA	NA
chr1	133659327	133659626	300	-	utr5	Zbed6	0.522476060892238	0.954876644578989	0.400636715667056	1	0.383826760267317	0.996493642039003	-0.688828070373861	NA	NA	NA	NA
chr1	133659775	133659924	150	-	utr5	Zbed6	0.353489227291011	0.954876644578989	0.36598295422002	1	0.395551368244539	0.996493642039003	-0.645236030811195	NA	NA	NA	NA
chr1	133706405	133711740	5336	-	utr3	Atp2b4	0.703902970120357	0.962942240375344	0.799038867488463	1	0.887449652891923	0.996493642039003	0.257706907404558	0.112444061367339	0.502449985741709	0.995933760937136	0.14526284603722
chr1	133735111	133736616	1506	-	exon	Atp2b4	0.533355074796369	0.954876644578989	0.317272549788239	1	0.702732457154694	0.996493642039003	-0.11906164433621	0.112444061367339	0.502449985741709	0.995933760937136	-0.231505705703548
chr1	133740065	133753642	13578	-	utr5	Atp2b4	0.828937445575802	0.978663218575773	0.572939977371813	1	0.746605859352361	0.996493642039003	-0.113671472303985	0.112444061367339	0.502449985741709	0.995933760937136	-0.226115533671324
chr1	133800791	133800991	201	-	utr5	Atp2b4	0.198223161513769	0.954876644578989	0.367445529077029	1	0.418782323499367	0.996493642039003	1.15462712933503	0.112444061367339	0.502449985741709	0.995933760937136	1.04218306796769
chr1	133911839	133912433	595	-	utr3	Prelp	0.421533839992645	0.954876644578989	0.619513086807997	1	0.580900821986524	0.996493642039003	1.28669737626693	0.273999368544177	0.53320058606755	0.995933760937136	1.01269800772275
chr1	133914541	133915284	744	-	exon	Prelp	0.260346882637411	0.954876644578989	0.417831443823858	1	0.958106639986473	0.996493642039003	1.97979976344667	0.273999368544177	0.53320058606755	0.995933760937136	1.70580039490249
chr1	134076566	134076715	150	-	utr3	Btg2	0.315014287566426	0.954876644578989	0.332950801548422	1	0.520021579590472	0.996493642039003	-0.544138340415181	-0.113149235569906	0.68639221980614	0.995933760937136	-0.430989104845276
chr1	134076965	134077663	699	-	utr3	Btg2	0.579895270101545	0.954930978165712	0.557948570254369	1	0.502124520605705	0.996493642039003	-0.431652840577931	-0.113149235569906	0.68639221980614	0.995933760937136	-0.318503605008026
chr1	134078970	134079070	101	-	utr5	Btg2	0.154880480353092	0.954876644578989	0.196817452089384	1	0.447027098875613	0.996493642039003	-1.11303090981615	-0.113149235569906	0.68639221980614	0.995933760937136	-0.999881674246244
chr1	134199373	134199672	300	-	utr3	Adora1	0.520911615048377	0.954876644578989	0.993056761521515	1	0.971138971614948	0.996493642039003	0.712370294648301	-0.14217614647247	0.512905678190885	0.995933760937136	0.854546441120771
chr1	134201367	134203262	1896	-	utr3	Adora1	0.0663998399821451	0.954876644578989	0.369956010192269	1	0.593825178595878	0.996493642039003	0.524653833846254	-0.14217614647247	0.512905678190885	0.995933760937136	0.666829980318725
chr1	134234184	134234334	151	-	exon	Adora1	0.270660884454322	0.954876644578989	0.559178239974323	1	0.857492422594846	0.996493642039003	0.219296122951938	-0.14217614647247	0.512905678190885	0.995933760937136	0.361472269424408
chr1	134234484	134234883	400	-	utr5	Adora1	0.49622464040072	0.954876644578989	0.873827848187364	1	0.975438764085473	0.996493642039003	0.133168589674282	-0.14217614647247	0.512905678190885	0.995933760937136	0.275344736146752
chr1	134298077	134298575	499	-	utr3	Ppfia4	0.398431106751116	0.954876644578989	0.639553336039278	1	0.871305887570583	0.996493642039003	0.138605994789802	0.279945289296564	0.520246999979505	0.995933760937136	-0.141339294506763
chr1	134324546	134326584	2039	-	exon	Ppfia4	0.448750539048775	0.954876644578989	0.804943643194171	1	0.781374329835485	0.996493642039003	1.13724915824566	0.279945289296564	0.520246999979505	0.995933760937136	0.857303868949094
chr1	134327375	134328074	700	-	exon	Ppfia4	0.388428736096104	0.954876644578989	0.694096639171383	1	0.774563313329464	0.996493642039003	0.996300845627079	0.279945289296564	0.520246999979505	0.995933760937136	0.716355556330515
chr1	134332580	134332779	200	-	utr5	Ppfia4	0.71895017346587	0.964588747115681	0.948085561069635	1	0.894163522211556	0.996493642039003	0.722546291782022	0.279945289296564	0.520246999979505	0.995933760937136	0.442601002485458
chr1	134346146	134346394	249	-	utr3	Tmem183a	0.00868407162080042	0.954876644578989	0.0195760531350597	1	0.255396028486735	0.996493642039003	-1.81675572748409	-0.458732158862428	0.0209572977551245	0.995933760937136	-1.35802356862166
chr1	134455081	134455179	99	-	exon	Gm37935	0.957951193690006	0.995537564879788	0.943031066729448	1	0.844268477127809	0.996493642039003	1.5498633112339	2.15574279562814	0.0287708539019846	0.995933760937136	-0.605879484394243
chr1	134455277	134455424	148	-	exon	Gm37935	0.332956789346681	0.954876644578989	0.240221142490838	1	0.385599917974352	0.996493642039003	1.28571109876962	2.15574279562814	0.0287708539019846	0.995933760937136	-0.870031696858528
chr1	134754858	134754958	101	-	utr3	Ppp1r12b	0.650906391501086	0.961075696413556	0.654532739209062	1	0.702546092772194	0.996493642039003	-0.298434219074595	0.253265037715243	0.432364054691654	0.995933760937136	-0.551699256789838
chr1	134755157	134760002	4846	-	utr3	Ppp1r12b	0.10238242101787	0.954876644578989	0.216281097909594	1	0.558005425040208	0.996493642039003	1.48593867759426	0.253265037715243	0.432364054691654	0.995933760937136	1.23267363987902
chr1	134760201	134765952	5752	-	utr3	Ppp1r12b	0.505253038524466	0.954876644578989	0.728612883112049	1	0.897602671212682	0.996493642039003	0.190136780194793	0.253265037715243	0.432364054691654	0.995933760937136	-0.0631282575204497
chr1	134772022	134776445	4424	-	exon	Ppp1r12b	0.543479431524193	0.954876644578989	0.248388115915798	1	0.525743801651804	0.996493642039003	-0.137553658743271	0.253265037715243	0.432364054691654	0.995933760937136	-0.390818696458514
chr1	134803377	134803527	151	-	exon	Ppp1r12b	0.699132832016523	0.962942240375344	0.677500684917566	1	0.736710131716839	0.996493642039003	-0.402977586145973	0.253265037715243	0.432364054691654	0.995933760937136	-0.656242623861216
chr1	134879675	134886552	6878	-	exon	Ppp1r12b	0.537183715258665	0.954876644578989	0.261004747051651	1	0.466916889448825	0.996493642039003	-0.197138843991053	0.253265037715243	0.432364054691654	0.995933760937136	-0.450403881706296
chr1	134985833	134986279	447	-	utr3	Lgr6	0.960679046940251	0.995769109938197	0.988655481733988	1	0.891403736929354	0.996493642039003	0.133718142015213	0.14855670876775	0.718669146065158	0.995933760937136	-0.014838566752537
chr1	134986478	134986825	348	-	utr3	Lgr6	0.975506561175296	0.998025992705521	0.900096808873047	1	0.755712323542374	0.996493642039003	0.208938976138992	0.14855670876775	0.718669146065158	0.995933760937136	0.0603822673712422
chr1	134987024	134987322	299	-	exon	Lgr6	0.451976903879215	0.954876644578989	0.358632667887874	1	0.574694680706421	0.996493642039003	1.308005738784	0.14855670876775	0.718669146065158	0.995933760937136	1.15944903001625
chr1	134987471	134987719	249	-	exon	Lgr6	0.920048199789293	0.992754222324063	0.936066007472039	1	0.876403274118985	0.996493642039003	1.83876911041044	0.14855670876775	0.718669146065158	0.995933760937136	1.69021240164269
chr1	135167089	135167484	396	-	exon	Gpr37l1	0.795932577493036	0.974847594393916	0.766722157633452	1	0.713468980290262	0.996493642039003	-0.314885861841595	-0.104599442389631	0.599292266746882	0.995933760937136	-0.210286419451963
chr1	135262961	135263111	151	-	utr3	Rnpep	0.267115787075689	0.954876644578989	0.474107599378893	1	0.734531843236636	0.996493642039003	-0.624093401413542	-0.363358151082127	0.168744775381269	0.995933760937136	-0.260735250331415
chr1	135301706	135301956	251	-	utr3	Timm17a	0.479573877850349	0.954876644578989	0.458002665386685	1	0.345201826048305	0.996493642039003	-0.884101220504165	-0.668561755676307	0.0990762070867253	0.995933760937136	-0.215539464827857
chr1	135371106	135371846	741	-	utr3	Shisa4	0.220753806576663	0.954876644578989	0.476730873313603	1	0.790392556182437	0.996493642039003	1.006978421198	0.148286931397452	0.691569636571472	0.995933760937136	0.858691489800544
chr1	135382362	135382512	151	-	utr3	Ipo9	0.604366761453474	0.95764326567748	0.534679893588285	1	0.554264473284786	0.996493642039003	-0.638511430900828	0.0797559936578561	0.705145954491908	0.995933760937136	-0.718267424558684
chr1	135382711	135382861	151	-	utr3	Ipo9	0.677570325688034	0.962415702622658	0.553325978419189	1	0.649340807270318	0.996493642039003	-0.542262792045211	0.0797559936578561	0.705145954491908	0.995933760937136	-0.622018785703067
chr1	135383010	135383410	401	-	utr3	Ipo9	0.927795177909348	0.993416528500855	0.688724264669001	1	0.730065356183443	0.996493642039003	-0.105474002881384	0.0797559936578561	0.705145954491908	0.995933760937136	-0.18522999653924
chr1	135385056	135385455	400	-	utr3	Ipo9	0.713948402732655	0.964174805684043	0.6878005982974	1	0.519264226930394	0.996493642039003	-0.255611953960979	0.0797559936578561	0.705145954491908	0.995933760937136	-0.335367947618835
chr1	135438469	135439516	1048	-	utr3	Nav1	0.350076557047106	0.954876644578989	0.58911359718543	1	0.978089055214529	0.996493642039003	0.362725266710831	0.215574744397661	0.542930211203071	0.995933760937136	0.14715052231317
chr1	135439865	135440613	749	-	utr3	Nav1	0.717447810294922	0.964462607513675	0.977971150086214	1	0.768378873280079	0.996493642039003	0.291346677111197	0.215574744397661	0.542930211203071	0.995933760937136	0.0757719327135353
chr1	135440912	135443764	2853	-	utr3	Nav1	0.737440689004157	0.967350393301808	0.976713830985272	1	0.915410022383961	0.996493642039003	0.270974206633103	0.215574744397661	0.542930211203071	0.995933760937136	0.0553994622354412
chr1	135470059	135470771	713	-	exon	Nav1	0.656680774527701	0.961451350200762	0.892698375617934	1	0.964029900154906	0.996493642039003	1.19388735715044	0.215574744397661	0.542930211203071	0.995933760937136	0.978312612752774
chr1	135471170	135472358	1189	-	exon	Nav1	0.390237097164318	0.954876644578989	0.638347414290375	1	0.87919029958617	0.996493642039003	1.90963036726799	0.215574744397661	0.542930211203071	0.995933760937136	1.69405562287033
chr1	135584597	135585195	599	-	exon	Nav1	0.0969151870199884	0.954876644578989	0.153122648377629	1	0.204095941794091	0.996493642039003	2.05113648749376	0.215574744397661	0.542930211203071	0.995933760937136	1.8355617430961
chr1	135607493	135607692	200	-	exon	Gm38399	0.191219862985173	0.954876644578989	0.248486499437237	1	0.67440659744432	0.996493642039003	1.73080033207374	0.12127107290059	0.903762724571432	0.995933760937136	1.60952925917315
chr1	135953628	135953778	151	-	utr3	Igfn1	0.237483131375733	0.954876644578989	0.381476108327195	1	0.726055443191375	0.996493642039003	1.77394619761601	0.424846988822496	0.562167062870568	0.995933760937136	1.34909920879351
chr1	135966879	135966979	101	-	exon	Igfn1	0.0474193568330941	0.954876644578989	0.0743827749177596	1	0.325887061980948	0.996493642039003	2.89769319392747	0.424846988822496	0.562167062870568	0.995933760937136	2.47284620510498
chr1	136127227	136127327	101	-	exon	Gm15850	0.158816943399371	0.954876644578989	0.0484679504979765	1	0.356000537655959	0.996493642039003	0.154909648343352	1.55384574992566	0.126530364829258	0.995933760937136	-1.3989361015823
chr1	136215863	136216062	200	-	exon	Inava	0.494285116013193	0.954876644578989	0.368870683860288	1	0.422788488319724	0.996493642039003	0.850200612924997	0.329507320032437	0.575603731115001	0.995933760937136	0.52069329289256
chr1	136259797	136259895	99	-	exon	Gpr25	0.143311628980637	0.954876644578989	0.243671094845707	1	0.196442701929688	0.996493642039003	1.92132073455964	-0.632460137370661	0.535182153391027	0.995933760937136	2.55378087193031
chr1	136259993	136260090	98	-	exon	Gpr25	0.511810549618308	0.954876644578989	0.775896379170962	1	0.947770735765141	0.996493642039003	1.59003005056395	-0.632460137370661	0.535182153391027	0.995933760937136	2.22249018793462
chr1	136260775	136260873	99	-	exon	Gpr25	0.132548567525044	0.954876644578989	0.172147026494003	1	0.635754136350873	0.996493642039003	1.16517334437622	-0.632460137370661	0.535182153391027	0.995933760937136	1.79763348174688
chr1	136270521	136271121	601	-	utr3	Camsap2	0.529987390414739	0.954876644578989	0.515960861340798	1	0.345936943922501	0.996493642039003	-0.68754800323929	-0.0590214550610431	0.770072840976505	0.995933760937136	-0.628526548178247
chr1	136276676	136277311	636	-	exon	Camsap2	0.316443162291246	0.954876644578989	0.164332669824669	1	0.42745435354371	0.996493642039003	-0.690566502536633	-0.0590214550610431	0.770072840976505	0.995933760937136	-0.63154504747559
chr1	136280435	136280885	451	-	exon	Camsap2	0.451195753095992	0.954876644578989	0.444760455165689	1	0.395905653651338	0.996493642039003	-0.206087032121294	-0.0590214550610431	0.770072840976505	0.995933760937136	-0.147065577060251
chr1	136281185	136281685	501	-	exon	Camsap2	0.408869100824058	0.954876644578989	0.303914154434029	1	0.626897109970708	0.996493642039003	-0.178616691749397	-0.0590214550610431	0.770072840976505	0.995933760937136	-0.119595236688354
chr1	136282234	136282334	101	-	exon	Camsap2	0.739767325330718	0.96796856486679	0.588808071171347	1	0.741435503897047	0.996493642039003	-0.164750167740932	-0.0590214550610431	0.770072840976505	0.995933760937136	-0.105728712679889
chr1	136345954	136346054	101	-	utr5	Camsap2	0.633559516799889	0.958748569783511	0.912109676169957	1	0.800567266312392	0.996493642039003	0.318652708334516	-0.0590214550610431	0.770072840976505	0.995933760937136	0.37767416339556
chr1	136413227	136413526	300	-	exon	9230116N13Rik	0.581689496068977	0.954930978165712	0.568439888331219	1	0.492554823705634	0.996493642039003	-0.18507522263879	-0.272982146806932	0.721364684505411	0.995933760937136	0.0879069241681426
chr1	138486562	138486812	251	-	utr3	Nek7	0.233922205745883	0.954876644578989	0.276675901896072	1	0.288547738414193	0.996493642039003	-1.08278909022101	-0.424980610971558	0.202002994405093	0.995933760937136	-0.657808479249453
chr1	139198354	139198654	301	-	utr3	Crb1	0.411313503938548	0.954876644578989	0.485060229546687	1	0.697882542474718	0.996493642039003	0.478835610101239	0.353635356342287	0.474461111739238	0.995933760937136	0.125200253758952
chr1	139236949	139237099	151	-	exon	Crb1	0.685522994531096	0.962781060066041	0.611072249944776	1	0.915475381906215	0.996493642039003	-0.0181994467646861	0.353635356342287	0.474461111739238	0.995933760937136	-0.371834803106973
chr1	139237248	139237498	251	-	exon	Crb1	0.221001601061956	0.954876644578989	0.326819418762635	1	0.447827324704684	0.996493642039003	-0.155854510772317	0.353635356342287	0.474461111739238	0.995933760937136	-0.509489867114604
chr1	139243080	139245621	2542	-	exon	Crb1	0.27928195512075	0.954876644578989	0.305006904659468	1	0.336911723621761	0.996493642039003	-0.585136022921995	0.353635356342287	0.474461111739238	0.995933760937136	-0.938771379264282
chr1	139248167	139249016	850	-	utr3	Crb1	0.167831788550698	0.954876644578989	0.185484933044932	1	0.221081319959022	0.996493642039003	-0.0183967409788966	0.353635356342287	0.474461111739238	0.995933760937136	-0.372032097321184
chr1	139337119	139337518	400	-	exon	Crb1	0.727209146740082	0.966652707846005	0.582944227182342	1	0.533999165402269	0.996493642039003	0.599276606781117	0.353635356342287	0.474461111739238	0.995933760937136	0.24564125043883
chr1	143608379	143609391	1013	-	utr3	Cdc73	0.38036697077136	0.954876644578989	0.38570373770288	1	0.191259411337276	0.996493642039003	-1.17075567495932	-0.363393771720641	0.331647112208157	0.995933760937136	-0.80736190323868
chr1	143640775	143641374	600	-	exon	Cdc73	0.705464848125597	0.962942240375344	0.409247907589194	1	0.278712956944269	0.996493642039003	-0.566939276453387	-0.363393771720641	0.331647112208157	0.995933760937136	-0.203545504732745
chr1	143671406	143685932	14527	-	exon	Cdc73	0.0935314896346749	0.954876644578989	0.0764868010074175	1	0.183156975755855	0.996493642039003	-1.09571525183704	-0.363393771720641	0.331647112208157	0.995933760937136	-0.732321480116399
chr1	143757483	143757833	351	-	utr3	Trove2	0.3066679612709	0.954876644578989	0.318068767129826	1	0.273479261744475	0.996493642039003	-1.21377165650837	-0.439048798611863	0.196582254369638	0.995933760937136	-0.774722857896506
chr1	143766710	143770924	4215	-	exon	Trove2	0.883185102640958	0.987623120058059	0.561125666879882	1	0.540135715149054	0.996493642039003	-0.445151529764367	-0.439048798611863	0.196582254369638	0.995933760937136	-0.00610273115250481
chr1	144000828	144000927	100	-	utr3	Rgs2	0.384196033547294	0.954876644578989	0.402857257184876	1	0.247848010658563	0.996493642039003	-1.77013442937446	-0.35848357193989	0.13795055888378	0.995933760937136	-1.41165085743457
chr1	144001424	144001929	506	-	utr3	Rgs2	0.254646156310143	0.954876644578989	0.257171366051419	1	0.114422729453887	0.996493642039003	-1.14079870135091	-0.35848357193989	0.13795055888378	0.995933760937136	-0.78231512941102
chr1	144002078	144002227	150	-	utr3	Rgs2	0.273769694967195	0.954876644578989	0.251177689814284	1	0.219783277320915	0.996493642039003	-1.46630522410796	-0.35848357193989	0.13795055888378	0.995933760937136	-1.10782165216807
chr1	144003007	144004111	1105	-	utr5	Rgs2	0.51714442930699	0.954876644578989	0.186500400627201	1	0.25707577808891	0.996493642039003	-0.736677371272549	-0.35848357193989	0.13795055888378	0.995933760937136	-0.378193799332658
chr1	144244994	144245194	201	-	utr3	Rgs1	1	1	0.475274514072929	1	0.587332894868508	0.996493642039003	-1.30198426994091	-3.31441757470322	0.0993228191363915	0.995933760937136	2.01243330476231
chr1	146419584	146420422	839	-	exon	Gm29514	0.691239706977275	0.962887453731915	0.581327552621042	1	0.792201578963608	0.996493642039003	-0.514693246749946	-0.27988017005588	0.584187971994105	0.995933760937136	-0.234813076694065
chr1	150361805	150361905	101	-	utr3	Odr4	0.39765405345233	0.954876644578989	0.208998368790587	1	0.320307572379262	0.996493642039003	-1.0901815981002	-0.596232698800109	0.107748574392657	0.995933760937136	-0.493948899300095
chr1	150454176	150454375	200	-	exon	Prg4	0.661784135289861	0.961859641938608	0.680394994378	1	0.89769971098684	0.996493642039003	0.555814269622145	0.5579275135076	0.188745071577441	0.995933760937136	-0.00211324388545497
chr1	150455967	150456216	250	-	exon	Prg4	0.678399554211792	0.962415702622658	0.553662022889311	1	0.563069328649692	0.996493642039003	0.928075466301335	0.5579275135076	0.188745071577441	0.995933760937136	0.370147952793735
chr1	150563524	150563673	150	-	utr3	Hmcn1	0.527924352629505	0.954876644578989	0.476033595533455	1	0.612956964773845	0.996493642039003	-0.628491813400788	-0.201863243243737	0.436501018587252	0.995933760937136	-0.426628570157051
chr1	150993035	150993185	151	-	exon	Hmcn1	0.906610196008072	0.99060041550965	0.923370605599974	1	0.935696873886062	0.996493642039003	-0.200709330721929	-0.201863243243737	0.436501018587252	0.995933760937136	0.00115391252180846
chr1	151344582	151344732	151	-	exon	Gm10138	0.9063975245266	0.99060041550965	0.544517175515819	1	0.975056528824831	0.996493642039003	0.166549755003023	0.673610698119703	0.210945709082072	0.995933760937136	-0.50706094311668
chr1	151367998	151368247	250	-	utr3	Swt1	0.733867183218022	0.967350393301808	0.664822359485371	1	0.772326767090272	0.996493642039003	-0.625213553828708	-0.33568130585298	0.372116365485943	0.995933760937136	-0.289532247975729
chr1	151394667	151394766	100	-	exon	Swt1	0.608860455717209	0.957729839360772	0.576777830954859	1	0.54361027819827	0.996493642039003	-0.956099827292635	-0.33568130585298	0.372116365485943	0.995933760937136	-0.620418521439655
chr1	151410825	151412805	1981	-	exon	Swt1	0.231786922574931	0.954876644578989	0.236927122132312	1	0.152545600266679	0.996493642039003	-1.8780265880575	-0.33568130585298	0.372116365485943	0.995933760937136	-1.54234528220452
chr1	151416693	151416842	150	-	exon	Swt1	0.842703060432289	0.981481819170474	0.588395709245307	1	0.755918373701171	0.996493642039003	0.436982442386471	-0.33568130585298	0.372116365485943	0.995933760937136	0.772663748239451
chr1	151471243	151471712	470	-	utr3	Rnf2	0.333766074554143	0.954876644578989	0.343722403599003	1	0.251726623747682	0.996493642039003	-1.27045691686558	-0.210699233295602	0.649028483859607	0.995933760937136	-1.05975768356998
chr1	151473150	151476217	3068	-	exon	Rnf2	0.111692898852391	0.954876644578989	0.13815104063449	1	0.299130305349471	0.996493642039003	-1.60930638409447	-0.210699233295602	0.649028483859607	0.995933760937136	-1.39860715079887
chr1	151884680	151884879	200	-	utr3	1700025G04Rik	0.683849781031554	0.962781060066041	0.684407097096229	1	0.672178466611826	0.996493642039003	-0.879265021434086	-0.259873632576576	0.120944254168037	0.995933760937136	-0.61939138885751
chr1	151886777	151886927	151	-	utr3	1700025G04Rik	0.761077096199368	0.971001133783629	0.538113089287948	1	0.761150534167273	0.996493642039003	-0.320317137179806	-0.259873632576576	0.120944254168037	0.995933760937136	-0.0604435046032305
chr1	151890873	151891073	201	-	utr3	1700025G04Rik	0.439959181149235	0.954876644578989	0.455635241506023	1	0.713826452231784	0.996493642039003	-0.962428382781716	-0.259873632576576	0.120944254168037	0.995933760937136	-0.702554750205141
chr1	151891173	151891922	750	-	utr3	1700025G04Rik	0.823423485106584	0.97822964257783	0.711142340337627	1	0.691252817383953	0.996493642039003	-0.356735226045876	-0.259873632576576	0.120944254168037	0.995933760937136	-0.0968615934693001
chr1	151892421	151892521	101	-	utr3	1700025G04Rik	0.369275342369528	0.954876644578989	0.643734988282741	1	0.750032636844193	0.996493642039003	0.900762761141999	-0.259873632576576	0.120944254168037	0.995933760937136	1.16063639371858
chr1	151892671	151921173	28503	-	utr3	1700025G04Rik	0.485321268926986	0.954876644578989	0.327648298341767	1	0.445301704978809	0.996493642039003	-0.448389126351475	-0.259873632576576	0.120944254168037	0.995933760937136	-0.188515493774899
chr1	151980434	152006657	26224	-	utr5	1700025G04Rik	0.0123889772996166	0.954876644578989	0.0278686999803034	1	0.18930882265727	0.996493642039003	-1.2756987823197	-0.259873632576576	0.120944254168037	0.995933760937136	-1.01582514974312
chr1	152006757	152090125	83369	-	utr5	1700025G04Rik	0.347469386339827	0.954876644578989	0.21403422209642	1	0.444015721318037	0.996493642039003	-0.484888800875761	-0.259873632576576	0.120944254168037	0.995933760937136	-0.225015168299185
chr1	152370885	152370985	101	-	utr3	Tsen15	0.16974779154904	0.954876644578989	0.143718393832585	1	0.351000674917966	0.996493642039003	-1.49346438615792	-0.350779202494312	0.398841548013524	0.995933760937136	-1.14268518366361
chr1	152517307	152517406	100	-	utr3	Rgl1	0.300316371038979	0.954876644578989	0.290435941952501	1	0.420803356706257	0.996493642039003	-1.0482997213728	0.176861138902726	0.393007141492159	0.995933760937136	-1.22516086027553
chr1	152518002	152528298	10297	-	utr3	Rgl1	0.993110075740953	1	0.792787664702259	1	0.720894133431349	0.996493642039003	0.186000573711605	0.176861138902726	0.393007141492159	0.995933760937136	0.00913943480887958
chr1	152730221	152730462	242	-	exon	Gm7278	0.0363723819326716	0.954876644578989	0.0195972442354196	1	0.154077946689424	0.996493642039003	-0.311470510458097	0.238538978440436	0.724021810418297	0.995933760937136	-0.550009488898533
chr1	152766003	152766252	250	-	utr5	Rgl1	0.231199889222252	0.954876644578989	0.394577023896741	1	0.709511612072363	0.996493642039003	0.899419291677376	0.176861138902726	0.393007141492159	0.995933760937136	0.722558152774651
chr1	152838143	152838243	101	-	utr3	Smg7	0.681687399912584	0.962781060066041	0.978876712272776	1	0.880577343068678	0.996493642039003	0.439744088289948	-0.0436503322309115	0.849880944169307	0.995933760937136	0.483394420520859
chr1	152838942	152839341	400	-	utr3	Smg7	0.562100539442573	0.954876644578989	0.817676750705782	1	0.956891049824216	0.996493642039003	0.356088001892659	-0.0436503322309115	0.849880944169307	0.995933760937136	0.39973833412357
chr1	152844182	152844382	201	-	exon	Smg7	0.491381618458665	0.954876644578989	0.491248768449324	1	0.442485291466284	0.996493642039003	-0.84905429640566	-0.0436503322309115	0.849880944169307	0.995933760937136	-0.805403964174748
chr1	152846166	152848897	2732	-	exon	Smg7	0.662216887826869	0.961859641938608	0.544202360829611	1	0.683673758133166	0.996493642039003	-0.045776157083941	-0.0436503322309115	0.849880944169307	0.995933760937136	-0.00212582485302946
chr1	153122806	153123006	201	-	utr3	Lamc2	0.651419161399422	0.961129336588824	0.598036475784265	1	0.677530997805461	0.996493642039003	-0.451514428975986	0.50355423994651	0.0610767736108954	0.995933760937136	-0.955068668922496
chr1	153123705	153124154	450	-	utr3	Lamc2	0.674380175391715	0.962415702622658	0.544552611929257	1	0.581579941466134	0.996493642039003	0.816118638891386	0.50355423994651	0.0610767736108954	0.995933760937136	0.312564398944876
chr1	153127056	153127156	101	-	exon	Lamc2	0.433086759254307	0.954876644578989	0.324862496731259	1	0.666113082977527	0.996493642039003	-0.539688974264983	0.50355423994651	0.0610767736108954	0.995933760937136	-1.04324321421149
chr1	153221563	153221712	150	-	exon	Lamc1	0.653591561491589	0.961451350200762	0.490846166557477	1	0.77611223685855	0.996493642039003	0.124440853162794	0.113734163501034	0.624272340728471	0.995933760937136	0.0107066896617607
chr1	153456057	153456256	200	-	utr3	Dhx9	0.385429614514157	0.954876644578989	0.390566466009007	1	0.691805322412458	0.996493642039003	-1.26142689233673	-0.311296212688395	0.205812464363621	0.995933760937136	-0.950130679648333
[truncated: 30,805 more rows]
