# Supplementary material for: Limits in the detection of m6A changes using MeRIP/m6A-seq
Source: Sci Rep. 2020 Apr 20;10:6590. doi: 10.1038/s41598-020-63355-3 (PMC7170965; doi:10.1038/s41598-020-63355-3)
Supplement: Supplementary file 3 — Supplementary information 3. [file 41598_2020_63355_MOESM3_ESM.zip › additional_file4_v2/metdiff_deq_results/Volumes/Markarian_501/merip_reanalysis/figures/deq_output_metdiff_peaks/positive_engel_neuron_2018_deq_results.txt]

seqnames	start	end	width	strand	annot	main.gene	deseq2.p	deseq2.padj	edger.p	edger.padj	qnb.p	qnb.padj	metdiff.p	metdiff.padj	peak.l2fc	gene.l2fc	gene.p	gene.padj	diff.l2fc
chr1	5598794	5598844	51	+	exon	Oprk1	0.620824580922148	NA	0.963196991388142	1	0.863484487774315	0.927630305494278	0.556550594678888	0.604664082423762	-1.02234258676654	-0.332388811831165	0.0472504650292751	0.649876877881131	-0.689953774935379
chr1	5602700	5603346	647	+	utr3	Oprk1	0.0378068413927596	NA	0.659284602295078	1	0.991589299360027	0.994642703452751	0.196812009179072	0.313127973924596	-1.10505824817103	-0.332388811831165	0.0472504650292751	0.649876877881131	-0.772669436339867
chr1	6240114	6240314	201	+	exon	Rb1cc1	0.110801440236118	0.414550216055821	0.92803938746891	1	0.774864375907028	0.883603546276616	0.205917404107254	0.318744197426961	-0.45872540174239	-0.0148415834326413	0.875666198586405	0.996694354323561	-0.443883818309748
chr1	6248405	6248605	201	+	exon	Rb1cc1	0.404089670340558	0.732930503966867	0.838547727969151	1	0.690956274677252	0.853464789786244	0.265757985224087	0.361514504888951	-0.195124993528015	-0.0148415834326413	0.875666198586405	0.996694354323561	-0.180283410095373
chr1	6248805	6248955	151	+	exon	Rb1cc1	0.8367349430371	NA	0.552323958604686	1	0.394791873420825	0.848550867972635	0.120430413102028	0.279182213298139	-0.191701041102597	-0.0148415834326413	0.875666198586405	0.996694354323561	-0.176859457669956
chr1	6249504	6250004	501	+	exon	Rb1cc1	0.449769453102417	0.765289895372906	0.760854870708685	1	0.56015093421408	0.848550867972635	0.0768848354523812	0.278720983667411	-0.229066249275364	-0.0148415834326413	0.875666198586405	0.996694354323561	-0.214224665842723
chr1	6802597	6802696	100	+	exon	St18	0.82537197942539	NA	0.355517099569339	1	0.242657900720597	0.848550867972635	0.0369248533007152	0.278720983667411	-0.43811321847357	-0.0275266478826064	0.824090686933774	0.99563449406112	-0.410586570590964
chr1	7169755	7169855	101	+	utr3	Pcmtd1	0.76335524067647	0.927827224944701	0.690466397891619	1	0.53266809718961	0.848550867972635	0.0767535957508586	0.278720983667411	-0.102828583036698	0.0377684203765394	0.678863282909921	0.991899252965867	-0.140597003413237
chr1	9546407	9546806	400	+	utr3	Rrs1	0.879454526713571	0.970007300564521	0.576859240366505	1	0.515170053942762	0.848550867972635	0.186420600193365	0.307667523146007	0.13962630675037	0.175823033453751	0.0867654754272497	0.790820620127295	-0.0361967267033806
chr1	9747697	9747796	100	+	exon	1700034P13Rik	0.0481632514536033	0.274233576965569	0.971119573086521	1	0.789799269598368	0.891640515337701	0.0592729692492645	0.278720983667411	-0.212823783612101	0.613664969472033	0.619877352876402	NA	-0.826488753084134
chr1	12858843	12859393	551	+	utr3	Sulf1	0.824002870400412	0.950395829589623	0.51740043331942	1	0.436564238785944	0.848550867972635	0.111155020504361	0.278720983667411	-0.124358719291681	-0.108868493123518	0.261244153214168	0.946224118185823	-0.0154902261681632
chr1	12859693	12859893	201	+	utr3	Sulf1	0.34032452557006	NA	0.895039592391626	1	0.990681495476094	0.994202353745222	0.661207471440257	0.696186286638798	-0.156616027733935	-0.108868493123518	0.261244153214168	0.946224118185823	-0.0477475346104168
chr1	14755863	14756011	149	+	exon	Gm9947	0.327480966964528	NA	0.918362630972164	1	0.832446483442393	0.912939116324873	0.0277589195701177	0.278720983667411	-0.639846154186484	0.316163525148632	0.361951927772639	0.970887452554893	-0.956009679335117
chr1	15312581	15312681	101	+	exon	Kcnb2	0.0232603098753273	NA	0.617896001415005	1	0.752543480039241	0.874347902317975	0.174897866411099	0.300781376533462	-0.884859219520314	0.111478352783746	0.326994137988939	0.963413919841509	-0.99633757230406
chr1	15710082	15710432	351	+	exon	Kcnb2	0.806233526939556	0.944059977530024	0.603428990370205	1	0.483048026314311	0.848550867972635	0.117217779408546	0.279182213298139	0.0342288672160272	0.111478352783746	0.326994137988939	0.963413919841509	-0.0772494855677184
chr1	15710881	15710980	100	+	exon	Kcnb2	0.0246831564149365	NA	0.423052868860306	1	0.602233162019079	0.848550867972635	0.165333861213811	0.296611155377722	-1.10893800519901	0.111478352783746	0.326994137988939	0.963413919841509	-1.22041635798275
chr1	15711280	15711828	549	+	utr3	Kcnb2	0.902872956952738	0.980597756049771	0.532356337207496	1	0.434930260096113	0.848550867972635	0.0928178093388126	0.278720983667411	-0.146999422012832	0.111478352783746	0.326994137988939	0.963413919841509	-0.258477774796578
chr1	15711928	15712028	101	+	utr3	Kcnb2	0.650841757166113	NA	0.878026199513089	1	0.860994175981677	0.926551159348842	0.799237723001464	0.82160546815031	-0.591285521352338	0.111478352783746	0.326994137988939	0.963413919841509	-0.702763874136083
chr1	16105824	16106022	199	+	utr5	Rdh10	0.509172843990377	0.794942553725644	0.685722407574503	1	0.620824035785773	0.848550867972635	0.144423558545028	0.28790904289921	-0.118391058932249	0.0850190400326111	0.534558621116173	0.986896512206897	-0.20341009896486
chr1	20935659	20935709	51	+	utr3	Paqr8	0.461342752922423	0.772861894370811	0.432918770931376	1	0.317126270890652	0.848550867972635	0.0212355797803817	0.278720983667411	0.240951888072578	0.0421958885779436	0.62084835205285	0.989793816555713	0.198755999494634
chr1	20936308	20936408	101	+	utr3	Paqr8	0.235846595782835	0.588261049251438	0.325936412347132	1	0.242707301815795	0.848550867972635	0.0360972648639147	0.278720983667411	0.203046481590658	0.0421958885779436	0.62084835205285	0.989793816555713	0.160850593012714
chr1	20936657	20937256	600	+	utr3	Paqr8	0.0262223391032846	0.20478213858938	0.328162465871713	1	0.298235063655432	0.848550867972635	0.113351422245574	0.278720983667411	0.420391311521237	0.0421958885779436	0.62084835205285	0.989793816555713	0.378195422943294
chr1	20937655	20937804	150	+	utr3	Paqr8	3.57381651473059e-05	0.00505772728497742	0.186809589522874	1	0.156984999059835	0.848550867972635	0.117921877514509	0.279182213298139	0.672425587753219	0.0421958885779436	0.62084835205285	0.989793816555713	0.630229699175276
chr1	20938203	20938303	101	+	utr3	Paqr8	0.000378250339923795	0.0173409134711543	0.157653991645668	1	0.161597289352438	0.848550867972635	0.169818768772756	0.298638173327194	0.735286981936362	0.0421958885779436	0.62084835205285	0.989793816555713	0.693091093358419
chr1	33739620	33739719	100	+	utr3	Rab23	0.986761754559129	0.99638047355555	0.557835434651998	1	0.411728514351699	0.848550867972635	0.0293300655472276	0.278720983667411	-0.0401642272471227	-0.0423798476022476	0.667765983436024	0.990914668566228	0.00221562035512493
chr1	34180173	34180422	250	+	exon	Dst	0.683480401134009	NA	0.850099405709203	1	0.630349695431618	0.849777788948509	0.471348363246059	0.532055441635402	0.216674703974911	-0.0880563326492039	0.420222676375956	0.975968149243189	0.304731036624115
chr1	34188683	34188883	201	+	exon	Dst	0.881508172317969	NA	0.43005026572446	1	0.305629628952087	0.848550867972635	0.132516768994631	0.284018388196273	0.283819616453166	-0.0880563326492039	0.420222676375956	0.975968149243189	0.371875949102369
chr1	34190431	34190481	51	+	exon	Dst	0.0932199477577373	NA	0.129139304470384	1	0.0869651129112847	0.848550867972635	0.190139704864402	0.30934504378011	0.46697806334787	-0.0880563326492039	0.420222676375956	0.975968149243189	0.555034395997073
chr1	34191880	34192079	200	+	exon	Dst	0.540995874620812	NA	0.789507643177398	1	0.649193074067519	0.851951213637391	0.286741831504141	0.378379232532896	-0.134024474602165	-0.0880563326492039	0.420222676375956	0.975968149243189	-0.0459681419529611
chr1	34227874	34228124	251	+	exon	Dst	0.314142615059584	0.676279240753271	0.705820116474086	1	0.391284486756673	0.848550867972635	0.0122751582749915	0.278720983667411	-0.348125615080295	-0.0880563326492039	0.420222676375956	0.975968149243189	-0.260069282431091
chr1	34237670	34237820	151	+	exon	Dst	0.059124854384512	NA	0.0580913522522063	1	0.117978911880102	0.848550867972635	0.122437048833431	0.279576166440898	1.16527609058584	-0.0880563326492039	0.420222676375956	0.975968149243189	1.25333242323505
chr1	34238619	34238669	51	+	exon	Dst	0.887620247024891	NA	0.463021473900811	1	0.383658591436014	0.848550867972635	0.0974105648692487	0.278720983667411	0.049846911874772	-0.0880563326492039	0.420222676375956	0.975968149243189	0.137903244523976
chr1	34587451	34587651	201	+	exon	Amer3	0.0165264889202812	0.165747834053216	0.9634163328658	1	0.820763229906749	0.905987850652013	0.124759473281048	0.279873470646251	-0.496192703393017	0.100754305942527	0.29360371856238	0.955509692743461	-0.596947009335544
chr1	34587900	34588050	151	+	exon	Amer3	0.167222726364764	0.50539459082387	0.942365312722216	1	0.686859883141355	0.853254243448111	0.0470696847880069	0.278720983667411	-0.140880544883618	0.100754305942527	0.29360371856238	0.955509692743461	-0.241634850826145
chr1	34589148	34589597	450	+	utr3	Amer3	0.643998709259273	0.870883173510151	0.690805583418742	1	0.529321143932477	0.848550867972635	0.171466044993401	0.298932506764494	0.00148111454658165	0.100754305942527	0.29360371856238	0.955509692743461	-0.0992731913959457
chr1	34590046	34590245	200	+	utr3	Amer3	0.0164813094448372	0.165747834053216	0.843654609153125	1	0.821720253256034	0.906490563840987	0.0708907828210755	0.278720983667411	-0.473279408320306	0.100754305942527	0.29360371856238	0.955509692743461	-0.574033714262833
chr1	34811865	34812014	150	+	utr3	Arhgef4	0.158923112579784	0.493098194129159	0.828482387690522	1	0.586341289169908	0.848550867972635	0.138020840842019	0.286449684516784	-0.388461830892355	0.0323630799307907	0.712846825892668	0.993759427229093	-0.420824910823146
chr1	36103601	36103750	150	+	exon	Hs6st1	0.0155589793561975	0.16180344346461	0.774215246781038	1	0.92563580382748	0.962988424829886	0.228021285960624	0.333992598466558	-0.0522160407836386	0.42748040127931	6.07414445594141e-07	0.000489541139750025	-0.479696442062948
chr1	36103850	36104449	600	+	utr3	Hs6st1	0.00174541617235812	0.0493049668188455	0.990503824167516	1	0.789953418769962	0.891640515337701	0.0973489407344537	0.278720983667411	-0.0882671917712537	0.42748040127931	6.07414445594141e-07	0.000489541139750025	-0.515747593050563
chr1	36106146	36106246	101	+	utr3	Hs6st1	0.258788105264275	0.613067891292006	0.952622711869353	1	0.828044421819479	0.910413645963945	0.542304899638977	0.593324503346385	-0.00118026443628297	0.42748040127931	6.07414445594141e-07	0.000489541139750025	-0.428660665715593
chr1	36307833	36307883	51	+	utr5	Arid5a	0.124419619655075	NA	0.0756471154440065	1	0.0836502598993909	0.848550867972635	0.150145149353222	0.290081584253948	1.14252217889702	0.0342536659500544	0.794439759539047	0.994505169109901	1.10826851294697
chr1	36319133	36319433	301	+	utr3	Arid5a	0.528262682310613	NA	0.428840975453581	1	0.397768839235478	0.848550867972635	0.0569148824131486	0.278720983667411	0.44172540955643	0.0342536659500544	0.794439759539047	0.994505169109901	0.407471743606376
chr1	36319833	36319883	51	+	utr3	Arid5a	0.942838338835105	NA	0.725282978305389	1	0.747397113008323	0.872677601913889	0.620034841333282	0.659211063217736	0.45737605554618	0.0342536659500544	0.794439759539047	0.994505169109901	0.423122389596126
chr1	36320182	36321032	851	+	utr3	Arid5a	0.407749574756145	NA	0.400336997220177	1	0.332593455376926	0.848550867972635	0.145105414812182	0.28790904289921	0.396654294647674	0.0342536659500544	0.794439759539047	0.994505169109901	0.36240062869762
chr1	36321331	36321381	51	+	utr3	Arid5a	0.442717199786117	NA	0.247323253903098	1	0.302289788093532	0.848550867972635	0.463941224254988	0.525994090635893	0.661592819624424	0.0342536659500544	0.794439759539047	0.994505169109901	0.627339153674369
chr1	36472068	36472317	250	+	exon	Cnnm4	0.093980120027671	NA	0.23248661878868	1	0.0969727141170391	0.848550867972635	0.0786611904084578	0.278720983667411	0.388718482409898	0.0286362141414989	0.790119377376499	0.994505169109901	0.360082268268399
chr1	36472665	36472914	250	+	exon	Cnnm4	0.134292937942244	NA	0.968548349840579	1	0.705300637789004	0.857759225852289	0.0440316676193879	0.278720983667411	-0.460095028326231	0.0286362141414989	0.790119377376499	0.994505169109901	-0.48873124246773
chr1	36558743	36559140	398	+	exon	D430040D24Rik	0.822624683765723	NA	0.650662039778917	1	0.47690221828063	0.848550867972635	0.0643925500302867	0.278720983667411	-0.374103117465792	-0.0320645972275879	0.917115232069872	0.996694354323561	-0.342038520238204
chr1	37870591	37870741	151	+	exon	Gm26805	0.0412188078720081	NA	0.0634958271980442	1	0.0512272181008825	0.848550867972635	0.215405638431671	0.325092584819018	0.3671489977691	-0.39152385025089	0.1418714189636	0.862593447604423	0.758672848019989
chr1	37875593	37876033	441	+	utr3	Lipt1	0.132822063288519	NA	0.93613631461115	1	0.873948318190681	0.933671908627452	0.0653559617747932	0.278720983667411	-0.404984998366938	0.206510438879265	0.324676430096648	0.962316664136972	-0.611495437246203
chr1	39651116	39651166	51	+	exon	D930019O06Rik	0.136377169300572	NA	0.173721996945624	1	0.13764116325465	0.848550867972635	0.525203217948119	0.579242802072404	0.737950785080026	-0.0260367971388295	0.905779268780694	0.996694354323561	0.763987582218856
chr1	39655213	39655460	248	+	exon	D930019O06Rik	0.560484490781666	NA	0.849176466668133	1	0.659587333785517	0.851951213637391	0.0795214766230098	0.278720983667411	-0.519396432967487	-0.0260367971388295	0.905779268780694	0.996694354323561	-0.493359635828657
chr1	40025013	40025063	51	+	utr3	Map4k4	0.0882284609963652	0.38066158027606	0.228501954770904	1	0.150046811402537	0.848550867972635	0.0688943091407999	0.278720983667411	0.286973619855416	0.0254368142762754	0.773337293069589	0.993759427229093	0.261536805579141
chr1	40313330	40313678	349	+	utr3	Il1r1	0.74949564656428	NA	0.542368105189877	1	0.297575582486487	0.848550867972635	0.0236337523246095	0.278720983667411	0.0981935873521008	-0.233604601715267	0.220082401964143	0.924545585448581	0.331798189067367
chr1	40629436	40629535	100	+	exon	Slc9a4	0.733766908308697	NA	0.941421671625991	1	0.942618404992363	0.971113459412846	0.399535805811779	0.471121694025217	-0.31248870637817	-0.202228756292138	0.448972672165765	0.984077137985113	-0.110259950086032
chr1	40629783	40629833	51	+	utr3	Slc9a4	0.776708389032481	NA	0.833788281806709	1	0.607693300620695	0.848550867972635	1	1	-1.24339191413508	-0.202228756292138	0.448972672165765	0.984077137985113	-1.04116315784295
chr1	40629932	40629981	50	+	utr3	Slc9a4	0.914891570512363	NA	0.608265126248344	1	0.555906125579383	0.848550867972635	0.954311508238337	0.962835952260118	-0.452084201465524	-0.202228756292138	0.448972672165765	0.984077137985113	-0.249855445173387
chr1	40680674	40680823	150	+	utr5	Slc9a2	0.333159631478916	NA	0.681479727578057	1	0.717193708809763	0.86097546868673	1	1	-0.438142805936765	0.0643924741022575	0.612800335114438	0.989793816555713	-0.502535280039023
chr1	40681173	40681222	50	+	utr5	Slc9a2	0.457256142460481	NA	0.321157732944429	1	0.450174861515123	0.848550867972635	0.948920773430245	0.958360132861931	1.5681372519316	0.0643924741022575	0.612800335114438	0.989793816555713	1.50374477782934
chr1	40767827	40768275	449	+	utr3	Slc9a2	0.279812107146397	NA	0.287751590618005	1	0.293251246889669	0.848550867972635	0.0893424827730147	0.278720983667411	0.469687510796187	0.0643924741022575	0.612800335114438	0.989793816555713	0.40529503669393
chr1	40772422	40772669	248	+	exon	Gm37915	0.853484989504046	NA	0.747133255245958	1	0.594935701578233	0.848550867972635	0.06269234985156	0.278720983667411	0.155688869460575	0.950082774108436	0.2196818500105	NA	-0.79439390464786
chr1	40772966	40773015	50	+	exon	Gm37915	0.421144893595725	NA	0.794980679943211	1	0.813295129943967	0.902484931127801	0.395353136659362	0.467287239091432	-0.00902158312106852	0.950082774108436	0.2196818500105	NA	-0.959104357229504
chr1	40773114	40773163	50	+	exon	Gm37915	0.433529574943257	NA	0.600370855539482	1	0.69000106107005	0.853254243448111	0.932712169877877	0.943255418804309	-0.258401990888297	0.950082774108436	0.2196818500105	NA	-1.20848476499673
chr1	40773707	40773953	247	+	exon	Gm37915	0.0477688755745875	NA	0.693998127277923	1	0.82111583620976	0.906266360814877	0.0434601620399785	0.278720983667411	-0.442439329964836	0.950082774108436	0.2196818500105	NA	-1.39252210407327
chr1	42694974	42740602	45629	+	utr3	Pou3f3	0.163989421496895	0.499395280948423	0.383538137701913	1	0.236299496335517	0.848550867972635	0.0840197379379217	0.278720983667411	0.184718629579603	0.00489080359344999	0.957082000204198	0.996813839530962	0.179827825986153
chr1	42744107	42744400	294	+	exon	Gm20646	0.675352220795217	NA	0.400540831211803	1	0.292261222228202	0.848550867972635	0.06054743072541	0.278720983667411	-0.395323247264646	-0.262583285819012	0.205865636050239	0.92160913035152	-0.132739961445635
chr1	42898773	42899021	249	+	exon	Mrps9	0.966330250323163	NA	0.63395099830709	1	0.662948807236442	0.851951213637391	0.936579110887485	0.946742235818248	-0.903083291352337	-0.00773647058624199	0.943440497179143	0.996694354323561	-0.895346820766096
chr1	42953757	42953807	51	+	exon	Gpr45	0.345114138576174	NA	0.976714165133613	1	0.836873397404253	0.915524194147235	0.189956593984167	0.309158462399303	-0.785280968177397	-0.0483809066838426	0.688745270133065	0.992618298554382	-0.736900061493554
chr1	43029594	43029694	101	+	exon	Gpr45	0.676021027345135	NA	0.660550394778116	1	0.935160056948874	0.967280455954587	0.786714022004202	0.810390777796394	-1.05632172973554	-0.0483809066838426	0.688745270133065	0.992618298554382	-1.0079408230517
chr1	43032162	43032262	101	+	utr5	Gpr45	0.0923936778862592	NA	0.391413926911712	1	0.492515925081232	0.848550867972635	0.0207534816388293	0.278720983667411	-0.764079023180416	-0.0483809066838426	0.688745270133065	0.992618298554382	-0.715698116496573
chr1	43032761	43033010	250	+	exon	Gpr45	0.323779722909705	NA	0.839402235401564	1	0.55270619431117	0.848550867972635	0.0721136206988149	0.278720983667411	-0.547935436807872	-0.0483809066838426	0.688745270133065	0.992618298554382	-0.49955453012403
chr1	44142940	44143236	297	+	utr3	Bivm	0.250784552599129	0.603050948460445	0.390920018699495	1	0.360795769341186	0.848550867972635	0.415910106040383	0.484553288223612	0.294907741241767	-0.0227466513109966	0.856316781731941	0.996694354323561	0.317654392552764
chr1	44166970	44167019	50	+	exon	Ercc5	0.198895269945272	NA	0.86354090612399	1	0.936124123792779	0.967606678402145	0.105680551420447	0.278720983667411	-0.542601806840645	-0.100569489120752	0.330075872842765	0.964673016691858	-0.442032317719893
chr1	44167268	44167318	51	+	exon	Ercc5	0.989844052906884	NA	0.507781065323264	1	0.284996262998519	0.848550867972635	0.0533131513544585	0.278720983667411	-0.0920898120246271	-0.100569489120752	0.330075872842765	0.964673016691858	0.00847967709612477
chr1	44167417	44167566	150	+	exon	Ercc5	0.724189302872275	NA	0.490032534056251	1	0.321550300653566	0.848550867972635	0.125971662558509	0.280237283755832	0.084890059324547	-0.100569489120752	0.330075872842765	0.964673016691858	0.185459548445299
chr1	44180912	44181061	150	+	exon	Ercc5	0.842865035188244	NA	0.604689161170866	1	0.495490405185158	0.848550867972635	0.0573785677142041	0.278720983667411	0.0428250221381424	-0.100569489120752	0.330075872842765	0.964673016691858	0.143394511258894
chr1	52159431	52159679	249	+	utr3	Stat1	0.722170423891498	NA	0.654080587987746	1	0.560003594429811	0.848550867972635	0.236169322170955	0.339758954806042	-0.143347807825648	-0.103677718945396	0.499724664563004	0.985229951815166	-0.0396700888802518
chr1	52649876	52650125	250	+	utr3	Nemp2	0.364906921573112	NA	0.969349625107634	1	0.732458437236406	0.867162413833903	0.0669707586631917	0.278720983667411	-0.216775777404355	-0.022511977868607	0.89096559314175	0.996694354323561	-0.194263799535748
chr1	52920539	52920638	100	+	utr3	Hibch	0.649382003256306	NA	0.436532611253756	1	0.402550956916618	0.848550867972635	0.357267385256487	0.435428661070626	0.163699501499298	0.014834243795041	0.907624632943863	0.996694354323561	0.148865257704257
chr1	55237977	55239126	1150	+	utr3	Mars2	0.946760653220876	0.988676909282628	0.61091779702041	1	0.466468774482667	0.848550867972635	0.196596233606494	0.313127973924596	0.0651334944926496	0.156911094849129	0.124385818012848	0.838894332551092	-0.091777600356479
chr1	55697729	55697779	51	+	exon	Plcl1	0.668549679091402	NA	0.547892030771096	1	0.432680727570245	0.848550867972635	0.0833593142984788	0.278720983667411	0.22537240886955	0.117777711472755	0.235556244392121	0.931096637868391	0.107594697396794
chr1	58445743	58447451	1709	+	utr5	Nif3l1	0.013256689377735	NA	0.00984975274345316	1	0.0369631172047086	0.848550867972635	0.156323111866231	0.292831222766974	2.84254934642964	0.150034024593504	0.194760043872833	0.91361724814001	2.69251532183613
chr1	58447734	58447834	101	+	exon	Nif3l1	0.661299318814456	NA	0.512110156545543	1	0.445349931953454	0.848550867972635	0.384586356297284	0.458459408377607	0.22310144366758	0.150034024593504	0.194760043872833	0.91361724814001	0.0730674190740761
chr1	58461351	58461650	300	+	utr3	Nif3l1	0.784585753565525	NA	0.590560419289611	1	0.508171412164488	0.848550867972635	0.24486495543168	0.34621881179905	-0.010906383788172	0.150034024593504	0.194760043872833	0.91361724814001	-0.160940408381676
chr1	58461749	58462048	300	+	utr3	Nif3l1	0.766310617160376	NA	0.719198378305925	1	0.453848516900354	0.848550867972635	0.00805760534736155	0.278720983667411	-0.261477828661205	0.150034024593504	0.194760043872833	0.91361724814001	-0.41151185325471
chr1	58752511	58753847	1337	+	exon	Cflar	0.916609071324385	NA	0.514480615402673	1	0.460697026800598	0.848550867972635	0.257677190958779	0.355782891942733	0.105249590262431	0.00654506883009996	0.952903071369471	0.996694354323561	0.0987045214323308
chr1	59483669	59483968	300	+	exon	Fzd7	0.756387501523606	NA	0.628378385524118	1	0.562289033644246	0.848550867972635	0.253086791938408	0.352267095578278	0.00503534193364523	0.0197608740576549	0.887323378657741	0.996694354323561	-0.0147255321240096
chr1	59484714	59485013	300	+	utr3	Fzd7	0.354209665671756	NA	0.260966992347825	1	0.253433315828844	0.848550867972635	0.1064238743882	0.278720983667411	0.591858907160567	0.0197608740576549	0.887323378657741	0.996694354323561	0.572098033102912
chr1	60148135	60150613	2479	+	utr3	Carf	0.450503414588402	NA	0.841679471946903	1	0.659801525838193	0.851951213637391	0.136899181635293	0.286065420950166	-0.367793980965301	0.0263705602272498	0.818350172826273	0.99563449406112	-0.394164541192551
chr1	60476862	60477312	451	+	utr3	Abi2	0.0409203426543733	0.25345319461372	0.939092874037343	1	0.680993621994914	0.853254243448111	0.169042901508428	0.298316367512717	-0.450234723996059	-0.0751405736570438	0.318005976024982	0.958803814730605	-0.375094150339015
chr1	62703435	62703685	251	+	utr5	Nrp2	0.515587355675245	NA	0.435627233793504	1	0.277442180928496	0.848550867972635	0.244874327822901	0.34621881179905	0.26564185185466	-0.0108427252997854	0.911170512868883	0.996694354323561	0.276484577154445
chr1	62815647	62815947	301	+	utr3	Nrp2	0.618810407501658	0.85993514935932	0.497925671268358	1	0.364450921239249	0.848550867972635	0.0352594600850612	0.278720983667411	-0.0076691457090618	-0.0108427252997854	0.911170512868883	0.996694354323561	0.00317357959072357
chr1	63592785	63592884	100	+	utr3	Adam23	0.719444540902719	0.911557797056579	0.536850941840743	1	0.346521848369743	0.848550867972635	0.0547340510879066	0.278720983667411	-0.100338023466022	-0.082620670295198	0.265162778510116	0.946224118185823	-0.0177173531708243
chr1	63731820	63732019	200	+	exon	Fastkd2	0.739128474230407	NA	0.813582198994286	1	0.786656281546327	0.89005948928359	0.326661030744568	0.410244485588314	-0.0890093059573152	0.0520597114835132	0.690666285581876	0.992618298554382	-0.141069017440828
chr1	64576314	64576422	109	+	utr3	Creb1	0.848479836641664	NA	0.545907553669672	1	0.415279361025235	0.848550867972635	0.128947859730232	0.281893500235718	-0.159992645373071	-0.00130518152549859	0.988230634334561	0.998465556663189	-0.158687463847573
chr1	64597303	64597603	301	+	utr3	Creb1	0.72406929775239	0.914559181762746	0.567936770908088	1	0.418992574321266	0.848550867972635	0.113042586434211	0.278720983667411	-0.0228685618911549	-0.00130518152549859	0.988230634334561	0.998465556663189	-0.0215633803656563
chr1	64723571	64723818	248	+	utr3	Ccnyl1	0.951469408197618	NA	0.635475857141634	1	0.394254142061181	0.848550867972635	0.0478788461334749	0.278720983667411	-0.127866876542772	-0.0850703459571786	0.516756993359084	0.985243177030841	-0.0427965305855932
chr1	65208920	65209020	101	+	exon	Pikfyve	0.9086909431418	NA	0.610119385428473	1	0.90811289983655	0.952927407258164	0.951638774209359	0.960783012710141	0.504276840270929	-0.024613267316069	0.767256448909303	0.993759427229093	0.528890107586998
chr1	65246402	65246501	100	+	utr3	Pikfyve	0.757274317264166	NA	0.430958195758406	1	0.295807521476685	0.848550867972635	0.158014330117707	0.293270369667141	-0.191777379934469	-0.024613267316069	0.767256448909303	0.993759427229093	-0.1671641126184
chr1	65246601	65246801	201	+	utr3	Pikfyve	0.72319042671548	NA	0.651832560306148	1	0.489150760381397	0.848550867972635	0.167614918604035	0.297686865319153	-0.323287999224899	-0.024613267316069	0.767256448909303	0.993759427229093	-0.29867473190883
chr1	65246950	65247050	101	+	exon	Pikfyve	0.531400916371481	NA	0.759993975666211	1	0.472839239518895	0.848550867972635	0.0305496598751229	0.278720983667411	-0.492392298891694	-0.024613267316069	0.767256448909303	0.993759427229093	-0.467779031575625
chr1	66412659	66412759	101	+	exon	Map2	0.220140290623335	0.569243064490027	0.760128475720025	1	0.576661242427278	0.848550867972635	0.134859052336988	0.284987754409787	-0.194741520863519	-0.0692020052321976	0.342056631226186	0.965954217374271	-0.125539515631321
chr1	66701177	66701623	447	+	utr3	Rpe	0.778067706887544	NA	0.437320100087137	1	0.319532894308731	0.848550867972635	0.00975847702120103	0.278720983667411	-0.402414640526757	-0.189300538128247	0.184402445016762	0.902363709815645	-0.21311410239851
chr1	70882102	70882551	450	+	utr3	Vwc2l	0.860928525347485	NA	0.484398559958958	1	0.423328677122556	0.848550867972635	0.175677653956859	0.301065150713438	0.28140196360305	-0.146988678424645	0.262487699860928	0.946224118185823	0.428390642027695
chr1	72301184	72301528	345	+	utr3	Tmem169	0.460387511054912	NA	0.792666943821719	1	0.613399216366521	0.848550867972635	0.153519434842371	0.291796721336909	-0.0945058319403801	0.177440563625512	0.123644215036161	0.838894332551092	-0.271946395565892
chr1	74369026	74369223	198	+	utr3	Catip	0.389417999140931	NA	0.39318168560965	1	0.171008943855593	0.848550867972635	0.303102972116593	0.390704487310348	-0.0051132679236452	-0.297641603124461	0.220040343420902	0.924545585448581	0.292528335200816
chr1	74542938	74542988	51	+	utr5	Plcd4	0.38313765873001	NA	0.340467755102683	1	0.3415190783797	0.848550867972635	0.754591852488361	0.781668231008234	0.60556122708606	0.0990958529119682	0.439946772426593	0.98039735064836	0.506465374174092
chr1	74566595	74566945	351	+	utr3	Plcd4	0.194930007009784	0.5350716504665	0.344798760648413	1	0.309019750077645	0.848550867972635	0.399020198750103	0.47065166131022	-0.0424485177923088	0.0990958529119682	0.439946772426593	0.98039735064836	-0.141544370704277
chr1	74680087	74680237	151	+	exon	Ttll4	0.616105397207254	NA	0.85723744615379	1	0.660921847808928	0.851951213637391	0.278978248743348	0.372135733044714	-0.131296464876374	-0.0939424127988179	0.373560521658646	0.970887452554893	-0.0373540520775562
chr1	74697643	74697742	100	+	utr3	Ttll4	0.330354650757752	NA	0.197701285270543	1	0.189026238504589	0.848550867972635	0.101206579607394	0.278720983667411	0.45252465649178	-0.0939424127988179	0.373560521658646	0.970887452554893	0.546467069290598
chr1	74784426	74784724	299	+	utr3	Wnt6	0.291836534290817	NA	0.931488226757587	1	0.971311442292226	0.985944810066425	0.0783816030902138	0.278720983667411	0.68092752968075	0.552340773412948	0.0533079470207011	0.679893138066846	0.128586756267802
chr1	74804031	74804130	100	+	utr3	Wnt10a	0.0303548427406015	NA	0.632079073171991	1	0.716962118992899	0.860830955899122	0.0449652243053725	0.278720983667411	-0.941231933701477	0.128611362341898	0.402897251486927	0.974860453766111	-1.06984329604337
chr1	75215110	75215209	100	+	utr3	Stk16	0.318552630167078	0.67859215392267	0.846295161305711	1	0.682207416121915	0.853254243448111	0.0435083453608376	0.278720983667411	-0.454573789813971	0.183428548377272	0.128395067549835	0.845492364887297	-0.638002338191243
chr1	75215308	75215358	51	+	utr3	Stk16	0.936521329737309	0.985050110808099	0.678385454592749	1	0.633857667044548	0.849897942271076	0.18864192535478	0.30870994105326	-0.291713080761348	0.183428548377272	0.128395067549835	0.845492364887297	-0.47514162913862
chr1	75388635	75389035	401	+	exon	Speg	0.268119110195937	0.624583210589287	0.776958154806729	1	0.556832023309172	0.848550867972635	0.0773406649044245	0.278720983667411	-0.253038325366448	-0.0760131113048076	0.444054318950615	0.981994759301056	-0.17702521406164
chr1	75421835	75421885	51	+	exon	Speg	0.78072378378207	NA	0.642198947725472	1	0.526741858728891	0.848550867972635	0.342080322087491	0.422966309576158	-0.34763531653416	-0.0760131113048076	0.444054318950615	0.981994759301056	-0.271622205229353
chr1	78666377	78666576	200	+	exon	Utp14b	0.220496213145136	NA	0.298659935476129	1	0.258452465648329	0.848550867972635	0.197647669440682	0.313265695122584	0.114973535986476	-0.140465290618278	0.320736629737631	0.961187477304859	0.255438826604754
chr1	78818110	78818307	198	+	utr3	Kcne4	0.498590940564451	NA	0.314051324615032	1	0.149943973718008	0.848550867972635	0.240467656667149	0.342777369560556	0.0456614093297983	-0.283761351541356	0.433715153020606	0.979229213112263	0.329422760871154
chr1	81077255	81077305	51	+	utr5	Nyap2	0.936843448416695	NA	0.643961454570702	1	0.516588264226022	0.848550867972635	0.842171362448046	0.861233638646508	-0.161245697217211	-0.200058203413081	0.0476553126193336	0.652636851998448	0.0388125061958694
chr1	81077712	81077812	101	+	utr5	Nyap2	0.654205845912209	NA	0.762595562064302	1	0.667511400387008	0.851951213637391	0.448247584987211	0.512121023889802	-0.466421043488001	-0.200058203413081	0.0476553126193336	0.652636851998448	-0.26636284007492
chr1	81241163	81241213	51	+	exon	Nyap2	0.111640161591665	NA	0.908696637921621	1	0.902157041272479	0.949550497954353	0.324249720461589	0.408123760146388	-0.895691400731992	-0.200058203413081	0.0476553126193336	0.652636851998448	-0.695633197318912
chr1	85849383	85849732	350	+	utr3	Cab39	0.20122645045837	0.544507664785467	0.797733325230831	1	0.61402722985287	0.848550867972635	0.124738523836097	0.279873470646251	-0.230392604996317	-0.0199474796441501	0.833621160633074	0.995925438314454	-0.210445125352167
chr1	86305511	86305561	51	+	exon	B3gnt7	0.796195780972003	NA	0.587088553400419	1	0.462710899380394	0.848550867972635	0.710353316825866	0.741024309725066	-0.957155976885911	0.368825740930727	0.267758552749059	0.946224118185823	-1.32598171781664
chr1	86306009	86306059	51	+	exon	B3gnt7	0.250298474436028	NA	0.425798112276972	1	0.679820110420247	0.853254243448111	0.363513077870848	0.440663291070698	0.328863323848532	0.368825740930727	0.267758552749059	0.946224118185823	-0.0399624170821946
chr1	86367526	86367826	301	+	exon	C130036L24Rik	0.126655270678657	NA	0.539186188962842	1	0.92961277966027	0.96440655304365	0.310938337646492	0.396729570597812	-0.897089212046041	0.102886441360373	0.689502455052884	0.992618298554382	-0.999975653406414
chr1	86372444	86372693	250	+	exon	C130036L24Rik	0.949447683770101	NA	0.524781320913388	1	0.405850142278505	0.848550867972635	0.0935852585563572	0.278720983667411	-0.119133187617673	0.102886441360373	0.689502455052884	0.992618298554382	-0.222019628978046
chr1	87386408	87389077	2670	+	utr5	Gigyf2	0.0375085126773668	0.245161061776765	0.211628842355421	1	0.182929590360675	0.848550867972635	0.0977694215959277	0.278720983667411	0.771042249272737	-0.0719754096909699	0.428840447744969	0.97821107311419	0.843017658963707
chr1	88138818	88138868	51	+	exon	Ugt1a7c	0.131054891321924	NA	0.0847676644564577	1	0.0794208873941904	0.848550867972635	0.407379725363029	0.477814537692151	0.474102124834417	0.491863104912469	0.439551477134775	NA	-0.0177609800780512
chr1	89145754	89145854	101	+	exon	Sh3bp4	0.222079506477572	NA	0.922665235827116	1	0.604661539353557	0.848550867972635	0.150334749615829	0.29019970039065	-0.116809181062038	0.101159474489326	0.290274907974949	0.954891526520269	-0.217968655551365
chr1	89153282	89153579	298	+	utr3	Sh3bp4	0.446126889678933	0.762279803624634	0.755997751005433	1	0.70306237332306	0.856786072975355	0.42807127247251	0.494635807936266	0.0465326491704797	0.101159474489326	0.290274907974949	0.954891526520269	-0.0546268253188467
chr1	89889087	89889187	101	+	utr3	Agap1	0.667763797997571	0.884837044556829	0.50759778658593	1	0.315559240532076	0.848550867972635	0.0635006591096704	0.278720983667411	0.0610651277582106	0.0617091736638028	0.540430576309652	0.986896512206897	-0.000644045905592174
chr1	89890534	89890584	51	+	utr3	Agap1	0.543300949666669	NA	0.489780996408205	1	0.382304966097403	0.848550867972635	0.308884480094326	0.395057347789431	0.063493627486468	0.0617091736638028	0.540430576309652	0.986896512206897	0.00178445382266523
chr1	90204080	90209630	5551	+	utr5	Ackr3	0.537470272232342	NA	0.479903476711969	1	0.402761123858144	0.848550867972635	0.79865483927316	0.821286574220129	0.0639443071080774	-0.138050775940631	0.350283148948863	0.966276787750898	0.201995083048708
chr1	90214853	90214903	51	+	exon	Ackr3	0.624455148130331	NA	0.420319740989329	1	0.421365675967202	0.848550867972635	0.57212670127545	0.617282014653728	0.279004053137895	-0.138050775940631	0.350283148948863	0.966276787750898	0.417054829078526
chr1	90215252	90215302	51	+	utr3	Ackr3	0.419348164052118	NA	0.300269518996113	1	0.313531645525887	0.848550867972635	0.724974179527283	0.753839664696033	0.340790013549782	-0.138050775940631	0.350283148948863	0.966276787750898	0.478840789490413
chr1	90612791	90612941	151	+	utr3	Cops8	0.829181495622972	0.950681848627254	0.561253594951864	1	0.485280474638502	0.848550867972635	0.398391027751252	0.470078522690039	0.139745598494215	0.0787681508533667	0.469412295467318	0.984178408608506	0.0609774476408483
chr1	91298388	91298488	101	+	utr5	Scly	0.829567274911969	NA	0.52230103629637	1	0.398289189101916	0.848550867972635	0.0554629873827841	0.278720983667411	0.541556235453445	0.148163575181981	0.2093903759722	0.924350256178856	0.393392660271464
chr1	93296420	93297019	600	+	utr3	Sned1	0.0653718817667846	NA	0.185592526132529	1	0.218932167462983	0.848550867972635	0.416365596345526	0.484954824513814	0.904240866594	0.0136292601179607	0.910928580938241	0.996694354323561	0.890611606476039
chr1	93298318	93298568	251	+	utr3	Sned1	0.0206713447026013	NA	0.0781806060384286	1	0.0441119683112218	0.848550867972635	0.0519236523077095	0.278720983667411	1.0293411947454	0.0136292601179607	0.910928580938241	0.996694354323561	1.01571193462744
chr1	93366093	93366243	151	+	utr3	Ppp1r7	0.873633453868971	0.96786152727193	0.622852859386674	1	0.461461449755859	0.848550867972635	0.116102897579032	0.278720983667411	-0.298760469635615	-0.211306374771856	0.0143052018857118	0.392153922019633	-0.0874540948637581
chr1	93621378	93621627	250	+	utr3	Farp2	0.507566000126029	NA	0.853040914367206	1	0.685923576128048	0.853254243448111	0.575343353032217	0.620012228741695	-0.371917069841106	-0.0661062057338608	0.616122151869071	0.989793816555713	-0.305810864107245
chr1	93818866	93819015	150	+	utr3	Ing5	0.386237502178562	NA	0.331221224404347	1	0.299714676564666	0.848550867972635	0.0937406542718962	0.278720983667411	0.227343884542131	-0.120389843965894	0.294011051864124	0.955768454254007	0.347733728508026
chr1	93851601	93852049	449	+	utr3	D2hgdh	0.141462361242797	NA	0.839923276148927	1	0.728887209205963	0.865307703952019	0.0170904914781461	0.278720983667411	-1.02926958744585	-0.236838738759235	0.118046402656175	0.828527984930168	-0.79243084868661
chr1	96877919	96878365	447	+	exon	Panct2	0.559413748874246	NA	0.90264692043996	1	0.701910458842452	0.856163999203617	0.211252134466362	0.322790359470493	-0.749340573115046	-0.369278442175651	0.0782776953181479	0.772956261869697	-0.380062130939395
chr1	104934082	104934181	100	+	utr5	Cdh20	0.328747988316922	NA	0.868117063498775	1	0.733249236537425	0.867162413833903	0.133097180896136	0.284293705741793	0.144507024407131	0.196568809575102	0.0683380150067645	0.742476256388891	-0.0520617851679716
chr1	104994243	104994540	298	+	utr3	Cdh20	0.704728584778516	0.904216355521713	0.444947790962975	1	0.357284404285259	0.848550867972635	0.00914218293429658	0.278720983667411	0.307486999726777	0.196568809575102	0.0683380150067645	0.742476256388891	0.110918190151674
chr1	105356591	105356639	49	+	exon	Gm17634	0.573183457877628	NA	0.892226539589013	1	0.590099285227755	0.848550867972635	0.139831591601113	0.28696758158248	-0.405480336610175	0.274956591193629	0.549200464915856	NA	-0.680436927803805
chr1	105356931	105356980	50	+	exon	Gm17634	0.134133077074249	NA	0.300102539913285	1	0.534586574653636	0.848550867972635	0.170473402997606	0.298675020005722	-1.10495782878949	0.274956591193629	0.549200464915856	NA	-1.37991441998311
chr1	105827258	105827607	350	+	exon	Tnfrsf11a	0.235413673051838	NA	0.318817744335997	1	0.230078561880321	0.848550867972635	0.0211105587570333	0.278720983667411	0.0496369307637053	-0.0511133282155599	0.741629203026471	0.993759427229093	0.100750258979265
chr1	105844740	105844839	100	+	exon	Tnfrsf11a	0.493078360440905	NA	0.999039011638349	1	0.48194185020125	0.848550867972635	0.494059607452247	0.551150939868951	-0.692453725384869	-0.0511133282155599	0.741629203026471	0.993759427229093	-0.641340397169309
chr1	105991103	105991551	449	+	exon	Zcchc2	0.55288891206786	0.824394598616987	0.730499457393001	1	0.466064812178398	0.848550867972635	0.0647467972815925	0.278720983667411	-0.222017540736042	-0.0295750159424672	0.768488315654685	0.993759427229093	-0.192442524793575
chr1	106030787	106031285	499	+	utr3	Zcchc2	0.887375535210752	0.975428617912265	0.622443270756015	1	0.477277721163134	0.848550867972635	0.149828561627615	0.289995181781132	0.0814102163285115	-0.0295750159424672	0.768488315654685	0.993759427229093	0.110985232270979
chr1	106393307	106393406	100	+	utr3	Phlpp1	0.127371418631978	0.446157290487748	0.325622818852607	1	0.269231247536821	0.848550867972635	0.0564212746994042	0.278720983667411	0.31219185146302	0.0359215863480785	0.630876732730638	0.990055487878912	0.276270265114942
chr1	106541992	106542188	197	+	exon	D630008O14Rik	0.762507714494867	NA	0.418042884177067	1	0.286928197281989	0.848550867972635	0.0140026849598873	0.278720983667411	0.198723295021648	-0.86085319542953	0.300877650849906	NA	1.05957649045118
chr1	106542652	106558058	15407	+	exon	D630008O14Rik	0.382389983552636	0.72534989837801	0.409228729257353	1	0.312835602796067	0.848550867972635	0.142906707674221	0.287441147819323	0.284564189353102	-0.86085319542953	0.300877650849906	NA	1.14541738478263
chr1	107607338	107607488	151	+	utr3	Serpinb8	0.096202306729876	NA	0.671737633243499	1	0.95850533898617	0.97953565291552	0.145842506391725	0.288302972600224	-2.20587243670511	-0.546147612634282	0.00333808802576791	0.174078241214838	-1.65972482407083
chr1	109983447	109983547	101	+	utr5	Cdh7	0.283608191217935	NA	0.872079677127793	1	0.983135082535963	0.991252912942977	0.138239593688377	0.286566996917532	-0.431209840226096	-0.0873901374895427	0.474926655232154	0.984178408608506	-0.343819702736553
chr1	109994086	109994136	51	+	utr5	Cdh7	0.201765942901151	NA	0.253944874585844	1	0.227482834045892	0.848550867972635	0.318356787262091	0.402895228249336	0.470606356299051	-0.0873901374895427	0.474926655232154	0.984178408608506	0.557996493788593
chr1	110138010	110138459	450	+	utr3	Cdh7	0.110774054139239	NA	0.351525074379516	1	0.283547117167347	0.848550867972635	0.466964699067921	0.528096748532882	0.449252534734617	-0.0873901374895427	0.474926655232154	0.984178408608506	0.536642672224159
chr1	118389458	118389508	51	+	utr5	Clasp1	0.020519965329004	NA	0.0697561928125109	1	0.0617987418380351	0.848550867972635	0.515360107392275	0.570615602303222	1.1530871219469	-0.0699474933543377	0.476312455282041	0.984178408608506	1.22303461530124
chr1	118419776	118419876	101	+	exon	Clasp1	0.633463912983788	NA	0.701312641746785	1	0.530359705535958	0.848550867972635	0.0608658772252639	0.278720983667411	-0.0750248481821081	-0.0699474933543377	0.476312455282041	0.984178408608506	-0.00507735482777036
chr1	118608779	118608979	201	+	utr3	Clasp1	0.95728929930668	0.993206849800501	0.495898427563737	1	0.398821781583783	0.848550867972635	0.14286059166087	0.287441147819323	0.0981040029908531	-0.0699474933543377	0.476312455282041	0.984178408608506	0.168051496345191
chr1	118609179	118609279	101	+	utr3	Clasp1	0.226630602676654	NA	0.975106536315686	1	0.837889098723313	0.916212549541389	0.13494481153659	0.284987754409787	-0.396664065922856	-0.0699474933543377	0.476312455282041	0.984178408608506	-0.326716572568518
chr1	121117477	121117577	101	+	exon	Celrr	0.109879428113621	NA	0.06853545265264	1	0.106303815173284	0.848550867972635	0.358353970146658	0.436576307704625	-0.0548452292333427	-0.500807783912914	0.115006100154993	0.826125940912424	0.445962554679571
chr1	121117726	121119872	2147	+	exon	Celrr	0.0156256237391705	NA	0.0493319235818139	1	0.0502183997383698	0.848550867972635	0.244414443588596	0.34613811840534	0.87183822626853	-0.500807783912914	0.115006100154993	0.826125940912424	1.37264601018144
chr1	121501263	121501463	201	+	utr3	Ccdc93	0.282892772112801	NA	0.863369987897305	1	0.610188230720544	0.848550867972635	0.0231004371923984	0.278720983667411	-0.186910685332185	-0.0212387899398631	0.813067534865058	0.99563449406112	-0.165671895392322
chr1	127482592	127482941	350	+	utr3	Mgat5	0.977384793630741	0.995815681149659	0.637484263924141	1	0.5178929691943	0.848550867972635	0.183529616587282	0.3061798449565	0.014235634084802	0.0942611445398581	0.267566678208333	0.946224118185823	-0.0800255104550562
chr1	127802514	127802764	251	+	exon	Ccnt2	0.418208300677081	0.744910980560643	0.680194589254556	1	0.497429006157598	0.848550867972635	0.123919323881207	0.279727850953616	-0.17537027983649	-0.0701007156176363	0.443135611104058	0.981456947985735	-0.105269564218853
chr1	127803363	127803763	401	+	utr3	Ccnt2	0.841637045872005	0.95623212076374	0.602880428280064	1	0.41376467738134	0.848550867972635	0.0678951676867492	0.278720983667411	-0.0845844979918617	-0.0701007156176363	0.443135611104058	0.981456947985735	-0.0144837823742254
chr1	130529112	130529262	151	+	exon	Gm16083	0.800893651304827	NA	0.554708027503933	1	0.518649524986462	0.848550867972635	0.741890777916053	0.769746821592543	0.0954561881368834	-0.103056861675206	0.866782431919437	NA	0.198513049812089
chr1	130719277	130719725	449	+	utr3	Yod1	0.42449022395853	0.747301655980267	0.854660589390064	1	0.623233861701511	0.848550867972635	0.0682421324350879	0.278720983667411	-0.174655592080027	-0.076306989851665	0.505193615585445	0.985229951815166	-0.0983486022283624
chr1	131179596	131179895	300	+	utr3	Eif2d	0.673472601466634	NA	0.652693959073856	1	0.455120431402196	0.848550867972635	0.176057293649637	0.301162095423807	-0.581591798336811	0.00206245408765399	0.984643073837931	0.998465556663189	-0.583654252424465
chr1	131711959	131712804	846	+	utr3	Rab7b	0.11710844888321	NA	0.198660085456213	1	0.115025274270915	0.848550867972635	0.0289657442445636	0.278720983667411	0.448106969784161	-0.0601020986246553	0.824926387494107	0.99563449406112	0.508209068408816
chr1	131713202	131713252	51	+	utr3	Rab7b	0.483244339089407	NA	0.237671041651071	1	0.173715905427112	0.848550867972635	0.236030940198078	0.339734289902685	0.200742756446309	-0.0601020986246553	0.824926387494107	0.99563449406112	0.260844855070964
chr1	131977604	131977900	297	+	exon	Slc45a3	0.765156946906568	NA	0.700499270387685	1	0.517855976927661	0.848550867972635	0.053819755012156	0.278720983667411	0.0824098977349422	0.117643032284491	0.706462192091659	0.993759427229093	-0.0352331345495488
chr1	132017657	132017707	51	+	exon	Elk4	0.0885242679147352	NA	0.935461604490783	1	0.991670663502194	0.994642703452751	0.191525449099143	0.310370150297678	-0.350558048127149	-0.0846955483348342	0.455685954735138	0.984178408608506	-0.265862499792315
chr1	132018154	132018402	249	+	exon	Elk4	0.931885502651197	0.985050110808099	0.587315094116874	1	0.479909255462455	0.848550867972635	0.107041319164323	0.278720983667411	0.117751237598088	-0.0846955483348342	0.455685954735138	0.984178408608506	0.202446785932922
chr1	132023624	132023773	150	+	utr3	Elk4	0.924654447835473	NA	0.505005955631369	1	0.292660373976618	0.848550867972635	0.0633449584267842	0.278720983667411	-0.0463000578743232	-0.0846955483348342	0.455685954735138	0.984178408608506	0.0383954904605109
chr1	132204632	132204932	301	+	exon	Lemd1	0.741889888921701	NA	0.560319277987356	1	0.498767046640298	0.848550867972635	0.221276572146552	0.329121420517284	-0.149843498340825	-0.0497661253729983	0.696071152921238	0.992618298554382	-0.100077372967827
chr1	132205481	132205531	51	+	exon	Lemd1	0.233007472478364	NA	0.768535644585465	1	0.870359414764355	0.931210705930528	0.546299925772652	0.596395569564055	-0.984803595525214	-0.0497661253729983	0.696071152921238	0.992618298554382	-0.935037470152215
chr1	132207329	132207778	450	+	exon	Lemd1	0.0487319230757616	NA	0.614201866256369	1	0.913296321941787	0.955155736697452	0.27474411933726	0.368719421109681	-0.627255239246426	-0.0497661253729983	0.696071152921238	0.992618298554382	-0.577489113873428
chr1	132257379	132257479	101	+	utr3	Lemd1	0.900677420706391	NA	0.742704435075254	1	0.72630049732413	0.864123779778619	0.609648408739425	0.649620639312434	0.179069121703465	-0.0497661253729983	0.696071152921238	0.992618298554382	0.228835247076464
chr1	132299271	132299420	150	+	utr5	Klhdc8a	0.584912794807026	NA	0.777072844591741	1	0.703247307898508	0.856828920986026	0.241311447809083	0.343384290142185	-0.183947160132195	0.0783706843894727	0.508813837911484	0.985229951815166	-0.262317844521668
chr1	132507360	132507409	50	+	utr5	Tmem81	0.307952340084687	NA	0.195182708859359	1	0.157891979638784	0.848550867972635	0.144104817589364	0.28790904289921	0.00933492517107872	-0.505679603566114	0.024454680901021	0.494759039223772	0.515014528737193
chr1	132507852	132508098	247	+	exon	Tmem81	0.667721380662432	NA	0.383967616131158	1	0.367924191620703	0.848550867972635	0.860411847135521	0.878098198635257	-0.0350835143899978	-0.505679603566114	0.024454680901021	0.494759039223772	0.470596089176117
chr1	132937060	132937160	101	+	utr5	Lrrn2	0.0170360113593195	0.168547771959225	0.880910641531224	1	0.889913757208084	0.943539328019082	0.143959239136276	0.28790904289921	-0.284100782435327	0.37938967406847	3.67924578836512e-05	0.00838424110198853	-0.663490456503798
chr1	132937709	132938108	400	+	exon	Lrrn2	0.0269677480575331	0.209000047445881	0.955059498177924	1	0.822453897194614	0.906911966459706	0.115726353055234	0.278720983667411	-0.0107605186855752	0.37938967406847	3.67924578836512e-05	0.00838424110198853	-0.390150192754046
chr1	132938557	132939057	501	+	exon	Lrrn2	0.195671913474104	0.535670377088484	0.828309114199663	1	0.66226280213932	0.851951213637391	0.159381030464396	0.293851661145947	0.116179494255411	0.37938967406847	3.67924578836512e-05	0.00838424110198853	-0.263210179813059
chr1	132939356	132939656	301	+	utr3	Lrrn2	0.000529706408069522	0.0218252450413455	0.859054693425646	1	0.97132367189147	0.985944810066425	0.0542778621459092	0.278720983667411	-0.209464878003024	0.37938967406847	3.67924578836512e-05	0.00838424110198853	-0.588854552071495
chr1	133066547	133066747	201	+	exon	Pik3c2b	0.605709006675335	NA	0.703559903639569	1	0.54423611246895	0.848550867972635	0.109100172269811	0.278720983667411	-0.0403454949649801	-0.0329681143381058	0.779506688348424	0.993759427229093	-0.00737738062687426
chr1	133066897	133067047	151	+	exon	Pik3c2b	0.569093296933183	NA	0.368678729033036	1	0.297345431399282	0.848550867972635	0.00893656785648	0.278720983667411	0.270262079874593	-0.0329681143381058	0.779506688348424	0.993759427229093	0.303230194212699
chr1	133132192	133132391	200	+	exon	Ppp1r15b	0.503826991043569	0.791867144300733	0.749727237372458	1	0.583608959496727	0.848550867972635	0.0757285114283655	0.278720983667411	0.0534349138013784	0.0608819296303871	0.502832260689598	0.985229951815166	-0.00744701582900865
chr1	133132941	133133340	400	+	exon	Ppp1r15b	0.324379997155207	0.684732095162255	0.524918290932459	1	0.416321131201363	0.848550867972635	0.125409844216158	0.280204480061502	0.193984978932149	0.0608819296303871	0.502832260689598	0.985229951815166	0.133103049301762
chr1	133136737	133136837	101	+	exon	Ppp1r15b	0.651693514795386	0.873073423980962	0.49614835915963	1	0.390978821055258	0.848550867972635	0.0537544596994395	0.278720983667411	0.0958616965093871	0.0608819296303871	0.502832260689598	0.985229951815166	0.034979766879
chr1	134506161	134506407	247	+	utr3	Rabif	0.83785224215992	0.954438818180699	0.735325637318073	1	0.560073679499687	0.848550867972635	0.216642587282853	0.325870103717742	0.0555825068739871	0.134421966499246	0.269122540109116	0.948008912502512	-0.0788394596252591
chr1	134630548	134630797	250	+	exon	Kdm5b	0.0344384661235666	0.235498334521448	0.99249048508311	1	0.809620375792994	0.900730080727099	0.114205447244792	0.278720983667411	-0.468286962152858	0.0667609739036379	0.406734997739053	0.974860453766111	-0.535047936056496
chr1	134630897	134631645	749	+	utr3	Kdm5b	0.784265833384843	0.938102631522515	0.651066536223616	1	0.560060100475744	0.848550867972635	0.430542514202702	0.496982902189016	-0.0846952162991839	0.0667609739036379	0.406734997739053	0.974860453766111	-0.151456190202822
chr1	134747900	134748598	699	+	utr3	Syt2	0.0962927398858696	0.39240063990481	0.300691154574802	1	0.250647163047424	0.848550867972635	0.0774376997839626	0.278720983667411	0.237999202214501	0.0968278025732543	0.320502453931965	0.960846036154692	0.141171399641247
chr1	134748748	134748948	201	+	utr3	Syt2	0.357578195159605	0.706837889052424	0.417178054450136	1	0.288964021612882	0.848550867972635	0.235025167558291	0.339271815309454	0.337546760852193	0.0968278025732543	0.320502453931965	0.960846036154692	0.240718958278938
chr1	135366516	135366716	201	+	utr3	Lmod1	0.124202823053168	NA	0.115989760026929	1	0.243870547225139	0.848550867972635	0.553108136569346	0.602009771385282	0.750540787381478	0.0417407503662745	0.869218804428419	0.996694354323561	0.708800037015204
chr1	135768552	135768941	390	+	utr3	Phlda3	0.969030058146801	0.994559385764741	0.541928142263676	1	0.42503370086702	0.848550867972635	0.0936089600892188	0.278720983667411	0.304157457714189	0.346352083874686	0.00424438815651571	0.20178003908739	-0.0421946261604974
chr1	136176900	136177099	200	+	utr3	Kif21b	0.951585124969093	0.99212350473235	0.655864376242963	1	0.463842415199496	0.848550867972635	0.0674619196726191	0.278720983667411	-0.02247987689163	0.0552204828461641	0.529622415831342	0.986896512206897	-0.0777003597377941
chr1	136415369	136415419	51	+	utr5	Ddx59	0.00446206654539925	NA	0.0241795235528723	1	0.0168885226658978	0.848550867972635	0.237874888598012	0.340855929808378	1.99206757844403	0.281094193657745	0.0911782171950172	0.802428561239408	1.71097338478629
chr1	136417118	136417315	198	+	exon	Ddx59	0.337289355083445	NA	0.91307280537119	1	0.821435292411085	0.906490563840987	0.139010287803982	0.286792525313381	-0.135568758138235	0.281094193657745	0.0911782171950172	0.802428561239408	-0.41666295179598
chr1	139170030	139170329	300	+	utr3	Dennd1b	0.525150048254971	NA	0.811176001606333	1	0.671535912507701	0.851951213637391	0.422222153817658	0.489881790176728	-0.237615969431866	-0.0931992531386588	0.412959480432881	0.9750854819479	-0.144416716293207
chr1	139170628	139170828	201	+	utr3	Dennd1b	0.99683853510633	NA	0.668642313681422	1	0.388206618102088	0.848550867972635	0.132727698254819	0.28413349477151	-0.165719121036067	-0.0931992531386588	0.412959480432881	0.9750854819479	-0.0725198678974085
chr1	139423553	139423753	201	+	exon	Zbtb41	0.128522314090595	NA	0.211883955715255	1	0.140478820277392	0.848550867972635	0.0178223144486561	0.278720983667411	0.337300087935197	-0.00288496997344852	0.979331465138693	0.998465556663189	0.340185057908646
chr1	139446956	139447456	501	+	utr3	Zbtb41	0.251108357632998	NA	0.364589936196542	1	0.259416779225596	0.848550867972635	0.107938882114872	0.278720983667411	0.293291116218282	-0.00288496997344852	0.979331465138693	0.998465556663189	0.296176086191731
chr1	139451805	139451905	101	+	utr3	Zbtb41	0.339134871005516	NA	0.193030944875125	1	0.194002765975865	0.848550867972635	0.161129781903207	0.294846520303773	0.277771729140925	-0.00288496997344852	0.979331465138693	0.998465556663189	0.280656699114373
chr1	143641063	143641313	251	+	utr5	B3galt2	0.398834533026156	0.732930503966867	0.932872196671626	1	0.721096737240127	0.86211383768354	0.211944887636537	0.323428729678572	-0.286330816205597	-0.0171537657905474	0.887708577275599	0.996694354323561	-0.269177050415049
chr1	143646276	143647025	750	+	exon	B3galt2	0.0430438077037595	0.259939877691535	0.905000244538134	1	0.827689421131925	0.910186395198744	0.222578571943001	0.330145758005296	-0.404378609094806	-0.0171537657905474	0.887708577275599	0.996694354323561	-0.387224843304258
chr1	146495753	146495952	200	+	utr5	Brinp3	0.357217209161632	NA	0.947061494378524	1	0.990023201216565	0.994202353745222	0.337849816785426	0.419291584425583	-0.448754129084723	-0.0732262571250036	0.513537745436909	0.985229951815166	-0.37552787195972
chr1	146901181	146901330	150	+	utr3	Brinp3	0.72811956996626	0.915827697948706	0.665748803601736	1	0.476706062502193	0.848550867972635	0.0771004875897969	0.278720983667411	-0.285407064278017	-0.0732262571250036	0.513537745436909	0.985229951815166	-0.212180807153013
chr1	146901429	146902124	696	+	utr3	Brinp3	0.60321003456668	0.851452152001102	0.594618514545214	1	0.457176838926333	0.848550867972635	0.264063021535267	0.360168688985586	0.02904602955683	-0.0732262571250036	0.513537745436909	0.985229951815166	0.102272286681834
chr1	152508548	152508898	351	+	utr3	Colgalt2	0.213533557442983	NA	0.351915420866197	1	0.211273345772315	0.848550867972635	0.048609067824004	0.278720983667411	0.00555374711516765	0.0132948848689465	0.925416568137504	0.996694354323561	-0.00774113775377881
chr1	152509147	152509297	151	+	utr3	Colgalt2	0.427567149232442	NA	0.845662835085577	1	0.715165510683293	0.860351150893726	0.740162156125252	0.768129693665761	-0.535092459758235	0.0132948848689465	0.925416568137504	0.996694354323561	-0.548387344627181
chr1	153754882	153755082	201	+	exon	Rnasel	0.466092546264208	NA	0.392687983351888	1	0.291868615630725	0.848550867972635	0.081941697755073	0.278720983667411	-0.152587068998437	-0.0345270191990683	0.791040894820488	0.994505169109901	-0.118060049799369
chr1	154204445	154204893	449	+	exon	Zfp648	0.120556791628869	NA	0.675644133652712	1	0.881702930726421	0.93907431970564	0.0189366643208096	0.278720983667411	-1.26916677551676	-0.191552105449802	0.572977025144402	0.986896512206897	-1.07761467006696
chr1	154205490	154205589	100	+	exon	Zfp648	0.0669039562493478	NA	0.183044832395057	1	0.247691993532549	0.848550867972635	0.0216746606454159	0.278720983667411	-1.76927916224802	-0.191552105449802	0.572977025144402	0.986896512206897	-1.57772705679822
chr1	156040958	156041008	51	+	utr5	Tor1aip2	0.0164883788891392	NA	0.12591208866036	1	0.129542686889626	0.848550867972635	0.403018433108983	0.473929536904316	0.705609804100388	-0.0303541935993326	0.740183306675296	0.993759427229093	0.735963997699721
chr1	156051366	156051864	499	+	utr5	Tor1aip2	0.0301168872379435	0.222291310565774	0.297035964792728	1	0.249912679199995	0.848550867972635	0.183004427608298	0.305604880404469	0.269506539043845	-0.0303541935993326	0.740183306675296	0.993759427229093	0.299860732643178
chr1	156064975	156065822	848	+	utr3	Tor1aip2	0.36845715160096	0.715136273900496	0.377644645957192	1	0.377966155186223	0.848550867972635	0.203429461105271	0.316570899660085	0.285762470878121	-0.0303541935993326	0.740183306675296	0.993759427229093	0.316116664477454
chr1	156641219	156641269	51	+	exon	Abl2	0.930531667231907	NA	0.674425013699159	1	0.462369452308854	0.848550867972635	0.0323976254070717	0.278720983667411	0.197690802481126	0.0694494318027648	0.511155790403716	0.985229951815166	0.128241370678361
chr1	156641469	156641869	401	+	exon	Abl2	0.759290596383341	0.926345911254788	0.526555124848203	1	0.456675133880212	0.848550867972635	0.291511935276249	0.382310716766865	0.192328457575286	0.0694494318027648	0.511155790403716	0.985229951815166	0.122879025772522
chr1	156642019	156642819	801	+	utr3	Abl2	0.536895239568171	0.816251286685846	0.703579527119026	1	0.598749616788249	0.848550867972635	0.115165254185482	0.278720983667411	-0.159328328166165	0.0694494318027648	0.511155790403716	0.985229951815166	-0.22877775996893
chr1	158688585	158688785	201	+	utr3	Astn1	0.481311570058816	0.779008323823901	0.691720768455794	1	0.542963773379268	0.848550867972635	0.0831249910578837	0.278720983667411	-0.088867628535695	-0.0129055567157214	0.860404023968504	0.996694354323561	-0.0759620718199736
chr1	159852029	159852378	350	+	exon	Tnr	0.107894652633182	0.407421223110216	0.878442611609057	1	0.720878149499896	0.862106494644696	0.0714416945849046	0.278720983667411	-0.2849543498646	-0.0523045010916577	0.819708749162444	0.99563449406112	-0.232649848772943
chr1	160075461	160075761	301	+	utr3	4930523C07Rik	0.035549125402492	NA	0.141615992329206	1	0.0781565583088377	0.848550867972635	0.150728056584786	0.290400579808129	0.598857366849302	0.0199729947247618	0.94121041534194	0.996694354323561	0.57888437212454
chr1	160078259	160078409	151	+	utr3	4930523C07Rik	0.0838828928615007	NA	0.0289813602954051	1	0.0567471653529175	0.848550867972635	0.192130731281322	0.310626818367871	2.10024301971203	0.0199729947247618	0.94121041534194	0.996694354323561	2.08027002498727
chr1	161083028	161083228	201	+	utr3	Cenpl	0.136853250873904	NA	0.13920895564033	1	0.203443708546489	0.848550867972635	0.632908174328725	0.670924244865598	0.938760848894668	-0.0515876518329282	0.885802123400484	0.996694354323561	0.990348500727596
chr1	161086075	161086125	51	+	utr3	Cenpl	0.695354750582437	NA	0.42574413153609	1	0.314168714374986	0.848550867972635	0.189861000725513	0.309158462399303	0.104174155407077	-0.0515876518329282	0.885802123400484	0.996694354323561	0.155761807240005
chr1	161970586	161970836	251	+	exon	Pigc	0.820463555239521	NA	0.461139576620467	1	0.361555858788543	0.848550867972635	0.0386878818381657	0.278720983667411	0.194994424958358	0.0502587282965805	0.719232877659752	0.993759427229093	0.144735696661778
chr1	161971286	161971435	150	+	utr3	Pigc	0.0509745545426593	NA	0.192678536375478	1	0.182747364111354	0.848550867972635	0.215180673370601	0.325092584819018	0.340853882801692	0.0502587282965805	0.719232877659752	0.993759427229093	0.290595154505112
chr1	162477877	162477926	50	+	exon	Gm10176	0.0392775685206218	0.248392359236393	0.207072135632437	1	0.109222876514575	0.848550867972635	0.0500130627651794	0.278720983667411	0.324566917391688	NA	NA	NA	NA
chr1	162648706	162648953	248	+	exon	Myoc	0.00545950260723641	0.0886082712159263	0.137156559406276	1	0.178474021190406	0.848550867972635	0.091433961777869	0.278720983667411	0.529156019435926	-0.196975848338558	0.149911589269066	0.874089716181689	0.726131867774484
chr1	163953589	163953639	51	+	utr3	Scyl3	0.908710360056028	NA	0.632782668245557	1	0.635004570074653	0.849897942271076	0.593605825425765	0.635523961913177	0.0174366350113988	-0.0919780394647444	0.371112032206786	0.970887452554893	0.109414674476143
chr1	163996072	163996219	148	+	utr5	Mettl18	0.0230507495978105	NA	0.401272688514318	1	0.612400953981433	0.848550867972635	0.208890426951465	0.320636412185643	-0.918295229505617	0.39989780266539	0.061173198478716	0.708970310432806	-1.31819303217101
chr1	163996560	163996999	440	+	exon	Mettl18	0.53480954217673	NA	0.747686975520645	1	0.687602005530939	0.853254243448111	0.141149409093977	0.287336609882678	-0.0764632117279566	0.39989780266539	0.061173198478716	0.708970310432806	-0.476361014393346
chr1	163997097	163997194	98	+	exon	Mettl18	0.961302031721789	NA	0.740382915710828	1	0.84970841860853	0.921030578077332	0.946776778996227	0.956408605367234	0.319455346409504	0.39989780266539	0.061173198478716	0.708970310432806	-0.0804424562558857
chr1	165310711	165317255	6545	+	exon	Gpr161	0.0747052194467702	0.351903747176899	0.978487420163186	1	0.859378188525083	0.92587830112229	0.415913601534123	0.484553288223612	-0.393575492533344	0.247967946718925	0.00970647592555274	0.322513301958802	-0.641543439252269
chr1	165318858	165322021	3164	+	utr3	Gpr161	0.146624908690015	0.472538690877226	0.901307431135348	1	0.650412603993779	0.851951213637391	0.0731608155218271	0.278720983667411	0.0773400458503075	0.247967946718925	0.00970647592555274	0.322513301958802	-0.170627900868617
chr1	166311953	166312052	100	+	utr3	Ildr2	0.107688658668558	0.407115660820159	0.874951513415113	1	0.590393987688258	0.848550867972635	0.0665925878728528	0.278720983667411	-0.409817815504161	-0.0272131768625128	0.763074899038831	0.993759427229093	-0.382604638641648
chr1	166312201	166312300	100	+	utr3	Ildr2	0.272833274866589	0.6314405008884	0.786125984395092	1	0.547764240306165	0.848550867972635	0.0658698184177973	0.278720983667411	-0.318045937142021	-0.0272131768625128	0.763074899038831	0.993759427229093	-0.290832760279508
chr1	167078723	167079469	747	+	utr3	Fam78b	0.311329177540116	0.674550769144761	0.764797433345686	1	0.562924638305357	0.848550867972635	0.106029977793178	0.278720983667411	-0.192768469582042	0.038898151937645	0.702630307984021	0.993759427229093	-0.231666621519687
chr1	169655551	169655601	51	+	utr5	Rgs5	0.00973103239507583	0.122185216170513	0.16482074197966	1	0.133477462657848	0.848550867972635	0.118294830560241	0.279182213298139	0.698934039313746	-0.088481222267455	0.311173597133839	0.958803814730605	0.787415261581201
chr1	170681991	170682290	300	+	exon	Olfml2b	0.634211540935023	NA	0.731963937362452	1	0.599440882434026	0.848550867972635	0.335711975491661	0.417606471715673	-0.207355745643328	0.131052816773161	0.296741135089502	0.955768454254007	-0.33840856241649
chr1	171340940	171341288	349	+	utr3	Dedd	0.353731144048409	0.705226370119182	0.794585159624053	1	0.684522095273854	0.853254243448111	0.16472150201101	0.2964549484493	0.211172632395942	0.227196105107513	0.138014172012699	0.857906269733041	-0.0160234727115707
chr1	171386651	171386800	150	+	exon	Nectin4	0.602246299347418	NA	0.303661437156006	1	0.332368586451161	0.848550867972635	0.0458003893781432	0.278720983667411	0.190893118672999	0.00311248673454799	0.985584882152615	0.998465556663189	0.187780631938451
chr1	171418109	171418305	197	+	utr3	Usf1	0.967697133088777	0.994559385764741	0.5900620045943	1	0.452229760727564	0.848550867972635	0.0624913318982826	0.278720983667411	0.0505466468954351	0.113253101033684	0.276103542367095	0.950540392456281	-0.0627064541382489
chr1	171463666	171463716	51	+	utr3	F11r	0.0469412936846945	NA	0.109319515415688	1	0.123682523675328	0.848550867972635	0.198590152496876	0.313442902700746	0.766686090307678	-0.0380113156581033	0.817220533169637	0.99563449406112	0.804697405965781
chr1	172172419	172172669	251	+	exon	Dcaf8	0.371166349137436	0.715726579645944	0.476082576697387	1	0.368298307163706	0.848550867972635	0.101518001330996	0.278720983667411	0.0569458354105503	-0.0770327841327848	0.306597450480688	0.958803814730605	0.133978619543335
chr1	172194813	172194913	101	+	utr3	Dcaf8	0.999520236955375	0.99987506808172	0.629366181461628	1	0.480180983653865	0.848550867972635	0.13747465205338	0.286201026930903	-0.0821885100407781	-0.0770327841327848	0.306597450480688	0.958803814730605	-0.00515572590799326
chr1	172369125	172369225	101	+	exon	Kcnj10	0.075777463171905	0.354390291127228	0.297131916983287	1	0.246517442654563	0.848550867972635	0.0183172841554389	0.278720983667411	0.787029972690973	0.226813582763194	0.0145910245595657	0.392851983778696	0.560216389927779
chr1	172370266	172370712	447	+	utr3	Kcnj10	0.00627788099696659	0.0959655266561313	0.198358351789731	1	0.175839830823442	0.848550867972635	0.0728573195592399	0.278720983667411	0.827151563479435	0.226813582763194	0.0145910245595657	0.392851983778696	0.600337980716241
chr1	172371704	172371952	249	+	utr3	Kcnj10	0.00166825585615546	0.0483243828138784	0.194850494340074	1	0.168641632088979	0.848550867972635	0.0888691477411873	0.278720983667411	0.753538329928524	0.226813582763194	0.0145910245595657	0.392851983778696	0.52672474716533
chr1	172376596	172376794	199	+	utr5	Pigm	0.265711912770048	NA	0.250443904237432	1	0.217145275588182	0.848550867972635	0.248682336968158	0.349198694148295	0.0408212969247055	0.00213534718982655	0.985450315967429	0.998465556663189	0.038685949734879
chr1	172377490	172377689	200	+	exon	Pigm	0.738842202051007	NA	0.731233805972544	1	0.512386065012728	0.848550867972635	0.148353820953994	0.289592811868717	-0.124710996443072	0.00213534718982655	0.985450315967429	0.998465556663189	-0.126846343632898
chr1	172377987	172378086	100	+	utr3	Pigm	0.92183444193454	NA	0.657763864473148	1	0.552136377378047	0.848550867972635	0.4452111102325	0.509489310038104	0.0245751485618739	0.00213534718982655	0.985450315967429	0.998465556663189	0.0224398013720474
chr1	172523535	172523783	249	+	exon	Cfap45	0.283485824799708	NA	0.148929661332813	1	0.1279637215959	0.848550867972635	0.373976089200789	0.450102819143291	-0.605541087270049	-0.0800282159754506	0.678301805822161	0.991899252965867	-0.525512871294599
chr1	172523932	172524131	200	+	exon	Cfap45	0.750793598820051	NA	0.372223827556312	1	0.343594524383376	0.848550867972635	0.490111938061206	0.548236131755516	-1.43545439174792	-0.0800282159754506	0.678301805822161	0.991899252965867	-1.35542617577247
chr1	174502671	174502820	150	+	exon	Fmn2	0.921172423525242	0.985050110808099	0.565296262864825	1	0.509922488328405	0.848550867972635	0.287347329088557	0.378770308627892	0.0283140272153774	0.04990167898937	0.579249694150712	0.986896512206897	-0.0215876517739926
chr1	174608471	174608670	200	+	exon	Fmn2	0.675775365804481	0.88982557269158	0.67692879232265	1	0.559351996673344	0.848550867972635	0.132933404130724	0.284237160370379	0.0282716919360826	0.04990167898937	0.579249694150712	0.986896512206897	-0.0216299870532874
chr1	177447321	177447421	101	+	exon	Zbtb18	8.09797400953131e-05	0.00908927772449117	0.610850185596737	1	0.889525424750368	0.943527538421696	0.139977574424156	0.287184185171508	-0.235718861860444	0.498889122094253	1.52276541280743e-07	0.000243368368274884	-0.734607983954697
chr1	177447820	177448120	301	+	utr3	Zbtb18	0.000669412388899003	0.0265724064130031	0.726099702625444	1	0.990326165476752	0.994202353745222	0.0552741679217331	0.278720983667411	-0.155972278078518	0.498889122094253	1.52276541280743e-07	0.000243368368274884	-0.654861400172771
chr1	177448519	177448619	101	+	utr3	Zbtb18	2.21230640834136e-06	0.000891770019077636	0.590203544286724	1	0.866304339306055	0.929273588046296	0.183606874785092	0.306214787847562	-0.253049361049439	0.498889122094253	1.52276541280743e-07	0.000243368368274884	-0.751938483143692
chr1	178340683	178341027	345	+	exon	Gm38300	0.687402533742057	NA	0.498538539856842	1	0.531728293647318	0.848550867972635	0.48288836663737	0.541832768028719	0.129989742043136	0.135728775244416	0.661088566297175	0.990891008679828	-0.00573903320127966
chr1	178914955	178915155	201	+	exon	Kif26b	0.357579523543571	NA	0.899657166127445	1	0.621764578376457	0.848550867972635	0.0305269040034053	0.278720983667411	-0.343853316151509	0.0153577567288422	0.893300279705703	0.996694354323561	-0.359211072880351
chr1	178915804	178915904	101	+	exon	Kif26b	0.645934609618554	NA	0.386197108806943	1	0.363202302819596	0.848550867972635	0.139160843049474	0.286792525313381	0.215774411488727	0.0153577567288422	0.893300279705703	0.996694354323561	0.200416654759885
chr1	178932302	178932702	401	+	utr3	Kif26b	0.36850570570296	NA	0.367901958479955	1	0.371018589409929	0.848550867972635	0.18244696336386	0.30526255977852	0.304358744953918	0.0153577567288422	0.893300279705703	0.996694354323561	0.289000988225076
chr1	179622894	179625438	2545	+	utr3	Cnst	0.505436534065551	0.793630447845329	0.658926431783109	1	0.500757271459476	0.848550867972635	0.0652912796219379	0.278720983667411	-0.164130384750799	0.103655031440597	0.215496442869149	0.924545585448581	-0.267785416191396
chr1	180162158	180162258	101	+	utr3	Cdc42bpa	0.766992086557821	0.928434080232692	0.638765856176592	1	0.394373436876166	0.848550867972635	0.125087645801748	0.280204480061502	-0.292072435054874	-0.0357472218431651	0.665299041994081	0.990896465051265	-0.256325213211709
chr1	180689645	180689695	51	+	utr3	Lin9	0.965404328611824	NA	0.483824447946486	1	0.320149471277574	0.848550867972635	1	1	-0.0523509609433345	-0.0941153616489539	0.643611895570998	0.990056249062558	0.0417644007056194
chr1	180862652	180866328	3677	+	utr3	Sde2	0.160357111091445	0.495202343455147	0.826633327963114	1	0.615937805941427	0.848550867972635	0.0432746322389275	0.278720983667411	-0.277547531588001	0.152585456941544	0.148093132802528	0.872019440995374	-0.430132988529545
chr1	181459512	181459904	393	+	utr3	Cnih3	0.00402612530794869	0.0761072382031947	0.9958649424004	1	0.739666880281033	0.869584950588006	0.0765616587170028	0.278720983667411	-0.311366609591503	0.0490696272554291	0.572478921337552	0.986896512206897	-0.360436236846932
chr1	182895206	182895800	595	+	utr3	Susd4	0.785066534029902	0.938102631522515	0.694441924441839	1	0.536035086279325	0.848550867972635	0.127173534171228	0.281169575427261	-0.0597829663947285	-0.0269192694341172	0.746278229493467	0.993759427229093	-0.0328636969606113
chr1	184037409	184037509	101	+	exon	Dusp10	0.503272649755662	NA	0.292940377698255	1	0.266565676545321	0.848550867972635	0.119524896811317	0.279182213298139	0.590479665203676	0.0991764527792856	0.511918841509102	0.985229951815166	0.491303212424391
chr1	184074390	184074539	150	+	utr3	Dusp10	0.188288053209395	NA	0.283505275537178	1	0.160282895017817	0.848550867972635	0.0255291900335624	0.278720983667411	0.458561644233758	0.0991764527792856	0.511918841509102	0.985229951815166	0.359385191454472
chr1	184074988	184075187	200	+	utr3	Dusp10	0.156608446953516	NA	0.179448044098712	1	0.164095237640006	0.848550867972635	0.205798119848679	0.318744197426961	0.70513842760957	0.0991764527792856	0.511918841509102	0.985229951815166	0.605961974830284
chr1	185407659	185407709	51	+	exon	Eprs	0.327290736601551	0.687419790511187	0.456807077180474	1	0.385613718918526	0.848550867972635	0.164883140713607	0.296534315924877	0.192124821910736	-0.106442582492173	0.194098136960031	0.913181167175511	0.298567404402908
chr1	187225868	187226118	251	+	exon	Gpatch2	0.560626334238393	NA	0.7877162595604	1	0.66254814485887	0.851951213637391	0.06497141722998	0.278720983667411	-0.0387622375431514	-0.0264141830278102	0.790364687380927	0.994505169109901	-0.0123480545153412
chr1	187348411	187348611	201	+	utr3	Gpatch2	0.883920478344562	NA	0.517709064422017	1	0.446491097282721	0.848550867972635	0.286500784125303	0.37828691910159	-0.0581259881682248	-0.0264141830278102	0.790364687380927	0.994505169109901	-0.0317118051404146
chr1	187349958	187350307	350	+	utr3	Gpatch2	0.322890350516985	NA	0.299736044055879	1	0.254376174524466	0.848550867972635	0.142771832519407	0.287441147819323	-0.0964539028302079	-0.0264141830278102	0.790364687380927	0.994505169109901	-0.0700397198023976
chr1	189344493	189344683	191	+	exon	A430027H14Rik	0.884908276865782	NA	0.612396607840279	1	0.489630008226336	0.848550867972635	0.0912608392193075	0.278720983667411	-0.184643433405087	-0.132672315831848	0.688901165293737	0.992618298554382	-0.0519711175732397
chr1	190216838	190216984	147	+	exon	Prox1os	0.855502945413574	NA	0.560559589629592	1	0.465117783248337	0.848550867972635	0.31328733873169	0.398653931241477	0.210482270290154	-0.111956982742224	0.846462315157434	NA	0.322439253032377
chr1	190928576	190928625	50	+	utr5	Angel2	0.00195041073710169	NA	0.0784360894288799	1	0.0619473936853649	0.848550867972635	0.170039356907049	0.298675020005722	1.00312605120544	0.0802045059588641	0.412881178012388	0.9750854819479	0.922921545246574
chr1	191908953	191909951	999	+	utr3	Slc30a1	0.421228631147893	0.745162605644778	0.696760929376513	1	0.552893213828392	0.848550867972635	0.0455772104378508	0.278720983667411	0.0883942308431877	0.289465311682787	0.00412519867956231	0.197391991906481	-0.2010710808396
chr1	192506519	192506818	300	+	utr3	Kcnh1	0.345983947311584	0.697454904154956	0.751598797518129	1	0.593412055602611	0.848550867972635	0.0636855189399755	0.278720983667411	-0.199560948644278	-0.0323412236544792	0.681026137086292	0.99229866968041	-0.167219724989799
chr1	193174320	193175013	694	+	utr5	A130010J15Rik	0.673688531347731	NA	0.470958411332191	1	0.424047344041483	0.848550867972635	0.245992210600037	0.347201751793491	0.318644855727109	0.0490872761277034	0.796133515570379	0.994505169109901	0.269557579599406
chr1	193280428	193294356	13929	+	utr5	Lamb3	0.145559622877424	NA	0.245090847266335	1	0.237139324550627	0.848550867972635	0.49459661115521	0.551613796395764	0.463324680969324	-0.314042598446225	0.237337261600809	0.933347469218536	0.777367279415549
chr1	194619865	194620464	600	+	utr5	Plxna2	0.448669911327324	0.764217980832255	0.751232957005122	1	0.560956806878566	0.848550867972635	0.1053296972145	0.278720983667411	-0.188019780608292	-0.0406669002045665	0.619274343261205	0.989793816555713	-0.147352880403726
chr1	194643732	194644031	300	+	utr5	Plxna2	0.00208010061522645	0.0519518720815658	0.827173659783915	1	0.977056366565176	0.988322101005589	0.0783249960587353	0.278720983667411	-0.59702584558973	-0.0406669002045665	0.619274343261205	0.989793816555713	-0.556358945385164
chr1	194812176	194812526	351	+	utr3	Plxna2	0.989173309752206	0.996825986158289	0.640127854551323	1	0.505546035463071	0.848550867972635	0.339774377560503	0.420961832471431	-0.123860651168695	-0.0406669002045665	0.619274343261205	0.989793816555713	-0.0831937509641282
chr1	194813724	194813824	101	+	utr3	Plxna2	0.259320515952704	NA	0.871299770554418	1	0.636531652772607	0.849897942271076	0.0124001424734594	0.278720983667411	-0.506642986118206	-0.0406669002045665	0.619274343261205	0.989793816555713	-0.465976085913639
chr1	194814273	194814373	101	+	utr3	Plxna2	0.830940070922606	NA	0.451246632752347	1	0.17522795471057	0.848550867972635	0.0152105522818387	0.278720983667411	-0.32525226872954	-0.0406669002045665	0.619274343261205	0.989793816555713	-0.284585368524973
chr1	194960081	194960131	51	+	utr3	Cd34	0.0341786478483197	0.234707803262195	0.93812648303396	1	0.910925087901286	0.95400082223876	0.085813521878528	0.278720983667411	-0.68705720458221	0.00582700420714263	0.953162499065715	0.996694354323561	-0.692884208789353
chr1	3207143	3213512	6370	-	exon	Xkr4	0.591181801610308	0.845844731534748	0.452773155598647	1	0.346939493014228	0.848550867972635	0.293624170044096	0.384133205657659	-0.0681839617537011	0.0849407701168365	0.382029705291695	0.971712093779241	-0.153124731870538
chr1	3214631	3214804	174	-	utr3	Xkr4	0.70048403290937	0.901647402510682	0.670044666080051	1	0.568621669363464	0.848550867972635	0.22535568504719	0.332188249606266	0.0467976289517431	0.0849407701168365	0.382029705291695	0.971712093779241	-0.0381431411650934
chr1	3216672	3216722	51	-	exon	Xkr4	0.483695405726768	NA	0.816766457201162	1	0.675771259655488	0.852126018736864	0.073477365322704	0.278720983667411	-0.0459710373482074	0.0849407701168365	0.382029705291695	0.971712093779241	-0.130911807465044
chr1	3670951	3671050	100	-	exon	Xkr4	0.796167747344388	0.941688233141708	0.545926403462135	1	0.401001203283898	0.848550867972635	0.118057067012528	0.279182213298139	-0.014204587426756	0.0849407701168365	0.382029705291695	0.971712093779241	-0.0991453575435925
chr1	3671199	3671249	51	-	exon	Xkr4	0.622987525990876	NA	0.615677735786477	1	0.613342780221488	0.848550867972635	0.283208302864089	0.375831131008402	-0.0577406335749646	0.0849407701168365	0.382029705291695	0.971712093779241	-0.142681403691801
chr1	4491826	4491925	100	-	exon	Sox17	0.0232738856238136	NA	0.0547950415407667	1	0.032792095825924	0.848550867972635	0.0609886227546477	0.278720983667411	1.43629666905075	0.0729732952011332	0.665056220387907	0.990891008679828	1.36332337384962
chr1	4776401	4776451	51	-	utr3	Mrpl15	0.311172690478821	NA	0.324200762502415	1	0.432428163078969	0.848550867972635	0.764819408325647	0.790804024729077	0.906952707086596	0.293805647966771	0.0146116067029442	0.392851983778696	0.613147059119825
chr1	4781688	4781788	101	-	utr3	Mrpl15	0.965601890570117	NA	0.738525208278812	1	0.730922086075854	0.866292231083607	0.899420805976531	0.913267378672203	0.107893361987067	0.293805647966771	0.0146116067029442	0.392851983778696	-0.185912285979704
chr1	4781888	4782087	200	-	utr3	Mrpl15	0.486586169294391	NA	0.313377370252131	1	0.317121204378776	0.848550867972635	0.377837248156156	0.453043706785964	0.419870136074911	0.293805647966771	0.0146116067029442	0.392851983778696	0.12606448810814
chr1	5916001	5916301	301	-	utr3	Npbwr1	0.504373846409799	NA	0.738827228507956	1	0.476892417091256	0.848550867972635	0.0291688455263397	0.278720983667411	-0.690738787391483	-0.287514105828176	0.35590491163079	0.968561806663491	-0.403224681563307
chr1	8363268	8363417	150	-	utr3	Sntg1	0.604371924699517	NA	0.733991601918952	1	0.707447701902253	0.857759225852289	0.549839293735112	0.599101393728502	-0.426224314327877	-0.100115107892516	0.324785925621493	0.962316664136972	-0.326109206435361
chr1	9299579	9299878	300	-	utr5	Sntg1	0.491262559642738	NA	0.288209733935114	1	0.226945425148679	0.848550867972635	0.0311868947988944	0.278720983667411	0.0576148040592484	-0.100115107892516	0.324785925621493	0.962316664136972	0.157729911951764
chr1	9601281	9601479	199	-	exon	2610203C22Rik	0.27940412523478	0.63482807107574	0.474515297190279	1	0.335411198646235	0.848550867972635	0.067775110207871	0.278720983667411	-0.0399875032346372	-0.210474235657329	0.452879958041342	0.984178408608506	0.170486732422692
chr1	9724521	9724771	251	-	exon	Vcpip1	0.471525957730402	0.776048826235063	0.736716844261177	1	0.599660090850778	0.848550867972635	0.141373597006439	0.287336609882678	-0.0448428762501149	0.212187565899799	0.0116325224235906	0.352761328770423	-0.257030442149914
chr1	9745982	9746182	201	-	exon	Vcpip1	0.99048086201602	0.997021785870569	0.635572259618307	1	0.52919863957202	0.848550867972635	0.198535220216532	0.313442902700746	0.179946270369621	0.212187565899799	0.0116325224235906	0.352761328770423	-0.0322412955301781
chr1	9746632	9746982	351	-	exon	Vcpip1	0.182866773027773	0.523773211292542	0.787527269473857	1	0.660517718876659	0.851951213637391	0.106071565529028	0.278720983667411	-0.00287838917534361	0.212187565899799	0.0116325224235906	0.352761328770423	-0.215065955075143
chr1	12871743	12872143	401	-	utr3	Slco5a1	0.140871008147523	NA	0.135816202661283	1	0.109019313733184	0.848550867972635	0.116695210382403	0.279182213298139	0.277284647628903	-0.132378083079726	0.489915476409562	0.984608098825953	0.409662730708629
chr1	12989852	12989901	50	-	exon	Slco5a1	0.996386377470539	NA	0.539255665710475	1	0.329642565478463	0.848550867972635	0.967664890038133	0.97511095643856	-0.634418665126021	-0.132378083079726	0.489915476409562	0.984608098825953	-0.502040582046295
chr1	12990201	12990301	101	-	exon	Slco5a1	0.560832123415761	NA	0.98650853869924	1	0.904509381047479	0.950476423670778	0.374925420710955	0.450748549965964	-0.502141426736455	-0.132378083079726	0.489915476409562	0.984608098825953	-0.369763343656729
chr1	12990751	12990850	100	-	utr5	Slco5a1	0.292344770054723	NA	0.705040057045465	1	0.955407888354249	0.978066636686511	0.631523554032949	0.669770755192691	-0.659674111664265	-0.132378083079726	0.489915476409562	0.984608098825953	-0.527296028584539
chr1	13174133	13174883	751	-	exon	Ncoa2	0.155811751197511	0.487192363254466	0.4502777137401	1	0.349118322542238	0.848550867972635	0.123185156711957	0.279576166440898	0.0021731826003561	-0.159244194084235	0.0518185507862475	0.67865847257988	0.161417376684591
chr1	13299675	13372235	72561	-	utr5	Ncoa2	0.16226324054259	0.496402936637209	0.124446454337438	1	0.344328172878527	0.848550867972635	0.426043614934506	0.492986311249609	0.419360683410551	-0.159244194084235	0.0518185507862475	0.67865847257988	0.578604877494786
chr1	14170297	14170893	597	-	utr3	Eya1	0.0363447345976765	NA	0.200997124587106	1	0.120270373597206	0.848550867972635	0.0731789497429992	0.278720983667411	0.246002035593326	-0.0922433862816973	0.502470994681272	0.985229951815166	0.338245421875023
chr1	14754138	14754287	150	-	utr3	Msc	0.328345477464573	NA	0.961289640315269	1	0.816305081137845	0.903898072273845	0.142757570716384	0.287441147819323	-0.266328248896093	-0.0865412892565672	0.804459823531945	0.994505169109901	-0.179786959639526
chr1	14755894	14755943	50	-	utr5	Msc	0.19666856113812	NA	0.700530444019605	1	0.960915791549874	0.980820242962701	0.0275820661707552	0.278720983667411	-0.647074322419273	-0.0865412892565672	0.804459823531945	0.994505169109901	-0.560533033162705
chr1	16344723	16344773	51	-	utr3	Stau2	0.134521108993132	NA	0.937316529490898	1	0.818202343084975	0.904760162629309	0.182962058759639	0.305604880404469	-0.332079836118232	0.135724897160388	0.151642610891369	0.874089716181689	-0.46780473327862
chr1	16996848	16997148	301	-	utr3	Jph1	0.213745373059712	NA	0.986309861122476	1	0.904094975615626	0.950476423670778	0.305249701634614	0.392497733121176	-0.522306827717604	-0.00535614215488101	0.957994122661679	0.996813839530962	-0.516950685562723
chr1	17994709	17995252	544	-	exon	Gm28756	0.141508654935941	NA	0.262397591318558	1	0.17939190636585	0.848550867972635	0.305879872677626	0.392948366674104	0.264966208077703	-0.295612707426598	0.377197975479403	0.970887452554893	0.560578915504301
chr1	21000772	21000921	150	-	utr3	Tram2	0.235798341569815	NA	0.11565972033696	1	0.30561570793445	0.848550867972635	0.772039817495741	0.79745676621988	0.727190743885296	-0.061242666748922	0.819971045074465	0.99563449406112	0.788433410634218
chr1	21402247	21402397	151	-	utr3	Kcnq5	0.0606782645653933	0.311262333940302	0.956629753967428	1	0.771561963700878	0.88184086820151	0.0697724461882144	0.278720983667411	-0.322028087133744	0.203575607563602	0.0117586070641515	0.353909713934593	-0.525603694697346
chr1	23369608	23370304	697	-	utr3	Ogfrl1	0.736945243784414	0.917821838337728	0.694929046989219	1	0.523831997955315	0.848550867972635	0.0639678719699758	0.278720983667411	-0.0147627326894279	0.0822342920894134	0.366127341020367	0.970887452554893	-0.0969970247788413
chr1	24029051	24029201	151	-	utr3	Fam135a	0.9689308370558	0.994559385764741	0.47445081693196	1	0.366929625326963	0.848550867972635	0.047875848208808	0.278720983667411	-0.264414250193849	-0.136280713805841	0.174364092235025	0.895708120971406	-0.128133536388009
chr1	24263088	24263537	450	-	exon	Col19a1	0.932548045815872	0.985050110808099	0.577121070039419	1	0.420841403426265	0.848550867972635	0.0332142895735741	0.278720983667411	-0.0653879285657053	-0.00690694891151708	0.949597170797638	0.996694354323561	-0.0584809796541882
chr1	25067975	25068274	300	-	utr3	Adgrb3	0.295349521944394	0.654524614936227	0.802629784915033	1	0.654870258416195	0.851951213637391	0.195012801817677	0.312234092182816	-0.317570669203161	-0.0167712207350836	0.827311208189311	0.995925438314454	-0.300799448468077
chr1	25093824	25094323	500	-	exon	Adgrb3	0.211702535192636	0.557066897374317	0.814476363559499	1	0.609845409337811	0.848550867972635	0.126840302191374	0.280881755308922	-0.285424130283305	-0.0167712207350836	0.827311208189311	0.995925438314454	-0.268652909548222
chr1	25826503	25826702	200	-	exon	Adgrb3	0.161526843942541	0.495657246581467	0.914668057164325	1	0.785179042956069	0.889434041576888	0.28333971965719	0.375845230009155	-0.367403745565567	-0.0167712207350836	0.827311208189311	0.995925438314454	-0.350632524830484
chr1	30803688	30803888	201	-	utr3	Phf3	0.608258277801439	0.853226611220566	0.484879977320537	1	0.352848691734859	0.848550867972635	0.347650868818613	0.427748928103169	-0.0641515687569984	0.023112265731199	0.781057350188419	0.994264096476416	-0.0872638344881974
chr1	30803988	30804138	151	-	utr3	Phf3	0.451302838075106	0.765897152207753	0.807419239994475	1	0.618903400695913	0.848550867972635	0.162261888508173	0.294976048048984	-0.172885132537332	0.023112265731199	0.781057350188419	0.994264096476416	-0.195997398268531
chr1	30804987	30805387	401	-	utr3	Phf3	0.985825049932916	0.99638047355555	0.568006512450337	1	0.415092944967325	0.848550867972635	0.081500886575029	0.278720983667411	-0.00512325047427335	0.023112265731199	0.781057350188419	0.994264096476416	-0.0282355162054724
chr1	30830011	30830161	151	-	exon	Phf3	0.191814782998091	NA	0.943074211155818	1	0.781214624595398	0.886815998472866	0.102758502978231	0.278720983667411	-0.180948382576576	0.023112265731199	0.781057350188419	0.994264096476416	-0.204060648307775
chr1	30830761	30831211	451	-	exon	Phf3	0.200855759772012	0.544507664785467	0.858163789133636	1	0.660090761530339	0.851951213637391	0.214685229709849	0.325092584819018	-0.199299046742185	0.023112265731199	0.781057350188419	0.994264096476416	-0.222411312473384
chr1	30873821	30873871	51	-	utr5	Phf3	0.044204461221179	NA	0.0667515797289591	1	0.0537513803800958	0.848550867972635	0.348229512130124	0.428077311294976	1.16152560987514	0.023112265731199	0.781057350188419	0.994264096476416	1.13841334414394
chr1	33776678	33776978	301	-	utr3	Zfp451	0.421853952957234	NA	0.848581893764083	1	0.657236494922545	0.851951213637391	0.299517752867776	0.388102869512842	-0.2609939078669	-0.15781437900246	0.0654076965889626	0.725934588114445	-0.103179528864439
chr1	33801022	33802821	1800	-	utr3	Zfp451	0.138992650745584	0.461774292471139	0.430040541834062	1	0.346250957387561	0.848550867972635	0.0881899874387126	0.278720983667411	0.0297979750993636	-0.15781437900246	0.0654076965889626	0.725934588114445	0.187612354101824
chr1	33803321	33803371	51	-	exon	Zfp451	0.593815688602933	NA	0.464716168399017	1	0.347603628865015	0.848550867972635	0.0833529439422577	0.278720983667411	-0.0748352105843721	-0.15781437900246	0.0654076965889626	0.725934588114445	0.0829791684180883
chr1	33853192	33853291	100	-	utr3	Bend6	0.874494854595007	0.96786152727193	0.665003948416245	1	0.481445233462022	0.848550867972635	0.140870430705874	0.287336609882678	-0.0302000752454	0.0332700135394708	0.770094833378075	0.993759427229093	-0.0634700887848709
chr1	34427052	34427300	249	-	exon	Gm37233	0.817979138750382	NA	0.44359412156926	1	0.42858663149714	0.848550867972635	0.0228766962650846	0.278720983667411	-1.16479007709556	-0.770059997066336	0.000367423725105006	0.0391477731641881	-0.394730080029229
chr1	34428095	34428294	200	-	exon	Gm37233	0.305248622406777	NA	0.943607697357287	1	0.789345364812312	0.891640515337701	0.0560740322728686	0.278720983667411	-1.36127130966533	-0.770059997066336	0.000367423725105006	0.0391477731641881	-0.591211312598992
chr1	34432668	34432916	249	-	exon	Gm37233	0.458383814114805	NA	0.974083961144692	1	0.723123508911481	0.863049006277129	0.192662592903266	0.310839002335697	-0.614138232785698	-0.770059997066336	0.000367423725105006	0.0391477731641881	0.155921764280638
chr1	34811858	34811908	51	-	exon	Gm38336	0.1464876523705	0.472538690877226	0.844774636837762	1	0.592830486216393	0.848550867972635	0.140883357546761	0.287336609882678	-0.41590315171009	-0.0912676985000364	0.715487342233918	0.993759427229093	-0.324635453210053
chr1	36106149	36106248	100	-	exon	Gm37335	0.275485409290701	0.632976695479256	0.942241306874794	1	0.822921157006875	0.907150856985986	0.54389699405915	0.594430169009632	0.00728197942587219	NA	NA	NA	NA
chr1	36143963	36146091	2129	-	utr3	Uggt1	0.572689286689711	0.837795663408888	0.544150973633269	1	0.427053076871965	0.848550867972635	0.195986490047223	0.312885852308605	0.0477659918543874	0.0825804029447743	0.30329423908781	0.958157275884445	-0.034814411090387
chr1	36244156	36244255	100	-	utr5	Uggt1	0.180612389866227	NA	0.218937979434221	1	0.103008132933415	0.848550867972635	0.207078146505684	0.319419278222152	0.639685261151686	0.0825804029447743	0.30329423908781	0.958157275884445	0.557104858206912
chr1	36549288	36549637	350	-	utr3	Sema4c	0.9235722408824	0.985050110808099	0.611353870253589	1	0.501087663558001	0.848550867972635	0.0471463004582254	0.278720983667411	0.147992726230127	0.174170757932565	0.113079489786095	0.825950210662571	-0.0261780317024379
chr1	36549837	36549987	151	-	exon	Sema4c	0.412102567266905	NA	0.860842792208827	1	0.691239640270454	0.853464789786244	0.277051664440252	0.370605305682031	-0.0335747538818956	0.174170757932565	0.113079489786095	0.825950210662571	-0.20774551181446
chr1	36550086	36550236	151	-	exon	Sema4c	0.696463600983248	NA	0.77406444654856	1	0.576377159803692	0.848550867972635	0.279775640896351	0.372814141150189	-0.0556687240088549	0.174170757932565	0.113079489786095	0.825950210662571	-0.22983948194142
chr1	37444482	37444532	51	-	utr3	Mgat4a	0.861796246885054	NA	0.586094758400113	1	0.480803866468411	0.848550867972635	0.10122868435508	0.278720983667411	0.10825266392197	-0.0397396828884109	0.657457347027385	0.990432525679451	0.14799234681038
chr1	37624148	37624297	150	-	exon	2010300C02Rik	0.000255038692298446	0.0143129473005421	0.725119153934816	1	0.905548090940565	0.951346651521794	0.0972424762219817	0.278720983667411	-0.71440128739036	-0.000703116861903665	0.992564610670668	0.998650583678992	-0.713698170528456
chr1	38088128	38088576	449	-	exon	Rev1	0.599799002022933	0.850407613083217	0.475367941706507	1	0.434821140174691	0.848550867972635	0.302953054562974	0.390567669402289	-0.0185428045839804	-0.0804773849298895	0.432459306502906	0.978870487649929	0.0619345803459091
chr1	38797522	38797969	448	-	utr3	Lonrf2	0.538365867459459	0.817540328526312	0.52629061327881	1	0.418699729492532	0.848550867972635	0.0887739704310982	0.278720983667411	-0.06775064950362	-0.0621012630073197	0.43373673734119	0.979229213112263	-0.00564938649630037
chr1	39372490	39372639	150	-	utr3	Tbc1d8	0.635450185721346	0.868266257096948	0.642883100173584	1	0.458697816841952	0.848550867972635	0.0541941798604687	0.278720983667411	-0.263364806183914	0.00589720607586567	0.947995571884339	0.996694354323561	-0.269262012259779
chr1	40076277	40076376	100	-	exon	Gm16894	0.95881841431502	NA	0.512206701008234	1	0.629997517293588	0.849777788948509	0.0946619003353644	0.278720983667411	-0.397165270721494	-0.447238358886913	0.178808726873885	0.899219972592334	0.0500730881654192
chr1	40085703	40085802	100	-	exon	Gm16894	0.250624692291366	NA	0.127792725648464	1	0.124790075913149	0.848550867972635	0.122349242697199	0.279576166440898	0.0989813447338481	-0.447238358886913	0.178808726873885	0.899219972592334	0.546219703620761
chr1	40772436	40772635	200	-	utr3	Mfsd9	0.485129867774627	NA	0.922232205363459	1	0.786704830854187	0.89005948928359	0.0686641722573953	0.278720983667411	0.166994845712373	0.317423163363713	0.198786754205399	0.914631202406345	-0.15042831765134
chr1	40772983	40773132	150	-	utr3	Mfsd9	0.310907761711164	NA	0.688956477805925	1	0.755668857314001	0.875188899601297	0.708909778251454	0.739774657152112	-0.265817312921547	0.317423163363713	0.198786754205399	0.914631202406345	-0.58324047628526
chr1	40773680	40773978	299	-	utr3	Mfsd9	0.0446330791397399	NA	0.688378361817795	1	0.804784296454393	0.898558124646224	0.0792237512489646	0.278720983667411	-0.427420687437931	0.317423163363713	0.198786754205399	0.914631202406345	-0.744843850801644
chr1	40774227	40774426	200	-	utr3	Mfsd9	0.924856745543793	NA	0.604394045010447	1	0.546700313213653	0.848550867972635	0.336154308481315	0.418004617304682	0.0815157972752014	0.317423163363713	0.198786754205399	0.914631202406345	-0.235907366088512
chr1	42590832	42591030	199	-	exon	Pantr1	0.234644651750442	NA	0.760275141100157	1	0.921193675930888	0.959970713379253	0.301645406982717	0.389492411759907	-0.425311034924233	0.105456384988084	0.362460952122697	0.970887452554893	-0.530767419912316
chr1	42591228	42591376	149	-	exon	Pantr1	0.160113188077781	NA	0.622100506039791	1	0.828481629462893	0.910503527587777	0.476562913827517	0.536133278055957	-0.766333948320772	0.105456384988084	0.362460952122697	0.970887452554893	-0.871790333308856
chr1	42694140	42694239	100	-	exon	Pantr1	0.644018279517974	NA	0.445356717291112	1	0.509188803323155	0.848550867972635	0.882642743581177	0.897643199887396	0.577262817533534	0.105456384988084	0.362460952122697	0.970887452554893	0.471806432545451
chr1	43075749	43075848	100	-	exon	Tgfbrap1	0.0123093333011291	0.141579080901679	0.880454354344687	1	0.932531767404421	0.966238926128675	0.0344841683576648	0.278720983667411	-0.305584478719769	0.133302015519473	0.094087867310708	0.804520908474396	-0.438886494239243
chr1	45911228	45911328	101	-	exon	Slc40a1	0.0809191616380175	NA	0.165633378321707	1	0.117654880112004	0.848550867972635	0.467092389573958	0.528117565689278	0.689788289953504	0.0940543750691461	0.524618499820469	0.986760785923528	0.595733914884358
chr1	46835814	46835914	101	-	exon	Slc39a10	0.205895676911987	0.549787061811745	0.980706754485539	1	0.850029967533394	0.921030578077332	0.22012115431371	0.328196121932052	-0.28388530073874	0.0120998423098036	0.893969317828379	0.996694354323561	-0.295985143048544
chr1	52232883	52233232	350	-	utr5	Gls	0.718702855810363	0.911327540188052	0.523053073033759	1	0.460320209796626	0.848550867972635	0.248374610720034	0.348994381151779	0.186056461535232	0.0643958746185414	0.385926120658288	0.972131171823516	0.12166058691669
chr1	52925409	52952637	27229	-	utr5	1700019D03Rik	0.918503060786181	0.984758716356726	0.642067369350568	1	0.532396191354574	0.848550867972635	0.302884569744552	0.390567669402289	-0.170605755564995	0.0875940090787731	0.5937749096693	0.987294806535305	-0.258199764643768
chr1	53197068	53197218	151	-	exon	Pms1	0.684984363360657	NA	0.425189707945459	1	0.365266406876962	0.848550867972635	0.206962946540925	0.319361836881687	0.187208333995197	-0.0258451968920116	0.858718878002675	0.996694354323561	0.213053530887208
chr1	53206727	53206826	100	-	exon	Pms1	0.124284534152735	NA	0.11104251002686	1	0.0598634649849401	0.848550867972635	0.0998115759100856	0.278720983667411	0.454709289061476	-0.0258451968920116	0.858718878002675	0.996694354323561	0.480554485953487
chr1	53347081	53347231	151	-	exon	Gm28551	0.177311081815917	NA	0.997664996509894	1	0.954727915081628	0.978066636686511	0.102791426483266	0.278720983667411	0.119533932132133	-0.479405577598723	0.674136751525865	NA	0.598939509730856
chr1	53812874	53813224	351	-	utr3	Hecw2	0.443630352930365	0.761210753183099	0.655810535423089	1	0.502556477878313	0.848550867972635	0.0580618677213643	0.278720983667411	-0.368598080249717	-0.0970187153379247	0.265146664265475	0.946224118185823	-0.271579364911792
chr1	58384897	58384996	100	-	exon	Gm37607	0.0245038385467699	NA	0.0158374087989679	1	0.0200923744780778	0.848550867972635	0.0601928898293436	0.278720983667411	1.09791986397559	-0.262631786318164	0.410409946601866	0.974860453766111	1.36055165029376
chr1	58385145	58385342	198	-	exon	Gm37607	0.777347323639737	NA	0.826310861435336	1	0.568497448155922	0.848550867972635	0.310244529143525	0.396291993969592	-0.162811247348895	-0.262631786318164	0.410409946601866	0.974860453766111	0.0998205389692687
chr1	58463760	58463809	50	-	utr3	Orc2	0.0940731061907725	NA	0.21708983769377	1	0.220367971608278	0.848550867972635	0.0561228535154363	0.278720983667411	0.0888005051333921	-0.168055545133627	0.135331225852814	0.855563153314741	0.256856050267019
chr1	58529850	58529950	101	-	utr3	Fam126b	0.385288612824403	0.726923762607134	0.841897331768916	1	0.582024919783088	0.848550867972635	0.0612329034806247	0.278720983667411	-0.0753455096456684	0.0880803163752456	0.362191427168535	0.970887452554893	-0.163425826020914
chr1	58903294	58903493	200	-	utr3	Trak2	0.928409819989343	0.985050110808099	0.540892225621089	1	0.380227310779135	0.848550867972635	0.0372327190226464	0.278720983667411	-0.132315923193571	-0.148044510155115	0.0872535951258462	0.792322134830269	0.0157285869615439
chr1	59162941	59163140	200	-	utr3	Als2	0.45907772485694	NA	0.462518559019291	1	0.311661605437993	0.848550867972635	0.027267668562785	0.278720983667411	0.354304379867648	0.171102901839445	0.0400673914150387	0.61395690277579	0.183201478028203
chr1	59163240	59163389	150	-	utr3	Als2	0.462967235842888	NA	0.751656419636927	1	0.4193999067493	0.848550867972635	0.0400041983969868	0.278720983667411	-0.0760130251686617	0.171102901839445	0.0400673914150387	0.61395690277579	-0.247115927008107
chr1	59639687	59639934	248	-	utr3	Sumo1	0.799282124596596	0.94176751775555	0.757227090322826	1	0.615245535260665	0.848550867972635	0.275645363913322	0.369270794413755	-0.075835492366888	0.00977752633157887	0.939660332530557	0.996694354323561	-0.0856130186984669
chr1	60070931	60071030	100	-	utr3	Wdr12	0.710523098440131	NA	0.792609608644539	1	0.80171450700521	0.897570596617405	0.376790151153708	0.452268305768451	-0.480082978454996	-0.0416943926513324	0.692026281537907	0.992618298554382	-0.438388585803663
chr1	60488191	60488541	351	-	utr3	Raph1	0.829793420728388	0.951048445236233	0.482128479203029	1	0.402015589526546	0.848550867972635	0.24879530925029	0.349200003572116	0.160730574774547	-0.0355740468902336	0.796909351373267	0.994505169109901	0.196304621664781
chr1	60525692	60525842	151	-	exon	Raph1	0.303972167626848	NA	0.832532073899784	1	0.695194951327603	0.853969273390298	0.166561270457722	0.297109382347449	-0.375142243449056	-0.0355740468902336	0.796909351373267	0.994505169109901	-0.339568196558822
chr1	60566580	60566630	51	-	utr5	Raph1	0.697566420417398	NA	0.279848292159556	1	0.133206672405192	0.848550867972635	0.289012162048665	0.380237236734761	0.388751244304137	-0.0355740468902336	0.796909351373267	0.994505169109901	0.424325291194371
chr1	64607655	64607901	247	-	utr3	Mettl21a	0.555377797245357	NA	0.490710399803202	1	0.319522079887549	0.848550867972635	0.0297065697449053	0.278720983667411	0.203151362191814	0.0784769942807348	0.608597810032653	0.989793816555713	0.124674367911079
chr1	64734836	64735532	697	-	utr3	Fzd5	0.0234514339826749	NA	0.0679147023285094	1	0.0828789861336252	0.848550867972635	0.118827309554631	0.279182213298139	0.283291297342626	-0.230079300384033	0.316415874096396	0.958803814730605	0.513370597726658
chr1	66801237	66801287	51	-	exon	Kansl1l	0.989878386203384	NA	0.479063129125521	1	0.32277879956753	0.848550867972635	0.228579130047316	0.334442937683115	-0.57964681076503	0.0948723075314042	0.470743260976174	0.984178408608506	-0.674519118296434
chr1	66801486	66801884	399	-	exon	Kansl1l	0.41267755770055	NA	0.370819598181069	1	0.360376677018156	0.848550867972635	0.235893711901382	0.339734289902685	0.33257602338085	0.0948723075314042	0.470743260976174	0.984178408608506	0.237703715849446
chr1	66817512	66817562	51	-	utr5	Kansl1l	0.270736214861313	NA	0.0925741838362332	1	0.152958273193742	0.848550867972635	0.220141289843976	0.328196121932052	1.31035491880086	0.0948723075314042	0.470743260976174	0.984178408608506	1.21548261126946
chr1	69538640	69539038	399	-	utr3	Ikzf2	0.294663475403795	NA	0.211207260317547	1	0.186151433983639	0.848550867972635	0.0918184735831038	0.278720983667411	-0.0264322029221393	-0.0907153258903533	0.644259900497383	0.990056249062558	0.064283122968214
chr1	72860116	72860413	298	-	utr3	Igfbp5	0.193631733494577	0.534205046658991	0.371631840170605	1	0.297428484382641	0.848550867972635	0.0268018190651264	0.278720983667411	0.178847695774084	-0.0657671862942821	0.462147536612127	0.984178408608506	0.244614882068366
chr1	74566571	74566970	400	-	utr3	Zfp142	0.281254043471787	0.636193128214501	0.352097463953831	1	0.329182044579371	0.848550867972635	0.359096758795617	0.437186514750364	-0.0654171703950167	0.00523242252257306	0.962350804289028	0.996833686260311	-0.0706495929175897
chr1	74569742	74569991	250	-	utr3	Zfp142	0.532359560298711	NA	0.75563642629824	1	0.466442797494089	0.848550867972635	0.0712285928748804	0.278720983667411	-0.322946274801039	0.00523242252257306	0.962350804289028	0.996833686260311	-0.328178697323612
chr1	74571884	74571933	50	-	utr3	Zfp142	0.917455808223676	NA	0.580691997866458	1	0.359386638810467	0.848550867972635	0.0156019962907951	0.278720983667411	-0.0868445218465122	0.00523242252257306	0.962350804289028	0.996833686260311	-0.0920769443690853
chr1	74572033	74572232	200	-	utr3	Zfp142	0.455827831123818	NA	0.694477036378594	1	0.480681932159881	0.848550867972635	0.12428115003531	0.279727850953616	-0.38718191043178	0.00523242252257306	0.962350804289028	0.996833686260311	-0.392414332954353
chr1	74593946	74594045	100	-	utr3	Rnf25	0.00491946281733616	0.0842781656338379	0.841810293937237	1	0.918978172461199	0.959099880614391	0.213386683664099	0.324611827727696	-0.365505868424341	0.292379251475408	0.00388410544269294	0.191556647128286	-0.657885119899748
chr1	75181695	75181745	51	-	utr3	Atg9a	0.399624516204002	0.732930503966867	0.813404129067154	1	0.665157675645317	0.851951213637391	0.0470450843067801	0.278720983667411	-0.194562401427394	-0.0149029597730158	0.870414173337921	0.996694354323561	-0.179659441654378
chr1	75477483	75477631	149	-	utr3	Chpf	2.55492876091866e-09	8.31629311679024e-06	0.468039073751093	1	0.756563120110414	0.875551274758927	0.0741281204962472	0.278720983667411	-0.340027047778225	0.706821919504347	4.0759102243075e-10	1.30282394409765e-06	-1.04684896728257
chr1	75506303	75506402	100	-	utr5	Obsl1	0.419620103962842	0.744910980560643	0.855062952768781	1	0.63428510153483	0.849897942271076	0.0650013924874729	0.278720983667411	0.00615558529401514	0.115415569590814	0.249715246643625	0.942482093422205	-0.109259984296798
chr1	77369223	77369323	101	-	utr3	Epha4	0.762615385209573	0.927620732009402	0.534403722893208	1	0.386162844191025	0.848550867972635	0.0746569571896976	0.278720983667411	-0.435356134834469	-0.2914067663435	0.000259605600989339	0.0311956143985836	-0.143949368490969
chr1	77373107	77373256	150	-	utr3	Epha4	0.648142685763647	0.871452698015368	0.729095330156648	1	0.572959260976479	0.848550867972635	0.179246970347351	0.30334584533844	-0.320744753743835	-0.2914067663435	0.000259605600989339	0.0311956143985836	-0.0293379874003349
chr1	77373604	77373754	151	-	utr3	Epha4	0.908545490160741	0.983150123162637	0.631099313486037	1	0.439769180937236	0.848550867972635	0.212810224972154	0.324275411947451	-0.427623773781084	-0.2914067663435	0.000259605600989339	0.0311956143985836	-0.136217007437584
chr1	77506930	77507129	200	-	utr3	Epha4	0.28554026955147	0.643652061904456	0.875296242633269	1	0.66433374504533	0.851951213637391	0.143474016426637	0.287720807466152	-0.471477980042349	-0.2914067663435	0.000259605600989339	0.0311956143985836	-0.180071213698849
chr1	79858550	79858600	51	-	utr5	Serpine2	0.476678511201645	NA	0.420798060228696	1	0.256988150456713	0.848550867972635	0.015072698167207	0.278720983667411	0.270953171143056	0.105061029145223	0.36970393249965	0.970887452554893	0.165892141997833
chr1	84036944	84037292	349	-	utr3	Pid1	0.77103314869285	NA	0.6667839846366	1	0.417894678100355	0.848550867972635	0.0831651444688492	0.278720983667411	-0.339246260110675	-0.188910195722588	0.0535311874907614	0.679893138066846	-0.150336064388087
chr1	84037442	84038189	748	-	utr3	Pid1	0.11638089668351	0.424685895408998	0.414102740920658	1	0.305278707520776	0.848550867972635	0.144320635260873	0.28790904289921	0.167637820791388	-0.188910195722588	0.0535311874907614	0.679893138066846	0.356548016513977
chr1	84912586	84912882	297	-	exon	Slc16a14	0.557014728698591	NA	0.439311650642592	1	0.361262059256339	0.848550867972635	0.274859159237107	0.368764270655754	0.176395404939076	-0.0587841282660402	0.687624533900337	0.992618298554382	0.235179533205116
chr1	85940649	85940848	200	-	utr3	Gpr55	0.699652121960303	NA	0.308858907584073	1	0.376519274693862	0.848550867972635	0.433355807941855	0.499528393999567	-0.003408495989536	-0.077913530234731	0.833737512183069	0.995925438314454	0.074505034245195
chr1	85941492	85941641	150	-	exon	Gpr55	0.0751240007635709	NA	0.362300730664361	1	0.721199042363265	0.86211383768354	0.0603443946219789	0.278720983667411	-1.23991905102662	-0.077913530234731	0.833737512183069	0.995925438314454	-1.16200552079189
chr1	86350412	86350661	250	-	utr3	Ncl	0.874272268610765	0.96786152727193	0.542805218554422	1	0.410560478690534	0.848550867972635	0.222617067160109	0.330145758005296	-0.0748532719987304	-0.069431313164747	0.455395468258294	0.984178408608506	-0.00542195883398343
chr1	86359300	86359350	51	-	utr5	Ncl	0.444876724297063	NA	0.348371363091905	1	0.197150865004022	0.848550867972635	0.0782867663535466	0.278720983667411	0.240378642135744	-0.069431313164747	0.455395468258294	0.984178408608506	0.309809955300491
chr1	88700680	88701178	499	-	utr3	Arl4c	0.0822712605758886	0.367879355703851	0.355325044152807	1	0.285193439186538	0.848550867972635	0.0141233018626266	0.278720983667411	0.441080814971871	0.0885417729444998	0.318872084436919	0.958803814730605	0.352539042027371
chr1	90778990	90779090	101	-	exon	Col6a3	0.946569961116158	NA	0.552933645024278	1	0.561431912741818	0.848550867972635	0.206466733495311	0.318963760977896	0.241814775276592	-0.0900079395114369	0.615834182564286	0.989793816555713	0.331822714788029
chr1	91800510	91800757	248	-	exon	Gm29100	0.19994893382046	NA	0.928593760136753	1	0.730695529631379	0.866250958508153	0.0474610619795381	0.278720983667411	-0.907314388793512	-0.472662450133413	0.0937382977119702	0.804520908474396	-0.4346519386601
chr1	91932570	91932919	350	-	utr3	Hdac4	0.6946972813335	0.899875878369131	0.555900845458486	1	0.410717457118115	0.848550867972635	0.0551353133043981	0.278720983667411	0.00292059617167739	-0.0390481454741783	0.667328815426328	0.990914668566228	0.0419687416458557
chr1	93750796	93750895	100	-	exon	Thap4	0.857483609702235	NA	0.540524647322025	1	0.451121709522641	0.848550867972635	0.0194685285594872	0.278720983667411	0.19158991676838	0.141181761372372	0.306509272831692	0.958803814730605	0.0504081553960079
chr1	95591130	95591880	751	-	utr3	St8sia4	0.103983504900839	0.404761849533047	0.274152696564445	1	0.218819183146589	0.848550867972635	0.039783842775894	0.278720983667411	0.350040214074428	-0.0484153889936882	0.732020811878347	0.993759427229093	0.398455603068116
chr1	97645642	97646192	551	-	utr3	D1Ertd622e	0.9642697806114	0.994559385764741	0.662193962424052	1	0.499962443909092	0.848550867972635	0.16882578163794	0.298242377884737	-0.0784961977248892	-0.00626550005437759	0.943092259796463	0.996694354323561	-0.0722306976705116
chr1	97660871	97661121	251	-	utr5	D1Ertd622e	0.389687474215291	0.727857696818347	0.881214650567673	1	0.518884938216514	0.848550867972635	0.172247172152014	0.299427412188713	-0.445882701692385	-0.00626550005437759	0.943092259796463	0.996694354323561	-0.439617201638007
chr1	97661924	97661974	51	-	utr5	D1Ertd622e	0.0844925831308365	NA	0.184961314982587	1	0.129585028881949	0.848550867972635	0.640501173995115	0.678098255210294	0.897824150287766	-0.00626550005437759	0.943092259796463	0.996694354323561	0.904089650342143
chr1	105283998	105284796	799	-	utr3	Rnf152	0.575520338241436	0.837795663408888	0.376624409436944	1	0.213507413808951	0.848550867972635	0.0974712408592633	0.278720983667411	-0.0595723440097397	-0.217330471694983	0.0952943042733652	0.804520908474396	0.157758127685244
chr1	105356610	105356660	51	-	utr5	Rnf152	0.941299950821403	NA	0.590942513944287	1	0.437710948138838	0.848550867972635	0.089397966847925	0.278720983667411	-0.042569940561182	-0.217330471694983	0.0952943042733652	0.804520908474396	0.174760531133801
chr1	105521321	105521521	201	-	utr3	Pign	0.920932981163995	NA	0.547063180741619	1	0.412256167960293	0.848550867972635	0.326645664344133	0.410244485588314	0.0267801540645051	-0.270483484402146	0.0202332147276004	0.457379402795628	0.297263638466651
chr1	105989794	105990282	489	-	exon	Gm7160	0.864123564782636	NA	0.456504957394861	1	0.438232605886656	0.848550867972635	0.187477427902225	0.308365111042041	-0.080904986859167	-0.238420287463758	0.526642685944025	0.986896512206897	0.157515300604591
chr1	106541761	106542209	449	-	utr3	Bcl2	0.553103369481047	NA	0.364151355288315	1	0.207202638579119	0.848550867972635	0.00636729734329999	0.278720983667411	0.1568382005586	0.0467917097551936	0.691022387209234	0.992618298554382	0.110046490803406
chr1	106542507	106542905	399	-	utr3	Bcl2	0.557257364400794	0.828630754282587	0.415275834921582	1	0.339881147240901	0.848550867972635	0.192083572682864	0.310626818367871	0.289657731326519	0.0467917097551936	0.691022387209234	0.992618298554382	0.242866021571326
chr1	106712383	106712682	300	-	exon	Bcl2	0.561065128110879	NA	0.444711385912277	1	0.283772696990532	0.848550867972635	0.0549484173334659	0.278720983667411	0.217183704464306	0.0467917097551936	0.691022387209234	0.992618298554382	0.170391994709112
chr1	106713627	106713727	101	-	utr5	Bcl2	0.0134303429732776	NA	0.0312492933640494	1	0.0236490075987653	0.848550867972635	0.0874021778832275	0.278720983667411	1.37623036935818	0.0467917097551936	0.691022387209234	0.992618298554382	1.32943865960298
chr1	106724707	106724907	201	-	utr3	Kdsr	0.987197243384531	0.99638047355555	0.546503471411943	1	0.424890189385731	0.848550867972635	0.099896447729673	0.278720983667411	-0.142030418635753	-0.0553119660790974	0.558709451979933	0.986896512206897	-0.0867184525566557
chr1	110889719	110890067	349	-	exon	Cdh19	0.00231512021020029	NA	0.045494246386181	1	0.0297142771081567	0.848550867972635	0.0903547381322303	0.278720983667411	0.890930196953027	-0.241920809079683	0.165092697092728	0.885637425308592	1.13285100603271
chr1	111859199	111859298	100	-	exon	Dsel	0.294877153387003	NA	0.195140380547445	1	0.124169744375339	0.848550867972635	0.0189241376622534	0.278720983667411	-0.156465007684756	-0.0363639542281355	0.749218137515856	0.993759427229093	-0.120101053456621
chr1	111859745	111860093	349	-	exon	Dsel	0.577718605061823	NA	0.51758469527579	1	0.468712558171477	0.848550867972635	0.174812725179122	0.300781376533462	-0.0411862605605982	-0.0363639542281355	0.749218137515856	0.993759427229093	-0.00482230633246278
chr1	111861235	111861682	448	-	exon	Dsel	0.235209136203929	NA	0.31041879130016	1	0.321039950668682	0.848550867972635	0.178771410719197	0.302902394010625	0.0387350274834126	-0.0363639542281355	0.749218137515856	0.993759427229093	0.0750989817115481
chr1	111863322	111863620	299	-	utr5	Dsel	0.128676894600909	NA	0.949888304395898	1	0.839050337257082	0.916212549541389	0.0627026710931015	0.278720983667411	0.094351569921655	-0.0363639542281355	0.749218137515856	0.993759427229093	0.13071552414979
chr1	115669287	115669536	250	-	exon	Gm17916	0.530275016497358	NA	0.860646728446581	1	0.820103188793032	0.905591154091878	0.213208749523714	0.324444974856228	-0.457237547146916	-0.00971287075467153	0.976937395310949	0.998128522540195	-0.447524676392245
chr1	118834331	118834829	499	-	utr3	Gli2	0.947811799901605	NA	0.597059154059091	1	0.501857123629931	0.848550867972635	0.168201030206209	0.298044601853653	0.410098562177167	0.0984005481708944	0.585454688284452	0.986896512206897	0.311698014006273
chr1	118835476	118835575	100	-	utr3	Gli2	0.541787829980173	NA	0.130736997419881	1	0.102033478235397	0.848550867972635	0.108766433839522	0.278720983667411	0.440913584987794	0.0984005481708944	0.585454688284452	0.986896512206897	0.3425130368169
chr1	118835675	118835774	100	-	utr3	Gli2	0.714715634709718	NA	0.704772567916687	1	0.670212915795934	0.851951213637391	0.835691871991734	0.855188194260171	0.783334663977892	0.0984005481708944	0.585454688284452	0.986896512206897	0.684934115806998
chr1	118836023	118836272	250	-	exon	Gli2	0.633458068111609	NA	0.447747576076735	1	0.329757471229587	0.848550867972635	0.437017386471205	0.502940586678347	0.553474701014583	0.0984005481708944	0.585454688284452	0.986896512206897	0.455074152843689
chr1	118837267	118837367	101	-	exon	Gli2	0.162452292276896	NA	0.0959001796597148	1	0.139865391247045	0.848550867972635	0.127495588723465	0.281303011186416	1.01746205976742	0.0984005481708944	0.585454688284452	0.986896512206897	0.919061511596526
chr1	119416899	119417988	1090	-	utr3	Inhbb	0.247669551261106	0.600718620979805	0.812782206960662	1	0.610166822423587	0.848550867972635	0.00613290693361968	0.278720983667411	0.15622713492657	0.455289455268856	0.00100563124423852	0.0795643492347524	-0.299062320342286
chr1	119659598	119659798	201	-	utr3	Ptpn4	0.479017085195713	0.777656165741669	0.464549889885884	1	0.37108121446334	0.848550867972635	0.219790667367986	0.32817688632851	-0.118522595360262	-0.0660113211597471	0.509749171510531	0.985229951815166	-0.0525112742005146
chr1	119909784	119910034	251	-	utr3	Tmem177	0.896964135860769	NA	0.615218671200303	1	0.458708253607239	0.848550867972635	0.109076884040923	0.278720983667411	-0.244571228860404	-0.0119833962099243	0.942974508639846	0.996694354323561	-0.23258783265048
chr1	119910283	119910731	449	-	exon	Tmem177	0.895726481529072	NA	0.540692980522185	1	0.493379795602037	0.848550867972635	0.0619446282851698	0.278720983667411	0.0858587155355207	-0.0119833962099243	0.942974508639846	0.996694354323561	0.097842111745445
chr1	120067668	120067814	147	-	utr3	Tmem37	0.587611232595083	NA	0.40881677829171	1	0.417323877575358	0.848550867972635	0.775291490360457	0.79999635433238	0.829389593128652	0.407134005013964	0.375316659736275	NA	0.422255588114688
chr1	120244082	120244231	150	-	exon	Steap3	0.764055830681359	NA	0.73775731331968	1	0.747844460330481	0.87269639553828	0.784040409188508	0.807820882260816	0.0903988724631286	0.420171117455653	0.0115721672013539	0.35202302808382	-0.329772244992524
chr1	121510140	121510288	149	-	utr3	Htr5b	0.828487223284807	NA	0.609526498119483	1	0.631874475805472	0.849777788948509	0.727017621653883	0.755703580957608	0.274901582502888	-0.0219627177508981	0.940798483186559	0.996694354323561	0.296864300253786
chr1	121528316	121528415	100	-	utr5	Htr5b	0.675607090891849	NA	0.363540849961543	1	0.198893134867646	0.848550867972635	0.666214122489539	0.700396836627745	-0.0900400098486072	-0.0219627177508981	0.940798483186559	0.996694354323561	-0.0680772920977091
chr1	123334057	123334307	251	-	utr3	Dpp10	0.502439467821622	0.791214546569608	0.707516582004314	1	0.546663850037704	0.848550867972635	0.107911036329156	0.278720983667411	-0.329101497671897	-0.0482649973084564	0.616249472983885	0.989793816555713	-0.280836500363441
chr1	124845940	124845989	50	-	exon	Gm28928	0.585213846061456	NA	0.344188022873105	1	0.265988835828693	0.848550867972635	0.0332696075093104	0.278720983667411	0.179312874900932	-0.25133270053693	0.213990382183125	0.924350256178856	0.430645575437862
chr1	125914670	125914920	251	-	utr3	Nckap5	0.440570412231752	NA	0.160782020857776	1	0.22862217491348	0.848550867972635	0.0562032854018861	0.278720983667411	-0.0931552676607056	0.0709092575544907	0.641024428730609	0.990056249062558	-0.164064525215196
chr1	127677752	127678001	250	-	utr5	Tmem163	0.353278952054252	NA	0.157516456263679	1	0.233013672752683	0.848550867972635	0.648257809833932	0.685106148498177	0.665229420463226	0.141894222573833	0.282800357321611	0.952274008352932	0.523335197889393
chr1	127817449	127817598	150	-	exon	Map3k19	0.589128202247	NA	0.30179111212152	1	0.321563959067178	0.848550867972635	0.0342537479414252	0.278720983667411	0.492928538156224	-0.125884944241737	0.414650106694214	0.975424327632215	0.618813482397962
chr1	127823936	127824086	151	-	exon	Map3k19	0.751882341620475	NA	0.293936036701613	1	0.283899858459089	0.848550867972635	0.0262014058317668	0.278720983667411	0.0411904648819131	-0.125884944241737	0.414650106694214	0.975424327632215	0.167075409123651
chr1	128299896	128300144	249	-	exon	Lct	0.0252931149796104	NA	0.467604646757925	1	0.780212176970718	0.886346144217677	0.0298761603278652	0.278720983667411	-1.04254788761546	0.0107158460107001	0.935824057150646	0.996694354323561	-1.05326373362616
chr1	128300740	128301038	299	-	exon	Lct	0.160347840719136	NA	0.744956428467857	1	0.768205084530094	0.880901160382479	0.194318354606906	0.311875917483391	-1.01327003160868	0.0107158460107001	0.935824057150646	0.996694354323561	-1.02398587761938
chr1	128307694	128307843	150	-	exon	Lct	0.893555554901834	NA	0.584765951350941	1	0.593528001640454	0.848550867972635	0.971742371886071	0.978455992017221	-0.656861694059769	0.0107158460107001	0.935824057150646	0.996694354323561	-0.667577540070469
chr1	130690325	130690474	150	-	utr3	Pfkfb2	0.164242765933982	NA	0.287878351097526	1	0.212345997524836	0.848550867972635	0.0786365878524311	0.278720983667411	0.0195953397117872	-0.246875072151109	0.0338957050370222	0.582667927536238	0.266470411862897
chr1	130690623	130691119	497	-	utr3	Pfkfb2	0.65587386538306	0.876383182192882	0.555353512561093	1	0.498213641882328	0.848550867972635	0.350863043020552	0.430117820748027	-0.157519652755146	-0.246875072151109	0.0338957050370222	0.582667927536238	0.089355419395963
chr1	130716998	130717097	100	-	utr5	Pfkfb2	0.849908395259125	NA	0.59956695237917	1	0.451868404458401	0.848550867972635	0.0216007032635653	0.278720983667411	-0.0295753554827286	-0.246875072151109	0.0338957050370222	0.582667927536238	0.217299716668381
chr1	130718929	130729203	10275	-	utr5	Pfkfb2	0.463316084670446	0.774971148819271	0.769353735335065	1	0.582564302998225	0.848550867972635	0.212548450375934	0.323931151559611	-0.210485823080899	-0.246875072151109	0.0338957050370222	0.582667927536238	0.0363892490702109
chr1	131128944	131129292	349	-	exon	Dyrk3	0.13745259314784	0.460296492485821	0.956032480557882	1	0.838284024363496	0.916212549541389	0.206950593786973	0.319361836881687	-0.215821129397702	0.274363498075018	0.0795475655322364	0.77451484683183	-0.49018462747272
chr1	131286696	131286896	201	-	utr3	Srgap2	0.790968129566583	NA	0.509837858995559	1	0.43223740567101	0.848550867972635	0.145899545346433	0.288338265038364	0.229206136484931	-0.0511317867202512	0.550458249934353	0.986896512206897	0.280337923205182
chr1	131295261	131295411	151	-	utr3	Srgap2	0.104038688941405	NA	0.21962335384856	1	0.251418406590762	0.848550867972635	0.511447958466124	0.567257119516374	0.457973770688486	-0.0511317867202512	0.550458249934353	0.986896512206897	0.509105557408737
chr1	132360345	132360495	151	-	exon	Tmcc2	0.00752694096079878	0.107224009862858	0.968216491105779	1	0.802916093025934	0.897833202141411	0.0759545790710153	0.278720983667411	-0.063530320554955	0.409562524263705	7.38577249285407e-06	0.00275071061805357	-0.47309284481866
chr1	132514212	132515456	1245	-	utr3	Cntn2	0.473020236943276	0.776048826235063	0.460964703738185	1	0.342492799881952	0.848550867972635	0.0882576801684624	0.278720983667411	0.130819804792055	0.140714647265638	0.0535722961192768	0.679893138066846	-0.0098948424735828
chr1	132542788	132542837	50	-	utr5	Cntn2	0.0436140277050439	NA	0.175130585440283	1	0.0718416482236685	0.848550867972635	0.111178151692849	0.278720983667411	0.795625013631028	0.140714647265638	0.0535722961192768	0.679893138066846	0.65491036636539
chr1	132564790	132564840	51	-	utr3	Nfasc	0.500810758929554	NA	0.393433181852715	1	0.242239554813598	0.848550867972635	0.0812423507731446	0.278720983667411	0.119197463753379	0.043498520456464	0.66332833794455	0.990891008679828	0.0756989432969152
chr1	132569288	132569838	551	-	utr3	Nfasc	0.481525268059505	0.779008323823901	0.386030705447647	1	0.283945832635733	0.848550867972635	0.036785963253405	0.278720983667411	0.192393811786117	0.043498520456464	0.66332833794455	0.990891008679828	0.148895291329653
chr1	132570438	132570538	101	-	exon	Nfasc	0.175909146815139	0.515841687282233	0.324958709790168	1	0.156046434241299	0.848550867972635	0.0213381854386787	0.278720983667411	0.278648200393901	0.043498520456464	0.66332833794455	0.990891008679828	0.235149679937437
chr1	132991845	132992145	301	-	utr3	Mdm4	0.932632505461491	0.985050110808099	0.58968357184945	1	0.406175703374149	0.848550867972635	0.0886678698956507	0.278720983667411	-0.155869890166212	-0.137647709978965	0.15964925728511	0.881884250684256	-0.0182221801872475
chr1	133383542	133383690	149	-	utr3	Sox13	0.535503131704296	NA	0.424603234160472	1	0.312735531964033	0.848550867972635	0.0269109239068308	0.278720983667411	0.546366889620913	0.00497596275960825	0.969502541778039	0.997025597774443	0.541390926861305
chr1	133753192	133753342	151	-	utr5	Atp2b4	0.038720195600117	0.247611466951632	0.8473136387141	1	0.98550118712751	0.992158884535611	0.155460817724678	0.292651715064309	-0.605186862810701	-0.0426420350471705	0.635885080744163	0.990055487878912	-0.562544827763531
chr1	134077114	134077214	101	-	utr3	Btg2	0.840926363429077	NA	0.644242799563263	1	0.454288670056669	0.848550867972635	0.105615563804609	0.278720983667411	0.092667910932204	0.0606987768369764	0.674122488308593	0.991750397553084	0.0319691340952276
chr1	134077314	134077513	200	-	utr3	Btg2	0.741168076311441	NA	0.765587377377983	1	0.660916941117559	0.851951213637391	0.217872085730949	0.326262564255713	-0.0486523868369873	0.0606987768369764	0.674122488308593	0.991750397553084	-0.109351163673964
chr1	134079020	134079070	51	-	utr5	Btg2	0.884825784094413	NA	0.513710232172635	1	0.419647495465031	0.848550867972635	0.0534728692402018	0.278720983667411	0.0162151017882245	0.0606987768369764	0.674122488308593	0.991750397553084	-0.0444836750487519
chr1	134202364	134202414	51	-	utr3	Adora1	0.974180523839885	0.995639570949865	0.588158627851161	1	0.439631440606491	0.848550867972635	0.138204937146577	0.286566996917532	-0.147954856721114	0.0311748599171392	0.685364415627652	0.992618298554382	-0.179129716638253
chr1	134202713	134202813	101	-	utr3	Adora1	0.268254171552634	0.624583210589287	0.816258495085985	1	0.610847297839915	0.848550867972635	0.0527416623099859	0.278720983667411	-0.113903558960482	0.0311748599171392	0.685364415627652	0.992618298554382	-0.145078418877621
chr1	134986379	134986428	50	-	utr3	Lgr6	0.802574389801941	NA	0.350361554906931	1	0.560777366337514	0.848550867972635	0.959535105942751	0.967639070907485	-0.234043334232759	0.0720287983989652	0.698298071367531	0.992618298554382	-0.306072132631725
chr1	134986527	134986676	150	-	utr3	Lgr6	0.259803497720253	NA	0.153868982655756	1	0.161021894807071	0.848550867972635	0.16386992821847	0.295914368164966	0.869695306961389	0.0720287983989652	0.698298071367531	0.992618298554382	0.797666508562424
chr1	134987123	134987222	100	-	exon	Lgr6	0.632104214154396	NA	0.882200193651708	1	0.645938714868716	0.851951213637391	0.142135617725528	0.287441147819323	-0.265991430711527	0.0720287983989652	0.698298071367531	0.992618298554382	-0.338020229110492
chr1	134987471	134987669	199	-	exon	Lgr6	0.942430625074647	NA	0.583130983675322	1	0.411575095901377	0.848550867972635	0.736943366635659	0.765052879241707	0.0219799183002578	0.0720287983989652	0.698298071367531	0.992618298554382	-0.0500488800987073
chr1	135371205	135371304	100	-	utr3	Shisa4	0.433296524452245	0.751134941487072	0.697306748453514	1	0.53599820658237	0.848550867972635	0.0803370007575515	0.278720983667411	-0.123347940712686	0.0635457829472055	0.453331599027292	0.984178408608506	-0.186893723659892
chr1	136280485	136280685	201	-	exon	Camsap2	0.780947669872331	0.9376557231407	0.650539491854675	1	0.506533519451437	0.848550867972635	0.0626265580458453	0.278720983667411	-0.023903043242479	0.118342996584081	0.11796254543796	0.828527984930168	-0.14224603982656
chr1	138486562	138486612	51	-	utr3	Nek7	0.184315667224113	NA	0.178820028675449	1	0.188992032885358	0.848550867972635	0.42857350287272	0.495152815747078	0.667700698977606	-0.0372572346291529	0.727402923562172	0.993759427229093	0.704957933606759
chr1	143640775	143640825	51	-	exon	Cdc73	0.691310352080316	NA	0.380768523161961	1	0.382569525835059	0.848550867972635	0.302055326411824	0.389842798880965	0.569380756193823	-0.0680790929934647	0.494149334879558	0.985229951815166	0.637459849187288
chr1	143641074	143641324	251	-	exon	Cdc73	0.374134183710494	0.718470069603338	0.937854500719101	1	0.721767805034381	0.862394262247951	0.2047191319869	0.317783086519027	-0.298645699906746	-0.0680790929934647	0.494149334879558	0.985229951815166	-0.230566606913281
chr1	146419584	146420176	593	-	exon	Gm29514	0.450630473285579	NA	0.358585846046378	1	0.361208913838281	0.848550867972635	0.222094376393654	0.329801936744955	0.165747561701693	-0.173625655252592	0.539423202962471	0.986896512206897	0.339373216954285
chr1	151749885	151750033	149	-	exon	2810414N06Rik	0.643575363430377	NA	0.421455111992053	1	0.455691433453636	0.848550867972635	0.364290566536218	0.441368940630365	0.177594685723017	0.0420213296012617	0.913842658823603	0.996694354323561	0.135573356121756
chr1	152518896	152519194	299	-	utr3	Rgl1	0.0754168979069809	0.35372046496718	0.863773785129355	1	0.691248257295389	0.853464789786244	0.1097995384909	0.278720983667411	-0.347398586908192	0.0165281562789169	0.83782823362361	0.995925438314454	-0.363926743187109
chr1	153123804	153124104	301	-	utr3	Lamc2	0.00414751274807731	NA	0.591694694780289	1	0.860472509987604	0.926284203031688	0.0469007711552587	0.278720983667411	-0.987073707851261	-0.0403390403762143	0.728080551824897	0.993759427229093	-0.946734667475047
chr1	153899683	153899733	51	-	exon	Teddm2	0.610576662758415	NA	0.302877778049675	1	0.283426188094771	0.848550867972635	0.808861297158437	0.830176133703275	-0.0933378701424678	0.0796449735345597	0.694372770652809	0.992618298554382	-0.172982843677028
chr1	153899931	153900030	100	-	utr5	Teddm2	0.00500447496106289	0.084734198359158	0.159448106600085	1	0.0799981300272354	0.848550867972635	0.0954377517723594	0.278720983667411	0.685555318045876	0.0796449735345597	0.694372770652809	0.992618298554382	0.605910344511316
chr1	154397874	154398674	801	-	utr3	Cacna1e	0.421110839171016	0.745162605644778	0.911011226688524	1	0.582531597096656	0.848550867972635	0.0804451938573796	0.278720983667411	-0.550874891327269	-0.0563063098012344	0.670932163757617	0.991750397553084	-0.494568581526035
chr1	154472131	154472431	301	-	exon	Cacna1e	0.152438947622674	0.480424711085552	0.918796231535559	1	0.743523752988766	0.871059332556268	0.0465092065574282	0.278720983667411	-0.588746502391633	-0.0563063098012344	0.670932163757617	0.991750397553084	-0.532440192590399
chr1	154725807	154725857	51	-	utr5	Cacna1e	0.507818820037878	0.79438964458206	0.928455614636804	1	0.892645790754844	0.944749027467346	0.202806138468316	0.316121488217992	-0.337201167245688	-0.0563063098012344	0.670932163757617	0.991750397553084	-0.280894857444454
chr1	155097800	155098693	894	-	utr3	Ier5	0.00637062962393174	0.0968990627378403	0.985596413842995	1	0.804680135203842	0.898552854881601	0.121206952235053	0.279182213298139	-0.182523219462077	0.276768390796204	0.00126488571635397	0.092402997522929	-0.459291610258281
chr1	155225766	155226115	350	-	exon	BC034090	0.705481944055557	NA	0.462516789808635	1	0.269887594892964	0.848550867972635	0.0393552179356258	0.278720983667411	-0.0552212135902662	0.00183133638419957	0.987841399239671	0.998465556663189	-0.0570525499744657
chr1	155241489	155241738	250	-	exon	BC034090	0.201313166556269	NA	0.250113896929068	1	0.274487577568393	0.848550867972635	0.698903837836533	0.730767771197745	1.00374440577988	0.00183133638419957	0.987841399239671	0.998465556663189	1.00191306939568
chr1	155241887	155241987	101	-	exon	BC034090	0.424878059735409	NA	0.252419065595161	1	0.12188783681158	0.848550867972635	0.0604679361496895	0.278720983667411	0.442560494150792	0.00183133638419957	0.987841399239671	0.998465556663189	0.440729157766593
chr1	155280495	155280745	251	-	utr3	Xpr1	0.914743685658828	0.983551409776604	0.608083326869761	1	0.430779354943476	0.848550867972635	0.226016947909333	0.332457942586477	-0.116478002324583	-0.00201856643092946	0.980894610925804	0.998465556663189	-0.114459435893653
chr1	155848358	155848507	150	-	utr3	Cep350	0.980525115068966	NA	0.557835921195804	1	0.372093675986167	0.848550867972635	0.0416386257102819	0.278720983667411	-0.141154876614883	-0.0756985021343302	0.393419484034915	0.974417699643692	-0.0654563744805529
chr1	155862530	155862580	51	-	exon	Cep350	0.231116915660406	NA	0.319095862001326	1	0.220314348538268	0.848550867972635	0.226956101531385	0.333188518836327	0.19079981543378	-0.0756985021343302	0.393419484034915	0.974417699643692	0.26649831756811
chr1	155953255	155953305	51	-	exon	Cep350	0.2059449498532	NA	0.947060866341106	1	0.839574618008033	0.916543941110884	0.04408485137758	0.278720983667411	-0.387451107172704	-0.0756985021343302	0.393419484034915	0.974417699643692	-0.311752605038374
chr1	156006830	156007376	547	-	utr3	Tor1aip1	0.108931159596804	0.410383014453237	0.31863487216422	1	0.281798500242584	0.848550867972635	0.0931560677581296	0.278720983667411	0.423523660378697	0.00203112634519401	0.984793774209213	0.998465556663189	0.421492534033503
chr1	156655114	156655662	549	-	utr3	Tor3a	0.0465800813358231	NA	0.183591341847911	1	0.160373445155013	0.848550867972635	0.127473214016672	0.281303011186416	0.680148784179429	-0.0512428411778842	0.719612481948029	0.993759427229093	0.731391625357313
chr1	156681272	156681521	250	-	utr3	Fam20b	0.000209536518459292	0.0136408273516999	0.70784429326575	1	0.89682284761381	0.947135489836184	0.135067247893458	0.284987754409787	-0.136302793173283	0.553128037805436	2.61196879698201e-07	0.00033099961399034	-0.689430830978719
chr1	156705785	156705935	151	-	exon	Fam20b	0.00189133604358376	0.0510819382600433	0.841353361511318	1	0.972205985870581	0.986256429824805	0.177065370991675	0.301607625090748	-0.119407933455479	0.553128037805436	2.61196879698201e-07	0.00033099961399034	-0.672535971260915
chr1	156808910	156809060	151	-	utr3	Ralgps2	0.467892389915296	NA	0.470049010454214	1	0.390165507647454	0.848550867972635	0.943883601316498	0.953699230850484	0.243937862469647	0.0399794934463598	0.67493498967783	0.991750397553084	0.203958369023287
chr1	157140678	157140778	101	-	utr3	Rasal2	0.487437960240087	NA	0.39973678096198	1	0.25839995302316	0.848550867972635	0.0318500957863528	0.278720983667411	-0.151971286254404	-0.187269064633306	0.0508764361789818	0.674528951128092	0.035297778378902
chr1	158245817	158246265	449	-	utr3	Brinp2	0.295323663497331	0.654524614936227	0.791520154058812	1	0.659895067853988	0.851951213637391	0.141550044843721	0.287336609882678	-0.165587308757794	0.00887251818844514	0.916039846070043	0.996694354323561	-0.174459826946239
chr1	158246415	158246863	449	-	utr3	Brinp2	0.447736577313952	0.763427217997335	0.758274669289024	1	0.620043297589511	0.848550867972635	0.173426297972801	0.300321967896173	-0.190457352917866	0.00887251818844514	0.916039846070043	0.996694354323561	-0.199329871106311
chr1	158355579	158355728	150	-	utr5	Brinp2	0.120339546323104	0.431869044412022	0.944730502307145	1	0.770300377694695	0.881384128839015	0.00270362412436576	0.278720983667411	-0.266071361845903	0.00887251818844514	0.916039846070043	0.996694354323561	-0.274943880034348
chr1	158936710	158936860	151	-	exon	Pappa2	0.667582666153202	NA	0.751803365476501	1	0.597552420861729	0.848550867972635	0.170433251841045	0.298675020005722	-0.21170363295957	-0.0722162703347394	0.696808009399691	0.992618298554382	-0.139487362624831
chr1	158957408	158957458	51	-	utr5	Pappa2	0.458537070065634	NA	0.254373895722626	1	0.229154870239242	0.848550867972635	0.525399375882374	0.579388425735066	0.495076064234751	-0.0722162703347394	0.696808009399691	0.992618298554382	0.567292334569491
chr1	160224070	160224220	151	-	utr3	Rabgap1l	0.0877585535593945	0.38066158027606	0.988957983901805	1	0.830241910451761	0.911883542341329	0.164983609274906	0.296561699143648	-0.425934777546364	-0.0330810689696476	0.705646517673533	0.993759427229093	-0.392853708576717
chr1	160257074	160257124	51	-	utr3	Rabgap1l	0.452956797723072	NA	0.917610000059031	1	0.810539291962102	0.90130852106443	0.319503399090143	0.403934380316312	-0.438477247350442	-0.0330810689696476	0.705646517673533	0.993759427229093	-0.405396178380794
chr1	161019639	161020088	450	-	utr3	Zbtb37	0.664306687504847	NA	0.555070598689675	1	0.373854397002973	0.848550867972635	0.0323795343000137	0.278720983667411	-0.454337610113494	-0.250167923487983	0.0964583872685589	0.804520908474396	-0.204169686625511
chr1	161031985	161032135	151	-	exon	Zbtb37	0.605727943023926	NA	0.471171712686463	1	0.285123150255871	0.848550867972635	0.0230286891475618	0.278720983667411	0.25175740502517	-0.250167923487983	0.0964583872685589	0.804520908474396	0.501925328513153
chr1	161032384	161032584	201	-	exon	Zbtb37	0.413758436249729	NA	0.366646813712802	1	0.273964866848273	0.848550867972635	0.299049819740447	0.387970448122711	0.229129578213258	-0.250167923487983	0.0964583872685589	0.804520908474396	0.479297501701241
chr1	161088925	161089025	101	-	utr3	Klhl20	0.56485233698747	NA	0.375168923307778	1	0.379496739599336	0.848550867972635	0.304351055246812	0.391720963117354	0.177109044547013	-0.088474166240381	0.403867354887148	0.974860453766111	0.265583210787394
chr1	161109358	161109508	151	-	exon	Klhl20	0.76933806078013	NA	0.511641967681332	1	0.417594538682297	0.848550867972635	0.258957133535556	0.35652025317296	-0.0172730049215296	-0.088474166240381	0.403867354887148	0.974860453766111	0.0712011613188513
chr1	161131411	161131461	51	-	utr5	Klhl20	0.952556562424834	NA	0.615869211795801	1	0.557933671465374	0.848550867972635	0.339188191214698	0.420384795710684	0.372476574696509	-0.088474166240381	0.403867354887148	0.974860453766111	0.46095074093689
chr1	161818408	161818558	151	-	exon	Suco	0.401363464762211	NA	0.416632322360145	1	0.315917591659502	0.848550867972635	0.072610607957285	0.278720983667411	0.254504454139999	0.0407574225324647	0.67673760950686	0.991856035664246	0.213747031607534
chr1	161834713	161835012	300	-	exon	Suco	0.934026496165309	0.985050110808099	0.55954343099839	1	0.4725595886717	0.848550867972635	0.129343702433598	0.281893500235718	0.149472224623989	0.0407574225324647	0.67673760950686	0.991856035664246	0.108714802091524
chr1	162477834	162477934	101	-	utr5	Dnm3	0.0649983495300641	0.325491734954398	0.240174202897935	1	0.120531791895586	0.848550867972635	0.0825915792436805	0.278720983667411	0.318874105707538	-0.0193739921114605	0.804899228850675	0.994505169109901	0.338248097818999
chr1	162534125	162534424	300	-	utr3	Mettl13	0.73211484757723	NA	0.498852839755105	1	0.462527928371801	0.848550867972635	0.137874003516534	0.286369192377107	-0.0695262961250448	-0.12884745538896	0.256993757179021	0.945741815649144	0.0593211592639147
chr1	162545904	162546004	101	-	exon	Mettl13	0.447076361822107	NA	0.94356217959313	1	0.755285773860267	0.875188899601297	0.227271902332982	0.333543756615369	-0.37655961007302	-0.12884745538896	0.256993757179021	0.945741815649144	-0.247712154684061
chr1	162548401	162548451	51	-	utr5	Mettl13	0.386210008993007	NA	0.216903511106406	1	0.251130789747936	0.848550867972635	0.555243067590454	0.603679022830868	1.51585034718528	-0.12884745538896	0.256993757179021	0.945741815649144	1.64469780257424
chr1	163386335	163386483	149	-	utr3	Gorab	0.482917393700932	NA	0.800259762137027	1	0.703733507878346	0.856828920986026	0.282150343446602	0.374785990356208	-0.0729908428307886	0.0790673239978836	0.604991928828001	0.989052909192629	-0.152058166828672
chr1	163702855	163703254	400	-	utr3	Mettl11b	0.0646920551576231	NA	0.0843923125992549	1	0.099761193750175	0.848550867972635	0.655296199179628	0.691190560167255	0.279521190865361	-0.315273107008235	0.478141214419717	NA	0.594794297873595
chr1	165592540	165592640	101	-	utr3	Mpzl1	0.0768378132031439	NA	0.16222845119185	1	0.102879794063546	0.848550867972635	0.193251590922906	0.311230315312687	0.632360358973523	0.061947434445714	0.577049484675998	0.986896512206897	0.570412924527809
chr1	165593490	165593590	101	-	utr3	Mpzl1	0.0012705290104667	NA	0.128125951562857	1	0.074133101979682	0.848550867972635	0.0690721291902494	0.278720983667411	0.934205645180544	0.061947434445714	0.577049484675998	0.986896512206897	0.87225821073483
chr1	165634438	165634488	51	-	utr5	Mpzl1	0.865275615944381	NA	0.830459465915241	1	0.754190382992424	0.875159149957563	0.882521242593989	0.897620660522207	0.329825353779938	0.061947434445714	0.577049484675998	0.986896512206897	0.267877919334224
chr1	165655452	165655802	351	-	exon	Rcsd1	0.0217134940247483	NA	0.169161293115084	1	0.155324664655688	0.848550867972635	0.0703055475204399	0.278720983667411	0.695319495332415	0.104889000895814	0.476809881845157	0.984178408608506	0.590430494436601
chr1	165875402	165875651	250	-	utr3	Pou2f1	0.301590053522593	NA	0.3358065941625	1	0.303544610380215	0.848550867972635	0.149422615138728	0.289995181781132	0.182935511914215	-0.0069331695492975	0.958614516901542	0.996813839530962	0.189868681463512
chr1	166379901	166380049	149	-	exon	Gm15853	0.684807699387334	NA	0.947370122337346	1	0.734466943328647	0.867443037673418	0.878533964447702	0.894068352601581	0.0208313805104248	0.0998825867111096	0.738103508494215	0.993759427229093	-0.0790512062006848
chr1	169952755	169952904	150	-	utr3	Hsd17b7	0.864628603479176	NA	0.552638649889759	1	0.408513592326284	0.848550867972635	0.303217551892026	0.39079643401745	-0.0580931694780585	-0.161662450783835	0.141836077293167	0.862593447604423	0.103569281305776
chr1	169977636	169977785	150	-	utr3	Ddr2	0.331335311875947	NA	0.145732451104899	1	0.0807171315186557	0.848550867972635	0.7488599924434	0.775997579325523	0.891028354622614	-0.218114413034698	0.127600911424629	0.843390308680076	1.10914276765731
chr1	170110712	170110762	51	-	utr5	Ddr2	0.954986184608341	NA	0.668873461605624	1	0.722128593624841	0.862545138399744	0.691518335533465	0.724134856864108	0.371823404616384	-0.218114413034698	0.127600911424629	0.843390308680076	0.589937817651083
chr1	170301230	170301478	249	-	exon	Gm7694	0.844598354920739	NA	0.664799428880366	1	0.552762051830384	0.848550867972635	0.869520128489687	0.88639258585659	0.415627367136837	-0.0276025196224436	0.898401663266847	0.996694354323561	0.44322988675928
chr1	170709813	170709863	51	-	utr3	Atf6	0.199911867204244	NA	0.992547291227924	1	0.678821607573593	0.853020437799733	0.0750128382766266	0.278720983667411	-0.697527896051518	-0.187406408426308	0.0234149171588684	0.485996371471474	-0.51012148762521
chr1	170960713	170960963	251	-	utr3	Fcgr2b	0.0740802881382479	NA	0.188183380949789	1	0.127449651590554	0.848550867972635	0.297958188779527	0.387221371179607	1.02315593712097	0.209961835557553	0.346119807598756	0.965954217374271	0.813194101563422
chr1	171218055	171218154	100	-	utr3	Tomm40l	0.259545748845865	NA	0.957258567308487	1	0.742738705119777	0.87047820226489	0.114481109024537	0.278720983667411	-0.113593796283383	0.20985503748016	0.104234758237843	0.813789111459653	-0.323448833763544
chr1	171340937	171341236	300	-	utr3	Nit1	0.357917153863278	0.706837889052424	0.795666758863411	1	0.685056851965324	0.853254243448111	0.172191568773865	0.299427412188713	0.216201515245134	-0.102055972544652	0.368456219155341	0.970887452554893	0.318257487789786
chr1	171342282	171342531	250	-	utr3	Nit1	0.710843450020912	0.906812979275513	0.711564399280542	1	0.576217756875609	0.848550867972635	0.137395135243722	0.286201026930903	-0.203243564955717	-0.102055972544652	0.368456219155341	0.970887452554893	-0.101187592411065
chr1	171503762	171504111	350	-	exon	B930036N10Rik	0.3320896794631	NA	0.87597654535676	1	0.698685757704185	0.855000610321643	0.0163108983312185	0.278720983667411	0.0420532042205152	0.643812883529058	0.576580769278538	NA	-0.601759679308542
chr1	172004554	172004854	301	-	utr3	Vangl2	0.861971524773346	NA	0.615606008693746	1	0.462852768132389	0.848550867972635	0.204220837121785	0.31728670636734	0.133421623199986	0.0910386117690969	0.476970724141201	0.984178408608506	0.0423830114308889
chr1	174836081	174836481	401	-	utr3	Grem2	0.891354687825246	0.9765599154733	0.708568614185846	1	0.474168397459651	0.848550867972635	0.405672619717286	0.476554575112506	-0.152460816692565	-0.0773781655641907	0.442009461362794	0.98044381556423	-0.0750826511283747
chr1	174836730	174836880	151	-	utr3	Grem2	0.166922539299089	NA	0.995642861323186	1	0.790310278397559	0.891763695754288	0.230042993963137	0.335215044904193	-0.462885862613744	-0.0773781655641907	0.442009461362794	0.98044381556423	-0.385507697049553
chr1	175662666	175662715	50	-	utr3	Opn3	0.507801745855675	NA	0.345053153450853	1	0.339472922857989	0.848550867972635	0.561088254413309	0.608058703151674	0.409963720863356	0.186672715750298	0.364198737617035	0.970887452554893	0.223291005113057
chr1	175686222	175686471	250	-	utr3	Chml	0.0478977648730031	NA	0.122918658193916	1	0.0919609365490997	0.848550867972635	0.179435983104688	0.30334584533844	0.378355892463667	-0.367093991692765	0.00745389947090539	0.274488989271912	0.745449884156432
chr1	175686571	175686770	200	-	utr3	Chml	0.401597728163208	NA	0.378489760550079	1	0.258876945308007	0.848550867972635	0.275331742334869	0.369124276518973	0.407603228688537	-0.367093991692765	0.00745389947090539	0.274488989271912	0.774697220381302
chr1	175687567	175687617	51	-	utr3	Chml	0.784451820339964	NA	0.408188306469532	1	0.398785477094058	0.848550867972635	0.237163630599228	0.340513069345715	-0.204362059455587	-0.367093991692765	0.00745389947090539	0.274488989271912	0.162731932237178
chr1	175687717	175687816	100	-	utr3	Chml	0.631472244622552	NA	0.757737195483325	1	0.638792283066588	0.851080753020761	0.157847652458279	0.293270369667141	-0.547824122594769	-0.367093991692765	0.00745389947090539	0.274488989271912	-0.180730130902004
chr1	175688215	175688314	100	-	utr3	Chml	0.343735277518982	NA	0.340766598361362	1	0.218239440988172	0.848550867972635	0.491464891101706	0.549273562893632	0.478144134097729	-0.367093991692765	0.00745389947090539	0.274488989271912	0.845238125790494
chr1	175688563	175688613	51	-	utr3	Chml	0.12351144231083	NA	0.511890330637849	1	0.716660008188066	0.860677808876576	0.0842890406586279	0.278720983667411	-1.1488053279278	-0.367093991692765	0.00745389947090539	0.274488989271912	-0.781711336235039
chr1	175963805	175964005	201	-	utr3	Pld5	0.234529659914373	NA	0.191570313872067	1	0.212245344802627	0.848550867972635	0.107904640366276	0.278720983667411	0.12996206367112	-0.0227205245891894	0.890612786503551	0.996694354323561	0.15268258826031
chr1	179752408	179752508	101	-	exon	Ahctf1	0.743874450746655	NA	0.656512931820618	1	0.363074107248667	0.848550867972635	0.0219460129350584	0.278720983667411	-0.343195476324623	0.073583608320132	0.387395605772376	0.973177706924569	-0.416779084644755
chr1	179753406	179754004	599	-	utr3	Ahctf1	0.387141960621987	0.727304850090291	0.819840391293541	1	0.676766295019134	0.852420662314188	0.211064894825922	0.322649702190329	-0.132088631793221	0.073583608320132	0.387395605772376	0.973177706924569	-0.205672240113353
chr1	180227552	180227601	50	-	utr3	Psen2	0.783011262623541	NA	0.493442970574572	1	0.361698735154731	0.848550867972635	0.159006120366051	0.293389115297608	0.388330267472631	0.158095191300462	0.150727405604461	0.874089716181689	0.230235076172169
chr1	180245732	180245888	157	-	utr5	Psen2	0.771561541575326	NA	0.506630217156243	1	0.376244876454779	0.848550867972635	0.53342740834936	0.586523492558387	0.468444706517594	0.158095191300462	0.150727405604461	0.874089716181689	0.310349515217132
chr1	180436772	180436821	50	-	utr3	Stum	0.342707985144239	NA	0.753659856745899	1	0.615773724806588	0.848550867972635	0.0605230034780792	0.278720983667411	-0.323173605812907	-0.00205067382664423	0.979219173785142	0.998461199147259	-0.321122931986263
chr1	180437070	180437519	450	-	utr3	Stum	0.232831451825079	0.583872400377991	0.832875534814143	1	0.618703269799826	0.848550867972635	0.0783647780459558	0.278720983667411	-0.250119383611061	-0.00205067382664423	0.979219173785142	0.998461199147259	-0.248068709784417
chr1	181090984	181091384	401	-	utr3	Nvl	0.331654788094574	NA	0.317797518282314	1	0.270025220338976	0.848550867972635	0.250186011788376	0.350384501320485	0.402305712520774	-0.206287254613165	0.0514411985487249	0.676275765405247	0.608592967133939
chr1	181177526	181177826	301	-	utr3	Wdr26	0.668994185220511	0.884837044556829	0.545935586978565	1	0.464798084620959	0.848550867972635	0.177510866484847	0.301825734322165	-0.0106892354217363	-0.020167994659782	0.807176081553239	0.994505169109901	0.0094787592380457
chr1	181905713	181905812	100	-	utr3	Enah	0.971337722686977	0.994559385764741	0.519876137152371	1	0.349637642631499	0.848550867972635	0.112815177324891	0.278720983667411	-0.0666004159840625	-0.119769625540262	0.349711546740018	0.966276787750898	0.0531692095561993
chr1	182316829	182317177	349	-	utr3	Fbxo28	0.830892273205379	0.951486060328605	0.589422904607054	1	0.509529696964243	0.848550867972635	0.12517398541371	0.280204480061502	0.218883906491256	0.213225880997681	0.0472456429597923	0.649876877881131	0.00565802549357575
chr1	183086316	183086763	448	-	exon	Disp1	0.714241843000425	NA	0.714857469918056	1	0.517035592590054	0.848550867972635	0.165340206833233	0.296611155377722	0.0719008707897479	-0.204153159807512	0.186287822883781	0.90598997902993	0.27605403059726
chr1	184727437	184727585	149	-	utr3	Hlx	0.396160106048421	NA	0.314312088369368	1	0.228216569161739	0.848550867972635	0.547259950429123	0.596869013837718	0.413607749023317	0.122997296383899	0.763910751401042	NA	0.290610452639418
chr1	184727734	184727883	150	-	exon	Hlx	0.702715271285466	NA	0.472646543233254	1	0.322203655838181	0.848550867972635	0.657445474478019	0.693113674878472	0.603600110965668	0.122997296383899	0.763910751401042	NA	0.480602814581769
chr1	184874015	184874264	250	-	utr3	C130074G19Rik	0.802392029984381	0.943564327167327	0.526134944935045	1	0.434939562089027	0.848550867972635	0.0267443105687654	0.278720983667411	-0.227690088975312	-0.34594918954076	0.00129891235789104	0.0935099878550207	0.118259100565448
chr1	184898620	184898769	150	-	exon	Mark1	0.731951584296483	0.915994773888909	0.551160883871183	1	0.465724927131526	0.848550867972635	0.144371680408652	0.28790904289921	-0.000489718369745464	0.0516178949363623	0.506689056081656	0.985229951815166	-0.0521076133061078
chr1	186624639	186624988	350	-	utr3	Tgfb2	0.375602701376	0.720864854350755	0.381671613608004	1	0.358688231346246	0.848550867972635	0.124389791937491	0.279727850953616	0.180465943545961	-0.0568623754644491	0.656573430056298	0.990432525679451	0.23732831901041
chr1	186625238	186625487	250	-	utr3	Tgfb2	0.860248447358811	NA	0.538304134396951	1	0.344699923186479	0.848550867972635	0.0113970492620358	0.278720983667411	0.111317265766161	-0.0568623754644491	0.656573430056298	0.990432525679451	0.16817964123061
chr1	186721327	186721377	51	-	utr3	Rrp15	0.985312299489985	NA	0.617324380207813	1	0.581129563953345	0.848550867972635	0.24628500433279	0.347235340794366	0.194579087519559	0.161985876381897	0.23302165454678	0.92900574778992	0.0325932111376622
chr1	188972441	188972641	201	-	utr3	Kctd3	0.113834701065734	0.420581103256486	0.937532708094064	1	0.780786330803508	0.886775425482718	0.185886649745077	0.307294505506132	-0.147439945632046	0.222154123346023	0.0126659492276206	0.365933121017155	-0.369594068978068
chr1	190122529	190122629	101	-	utr3	Prox1	0.756123049570684	NA	0.567136201600867	1	0.463587884216365	0.848550867972635	0.501505388004571	0.558147885947691	0.302768456603962	0.00279639941563952	0.976179623329085	0.998128522540195	0.299972057188323
chr1	190161190	190161439	250	-	exon	Prox1	0.814387096061207	NA	0.487824180241796	1	0.265153988920441	0.848550867972635	0.0342079351931637	0.278720983667411	-0.136183804278423	0.00279639941563952	0.976179623329085	0.998128522540195	-0.138980203694063
chr1	190170564	190170614	51	-	utr5	Prox1	0.0834986481483211	NA	0.0401711202928215	1	0.0394827961094412	0.848550867972635	0.141004882519186	0.287336609882678	2.20160622982392	0.00279639941563952	0.976179623329085	0.998128522540195	2.19880983040828
chr1	190773069	190773569	501	-	utr3	Rps6kc1	0.0472621739144016	0.273479640086271	0.974929273163011	1	0.755568179836147	0.875188899601297	0.0818301436444629	0.278720983667411	-0.22877834029433	0.141816280417373	0.111631503515936	0.825950210662571	-0.370594620711703
chr1	190799551	190800050	500	-	utr3	Rps6kc1	0.348620035186885	0.699932914710242	0.758364707838554	1	0.602543866965149	0.848550867972635	0.134743765783249	0.284987754409787	-0.0624258199975579	0.141816280417373	0.111631503515936	0.825950210662571	-0.204242100414931
chr1	190800150	190800350	201	-	utr3	Rps6kc1	0.1704952022822	0.510474270720896	0.876277535720551	1	0.725556306411769	0.864123779778619	0.140793209454962	0.287336609882678	-0.174363952766123	0.141816280417373	0.111631503515936	0.825950210662571	-0.316180233183496
chr1	190949827	190950174	348	-	utr3	Vash2	0.580345224214465	NA	0.423423842820183	1	0.273568978916065	0.848550867972635	0.145924179506467	0.288338265038364	0.386458499067342	0.0682880867361872	0.74823564207083	0.993759427229093	0.318170412331155
chr1	190960246	190960395	150	-	exon	Vash2	0.426749604088387	NA	0.294701140577378	1	0.193774028553389	0.848550867972635	0.251740891127648	0.351389817062845	0.700484539258749	0.0682880867361872	0.74823564207083	0.993759427229093	0.632196452522562
chr1	191025113	191025411	299	-	utr3	Flvcr1	0.370974938193495	NA	0.89949034991482	1	0.659722967621165	0.851951213637391	0.179702042787538	0.303454991333993	-0.361142539206709	-0.106825733635356	0.420691781391995	0.976014563541504	-0.254316805571353
chr1	191025760	191026158	399	-	utr5	Flvcr1	0.0163198120831889	NA	0.150649863391318	1	0.114972254659956	0.848550867972635	0.188056106879421	0.308590112023509	0.79881848077027	-0.106825733635356	0.420691781391995	0.976014563541504	0.905644214405625
chr1	191997453	191997751	299	-	exon	Traf5	0.603200632652708	NA	0.706727383928275	1	0.5382409870973	0.848550867972635	0.0951459361462134	0.278720983667411	-0.300851891854146	0.0432596239994575	0.853392636837067	0.996694354323561	-0.344111515853604
chr1	192100691	192100841	151	-	utr3	Rcor3	0.293262203100246	NA	0.321261284386746	1	0.200821750915415	0.848550867972635	0.0415483466748977	0.278720983667411	0.122366904591615	-0.172480872311243	0.111009478476722	0.824583529910834	0.294847776902858
chr1	192897074	192897573	500	-	utr3	Syt14	0.64471694948882	0.871130622908306	0.584376411566235	1	0.465022686170443	0.848550867972635	0.101552049443191	0.278720983667411	-0.0554585815579526	0.0615455034795272	0.56951366599285	0.986896512206897	-0.11700408503748
chr1	192930666	192930866	201	-	exon	Syt14	0.730631537162615	NA	0.476866448207197	1	0.404064843973337	0.848550867972635	0.15093860841279	0.290598371679858	0.115888087316577	0.0615455034795272	0.56951366599285	0.986896512206897	0.05434258383705
chr1	192984029	192984279	251	-	exon	Syt14	0.705683943923341	NA	0.731881562082815	1	0.713340686613365	0.859872084593923	0.0904784519689306	0.278720983667411	0.543829028831494	0.0615455034795272	0.56951366599285	0.986896512206897	0.482283525351967
chr1	193107386	193107635	250	-	utr3	Diexf	0.715088335821836	NA	0.793318474855606	1	0.658811786455098	0.851951213637391	0.26521930564884	0.361085075462244	-0.201687134863671	-0.0134702756728135	0.910982774939713	0.996694354323561	-0.188216859190857
chr1	195097582	195097682	101	-	utr3	Cr1l	0.79880166985554	NA	0.823947004172994	1	0.455051854802828	0.848550867972635	0.821174866631187	0.841189898523909	0.0395044955902527	-0.00220102681747427	0.984850807237395	0.998465556663189	0.041705522407727
chr1	195098332	195098732	401	-	utr3	Cr1l	0.95283197603537	0.992787478231476	0.624434197063144	1	0.516688327505643	0.848550867972635	0.110225125578213	0.278720983667411	0.3692059081783	-0.00220102681747427	0.984850807237395	0.998465556663189	0.371406934995774
chr10	4453742	4453842	101	+	utr3	Armt1	0.302723837433812	NA	0.392376305141512	1	0.27254345793714	0.848550867972635	0.0931796431748693	0.278720983667411	0.033847813157801	-0.0566514241965605	0.61198484102346	0.989793816555713	0.0904992373543615
chr10	5001725	5001875	151	+	utr3	Esr1	0.0684018001205575	NA	0.0589294386672127	1	0.122528641602848	0.848550867972635	0.642323395161254	0.679595178126013	0.91636062635791	-0.0810547718172302	0.686133972585186	0.992618298554382	0.99741539817514
chr10	5639267	5639317	51	+	utr5	Vip	0.189034566941914	NA	0.337688244614746	1	0.296067053998658	0.848550867972635	0.467626515129833	0.528514470383136	0.323101757295375	-0.00954771393806249	0.9464127135732	0.996694354323561	0.332649471233438
chr10	6788655	6788705	51	+	utr5	Oprm1	0.902787504794074	NA	0.639770158623647	1	0.792589239956748	0.892997053896406	0.57797040568026	0.622027225551075	1.04335099670436	0.34888179791477	0.0928481945667648	0.804520908474396	0.69446919878959
chr10	6830135	6830434	300	+	utr3	Oprm1	0.417226575337891	NA	0.352085960374422	1	0.351489563247929	0.848550867972635	0.439989551541122	0.504984832684565	0.798110189484248	0.34888179791477	0.0928481945667648	0.804520908474396	0.449228391569477
chr10	6849982	6850181	200	+	utr3	Oprm1	0.275162737919051	NA	0.302553672060464	1	0.264207365097402	0.848550867972635	0.180175015639002	0.303758016465847	0.788826752829213	0.34888179791477	0.0928481945667648	0.804520908474396	0.439944954914442
chr10	7705695	7705844	150	+	exon	Lats1	0.933004480993932	0.985050110808099	0.557459883283427	1	0.515879895121602	0.848550867972635	0.0893515072650777	0.278720983667411	0.130958027294828	0.0160881963535116	0.864268322133251	0.996694354323561	0.114869830941317
chr10	11151752	11152002	251	+	exon	Shprh	0.618158697004105	NA	0.512378851899448	1	0.452933545817582	0.848550867972635	0.222654742063332	0.330145758005296	0.0405471363350373	-0.0788593541154159	0.382347624998631	0.971712093779241	0.119406490450453
chr10	11164519	11164668	150	+	exon	Shprh	0.841560495936156	NA	0.61608735365036	1	0.527531251523042	0.848550867972635	0.226406364548231	0.332652142710612	-0.113602131483064	-0.0788593541154159	0.382347624998631	0.971712093779241	-0.0347427773676477
chr10	11281480	11281616	137	+	utr5	Fbxo30	0.227442877602656	NA	0.189226761974761	1	0.209028876045604	0.848550867972635	0.170694009706799	0.298675020005722	1.09362100392105	0.272146515865547	0.0642751849253987	0.720874389808928	0.821474488055506
chr10	11289562	11289712	151	+	exon	Fbxo30	0.405215509763259	NA	0.316968687433519	1	0.265416710771001	0.848550867972635	0.102396852082417	0.278720983667411	0.745277813951271	0.272146515865547	0.0642751849253987	0.720874389808928	0.473131298085724
chr10	11290111	11290311	201	+	exon	Fbxo30	0.987470232727842	NA	0.562825477632409	1	0.53671550641136	0.848550867972635	0.238678494017263	0.341195834826767	0.294950759120493	0.272146515865547	0.0642751849253987	0.720874389808928	0.0228042432549463
chr10	11290761	11291460	700	+	exon	Fbxo30	0.790887918901168	NA	0.512015732720542	1	0.393013190981711	0.848550867972635	0.127089248959911	0.281145831801791	0.23439100407792	0.272146515865547	0.0642751849253987	0.720874389808928	-0.0377555117876264
chr10	11295354	11295454	101	+	utr3	Fbxo30	0.00950492393832195	NA	0.263089766960187	1	0.346508126154593	0.848550867972635	0.0960493932885224	0.278720983667411	-0.713055739095559	0.272146515865547	0.0642751849253987	0.720874389808928	-0.985202254961106
chr10	13515309	13515409	101	+	utr3	Fuca2	0.601708590883392	0.850892031435963	0.51292757684636	1	0.372912936447615	0.848550867972635	0.0977427899777988	0.278720983667411	0.231878982112181	0.174420528768678	0.129416493720873	0.847464653116723	0.0574584533435037
chr10	14149379	14149728	350	+	exon	Hivep2	0.934640507299091	0.985050110808099	0.624693441591412	1	0.504358318408662	0.848550867972635	0.177922132172476	0.301993706722489	-0.151568633224383	-0.0783867823437476	0.328864766755476	0.963442379260463	-0.0731818508806354
chr10	17724593	17724741	149	+	exon	Cited2	0.861913515501941	0.963469727424868	0.612194028958089	1	0.517910986057062	0.848550867972635	0.140351526363965	0.287336609882678	0.13826159161484	0.102553346760241	0.305786380020334	0.958803814730605	0.0357082448545988
chr10	18524851	18524951	101	+	exon	Nhsl1	0.133425208215849	NA	0.222272305262591	1	0.24771625558463	0.848550867972635	0.617712111769474	0.657437767014013	0.419173999313571	0.0459850197975159	0.66578430695551	0.990914668566228	0.373188979516055
chr10	18525301	18525501	201	+	exon	Nhsl1	0.102450145284893	NA	0.173733284412277	1	0.0884880876717905	0.848550867972635	0.0844600501041906	0.278720983667411	0.565271900715726	0.0459850197975159	0.66578430695551	0.990914668566228	0.51928688091821
chr10	18531493	18532042	550	+	utr3	Nhsl1	0.74278037962265	0.918784174801404	0.418894781619644	1	0.322913210470571	0.848550867972635	0.005608044302997	0.278720983667411	0.194001518524715	0.0459850197975159	0.66578430695551	0.990914668566228	0.148016498727199
chr10	20325497	20325547	51	+	exon	Bclaf1	0.579445771351552	0.837892485894848	0.480510230063895	1	0.338250324477631	0.848550867972635	0.0856531468524162	0.278720983667411	-0.0665712707737217	-0.163658337433251	0.0385634706083081	0.608109690929699	0.0970870666595296
chr10	22664538	22664738	201	+	exon	Slc2a12	0.555751892709086	NA	0.433004824353959	1	0.29052152692151	0.848550867972635	0.0787307149330198	0.278720983667411	0.66583587285059	0.161492934568483	0.303674069485202	0.958157275884445	0.504342938282107
chr10	22665485	22665585	101	+	exon	Slc2a12	0.852933353171173	NA	0.487235879382572	1	0.396717825792122	0.848550867972635	0.265735074303711	0.361514504888951	0.0226753908538993	0.161492934568483	0.303674069485202	0.958157275884445	-0.138817543714583
chr10	26742613	26742811	199	+	exon	Gm48893	0.743812077649581	NA	0.70752519439674	1	0.761563737053862	0.877741062247283	0.607234814553765	0.647430535021572	-0.362185832386282	0.128948012389868	0.774919513588925	NA	-0.491133844776151
chr10	29224414	29224464	51	+	utr3	9330159F19Rik	0.655217603820765	0.876026423215389	0.532714959876623	1	0.326751942672346	0.848550867972635	0.0874045848489204	0.278720983667411	-0.063537397064329	-0.00688066408110139	0.941699965747646	0.996694354323561	-0.0566567329832276
chr10	29346823	29347022	200	+	utr3	Echdc1	0.0688744145638501	0.337122134444108	0.934238623692722	1	0.771455510339015	0.881830738952984	0.213926359025628	0.324833855002169	-0.110810400765374	-0.0266404793017381	0.880896119366799	0.996694354323561	-0.0841699214636361
chr10	29347121	29347469	349	+	utr3	Echdc1	0.818164149246036	0.948312346671959	0.658927416929628	1	0.541465681288705	0.848550867972635	0.157033656157643	0.293161799169347	0.208602302473319	-0.0266404793017381	0.880896119366799	0.996694354323561	0.235242781775057
chr10	33914521	33914621	101	+	utr3	Rsph4a	0.473131834538175	NA	0.373424749819644	1	0.274963583597584	0.848550867972635	0.534013461671939	0.587096439915761	0.661369390549215	0.151237771080802	0.477004831111972	0.984178408608506	0.510131619468413
chr10	34299083	34299232	150	+	utr3	Tspyl4	0.676466663783386	0.890015760151545	0.565353450654795	1	0.43574033975451	0.848550867972635	0.112388673530809	0.278720983667411	0.0429350350644298	0.0189513727666338	0.85604054143923	0.996694354323561	0.023983662297796
chr10	36833001	36833200	200	+	exon	Hs3st5	0.38893741260505	NA	0.374812958787105	1	0.316757217465018	0.848550867972635	0.182979217854735	0.305604880404469	0.0658894373663564	0.0817221073665903	0.617709472187126	0.989793816555713	-0.0158326700002339
chr10	37139949	37140048	100	+	exon	5930403N24Rik	0.730430628429756	NA	0.772931052268325	1	0.643890474900982	0.851951213637391	0.41805565721883	0.486359072824688	-0.587949147111487	-0.20299653918297	0.390361559830534	0.973380178982676	-0.384952607928517
chr10	37140496	37140645	150	+	exon	5930403N24Rik	0.74436951453107	NA	0.817800809675418	1	0.692818579074133	0.853520320909663	0.443278744605494	0.50780284424365	-0.516031812426564	-0.20299653918297	0.390361559830534	0.973380178982676	-0.313035273243594
chr10	38965615	38965665	51	+	utr5	Lama4	0.210940784550828	NA	0.153164865192929	1	0.149785787216107	0.848550867972635	0.216874963811621	0.325870103717742	0.670375760689883	-0.0893744802656695	0.462227434336353	0.984178408608506	0.759750240955552
chr10	41451488	41452035	548	+	exon	Zbtb24	0.655337739025952	0.876026423215389	0.740427538534215	1	0.523252163637848	0.848550867972635	0.0183838189771868	0.278720983667411	-0.0103580907308138	0.186540636002777	0.117584033307243	0.828218607455422	-0.19689872673359
chr10	41464530	41464828	299	+	exon	Zbtb24	0.17173501550713	NA	0.959430585710131	1	0.708928293031785	0.857891530177475	0.094187411197217	0.278720983667411	-0.593038685541028	0.186540636002777	0.117584033307243	0.828218607455422	-0.779579321543804
chr10	42957740	42957989	250	+	utr3	Scml4	0.601043651403497	NA	0.928853092423775	1	0.707721107914076	0.857759225852289	0.660779829645748	0.695817100650154	-0.0989879775827125	-0.179329921623405	0.334501217652264	0.965042487541324	0.0803419440406921
chr10	42958089	42958587	499	+	utr3	Scml4	0.092169525702452	NA	0.144292346402602	1	0.142426528968	0.848550867972635	0.059456278756403	0.278720983667411	0.541969320252543	-0.179329921623405	0.334501217652264	0.965042487541324	0.721299241875947
chr10	42959385	42959435	51	+	utr3	Scml4	0.67925058441261	NA	0.344582936769241	1	0.443856291152027	0.848550867972635	0.55855525595783	0.606040501060874	0.851451080877287	-0.179329921623405	0.334501217652264	0.965042487541324	1.03078100250069
chr10	43345812	43345911	100	+	exon	Pdss2	0.893424453069673	NA	0.456182892478949	1	0.39623727485686	0.848550867972635	0.914718251098171	0.927133383838819	-1.19722292465058	0.0921860506880572	0.486070534637977	0.984178408608506	-1.28940897533863
chr10	43439966	43440115	150	+	utr3	Pdss2	0.498010360771326	NA	0.900069926201412	1	0.789947270371514	0.891640515337701	0.0935534007870205	0.278720983667411	-0.102517683221677	0.0921860506880572	0.486070534637977	0.984178408608506	-0.194703733909735
chr10	43440214	43440313	100	+	utr3	Pdss2	0.602718553695439	NA	0.378681954523555	1	0.326864391378543	0.848550867972635	0.161504830829972	0.294846520303773	0.00971101488771084	0.0921860506880572	0.486070534637977	0.984178408608506	-0.0824750358003463
chr10	43511514	43511863	350	+	exon	Bend3	0.8139383124583	NA	0.619096750366902	1	0.435679620036438	0.848550867972635	0.0161670192058702	0.278720983667411	-0.0583711955801202	0.0337106027507264	0.82297360537338	0.99563449406112	-0.0920817983308466
chr10	43511962	43512211	250	+	utr3	Bend3	0.406200372185416	NA	0.281873755872624	1	0.229933820185147	0.848550867972635	0.027969659150209	0.278720983667411	0.130970353029052	0.0337106027507264	0.82297360537338	0.99563449406112	0.097259750278326
chr10	45158562	45158662	101	+	utr3	Prep	0.341508855599899	NA	0.896751702959039	1	0.782090353893307	0.887475629508969	0.414551846680718	0.483465473232701	-0.115681575593505	0.126332272950707	0.16770088975323	0.886601263657334	-0.242013848544212
chr10	45159161	45159610	450	+	utr3	Prep	0.627200603187394	NA	0.366983915342821	1	0.289751145750942	0.848550867972635	0.0514336072948094	0.278720983667411	0.383542653338698	0.126332272950707	0.16770088975323	0.886601263657334	0.257210380387991
chr10	52319633	52319682	50	+	exon	Dcbld1	0.245956655828568	NA	0.738984455749814	1	0.85410056272443	0.923274636293569	0.0916650126907583	0.278720983667411	-0.313152464154523	0.674186809694797	1.56446463444953e-05	0.00510270893628008	-0.98733927384932
chr10	52319832	52320131	300	+	utr3	Dcbld1	0.442495827948124	NA	0.852185660110928	1	0.742264277100053	0.870424080384255	0.15711241671061	0.293161799169347	0.314554299021719	0.674186809694797	1.56446463444953e-05	0.00510270893628008	-0.359632510673078
chr10	53607780	53607979	200	+	utr3	Asf1a	0.856843302713753	NA	0.632435805108273	1	0.522682550960307	0.848550867972635	0.166670128196814	0.297223461295917	-0.0900899510429289	0.0303753529073312	0.873699580027304	0.996694354323561	-0.12046530395026
chr10	56388509	56388757	249	+	utr3	Gja1	2.41673045433272e-06	0.000891770019077636	0.0885699459634399	1	0.051920326819176	0.848550867972635	0.0260791923464341	0.278720983667411	0.835192011793742	0.0400620176489219	0.653146290260255	0.990432525679451	0.79512999414482
chr10	58270746	58270846	101	+	exon	Gcc2	0.409642784656787	0.737901086916349	0.387058985527399	1	0.294538147349314	0.848550867972635	0.0272655913585667	0.278720983667411	-0.0920761534459957	-0.163133447393586	0.0602277203971877	0.705833775126649	0.07105729394759
chr10	58813509	58813709	201	+	utr5	Sh3rf3	0.0330606274358929	NA	0.831377458034421	1	0.789825844674045	0.891640515337701	0.0401745298648972	0.278720983667411	-0.770807744665981	-0.133459245648139	0.274313084125485	0.950167254116495	-0.637348499017842
chr10	59222003	59222202	200	+	utr5	Sowahc	0.0882639931466979	NA	0.19092246295838	1	0.128739498708672	0.848550867972635	0.401720240654513	0.472895270265005	0.979705533932774	0.149101111187421	0.259246278526435	0.946119959984746	0.830604422745353
chr10	59222302	59223546	1245	+	exon	Sowahc	0.50527035546669	0.793630447845329	0.360059555727277	1	0.283760650311587	0.848550867972635	0.0396081721911653	0.278720983667411	0.360194095739572	0.149101111187421	0.259246278526435	0.946119959984746	0.211092984552151
chr10	59223696	59223795	100	+	utr3	Sowahc	0.998685612936494	NA	0.64042452036313	1	0.641948685969288	0.851951213637391	0.201879620887857	0.315205889738152	-0.122307768051634	0.149101111187421	0.259246278526435	0.946119959984746	-0.271408879239056
chr10	59896457	59896556	100	+	utr3	Dnajb12	0.378127313156439	NA	0.766374109020473	1	0.621556014715084	0.848550867972635	0.072183504685982	0.278720983667411	-0.385509360353194	0.0281962951493894	0.743420919406479	0.993759427229093	-0.413705655502584
chr10	59897519	59897767	249	+	utr3	Dnajb12	0.799417404472683	0.94176751775555	0.618939490691471	1	0.46572377867289	0.848550867972635	0.0473065685464389	0.278720983667411	-0.0471800679353162	0.0281962951493894	0.743420919406479	0.993759427229093	-0.0753763630847056
chr10	61691403	61691502	100	+	utr3	Sar1a	0.346239112563248	0.697454904154956	0.819376471763512	1	0.735423443699394	0.867740416753853	0.156446335217978	0.29288554831883	-0.0417131983802916	0.138473863619377	0.201295982619264	0.917008861953764	-0.180187061999668
chr10	62578332	62578381	50	+	exon	4933428P19Rik	0.105830248547376	0.406894586355885	0.309433487490293	1	0.139267424725249	0.848550867972635	0.00698072691471807	0.278720983667411	0.403958000360232	0.0471088550245198	0.958472233276989	NA	0.356849145335712
chr10	63099848	63100095	248	+	utr5	Atoh7	0.993343666896762	NA	0.575944856746381	1	0.479291349540846	0.848550867972635	0.694848092056103	0.727116081044464	-0.19661032651932	0.393319061178578	0.26534211606112	0.946224118185823	-0.589929387697897
chr10	63245867	63246067	201	+	utr5	Herc4	0.627399815207146	0.866106151391627	0.748630660061292	1	0.657967088693065	0.851951213637391	0.105249291378207	0.278720983667411	-0.00155943491342282	-0.0610675990985034	0.546894122293164	0.986896512206897	0.0595081641850805
chr10	67219029	67219128	100	+	exon	Jmjd1c	0.866204245113421	0.964589400562499	0.508376654923012	1	0.370154622281536	0.848550867972635	0.0268188081744387	0.278720983667411	-0.0785944535159282	-0.150905079223098	0.0835800696408493	0.783231563044448	0.0723106257071703
chr10	67540340	67540589	250	+	exon	Egr2	0.0719524396189801	NA	0.44988159102708	1	0.583123397330274	0.848550867972635	0.116264218038486	0.278974704044686	-0.197420859632749	0.495272927209847	0.0195887738987761	0.451341051820829	-0.692693786842596
chr10	67541139	67541389	251	+	utr3	Egr2	0.183608011322339	NA	0.783234939123629	1	0.728729650674422	0.865307703952019	0.207867069097105	0.320035242181196	0.129213617783387	0.495272927209847	0.0195887738987761	0.451341051820829	-0.366059309426461
chr10	68041738	68041987	250	+	utr3	Rtkn2	0.575656195944001	NA	0.723111086530954	1	0.72457574542217	0.864017009746851	0.24895325590997	0.349230962749698	-0.12417951147615	-0.0997287024741042	0.630152804383799	0.990055487878912	-0.0244508090020462
chr10	69270329	69270627	299	+	utr3	Rhobtb1	0.293525763564704	NA	0.328539660555571	1	0.247380443761867	0.848550867972635	0.173423346072142	0.300321967896173	0.808032877678784	-0.0378478387076206	0.813559843915517	0.99563449406112	0.845880716386404
chr10	69289750	69289849	100	+	utr3	Rhobtb1	0.574238738931888	NA	0.846483347936686	1	0.688916024033716	0.853254243448111	0.231543366447786	0.336267142398107	-0.79978059418555	-0.0378478387076206	0.813559843915517	0.99563449406112	-0.76193275547793
chr10	69533872	69533972	101	+	utr5	Ank3	0.109092633123247	0.410516209036032	0.155541392424388	1	0.0631152942675514	0.848550867972635	0.0213777805824564	0.278720983667411	0.714369057764905	-0.0453414370555894	0.712129449509853	0.993759427229093	0.759710494820495
chr10	69988473	69988623	151	+	exon	Ank3	0.49897154975903	0.789315642602908	0.695236458310083	1	0.391871328402161	0.848550867972635	0.0567302323773341	0.278720983667411	-0.310706181797867	-0.0453414370555894	0.712129449509853	0.993759427229093	-0.265364744742277
chr10	69989973	69990273	301	+	exon	Ank3	0.19859309694901	0.541444373891048	0.329649168345897	1	0.258771104018005	0.848550867972635	0.0977117687102129	0.278720983667411	-0.0418702790943254	-0.0453414370555894	0.712129449509853	0.993759427229093	0.00347115796126402
chr10	69991222	69991372	151	+	exon	Ank3	0.940563976771604	0.985050110808099	0.48884642631281	1	0.258553200111682	0.848550867972635	0.0112307657360451	0.278720983667411	-0.193609498923384	-0.0453414370555894	0.712129449509853	0.993759427229093	-0.148268061867795
chr10	70002062	70002362	301	+	exon	Ank3	0.908522250977181	0.983150123162637	0.499725126730835	1	0.332410538807626	0.848550867972635	0.0881725494920554	0.278720983667411	-0.23080366316384	-0.0453414370555894	0.712129449509853	0.993759427229093	-0.185462226108251
chr10	70024139	70024639	501	+	utr3	Ank3	0.691466075386167	0.898850669082257	0.661126430212942	1	0.470797997367213	0.848550867972635	0.143650676585952	0.287720807466152	-0.04029725022532	-0.0453414370555894	0.712129449509853	0.993759427229093	0.0050441868302694
chr10	70284679	70284827	149	+	utr3	Slc16a9	0.119618275451773	NA	0.132975510513188	1	0.0528396386430133	0.848550867972635	0.240606299553077	0.342920902643786	0.901328151263262	-0.125299799257687	0.589037541596869	0.986896512206897	1.02662795052095
chr10	70925197	70933878	8682	+	exon	4930533K18Rik	0.0959961770309056	NA	0.149845837615941	1	0.0752553490843703	0.848550867972635	0.045141337271692	0.278720983667411	0.312281431835865	-0.534055262169194	0.660859053190988	NA	0.846336694005058
chr10	71347913	71347963	51	+	utr5	Ipmk	0.348858754059423	NA	0.257401299502291	1	0.174875308396981	0.848550867972635	0.0570930680453151	0.278720983667411	0.95800766243344	0.128104471491861	0.194997900894755	0.91361724814001	0.829903190941579
chr10	71381359	71381808	450	+	utr3	Ipmk	0.457445952853991	0.770541395654693	0.724604067094709	1	0.514342147652297	0.848550867972635	0.0203888901442576	0.278720983667411	-0.0807639187087241	0.128104471491861	0.194997900894755	0.91361724814001	-0.208868390200585
chr10	71384006	71384056	51	+	utr3	Ipmk	0.603935385236999	NA	0.837389896830969	1	0.748571157310677	0.872719716034155	0.0929147191644422	0.278720983667411	-0.0173077717642661	0.128104471491861	0.194997900894755	0.91361724814001	-0.145412243256127
chr10	72654895	72655509	615	+	utr5	Zwint	1.58511957990842e-05	0.00303503778388348	0.188963687850915	1	0.138287136981264	0.848550867972635	0.0601866847309637	0.278720983667411	0.637997006873104	-0.0232021510862476	0.822695840300185	0.99563449406112	0.661199157959352
chr10	74645642	74646041	400	+	exon	Pcdh15	0.441060594542808	NA	0.738615235713256	1	0.551980388408788	0.848550867972635	0.0307779982250856	0.278720983667411	-0.417195164918253	-0.178205227085562	0.17617779475707	0.89655711240294	-0.238989937832691
chr10	74967276	74967325	50	+	utr5	Gnaz	0.0755679890702581	0.353919143055669	0.234870745457809	1	0.0868840930002189	0.848550867972635	0.064559491736253	0.278720983667411	0.699594124128654	0.1523614458546	0.057874314302827	0.696496454207667	0.547232678274054
chr10	74990965	74991262	298	+	utr5	Gnaz	0.000101873352031904	0.00975287531952489	0.773090012619639	1	0.989847562463038	0.994202353745222	0.0812678216817677	0.278720983667411	-0.492863709915836	0.1523614458546	0.057874314302827	0.696496454207667	-0.645225155770436
chr10	74991558	74992004	447	+	exon	Gnaz	0.000337635900007816	0.0166515887049309	0.839172012018878	1	0.959223972344447	0.979854770356978	0.224331613507054	0.331285417906276	-0.534077385634397	0.1523614458546	0.057874314302827	0.696496454207667	-0.686438831488998
chr10	75015571	75015868	298	+	utr3	Gnaz	0.0059832687961237	0.0936324035162626	0.972757105004478	1	0.748452094449038	0.872719716034155	0.080467929497393	0.278720983667411	-0.272832792316505	0.1523614458546	0.057874314302827	0.696496454207667	-0.425194238171105
chr10	75182424	75182574	151	+	utr3	Bcr	0.219536532893912	0.568489589952016	0.769054918162271	1	0.494280201633537	0.848550867972635	0.0447971583770365	0.278720983667411	-0.22896015029185	0.0894078500103495	0.242734572276722	0.937504947300507	-0.3183680003022
chr10	75309851	75310150	300	+	utr3	Specc1l	0.377342957101871	0.722462757449969	0.379470799235971	1	0.306515331888642	0.848550867972635	0.0572256981651398	0.278720983667411	-0.0852701546221167	-0.0560889645731949	0.48960514449503	0.984608098825953	-0.0291811900489218
chr10	75333155	75333402	248	+	exon	Adora2a	0.878425706252164	0.969970830750007	0.653398542522033	1	0.525246093436989	0.848550867972635	0.305449829466454	0.392632519939062	0.115364051633839	0.290451989239166	0.00557479119241942	0.232860730896089	-0.175087937605327
chr10	75586101	75586151	51	+	utr3	Ggt1	0.361518733237001	NA	0.112834238870739	1	0.131271918196276	0.848550867972635	0.276052718562726	0.369542572582636	1.38063650111559	0.279773803544249	0.278288407648956	0.950765470190058	1.10086269757134
chr10	75614961	75615160	200	+	utr3	Ggt5	0.722852857769278	NA	0.331844520581494	1	0.291163425587558	0.848550867972635	0.0252123867730828	0.278720983667411	0.205354871485528	0.0514760229299312	0.823055227304603	0.99563449406112	0.153878848555597
chr10	76531695	76531745	51	+	exon	Lss	0.648106895795227	NA	0.199113503701753	1	0.746715385221263	0.872677601913889	0	0	1.42120188569728	-0.0644485091690074	0.516289801413582	0.985243177030841	1.48565039486629
chr10	76553243	76553393	151	+	utr3	Lss	0.869482679976168	NA	0.627634612992048	1	0.428019606679011	0.848550867972635	0.216333991785938	0.325870103717742	-0.141479360611893	-0.0644485091690074	0.516289801413582	0.985243177030841	-0.0770308514428854
chr10	77268927	77269226	300	+	utr3	Pofut2	0.703453540580742	0.903607448536036	0.521000717025201	1	0.439898868416926	0.848550867972635	0.0654930032164748	0.278720983667411	0.138424887936066	0.087386322298321	0.414711843578542	0.975424327632215	0.051038565637745
chr10	77606245	77606614	370	+	utr5	Gm49325	0.00652242222601664	0.0978363333902496	0.201593024963812	1	0.139673888378629	0.848550867972635	0.0540702680605268	0.278720983667411	0.599505345301059	NA	NA	NA	NA
chr10	78078332	78078978	647	+	utr3	Icosl	0.00197791133029841	NA	0.121062432526947	1	0.0923130042362302	0.848550867972635	0.0908070049155164	0.278720983667411	1.15183283874902	0.109451183434427	0.587480474094443	0.986896512206897	1.04238165531459
chr10	78766494	78766643	150	+	exon	Gm30400	0.163204966846368	NA	0.636198607147282	1	0.935892846122776	0.96747829282295	0.0827344796381282	0.278720983667411	-1.16323616799305	-0.224626060084312	0.598268906588859	NA	-0.938610107908734
chr10	79638639	79638982	344	+	exon	Gm47163	0.00224010019398402	0.05346240014102	0.845903338693804	1	0.790102435403826	0.891640515337701	0.0304399074559899	0.278720983667411	-0.512508105288001	0.0524212010713498	0.627413395140656	0.989971421135929	-0.564929306359351
chr10	79675692	79675837	146	+	exon	Tpgs1	0.000354293658832824	0.0172123262612066	0.826054517902131	1	0.992962123170181	0.995451625954205	0.152364847476337	0.291124457226235	-0.165478721421026	0.40391257850575	1.95055335619667e-05	0.00588183844127078	-0.569391299926776
chr10	79724451	79724601	151	+	exon	Hcn2	0.959301327242843	0.993284617365924	0.640470825208727	1	0.517721953900673	0.848550867972635	0.144738122278407	0.28790904289921	0.297443015822828	0.25982582948577	0.00548755248916818	0.230364680128271	0.0376171863370577
chr10	79756999	79757099	101	+	utr3	Fgf22	0.104167427619419	NA	0.773405383795195	1	0.983705015854172	0.991436581341876	0.00671675969818419	0.278720983667411	-0.918194940989735	0.151512586366741	0.445862630168887	0.98329075203352	-1.06970752735648
chr10	79917020	79917218	199	+	utr5	Kiss1r	0.50353083792834	NA	0.791420107551681	1	0.600885376461763	0.848550867972635	0.120334905283354	0.279182213298139	-0.0369707641525392	0.122933562510181	0.419017783033866	0.975730341570665	-0.15990432666272
chr10	79917614	79917712	99	+	utr5	Kiss1r	0.122794466296888	NA	0.0895631469008728	1	0.0744005184478017	0.848550867972635	0.0510678919969966	0.278720983667411	1.31619875784816	0.122933562510181	0.419017783033866	0.975730341570665	1.19326519533798
chr10	79927093	79927142	50	+	utr5	Arid3a	0.916604371426145	NA	0.461582835735278	1	0.48914136569666	0.848550867972635	0.558180344461642	0.605733387126405	-0.0744576977592409	-0.176531563189109	0.231931000832587	0.927956192247952	0.102073865429868
chr10	79930949	79931197	249	+	exon	Arid3a	0.403032413261689	NA	0.280675852226408	1	0.153712051356413	0.848550867972635	0.0128388015126769	0.278720983667411	0.0800698827205895	-0.176531563189109	0.231931000832587	0.927956192247952	0.256601445909698
chr10	79951989	79952089	101	+	utr3	Arid3a	0.709727651260072	NA	0.375801796564832	1	0.389026437254968	0.848550867972635	0.282975547039633	0.375693071268017	0.316275014735631	-0.176531563189109	0.231931000832587	0.927956192247952	0.49280657792474
chr10	79960202	79960251	50	+	exon	Wdr18	0.0369509653923525	0.242980590610318	0.196580899115172	1	0.183929212433293	0.848550867972635	0.124743461165989	0.279873470646251	0.539799137033936	0.0387549505236076	0.696785090248702	0.992618298554382	0.501044186510328
chr10	80116599	80116699	101	+	utr5	Stk11	0.45771740790723	0.770541395654693	0.710167195115771	1	0.532368437705209	0.848550867972635	0.0292249149310078	0.278720983667411	0.0677985804961035	0.210823308463352	0.00861134900895095	0.302965821723824	-0.143024727967248
chr10	80189118	80189317	200	+	utr3	Efna2	0.415909663942228	NA	0.864685696425914	1	0.617729934424487	0.848550867972635	0.11429346493539	0.278720983667411	-0.110560359156359	0.0649075775267522	0.68766358377989	0.992618298554382	-0.175467936683112
chr10	80189762	80189812	51	+	utr3	Efna2	0.487938511270816	NA	0.346692038017103	1	0.328218926064117	0.848550867972635	0.63331225699476	0.671273848000546	0.180386188936237	0.0649075775267522	0.68766358377989	0.992618298554382	0.115478611409485
chr10	80311775	80312124	350	+	exon	Apc2	0.145508261373433	0.471742421086179	0.759195930391779	1	0.574088876553401	0.848550867972635	0.105697138311326	0.278720983667411	-0.317088309211294	0.00785623903263644	0.930776182898231	0.996694354323561	-0.32494454824393
chr10	80313122	80313521	400	+	exon	Apc2	0.445224509156255	0.762129717656068	0.624666100107048	1	0.439426357072044	0.848550867972635	0.0454939184947971	0.278720983667411	-0.182655802183855	0.00785623903263644	0.930776182898231	0.996694354323561	-0.190512041216491
chr10	80315718	80315867	150	+	exon	Apc2	0.873437108186216	0.96786152727193	0.589314834554149	1	0.420377828802632	0.848550867972635	0.102534692815349	0.278720983667411	-0.14586653304281	0.00785623903263644	0.930776182898231	0.996694354323561	-0.153722772075446
chr10	80335508	80335655	148	+	utr3	Reep6	0.127975935258423	NA	0.827241413666155	1	0.973858417280364	0.98718697089358	0.306352792385498	0.393051582847002	-0.230546645400246	0.344698189533838	0.00908821066119795	0.311650096522915	-0.575244834934084
chr10	80606855	80607014	160	+	exon	Gm49322	0.987055337288664	NA	0.539603083557423	1	0.458764169412606	0.848550867972635	0.201632309388467	0.315151880779275	-0.024397040165354	-0.0947581931282422	0.756595870958863	0.993759427229093	0.0703611529628883
chr10	80615341	80615538	198	+	utr3	Gm49322	0.693278037315223	0.899768744601695	0.559470180674988	1	0.468968636111122	0.848550867972635	0.133234093209064	0.284295495298383	-0.00328309107811265	-0.0947581931282422	0.756595870958863	0.993759427229093	0.0914751020501296
chr10	80686928	80687126	199	+	exon	Gm26541	0.931671488749561	NA	0.678655902715182	1	0.486730507932438	0.848550867972635	0.0743675842003446	0.278720983667411	0.301133746254481	-0.275083055729914	0.414874862646272	0.975424327632215	0.576216801984396
chr10	81144004	81144153	150	+	exon	Zbtb7a	0.281498098003874	0.636302992362924	0.791373410026789	1	0.603299805059708	0.848550867972635	0.228767178632654	0.334442937683115	-0.0684229774833035	0.193401939541249	0.119806439670934	0.830922730575357	-0.261824917024552
chr10	81148197	81148495	299	+	utr3	Zbtb7a	0.0965432353244977	0.39240063990481	0.956123381270083	1	0.694128656074327	0.85369796193779	0.128976329652843	0.281893500235718	-0.184936057327339	0.193401939541249	0.119806439670934	0.830922730575357	-0.378337996868588
chr10	81262816	81262916	101	+	utr3	Matk	0.0885896053220579	0.38066158027606	0.905894929231779	1	0.746293667708589	0.872677601913889	0.229003710192582	0.334599427907416	-0.419123787117513	-3.68382132285186e-05	0.999675512697219	0.999862899097763	-0.419086948904284
chr10	81318777	81318977	201	+	utr3	Pip5k1c	0.119779272799212	0.431762494973903	0.804521698117703	1	0.645115803776213	0.851951213637391	0.0611187124913835	0.278720983667411	-0.299625592596847	0.00502462233071932	0.945257224184019	0.996694354323561	-0.304650214927566
chr10	81325993	81326142	150	+	utr3	Cactin	0.488081041600145	0.782876338714544	0.761790890472391	1	0.614835374645263	0.848550867972635	0.0680612928905766	0.278720983667411	0.0094671099520827	0.252220850246799	0.0188447040527877	0.445146747516701	-0.242753740294716
chr10	81334631	81334828	198	+	utr3	Tbxa2r	0.499043631225484	NA	0.370249937611857	1	0.368897877656151	0.848550867972635	0.798954148430113	0.821430681425475	0.730476664559663	0.238809999172515	0.477311988726124	0.984178408608506	0.491666665387149
chr10	81363893	81364190	298	+	utr3	Mfsd12	0.847294178991354	0.956347327359967	0.530845311777583	1	0.432913544838562	0.848550867972635	0.0733670347409584	0.278720983667411	-0.0891936418597261	0.102643668645252	0.277906722702715	0.950765470190058	-0.191837310504978
chr10	81390926	81391267	342	+	utr3	Gm48551	0.955727896658349	NA	0.686235698950282	1	0.327474871176162	0.848550867972635	0.0634396527529015	0.278720983667411	-0.445540066776876	-0.896277775116995	0.11096943699085	NA	0.450737708340119
chr10	81559538	81559637	100	+	utr5	Aes	0.0406377390253572	0.253401993347773	0.261660392383843	1	0.231362831880366	0.848550867972635	0.110511356220243	0.278720983667411	0.564708127328979	0.0771278638397172	0.420306166945037	0.975968149243189	0.487580263489262
chr10	81608334	81608580	247	+	utr5	BC025920	0.309661204598945	NA	0.222021012718475	1	0.187184805876696	0.848550867972635	0.0531173750995234	0.278720983667411	0.219273955373353	-0.20782876376912	0.556893514848368	0.986896512206897	0.427102719142473
chr10	81609369	81609764	396	+	utr3	BC025920	0.820036614604331	NA	0.586976713836759	1	0.366948473773934	0.848550867972635	0.321864582598929	0.405884346779577	-0.2976571880574	-0.20782876376912	0.556893514848368	0.986896512206897	-0.0898284242882807
chr10	82060554	82060703	150	+	utr3	Zfp873	0.954633496771693	NA	0.611044282791717	1	0.592742411765003	0.848550867972635	0.344942943670859	0.425525474389491	0.132921614064818	0.0378121613976824	0.83049497921896	0.995925438314454	0.0951094526671354
chr10	82108986	82109185	200	+	exon	BC024063	0.479553300707314	NA	0.992430737613605	1	0.971592162621529	0.985995820018883	0.440151987416897	0.505107106718196	-0.514389433927462	-0.128711591996725	0.607891916881649	0.989793816555713	-0.385677841930737
chr10	82110473	82110671	199	+	exon	BC024063	0.858749531990965	NA	0.430763990430445	1	0.448979385121724	0.848550867972635	0.406065187631374	0.476767806059914	-0.0363275048711205	-0.128711591996725	0.607891916881649	0.989793816555713	0.0923840871256048
chr10	82150929	82151128	200	+	exon	AU041133	0.291965375462099	NA	0.26458995800653	1	0.274095843808464	0.848550867972635	0.0833114352611886	0.278720983667411	0.317890798074233	0.0409613217542133	0.825159941595814	0.99563449406112	0.27692947632002
chr10	82151773	82151873	101	+	exon	AU041133	0.341425147822577	NA	0.245111987827167	1	0.150393062125572	0.848550867972635	0.174272106321358	0.300775257285047	0.983303827134319	0.0409613217542133	0.825159941595814	0.99563449406112	0.942342505380105
chr10	82431648	82431996	349	+	exon	Gm8188	0.850234206939859	NA	0.478311645666888	1	0.448462794460295	0.848550867972635	0.101995571600429	0.278720983667411	-0.0718637646229342	-0.166330833682247	0.734973484443722	NA	0.094467069059313
chr10	82859248	82860347	1100	+	utr5	Txnrd1	0.168821446971876	NA	0.225171604077609	1	0.145681764461954	0.848550867972635	0.212466131269388	0.323914959026521	0.592116877240322	0.107075132736468	0.245998200781118	0.939436856603064	0.485041744503853
chr10	83191619	83191668	50	+	exon	Chst11	0.628492978613507	0.866106962483897	0.46432510694325	1	0.383196635565094	0.848550867972635	0.113298150230383	0.278720983667411	0.368844576342182	0.118887749457896	0.172705819228393	0.892968617859013	0.249956826884286
chr10	83366027	83366127	101	+	utr3	D10Wsu102e	0.897329185727696	NA	0.586352559046787	1	0.444415706652174	0.848550867972635	0.122110981797958	0.279576166440898	-0.168205429864621	0.0045040014054767	0.986515830744189	0.998465556663189	-0.172709431270098
chr10	83594224	83594424	201	+	utr3	Washc4	0.16496859333741	0.501375136613696	0.368246014799729	1	0.283739839152035	0.848550867972635	0.0351345812036812	0.278720983667411	0.389775019694909	-0.0465564958087973	0.646453443184708	0.990056249062558	0.436331515503707
chr10	84947592	84958035	10444	+	exon	Ric8b	0.0420280338870009	0.25666275854069	0.930866061504481	1	0.750036701801355	0.872837928128909	0.190412852694719	0.309622194880238	-0.186127159210975	0.168288448418841	0.0451820426591365	0.645884978334812	-0.354415607629816
chr10	86049381	86049481	101	+	utr3	Fbxo7	0.655255394643503	NA	0.773077250574785	1	0.632439234378915	0.849897942271076	0.361148099171331	0.438829000381134	-0.584065161749735	-0.0479602109016039	0.600940242457182	0.988973010721982	-0.536104950848131
chr10	86049780	86049930	151	+	utr3	Fbxo7	0.0849241646797237	NA	0.80108973605303	1	0.984136379145743	0.991436581341876	0.172185735697857	0.299427412188713	-0.848654597825186	-0.0479602109016039	0.600940242457182	0.988973010721982	-0.800694386923582
chr10	86050976	86051175	200	+	utr3	Fbxo7	0.358835954350398	NA	0.87257807052939	1	0.586031177746672	0.848550867972635	0.133997646811723	0.284726190736943	-0.464222144465492	-0.0479602109016039	0.600940242457182	0.988973010721982	-0.416261933563888
chr10	86834370	86834916	547	+	utr3	Nt5dc3	0.021270737747749	0.185123666761827	0.921456211660518	1	0.697580777025192	0.854445936619226	0.0656613211275008	0.278720983667411	-0.12162377991612	0.228773273489176	0.00912603210941836	0.311650096522915	-0.350397053405296
chr10	88446033	88446083	51	+	utr3	Gnptab	0.473409121422693	0.776295561829152	0.774661052953269	1	0.552273610241056	0.848550867972635	0.253420462337898	0.352350147181042	-0.200021255753488	0.0733601702882899	0.383707572110247	0.971712093779241	-0.273381426041778
chr10	89804860	89805009	150	+	utr3	Uhrf1bp1l	0.298166546392353	NA	0.875721335072872	1	0.669997901105883	0.851951213637391	0.0961660418161433	0.278720983667411	-0.370276601781074	-0.131797082391297	0.0898444834589509	0.799467989101252	-0.238479519389776
chr10	89805808	89806058	251	+	utr3	Uhrf1bp1l	0.969471807959694	0.994559385764741	0.621471597174748	1	0.450552516815635	0.848550867972635	0.0955178801910035	0.278720983667411	-0.212987101687884	-0.131797082391297	0.0898444834589509	0.799467989101252	-0.0811900192965873
chr10	89819621	89819721	101	+	utr3	Uhrf1bp1l	0.497328913125641	NA	0.774518194026805	1	0.587609669713739	0.848550867972635	0.331643293441315	0.414473729104623	-0.391963151068913	-0.131797082391297	0.0898444834589509	0.799467989101252	-0.260166068677616
chr10	93239662	93239712	51	+	utr3	Cdk17	0.0705899426094906	0.340905435005774	0.93303441015446	1	0.754504292729777	0.875188899601297	0.139769182934243	0.28696758158248	-0.396786522586705	-0.0915181931449443	0.365141023071232	0.970887452554893	-0.30526832944176
chr10	94043641	94043691	51	+	exon	Fgd6	0.643128833981088	NA	0.861149413383507	1	0.540468128937312	0.848550867972635	0.518836705630898	0.573691687724033	-0.0383498105133352	-0.0864443494915889	0.483894212648761	0.984178408608506	0.0480945389782536
chr10	94044340	94044640	301	+	exon	Fgd6	0.286102281742038	NA	0.276112248174031	1	0.238976224927727	0.848550867972635	0.243157158436811	0.34495562159552	0.445464328384842	-0.0864443494915889	0.483894212648761	0.984178408608506	0.531908677876431
chr10	94045089	94045339	251	+	exon	Fgd6	0.0387663643579387	NA	0.153576079407956	1	0.12647754445499	0.848550867972635	0.0763611155478592	0.278720983667411	0.420237983588768	-0.0864443494915889	0.483894212648761	0.984178408608506	0.506682333080357
chr10	94720913	94721013	101	+	exon	Cep83	0.072587690065722	NA	0.589438802684439	1	0.775754426833371	0.884112277724999	0.355382179869805	0.433885556251886	-0.835863713062211	0.0558066260030536	0.583278549281885	0.986896512206897	-0.891670339065265
chr10	96618330	96618629	300	+	utr5	Btg1	0.131108662525455	0.451569925189951	0.367609245927792	1	0.355318113542558	0.848550867972635	0.126244163198974	0.280458005411671	0.407555239531627	0.070072921091114	0.525563297336056	0.986896512206897	0.337482318440513
chr10	99023050	99023449	400	+	utr3	Atp2b1	0.861283892425578	0.963469727424868	0.729943840811265	1	0.530092393462246	0.848550867972635	0.176348908691507	0.301212162174864	-0.161490900684093	-0.0490183266522786	0.480687353703088	0.984178408608506	-0.112472574031814
chr10	99107186	99107385	200	+	utr5	Poc1b	0.374163028922381	NA	0.33691854897266	1	0.333026655935792	0.848550867972635	0.115629703118637	0.278720983667411	0.503728118993705	-0.00785502799552164	0.962496141084814	0.996833686260311	0.511583146989227
chr10	99109007	99109256	250	+	exon	Galnt4	0.020236335760742	NA	0.0750695007419284	1	0.0881449183699083	0.848550867972635	0.0645675057252516	0.278720983667411	0.995629473130351	0.0482463564421395	0.807551706598039	0.994505169109901	0.947383116688211
chr10	99109855	99110304	450	+	utr3	Galnt4	0.785886913671221	NA	0.508570056676782	1	0.424266302958558	0.848550867972635	0.151991696426123	0.291124457226235	0.103067396728639	0.0482463564421395	0.807551706598039	0.994505169109901	0.0548210402864997
chr10	99110404	99110503	100	+	utr3	Galnt4	0.147613154094019	NA	0.0417212349296976	1	0.0524436707929032	0.848550867972635	0.518317094033167	0.573257437170588	0.895730770911271	0.0482463564421395	0.807551706598039	0.994505169109901	0.847484414469131
chr10	100096145	100096791	647	+	utr3	Kitl	0.356749098081428	0.706837889052424	0.45158400320175	1	0.345526811966	0.848550867972635	0.0826227245668032	0.278720983667411	-0.0695675142097741	-0.23438981630547	0.041010405730559	0.621848486134529	0.164822302095696
chr10	100572946	100573045	100	+	exon	Cep290	0.855327755055812	NA	0.63325817391599	1	0.48791926775083	0.848550867972635	0.233084882198472	0.338066612447094	-0.276540915761779	-0.122319200950268	0.267802136666656	0.946224118185823	-0.154221714811511
chr10	102388322	102388372	51	+	exon	Mgat4c	0.993629880603509	NA	0.624155775728663	1	0.388178279582587	0.848550867972635	0.123777650550589	0.279727850953616	-0.503646225180386	-0.069603022195886	0.658571658873781	0.990451280961409	-0.4340432029845
chr10	102388572	102389321	750	+	exon	Mgat4c	0.505984902473843	NA	0.467455094397414	1	0.41961638318314	0.848550867972635	0.416447939153875	0.4849882173211	0.215995095227873	-0.069603022195886	0.658571658873781	0.990451280961409	0.285598117423759
chr10	102545201	102546049	849	+	exon	Rassf9	0.277778725356109	NA	0.251079377551103	1	0.264219113207043	0.848550867972635	0.0888810047774691	0.278720983667411	0.65255901095277	0.06964223323046	0.789018520942452	0.994505169109901	0.58291677772231
chr10	105574740	105574790	51	+	exon	Gm15663	0.821893976217559	NA	0.549678694691793	1	0.822503714601294	0.906911966459706	0.684029025789503	0.717040171349646	0.327520621114124	-0.165310821225856	0.343507062845886	0.965954217374271	0.49283144233998
chr10	105575136	105575235	100	+	exon	Gm15663	0.826820755686356	NA	0.569614471899639	1	0.454571179076219	0.848550867972635	0.478721574557273	0.538226719882981	0.141754861733035	-0.165310821225856	0.343507062845886	0.965954217374271	0.307065682958891
chr10	105575334	105575680	347	+	exon	Gm15663	0.468323350946077	NA	0.310118440935331	1	0.222845102731128	0.848550867972635	0.306265653896512	0.393051582847002	0.0579339039185014	-0.165310821225856	0.343507062845886	0.965954217374271	0.223244725144357
chr10	105582192	105582291	100	+	exon	Gm15663	0.425572757253437	NA	0.369526139311744	1	0.345016040779627	0.848550867972635	0.912549937850454	0.925438196492153	-0.211687099161104	-0.165310821225856	0.343507062845886	0.965954217374271	-0.0463762779352477
chr10	111299279	111299528	250	+	exon	Bbs10	0.670876872766875	NA	0.862222605845842	1	0.652979389092983	0.851951213637391	0.151452110390434	0.290876738703134	-0.52177976496572	-0.0363910712362845	0.854876940565797	0.996694354323561	-0.485388693729435
chr10	111299678	111299978	301	+	exon	Bbs10	0.386342593686021	NA	0.908990679238268	1	0.924648982632024	0.962572374085596	0.333263743623474	0.415652119423592	-0.206429275169312	-0.0363910712362845	0.854876940565797	0.996694354323561	-0.170038203933027
chr10	112272189	112272339	151	+	exon	Kcnc2	0.887650178565983	0.975428617912265	0.579664869676138	1	0.411552971418566	0.848550867972635	0.0524619415178358	0.278720983667411	0.221468154405501	-0.0158447215880903	0.861753981476432	0.996694354323561	0.237312875993591
chr10	112455809	112455959	151	+	utr5	Kcnc2	0.186916306497568	0.527677864396864	0.36008877095876	1	0.311052419777795	0.848550867972635	0.099890918279238	0.278720983667411	0.247770266484695	-0.0158447215880903	0.861753981476432	0.996694354323561	0.263614988072785
chr10	112465127	112465177	51	+	utr3	Kcnc2	0.28800627427453	0.647417419035633	0.391346212875247	1	0.2681727032524	0.848550867972635	0.0991815316499034	0.278720983667411	0.0275347863306901	-0.0158447215880903	0.861753981476432	0.996694354323561	0.0433795079187804
chr10	112465327	112465427	101	+	utr3	Kcnc2	0.0202648086851827	0.181807116049115	0.241507485803279	1	0.158575310915785	0.848550867972635	0.0736533079719877	0.278720983667411	0.422511293954278	-0.0158447215880903	0.861753981476432	0.996694354323561	0.438356015542369
chr10	112928943	112928992	50	+	exon	Gm26596	0.762736664756191	NA	0.540029895485574	1	0.314290934903083	0.848550867972635	0.168683243192194	0.298215169717459	0.200531626196838	-0.437958404897364	0.878367231470559	NA	0.638490031094202
chr10	116387687	116387937	251	+	utr3	Ptprb	0.192624272631616	NA	0.294766400736309	1	0.26248250101343	0.848550867972635	0.0536349670242732	0.278720983667411	0.407291311097242	-0.0853023194707193	0.37547732437556	0.970887452554893	0.492593630567961
chr10	116474348	116474496	149	+	exon	Kcnmb4os2	0.210530257094653	NA	0.88265941987608	1	0.938379386949366	0.96882954073063	0.374730076616777	0.45067886655997	-0.281082045119827	0.234168134934742	0.301738516984811	0.957737480996515	-0.515250180054569
chr10	121750539	121750639	101	+	exon	BC048403	0.884931054294333	NA	0.614267070818737	1	0.384998279372975	0.848550867972635	0.187618663962252	0.308365111042041	-0.151376086833069	-0.0696429579756573	0.622575692049454	0.989793816555713	-0.0817331288574116
chr10	121750937	121751286	350	+	utr3	BC048403	0.527869279288654	NA	0.494204501874526	1	0.425780294514275	0.848550867972635	0.421937648200099	0.489614561337626	0.313978329193516	-0.0696429579756573	0.622575692049454	0.989793816555713	0.383621287169173
chr10	123738959	123739358	400	+	utr3	Fam19a2	0.180086646932518	0.519234978982233	0.931733196113135	1	0.674116696117916	0.852126018736864	0.157581107743599	0.293161799169347	-0.34568948180449	-0.0549791222271699	0.604559438391437	0.989051700421153	-0.29071035957732
chr10	125389329	125389477	149	+	exon	Gm47862	0.137216945978531	NA	0.183164972172635	1	0.184352670851131	0.848550867972635	0.344104973895733	0.424946363826957	0.617921898699586	-0.446569335973405	0.31311389746048	NA	1.06449123467299
chr10	126014759	126014959	201	+	utr3	Lrig3	0.219999499255927	NA	0.251097316745692	1	0.146101693803066	0.848550867972635	0.217905552820189	0.326262564255713	0.570466590896865	0.0446037036034041	0.808309907219382	0.994505169109901	0.525862887293461
chr10	126996492	126996592	101	+	utr3	Ctdsp2	0.930408396605294	0.985050110808099	0.65832973738034	1	0.534758272145072	0.848550867972635	0.119091805757541	0.279182213298139	0.0205911117722036	-0.0376873394902187	0.664528516720721	0.990891008679828	0.0582784512624224
chr10	127080296	127080446	151	+	exon	Agap2	0.0424659774857447	0.257405505989011	0.972457310925816	1	0.69422007794587	0.85369796193779	0.10009629447296	0.278720983667411	-0.527792568069006	-0.0758504137676176	0.455039097055661	0.984178408608506	-0.451942154301388
chr10	127741638	127741787	150	+	exon	Zbtb39	0.501986647423607	NA	0.395367060516443	1	0.289381586796293	0.848550867972635	0.099858606729883	0.278720983667411	0.0221036018151098	0.0644282546161144	0.551787044393041	0.986896512206897	-0.0423246528010046
chr10	127743029	127743327	299	+	exon	Zbtb39	0.786151473928891	NA	0.668499098587039	1	0.503851583374499	0.848550867972635	0.0867219296751338	0.278720983667411	0.00289059258563085	0.0644282546161144	0.551787044393041	0.986896512206897	-0.0615376620304836
chr10	127743575	127743873	299	+	utr3	Zbtb39	0.838107629137576	NA	0.547941831092048	1	0.37294543852383	0.848550867972635	0.193374314287185	0.311230315312687	0.178898473372939	0.0644282546161144	0.551787044393041	0.986896512206897	0.114470218756825
chr10	127744518	127744667	150	+	utr3	Zbtb39	0.28493728108042	NA	0.249303197444308	1	0.169331024252817	0.848550867972635	0.0615104012694389	0.278720983667411	0.326933346099414	0.0644282546161144	0.551787044393041	0.986896512206897	0.262505091483299
chr10	128291306	128291455	150	+	utr3	Stat2	0.822952062030478	NA	0.540651782593756	1	0.399489706061453	0.848550867972635	0.00911143274186754	0.278720983667411	0.145724017927524	0.0292882530438609	0.779702588637128	0.993759427229093	0.116435764883663
chr10	128438272	128438421	150	+	utr3	Rnf41	0.0605618715772867	0.311262333940302	0.994818114690774	1	0.766030393046724	0.880014936176538	0.188694526279298	0.30870994105326	-0.210978445273726	0.132201931411459	0.166532293756716	0.886601263657334	-0.343180376685185
chr10	128502495	128502945	451	+	exon	A430046D13Rik	0.383431732797634	0.726044380602849	0.777167219935081	1	0.629330329363328	0.849777788948509	0.134149950151834	0.284726190736943	-0.495663838819119	-0.24535231798744	0.0693803032882488	0.744994919887248	-0.250311520831679
chr10	128545309	128545359	51	+	exon	Gm29585	0.725816034873677	NA	0.455020661077165	1	0.314056076146474	0.848550867972635	0.0705892295896405	0.278720983667411	0.164313925414837	0.294010902856695	0.722850715851592	NA	-0.129696977441858
chr10	128765975	128766073	99	+	utr3	Pym1	0.566138659134471	0.834188434535197	0.721565403047575	1	0.591661328739427	0.848550867972635	0.0929896978836351	0.278720983667411	0.0335712942848473	0.251949116835589	0.0663524777739006	0.731341586056882	-0.218377822550742
chr10	128806285	128806384	100	+	exon	Dnajc14	0.796803007215236	NA	0.827819024419276	1	0.714225226224328	0.860351150893726	0.457391157439575	0.520134218301535	-0.0990440655198515	0.139084542068818	0.151329600125914	0.874089716181689	-0.238128607588669
chr10	128806484	128806683	200	+	exon	Dnajc14	0.40658718468515	0.735653855558734	0.836895061326644	1	0.696330855061943	0.853969273390298	0.110304357052879	0.278720983667411	-0.0477795683804522	0.139084542068818	0.151329600125914	0.874089716181689	-0.18686411044927
chr10	128806782	128807130	349	+	exon	Dnajc14	0.684199929946205	0.894804956814873	0.695175361879541	1	0.570615828440605	0.848550867972635	0.0664418916937775	0.278720983667411	0.0890174316056064	0.139084542068818	0.151329600125914	0.874089716181689	-0.0500671104632113
chr10	128807279	128807527	249	+	exon	Dnajc14	0.0722638055345161	0.344330721774139	0.971692013214726	1	0.820657083927006	0.90598135740555	0.0933072621133806	0.278720983667411	-0.217676707229919	0.139084542068818	0.151329600125914	0.874089716181689	-0.356761249298737
chr10	4368420	4368868	449	-	utr3	Zbtb2	0.114371637900205	0.421607793165536	0.988964731891036	1	0.845308316011168	0.919379627284174	0.252449219979346	0.351863512530213	0.0253220269576341	0.197937072463033	0.105422435821665	0.813789111459653	-0.172615045505399
chr10	4369466	4369566	101	-	exon	Zbtb2	0.349932330839104	NA	0.973311413711347	1	0.786408525236618	0.89005948928359	0.381301442201493	0.455926932874512	-0.584697192434201	0.197937072463033	0.105422435821665	0.813789111459653	-0.782634264897234
chr10	4427401	4427550	150	-	exon	Rmnd1	0.766769544040079	NA	0.433805496772267	1	0.381889427972518	0.848550867972635	0.0526471938321234	0.278720983667411	-0.152975281158726	-0.192363794099295	0.0879032341038033	0.793263403414447	0.0393885129405692
chr10	5021167	5021817	651	-	utr3	Syne1	0.967155658715876	0.994559385764741	0.558067240641342	1	0.351581748529031	0.848550867972635	0.0557768773536371	0.278720983667411	-0.365956137719405	-0.179218127521857	0.0748185108674814	0.765346142309601	-0.186738010197547
chr10	5227805	5227905	101	-	exon	Syne1	0.396997098251503	0.73288270770024	0.366080712162812	1	0.257131915495729	0.848550867972635	0.258838287919071	0.356518070495727	0.187827227486224	-0.179218127521857	0.0748185108674814	0.765346142309601	0.367045355008081
chr10	5228805	5229055	251	-	exon	Syne1	0.79387498440431	0.941347200742258	0.512547289564168	1	0.318350977324894	0.848550867972635	0.121552567620224	0.279335961601309	-0.161106683216157	-0.179218127521857	0.0748185108674814	0.765346142309601	0.0181114443057005
chr10	5229455	5229705	251	-	exon	Syne1	0.403535841474333	0.732930503966867	0.34405199417193	1	0.17024863088991	0.848550867972635	0.0740317509551324	0.278720983667411	-0.0441690484368315	-0.179218127521857	0.0748185108674814	0.765346142309601	0.135049079085026
chr10	5338995	5339145	151	-	utr3	Syne1	0.0444573564259084	0.264549716940278	0.99975481482595	1	0.785292694079284	0.889434041576888	0.176478860465364	0.301212162174864	-0.621750669742676	-0.179218127521857	0.0748185108674814	0.765346142309601	-0.442532542220819
chr10	5813171	5813319	149	-	utr3	Mtrf1l	0.739168230747726	NA	0.447727324009503	1	0.432843378981471	0.848550867972635	0.267800858782526	0.363241739621544	-0.160716198798333	0.0562035297034421	0.723207844611042	0.993759427229093	-0.216919728501775
chr10	7663219	7663368	150	-	utr5	Pcmt1	0.161566718300867	0.495657246581467	0.834626037570491	1	0.637081572061408	0.850258584190073	0.157911480647507	0.293270369667141	-0.294148523266435	0.00366651017811246	0.969919407487501	0.997025597774443	-0.297815033444547
chr10	7920115	7920464	350	-	exon	Tab2	0.586626919602223	0.842692928244073	0.457141168472114	1	0.399148790840575	0.848550867972635	0.181536567831621	0.304728032045569	0.112445108453899	-0.0433391648697708	0.622622040661715	0.989793816555713	0.15578427332367
chr10	8725407	8725506	100	-	utr3	Sash1	0.11547012693751	0.423903356263853	0.32076437490579	1	0.243418227843215	0.848550867972635	0.0715626946016241	0.278720983667411	0.532350911484435	0.116618917534547	0.15847343127309	0.880028623560291	0.415731993949889
chr10	8729738	8729888	151	-	exon	Sash1	0.0777503947357324	0.358101173368747	0.279886035199983	1	0.215692388312779	0.848550867972635	0.0558515322431872	0.278720983667411	0.564726282189763	0.116618917534547	0.15847343127309	0.880028623560291	0.448107364655216
chr10	8730236	8730286	51	-	exon	Sash1	0.712968637091787	NA	0.633864750674963	1	0.441629515526055	0.848550867972635	0.0126420284031266	0.278720983667411	0.262613660901732	0.116618917534547	0.15847343127309	0.880028623560291	0.145994743367185
chr10	9628811	9629011	201	-	utr3	Samd5	0.761166242797353	NA	0.534861582297364	1	0.387085483833822	0.848550867972635	0.198556122810485	0.313442902700746	0.13553307155333	-0.102226627882727	0.404645527574817	0.974860453766111	0.237759699436058
chr10	9760286	9760935	650	-	utr3	Stxbp5	0.737548832682627	0.917821838337728	0.598800402950666	1	0.4691844685229	0.848550867972635	0.123169801790761	0.279576166440898	-0.215515391303286	-0.0861115589009691	0.255192843726316	0.945741815649144	-0.129403832402317
chr10	9900979	9901079	101	-	utr5	Stxbp5	0.539010497022248	0.817540328526312	0.48561807203421	1	0.400865378395536	0.848550867972635	0.286624962498828	0.378370074673398	0.212059053426014	-0.0861115589009691	0.255192843726316	0.945741815649144	0.298170612326983
chr10	13213812	13214012	201	-	utr3	Phactr2	0.0442486456589936	0.263790002967077	0.246372390982719	1	0.217542148171053	0.848550867972635	0.0662932731318637	0.278720983667411	0.114485468088888	-0.139527683832414	0.218002262562871	0.924545585448581	0.254013151921302
chr10	14404978	14405128	151	-	utr3	Adgrg6	0.0926931116318474	NA	0.0451305121817547	1	0.0925256292774988	0.848550867972635	0.19632400401093	0.312958873248768	0.91723590383386	-0.14176795086944	0.480661734364432	0.984178408608506	1.0590038547033
chr10	14467371	14467521	151	-	exon	Adgrg6	0.0757474330721084	NA	0.0592619474862963	1	0.0433106426456832	0.848550867972635	0.121429427114757	0.279266048207926	0.742311700457785	-0.14176795086944	0.480661734364432	0.984178408608506	0.884079651327226
chr10	17915592	17915792	201	-	exon	Heca	0.764693289908616	0.928002992464503	0.659930836202089	1	0.514974183953428	0.848550867972635	0.124447317489325	0.279727850953616	0.0107343411838962	0.219467148834973	0.0286272405916111	0.540165949392123	-0.208732807651077
chr10	18540642	18540791	150	-	utr3	Hebp2	0.472479024640436	NA	0.966171310936529	1	0.840898178860869	0.917205254478858	0.61270691410456	0.652571861839793	-0.0728110878283779	0.221487169148991	0.378128320018942	0.970887452554893	-0.294298256977369
chr10	18589477	18589677	201	-	utr3	Arfgef3	0.118309940278953	0.427412714326296	0.898084604478288	1	0.742445631124235	0.870473429718254	0.180184038098378	0.303758016465847	-0.262249749317901	0.083272039238453	0.426591174816537	0.977764330666348	-0.345521788556354
chr10	18646303	18646753	451	-	exon	Arfgef3	0.131409724746012	0.451569925189951	0.815207046092374	1	0.668758036274787	0.851951213637391	0.0968733050521693	0.278720983667411	-0.171940309663284	0.083272039238453	0.426591174816537	0.977764330666348	-0.255212348901737
chr10	18646853	18646903	51	-	exon	Arfgef3	0.450072993457387	0.765406266302923	0.723093853563213	1	0.526844081990826	0.848550867972635	0.098376583582807	0.278720983667411	-0.109312018704956	0.083272039238453	0.426591174816537	0.977764330666348	-0.192584057943409
chr10	19001907	19002006	100	-	utr3	Tnfaip3	0.117099231190927	NA	0.547627074922944	1	0.818266005827131	0.904760162629309	0.170205394900527	0.298675020005722	-1.55250318561791	-0.145111207662947	0.374890182364024	0.970887452554893	-1.40739197795496
chr10	19002156	19002853	698	-	utr3	Tnfaip3	0.0971912967128153	NA	0.884067310659385	1	0.755402122138067	0.875188899601297	0.0161778705354164	0.278720983667411	-0.81932773885239	-0.145111207662947	0.374890182364024	0.970887452554893	-0.674216531189443
chr10	19004509	19004709	201	-	exon	Tnfaip3	0.775377458727059	NA	0.496301433720088	1	0.377216761102675	0.848550867972635	0.0990674731471429	0.278720983667411	0.215334106968756	-0.145111207662947	0.374890182364024	0.970887452554893	0.360445314631703
chr10	19004958	19005207	250	-	exon	Tnfaip3	0.141999722400266	NA	0.114669893861227	1	0.0821205576809891	0.848550867972635	0.0317044760511486	0.278720983667411	0.567468331581619	-0.145111207662947	0.374890182364024	0.970887452554893	0.712579539244567
chr10	19858597	19858996	400	-	utr3	Pex7	0.0315053931351319	NA	0.0590384370965999	1	0.080060157600519	0.848550867972635	0.529547980235024	0.583180444778023	0.436088643049754	-0.112978922147202	0.332041748645336	0.965042487541324	0.549067565196957
chr10	20398304	20398404	101	-	utr3	Pde7b	0.213651699469252	NA	0.916658449756415	1	0.870613993326815	0.931210705930528	0.310376959342866	0.396293090945618	-0.421499925843794	0.0432124232971465	0.635196400442828	0.990055487878912	-0.464712349140941
chr10	20399753	20400203	451	-	utr3	Pde7b	0.0858637177969935	0.377174630808656	0.999131994621145	1	0.73892491185946	0.869278154349965	0.114029988788252	0.278720983667411	-0.17440174648619	0.0432124232971465	0.635196400442828	0.990055487878912	-0.217614169783337
chr10	20547992	20548142	151	-	utr5	Pde7b	0.909254489374755	NA	0.573139130725239	1	0.452858467728339	0.848550867972635	0.12429378467166	0.279727850953616	-0.302964017232123	0.0432124232971465	0.635196400442828	0.990055487878912	-0.346176440529269
chr10	25992898	25993247	350	-	exon	Tmem200a	0.230102544814084	NA	0.903142554350445	1	0.70514983242799	0.857759225852289	0.151483559546593	0.290876738703134	-0.423189103685153	0.0243704638963633	0.854828455956623	0.996694354323561	-0.447559567581516
chr10	25993397	25993795	399	-	exon	Tmem200a	0.0892859880342234	0.381526565252617	0.911283058323206	1	0.807775039488217	0.899563132464324	0.187626314797381	0.308365111042041	-0.321783865928982	0.0243704638963633	0.854828455956623	0.996694354323561	-0.346154329825346
chr10	26275265	26275912	648	-	utr3	L3mbtl3	0.834493172421881	0.953413575371437	0.516080157474991	1	0.36179543323881	0.848550867972635	0.163425575755871	0.295863920052788	-0.0887492026853153	0.0204500563244203	0.836942394602518	0.995925438314454	-0.109199259009736
chr10	26276112	26276211	100	-	utr3	L3mbtl3	0.51991639120112	NA	0.378674192741176	1	0.424441893076841	0.848550867972635	0.621588627828682	0.660552139369631	0.638859661289372	0.0204500563244203	0.836942394602518	0.995925438314454	0.618409604964952
chr10	29144098	29144194	97	-	exon	Gm9996	0.347461853967013	NA	0.958651913426886	1	0.676776288888698	0.852420662314188	0.55421799226071	0.602782110985529	-0.561351596825226	-0.148873730906176	0.750373810769703	NA	-0.41247786591905
chr10	29313576	29313626	51	-	exon	Gm46218	0.732269643346818	NA	0.816497240822735	1	0.770323708410655	0.881384128839015	0.339201587597012	0.420384795710684	-0.391671895213422	-0.22776470835101	0.466314641034683	0.984178408608506	-0.163907186862412
chr10	29346799	29347542	744	-	utr3	Rnf146	0.440390883419846	0.757495967897089	0.741924494389689	1	0.621499600399095	0.848550867972635	0.1784786125014	0.302576499542711	0.159668849453636	0.460053918482284	0.000150406897061873	0.0205453250328449	-0.300385069028648
chr10	30833108	30833158	51	-	utr3	Hey2	0.214010176746402	NA	0.565678746610238	1	0.760360152642011	0.877128445944333	0.561266724803979	0.608179173201673	-0.448666283284783	0.0583256254534891	0.777580750107401	0.993759427229093	-0.506991908738272
chr10	30833507	30833806	300	-	utr3	Hey2	0.816273649957107	NA	0.669797415898591	1	0.659235098564287	0.851951213637391	0.52660068050047	0.580400254204241	0.159301915740094	0.0583256254534891	0.777580750107401	0.993759427229093	0.100976290286605
chr10	31502312	31502561	250	-	utr3	Rnf217	0.859459189892481	NA	0.5435175186731	1	0.572514151806432	0.848550867972635	0.579384482094321	0.623326369830252	0.296461741533695	0.0390177437049965	0.735811732075217	0.993759427229093	0.257443997828698
chr10	31608785	31609084	300	-	exon	Rnf217	0.179647210388627	NA	0.92794359519587	1	0.99288512189476	0.995451625954205	0.387028883878452	0.460520541839042	-0.451963567335656	0.0390177437049965	0.735811732075217	0.993759427229093	-0.490981311040652
chr10	31690995	31691045	51	-	utr3	Nkain2	0.358040146455931	0.706837889052424	0.875538797090483	1	0.711425622902345	0.859647222324898	0.371202297098878	0.447522876128815	-0.213698866029636	-0.14257085858119	0.144849191505736	0.867316105348176	-0.0711280074484454
chr10	33512883	33512982	100	-	utr3	Clvs2	0.908579911421056	NA	0.645607583153439	1	0.448475269879001	0.848550867972635	0.0190530463798158	0.278720983667411	-0.497535870045076	0.102970902030723	0.340554248377512	0.965954217374271	-0.600506772075798
chr10	33513081	33528356	15276	-	utr3	Clvs2	0.155292228016613	0.486034809801996	0.949374236219017	1	0.802703660979369	0.897833202141411	0.359268069412033	0.43727724612165	-0.365755168046742	0.102970902030723	0.340554248377512	0.965954217374271	-0.468726070077464
chr10	33622747	33624172	1426	-	utr5	Clvs2	0.152643205570577	0.480516087168499	0.843933181516252	1	0.675380439867658	0.852126018736864	0.146477273749593	0.288583324506151	-0.167968357125849	0.102970902030723	0.340554248377512	0.965954217374271	-0.270939259156572
chr10	33624471	33624520	50	-	utr5	Clvs2	0.418278510913636	NA	0.25810406846254	1	0.198559711351846	0.848550867972635	0.237279290246142	0.340573833698318	0.921416984855197	0.102970902030723	0.340554248377512	0.965954217374271	0.818446082824474
chr10	33949126	33949325	200	-	exon	Zup1	0.863022133921204	NA	0.512890822432299	1	0.534047169744118	0.848550867972635	0.24736088744876	0.347992056513623	0.231096847405461	-0.0575930189153977	0.675927890134483	0.991750397553084	0.288689866320859
chr10	34091496	34091695	200	-	utr3	Calhm5	0.495909035865382	NA	0.468006492565777	1	0.577988413870891	0.848550867972635	0.986968771256702	0.992018889552343	0.706002079444413	0.17331437027636	0.332452137695615	0.965042487541324	0.532687709168052
chr10	34091894	34092043	150	-	utr3	Calhm5	0.802899182449116	NA	0.720378885049858	1	0.648342601671602	0.851951213637391	0.374492263328153	0.45052750518349	-0.232890844533407	0.17331437027636	0.332452137695615	0.965042487541324	-0.406205214809767
chr10	34151642	34151841	200	-	utr3	Dse	0.169370455893522	NA	0.163124311002163	1	0.182099337542869	0.848550867972635	0.268758417020594	0.363841533955611	1.13254317133325	-0.0265901837303417	0.871186429431857	0.996694354323561	1.15913335506359
chr10	34152289	34152389	101	-	exon	Dse	0.371763590090712	NA	0.295313376162017	1	0.275539091013854	0.848550867972635	0.451208452639984	0.514333238054105	0.162124200469015	-0.0265901837303417	0.871186429431857	0.996694354323561	0.188714384199357
chr10	34152488	34152538	51	-	exon	Dse	0.651598808166425	NA	0.84570293574878	1	0.693619734210536	0.85369796193779	0.350915895389598	0.430124258103691	-0.386455195118414	-0.0265901837303417	0.871186429431857	0.996694354323561	-0.359865011388073
chr10	34152688	34152837	150	-	exon	Dse	0.400949344381334	NA	0.269026158597264	1	0.159825431481404	0.848550867972635	0.0493446373382207	0.278720983667411	0.5443430585913	-0.0265901837303417	0.871186429431857	0.996694354323561	0.570933242321642
chr10	34153136	34153285	150	-	exon	Dse	0.406487955036988	NA	0.273695659827469	1	0.28951689263597	0.848550867972635	0.520897223188707	0.575234071855769	0.138140300712517	-0.0265901837303417	0.871186429431857	0.996694354323561	0.164730484442859
chr10	34153683	34153932	250	-	exon	Dse	0.276250248414019	NA	0.43298111693201	1	0.374183445679151	0.848550867972635	0.527969818378903	0.581726043027895	0.380081844437253	-0.0265901837303417	0.871186429431857	0.996694354323561	0.406672028167595
chr10	37136073	37136173	101	-	utr3	Marcks	0.345688115249893	0.697454904154956	0.77229389549763	1	0.621683547296969	0.848550867972635	0.100041693955056	0.278720983667411	-0.0572589777927297	0.107139613048634	0.211689892148542	0.924350256178856	-0.164398590841364
chr10	39622111	39622560	450	-	exon	E130307A14Rik	0.442914076758132	0.760382552662299	0.751030406959384	1	0.573275328787444	0.848550867972635	0.0568214918078326	0.278720983667411	-0.275363670808779	-0.12051830251577	0.291174709703218	0.954891526520269	-0.154845368293009
chr10	39645803	39653941	8139	-	exon	E130307A14Rik	0.507370993712019	0.79438964458206	0.412013884715763	1	0.41610933923723	0.848550867972635	0.145599640501468	0.288267215022213	-0.0381837032828063	-0.12051830251577	0.291174709703218	0.954891526520269	0.0823345992329637
chr10	39891312	39891362	51	-	utr3	Mfsd4b4	0.793630684323798	NA	0.641261216498262	1	0.575512748606543	0.848550867972635	0.275305533523069	0.369124276518973	-0.214173829653919	-0.012228054934262	0.928099934990067	0.996694354323561	-0.201945774719657
chr10	39891611	39891959	349	-	utr3	Mfsd4b4	0.633404341393987	0.868266257096948	0.748398058232759	1	0.533028524064091	0.848550867972635	0.0700888820395311	0.278720983667411	0.000367255422486539	-0.012228054934262	0.928099934990067	0.996694354323561	0.0125953103567486
chr10	40349338	40349533	196	-	exon	Cdk19os	0.30730150205253	NA	0.31859312706588	1	0.295592452548992	0.848550867972635	0.117129056005944	0.279182213298139	0.327455690379856	1.03084438183742	0.216325085959722	NA	-0.70338869145756
chr10	41070324	41070473	150	-	utr3	Gpr6	0.578307308051663	NA	0.464904250543871	1	0.309018273318305	0.848550867972635	0.120443534579555	0.279182213298139	0.135509673703072	-0.0757728390106542	0.629983462779726	0.990055487878912	0.211282512713726
chr10	41070919	41071018	100	-	exon	Gpr6	0.0302596842163103	NA	0.171298935219186	1	0.183878795441058	0.848550867972635	0.331678170009198	0.414473729104623	0.63907291380605	-0.0757728390106542	0.629983462779726	0.990055487878912	0.714845752816704
chr10	41719435	41719832	398	-	utr3	Cep57l1	0.746648125543175	NA	0.60994746051192	1	0.493910558440875	0.848550867972635	0.149194283995907	0.289995181781132	-0.171369653568154	-0.227483947296199	0.227096766880186	0.924545585448581	0.0561142937280453
chr10	42186024	42196295	10272	-	utr3	Foxo3	0.799263055818049	0.94176751775555	0.635339751810225	1	0.527514068321876	0.848550867972635	0.267731185635066	0.363241739621544	-0.0569595816045854	0.0581965670391757	0.477545195856468	0.984178408608506	-0.115156148643761
chr10	42196494	42196793	300	-	utr3	Foxo3	0.360687502190544	0.709622627336952	0.708492309932752	1	0.597832168884093	0.848550867972635	0.118026340395036	0.279182213298139	-0.0202412659113466	0.0581965670391757	0.477545195856468	0.984178408608506	-0.0784378329505223
chr10	42563200	42563398	199	-	utr3	Nr2e1	0.0304114469990857	NA	0.20975176981835	1	0.228853746960086	0.848550867972635	0.379007733590781	0.453844935161184	0.607199599827792	0.0476704848232253	0.715124644744944	0.993759427229093	0.559529115004567
chr10	43002898	43002998	101	-	utr3	Sobp	0.193632361570302	0.534205046658991	0.869904081340146	1	0.669503950092909	0.851951213637391	0.0995041326763307	0.278720983667411	-0.166566368348968	0.207935054533727	0.0808634703218256	0.776192181791842	-0.374501422882694
chr10	43003098	43003147	50	-	utr3	Sobp	0.134993917021703	0.455659805513375	0.929887519006285	1	0.747181262232094	0.872677601913889	0.176565865923768	0.301212162174864	-0.206568593823335	0.207935054533727	0.0808634703218256	0.776192181791842	-0.414503648357062
chr10	43003496	43003546	51	-	utr3	Sobp	0.0946189553170557	0.390873230449985	0.924932327004964	1	0.744756697412001	0.871712631841301	0.27409596741659	0.368246190368704	-0.258589672181176	0.207935054533727	0.0808634703218256	0.776192181791842	-0.466524726714903
chr10	43003994	43004143	150	-	utr3	Sobp	0.228718682808401	0.578108797474813	0.865079797154724	1	0.617913519082637	0.848550867972635	0.0338689016733573	0.278720983667411	-0.248444129368033	0.207935054533727	0.0808634703218256	0.776192181791842	-0.45637918390176
chr10	43021159	43021358	200	-	exon	Sobp	0.0185254244770206	0.177442441046904	0.861495517952583	1	0.89263184675321	0.944749027467346	0.144008313286845	0.28790904289921	-0.278879752882401	0.207935054533727	0.0808634703218256	0.776192181791842	-0.486814807416127
chr10	44439518	44439617	100	-	utr3	Prdm1	0.175549145469502	NA	0.0630171234529056	1	0.114694979337744	0.848550867972635	0.227991327378047	0.333992598466558	1.20488945049626	0.031351459872524	0.929847909935616	0.996694354323561	1.17353799062374
chr10	44439767	44439966	200	-	exon	Prdm1	0.206771338300242	NA	0.0530218024892389	1	0.0960777214406383	0.848550867972635	0.171153624819678	0.298849111859055	0.821927696010132	0.031351459872524	0.929847909935616	0.996694354323561	0.790576236137608
chr10	44441898	44441948	51	-	exon	Prdm1	0.938538619988924	NA	0.410129481819369	1	0.545204668722337	0.848550867972635	0.846318412784918	0.864789458093918	0.510374828491985	0.031351459872524	0.929847909935616	0.996694354323561	0.479023368619461
chr10	49100131	49100231	101	-	utr3	Grik2	0.352409869084953	NA	0.435203958836781	1	0.372525539058824	0.848550867972635	0.442552919873346	0.507297812925266	-0.119221592083654	-0.12125366112178	0.174603468726882	0.895708120971406	0.0020320690381268
chr10	53278134	53278234	101	-	exon	Cep85l	0.522311994293522	NA	0.541216088696387	1	0.383677300377038	0.848550867972635	0.511910894347972	0.567561575623101	0.0533875595272384	-0.0124146725166449	0.904389918258732	0.996694354323561	0.0658022320438833
chr10	53348608	53349057	450	-	exon	Cep85l	0.897085090484554	0.977379921649572	0.714732191793209	1	0.53846464743134	0.848550867972635	0.213035492623426	0.324377557026644	0.0501956345145392	-0.0124146725166449	0.904389918258732	0.996694354323561	0.0626103070311841
chr10	53537361	53537809	449	-	exon	Mcm9	0.422047856652109	NA	0.396502664598962	1	0.270917265905837	0.848550867972635	0.0238084724439189	0.278720983667411	0.0241094993640033	-0.101018307543846	0.433125532817324	0.979133563745461	0.12512780690785
chr10	53538406	53538556	151	-	exon	Mcm9	0.793426946568469	NA	0.467511420920312	1	0.278800911720189	0.848550867972635	0.057145366889327	0.278720983667411	-0.145934527616984	-0.101018307543846	0.433125532817324	0.979133563745461	-0.0449162200731373
chr10	53597046	53597096	51	-	utr5	Mcm9	0.549696363992219	NA	0.400138301177034	1	0.299062949524901	0.848550867972635	0.0737397852902805	0.278720983667411	0.142259569041831	-0.101018307543846	0.433125532817324	0.979133563745461	0.243277876585677
chr10	54074610	54074660	51	-	exon	Man1a	0.31601459048082	0.67701459728556	0.950382789977166	1	0.680595251570364	0.853254243448111	0.0400696196897232	0.278720983667411	-0.385787875089796	-0.067812873032153	0.47974577147051	0.984178408608506	-0.317975002057643
chr10	60183431	60183481	51	-	utr3	Chst3	0.169653720472953	NA	0.0531161995646858	1	0.161233912270225	0.848550867972635	0.270298168731107	0.365084342698696	2.64078203218013	-0.182759053796119	0.328506748354239	0.963442379260463	2.82354108597624
chr10	60183831	60184030	200	-	utr3	Chst3	0.0889406348391429	NA	0.122352571748584	1	0.126992005019667	0.848550867972635	0.149887755311093	0.289995181781132	1.03343265147535	-0.182759053796119	0.328506748354239	0.963442379260463	1.21619170527146
chr10	60185530	60185629	100	-	utr3	Chst3	0.876898648926905	NA	0.568675339888805	1	0.819893026687123	0.905469737123545	0.987762546098625	0.992595903753022	0.810289427620998	-0.182759053796119	0.328506748354239	0.963442379260463	0.993048481417117
chr10	60185729	60186229	501	-	exon	Chst3	0.00589203156329217	NA	0.0279762773986516	1	0.0409864963165005	0.848550867972635	0.167848880545847	0.297855947488663	0.949845512591614	-0.182759053796119	0.328506748354239	0.963442379260463	1.13260456638773
chr10	61431682	61431731	50	-	utr3	Eif4ebp2	0.910813043276387	0.983382273564386	0.492497365938892	1	0.43202861484681	0.848550867972635	0.0535022212291616	0.278720983667411	-0.0161671699862693	0.0362224151292414	0.68706764246762	0.992618298554382	-0.0523895851155108
chr10	62187940	62188040	101	-	utr3	Tspan15	0.0298702347304908	NA	0.158024418313879	1	0.156544754591482	0.848550867972635	0.535494111368211	0.588294807334122	1.17570867869399	0.179366349314094	0.152946872724966	0.874089716181689	0.996342329379897
chr10	62231101	62231151	51	-	utr5	Tspan15	0.18843486508557	NA	0.270875403585956	1	0.225430805706506	0.848550867972635	0.0896600047772844	0.278720983667411	0.704660189847691	0.179366349314094	0.152946872724966	0.874089716181689	0.525293840533597
chr10	62383635	62383834	200	-	utr3	Hkdc1	0.594322161485087	NA	0.769679458835339	1	0.595420212333494	0.848550867972635	0.0933871806443456	0.278720983667411	-0.695977341345558	-0.360457075184694	0.00660922576211868	0.256380209053837	-0.335520266160863
chr10	62429506	62429605	100	-	utr3	Supv3l1	0.469259510623842	NA	0.433958699573532	1	0.284328857345929	0.848550867972635	0.0847320613223003	0.278720983667411	-0.0518553942977231	0.00498413126775201	0.962176387048281	0.996833686260311	-0.0568395255654751
chr10	62812946	62813096	151	-	exon	Tet1	0.622667292276885	NA	0.482787477659756	1	0.389724094909382	0.848550867972635	0.26986582678999	0.364773015837599	0.608475770727547	-0.0643400587015549	0.593228432229188	0.987294806535305	0.672815829429102
chr10	62813245	62813395	151	-	utr3	Tet1	0.383143936719226	NA	0.996236281851857	1	0.686774140444621	0.853254243448111	0.0970928872714917	0.278720983667411	-0.330312496963267	-0.0643400587015549	0.593228432229188	0.987294806535305	-0.265972438261712
chr10	62838220	62838370	151	-	exon	Tet1	0.919542318526611	NA	0.570485630588245	1	0.355994084464662	0.848550867972635	0.0372797736924961	0.278720983667411	-0.159771716889004	-0.0643400587015549	0.593228432229188	0.987294806535305	-0.0954316581874495
chr10	63930004	63930152	149	-	utr3	Lrrtm3	0.404280686441706	0.732930503966867	0.77003016828258	1	0.624370474771783	0.848550867972635	0.240701818246267	0.343002937970867	-0.0136647887886191	0.124938392976527	0.164489422204394	0.883975846903406	-0.138603181765146
chr10	67547807	67548206	400	-	utr3	Ado	0.824971926011102	0.950681848627254	0.581790467983615	1	0.438146447960103	0.848550867972635	0.0451205125889316	0.278720983667411	0.118332841960394	0.0273363911752474	0.772359370413874	0.993759427229093	0.0909964507851466
chr10	68092968	68093018	51	-	utr3	Arid5b	0.574221386546272	NA	0.763655783446625	1	0.563666809208312	0.848550867972635	0.0312366674644646	0.278720983667411	-0.381326335530458	-0.0263109493148567	0.79129583135897	0.994505169109901	-0.355015386215602
chr10	68096105	68096454	350	-	utr3	Arid5b	0.100601046906596	NA	0.875851039024515	1	0.965180821309997	0.98235795239436	0.270657309160232	0.365350977826689	-0.370736547438605	-0.0263109493148567	0.79129583135897	0.994505169109901	-0.344425598123748
chr10	68096902	68097301	400	-	utr3	Arid5b	0.812067464535387	0.945330015773333	0.617485033956081	1	0.449835058978732	0.848550867972635	0.151195509222789	0.290867068626169	0.0526877467789635	-0.0263109493148567	0.79129583135897	0.994505169109901	0.0789986960938202
chr10	69210257	69210455	199	-	utr3	A930033H14Rik	0.0123159149984008	NA	0.0586797048980315	1	0.0447335690973978	0.848550867972635	0.126293780922704	0.280459720918543	0.46159230652385	-0.384835949358284	0.114193955971052	0.825950210662571	0.846428255882134
chr10	70924929	70925029	101	-	utr3	Bicc1	0.227822349293097	NA	0.168449008137716	1	0.109565118698497	0.848550867972635	0.0807169462016786	0.278720983667411	0.382510787450676	0.0166080889172369	0.901211980371968	0.996694354323561	0.365902698533439
chr10	70925129	70925279	151	-	utr3	Bicc1	0.375864400036098	NA	0.263947483832782	1	0.197040162145114	0.848550867972635	0.0427782785387683	0.278720983667411	0.386424696901172	0.0166080889172369	0.901211980371968	0.996694354323561	0.369816607983935
chr10	71228256	71228555	300	-	utr3	Tfam	0.398674265196197	0.732930503966867	0.483239431122753	1	0.377989375821	0.848550867972635	0.124536197420411	0.279788433587974	0.058313719725973	-0.00505001249444452	0.965511891922081	0.997015639768605	0.0633637322204175
chr10	71255576	71255626	51	-	utr3	Ube2d1	0.937845624822455	0.985050110808099	0.636972034530608	1	0.546823232692161	0.848550867972635	0.338176298820221	0.419516891287688	-0.0272742352494687	0.0172622898028103	0.877055565738399	0.996694354323561	-0.044536525052279
chr10	75553538	75553894	357	-	utr3	Lrrc75b	0.372678585182913	0.717481399900829	0.442920429937981	1	0.351035727173711	0.848550867972635	0.198302903888452	0.313303669549894	0.507861326227566	0.116613771075201	0.291037850715822	0.954891526520269	0.391247555152366
chr10	76392581	76392880	300	-	exon	Pcnt	0.786404530694535	NA	0.617646490048188	1	0.393432091339118	0.848550867972635	0.00576262721172172	0.278720983667411	-0.140427427463954	-0.120278409047266	0.24187907214296	0.936178986904356	-0.0201490184166881
chr10	76420231	76420430	200	-	exon	Pcnt	0.702542097681198	NA	0.705317749349218	1	0.57932846616528	0.848550867972635	0.193017946056123	0.311114905558888	-0.085270375737876	-0.120278409047266	0.24187907214296	0.936178986904356	0.0350080333093902
chr10	76462343	76462739	397	-	utr3	Ybey	0.847979326741946	NA	0.674224933518422	1	0.521956504294475	0.848550867972635	0.189738464046965	0.309158462399303	-0.00964685731975538	-0.166949073569282	0.342896555812344	0.965954217374271	0.157302216249526
chr10	76462987	76463284	298	-	utr3	Ybey	0.710926003182632	NA	0.499240923904746	1	0.28345535938975	0.848550867972635	0.0719328954759826	0.278720983667411	-0.0605858958172667	-0.166949073569282	0.342896555812344	0.965954217374271	0.106363177752015
chr10	76614591	76614740	150	-	exon	Col6a2	0.0293834754270753	NA	0.0857822818122466	1	0.0607126335566543	0.848550867972635	0.0530783775913879	0.278720983667411	0.642230185417295	-0.154514588260525	0.218334272973023	0.924545585448581	0.796744773677821
chr10	77294616	77294865	250	-	utr3	Adarb1	0.612810932197087	0.856461822370768	0.659603494936439	1	0.45616064430589	0.848550867972635	0.14621995737754	0.288583324506151	-0.00312731720855219	-0.00615973929941591	0.939003833584964	0.996694354323561	0.00303242209086372
chr10	77322027	77322326	300	-	utr3	Adarb1	0.33554547970309	0.692983979271337	0.72140538414739	1	0.544539496410852	0.848550867972635	0.0945631930331893	0.278720983667411	-0.111052035944166	-0.00615973929941591	0.939003833584964	0.996694354323561	-0.10489229664475
chr10	77418120	77418170	51	-	utr5	Adarb1	0.0477275055357873	0.273479640086271	0.292933307332579	1	0.206472414227148	0.848550867972635	0.289299101953203	0.380399692265591	0.572681277727496	-0.00615973929941591	0.939003833584964	0.996694354323561	0.578841017026912
chr10	77899922	77900022	101	-	utr3	Lrrc3	0.328751324420716	NA	0.943154169395066	1	0.908087132755082	0.952927407258164	0.0421837939079867	0.278720983667411	0.0492516925179189	0.246393428303433	0.0470354795361902	0.649876877881131	-0.197141735785514
chr10	77901021	77901321	301	-	exon	Lrrc3	0.502293713652327	NA	0.760578599447483	1	0.631449224926784	0.849777788948509	0.0341281858870006	0.278720983667411	-0.122539702172276	0.246393428303433	0.0470354795361902	0.649876877881131	-0.368933130475709
chr10	77901670	77902486	817	-	utr5	Lrrc3	0.347711818376185	NA	0.92119866712751	1	0.750547886405668	0.872837928128909	0.0436473336772992	0.278720983667411	0.0603776122650966	0.246393428303433	0.0470354795361902	0.649876877881131	-0.186015816038336
chr10	78162462	78162611	150	-	utr3	D10Jhu81e	0.966344034940429	0.994559385764741	0.544688195390994	1	0.413950155434949	0.848550867972635	0.114549796982064	0.278720983667411	-0.0109373107195838	0.0410218191746907	0.703744274533443	0.993759427229093	-0.0519591298942744
chr10	78171604	78171951	348	-	utr3	Pwp2	0.0883649438200812	0.38066158027606	0.949033245015899	1	0.667002312877636	0.851951213637391	0.0880404203893123	0.278720983667411	-0.259084783847217	0.105886667857445	0.278558664183883	0.950765470190058	-0.364971451704662
chr10	78269478	78269927	450	-	utr3	Agpat3	0.429145798433737	0.747788851125168	0.473470181218003	1	0.342620816773939	0.848550867972635	0.0756470458044272	0.278720983667411	-0.137541381776719	-0.0138565599185502	0.8608574025674	0.996694354323561	-0.123684821858169
chr10	78273472	78273722	251	-	utr3	Agpat3	0.956598619862384	0.993206849800501	0.598991016272212	1	0.428160293305164	0.848550867972635	0.0364236530334388	0.278720983667411	-0.0156585455977734	-0.0138565599185502	0.8608574025674	0.996694354323561	-0.00180198567922319
chr10	79064524	79064624	101	-	utr3	2610008E11Rik	0.730297228079576	NA	0.628099936404966	1	0.470359824037452	0.848550867972635	0.0718443581246617	0.278720983667411	-0.44029734570198	-0.0740240125389929	0.497329405458546	0.985229951815166	-0.366273333162987
chr10	79065472	79065522	51	-	utr3	2610008E11Rik	0.229409428990884	NA	0.841945800540381	1	0.919812512414458	0.9593693344462	0.245144981028985	0.346438856518284	-0.336865927290052	-0.0740240125389929	0.497329405458546	0.985229951815166	-0.262841914751059
chr10	79065871	79066121	251	-	utr3	2610008E11Rik	0.282406345413299	NA	0.36232387909457	1	0.29457627587107	0.848550867972635	0.100628787487749	0.278720983667411	0.0832720345514007	-0.0740240125389929	0.497329405458546	0.985229951815166	0.157296047090394
chr10	79066620	79067119	500	-	exon	2610008E11Rik	0.97179857756764	NA	0.579333805392649	1	0.498918430736	0.848550867972635	0.432551244064112	0.499046608958545	-0.0502318101309128	-0.0740240125389929	0.497329405458546	0.985229951815166	0.0237922024080801
chr10	79067568	79067618	51	-	exon	2610008E11Rik	0.405064094785808	NA	0.224478774023615	1	0.231450417086664	0.848550867972635	0.407830953455658	0.478114809377779	-0.0500556790270949	-0.0740240125389929	0.497329405458546	0.985229951815166	0.023968333511898
chr10	79067768	79067818	51	-	exon	2610008E11Rik	0.841149605977577	NA	0.47409728284846	1	0.513419968069792	0.848550867972635	0.423215148212321	0.490592954361325	0.111442658970176	-0.0740240125389929	0.497329405458546	0.985229951815166	0.185466671509169
chr10	79526722	79527159	438	-	utr3	Plpp2	0.00292552024804767	NA	0.0745924455484424	1	0.0829343119470139	0.848550867972635	0.0429461531136973	0.278720983667411	0.950126210102348	-0.166010332034267	0.495692051579886	0.985229951815166	1.11613654213662
chr10	79853656	79853953	298	-	exon	E130317F20Rik	0.960507190103189	NA	0.538832671438652	1	0.505915186754703	0.848550867972635	0.0179576949094137	0.278720983667411	0.0510955398668952	-0.229607617766054	0.222499540453126	0.924545585448581	0.280703157632949
chr10	80080179	80080229	51	-	utr3	Sbno2	0.813250469295999	NA	0.428529551463128	1	0.470764155597742	0.848550867972635	0.210221892202489	0.321851070474702	-0.367829944927915	-0.113851019926017	0.263072433392224	0.946224118185823	-0.253978925001898
chr10	80131100	80131500	401	-	utr3	Cbarp	0.754277359593903	0.925032277298013	0.515123858737967	1	0.410107136885811	0.848550867972635	0.098355345843769	0.278720983667411	-0.094413030633481	-0.0997243557618003	0.259560955616161	0.946224118185823	0.00531132512831933
chr10	80131800	80132049	250	-	utr3	Cbarp	0.919788769863863	0.985050110808099	0.601353976156772	1	0.432336546250372	0.848550867972635	0.11124504476287	0.278720983667411	-0.0767521413956227	-0.0997243557618003	0.259560955616161	0.946224118185823	0.0229722143661776
chr10	80340891	80341191	301	-	utr3	Adamtsl5	0.251623996603923	NA	0.230331844648566	1	0.281171376366583	0.848550867972635	0.164665487994321	0.2964549484493	0.31244367641436	-0.111521596075805	0.473632969605126	0.984178408608506	0.423965272490165
chr10	80381790	80382235	446	-	exon	Mex3d	0.616209269530433	0.857896138717519	0.690894821473032	1	0.545417483412522	0.848550867972635	0.189045394860082	0.309048269045939	0.0407166227591494	0.212338667434981	0.0451662172905294	0.645884978334812	-0.171622044675832
chr10	80387065	80387115	51	-	exon	Mex3d	0.173661086100218	NA	0.950165446336291	1	0.759172117959981	0.876363543607841	0.253316360624864	0.352350147181042	-0.151655149769035	0.212338667434981	0.0451662172905294	0.645884978334812	-0.363993817204016
chr10	80549623	80549723	101	-	exon	Rexo1	0.551268277275652	0.823487031910164	0.762372263340903	1	0.582960189140053	0.848550867972635	0.106249398854652	0.278720983667411	-0.0860243877599393	0.0590861945429602	0.470669026540634	0.984178408608506	-0.145110582302899
chr10	80691360	80691508	149	-	utr5	Mob3a	0.813868689478999	NA	0.548805963423855	1	0.422151168373791	0.848550867972635	0.142298517734564	0.287441147819323	0.391608390770672	0.316540880501814	0.115865515055743	0.826125940912424	0.0750675102688574
chr10	80808545	80808792	248	-	utr3	Jsrp1	0.121010452702244	NA	0.770929956480047	1	0.955196481590992	0.978066636686511	0.243038394230585	0.344928589631194	-0.657068182138996	-0.0734200013731948	0.694631963601582	0.992618298554382	-0.583648180765801
chr10	81020783	81021131	349	-	utr3	Diras1	0.540558889161183	0.817540328526312	0.64620975814456	1	0.528222691005203	0.848550867972635	0.127618273030098	0.281347043377209	0.104903973707898	0.168780364184012	0.031819072679929	0.567557196691761	-0.0638763904761142
chr10	81183053	81183152	100	-	exon	4930442H23Rik	0.10820628211805	NA	0.258024652546094	1	0.145174627940322	0.848550867972635	0.00970897066874976	0.278720983667411	0.64872984143828	0.15619013847222	0.849664185634394	NA	0.49253970296606
chr10	81363893	81364234	342	-	utr3	4930404N11Rik	0.862219942870241	0.963469727424868	0.531881428111854	1	0.430512036305776	0.848550867972635	0.0667387410697625	0.278720983667411	-0.0985441885290241	-0.0462912800123826	0.902596970613056	0.996694354323561	-0.0522529085166414
chr10	81367219	81367319	101	-	utr3	Fzr1	0.134690140616788	0.455659805513375	0.897306850433109	1	0.719534313541048	0.861974387621796	0.116278879146966	0.278974704044686	-0.211910986269429	0.134950734620326	0.116388005607668	0.826279515416915	-0.346861720889755
chr10	81400472	81400971	500	-	utr3	Nfic	0.342290009979649	0.696933229195358	0.69300679820457	1	0.525465839219732	0.848550867972635	0.0906964780105481	0.278720983667411	-0.0849006330407736	0.0557049084320619	0.58745065109306	0.986896512206897	-0.140605541472835
chr10	81498343	81498592	250	-	utr3	S1pr4	0.279563410582258	NA	0.148778454459892	1	0.112728804534575	0.848550867972635	0.0991290330168937	0.278720983667411	0.743758185724562	0.0444530719696054	0.911667566970613	NA	0.699305113754957
chr10	81502405	81503050	646	-	utr3	Gna15	0.0104005195936616	NA	0.0627237742647553	1	0.0857016433258263	0.848550867972635	0.135263384834493	0.284987754409787	0.927693505653668	-0.023939997767256	0.923238353046809	0.996694354323561	0.951633503420924
chr10	81608355	81608553	199	-	exon	Gm26896	0.415673110974375	NA	0.272771855762255	1	0.220145286189378	0.848550867972635	0.0749385398684758	0.278720983667411	0.177604494982137	-0.347265233804462	0.424352467616821	NA	0.524869728786599
chr10	81609345	81609791	447	-	exon	Gm26896	0.647053052071118	NA	0.496831197706868	1	0.319929796417009	0.848550867972635	0.444506346581958	0.50895569050607	-0.2976571880574	-0.347265233804462	0.424352467616821	NA	0.0496080457470613
chr10	81745019	81745169	151	-	utr3	Gm3055	0.475629810596539	NA	0.907180987088361	1	0.621638879546394	0.848550867972635	0.0422279947225973	0.278720983667411	-1.21546739752304	-0.0649381770561791	0.83271944082355	0.995925438314454	-1.15052922046686
chr10	82651428	82651478	51	-	exon	Glt8d2	0.25366856417846	NA	0.7349104727305	1	0.562943220063241	0.848550867972635	0.0310447065140252	0.278720983667411	-0.515867332786853	0.000378735364104928	0.997700065147001	0.999530857428811	-0.516246068150958
chr10	84374090	84374140	51	-	utr3	Nuak1	0.708872925972524	0.905959357364007	0.521888545159606	1	0.450290946759735	0.848550867972635	0.0302370642225103	0.278720983667411	0.45793175090335	0.335352605106152	8.13340289440142e-05	0.0136829521114025	0.122579145797198
chr10	84374289	84374389	101	-	exon	Nuak1	0.511757502894223	0.797604601380632	0.514076415099817	1	0.417281062461262	0.848550867972635	0.209572837646606	0.321333694420625	0.215061498069804	0.335352605106152	8.13340289440142e-05	0.0136829521114025	-0.120291107036347
chr10	84374688	84374787	100	-	exon	Nuak1	0.00882656171438966	0.115383366989311	0.931035140242442	1	0.852408540922819	0.92243875159025	0.0942648925985456	0.278720983667411	-0.212120015199739	0.335352605106152	8.13340289440142e-05	0.0136829521114025	-0.54747262030589
chr10	85098113	85098162	50	-	exon	Fhl4	0.360832790919584	NA	0.610646341936403	1	0.890742394501068	0.943913249291855	0.233870687043948	0.338391597778881	-1.51627009144747	0.0417540892489296	0.91628960016771	0.996694354323561	-1.5580241806964
chr10	85098261	85098360	100	-	exon	Fhl4	0.708048741768213	NA	0.364235952041104	1	0.248662863227882	0.848550867972635	0.327351371418927	0.41076891989188	-0.696495338684732	0.0417540892489296	0.91628960016771	0.996694354323561	-0.738249427933661
chr10	85098458	85098606	149	-	exon	Fhl4	0.443997023847975	NA	0.98343946693421	1	0.908329624829518	0.952939334721877	0.363608672697439	0.440720049160839	-0.226226116103159	0.0417540892489296	0.91628960016771	0.996694354323561	-0.267980205352088
chr10	85119628	85119676	49	-	exon	Mterf2	0.377358442393472	NA	0.929656153999497	1	0.981482133728969	0.990470466872343	0.619093754004708	0.658597970471691	-0.0191358622267513	0.102972023220095	0.494902627023255	0.985229951815166	-0.122107885446846
chr10	85230711	85230859	149	-	exon	Gm38575	0.406472939103121	NA	0.154854172119716	1	0.41091210360467	0.848550867972635	0.900727144198993	0.914491064604731	0.789135223379549	-0.686075849300967	0.168185543443465	NA	1.47521107268052
chr10	85231502	85231848	347	-	exon	Gm38575	0.528814966092834	NA	0.93790441014927	1	0.697934313560824	0.854599781344017	0.254456311604467	0.35340719822594	-0.69083624659573	-0.686075849300967	0.168185543443465	NA	-0.00476039729476263
chr10	85892909	85893256	348	-	utr3	Prdm4	0.332633095301509	0.691569650218901	0.872399501318952	1	0.644598437064273	0.851951213637391	0.0683040121301852	0.278720983667411	-0.132431738965247	0.00124536005403376	0.99060314111918	0.998600946219675	-0.133677099019281
chr10	85907457	85907953	497	-	utr3	Prdm4	0.859538280007419	0.963097108923975	0.62415390361617	1	0.488489088399362	0.848550867972635	0.0291331357992815	0.278720983667411	0.106454826061928	0.00124536005403376	0.99060314111918	0.998600946219675	0.105209466007894
chr10	86055175	86055275	101	-	utr3	Syn3	0.246876422829413	NA	0.93591527332349	1	0.710495453343627	0.858982728982206	0.106474090681789	0.278720983667411	-0.33970493284363	-0.121436819039503	0.313802796063258	0.958803814730605	-0.218268113804127
chr10	86055375	86055425	51	-	utr3	Syn3	0.103270019043172	NA	0.742262428741706	1	0.958137242529304	0.979270232269516	0.0443057088993584	0.278720983667411	-1.17869884507706	-0.121436819039503	0.313802796063258	0.958803814730605	-1.05726202603755
chr10	89413261	89413510	250	-	exon	Gas2l3	0.272514969574605	NA	0.140822501273971	1	0.16100744694003	0.848550867972635	0.354087219967804	0.432837137395708	0.0381509306644263	-0.362164362788109	0.13493741865473	0.854425445697263	0.400315293452536
chr10	89576454	89576553	100	-	exon	Slc17a8	0.716780305906921	NA	0.361477456258847	1	0.228110140368268	0.848550867972635	0.0938501346100079	0.278720983667411	0.11365364516085	-0.108823781285678	0.589048439027341	0.986896512206897	0.222477426446529
chr10	89640271	89640421	151	-	utr3	Scyl2	0.382852994698119	NA	0.99584602633063	1	0.839011546243149	0.916212549541389	0.103208078197982	0.278720983667411	-0.20711318709568	0.0411598104603671	0.667486677211288	0.990914668566228	-0.248272997556047
chr10	91149271	91149470	200	-	utr3	Tmpo	0.314269292956423	NA	0.894205729507588	1	0.826021683901285	0.909348432715888	0.290051207952471	0.381000540057934	-0.469991097101088	0.0497463239877847	0.623005618594506	0.989793816555713	-0.519737421088873
chr10	93969878	93970227	350	-	utr3	Vezt	0.131705947650062	0.451569925189951	0.898164224234719	1	0.682154248744471	0.853254243448111	0.120763342759857	0.279182213298139	-0.356194320444307	0.0374112230288211	0.679775102730745	0.991899252965867	-0.393605543473128
chr10	93970377	93970627	251	-	exon	Vezt	0.933404069971107	0.985050110808099	0.659721076304472	1	0.491085126816141	0.848550867972635	0.180747525487843	0.304321057004127	-0.0892789762630911	0.0374112230288211	0.679775102730745	0.991899252965867	-0.126690199291912
chr10	94672915	94673561	647	-	exon	Cep83os	0.990077262291169	NA	0.549607938611549	1	0.342044477325117	0.848550867972635	0.217645477786096	0.326262564255713	-0.672372586218325	-0.460484919745988	5.60909210145023e-05	0.0108005433693226	-0.211887666472336
chr10	95175341	95175589	249	-	utr3	Cradd	0.63843176923023	NA	0.83258884228575	1	0.622327715400602	0.848550867972635	0.15695365242072	0.293161799169347	0.482287285139161	0.225730379710371	0.2665679407541	0.946224118185823	0.25655690542879
chr10	95387711	95388061	351	-	utr3	Socs2	0.391587163995855	NA	0.329354381828182	1	0.262327645051746	0.848550867972635	0.411655586500096	0.481018993872348	1.03080128835905	0.0735533416143592	0.517340720808324	0.985243177030841	0.95724794674469
chr10	95388261	95388905	645	-	utr3	Socs2	0.857054489499616	NA	0.772166227975009	1	0.739564502619028	0.869584950588006	0.789258201628909	0.81263091154365	0.0774920159368711	0.0735533416143592	0.517340720808324	0.985243177030841	0.00393867432251195
chr10	95412585	95413082	498	-	utr3	Socs2	0.409553363598334	NA	0.91119660633956	1	0.741892425285968	0.870389503360686	0.301593733332049	0.389492411759907	-0.444058658336509	0.0735533416143592	0.517340720808324	0.985243177030841	-0.517611999950869
chr10	99107184	99107334	151	-	exon	Gm48768	0.420910544764926	NA	0.358386986547608	1	0.318022041217489	0.848550867972635	0.101603569542407	0.278720983667411	0.488898374071355	0.333244291979225	0.388867612807429	0.973380178982676	0.15565408209213
chr10	100446898	100447597	700	-	utr3	Tmtc3	0.205126523860914	NA	0.350658636220707	1	0.271348311231256	0.848550867972635	0.201620302528617	0.315151880779275	-0.00741287189119927	-0.108755224300581	0.38061233033958	0.971613848723656	0.101342352409382
chr10	100572962	100573062	101	-	utr3	4930430F08Rik	0.962331822484185	NA	0.719772332669798	1	0.586866040135375	0.848550867972635	0.300616792614517	0.388820872401208	-0.279238425903732	-0.104590377939896	0.501194911212773	0.985229951815166	-0.174648047963835
chr10	105189757	105190106	350	-	utr3	Tmtc2	0.188339028004299	NA	0.228697346222754	1	0.167597577295286	0.848550867972635	0.137086711946517	0.286065420950166	0.663593994606165	0.159683169121206	0.275723178875189	0.950540392456281	0.503910825484958
chr10	105370219	105370369	151	-	exon	Tmtc2	0.630038252365441	NA	0.853614381427417	1	0.71852238355033	0.861293899079145	0.117894744125761	0.279182213298139	0.269379887811179	0.159683169121206	0.275723178875189	0.950540392456281	0.109696718689972
chr10	105370518	105370568	51	-	exon	Tmtc2	0.885032834638422	NA	0.716165810543694	1	0.49312499138936	0.848550867972635	0.080015053714519	0.278720983667411	-0.254566367252027	0.159683169121206	0.275723178875189	0.950540392456281	-0.414249536373234
chr10	105413256	105413455	200	-	exon	Tmtc2	0.540455649004373	NA	0.40409954966786	1	0.320379763876805	0.848550867972635	0.524374163338277	0.578610934170798	0.452617090957236	0.159683169121206	0.275723178875189	0.950540392456281	0.292933921836029
chr10	105826079	105826129	51	-	utr3	Mettl25	0.13986185198388	NA	0.595714488577687	1	0.727482563457338	0.86419111606489	0.290597937489057	0.381402599317259	-0.398250751651854	0.094740556702951	0.621405381639681	0.989793816555713	-0.492991308354805
chr10	106470021	106470120	100	-	exon	C230021G24Rik	0.757004571306654	NA	0.967040080564195	1	0.94429799894406	0.971635672094964	0.551419066417979	0.600533046179686	-0.466504716611598	0.0791663902373324	0.81693958822483	0.99563449406112	-0.54567110684893
chr10	106470418	106470468	51	-	exon	C230021G24Rik	0.657198563205162	NA	0.733555638899266	1	0.481798262737707	0.848550867972635	0.0151158167211293	0.278720983667411	-0.180252144382075	0.0791663902373324	0.81693958822483	0.99563449406112	-0.259418534619407
chr10	109853222	109853322	101	-	exon	Nav3	0.281569900114094	NA	0.933523776977165	1	0.713419760364821	0.859872084593923	0.0360072282944882	0.278720983667411	-0.456893302885955	-0.0729685128695613	0.371407414394949	0.970887452554893	-0.383924790016394
chr10	110216775	110216825	51	-	exon	Nav3	0.00472261790478535	0.0823632056376142	0.760691058069081	1	0.974268702730969	0.9872058620352	0.0260225308281787	0.278720983667411	-0.854160810417741	-0.0729685128695613	0.371407414394949	0.970887452554893	-0.781192297548179
chr10	110944229	110944279	51	-	utr3	Zdhhc17	0.939076012920003	0.985050110808099	0.657159422664004	1	0.484425485267811	0.848550867972635	0.387987816568971	0.46141851941527	-0.247364922654145	-0.110907637475142	0.210626623045574	0.924350256178856	-0.136457285179003
chr10	112927463	112927711	249	-	utr3	Atxn7l3b	0.99987506808172	0.99987506808172	0.596194175612735	1	0.446385978908413	0.848550867972635	0.106783067008691	0.278720983667411	-0.0538850379840048	-0.000552582210794414	0.995247445719283	0.999069143086656	-0.0533324557732104
chr10	114399769	114399968	200	-	utr3	Trhde	0.706144164130086	NA	0.79289734504498	1	0.668070314466478	0.851951213637391	0.586054648315481	0.629079330265941	-0.204157420130114	-0.136570143796651	0.158272223489232	0.879828408975621	-0.0675872763334635
chr10	114400715	114401063	349	-	utr3	Trhde	0.582423486771891	NA	0.464737939423026	1	0.30309733059367	0.848550867972635	0.450814923792575	0.514014340869364	-0.221707940196685	-0.136570143796651	0.158272223489232	0.879828408975621	-0.0851377964000342
chr10	114401163	114401511	349	-	utr3	Trhde	0.552569525121	0.824295968959145	0.73498721363647	1	0.518873040859497	0.848550867972635	0.0624688774041071	0.278720983667411	-0.303858614614989	-0.136570143796651	0.158272223489232	0.879828408975621	-0.167288470818339
chr10	114802058	114802158	101	-	exon	Trhde	0.549863820604699	NA	0.836968833719233	1	0.56227206582588	0.848550867972635	0.0315833647003705	0.278720983667411	-0.135918941361146	-0.136570143796651	0.158272223489232	0.879828408975621	0.000651202435505011
chr10	115372379	115372876	498	-	utr3	Thap2	0.632585627552705	NA	0.462357242098617	1	0.298629577402179	0.848550867972635	0.0157912661797901	0.278720983667411	-0.00480900151299847	-0.0739730569204442	0.597104591898007	0.987294806535305	0.0691640554074458
chr10	116418010	116418109	100	-	utr3	Kcnmb4	0.294903062977061	0.654524614936227	0.854975470912775	1	0.690073905035792	0.853254243448111	0.140821049441193	0.287336609882678	-0.225806020275343	0.0498935905146107	0.731415828962835	0.993759427229093	-0.275699610789954
chr10	117073775	117074725	951	-	utr3	Frs2	0.304620359273421	0.668603688088324	0.714944376365848	1	0.564974250004106	0.848550867972635	0.0871448023953018	0.278720983667411	-0.167169596664516	0.0854788487286972	0.329257352018876	0.963867675189797	-0.252648445393213
chr10	117130789	117148484	17696	-	utr5	Frs2	0.397175144818195	0.73288270770024	0.241991738241975	1	0.0992966078483571	0.848550867972635	0.0798189913999232	0.278720983667411	0.227716288753949	0.0854788487286972	0.329257352018876	0.963867675189797	0.142237440025252
chr10	117690121	117690669	549	-	utr3	Mdm2	0.738949019743909	0.9180067523612	0.657190673201099	1	0.474811504371607	0.848550867972635	0.172736953959577	0.299587546253117	-0.135337314530304	0.0153472510616079	0.883337319520486	0.996694354323561	-0.150684565591912
chr10	118859422	118860415	994	-	utr3	Dyrk2	0.665859841981283	0.883550547669087	0.659374812035925	1	0.46729591202237	0.848550867972635	0.0713911339314353	0.278720983667411	-0.200937261834551	-0.0832928610405688	0.319186798402834	0.959060615167155	-0.117644400793982
chr10	119211026	119211076	51	-	exon	Cand1	0.759632010636027	0.926415209674136	0.776971609796985	1	0.619538763955779	0.848550867972635	0.34752925048655	0.427748928103169	-0.0671554875563255	0.122475815414704	0.162315929132628	0.882869868084706	-0.189631302971029
chr10	121264418	121264518	101	-	utr3	Tbc1d30	0.302537005264406	NA	0.812002100475857	1	0.620521762589685	0.848550867972635	0.176042616469126	0.301162095423807	-0.634803758894743	-0.053431715490076	0.48775747678874	0.984608098825953	-0.581372043404668
chr10	121265865	121266164	300	-	utr3	Tbc1d30	0.918047824490458	0.984622722568329	0.637704394722249	1	0.495237487382891	0.848550867972635	0.236986959372429	0.34043172915737	-0.136565624553621	-0.053431715490076	0.48775747678874	0.984608098825953	-0.0831339090635449
chr10	121266463	121266912	450	-	utr3	Tbc1d30	0.782211179665858	0.938102631522515	0.555726438333004	1	0.455049732195911	0.848550867972635	0.191143224881558	0.310208170867283	-0.20451711618331	-0.053431715490076	0.48775747678874	0.984608098825953	-0.151085400693234
chr10	121267061	121267361	301	-	utr3	Tbc1d30	0.118152375921222	0.427412714326296	0.925175779363412	1	0.749277038632011	0.872837928128909	0.05535072364781	0.278720983667411	-0.347729319407076	-0.053431715490076	0.48775747678874	0.984608098825953	-0.294297603917
chr10	121412436	121412933	498	-	utr3	Rassf3	0.93300093890774	0.985050110808099	0.601788920829833	1	0.460686437900483	0.848550867972635	0.0818102164837923	0.278720983667411	-0.20888056823329	-0.172678586901656	0.0866023756540274	0.790820620127295	-0.0362019813316342
chr10	121784584	121784833	250	-	utr3	Srgap1	0.818533798918346	NA	0.586283188321945	1	0.497615847187159	0.848550867972635	0.0594171069146842	0.278720983667411	-0.0165956829346554	0.115316529909222	0.306265764899951	0.958803814730605	-0.131912212843877
chr10	121785432	121785482	51	-	exon	Srgap1	0.897812735508195	NA	0.810096253048025	1	0.444757582721379	0.848550867972635	0.0830713032188498	0.278720983667411	-0.148379705667826	0.115316529909222	0.306265764899951	0.958803814730605	-0.263696235577048
chr10	122079356	122079803	448	-	utr3	Tmem5	0.78101749787407	NA	0.542785142874219	1	0.491430145069543	0.848550867972635	0.763203517290371	0.789774047438822	0.00065963049797349	0.0382535280724575	0.777599514580805	0.993759427229093	-0.037593897574484
chr10	122995458	122995607	150	-	utr3	Mon2	0.740702681039303	NA	0.65505002530551	1	0.461915433300572	0.848550867972635	0.248521520115318	0.349027114666151	-0.326432941906944	0.0297668651945104	0.70404331012446	0.993759427229093	-0.356199807101454
chr10	123013666	123013816	151	-	exon	Mon2	0.233507590309838	NA	0.949367018415983	1	0.913180792708367	0.955155736697452	0.277193201738019	0.370617230278809	-0.153054125908252	0.0297668651945104	0.70404331012446	0.993759427229093	-0.182820991102763
chr10	123113405	123113605	201	-	utr3	Usp15	0.847484241128863	0.956347327359967	0.598000079337235	1	0.4329834917613	0.848550867972635	0.100325417738993	0.278720983667411	-0.29089242783204	-0.0420077749282621	0.607262774804175	0.989793816555713	-0.248884652903778
chr10	125228111	125230663	2553	-	exon	Slc16a7	0.0842042983474462	0.37298460507497	0.956209070801748	1	0.722452139736816	0.862703519844306	0.0818054273134247	0.278720983667411	-0.575918190373642	-0.130926977536408	0.197576452471932	0.914631202406345	-0.444991212837234
chr10	126887346	126887445	100	-	utr3	Atp23	0.444110523746696	NA	0.974579725442781	1	0.790098820956977	0.891640515337701	0.287939189869936	0.379218557012788	-0.403198691273163	-0.119791273075091	0.476785187355748	0.984178408608506	-0.283407418198072
chr10	127056454	127056803	350	-	utr3	March9	0.0189640934461839	0.178922099035735	0.931084473154396	1	0.824998065250262	0.90866437318398	0.0798346329936289	0.278720983667411	-0.121452999491352	0.483928027006347	2.10015632784568e-05	0.00593336432558592	-0.605381026497699
chr10	127172238	127172387	150	-	utr3	Slc26a10	0.0380724732445656	NA	0.883468262562297	1	0.995126545826576	0.997002269441062	0.104974913347229	0.278720983667411	-0.707974625817199	-0.259630595282012	0.134067088460818	0.852830936536579	-0.448344030535188
chr10	127198456	127198555	100	-	utr3	Pip4k2c	0.0224418732548513	0.18875529055437	0.980800015435239	1	0.748804333600355	0.872719716034155	0.0377819379537216	0.278720983667411	-0.477289094020767	-0.000192450371163039	0.998210529241153	0.999562064877932	-0.477096643649604
chr10	127331180	127331330	151	-	exon	Gli1	0.902742918074307	NA	0.522725643717871	1	0.503283923692493	0.848550867972635	0.0613459128753091	0.278720983667411	-0.028108278261582	0.0614031292104473	0.784928985542195	0.994505169109901	-0.0895114074720293
chr10	128131608	128131907	300	-	utr3	Rbms2	0.219715840969732	NA	0.188585093715637	1	0.209396565382268	0.848550867972635	0.199178782726862	0.313659721282664	0.888365046938601	0.0133268729802355	0.925898714727488	0.996694354323561	0.875038173958366
chr10	128132056	128132106	51	-	utr3	Rbms2	0.845533846930245	NA	0.478992490277089	1	0.355727755611797	0.848550867972635	0.100060553638331	0.278720983667411	0.216962936738524	0.0133268729802355	0.925898714727488	0.996694354323561	0.203636063758289
chr10	128567672	128567871	200	-	utr3	Erbb3	0.0188043119495348	NA	0.042753977357716	1	0.0391780408810571	0.848550867972635	0.070387763811002	0.278720983667411	1.00722894358006	-0.00812777372806058	0.939246884784993	0.996694354323561	1.01535671730812
chr10	128569313	128569661	349	-	utr3	Erbb3	0.0447456533838013	NA	0.158489137387188	1	0.0855132257911215	0.848550867972635	0.0400343789635874	0.278720983667411	0.750447061438573	-0.00812777372806058	0.939246884784993	0.996694354323561	0.758574835166633
chr10	128634389	128634589	201	-	utr3	Ikzf4	0.847731150288991	NA	0.498445438780691	1	0.288394551004443	0.848550867972635	0.0227950343602537	0.278720983667411	-0.288202711797092	-0.18869700818479	0.180084911874924	0.899727664987065	-0.0995057036123024
chr10	128802332	128802382	51	-	exon	Tmem198b	0.54503674042556	NA	0.279528266899629	1	0.175423489335513	0.848550867972635	0.0505510635872521	0.278720983667411	0.312763322777597	0.0259285467136084	0.880524797346823	0.996694354323561	0.286834776063989
chr11	3489369	3489469	101	+	exon	Pla2g3	0.076723276535058	NA	0.107765090336081	1	0.626116356099439	0.848846598416128	0.12402584566354	0.279727850953616	-1.15517700708485	-0.0465943090188299	0.805234731339545	0.994505169109901	-1.10858269806602
chr11	3489569	3489669	101	+	exon	Pla2g3	0.655016392564354	NA	0.934100724001648	1	0.880496860449063	0.938781077406222	0.790437569523481	0.813669842585347	-0.489107355314094	-0.0465943090188299	0.805234731339545	0.994505169109901	-0.442513046295264
chr11	3493222	3493372	151	+	utr3	Pla2g3	0.459565187131236	NA	0.997544644283174	1	0.935804696356944	0.96747829282295	0.297411677692521	0.387012085200119	0.289864488917624	-0.0465943090188299	0.805234731339545	0.994505169109901	0.336458797936454
chr11	3689235	3689483	249	+	utr3	Morc2a	0.317825427265008	NA	0.381782262226996	1	0.373158736801234	0.848550867972635	0.666700797639157	0.700745423690523	0.0629488347517329	-0.0448616930173651	0.603164475663188	0.988973570542588	0.107810527769098
chr11	3897462	3897910	449	+	utr3	Dusp18	0.475281309458311	0.777036695876298	0.734293065019794	1	0.568714351099004	0.848550867972635	0.0716738180135421	0.278720983667411	-0.53153520267922	-0.286763778276627	0.00692378403742749	0.263981331879687	-0.244771424402593
chr11	3898358	3898507	150	+	utr3	Dusp18	0.190031300763734	NA	0.922491343909083	1	0.757157882750135	0.875591021384763	0.0445463187584595	0.278720983667411	-0.595772149696194	-0.286763778276627	0.00692378403742749	0.263981331879687	-0.309008371419567
chr11	3998679	3998729	51	+	exon	Gal3st1	0.113308482192152	NA	0.204682935465284	1	0.197239727990074	0.848550867972635	0.18082919178947	0.304321057004127	0.516491887586662	0.110083606598043	0.411425230524776	0.974860453766111	0.406408280988619
chr11	5060093	5060336	244	+	utr3	Rasl10a	0.000184889521843967	0.0132104235111626	0.456406460889314	1	0.780925423264227	0.88678016396788	0.119532077023645	0.279182213298139	-0.753135263930347	0.246226024793226	0.019889400707677	0.454627200618293	-0.999361288723573
chr11	5099275	5099474	200	+	utr5	Rhbdd3	0.782296737771742	NA	0.562604142648808	1	0.407412209965416	0.848550867972635	0.150037806346907	0.289995181781132	0.00748274995699362	0.0339524086162726	0.787344381355879	0.994505169109901	-0.0264696586592789
chr11	5800263	5800363	101	+	utr3	Dbnl	0.367155587708348	0.714876449422761	0.488230940512897	1	0.460018300207367	0.848550867972635	0.264094838494348	0.360168688985586	0.351146753936498	0.115889692169982	0.223056661558556	0.924545585448581	0.235257061766516
chr11	5871841	5871890	50	+	utr3	Aebp1	0.0648826454541832	NA	0.125838069118882	1	0.118567833969306	0.848550867972635	0.0539415891974337	0.278720983667411	0.629377955942857	0.0212993276673127	0.853584750844696	0.996694354323561	0.608078628275544
chr11	7169427	7169676	250	+	exon	Adcy1	0.30696661507276	0.670588142323379	0.797212444973616	1	0.596185291890138	0.848550867972635	0.0904422693551046	0.278720983667411	-0.263151616997701	-0.104510476246558	0.173020920940838	0.893124340801966	-0.158641140751143
chr11	7172121	7172769	649	+	utr3	Adcy1	0.178895018466221	0.519234978982233	0.7999021044171	1	0.579868582496422	0.848550867972635	0.0870537399666016	0.278720983667411	-0.363978493918284	-0.104510476246558	0.173020920940838	0.893124340801966	-0.259468017671725
chr11	11115994	11116344	351	+	exon	Vwc2	0.0117371133745329	0.136932989369551	0.244483437067803	1	0.200778897033887	0.848550867972635	0.29099355551932	0.381794361503205	0.632252862021396	-0.00407116020564573	0.978021925149802	0.99840929735798	0.636324022227041
chr11	11261499	11261699	201	+	utr3	Vwc2	0.25589410315296	NA	0.259188874081014	1	0.245232613464449	0.848550867972635	0.0929425741368074	0.278720983667411	0.292203737132679	-0.00407116020564573	0.978021925149802	0.99840929735798	0.296274897338325
chr11	11462241	11464278	2038	+	exon	Spata48	0.113152033277045	NA	0.205306437932624	1	0.145507593740902	0.848550867972635	0.0884349582281578	0.278720983667411	0.0438702376820071	0.760430195836777	0.411437956894936	NA	-0.716559958154769
chr11	11769341	11769490	150	+	exon	Ikzf1	0.0710475236337184	NA	0.0734246003415439	1	0.0475848384796598	0.848550867972635	0.0794545925040476	0.278720983667411	1.30413496212104	-0.123879585200974	0.512917551114335	0.985229951815166	1.42801454732202
chr11	16282082	16282480	399	+	utr3	Vstm2a	0.515733266990932	0.799786037094259	0.493549899773252	1	0.388450086849361	0.848550867972635	0.132190266583826	0.28373495982317	0.109322126879551	0.0340281307323252	0.756827888582612	0.993759427229093	0.0752939961472261
chr11	16911772	16912221	450	+	utr3	Egfr	0.00114433955962578	0.0366558027684044	0.106410836059607	1	0.084694062801818	0.848550867972635	0.128555736603935	0.281808326848842	0.808225956311354	0.0193419796984631	0.849373720064036	0.996694354323561	0.78888397661289
chr11	17078630	17078679	50	+	utr3	Cnrip1	0.330678453784982	0.691302740571687	0.760931271405434	1	0.630676885117724	0.849777788948509	0.165500282951468	0.296659503421835	-0.246419445716725	0.0371466965482832	0.723437934887608	0.993759427229093	-0.283566142265008
chr11	20648853	20649052	200	+	utr3	Sertad2	0.405399855694179	NA	0.392273885597278	1	0.323005991000192	0.848550867972635	0.0386645756695253	0.278720983667411	0.153217800353483	-0.0440382714628191	0.643372671551907	0.990056249062558	0.197256071816302
chr11	21277836	21291057	13222	+	exon	Vps54	0.188960524974187	0.53022974895774	0.348975858869384	1	0.254752325509871	0.848550867972635	0.483939438758605	0.542742555370827	0.0793844555249178	-0.130603211882873	0.161673112120218	0.882869868084706	0.209987667407791
chr11	21319942	21320141	200	+	utr3	Vps54	0.103446444882451	NA	0.237596302778638	1	0.116297188858468	0.848550867972635	0.00641508934010804	0.278720983667411	0.383055405804444	-0.130603211882873	0.161673112120218	0.882869868084706	0.513658617687317
chr11	21711643	21711793	151	+	exon	Wdpcp	0.151436055175282	NA	0.815512973423555	1	0.927714643799993	0.963668137351532	0.0608600632186992	0.278720983667411	-0.58953402172324	-0.156055084584028	0.318043562203091	0.958803814730605	-0.433478937139213
chr11	22518597	22518695	99	+	utr3	Tmem17	0.373835279092459	NA	0.979005001184101	1	0.701334725898605	0.855842195006986	0.0293367848572268	0.278720983667411	-0.397465268971269	0.0413558870978812	0.844050534776487	0.995925438314454	-0.438821156069151
chr11	22518989	22519136	148	+	utr3	Tmem17	0.763369262051224	NA	0.503905671250984	1	0.479641411013864	0.848550867972635	0.343564857595609	0.424569482116236	0.302740444159779	0.0413558870978812	0.844050534776487	0.995925438314454	0.261384557061898
chr11	22972354	22972903	550	+	utr5	Zrsr1	0.148856523125977	0.475027434093192	0.843460391320082	1	0.622546891626716	0.848550867972635	0.130086527246126	0.282359322650973	-0.172895087838909	0.109181872743927	0.227912256224127	0.924545585448581	-0.282076960582836
chr11	22974500	22974650	151	+	utr3	Zrsr1	0.783657188661685	0.938102631522515	0.60490144608524	1	0.520904795278211	0.848550867972635	0.264227339451688	0.360168688985586	0.186820840252654	0.109181872743927	0.227912256224127	0.924545585448581	0.0776389675087272
chr11	23020799	23021099	301	+	exon	Fam161a	0.616740322505527	NA	0.47437524158624	1	0.371456282418892	0.848550867972635	0.193346989695251	0.311230315312687	-0.0211919728798567	-0.277099142422589	0.167184877262617	0.886601263657334	0.255907169542732
chr11	23364083	23364332	250	+	exon	Usp34	0.788773373710469	0.940052150122281	0.625642623470452	1	0.417468043742002	0.848550867972635	0.0508433399991403	0.278720983667411	-0.197490056331628	-0.0892541164482099	0.333341121824808	0.965042487541324	-0.108235939883418
chr11	24163417	24163666	250	+	exon	Bcl11a	0.00207488031074808	0.0519518720815658	0.604451336439243	1	0.811318757854412	0.901552105658402	0.16993838279579	0.298675020005722	-0.945310193915237	-0.0690960257190719	0.497437592900295	0.985229951815166	-0.876214168196165
chr11	24164215	24165163	949	+	exon	Bcl11a	0.033971192456125	0.234707803262195	0.970193374211247	1	0.706289382378786	0.857759225852289	0.104782673874563	0.278720983667411	-0.465395741774914	-0.0690960257190719	0.497437592900295	0.985229951815166	-0.396299716055843
chr11	24166960	24167060	101	+	utr3	Bcl11a	0.514315418486198	NA	0.420730643922156	1	0.33554535313868	0.848550867972635	0.5092896252032	0.565210151478275	0.281794518505874	-0.0690960257190719	0.497437592900295	0.985229951815166	0.350890544224946
chr11	26386879	26387275	397	+	utr5	Fancl	0.847100201285093	NA	0.566235220394096	1	0.494862609663787	0.848550867972635	0.014651217415539	0.278720983667411	-0.338120043232357	-0.106771918727243	0.635879245017493	0.990055487878912	-0.231348124505113
chr11	32423294	32423443	150	+	exon	Sh3pxd2b	0.30011552851909	NA	0.257309816069702	1	0.139751850603049	0.848550867972635	0.116796599857677	0.279182213298139	0.314866442882744	-0.00425024331581542	0.969462175091181	0.997025597774443	0.31911668619856
chr11	32423842	32423941	100	+	utr3	Sh3pxd2b	0.775087379595762	NA	0.736754943194203	1	0.557422542890452	0.848550867972635	0.0899485854438759	0.278720983667411	-0.0699801814715747	-0.00425024331581542	0.969462175091181	0.997025597774443	-0.0657299381557592
chr11	32424539	32424638	100	+	utr3	Sh3pxd2b	0.750388592509168	NA	0.711306820736664	1	0.526692402228796	0.848550867972635	0.177574780102247	0.301825734322165	0.385509662793055	-0.00425024331581542	0.969462175091181	0.997025597774443	0.389759906108871
chr11	32516398	32516494	97	+	utr3	Ubtd2	0.0354514419960655	0.239214519902088	0.973943149619136	1	0.869759011375538	0.931099527209748	0.185407588011066	0.307273141479809	-0.0309697494934593	0.284604940037486	0.00848845960726252	0.300803905639179	-0.315574689530945
chr11	35708258	35708308	51	+	utr3	Slit3	0.115939900128985	NA	0.773812360651273	1	0.922687126864226	0.961083674737193	0.0168714292727397	0.278720983667411	-0.75940831045421	-0.0131255259410682	0.89246748147134	0.996694354323561	-0.746282784513142
chr11	42626743	42627041	299	+	utr3	Gabrb2	0.142292052083216	0.468786062278206	0.90057798099509	1	0.6756932590721	0.852126018736864	0.251759370923512	0.351389817062845	-0.117069941622589	0.0184927319008266	0.834073268508392	0.995925438314454	-0.135562673523415
chr11	42627289	42627488	200	+	utr3	Gabrb2	0.296190212516057	0.654524614936227	0.789312253314764	1	0.589237741245199	0.848550867972635	0.0655911593788322	0.278720983667411	-0.295573898692381	0.0184927319008266	0.834073268508392	0.995925438314454	-0.314066630593208
chr11	43216116	43216216	101	+	exon	Atp10b	0.721326392186976	NA	0.456084734881031	1	0.258920841125036	0.848550867972635	0.21575352999117	0.325412935570057	0.24934497214826	-0.0610124497860587	0.788612526871302	0.994505169109901	0.310357421934319
chr11	43259744	43259894	151	+	exon	Atp10b	0.537293393312448	NA	0.16182717746808	1	0.258275227585971	0.848550867972635	0.655315352916431	0.691190560167255	0.925672219576026	-0.0610124497860587	0.788612526871302	0.994505169109901	0.986684669362084
chr11	43491380	43491428	49	+	utr3	C1qtnf2	0.589495558037491	NA	0.388241240889805	1	0.47988168131166	0.848550867972635	0.807699275648208	0.829266066896626	0.25835536215617	0.171190851121443	0.63525134891847	0.990055487878912	0.0871645110347264
chr11	43585806	43586103	298	+	utr3	Ccnjl	0.305148267935393	NA	0.986046305729934	1	0.895289619899629	0.946511876145203	0.629600808035572	0.667888342499346	-0.103725587077662	-0.109994630409143	0.590206572628499	0.986896512206897	0.00626904333148191
chr11	43586501	43586650	150	+	utr3	Ccnjl	0.347297891548093	NA	0.991995654893258	1	0.775995404452962	0.884112277724999	0.0600810093896477	0.278720983667411	-0.962852573652464	-0.109994630409143	0.590206572628499	0.986896512206897	-0.85285794324332
chr11	43720300	43720350	51	+	utr3	Pwwp2a	0.458170886100364	NA	0.330870199247142	1	0.259782039983586	0.848550867972635	0.0193271107489268	0.278720983667411	0.25512452606536	-0.0327890956622721	0.738392641520119	0.993759427229093	0.287913621727632
chr11	44564023	44564422	400	+	utr3	Rnf145	0.119417951948924	0.430937287797945	0.771001725123326	1	0.601659017392472	0.848550867972635	0.089637214405659	0.278720983667411	-0.182955729385669	-0.0211938879447294	0.806162499982918	0.994505169109901	-0.16176184144094
chr11	45004756	45004906	151	+	utr3	Ebf1	0.16046023329432	NA	0.119302184533901	1	0.1503380521416	0.848550867972635	0.176559310802918	0.301212162174864	0.948050225305728	0.0630533920819657	0.668762980014768	0.991244067805714	0.884996833223762
chr11	46437024	46437073	50	+	utr5	Med7	0.632700383489395	NA	0.457284678976222	1	0.398674543669033	0.848550867972635	0.13115577814902	0.282913251696	0.998654277210216	0.113411346823174	0.571989818245657	0.986896512206897	0.885242930387042
chr11	46440742	46440890	149	+	exon	Med7	0.348641702033325	NA	0.386794079158519	1	0.382264779348431	0.848550867972635	0.650201693813706	0.686919502548889	0.528984619795356	0.113411346823174	0.571989818245657	0.986896512206897	0.415573272972182
chr11	46479425	46479722	298	+	utr3	Havcr2	0.99885726682011	NA	0.626044513456551	1	0.684591524674539	0.853254243448111	0.377597586237096	0.452876531621768	0.292013846687181	-0.00880228451159589	0.975301556911204	0.997993765023229	0.300816131198776
chr11	48849710	48849860	151	+	exon	Trim7	0.135157078985489	NA	0.130859277982753	1	0.209008906662064	0.848550867972635	0.355421977177957	0.433885556251886	1.23240690915023	0.0812043081674674	0.791963758387824	0.994505169109901	1.15120260098277
chr11	48850110	48850310	201	+	utr3	Trim7	0.894170892387201	NA	0.511811180012441	1	0.403541178232292	0.848550867972635	0.19470561965064	0.312053916133946	0.434034018511138	0.0812043081674674	0.791963758387824	0.994505169109901	0.35282971034367
chr11	49245348	49245547	200	+	utr5	Mgat1	0.629105451666048	0.866584107140494	0.709122944052266	1	0.520056514552011	0.848550867972635	0.00805041057301303	0.278720983667411	0.025590088321418	0.169205017118685	0.0607446534971106	0.70700585945486	-0.143614928797267
chr11	49261087	49261984	898	+	exon	Mgat1	0.823986785784167	0.950395829589623	0.561070408843083	1	0.4543280368283	0.848550867972635	0.15567277757039	0.292651715064309	0.223773290668989	0.169205017118685	0.0607446534971106	0.70700585945486	0.0545682735503047
chr11	50171141	50171390	250	+	exon	Tbc1d9b	0.145026066638856	0.471117611686104	0.856897202004501	1	0.659956223147563	0.851951213637391	0.121159265494501	0.279182213298139	-0.187062024946389	-0.0159048666880904	0.857715092743027	0.996694354323561	-0.171157158258298
chr11	50171739	50171888	150	+	utr3	Tbc1d9b	0.458142830412844	0.770541395654693	0.722596207183299	1	0.493447133848443	0.848550867972635	0.146933057002868	0.289069560790846	-0.245172228236551	-0.0159048666880904	0.857715092743027	0.996694354323561	-0.229267361548461
chr11	50199966	50200065	100	+	utr3	Mrnip	0.417868247393075	NA	0.36774906849684	1	0.330380780083427	0.848550867972635	0.0765243704463723	0.278720983667411	0.174116240671888	0.0403398920745997	0.820699780495551	0.99563449406112	0.133776348597288
chr11	51069326	51069474	149	+	exon	Zfp354a	0.507101380336185	NA	0.805813080327558	1	0.607152312914059	0.848550867972635	0.0236471177752676	0.278720983667411	0.00462832002795446	0.0614537674386763	0.690255598212119	0.992618298554382	-0.0568254474107218
chr11	51580278	51580427	150	+	utr3	Col23a1	0.672195971115424	NA	0.686512675202819	1	0.532642328755582	0.848550867972635	0.0470397433937354	0.278720983667411	-0.0977943585144106	0.103246508640094	0.331326691822772	0.965042487541324	-0.201040867154505
chr11	51580826	51580926	101	+	utr3	Col23a1	0.407319104365812	NA	0.396090420601106	1	0.321421429388431	0.848550867972635	0.237183406204286	0.340513069345715	0.229121190224722	0.103246508640094	0.331326691822772	0.965042487541324	0.125874681584628
chr11	52098881	52098931	51	+	utr5	Ppp2ca	0.646533890200075	0.871452698015368	0.443946093067726	1	0.437070951766954	0.848550867972635	0.147954599987775	0.289250922866624	0.4161866679482	0.0625235256566254	0.571717220345247	0.986896512206897	0.353663142291575
chr11	53324729	53327305	2577	+	exon	Zcchc10	0.364887572551015	NA	0.198314166288221	1	0.0931758980221059	0.848550867972635	0.0641514509155734	0.278720983667411	0.437038002498604	0.142946414249563	0.498468639685964	0.985229951815166	0.294091588249041
chr11	53332556	53332755	200	+	utr3	Zcchc10	0.42980321233774	NA	0.312423858598577	1	0.349613367019465	0.848550867972635	0.19238247146398	0.310811373529148	0.588480439348567	0.142946414249563	0.498468639685964	0.985229951815166	0.445534025099004
chr11	53372480	53372630	151	+	exon	Aff4	0.08938211049823	0.381526565252617	0.849208313720538	1	0.664720138077514	0.851951213637391	0.0872153004337345	0.278720983667411	-0.0297705378772265	0.0869806989459733	0.267536377695426	0.946224118185823	-0.1167512368232
chr11	53399754	53399854	101	+	exon	Aff4	0.979915549519061	0.996322365387101	0.6271117674113	1	0.445068144126153	0.848550867972635	0.129406676441216	0.281893500235718	0.061992630101705	0.0869806989459733	0.267536377695426	0.946224118185823	-0.0249880688442684
chr11	53400154	53400204	51	+	exon	Aff4	0.509191195473287	0.794942553725644	0.71866746339643	1	0.555391166677248	0.848550867972635	0.213631112858181	0.324660220977643	-0.038733750338559	0.0869806989459733	0.267536377695426	0.946224118185823	-0.125714449284532
chr11	53437260	53437359	100	+	exon	Gdf9	0.568145609397868	NA	0.304205807098894	1	0.473806813824207	0.848550867972635	0.866835344309158	0.884054646859769	0.59300205089117	-0.230147929236605	0.570345264698156	NA	0.823149980127775
chr11	53465566	53465866	301	+	exon	Shroom1	0.31048526636279	NA	0.97182888572139	1	0.654538947364909	0.851951213637391	0.0243795237558097	0.278720983667411	-0.504178741277212	0.0389576269660706	0.776960109110316	0.993759427229093	-0.543136368243283
chr11	53773257	53773605	349	+	exon	Irf1	0.918347539811381	NA	0.705077991866628	1	0.390277669821946	0.848550867972635	0.954992762150477	0.963415719414057	-0.146991426532028	0.0176314072822621	0.910381651359498	0.996694354323561	-0.16462283381429
chr11	54503412	54503511	100	+	exon	Fnip1	0.250541114824605	NA	0.95297214037874	1	0.731786148942893	0.867162413833903	0.091736421157678	0.278720983667411	-0.666658887447216	-0.13042943877798	0.189786981073539	0.908307551659234	-0.536229448669237
chr11	54596210	54596260	51	+	utr5	Rapgef6	0.0569563194755181	NA	0.49407194946399	1	0.866308132094105	0.929273588046296	0.015888718113219	0.278720983667411	-1.1020050750266	-0.0768436110230379	0.390778112284916	0.973380178982676	-1.02516146400356
chr11	54660894	54661044	151	+	exon	Rapgef6	0.993146524081348	NA	0.562555197484146	1	0.464733511959681	0.848550867972635	0.497539849849459	0.554280616846222	-0.5498557625109	-0.0768436110230379	0.390778112284916	0.973380178982676	-0.473012151487862
chr11	54691350	54691650	301	+	exon	Rapgef6	0.935056898934675	0.985050110808099	0.585055512431504	1	0.433916128477222	0.848550867972635	0.0903945804714897	0.278720983667411	-0.119657821532509	-0.0768436110230379	0.390778112284916	0.973380178982676	-0.042814210509471
chr11	54696785	54696885	101	+	utr3	Rapgef6	0.732666158994271	NA	0.468878875928933	1	0.320888232337768	0.848550867972635	0.15429854150284	0.292330904127082	-0.289209128728084	-0.0768436110230379	0.390778112284916	0.973380178982676	-0.212365517705046
chr11	55499964	55500013	50	+	utr3	G3bp1	0.807374460457808	0.944059977530024	0.68299753584682	1	0.515631397659027	0.848550867972635	0.116008932961238	0.278720983667411	-0.03524306629307	0.106394664663175	0.191361840836014	0.910235045569573	-0.141637730956245
chr11	57329695	57329845	151	+	utr3	Gria1	0.06476070046558	0.324889749806217	0.388042110158001	1	0.300775801917065	0.848550867972635	0.0303756190294756	0.278720983667411	0.363678702002769	0.135526058433566	0.0722807189264956	0.757612247679043	0.228152643569203
chr11	57784781	57785128	348	+	utr3	Galnt10	0.214284288908679	NA	0.209898721787068	1	0.166466578522844	0.848550867972635	0.154889156100294	0.29258863417085	0.418205627326529	0.0465398198206758	0.687963310826904	0.992618298554382	0.371665807505854
chr11	58058745	58058794	50	+	utr3	Larp1	0.939017711359565	0.985050110808099	0.552783892831486	1	0.335428116340601	0.848550867972635	0.0124030862642335	0.278720983667411	-0.126083105245915	0.0510796545118816	0.618007565695907	0.989793816555713	-0.177162759757796
chr11	58206211	58206457	247	+	utr3	Igtp	0.363289240123626	NA	0.98818017574315	1	0.643735762093362	0.851951213637391	0.231183799816923	0.336267142398107	-0.47133262748782	-0.00960807304294575	0.965690382073012	0.997025597774443	-0.461724554444874
chr11	58206950	58207147	198	+	utr3	Igtp	0.787224416401575	NA	0.659093774030184	1	0.519686168716729	0.848550867972635	0.0288734426194479	0.278720983667411	-0.0223121585777874	-0.00960807304294575	0.965690382073012	0.997025597774443	-0.0127040855348417
chr11	58219691	58219791	101	+	exon	Irgm2	0.230495573985958	NA	0.230658000008283	1	0.257999133106444	0.848550867972635	0.771746298477129	0.797244718536565	0.493821362129131	-0.125364745508576	0.560935738207182	0.986896512206897	0.619186107637707
chr11	58220339	58220589	251	+	exon	Irgm2	0.169788378536917	NA	0.11319710260469	1	0.192952983041966	0.848550867972635	0.698391508480584	0.730316591902622	0.773386598606851	-0.125364745508576	0.560935738207182	0.986896512206897	0.898751344115428
chr11	58345991	58346239	249	+	exon	Sh3bp5l	0.686794298074054	0.895438932419094	0.643360719381294	1	0.514493925975186	0.848550867972635	0.0664073851595408	0.278720983667411	0.177877385702489	0.231027409107334	0.0113424004748373	0.349276000749228	-0.0531500234048447
chr11	58758485	58758831	347	+	utr3	Olfr316	0.188724723750421	NA	0.581478621592561	1	0.87056772162813	0.931210705930528	0.312097730346445	0.397871767975518	-1.19182309212377	-0.142185495451722	0.794912342164376	NA	-1.04963759667205
chr11	58860513	58860563	51	+	utr3	Gm12258	0.340306861388485	NA	0.876422592100107	1	0.936637689168204	0.967805392718569	0.0470924730469409	0.278720983667411	-0.0275630307728822	-0.0387238000555454	0.726813824902326	0.993759427229093	0.0111607692826632
chr11	58879958	58880455	498	+	exon	2810021J22Rik	0.481634876851381	NA	0.950231201217893	1	0.670955179353676	0.851951213637391	0.195764101614062	0.312807148043265	-0.249717404440914	0.0229598592935269	0.877384524398746	0.996694354323561	-0.272677263734441
chr11	58955183	58955332	150	+	utr3	Hist3h2a	0.918073721350193	0.984622722568329	0.549996414093362	1	0.394246607827522	0.848550867972635	0.1949950818405	0.312234092182816	-0.0584716828014036	-0.0125314418307581	0.935408015371347	0.996694354323561	-0.0459402409706456
chr11	59331068	59331217	150	+	exon	Wnt9a	0.0909542211825134	NA	0.838321258669899	1	0.868440613059468	0.930759029724273	0.0401257856989095	0.278720983667411	-0.996138034203514	-0.109397984953953	0.305416384751666	0.958803814730605	-0.886740049249561
chr11	59455333	59455980	648	+	utr3	Jmjd4	0.789375848248446	0.940052150122281	0.632754303069896	1	0.475577986310337	0.848550867972635	0.111428445413571	0.278720983667411	-0.233070252977604	-0.154995586134542	0.10148439378481	0.808133324100068	-0.0780746668430616
chr11	59505712	59505761	50	+	exon	4933439C10Rik	0.411410241251594	NA	0.860102539356329	1	0.766639929345982	0.880335290579527	0.328656241968274	0.411882964929078	-0.150905212753506	0.000973004722421738	0.993845554673069	0.998985513738508	-0.151878217475928
chr11	59548524	59548574	51	+	exon	Nlrp3	0.577825225375965	NA	0.413437277642825	1	0.746235247003413	0.872677601913889	0.82040165830033	0.840493127483195	1.8828059284274	0.107458512125477	0.756556876926434	0.993759427229093	1.77534741630193
chr11	59549414	59549513	100	+	exon	Nlrp3	0.535090153528624	NA	0.272454929043779	1	0.377695249881226	0.848550867972635	0.67843952551331	0.711676288894621	0.305669106609476	0.107458512125477	0.756556876926434	0.993759427229093	0.198210594483999
chr11	59875893	59876041	149	+	utr3	Nt5m	0.501482149785736	0.790089253413636	0.399284820085804	1	0.355116011157533	0.848550867972635	0.176588763286575	0.301212162174864	0.34359150453189	0.136051224224908	0.240742567474356	0.936178986904356	0.207540280306982
chr11	60186943	60187192	250	+	exon	Rai1	0.275343267860325	0.632976695479256	0.710415819666457	1	0.553246332722306	0.848550867972635	0.101264346253284	0.278720983667411	-0.0274835174478653	0.089198089780719	0.379694175064272	0.970981764513574	-0.116681607228584
chr11	60187542	60187742	201	+	exon	Rai1	0.788369934958576	0.940052150122281	0.684404150493065	1	0.52008699247556	0.848550867972635	0.096303940492192	0.278720983667411	0.0789317380171432	0.089198089780719	0.379694175064272	0.970981764513574	-0.0102663517635758
chr11	60188191	60188241	51	+	exon	Rai1	0.43211340601049	0.751134941487072	0.741456578342059	1	0.60859547663566	0.848550867972635	0.181703700383081	0.304728032045569	-0.109148024502917	0.089198089780719	0.379694175064272	0.970981764513574	-0.198346114283636
chr11	60190289	60190339	51	+	exon	Rai1	0.468423730355154	0.775727627686136	0.706475466250053	1	0.531303937526067	0.848550867972635	0.232168720744333	0.337008282834666	-0.24875512007198	0.089198089780719	0.379694175064272	0.970981764513574	-0.337953209852699
chr11	60190489	60190589	101	+	exon	Rai1	0.116894881585812	0.425131664314881	0.972871003932945	1	0.685209279152331	0.853254243448111	0.258483308286631	0.356518070495727	-0.372476616015857	0.089198089780719	0.379694175064272	0.970981764513574	-0.461674705796576
chr11	60442069	60442168	100	+	utr3	Gid4	0.441171367183677	0.757790395874865	0.744323492139691	1	0.496643033624705	0.848550867972635	0.207703529226622	0.320020198683209	-0.239271102741898	-0.0269063566909907	0.769775173407652	0.993759427229093	-0.212364746050908
chr11	60731075	60731371	297	+	exon	Mief2	0.179879273580151	0.519234978982233	0.362781915462506	1	0.298474099018778	0.848550867972635	0.0660391440948119	0.278720983667411	0.348508769639254	0.153109153138742	0.182646564241232	0.900445153499141	0.195399616500511
chr11	60731668	60732013	346	+	utr3	Mief2	0.210102676191304	0.555428296748762	0.894534080162669	1	0.657018708805744	0.851951213637391	0.104449526313629	0.278720983667411	0.0433687572904208	0.153109153138742	0.182646564241232	0.900445153499141	-0.109740395848322
chr11	60857764	60857863	100	+	exon	Dhrs7b	0.569370140450438	NA	0.351370230917572	1	0.203835727302807	0.848550867972635	0.0988788800017706	0.278720983667411	0.0980520054883017	0.0696400676922086	0.606624616532504	0.98936749790965	0.0284119377960931
chr11	60952168	60952613	446	+	utr3	Map2k3	0.137751310236829	NA	0.198343457116676	1	0.159591377555306	0.848550867972635	0.104200209496497	0.278720983667411	0.262267240487133	-0.038266412881559	0.775430327202862	0.993759427229093	0.300533653368692
chr11	61069582	61069781	200	+	exon	Kcnj12	0.081689257181047	0.367519886541936	0.2789618195665	1	0.251082726715526	0.848550867972635	0.373790153639326	0.449982391191707	0.333527459740571	0.0998085361260581	0.381791164169765	0.971712093779241	0.233718923614513
chr11	61070281	61070881	601	+	utr3	Kcnj12	0.478864816442271	0.777656165741669	0.765104701457654	1	0.557837867600591	0.848550867972635	0.0450125120036033	0.278720983667411	0.0501704007517451	0.0998085361260581	0.381791164169765	0.971712093779241	-0.049638135374313
chr11	61408117	61408365	249	+	exon	Gm45605	0.453244487842671	NA	0.327631654794731	1	0.149191441780032	0.848550867972635	0.0316929793349128	0.278720983667411	0.0395487525431038	-0.243824710141373	0.263443933712529	0.946224118185823	0.283373462684476
chr11	61408614	61408762	149	+	exon	Gm45605	0.474548448353682	NA	0.34488119648174	1	0.291611373054884	0.848550867972635	0.389538638470855	0.462775589958276	0.113488010708239	-0.243824710141373	0.263443933712529	0.946224118185823	0.357312720849611
chr11	61408862	61408961	100	+	exon	Gm45605	0.119349534851498	NA	0.570705239351717	1	0.909239656256024	0.953333748638062	0.0987358707251909	0.278720983667411	-1.62208453105964	-0.243824710141373	0.263443933712529	0.946224118185823	-1.37825982091827
chr11	61956863	61976141	19279	+	utr5	Specc1	0.122390681106601	NA	0.0874726455221732	1	0.0572415777046432	0.848550867972635	0.345420388929954	0.425853187860281	0.612358919680699	0.0588187984233893	0.45937547367776	0.984178408608506	0.553540121257309
chr11	62117916	62118065	150	+	exon	Specc1	0.49594946316871	0.787254402653341	0.512426352982978	1	0.344468231413233	0.848550867972635	0.107326627303393	0.278720983667411	0.242483031983309	0.0588187984233893	0.45937547367776	0.984178408608506	0.18366423355992
chr11	62119015	62119165	151	+	exon	Specc1	0.941836350450856	0.98606539746463	0.589311870841077	1	0.393500972716474	0.848550867972635	0.0162732135599131	0.278720983667411	-0.00311000852167591	0.0588187984233893	0.45937547367776	0.984178408608506	-0.0619288069450652
chr11	62138923	62139123	201	+	utr3	Specc1	0.480431317981886	NA	0.479230146316557	1	0.448394092400814	0.848550867972635	0.420079108957908	0.488021963042383	0.454812551844381	0.0588187984233893	0.45937547367776	0.984178408608506	0.395993753420992
chr11	62139323	62139473	151	+	utr3	Specc1	0.851194267869355	NA	0.785847897471912	1	0.722729118630392	0.862873139425448	0.41866344205535	0.486878103270546	0.123645262257627	0.0588187984233893	0.45937547367776	0.984178408608506	0.064826463834238
chr11	62265855	62266004	150	+	utr3	Adora2b	0.563479318132812	NA	0.487768123802948	1	0.366744922378456	0.848550867972635	0.97791179186129	0.983791021070877	0.70378304072411	0.291806732986907	0.239394131240068	0.935431263900595	0.411976307737203
chr11	62314046	62314245	200	+	utr3	Ttc19	0.848001816036399	0.956347327359967	0.605795600602939	1	0.430694685058264	0.848550867972635	0.174923210898998	0.300781376533462	-0.0444595584270362	-0.0852902816448865	0.282785063597024	0.952274008352932	0.0408307232178504
chr11	62605815	62606669	855	+	exon	Lrrc75aos2	0.0471040034477419	0.273479640086271	0.884284424473759	1	0.914958410315248	0.95611937037222	0.323211732696695	0.407100810795558	-0.0245530931902226	-0.373973462081621	0.523934714232228	NA	0.349420368891398
chr11	62664705	62664805	101	+	utr5	Mmgt2	0.705642466501646	NA	0.435241879030328	1	0.336767657255223	0.848550867972635	0.0672050885839472	0.278720983667411	0.582379812145913	0.15900614206274	0.256945174387422	0.945741815649144	0.423373670083172
chr11	62664905	62665105	201	+	exon	Mmgt2	0.826144898570753	NA	0.626902130198064	1	0.608951253945745	0.848550867972635	0.155549132735068	0.292651715064309	0.208878511675148	0.15900614206274	0.256945174387422	0.945741815649144	0.0498723696124078
chr11	62665255	62665704	450	+	utr3	Mmgt2	0.475606976985837	NA	0.386904904687349	1	0.315895076607771	0.848550867972635	0.087981457819035	0.278720983667411	0.0354566728244635	0.15900614206274	0.256945174387422	0.945741815649144	-0.123549469238277
chr11	62840840	62841237	398	+	utr3	Trim16	0.721916075688715	NA	0.383603404896437	1	0.279532115656205	0.848550867972635	0.122603072941207	0.279576166440898	0.0708034384662341	0.116236545194377	0.673117523112275	0.991750397553084	-0.0454331067281428
chr11	64435631	64435681	51	+	utr5	Hs3st3a1	0.32192385457121	NA	0.145402501072674	1	0.184376744574185	0.848550867972635	0.443287830388879	0.50780284424365	1.1288369390479	-0.101457423133222	0.792539579677605	NA	1.23029436218112
chr11	64435880	64435930	51	+	utr5	Hs3st3a1	0.882903746736398	NA	0.84389313833547	1	0.936363151508584	0.967703892119134	0.720684370931329	0.749983182740468	0.620187096673826	-0.101457423133222	0.792539579677605	NA	0.721644519807047
chr11	64520648	64520847	200	+	utr3	Hs3st3a1	0.31176406152122	NA	0.146317561308766	1	0.222333831511944	0.848550867972635	0.23742068170256	0.340632922953801	0.329921563365988	-0.101457423133222	0.792539579677605	NA	0.43137898649921
chr11	65828350	65828597	248	+	exon	Zkscan6	0.20168826369529	0.544507664785467	0.336099163818626	1	0.286969854995116	0.848550867972635	0.0507160763474135	0.278720983667411	-0.0502028040184074	-0.0599147871173533	0.657587097628957	0.990432525679451	0.00971198309894592
chr11	67064040	67064189	150	+	utr3	Sco1	0.394127534581805	NA	0.904031230215677	1	0.867901787298365	0.93051264238586	0.381394198791736	0.455977504668183	-0.124501299234645	0.0664923366978993	0.628272403891738	0.990055487878912	-0.190993635932544
chr11	68492538	68492638	101	+	exon	Pik3r5	0.902042273233814	NA	0.399988980687211	1	0.436679957196916	0.848550867972635	0.414206513512539	0.483249845848845	0.200962740492694	-0.190411439916771	0.385329358549405	0.971998129067777	0.391374180409465
chr11	68497299	68497449	151	+	utr3	Pik3r5	0.446534278085686	NA	0.276037411309019	1	0.270269035280887	0.848550867972635	0.761557766357548	0.788251543735029	0.0307294420928553	-0.190411439916771	0.385329358549405	0.971998129067777	0.221140882009627
chr11	69341254	69341502	249	+	utr3	Rnf227	0.567853868987814	0.835540707749313	0.710412989570205	1	0.568390169910573	0.848550867972635	0.0945802835848002	0.278720983667411	-0.0471457497795812	0.0247014256600588	0.818572867793368	0.99563449406112	-0.07184717543964
chr11	69580459	69580509	51	+	utr5	Trp53	0.1365960387603	NA	0.165643264958544	1	0.0799464165190892	0.848550867972635	0.252833778558198	0.352073666674662	0.564970467602682	-0.00880889768415823	0.942812509522953	0.996694354323561	0.57377936528684
chr11	69778397	69778695	299	+	utr3	Zbtb4	0.735749166680756	0.917821838337728	0.497165430503281	1	0.411523037942124	0.848550867972635	0.0593318871830476	0.278720983667411	0.110231868393895	0.0556596143105292	0.525510056919769	0.986896512206897	0.0545722540833662
chr11	69998665	69998912	248	+	exon	Phf23	0.626296970394697	0.866106151391627	0.687457797824778	1	0.57919152311479	0.848550867972635	0.100916677646822	0.278720983667411	0.240265206704672	0.400815967588732	0.000200960321095285	0.0250917800917566	-0.160550760884059
chr11	70940517	70940667	151	+	utr3	Rabep1	0.512418682254396	0.797604601380632	0.545772901544604	1	0.438032196114043	0.848550867972635	0.187282738350722	0.308192620692126	-0.00788300304817961	0.0183723348212921	0.837492539378543	0.995925438314454	-0.0262553378694717
chr11	71025550	71025747	198	+	exon	Mis12	0.423838963415433	0.747301655980267	0.855945504752406	1	0.658053114424593	0.851951213637391	0.152380997837482	0.291124457226235	-0.0388695223996405	0.159849871757335	0.16358835133219	0.882869868084706	-0.198719394156976
chr11	71788899	71789149	251	+	utr3	Wscd1	0.0940176079258575	0.390340961477891	0.347221501960419	1	0.316742981571554	0.848550867972635	0.0636713300767142	0.278720983667411	0.520663361678574	0.190260148956426	0.0465361367830827	0.649876877881131	0.330403212722149
chr11	72215781	72215978	198	+	exon	4930563E22Rik	0.906429499544264	NA	0.57525814958451	1	0.400693293479106	0.848550867972635	0.772278849354647	0.797612490886798	-0.303841567721888	0.0831379734260098	0.75983730308294	0.993759427229093	-0.386979541147898
chr11	72712178	72712228	51	+	exon	Ankfy1	0.0929595441074269	NA	0.188552756383425	1	0.0866868072446486	0.848550867972635	0.0208501570061316	0.278720983667411	0.706762929552293	-0.0536477922993496	0.517622987630912	0.985243177030841	0.760410721851643
chr11	72767604	72768053	450	+	utr3	Ankfy1	0.338142940883086	0.693562804053403	0.423156690685264	1	0.350568695174432	0.848550867972635	0.076966314083675	0.278720983667411	0.00804968877937792	-0.0536477922993496	0.517622987630912	0.985243177030841	0.0616974810787275
chr11	72768402	72768602	201	+	utr3	Ankfy1	0.293868915200637	NA	0.383208592796124	1	0.323889164849877	0.848550867972635	0.29450959459737	0.384676018615472	0.184745287765499	-0.0536477922993496	0.517622987630912	0.985243177030841	0.238393080064849
chr11	72768951	72769051	101	+	utr3	Ankfy1	0.270089338311721	NA	0.256714005291881	1	0.200657413507443	0.848550867972635	0.100347308019381	0.278720983667411	0.439632812597487	-0.0536477922993496	0.517622987630912	0.985243177030841	0.493280604896837
chr11	72796276	72796326	51	+	utr5	Zzef1	0.00177735996668634	NA	0.0329299534148441	1	0.0128145680723214	0.848550867972635	0.0300005813964952	0.278720983667411	0.961476367666115	-0.0685362624677577	0.416020840493359	0.975424327632215	1.03001263013387
chr11	72924970	72925070	101	+	utr3	Zzef1	0.599685128922738	NA	0.467628645878514	1	0.331483302888846	0.848550867972635	0.12754520106582	0.281303011186416	-0.118272056537535	-0.0685362624677577	0.416020840493359	0.975424327632215	-0.0497357940697774
chr11	72925720	72925770	51	+	utr3	Zzef1	0.734428403270366	NA	0.703138200794386	1	0.496584083762177	0.848550867972635	0.251683474664163	0.351389817062845	-0.416234373706662	-0.0685362624677577	0.416020840493359	0.975424327632215	-0.347698111238905
chr11	72926420	72926470	51	+	utr3	Zzef1	0.979928213813843	NA	0.621378525077041	1	0.449465113701979	0.848550867972635	0.440503489075348	0.505446289179028	-0.426820161354472	-0.0685362624677577	0.416020840493359	0.975424327632215	-0.358283898886714
chr11	72926720	72926870	151	+	utr3	Zzef1	0.704631228550351	NA	0.510253724542642	1	0.492411122238084	0.848550867972635	0.609443530736856	0.649478917766037	0.0153976823202999	-0.0685362624677577	0.416020840493359	0.975424327632215	0.0839339447880576
chr11	73223914	73224163	250	+	utr3	Shpk	0.812176052955296	NA	0.552305954805549	1	0.373831103790064	0.848550867972635	0.41983200144605	0.487874784801958	-0.60767120651574	0.0930655598304989	0.630464676200948	0.990055487878912	-0.700736766346238
chr11	74925972	74929011	3040	+	exon	Smg6	0.0296662027848923	NA	0.177011378424991	1	0.110218643552861	0.848550867972635	0.145197156760923	0.28790904289921	0.498170907676572	-0.0943123658952036	0.35599890334563	0.968561806663491	0.592483273571775
chr11	74929259	74929309	51	+	exon	Smg6	0.607366985019637	NA	0.398058914491216	1	0.335449167870483	0.848550867972635	0.0441250445145231	0.278720983667411	-0.119456506379658	-0.0943123658952036	0.35599890334563	0.968561806663491	-0.0251441404844543
chr11	74930204	74930403	200	+	exon	Smg6	0.392895705297559	NA	0.39021079241777	1	0.351041727298919	0.848550867972635	0.670361367352682	0.703937863497831	0.152152009797582	-0.0943123658952036	0.35599890334563	0.968561806663491	0.246464375692786
chr11	75266379	75266479	101	+	utr3	Rtn4rl1	0.00447609670301236	0.0796158184060396	0.893744712766275	1	0.777580168911965	0.885123642388347	0.0723096753918381	0.278720983667411	-0.36358747429227	0.102694038515104	0.22502373801961	0.924545585448581	-0.466281512807374
chr11	75405009	75405108	100	+	utr3	Smyd4	0.718325207578587	NA	0.70635918739543	1	0.530099168707111	0.848550867972635	0.277166921944519	0.370617230278809	-0.334424771240674	-0.160816223397571	0.221703595880139	0.924545585448581	-0.173608547843103
chr11	75525537	75525786	250	+	utr3	Scarf1	0.287883989106724	NA	0.311623236465764	1	0.217016534959721	0.848550867972635	0.420841121352769	0.48865592039882	0.199342568210545	-0.152671082774967	0.454994489308957	0.984178408608506	0.352013650985512
chr11	75525935	75526433	499	+	utr3	Scarf1	0.220330541390299	NA	0.217386073852526	1	0.159806646134075	0.848550867972635	0.079660200694077	0.278720983667411	0.0862294579938754	-0.152671082774967	0.454994489308957	0.984178408608506	0.238900540768842
chr11	75532144	75532393	250	+	utr5	Slc43a2	0.129143719740114	NA	0.972285901714598	1	0.770473506488295	0.881384128839015	0.0352810872747048	0.278720983667411	-0.755289882285662	0.0028028948117035	0.976748343915032	0.998128522540195	-0.758092777097366
chr11	75572480	75572729	250	+	utr3	Slc43a2	0.186766701598155	0.527677864396864	0.374096008329191	1	0.355248400488722	0.848550867972635	0.196657365619105	0.313127973924596	0.248832483057241	0.0028028948117035	0.976748343915032	0.998128522540195	0.246029588245538
chr11	75631038	75631088	51	+	utr5	Inpp5k	0.263743971325136	NA	0.300210614321113	1	0.204549357335116	0.848550867972635	0.039481778025383	0.278720983667411	0.637875950220146	-0.106386695206682	0.241597623623665	0.936178986904356	0.744262645426828
chr11	75648522	75648672	151	+	utr3	Inpp5k	0.560837122990975	NA	0.467454995223256	1	0.448958138941694	0.848550867972635	0.565322413843494	0.611620370149642	-0.0080150771749163	-0.106386695206682	0.241597623623665	0.936178986904356	0.0983716180317653
chr11	75679309	75692538	13230	+	utr5	Crk	0.984834765693864	0.99638047355555	0.63202372816421	1	0.513621194249743	0.848550867972635	0.175539508179783	0.301046675736371	0.135775579604113	0.200429956059935	0.0355204371759164	0.589847338248844	-0.0646543764558218
chr11	75703523	75703672	150	+	utr3	Crk	0.535745096406285	0.814883312524513	0.792795210154975	1	0.75045330659873	0.872837928128909	0.391377125961631	0.463861976677505	-0.037573112779641	0.200429956059935	0.0355204371759164	0.589847338248844	-0.238003068839576
chr11	75703772	75704120	349	+	utr3	Crk	0.728417426330097	0.915827697948706	0.737401553108842	1	0.592288147016937	0.848550867972635	0.259998379167604	0.357369235497181	0.0440727171549558	0.200429956059935	0.0355204371759164	0.589847338248844	-0.156357238904979
chr11	75705464	75705763	300	+	utr3	Crk	0.66828173313296	0.884837044556829	0.718561862174619	1	0.57652504421524	0.848550867972635	0.160191954793229	0.294228963617776	0.0631214036312108	0.200429956059935	0.0355204371759164	0.589847338248844	-0.137308552428724
chr11	76211147	76211694	548	+	exon	Fam57a	0.54033138302817	NA	0.633535116012274	1	0.529570774878305	0.848550867972635	0.0373681001834476	0.278720983667411	-0.357863173649142	-0.18810641964285	0.144818229809044	0.867316105348176	-0.169756754006291
chr11	76212689	76213136	448	+	exon	Fam57a	0.723806929474086	0.914559181762746	0.533601686898741	1	0.437349147119497	0.848550867972635	0.310031851431233	0.396133065110021	0.0846301673473542	-0.18810641964285	0.144818229809044	0.867316105348176	0.272736586990205
chr11	76214230	76214379	150	+	exon	Fam57a	0.650888479295783	NA	0.776278798460488	1	0.483972238631543	0.848550867972635	0.314015875492456	0.399190693718321	-1.2094074773425	-0.18810641964285	0.144818229809044	0.867316105348176	-1.02130105769965
chr11	76214479	76214678	200	+	exon	Fam57a	0.656942608877951	NA	0.654661037623993	1	0.489290990346325	0.848550867972635	0.0913909990428422	0.278720983667411	-0.659871782441174	-0.18810641964285	0.144818229809044	0.867316105348176	-0.471765362798324
chr11	76250123	76250421	299	+	exon	Mrm3	0.806440750058032	0.944059977530024	0.710605321370618	1	0.57202369700409	0.848550867972635	0.181797566281069	0.30474178127341	0.115921357362363	0.289688844993015	0.0702051198535622	0.747873859283675	-0.173767487630652
chr11	76673290	76673628	339	+	utr3	Bhlha9	0.102807506773624	NA	0.89843907401701	1	0.988772259352497	0.993831605729607	0.00797808920616538	0.278720983667411	-0.914590190871508	-0.0294375027519353	0.924177496534728	0.996694354323561	-0.885152688119573
chr11	77348336	77348386	51	+	utr5	Ssh2	0.778412484843607	NA	0.51051127406595	1	0.748361782350941	0.872719716034155	0.979707332322991	0.985377944665021	1.10047603368158	0.101047955009933	0.333207392772256	0.965042487541324	0.999428078671643
chr11	77453981	77454180	200	+	exon	Ssh2	0.756639097649087	NA	0.630165974118681	1	0.453817729947175	0.848550867972635	0.158726857261171	0.293270369667141	0.0672412916992785	0.101047955009933	0.333207392772256	0.965042487541324	-0.0338066633106549
chr11	77454330	77454430	101	+	exon	Ssh2	0.703294646683613	NA	0.532021046240865	1	0.433399607391921	0.848550867972635	0.596921407149201	0.638392926381842	0.174621894197334	0.101047955009933	0.333207392772256	0.965042487541324	0.0735739391874011
chr11	77457924	77457974	51	+	utr3	Ssh2	0.327958018797443	NA	0.271316076176248	1	0.246592887277941	0.848550867972635	0.248227176781886	0.348994381151779	0.84207460500696	0.101047955009933	0.333207392772256	0.965042487541324	0.741026649997026
chr11	77518826	77519125	300	+	utr3	Abhd15	0.896919431778475	NA	0.649261945605821	1	0.585764015828263	0.848550867972635	0.793346702413941	0.81629250774452	-0.0827505201886936	-0.21119048588233	0.675799239408032	NA	0.128439965693637
chr11	77692988	77693087	100	+	exon	Nufip2	0.515355725039128	NA	0.751479789806705	1	0.520969144489785	0.848550867972635	0.216112019729959	0.325790492205523	-0.110633208766877	0.0613368184661467	0.534241135403129	0.986896512206897	-0.171970027233024
chr11	78023109	78023159	51	+	exon	Phf12	0.99535048372756	NA	0.58884174161904	1	0.405335941038283	0.848550867972635	0.180565101996705	0.304214086637307	-0.119432516006867	-0.0129962717616125	0.888613695199434	0.996694354323561	-0.106436244245254
chr11	78255056	78255105	50	+	exon	Sdf2	0.594509109364362	0.848362037910831	0.821296689798012	1	0.649543166668762	0.851951213637391	0.187034203988342	0.308064357863409	0.0692891144038886	0.201942609023257	0.100142033341302	0.805644952012526	-0.132653494619368
chr11	78466932	78467080	149	+	exon	Slc46a1	0.823951870651771	NA	0.580547071150315	1	0.702944118380967	0.856786072975355	0.442236569379407	0.507048552329948	0.470341640561783	0.197385782030643	0.0910106386327315	0.802428561239408	0.27295585853114
chr11	79692808	79692907	100	+	utr3	Rab11fip4	0.00857390352039876	0.113910432485298	0.876589262213114	1	0.795061905789546	0.893824855462736	0.0536045223320151	0.278720983667411	-0.517286650963262	0.00371901753064872	0.958584253642639	0.996813839530962	-0.521005668493911
chr11	80032125	80032175	51	+	exon	Suz12	0.892744051791319	NA	0.537234702749383	1	0.387248041161392	0.848550867972635	0.0250329941128486	0.278720983667411	-0.0261471230296189	-0.0656409164146119	0.550509188291019	0.986896512206897	0.0394937933849929
chr11	80198712	80198862	151	+	exon	Rnf135	0.610849250503101	NA	0.480950947628094	1	0.355533355398628	0.848550867972635	0.0630977647236786	0.278720983667411	0.271269146907295	-0.141958167120593	0.514114899488999	0.985243177030841	0.413227314027888
chr11	80395665	80395814	150	+	utr3	Zfp207	0.634791751211096	NA	0.434890111324141	1	0.441249230421521	0.848550867972635	0.407151353875086	0.477648753229909	-0.131686918539656	-0.105354913070199	0.211326892154289	0.924350256178856	-0.0263320054694571
chr11	82444585	82445533	949	+	utr3	Tmem132e	0.01420903685254	0.155725302878847	0.955241904579699	1	0.740874719574398	0.870212396473971	0.0388594731533168	0.278720983667411	-0.0397361742758055	0.329853683360282	0.000826238899698476	0.0702748109844485	-0.369589857636087
chr11	82781208	82783377	2170	+	utr5	Lig3	0.729102356710495	NA	0.252804238142755	1	0.139996665127234	0.848550867972635	0.00581450195695399	0.278720983667411	0.133109435395579	-0.00306867048101853	0.976075416385263	0.998128522540195	0.136178105876598
chr11	82783476	82783776	301	+	exon	Lig3	0.987918381646796	NA	0.545602168428098	1	0.394029261302891	0.848550867972635	0.0190993613132553	0.278720983667411	0.0849987951293824	-0.00306867048101853	0.976075416385263	0.998128522540195	0.0880674656104009
chr11	82801530	82801780	251	+	utr3	Lig3	0.253416578709783	NA	0.364543843772498	1	0.308662873108446	0.848550867972635	0.583401742129317	0.626678333556883	0.11986826931283	-0.00306867048101853	0.976075416385263	0.998128522540195	0.122936939793848
chr11	82802029	82802428	400	+	utr3	Lig3	0.235214757351664	NA	0.366838825203584	1	0.25767447323511	0.848550867972635	0.312690780354952	0.398351989751471	0.29521520676658	-0.00306867048101853	0.976075416385263	0.998128522540195	0.298283877247598
chr11	82802628	82802728	101	+	utr3	Lig3	0.611213357852802	NA	0.875865463054635	1	0.536272902499183	0.848550867972635	0.0192986514444159	0.278720983667411	-0.747047496682272	-0.00306867048101853	0.976075416385263	0.998128522540195	-0.743978826201254
chr11	82952195	82954710	2516	+	utr5	Slfn5	0.228649651915886	NA	0.159703892608876	1	0.168161389345858	0.848550867972635	0.336925778605941	0.41854018909586	1.3780637609517	-0.00644375652924194	0.968151285052751	0.997025597774443	1.38450751748094
chr11	82960375	82960525	151	+	exon	Slfn5	0.0137445967034682	NA	0.0301598358656431	1	0.0340555771759139	0.848550867972635	0.106064675571573	0.278720983667411	1.5616352720554	-0.00644375652924194	0.968151285052751	0.997025597774443	1.56807902858465
chr11	82961046	82961395	350	+	exon	Slfn5	0.499623085044372	NA	0.340134727334742	1	0.37114035575849	0.848550867972635	0.199744958783428	0.313793719788674	0.27700930109155	-0.00644375652924194	0.968151285052751	0.997025597774443	0.283453057620792
chr11	83781266	83781515	250	+	exon	Heatr6	0.278744794965202	NA	0.326773030395278	1	0.272335540765019	0.848550867972635	0.726092436562226	0.75482872259276	0.269069677153925	-0.0396812868097129	0.714900914840296	0.993759427229093	0.308750963963638
chr11	84399804	84400153	350	+	utr3	Acaca	0.682333726501654	0.894120885572819	0.59248287848033	1	0.385099441726883	0.848550867972635	0.00614976665030142	0.278720983667411	-0.0448700408998872	0.0185092669845298	0.816624503657106	0.99563449406112	-0.063379307884417
chr11	84400952	84401152	201	+	utr3	Acaca	0.708391800926983	0.905959357364007	0.716845313518817	1	0.389555106917051	0.848550867972635	0.0778349588309584	0.278720983667411	-0.235547034416049	0.0185092669845298	0.816624503657106	0.99563449406112	-0.254056301400578
chr11	84401401	84401601	201	+	utr3	Acaca	0.152438521192539	0.480424711085552	0.862933522366896	1	0.595739282564042	0.848550867972635	0.0469231846770085	0.278720983667411	-0.487863515846623	0.0185092669845298	0.816624503657106	0.99563449406112	-0.506372782831153
chr11	85345678	85345926	249	+	exon	Ppm1d	0.717005744175095	0.910324114072221	0.686784685393477	1	0.520680195109521	0.848550867972635	0.0705223850374558	0.278720983667411	0.0262173340273098	0.0715009175775998	0.529220505465424	0.986896512206897	-0.04528358355029
chr11	85838025	85838174	150	+	exon	Tbx2	0.822510297872418	NA	0.663552168298895	1	0.672224910876329	0.851951213637391	0.557515513694949	0.605296544426554	0.0807423988254458	-0.0515212873420962	0.787774760514583	0.994505169109901	0.132263686167542
chr11	85840856	85841054	199	+	utr3	Tbx2	0.425406136803829	NA	0.28816314176825	1	0.289266952238099	0.848550867972635	0.292192166722996	0.382977722441107	0.464721256138905	-0.0515212873420962	0.787774760514583	0.994505169109901	0.516242543481001
chr11	86689624	86690121	498	+	utr3	Ptrh2	0.310652249725159	0.674550769144761	0.922410547915524	1	0.848239537606137	0.92057319983294	0.275795526132685	0.369362438733503	0.0873158706618731	0.168635280023324	0.206198858640475	0.922325821100498	-0.0813194093614512
chr11	87611000	87611399	400	+	exon	Mtmr4	0.126979804897225	0.44586759972003	0.850635043697205	1	0.647399590184862	0.851951213637391	0.12126469151628	0.279182213298139	-0.117365552276712	0.0346996449711009	0.672941439591901	0.991750397553084	-0.152065197247813
chr11	87664312	87664560	249	+	utr5	Rnf43	0.442955510712653	NA	0.249199478923564	1	0.228994252035763	0.848550867972635	0.139059415294591	0.286792525313381	1.12286471272465	-0.155483902416376	0.434627557047244	0.979300172593588	1.27834861514103
chr11	87731436	87731684	249	+	exon	Rnf43	0.825041672840111	NA	0.627658086696125	1	0.592314369272062	0.848550867972635	0.180097702497417	0.303729079906011	-0.400143348404733	-0.155483902416376	0.434627557047244	0.979300172593588	-0.244659445988357
chr11	87774722	87774772	51	+	exon	Tspoap1	0.0199079285584107	0.181513466267862	0.985698178399913	1	0.680791760040177	0.853254243448111	0.0201668580151551	0.278720983667411	-0.566117001029524	0.0230449394688165	0.776643351147205	0.993759427229093	-0.589161940498341
chr11	89016573	89016772	200	+	utr3	Trim25	0.590368313400461	NA	0.754365600985016	1	0.707264790723912	0.857759225852289	0.121198179495091	0.279182213298139	-0.089018026504852	-0.188333029610647	0.260197657951484	0.946224118185823	0.0993150031057945
chr11	93943836	93943986	151	+	utr3	Mbtd1	0.918110067521699	NA	0.517825152826352	1	0.357691751649578	0.848550867972635	0.0274772997040387	0.278720983667411	-0.288857317240161	-0.0743949667495658	0.478046457071033	0.984178408608506	-0.214462350490595
chr11	94125537	94125637	101	+	utr3	Spag9	0.472282248498743	0.776048826235063	0.472606398698409	1	0.331819180295069	0.848550867972635	0.179305045936585	0.30334584533844	-0.0431553059112952	-0.0284202197522735	0.73872869167225	0.993759427229093	-0.0147350861590217
chr11	94211504	94211553	50	+	utr5	Tob1	0.133387389326809	NA	0.215835700067337	1	0.202894234935899	0.848550867972635	0.106164875649884	0.278720983667411	0.690128437280959	0.0816811196406999	0.41804062384109	0.975680538201661	0.608447317640259
chr11	94213655	94214053	399	+	exon	Tob1	0.414924694867027	0.742893224308125	0.452374644546914	1	0.385641467668297	0.848550867972635	0.0607045448147713	0.278720983667411	0.178037787473346	0.0816811196406999	0.41804062384109	0.975680538201661	0.0963566678326466
chr11	94339615	94339813	199	+	utr3	Ankrd40	0.477021560452393	0.777656165741669	0.490316944440994	1	0.406194650568183	0.848550867972635	0.144772293390934	0.28790904289921	0.321156885117177	0.132662583212066	0.162590748263383	0.882869868084706	0.188494301905112
chr11	94340060	94340209	150	+	utr3	Ankrd40	0.784269754856837	0.938102631522515	0.60543250614568	1	0.500078050072638	0.848550867972635	0.080794355773304	0.278720983667411	0.305380292931343	0.132662583212066	0.162590748263383	0.882869868084706	0.172717709719277
chr11	94992580	94992829	250	+	exon	Ppp1r9b	0.217039621789314	0.565881278431574	0.764970751118554	1	0.5833942934147	0.848550867972635	0.033038284147059	0.278720983667411	-0.186364655234868	0.0785425447023524	0.345456311694791	0.965954217374271	-0.264907199937221
chr11	95491827	95492222	396	+	utr3	Spop	0.574874187670256	0.837795663408888	0.481093410793548	1	0.390678480596501	0.848550867972635	0.172379526140514	0.299427412188713	-0.0938608596102468	-0.205513911823025	0.12099283306182	0.834545433016744	0.111653052212779
chr11	96960017	96960216	200	+	exon	D030028A08Rik	0.472386311993984	NA	0.341412542080654	1	0.284193445883248	0.848550867972635	0.0463711241364591	0.278720983667411	0.020576370979465	-0.230700447123536	0.166076219911856	0.886601263657334	0.251276818103001
chr11	96964065	96964413	349	+	exon	D030028A08Rik	0.115109776333097	NA	0.24250776296548	1	0.19253240148251	0.848550867972635	0.0391254288932511	0.278720983667411	-0.129846688034612	-0.230700447123536	0.166076219911856	0.886601263657334	0.100853759088925
chr11	97451770	97451870	101	+	exon	Arhgap23	0.647935610163313	0.871452698015368	0.510061572187754	1	0.357995073178996	0.848550867972635	0.031307234939393	0.278720983667411	0.256056981139099	0.0467014381094952	0.579394777941859	0.986896512206897	0.209355543029604
chr11	97452070	97452169	100	+	utr5	Arhgap23	0.983869183515292	0.99638047355555	0.511769220813161	1	0.353737265521258	0.848550867972635	0.0204732480245857	0.278720983667411	0.0703771599727778	0.0467014381094952	0.579394777941859	0.986896512206897	0.0236757218632825
chr11	97500406	97500556	151	+	utr3	Arhgap23	0.420993834525428	0.745162605644778	0.478493898839564	1	0.372761975394088	0.848550867972635	0.181639910946483	0.304728032045569	0.242351303553028	0.0467014381094952	0.579394777941859	0.986896512206897	0.195649865443533
chr11	98203109	98203259	151	+	utr5	Cdk12	0.603123108895194	NA	0.819775700880128	1	0.51528412021585	0.848550867972635	0.100002710808409	0.278720983667411	-0.764022988492359	-0.0972409235620057	0.396012946424886	0.974417699643692	-0.666782064930353
chr11	98203358	98203408	51	+	utr5	Cdk12	0.618535050707854	NA	0.357046488593048	1	0.29356675143196	0.848550867972635	0.1048705505904	0.278720983667411	0.175019568486969	-0.0972409235620057	0.396012946424886	0.974417699643692	0.272260492048975
chr11	98203758	98203808	51	+	exon	Cdk12	0.621817249974935	NA	0.480863857771082	1	0.311483382709745	0.848550867972635	0.105630090951639	0.278720983667411	0.0579847582026346	-0.0972409235620057	0.396012946424886	0.974417699643692	0.15522568176464
chr11	98210606	98210856	251	+	exon	Cdk12	0.794534390687766	NA	0.500335922926266	1	0.343691531066254	0.848550867972635	0.125304619928878	0.280204480061502	-0.182819065180019	-0.0972409235620057	0.396012946424886	0.974417699643692	-0.0855781416180134
chr11	98249879	98250029	151	+	exon	Cdk12	0.907029304912424	NA	0.558035373528782	1	0.441803596637232	0.848550867972635	0.066009728980235	0.278720983667411	-0.102329008432686	-0.0972409235620057	0.396012946424886	0.974417699643692	-0.00508808487068062
chr11	98436476	98436823	348	+	utr3	Erbb2	0.76259513957673	NA	0.399749151913477	1	0.446676598221636	0.848550867972635	0.28434959833566	0.376908166431132	0.411633413425501	0.172850021687654	0.362637651450863	0.970887452554893	0.238783391737846
chr11	98436922	98437071	150	+	utr3	Erbb2	0.732584583164737	NA	0.331394605025046	1	0.472640886608507	0.848550867972635	0.344084381689452	0.424946363826957	0.399551693794302	0.172850021687654	0.362637651450863	0.970887452554893	0.226701672106647
chr11	98795815	98795965	151	+	utr5	Msl1	0.73358277055365	0.916743479493784	0.661746052408038	1	0.490402646400699	0.848550867972635	0.171446184422741	0.298932506764494	0.129839604432019	0.258421587074519	0.00145918879197246	0.100512023184515	-0.1285819826425
chr11	98796313	98796513	201	+	exon	Msl1	0.0157268431635409	0.163028262730336	0.993410224520314	1	0.741856764689941	0.870389503360686	0.0796920373955583	0.278720983667411	-0.230866435931185	0.258421587074519	0.00145918879197246	0.100512023184515	-0.489288023005704
chr11	98799298	98800183	886	+	exon	Msl1	0.182958568737211	0.523773211292542	0.799383440980095	1	0.63159730235178	0.849777788948509	0.0924257188586055	0.278720983667411	-0.0124834694133901	0.258421587074519	0.00145918879197246	0.100512023184515	-0.27090505648791
chr11	98800482	98800631	150	+	utr3	Msl1	0.391575629641862	0.728747098047033	0.777743843090551	1	0.685136165115258	0.853254243448111	0.138514966335035	0.286671253155225	-0.141238038752685	0.258421587074519	0.00145918879197246	0.100512023184515	-0.399659625827205
chr11	98973752	98973851	100	+	utr3	Rara	0.637353681572355	NA	0.775396249912168	1	0.658703583183198	0.851951213637391	0.462554959432191	0.524751614994259	0.148328756096298	0.266696445457077	0.0386653287231175	0.608190935170302	-0.11836768936078
chr11	99424150	99424249	100	+	exon	A830036E02Rik	0.897112572825682	NA	0.549161846922773	1	0.357735451547171	0.848550867972635	0.404394643544351	0.475300468140837	-0.537068346732243	-0.608854469790289	5.00562801158166e-05	0.00987653665198743	0.0717861230580458
chr11	100576647	100576797	151	+	exon	Cnp	0.0279210547985727	0.212082269135846	0.277831417745275	1	0.20825424850631	0.848550867972635	0.065057398576803	0.278720983667411	0.578165011680871	0.10122288119174	0.36679515750318	0.970887452554893	0.476942130489131
chr11	101433591	101433889	299	+	exon	Rundc1	0.959135776737283	0.993284617365924	0.609394519067137	1	0.495071486737943	0.848550867972635	0.106695286269104	0.278720983667411	0.0113694865129618	0.121212194639551	0.250665802948722	0.942840849006508	-0.109842708126589
chr11	101435276	101435524	249	+	utr3	Rundc1	0.437661197354406	0.755749176333471	0.790106283664269	1	0.612321507539087	0.848550867972635	0.233546991749333	0.338215052128858	-0.0225134582663683	0.121212194639551	0.250665802948722	0.942840849006508	-0.143725652905919
chr11	101580955	101581005	51	+	utr3	Nbr1	0.320533412132395	0.679471396840185	0.419074478720534	1	0.311693887235873	0.848550867972635	0.193373228904701	0.311230315312687	0.0171219148167111	-0.120463410929813	0.192001133623383	0.910235045569573	0.137585325746524
chr11	101666846	101667142	297	+	exon	Arl4d	0.317604082966221	0.67701459728556	0.492741218741063	1	0.366481657057056	0.848550867972635	0.141913141455882	0.287377821642629	0.268099037255376	0.103779614863156	0.46654501077527	0.984178408608506	0.164319422392221
chr11	102288489	102288589	101	+	utr3	Tmub2	0.337667001238003	0.693442327463533	0.745691062003933	1	0.6102292857299	0.848550867972635	0.0801321484171751	0.278720983667411	-0.0378323575205463	0.0658201855548099	0.52388311045264	0.986286229988063	-0.103652543075356
chr11	102604495	102604594	100	+	utr5	Fzd2	0.596905459186312	NA	0.415271273964758	1	0.383742021927607	0.848550867972635	0.259145081220729	0.356630361545919	0.380963097843163	0.109295287140437	0.385298448765746	0.971998129067777	0.271667810702727
chr11	102605930	102606029	100	+	exon	Fzd2	0.0611714760730818	NA	0.121131757049854	1	0.0924555339280367	0.848550867972635	0.260059594704518	0.357399011064643	1.07168608947967	0.109295287140437	0.385298448765746	0.971998129067777	0.96239080233923
chr11	102606425	102606573	149	+	utr3	Fzd2	0.0936032614226392	NA	0.135204820047481	1	0.106637885537727	0.848550867972635	0.253161891115061	0.352313391054319	0.663366673705544	0.109295287140437	0.385298448765746	0.971998129067777	0.554071386565108
chr11	102884172	102884272	101	+	utr3	Ccdc103	0.266714338619223	NA	0.216923951196675	1	0.225644151530236	0.848550867972635	0.229007617761743	0.334599427907416	0.594027691478247	-0.0790095281593931	0.751683721089382	0.993759427229093	0.67303721963764
chr11	103116680	103116830	151	+	utr5	Hexim1	0.849531517130987	0.957156486071777	0.64130764836176	1	0.477928353492128	0.848550867972635	0.0379607279934249	0.278720983667411	0.19163926835927	0.36600450240085	2.81079952771853e-05	0.00713050762730119	-0.174365234041581
chr11	103117629	103118078	450	+	utr3	Hexim1	0.376133051117648	0.721457325508511	0.744546039879261	1	0.56149225853619	0.848550867972635	0.173645699286828	0.300435769664045	0.177194357099486	0.36600450240085	2.81079952771853e-05	0.00713050762730119	-0.188810145301364
chr11	103138789	103139135	347	+	utr3	Hexim2	0.169215677511127	NA	0.914576272853327	1	0.726795701824506	0.864181690428631	0.0467741397231328	0.278720983667411	-0.192963816049618	0.15218531808454	0.296254110350189	0.955768454254007	-0.345149134134157
chr11	103139234	103139431	198	+	utr3	Hexim2	0.16245180107174	NA	0.235788922310302	1	0.182963517229338	0.848550867972635	0.605659091698516	0.646095497678012	0.558472294731111	0.15218531808454	0.296254110350189	0.955768454254007	0.406286976646571
chr11	103649858	103649906	49	+	exon	Rprml	3.60889656429649e-07	0.000259269730895791	0.594659117368612	1	0.888254711686084	0.942862487460265	0.102608543716027	0.278720983667411	-0.750947149952513	0.188853399387451	0.0467838870734501	0.649876877881131	-0.939800549339964
chr11	103650147	103650339	193	+	utr3	Rprml	0.000414916605049029	0.0185007335538985	0.608888401563342	1	0.814150559371826	0.902907633095133	0.103405882908351	0.278720983667411	-0.59407207864764	0.188853399387451	0.0467838870734501	0.649876877881131	-0.782925478035091
chr11	103812467	103812616	150	+	exon	Wnt3	0.08393325410401	NA	0.119637064581106	1	0.101108769541475	0.848550867972635	0.0418773267874296	0.278720983667411	0.897759711854045	0.0690072882177756	0.74632958348831	0.993759427229093	0.82875242363627
chr11	103816221	103816419	199	+	utr3	Wnt3	0.0848905410451746	NA	0.110510465273166	1	0.119364370905332	0.848550867972635	0.764593354511309	0.790759477093303	0.843837617486505	0.0690072882177756	0.74632958348831	0.993759427229093	0.774830329268729
chr11	104330145	104330644	500	+	utr3	Mapt	0.0181894477219694	0.176173723316753	0.88236655634543	1	0.632821143353199	0.849897942271076	0.0731759676439573	0.278720983667411	-0.24815204015129	0.161149154130883	0.0532326327095442	0.679893138066846	-0.409301194282173
chr11	105867255	105867405	151	+	exon	Tanc2	0.925386624838195	0.985050110808099	0.701597234280821	1	0.547633492547885	0.848550867972635	0.297179072169743	0.386965098565833	-0.0533722367650488	-0.0366082507287467	0.738776246999586	0.993759427229093	-0.0167639860363021
chr11	105921875	105922074	200	+	utr3	Tanc2	0.950770596426346	0.99212350473235	0.518186082891954	1	0.270815402269408	0.848550867972635	0.0378077023585329	0.278720983667411	-0.14512658244471	-0.0366082507287467	0.738776246999586	0.993759427229093	-0.108518331715963
chr11	105923271	105923819	549	+	utr3	Tanc2	0.599410920314692	0.850407613083217	0.673086213288527	1	0.463782665672632	0.848550867972635	0.197076290748834	0.313265695122584	-0.0939451350327144	-0.0366082507287467	0.738776246999586	0.993759427229093	-0.0573368843039676
chr11	106154105	106154503	399	+	utr3	Map3k3	0.736759536323692	0.917821838337728	0.54633373421192	1	0.409098032271678	0.848550867972635	0.0789721519209974	0.278720983667411	0.0475907517202665	-0.00586763049293566	0.953690265086412	0.996694354323561	0.0534583822132022
chr11	109395994	109396442	449	+	exon	Gna13	0.00571685116753466	0.090331798787987	0.231490203965734	1	0.240663904631422	0.848550867972635	0.177193861547278	0.301643506582744	0.668718419823345	0.00970789663905777	0.909657391400102	0.996694354323561	0.659010523184287
chr11	110512814	110513013	200	+	utr3	Map2k6	0.406445911650583	NA	0.34828590171242	1	0.336407933355194	0.848550867972635	0.236079786178411	0.339734289902685	-0.0893202722710453	-0.0664553351501481	0.622616454268806	0.989793816555713	-0.0228649371208971
chr11	111025179	111025278	100	+	exon	Kcnj16	0.212612921537929	NA	0.311795373912971	1	0.251690864620422	0.848550867972635	0.132914597388911	0.284237160370379	0.396477914086993	-0.0844060901700182	0.507635904325744	0.985229951815166	0.480884004257011
chr11	111072527	111073226	700	+	utr3	Kcnj2	0.81071308965378	0.945330015773333	0.74686804625947	1	0.504500161980394	0.848550867972635	0.290610546292533	0.381402599317259	-0.247101797751854	-0.162837778330205	0.143204832345545	0.865292865991114	-0.0842640194216482
chr11	112785618	112785867	250	+	utr3	Sox9	0.00620023836669813	0.0959655266561313	0.162672679339734	1	0.131907328191856	0.848550867972635	0.00351274594877882	0.278720983667411	0.637870402637033	0.0302039365803701	0.811197126745409	0.994671818294087	0.607666466056663
chr11	113688727	113688826	100	+	exon	D11Wsu47e	0.860015523450592	NA	0.698153325451574	1	0.67542662732602	0.852126018736864	0.474388041994452	0.53441844501457	0.123518559724006	0.0401118217362367	0.759902985591826	0.993759427229093	0.0834067379877696
chr11	114851452	114851601	150	+	utr5	Gprc5c	0.806772622433458	NA	0.564198322144167	1	0.363202802833619	0.848550867972635	0.321886590197261	0.405884346779577	-0.260512229101877	0.254885757971448	0.0897742556359411	0.799467989101252	-0.515397987073325
chr11	114863544	114863594	51	+	exon	Gprc5c	0.892598533723119	NA	0.431977317100683	1	0.336682560709326	0.848550867972635	0.183653336524531	0.306215910775929	-0.166667938275273	0.254885757971448	0.0897742556359411	0.799467989101252	-0.421553696246721
chr11	114863693	114863893	201	+	exon	Gprc5c	0.304674556131685	NA	0.267884196673911	1	0.282234235202348	0.848550867972635	0.154512217586426	0.292330904127082	0.819245913004381	0.254885757971448	0.0897742556359411	0.799467989101252	0.564360155032933
chr11	114864293	114864492	200	+	exon	Gprc5c	0.657260771490571	NA	0.404273793488329	1	0.370104365541289	0.848550867972635	0.136307113319304	0.285638004627373	0.448572009814708	0.254885757971448	0.0897742556359411	0.799467989101252	0.19368625184326
chr11	114870420	114870619	200	+	utr3	Gprc5c	0.538086961656194	NA	0.273754500834554	1	0.398245937121894	0.848550867972635	0.550229864107985	0.599454672302839	0.201645164237313	0.254885757971448	0.0897742556359411	0.799467989101252	-0.0532405937341344
chr11	115245090	115245388	299	+	utr3	Tmem104	0.84167238957547	NA	0.514591388285721	1	0.408625425013982	0.848550867972635	0.161509547196123	0.294846520303773	0.0520980242168126	-0.0138993385148076	0.898751463224935	0.996694354323561	0.0659973627316201
chr11	115329346	115329546	201	+	exon	Otop2	0.206033922184885	NA	0.568039788587685	1	0.597335057502251	0.848550867972635	0.600018475652448	0.641022339323188	-0.396477483766824	0.12531100353325	0.736979153100974	0.993759427229093	-0.521788487300074
chr11	115410685	115410785	101	+	utr3	Mrpl58	0.25341046679041	0.605617525259019	0.860854817157449	1	0.69938090935564	0.855040711262016	0.0986597386385484	0.278720983667411	-0.122364604667173	0.044858927162871	0.696953064750321	0.992618298554382	-0.167223531830044
chr11	115430732	115430830	99	+	utr3	Kctd2	0.519577510311867	0.801528339367359	0.437129190126124	1	0.35307397497191	0.848550867972635	0.0572005922415927	0.278720983667411	0.0324246540612481	0.0633678374409263	0.517679807615118	0.985243177030841	-0.0309431833796782
chr11	115431027	115431175	149	+	utr3	Kctd2	0.142711180063336	0.469401994511998	0.904703317166389	1	0.707966131317413	0.857759225852289	0.177000183391253	0.301607625090748	-0.267221130972072	0.0633678374409263	0.517679807615118	0.985243177030841	-0.330588968412999
chr11	115469327	115469377	51	+	exon	Slc16a5	0.654607840817035	NA	0.987777930261756	1	0.91373582822436	0.955363344808631	0.449026556825783	0.512622105808942	-0.52228801548343	-0.127293628078911	0.664654870937287	0.990891008679828	-0.394994387404519
chr11	115472999	115473099	101	+	utr3	Slc16a5	0.271446252935285	NA	0.185111733567115	1	0.349364403207084	0.848550867972635	0.829439017113833	0.849366609093449	0.0805588355671878	-0.127293628078911	0.664654870937287	0.990891008679828	0.207852463646099
chr11	115473349	115473449	101	+	utr3	Slc16a5	0.794366097763148	NA	0.364282294927504	1	0.357210510594704	0.848550867972635	0.158301759043394	0.293270369667141	-0.0769904963943574	-0.127293628078911	0.664654870937287	0.990891008679828	0.050303131684554
chr11	115606951	115607247	297	+	utr3	Mrps7	0.316729630853065	0.67701459728556	0.824212080152451	1	0.710275401014414	0.858831596890974	0.0988147476792823	0.278720983667411	0.097728090332874	0.299778031387742	0.00977227580573017	0.322696366061427	-0.202049941054868
chr11	115964402	115964748	347	+	utr3	Sap30bp	0.89895410707755	0.978300106498638	0.631354893563607	1	0.513031326231948	0.848550867972635	0.130564193944851	0.282511641578049	0.0310650528529387	0.0198916591681215	0.859545025473179	0.996694354323561	0.0111733936848172
chr11	116531024	116531815	792	+	utr5	Sphk1	0.617805318407698	NA	0.426678498319739	1	0.394697939332936	0.848550867972635	0.113146862162206	0.278720983667411	0.0657981244367522	0.0679471155241037	0.716160256247931	0.993759427229093	-0.00214899108735156
chr11	116536127	116536227	101	+	exon	Sphk1	0.417276529506878	NA	0.376216433122506	1	0.392301133144094	0.848550867972635	0.799403630743517	0.82168253980189	0.518216356838068	0.0679471155241037	0.716160256247931	0.993759427229093	0.450269241313964
chr11	117655065	117655215	151	+	utr5	Tnrc6c	0.215317676534236	NA	0.92915410190343	1	0.90446778436329	0.950476423670778	0.160743093784269	0.294761988078398	-0.429000840835624	-0.17187788015373	0.158106669301232	0.879519940401078	-0.257122960681893
chr11	117721033	117723382	2350	+	exon	Tnrc6c	0.986095640597712	0.99638047355555	0.553237203409898	1	0.404605813415565	0.848550867972635	0.0861931644205165	0.278720983667411	-0.142260753181381	-0.17187788015373	0.158106669301232	0.879519940401078	0.0296171269723496
chr11	117760791	117761040	250	+	utr3	Tnrc6c	0.23869573930458	0.591423989270749	0.862121044463258	1	0.554868900286707	0.848550867972635	0.219588267497854	0.32807532822596	-0.567054003954471	-0.17187788015373	0.158106669301232	0.879519940401078	-0.395176123800741
chr11	117762040	117762140	101	+	utr3	Tnrc6c	0.974223776999996	NA	0.566451581258086	1	0.479048788834526	0.848550867972635	0.371745541627421	0.447909434875026	-0.24677963461034	-0.17187788015373	0.158106669301232	0.879519940401078	-0.0749017544566103
chr11	117838812	117839064	253	+	utr3	Gm20708	0.757242647137796	NA	0.732606552650216	1	0.602974281615205	0.848550867972635	0.155812946175257	0.292651715064309	-0.314397890743769	-1.1258402354925	0.782062550845284	NA	0.811442344748732
chr11	117839360	117839460	101	+	utr3	Gm20708	0.529458345859054	NA	0.982800855669372	1	0.943194050458334	0.971358723494588	0.23573109711505	0.339593928887406	-0.16892861227613	-1.1258402354925	0.782062550845284	NA	0.956911623216371
chr11	118448274	118448423	150	+	utr3	C1qtnf1	0.275578383954018	NA	0.184313801864837	1	0.208481332857229	0.848550867972635	0.447297558620765	0.511423603656489	0.163728302708111	-0.204970017425092	0.344588228085035	0.965954217374271	0.368698320133203
chr11	118448572	118448671	100	+	utr3	C1qtnf1	0.0818235456701918	NA	0.102040045326276	1	0.0713958818763679	0.848550867972635	0.208146136801846	0.320135461814956	1.61112521037724	-0.204970017425092	0.344588228085035	0.965954217374271	1.81609522780233
chr11	118448969	118449019	51	+	utr3	C1qtnf1	0.655920502206482	NA	0.405937949664281	1	0.44068935029111	0.848550867972635	0.854896284215428	0.872863595951481	0.313501015857839	-0.204970017425092	0.344588228085035	0.965954217374271	0.518471033282931
chr11	118477028	118477078	51	+	exon	Engase	0.0441724601671266	NA	0.163307360598044	1	0.114935376226142	0.848550867972635	0.114151882827106	0.278720983667411	1.03306013354814	-0.0189603270129111	0.868946284430619	0.996694354323561	1.05202046056105
chr11	118487315	118487714	400	+	utr3	Engase	0.394548730294029	NA	0.448365657797479	1	0.311193967998799	0.848550867972635	0.0796684422138189	0.278720983667411	0.211428446065474	-0.0189603270129111	0.868946284430619	0.996694354323561	0.230388773078385
chr11	119028251	119028350	100	+	exon	Cbx2	0.287629180715392	NA	0.150553344586808	1	0.159137549884671	0.848550867972635	0.764898979208957	0.790804024729077	0.469332680226954	0.0506492234323183	0.806950554833969	0.994505169109901	0.418683456794635
chr11	119028449	119028598	150	+	exon	Cbx2	0.195965271583415	NA	0.796906280970619	1	0.902362056940052	0.949573433181363	0.0210804275991779	0.278720983667411	-0.722043329386136	0.0506492234323183	0.806950554833969	0.994505169109901	-0.772692552818454
chr11	119028944	119029538	595	+	utr3	Cbx2	0.692216217368294	NA	0.515249401111854	1	0.464382454488794	0.848550867972635	0.330761142750993	0.413668883861311	0.0311620012360756	0.0506492234323183	0.806950554833969	0.994505169109901	-0.0194872221962427
chr11	119081034	119081230	197	+	exon	Gm26508	0.0611010406942238	0.31218821393047	0.931978881566972	1	0.65747579189646	0.851951213637391	0.0944348916851068	0.278720983667411	-0.134607198871927	NA	NA	NA	NA
chr11	119436032	119436232	201	+	exon	Rnf213	0.0488573515460859	NA	0.041800779939282	1	0.0445672081118959	0.848550867972635	0.0377653080818576	0.278720983667411	1.22405814089587	0.0475443913734761	0.716782689385974	0.993759427229093	1.1765137495224
chr11	119440459	119440609	151	+	exon	Rnf213	0.939160051455177	NA	0.515892014910853	1	0.404071779497089	0.848550867972635	0.139321098605991	0.286872235371451	-0.144323723570913	0.0475443913734761	0.716782689385974	0.993759427229093	-0.191868114944389
chr11	119440809	119441109	301	+	exon	Rnf213	0.463096714926985	NA	0.233162213959454	1	0.284079091525647	0.848550867972635	0.0591797353270789	0.278720983667411	0.448430132704959	0.0475443913734761	0.716782689385974	0.993759427229093	0.400885741331483
chr11	119441258	119441408	151	+	exon	Rnf213	0.18084173880271	NA	0.136348453033723	1	0.180981658804578	0.848550867972635	0.522220948396723	0.576587058860312	0.867984545126227	0.0475443913734761	0.716782689385974	0.993759427229093	0.820440153752751
chr11	119441608	119441858	251	+	exon	Rnf213	0.341350678640315	NA	0.299722829133931	1	0.260109479524085	0.848550867972635	0.415696334099185	0.484425080593273	0.318142279220308	0.0475443913734761	0.716782689385974	0.993759427229093	0.270597887846832
chr11	119442957	119443157	201	+	exon	Rnf213	0.102980208428408	NA	0.0661096437899191	1	0.0761022786361825	0.848550867972635	0.0566537148614085	0.278720983667411	1.08838658530376	0.0475443913734761	0.716782689385974	0.993759427229093	1.04084219393028
chr11	119486369	119486469	101	+	utr3	Rnf213	0.461067096466858	NA	0.356279031911805	1	0.330940713859085	0.848550867972635	0.606347275270052	0.646560535678568	0.647607652983764	0.0475443913734761	0.716782689385974	0.993759427229093	0.600063261610287
chr11	119507296	119507944	649	+	utr3	Endov	0.884446234791668	0.973908150963085	0.558380993190901	1	0.419419080858662	0.848550867972635	0.0900885311708421	0.278720983667411	-0.151339036572999	-0.180647853552917	0.0763554836224155	0.770399835387276	0.0293088169799183
chr11	119508244	119508393	150	+	utr3	Endov	0.740141133985761	NA	0.634620824314473	1	0.376477509143765	0.848550867972635	0.0123158681980187	0.278720983667411	-0.495440762961182	-0.180647853552917	0.0763554836224155	0.770399835387276	-0.314792909408265
chr11	120271754	120271854	101	+	exon	Bahcc1	0.679200177802718	NA	0.45354851941646	1	0.337188501943043	0.848550867972635	0.147796998126204	0.289242246169908	-0.227245689999245	-0.0743552814866634	0.537006417840705	0.986896512206897	-0.152890408512582
chr11	120488423	120488670	248	+	utr3	Mrpl12	0.943571235028949	0.986929424813378	0.634529172619937	1	0.530259493844458	0.848550867972635	0.0808053195751344	0.278720983667411	0.15791606976788	0.130518168550094	0.258889980403348	0.946119959984746	0.0273979012177862
chr11	120956608	120956707	100	+	exon	Slc16a3	0.841308202869254	NA	0.513550276582405	1	0.34133250328203	0.848550867972635	0.0651716973803291	0.278720983667411	0.292227609152054	0.247131015190574	0.125534836143989	0.838894332551092	0.0450965939614802
chr11	120958085	120958234	150	+	utr3	Slc16a3	0.16576291541705	NA	0.896176123898883	1	0.983960684755253	0.991436581341876	0.0570394476401662	0.278720983667411	-0.504276710744219	0.247131015190574	0.125534836143989	0.838894332551092	-0.751407725934792
chr11	121222506	121222605	100	+	utr3	Hexdc	0.882951836124933	NA	0.579778403968025	1	0.516989955875816	0.848550867972635	0.441125397166096	0.506031368388072	-0.0446231738827214	-0.151465526903031	0.187122768535558	0.90598997902993	0.10684235302031
chr11	121306920	121307416	497	+	utr3	Foxk2	0.807962144856608	0.944059977530024	0.588540019281264	1	0.458748152546968	0.848550867972635	0.174674353758476	0.300775257285047	-0.0810136229072439	-0.0915120535745228	0.289991818901436	0.954891526520269	0.0104984306672789
chr11	121442059	121442109	51	+	utr3	Fn3k	0.345470581429065	NA	0.115861074900962	1	0.062684584378599	0.848550867972635	0.186980031712272	0.308031279225541	1.09084440325988	0.08847622793195	0.424189225034656	0.976806531270065	1.00236817532793
chr11	121442359	121442459	101	+	utr3	Fn3k	0.662793332954202	NA	0.378485241128268	1	0.393976509327043	0.848550867972635	0.204636520037726	0.317726159244054	-0.366095199887359	0.08847622793195	0.424189225034656	0.976806531270065	-0.454571427819309
chr11	3266316	3266366	51	-	utr5	Drg1	0.018451618390478	0.177442441046904	0.172766934732169	1	0.10436456576393	0.848550867972635	0.0135122933105897	0.278720983667411	0.755200096968061	0.0663171045353944	0.554163235118983	0.986896512206897	0.688882992432666
chr11	3306213	3306312	100	-	exon	Gm12592	0.956519333536916	NA	0.636099223975301	1	0.496237995332638	0.848550867972635	0.401399369816962	0.472702294495773	-0.161822212861141	-0.424796014172214	0.0718413963251342	0.75553128337739	0.262973801311073
chr11	3307887	3307936	50	-	exon	Gm12592	0.930880736519945	NA	0.641907278326583	1	0.578150259511881	0.848550867972635	0.238532873279237	0.341138548879457	-0.0884903019898772	-0.424796014172214	0.0718413963251342	0.75553128337739	0.336305712182336
chr11	3331129	3331178	50	-	exon	Gm12592	0.0600369118659109	NA	0.0710913253397185	1	0.11743115974093	0.848550867972635	0.158687944611343	0.293270369667141	0.384814617336851	-0.424796014172214	0.0718413963251342	0.75553128337739	0.809610631509065
chr11	3345256	3345556	301	-	utr3	Limk2	0.886237070267982	0.975055646461928	0.606887603516531	1	0.469573583925078	0.848550867972635	0.147122471793488	0.289069703907298	0.00098025427508506	0.0402293812546167	0.645856827579383	0.990056249062558	-0.0392491269795316
chr11	3417213	3417558	346	-	utr3	Rnf185	0.970430532985582	0.994559385764741	0.591843723126584	1	0.460378249538601	0.848550867972635	0.197022997171451	0.313265695122584	-0.141772632805102	0.0189795302464291	0.871832329176686	0.996694354323561	-0.160752163051531
chr11	3640433	3640632	200	-	exon	Tug1	0.36971076946622	0.715136273900496	0.485605630110213	1	0.377896710718065	0.848550867972635	0.260284938608175	0.35750547690204	-0.0876189514188165	-0.112118297762823	0.187457043651489	0.906037408068834	0.0244993463440069
chr11	3641779	3641878	100	-	exon	Tug1	0.875575423080651	NA	0.646808511360571	1	0.533819534818958	0.848550867972635	0.381732636761526	0.456261389653062	-0.112542300824081	-0.112118297762823	0.187457043651489	0.906037408068834	-0.000424003061257672
chr11	3645019	3645218	200	-	exon	Tug1	0.207800854278277	0.552156555653706	0.417553169056113	1	0.34271361641667	0.848550867972635	0.277362567864823	0.370691933623213	0.170152044965415	-0.112118297762823	0.187457043651489	0.906037408068834	0.282270342728239
chr11	3646614	3647112	499	-	exon	Gm27937	0.239977350361291	0.594012376749812	0.474521203453087	1	0.390791796791126	0.848550867972635	0.203969668186828	0.317097080298976	0.0522692858817076	NA	NA	NA	NA
chr11	3649575	3649673	99	-	exon	Tug1	0.935198069937662	NA	0.56932187992569	1	0.366052694345459	0.848550867972635	0.0102373135418815	0.278720983667411	-0.18248153730471	-0.112118297762823	0.187457043651489	0.906037408068834	-0.0703632395418863
chr11	3907416	3907564	149	-	utr3	Slc35e4	0.900514559761595	0.979016330001333	0.663509975565466	1	0.565939184681286	0.848550867972635	0.250778348455101	0.350822571848494	0.157726553785822	0.270519901841838	0.0147739947599116	0.394846127513222	-0.112793348056016
chr11	3913726	3913824	99	-	utr5	Slc35e4	0.671920627681415	NA	0.443264004335323	1	0.46331197267765	0.848550867972635	0.383500877309406	0.457708879588931	0.194215971861465	0.270519901841838	0.0147739947599116	0.394846127513222	-0.0763039299803724
chr11	4148517	4148767	251	-	exon	Ccdc157	0.939628966142789	0.985050110808099	0.536394143439972	1	0.393661769419869	0.848550867972635	0.0340312484395656	0.278720983667411	-0.0780994408184515	-0.0572825003406893	0.534994435400996	0.986896512206897	-0.0208169404777622
chr11	4487534	4487784	251	-	exon	Mtmr3	0.339685627455077	0.694957081939834	0.718191797579493	1	0.567071135197414	0.848550867972635	0.10578061922016	0.278720983667411	-0.0315484723389271	0.0918436735022677	0.237754781071549	0.934299707667936	-0.123392145841195
chr11	5192249	5192648	400	-	utr3	Kremen1	0.47863793387649	NA	0.438278736203018	1	0.332332285503829	0.848550867972635	0.476559947455703	0.536133278055957	-0.0582252321163708	-0.0523818255601851	0.627005768518601	0.989971421135929	-0.00584340655618568
chr11	5194640	5194790	151	-	utr3	Kremen1	0.612149771787901	NA	0.699833579014896	1	0.453387611108072	0.848550867972635	0.0523941768882534	0.278720983667411	-0.418954877321505	-0.0523818255601851	0.627005768518601	0.989971421135929	-0.36657305176132
chr11	5281019	5281219	201	-	exon	Znrf3	0.508623247919959	NA	0.387899991147334	1	0.272644599608669	0.848550867972635	0.0387399394937165	0.278720983667411	-0.0378137775505953	-0.0711160820203085	0.541224187584299	0.986896512206897	0.0333023044697131
chr11	5281319	5281569	251	-	exon	Znrf3	0.923572817817412	NA	0.633575746094548	1	0.465513926546716	0.848550867972635	0.0791988140383686	0.278720983667411	-0.187775928627948	-0.0711160820203085	0.541224187584299	0.986896512206897	-0.116659846607639
chr11	5281768	5281918	151	-	exon	Znrf3	0.667899260680587	NA	0.583012834499041	1	0.568183480426185	0.848550867972635	0.0609346218002073	0.278720983667411	-0.0462647923693006	-0.0711160820203085	0.541224187584299	0.986896512206897	0.0248512896510079
chr11	5715556	5715705	150	-	utr3	Urgcp	0.015969264615393	0.163974625624934	0.886238315175729	1	0.805958246117445	0.898822542058465	0.0308560309181009	0.278720983667411	-0.462112388666574	0.190502793495165	0.0633731321318429	0.715274998397679	-0.652615182161739
chr11	5716103	5716302	200	-	exon	Urgcp	0.788340777454496	0.940052150122281	0.634070537477258	1	0.470218167176586	0.848550867972635	0.109776594400887	0.278720983667411	0.0146461614500939	0.190502793495165	0.0633731321318429	0.715274998397679	-0.175856632045071
chr11	5716501	5717695	1195	-	exon	Urgcp	0.873226768935816	0.96786152727193	0.624099385711704	1	0.494600342237736	0.848550867972635	0.113914835981215	0.278720983667411	0.114558420670173	0.190502793495165	0.0633731321318429	0.715274998397679	-0.0759443728249913
chr11	5717994	5718093	100	-	exon	Urgcp	0.0843235721944901	0.37298460507497	0.955145270379971	1	0.727225990821512	0.86419111606489	0.0545525754766386	0.278720983667411	-0.233086181908191	0.190502793495165	0.0633731321318429	0.715274998397679	-0.423588975403356
chr11	5828700	5828997	298	-	utr3	Polm	0.448724794242359	NA	0.936273464806122	1	0.666862081941112	0.851951213637391	0.112726160297954	0.278720983667411	-0.510057532708922	-0.267162407348791	0.107547027016922	0.816814164299393	-0.242895125360131
chr11	5969943	5970192	250	-	utr3	Camk2b	0.00689122055442168	0.101322485827136	0.906083522567312	1	0.839997013023535	0.916581694201264	0.169916448850155	0.298675020005722	-0.625535077751647	-0.137058878016763	0.0735020621775688	0.761315591524241	-0.488476199734884
chr11	6106840	6106940	101	-	utr3	Nudcd3	0.0527418456211564	0.287507087494541	0.359412730805239	1	0.253738521037995	0.848550867972635	0.038410371112	0.278720983667411	0.236149921140389	0.0153082357662221	0.850055289309155	0.996694354323561	0.220841685374167
chr11	6473725	6474024	300	-	utr3	Purb	0.417619581672179	0.744850267585173	0.695933537275219	1	0.540457080354412	0.848550867972635	0.0877624325717844	0.278720983667411	-0.0433487942107576	-0.0103603595165446	0.897072630056686	0.996694354323561	-0.0329884346942129
chr11	7206831	7206930	100	-	utr3	Igfbp3	0.359793742150899	NA	0.343036976382627	1	0.271023749607228	0.848550867972635	0.10564964095795	0.278720983667411	0.216807606342545	0.0854439012921773	0.532213463252224	0.986896512206897	0.131363705050368
chr11	11462208	11462408	201	-	utr5	Zpbp	0.552280516936077	NA	0.400729358893577	1	0.259700114650829	0.848550867972635	0.19383941344328	0.311494387315219	-0.251430809272633	-0.184256087262808	0.591467401422785	0.987117873770674	-0.0671747220098255
chr11	18881464	18881714	251	-	utr3	Meis1	0.511815310241502	NA	0.380838505058718	1	0.343944288184553	0.848550867972635	0.582668290045484	0.62611376725544	0.230729872309895	-0.0673751592739529	0.678974813249381	0.991899252965867	0.298105031583848
chr11	19018686	19018735	50	-	utr5	Meis1	0.290019657381815	NA	0.793897578798479	1	0.961283875484214	0.980822165636332	0.295998463495996	0.385839889808111	0.00645263987373811	-0.0673751592739529	0.678974813249381	0.991899252965867	0.073827799147691
chr11	20303671	20303720	50	-	utr3	Slc1a4	0.322247745784772	0.681616655685077	0.403935893225248	1	0.316237474489482	0.848550867972635	0.0770804602392529	0.278720983667411	0.263409677464283	0.103695687182788	0.25509527391826	0.945741815649144	0.159713990281495
chr11	20725730	20726129	400	-	exon	Aftph	0.0364001375634076	0.240817983270105	0.947410533932446	1	0.702275511166657	0.856477445442511	0.0329591707257816	0.278720983667411	-0.187820424661522	0.140423086630502	0.145009875282037	0.867316105348176	-0.328243511292024
chr11	20726378	20726577	200	-	exon	Aftph	0.978063474246251	0.995815681149659	0.685142697982249	1	0.58184343964483	0.848550867972635	0.294120328256727	0.384278670637332	0.0304756975273847	0.140423086630502	0.145009875282037	0.867316105348176	-0.109947389103117
chr11	21995659	21995908	250	-	utr3	Otx1	0.363149756194088	NA	0.212034240372323	1	0.121768656601619	0.848550867972635	0.12313168293	0.279576166440898	0.370623235281007	-0.170259545960612	0.337123516604318	0.965954217374271	0.540882781241619
chr11	22836305	22837002	698	-	utr3	Gm28048	0.309010010640796	0.674147174688869	0.884921354335433	1	0.73452454069974	0.867443037673418	0.182075648300892	0.304946406132265	0.114430152644887	NA	NA	NA	NA
chr11	22899777	22899877	101	-	utr3	Commd1	0.368707678801734	NA	0.431237463510729	1	0.438184433712982	0.848550867972635	0.752768494399441	0.779868850652757	0.465560642619291	-0.017002194014684	0.917906286735715	0.996694354323561	0.482562836633975
chr11	22972699	22973939	1241	-	exon	Commd1	0.0360126398897467	0.240635929431383	0.883960960035179	1	0.687439571064344	0.853254243448111	0.0852512441504335	0.278720983667411	-0.17917474355	-0.017002194014684	0.917906286735715	0.996694354323561	-0.162172549535316
chr11	22982133	22982232	100	-	exon	Commd1	0.659737347571086	NA	0.399422146982428	1	0.239514718298573	0.848550867972635	0.0122013251918959	0.278720983667411	0.126402246670418	-0.017002194014684	0.917906286735715	0.996694354323561	0.143404440685102
chr11	29171643	29172034	392	-	exon	A630052C17Rik	0.565342966766154	NA	0.421828957995374	1	0.316233531641061	0.848550867972635	0.258938605499772	0.35652025317296	-0.223019474157137	-0.201095728223848	0.358333481148043	0.969921630067646	-0.021923745933289
chr11	29172475	29172671	197	-	exon	A630052C17Rik	0.45193098536198	NA	0.308261533521594	1	0.269336362573892	0.848550867972635	0.022194417185593	0.278720983667411	0.259884252361586	-0.201095728223848	0.358333481148043	0.969921630067646	0.460979980585434
chr11	29744445	29744495	51	-	utr3	Eml6	0.0252685266532462	NA	0.411729533996195	1	0.532553669504235	0.848550867972635	0.225628008400758	0.332426982538603	-1.14645493597181	-0.0521633720397955	0.588821542815844	0.986896512206897	-1.09429156393201
chr11	30024945	30025094	150	-	utr5	Eml6	0.99325830420478	NA	0.528596274953019	1	0.393089706153107	0.848550867972635	0.40788530831751	0.478114809377779	0.0122691854293661	-0.0521633720397955	0.588821542815844	0.986896512206897	0.0644325574691616
chr11	30139193	30139243	51	-	exon	Sptbn1	0.577845120132	0.837795663408888	0.493960513139395	1	0.277923522284139	0.848550867972635	0.0540055420920891	0.278720983667411	-0.0733759832671208	-0.0868718903635725	0.275254934734965	0.950355046229354	0.0134959070964517
chr11	31665579	31665729	151	-	utr3	Bod1	0.345392573594738	0.697454904154956	0.879583173326643	1	0.724451096578484	0.864017009746851	0.167067215606204	0.297461942900031	-0.0501986836980646	0.159231326840468	0.19964404679692	0.915739060968506	-0.209430010538533
chr11	36007454	36007803	350	-	utr3	Tenm2	0.910867047177836	0.983382273564386	0.656410065465783	1	0.534259657675672	0.848550867972635	0.0883089140606709	0.278720983667411	-0.0499090610659938	0.0486601328295556	0.620134947123475	0.989793816555713	-0.0985691938955494
chr11	36008103	36008252	150	-	exon	Tenm2	0.11636929876805	0.424685895408998	0.858736645578144	1	0.565136717748186	0.848550867972635	0.0759788585805949	0.278720983667411	-0.330678072960592	0.0486601328295556	0.620134947123475	0.989793816555713	-0.379338205790148
chr11	36024125	36024224	100	-	exon	Tenm2	0.975724710512018	0.995639570949865	0.573328299137736	1	0.48909787714484	0.848550867972635	0.0988305443361989	0.278720983667411	-0.0879190705825637	0.0486601328295556	0.620134947123475	0.989793816555713	-0.136579203412119
chr11	41912340	41912539	200	-	exon	Gabrg2	0.314610978643768	0.676392823966622	0.809129737954857	1	0.624133872350991	0.848550867972635	0.238055116111106	0.341006028722249	-0.259484455979515	-0.0410531880854488	0.718881815245901	0.993759427229093	-0.218431267894066
chr11	46149053	46149353	301	-	utr3	Nipal4	0.938032814303931	NA	0.626864194420104	1	0.454059203147776	0.848550867972635	0.0756248114512347	0.278720983667411	0.137856297315398	0.0363685459606022	0.844772456857578	0.995925438314454	0.101487751354796
chr11	48866521	48866720	200	-	exon	Irgm1	0.423180292031395	NA	0.367269407638128	1	0.341293834817339	0.848550867972635	0.168285033051941	0.298044601853653	0.181867927640776	0.119663147548193	0.466448036773496	0.984178408608506	0.0622047800925829
chr11	48946749	48946849	101	-	utr3	9930111J21Rik1	0.0705328262202365	NA	0.0781847370036299	1	0.0780362898802809	0.848550867972635	0.191031393217012	0.310176613863099	1.26250808372177	-0.183194498456376	0.649805568622691	NA	1.44570258217814
chr11	48946949	48947099	151	-	utr3	9930111J21Rik1	0.306361300000439	NA	0.142145459387704	1	0.108699222018175	0.848550867972635	0.444256814528992	0.508783849947272	0.896553418399804	-0.183194498456376	0.649805568622691	NA	1.07974791685618
chr11	48947548	48947698	151	-	exon	9930111J21Rik1	0.429707696094627	NA	0.137402726433864	1	0.144337850602598	0.848550867972635	0.0948371055130697	0.278720983667411	-0.311648333688996	-0.183194498456376	0.649805568622691	NA	-0.128453835232621
chr11	49017118	49017217	100	-	utr3	9930111J21Rik2	0.265453441107761	NA	0.0659609677044416	1	0.0798939949442358	0.848550867972635	0.293856759370453	0.384267681283851	0.8404333668574	-0.269692223411251	0.364090938761624	0.970887452554893	1.11012559026865
chr11	49018810	49018959	150	-	utr3	9930111J21Rik2	0.346164602875671	NA	0.252736536488101	1	0.402712759614872	0.848550867972635	0.639568644470433	0.677190329439282	1.15788008791336	-0.269692223411251	0.364090938761624	0.970887452554893	1.42757231132461
chr11	49019357	49019407	51	-	exon	9930111J21Rik2	0.493859803347075	NA	0.0902304730606692	1	0.124273911633374	0.848550867972635	1	1	0.400155318833351	-0.269692223411251	0.364090938761624	0.970887452554893	0.669847542244602
chr11	50256580	50256630	51	-	utr3	Maml1	0.977185110499649	NA	0.56121311191714	1	0.5443748193566	0.848550867972635	0.925979906003125	0.937391264916451	-0.0335631876899479	0.00780672536838995	0.946400269954227	0.996694354323561	-0.0413699130583379
chr11	50257825	50258024	200	-	utr3	Maml1	0.479175541395835	NA	0.432674359912543	1	0.310994823817612	0.848550867972635	0.0572066166344457	0.278720983667411	0.100540329606832	0.00780672536838995	0.946400269954227	0.996694354323561	0.0927336042384421
chr11	50265654	50265853	200	-	exon	Maml1	0.23429063110486	NA	0.336361665427539	1	0.26449194220202	0.848550867972635	0.315281114353706	0.40033582174865	0.570860038472042	0.00780672536838995	0.946400269954227	0.996694354323561	0.563053313103652
chr11	50266401	50266700	300	-	exon	Maml1	0.706945264532502	NA	0.648660462224129	1	0.475109787846009	0.848550867972635	0.238529304136233	0.341138548879457	-0.107786888510869	0.00780672536838995	0.946400269954227	0.996694354323561	-0.115593613879259
chr11	50292012	50292062	51	-	utr5	Maml1	0.135070246079559	NA	0.194886027099728	1	0.181210216736716	0.848550867972635	0.587562220706759	0.630398032095259	0.780295797112026	0.00780672536838995	0.946400269954227	0.996694354323561	0.772489071743636
chr11	50292211	50292261	51	-	utr5	Maml1	0.250643953455464	NA	0.177462367294925	1	0.11493925636037	0.848550867972635	0.0862474985040561	0.278720983667411	0.318085864593555	0.00780672536838995	0.946400269954227	0.996694354323561	0.310279139225165
chr11	51743813	51743863	51	-	exon	Sec24a	0.678605722752642	NA	0.349629681866337	1	0.172537336159232	0.848550867972635	0.526228077771292	0.580160677250049	0.570884122645333	0.0635856944541758	0.552195780376848	0.986896512206897	0.507298428191157
chr11	51814899	51815547	649	-	utr3	Jade2	0.246820709416998	0.59910619623589	0.817133640108575	1	0.651350632402569	0.851951213637391	0.0922377089860511	0.278720983667411	0.0872736209165428	0.273639191704195	0.00127184858355198	0.092402997522929	-0.186365570787653
chr11	51816842	51817440	599	-	utr3	Jade2	0.0025017054443503	0.0573454311363397	0.935033160113501	1	0.843471871735871	0.918045270176504	0.150995055354356	0.290605180017456	-0.367379830829668	0.273639191704195	0.00127184858355198	0.092402997522929	-0.641019022533863
chr11	51825079	51825229	151	-	exon	Jade2	0.149679272931291	0.476200139146296	0.922285679632294	1	0.753637557620878	0.874911139824825	0.160565580494063	0.29459301225266	-0.145701522180938	0.273639191704195	0.00127184858355198	0.092402997522929	-0.419340713885133
chr11	53565464	53565609	146	-	exon	A430108G06Rik	0.292361032777297	NA	0.781377206785024	1	0.900871282555236	0.949211478235405	0.516209030782736	0.57141550926777	-0.946972564643039	-0.243994594195722	0.472522321680514	0.984178408608506	-0.702977970447317
chr11	53650315	53650514	200	-	utr3	Rad50	0.387181533646318	NA	0.988452610902274	1	0.834390576670852	0.913935359797489	0.448987789022833	0.512622105808942	-0.435656846523824	-0.290723276741125	0.0131153285371682	0.370973344987568	-0.144933569782699
chr11	54840873	54841023	151	-	utr3	Lyrm7	0.364988697490963	NA	0.832168768158496	1	0.730073964270283	0.865627652689447	0.0711652186163121	0.278720983667411	-0.114489123693076	0.142910041584333	0.3774232597162	0.970887452554893	-0.25739916527741
chr11	55250859	55251008	150	-	utr3	Fat2	0.509661846697135	NA	0.373212325453358	1	0.414048862402577	0.848550867972635	0.304330140305097	0.391720963117354	1.14666726143376	0.187863688090627	0.248869761042542	0.942482093422205	0.958803573343134
chr11	55251258	55251308	51	-	utr3	Fat2	0.0674538113076283	NA	0.0380374580482301	1	0.062871738412665	0.848550867972635	0.234713784512612	0.339014347323524	1.28162176062857	0.187863688090627	0.248869761042542	0.942482093422205	1.09375807253795
chr11	55262317	55262367	51	-	exon	Fat2	0.903404346987024	NA	0.601861457016183	1	0.510096668159429	0.848550867972635	0.288409045154288	0.379671347904158	0.462113600822366	0.187863688090627	0.248869761042542	0.942482093422205	0.274249912731738
chr11	55281114	55281414	301	-	exon	Fat2	0.257429167760546	NA	0.185164441350219	1	0.297353690516864	0.848550867972635	0.111346352775617	0.278720983667411	0.574835768437092	0.187863688090627	0.248869761042542	0.942482093422205	0.386972080346464
chr11	55309216	55309366	151	-	exon	Fat2	0.00895069257101389	NA	0.0326973178865984	1	0.0560423083567652	0.848550867972635	0.185796980776295	0.307294505506132	1.64644377054085	0.187863688090627	0.248869761042542	0.942482093422205	1.45858008245022
chr11	55309765	55309965	201	-	exon	Fat2	0.00074986684663629	NA	0.0287400521970847	1	0.0384338747834356	0.848550867972635	0.129098473432676	0.281893500235718	1.12712895766419	0.187863688090627	0.248869761042542	0.942482093422205	0.939265269573565
chr11	55310714	55310913	200	-	exon	Fat2	0.17280936335254	NA	0.112698259060265	1	0.144194665736947	0.848550867972635	0.0213339988204333	0.278720983667411	0.807751954796846	0.187863688090627	0.248869761042542	0.942482093422205	0.619888266706218
chr11	57483638	57483836	199	-	utr3	Fam114a2	0.344772316917403	NA	0.37560344513239	1	0.236401641268149	0.848550867972635	0.0155780329894708	0.278720983667411	0.159337754562311	-0.0897318685392025	0.381064885237329	0.971712093779241	0.249069623101513
chr11	58889699	58889798	100	-	utr3	Zfp39	0.720635688325452	NA	0.425947349724111	1	0.220475704778811	0.848550867972635	0.022931410266115	0.278720983667411	-0.0719492173704599	-0.147306109344144	0.304883322690432	0.958803814730605	0.0753568919736843
chr11	58890995	58891095	101	-	exon	Zfp39	0.804792497523275	NA	0.483870565362782	1	0.361233949099533	0.848550867972635	0.0457481667566971	0.278720983667411	0.0533125811424447	-0.147306109344144	0.304883322690432	0.958803814730605	0.200618690486589
chr11	58891294	58891344	51	-	exon	Zfp39	0.0737720014188312	NA	0.067658089652666	1	0.0658622430345886	0.848550867972635	0.31325465403168	0.398653931241477	0.917931420237671	-0.147306109344144	0.304883322690432	0.958803814730605	1.06523752958182
chr11	59001080	59001505	426	-	exon	Obscn	0.964966902331392	NA	0.463222993763817	1	0.326608041612503	0.848550867972635	0.0908159047064734	0.278720983667411	-0.592460506968698	-0.173513276662525	0.155314371423333	0.876729947680329	-0.418947230306173
chr11	59038911	59039011	101	-	exon	Obscn	0.598270732032699	NA	0.384337317756806	1	0.504698974641556	0.848550867972635	0.58453361183959	0.627521173408879	0.589859148856521	-0.173513276662525	0.155314371423333	0.876729947680329	0.763372425519046
chr11	59157911	59158110	200	-	utr3	Iba57	0.231127366805521	NA	0.964673948787295	1	0.883233982012566	0.94003560205719	0.0247522461575052	0.278720983667411	-0.498085378047254	0.17689671155403	0.203586013797092	0.918719143028762	-0.674982089601284
chr11	59158210	59158559	350	-	utr3	Iba57	0.755326886842974	0.925057599777001	0.547068901859784	1	0.416857401514735	0.848550867972635	0.26437130114263	0.360310569702082	-0.10621516839424	0.17689671155403	0.203586013797092	0.918719143028762	-0.28311187994827
chr11	59161229	59161328	100	-	utr3	Iba57	0.640921189400444	NA	0.956977720998365	1	0.930087122021633	0.964677138956322	0.812770328780525	0.833714688484598	0.00460239924018692	0.17689671155403	0.203586013797092	0.918719143028762	-0.172294312313843
chr11	59175868	59175918	51	-	utr3	Gjc2	0.141750685304011	NA	0.304933821048079	1	0.173287093703542	0.848550867972635	0.172235803263733	0.299427412188713	0.526237729860283	0.247559248265758	0.0352513690990257	0.587409627036964	0.278678481594525
chr11	59176518	59176668	151	-	exon	Gjc2	0.344830069999499	0.697454904154956	0.439662217645012	1	0.361000619822252	0.848550867972635	0.153256025420831	0.291761680040086	0.623118170477627	0.247559248265758	0.0352513690990257	0.587409627036964	0.375558922211869
chr11	59177167	59177317	151	-	exon	Gjc2	0.0552142390967343	0.293911634131652	0.235429286492158	1	0.201488523230448	0.848550867972635	0.00503820204462768	0.278720983667411	0.810023900764309	0.247559248265758	0.0352513690990257	0.587409627036964	0.562464652498551
chr11	59199885	59200224	340	-	exon	2610507I01Rik	0.458379265897001	0.770541395654693	0.413194330004575	1	0.386298200972613	0.848550867972635	0.0551888079349402	0.278720983667411	0.178186198652661	0.0934963986748655	0.555891275793299	0.986896512206897	0.0846897999777951
chr11	59438077	59438126	50	-	exon	Snap47	0.497151652824999	0.787459187321349	0.803644312930448	1	0.703783117702333	0.856828920986026	0.20290983269671	0.316143364173454	0.0560788033627791	0.18627202435752	0.0598106811168705	0.702706458572338	-0.130193220994741
chr11	59462285	59462631	347	-	utr3	Zfp867	0.349766277013984	NA	0.370456266188455	1	0.319763142122688	0.848550867972635	0.120088710319211	0.279182213298139	0.254855246061453	0.0731548306150167	0.624911593506957	0.989793816555713	0.181700415446436
chr11	59784531	59784677	147	-	exon	Pld6	0.0846567533556977	NA	0.0760339471693936	1	0.117850663452231	0.848550867972635	0.339710419881584	0.420957673347503	1.21243462875018	-0.0447129231506779	0.892854528545274	0.996694354323561	1.25714755190086
chr11	59791954	59792103	150	-	utr3	Flcn	0.848129051458959	NA	0.68298292452464	1	0.622597309324409	0.848550867972635	0.336804263161525	0.418446765011349	-0.0838233071426831	0.0293704343239842	0.770571276949057	0.993759427229093	-0.113193741466667
chr11	59792252	59792699	448	-	utr3	Flcn	0.993086579998744	0.997992225346067	0.607412834730124	1	0.472417461112934	0.848550867972635	0.165601911762582	0.296665121864927	-0.0305774949746961	0.0293704343239842	0.770571276949057	0.993759427229093	-0.0599479292986803
chr11	59809718	59809768	51	-	utr5	Flcn	0.133281981300244	NA	0.262164199053086	1	0.156950260220083	0.848550867972635	0.0259875649212781	0.278720983667411	0.519791912421142	0.0293704343239842	0.770571276949057	0.993759427229093	0.490421478097158
chr11	59963864	59963962	99	-	exon	Rasd1	0.513871965004107	NA	0.733781684409723	1	0.613489836177076	0.848550867972635	0.102784160590903	0.278720983667411	-0.41231920631104	-0.0658503351927606	0.700248675138184	0.993215409859823	-0.34646887111828
chr11	60740208	60740608	401	-	utr3	Top3a	0.641264913631411	NA	0.427206483206728	1	0.365059714021576	0.848550867972635	0.169060634985003	0.298316367512717	0.0919480806421583	0.0577592979266686	0.698328787170803	0.992618298554382	0.0341887827154897
chr11	60742496	60742646	151	-	exon	Top3a	0.308021057253367	NA	0.970427397235551	1	0.768136616265164	0.880901160382479	0.184859371163759	0.307056852543331	-0.423653115562558	0.0577592979266686	0.698328787170803	0.992618298554382	-0.481412413489226
chr11	60742746	60742896	151	-	exon	Top3a	0.661887646177685	NA	0.371978660533543	1	0.271948026028566	0.848550867972635	0.0781803077225039	0.278720983667411	0.48623034205529	0.0577592979266686	0.698328787170803	0.992618298554382	0.428471044128621
chr11	60864801	60865000	200	-	utr3	Tmem11	0.204641716650586	0.547336719554361	0.965937994436609	1	0.847838344823219	0.92057319983294	0.128110362884972	0.281587263203262	0.0345879272560632	0.334631977839787	0.0081435102369555	0.291906934432719	-0.300044050583724
chr11	61546316	61546664	349	-	exon	Epn2	0.703215871688845	0.903607448536036	0.578079315567514	1	0.51099943024733	0.848550867972635	0.190259604598631	0.30942868739259	0.152813468788569	0.110064769371673	0.157295559324348	0.878689536783509	0.0427486994168963
chr11	62317622	62317722	101	-	utr3	Ncor1	0.691405644339797	0.898850669082257	0.743873299595989	1	0.537438489736799	0.848550867972635	0.197755441991921	0.313303669549894	-0.164291592515097	-0.0678275345742065	0.498070858351457	0.985229951815166	-0.0964640579408903
chr11	62713720	62713769	50	-	utr3	Zfp287	0.350819851766736	NA	0.283564241139258	1	0.242057296647481	0.848550867972635	0.149670086782579	0.289995181781132	0.422557902172213	-0.103881383416757	0.338903752907102	0.965954217374271	0.526439285588969
chr11	62728684	62728833	150	-	utr5	Zfp287	0.643899173082849	NA	0.651342658634422	1	0.592097136580344	0.848550867972635	0.104580719300945	0.278720983667411	-0.355810078970937	-0.103881383416757	0.338903752907102	0.965954217374271	-0.25192869555418
chr11	62753426	62753526	101	-	utr3	Zfp286	0.536285672573785	NA	0.849674367548813	1	0.943506709952946	0.971459278843987	0.330745703318197	0.413668883861311	-0.239346268177055	0.0955493820760604	0.495534158350063	0.985229951815166	-0.334895650253115
chr11	62779669	62779819	151	-	utr3	Zfp286	0.207728573504309	NA	0.953370299256334	1	0.985570844133648	0.992158884535611	0.276032216052444	0.369542572582636	-0.161936293015504	0.0955493820760604	0.495534158350063	0.985229951815166	-0.257485675091565
chr11	62780468	62780668	201	-	utr3	Zfp286	0.62543388674043	NA	0.477209017951446	1	0.439005253039328	0.848550867972635	0.111062027971636	0.278720983667411	0.171911330883594	0.0955493820760604	0.495534158350063	0.985229951815166	0.0763619488075333
chr11	62780768	62780917	150	-	utr3	Zfp286	0.686263333392872	NA	0.867438610818866	1	0.838469919803662	0.916212549541389	0.571906892410694	0.617282014653728	-0.0915435469228881	0.0955493820760604	0.495534158350063	0.985229951815166	-0.187092928998948
chr11	63889115	63889264	150	-	utr3	Hs3st3b1	0.0862351888924301	NA	0.322664754384112	1	0.44611684870754	0.848550867972635	0.197096233953724	0.313265695122584	-0.513763698970686	0.231195519040537	0.403620823867771	0.974860453766111	-0.744959218011223
chr11	63889611	63889660	50	-	exon	Hs3st3b1	0.180360716587596	NA	0.0354764665726495	1	0.0601385053981711	0.848550867972635	0.448761908703102	0.51251423243696	1.59969573832464	0.231195519040537	0.403620823867771	0.974860453766111	1.36850021928411
chr11	63921496	63921546	51	-	exon	Hs3st3b1	0.21249221029455	NA	0.329112204364947	1	0.70133673067641	0.855842195006986	0.481718384091007	0.540788584749203	-0.677577347716586	0.231195519040537	0.403620823867771	0.974860453766111	-0.908772866757123
chr11	63964120	63964220	101	-	utr3	Cox10	0.565621715616554	NA	0.464435074869847	1	0.343220236377403	0.848550867972635	0.0263118711020598	0.278720983667411	-0.0260013930519792	-0.135099232407107	0.188822954338187	0.907326655511999	0.109097839355128
chr11	65689830	65689930	101	-	utr3	Map2k4	0.289952004081732	0.649995711629502	0.782108503867086	1	0.565495963348507	0.848550867972635	0.108894351436117	0.278720983667411	-0.372713737084205	-0.0935757813328522	0.296285523905243	0.955768454254007	-0.279137955751352
chr11	65690227	65690723	497	-	utr3	Map2k4	0.888339996015559	0.975555562425994	0.651722308320203	1	0.504999008697333	0.848550867972635	0.194662561162906	0.312053916133946	-0.0800019925201239	-0.0935757813328522	0.296285523905243	0.955768454254007	0.0135737888127282
chr11	67041630	67041877	248	-	exon	Adprm	0.828409234408562	0.950681848627254	0.631937598520891	1	0.520705279169381	0.848550867972635	0.196179663493067	0.312958873248768	-0.0759771588258412	0.097517224188705	0.490082721372777	0.984608098825953	-0.173494383014546
chr11	67855622	67856021	400	-	exon	Usp43	0.468339504143608	NA	0.406136353655973	1	0.359375506126564	0.848550867972635	0.0701935593943077	0.278720983667411	0.372542219853133	-0.0629411468741507	0.738361770776933	0.993759427229093	0.435483366727284
chr11	68943205	68943504	300	-	utr3	Arhgef15	0.840395214385991	NA	0.601456279339832	1	0.426779484121042	0.848550867972635	0.034140389442654	0.278720983667411	-0.309238449275181	-0.138284267418728	0.22095783370971	0.924545585448581	-0.170954181856452
chr11	68943753	68943903	151	-	utr3	Arhgef15	0.411935290526798	NA	0.272270085228724	1	0.309656813311048	0.848550867972635	0.131076442975357	0.282913251696	0.360368194160106	-0.138284267418728	0.22095783370971	0.924545585448581	0.498652461578835
chr11	69059002	69059051	50	-	exon	9330160F10Rik	0.757104972884013	NA	0.576302077603083	1	0.462422363706332	0.848550867972635	0.178347083818473	0.302410255091709	0.400542351122676	-0.0830490556752811	0.747538136278453	0.993759427229093	0.483591406797957
chr11	69059150	69059446	297	-	exon	9330160F10Rik	0.425458105330589	NA	0.366844985104139	1	0.299660642628892	0.848550867972635	0.0324757923777393	0.278720983667411	0.0518349598327418	-0.0830490556752811	0.747538136278453	0.993759427229093	0.134884015508023
chr11	69059545	69060088	544	-	exon	9330160F10Rik	0.92062345848903	0.985050110808099	0.606946097023196	1	0.523968534246015	0.848550867972635	0.316475636286664	0.401285429737342	0.242922749484997	-0.0830490556752811	0.747538136278453	0.993759427229093	0.325971805160278
chr11	69060285	69060384	100	-	exon	9330160F10Rik	0.973675810926754	NA	0.643758733015814	1	0.479633493931092	0.848550867972635	0.0889559654254588	0.278720983667411	0.335435482518564	-0.0830490556752811	0.747538136278453	0.993759427229093	0.418484538193845
chr11	69218167	69218217	51	-	utr3	Gucy2e	0.308500445533982	NA	0.15629180334347	1	0.286871621557002	0.848550867972635	0.617983206502392	0.657571391186483	1.19330224933849	0.177588433757683	0.316453087179576	0.958803814730605	1.0157138155808
chr11	69236445	69236645	201	-	exon	Gucy2e	0.449531599061869	NA	0.81653675238598	1	0.848214651616155	0.92057319983294	0.925546900023486	0.937115824329403	0.227303690072283	0.177588433757683	0.316453087179576	0.958803814730605	0.0497152563145995
chr11	69404521	69404621	101	-	exon	Kdm6b	0.737307127918983	0.917821838337728	0.623689625763355	1	0.554061521392134	0.848550867972635	0.040195262540023	0.278720983667411	-0.104149502237786	0.0454100072597396	0.768933692441772	0.993759427229093	-0.149559509497526
chr11	69804148	69804643	496	-	exon	Tmem102	0.768255624662603	NA	0.379737214409407	1	0.658985215904541	0.851951213637391	0.689791118941122	0.722577388216089	0.380407820492075	0.241063555311046	0.512838228793526	0.985229951815166	0.13934426518103
chr11	69824967	69825166	200	-	utr3	Nlgn2	0.220849392017443	0.569243064490027	0.849343454822343	1	0.673078533983796	0.852099477209419	0.133336082039575	0.284295495298383	-0.111234542329396	0.122470010323778	0.249584581431542	0.942482093422205	-0.233704552653174
chr11	69825615	69825715	101	-	exon	Nlgn2	0.109362082841977	0.411054941859857	0.853931225557858	1	0.615915363779369	0.848550867972635	0.0486141272982236	0.278720983667411	-0.264219025976556	0.122470010323778	0.249584581431542	0.942482093422205	-0.386689036300334
chr11	69879459	69879759	301	-	utr3	Kctd11	0.00301406086466573	NA	0.0464686589596194	1	0.0285310591956067	0.848550867972635	0.0539173903885409	0.278720983667411	0.925755630801276	-0.322501510540955	0.220875236321322	0.924545585448581	1.24825714134223
chr11	70654497	70654595	99	-	utr5	Pfn1	0.00529111095427632	0.086982657354391	0.158608759019103	1	0.0940649517571749	0.848550867972635	0.105802033424047	0.278720983667411	0.740917030863483	0.134472790529365	0.153433214342366	0.874089716181689	0.606444240334118
chr11	70984241	70984490	250	-	utr3	Dhx33	0.609337142414321	NA	0.453338070603231	1	0.529769315930368	0.848550867972635	0.350029380038703	0.429331134810341	0.451228362776616	-0.0464065141037402	0.619881944340214	0.989793816555713	0.497634876880357
chr11	70986686	70987185	500	-	utr3	Dhx33	0.1383689945021	0.460522573726314	0.910355963495939	1	0.588607033610965	0.848550867972635	0.0380932972720903	0.278720983667411	-0.236353865561958	-0.0464065141037402	0.619881944340214	0.989793816555713	-0.189947351458218
chr11	71010107	71010357	251	-	utr3	Derl2	0.491129054811846	NA	0.456187043693165	1	0.348993696004911	0.848550867972635	0.0950465549149901	0.278720983667411	0.0275234694484192	-0.043424030486091	0.710070748502324	0.993759427229093	0.0709474999345103
chr11	71032190	71032339	150	-	exon	6330403K07Rik	0.713944553449412	0.90776934432728	0.734206877233241	1	0.590174821828721	0.848550867972635	0.0876194766072896	0.278720983667411	0.0931096012452482	0.0987954421738352	0.395030734874696	0.974417699643692	-0.00568584092858698
chr11	72154279	72154629	351	-	utr3	4933427D14Rik	0.948286311651872	NA	0.621436906904156	1	0.467865645829277	0.848550867972635	0.121243946853918	0.279182213298139	-0.244760221450475	-0.0161948517422163	0.864779282304353	0.996694354323561	-0.228565369708258
chr11	72198807	72198907	101	-	exon	4933427D14Rik	0.819625073557742	NA	0.548314917351841	1	0.604419859662643	0.848550867972635	0.67911953422203	0.71230691946956	0.287195767693916	-0.0161948517422163	0.864779282304353	0.996694354323561	0.303390619436133
chr11	72452783	72453032	250	-	utr3	Spns2	0.960651648674512	0.993619674749138	0.662498088623916	1	0.438034570998341	0.848550867972635	0.138106327257754	0.286550808978431	-0.0155097366816256	0.0284256363078612	0.76359243117392	0.993759427229093	-0.0439353729894867
chr11	72778230	72778480	251	-	utr3	Cyb5d2	0.675112947598804	0.889520501826179	0.487360141672035	1	0.42285087191405	0.848550867972635	0.197375345417137	0.313265695122584	0.349632255368103	0.159131814421535	0.198910306777439	0.914631202406345	0.190500440946568
chr11	75165365	75165765	401	-	utr3	Hic1	0.0961444487685932	NA	0.179143568900598	1	0.127084729753231	0.848550867972635	0.0870669607633888	0.278720983667411	0.498220176244164	-0.222665470963725	0.232788383137824	0.928712915453993	0.720885647207889
chr11	75167214	75167264	51	-	exon	Hic1	0.734825643710597	NA	0.738810761908127	1	0.670829397872265	0.851951213637391	0.150068334440967	0.289995181781132	-0.327818014317367	-0.222665470963725	0.232788383137824	0.928712915453993	-0.105152543353642
chr11	75301104	75301203	100	-	utr3	Rpa1	0.648960111021733	NA	0.48381689653402	1	0.427729787330133	0.848550867972635	0.173510655721764	0.300366264907416	0.123856450165096	0.068643307263959	0.538722241589825	0.986896512206897	0.0552131429011366
chr11	75342193	75348274	6082	-	utr5	Rpa1	0.0495340504294271	NA	0.185070397757847	1	0.118328876741718	0.848550867972635	0.287106961486906	0.378563914197532	0.680266650877928	0.068643307263959	0.538722241589825	0.986896512206897	0.611623343613969
chr11	75771443	75771939	497	-	utr3	Doc2b	0.00959226729616501	0.122185216170513	0.954075091628757	1	0.718741538628491	0.861293899079145	0.0423848350889209	0.278720983667411	-0.306282555328206	0.0919938058907231	0.314330031498843	0.958803814730605	-0.398276361218929
chr11	76210805	76210953	149	-	utr3	Glod4	0.209850820481161	NA	0.933449528804499	1	0.858561894120435	0.925771512562321	0.131732348323932	0.283345274804821	-0.685645887185858	0.106571767065078	0.35851124142491	0.969921630067646	-0.792217654250936
chr11	76211053	76211747	695	-	utr3	Glod4	0.604038575954036	0.851825238217592	0.592924315732559	1	0.474606441557236	0.848550867972635	0.027120361212727	0.278720983667411	-0.389175684431916	0.106571767065078	0.35851124142491	0.969921630067646	-0.495747451496994
chr11	76212640	76213137	498	-	utr3	Glod4	0.585364901456456	0.842335435119702	0.512510283743169	1	0.423105806958999	0.848550867972635	0.334221346168717	0.416382749756036	0.0834588952405588	0.106571767065078	0.35851124142491	0.969921630067646	-0.0231128718245192
chr11	76258244	76258294	51	-	utr3	Nxn	0.759805353482803	NA	0.644778190314687	1	0.45754162336929	0.848550867972635	0.113876374357397	0.278720983667411	0.220223664972253	0.23099699988008	0.0823025095069651	0.781515650638512	-0.010773334907827
chr11	76418979	76419129	151	-	utr3	Abr	0.0216593000781013	0.186503929620947	0.958327017006202	1	0.637930896458001	0.851076861124243	0.118105180476255	0.279182213298139	-0.485114270339374	-0.0052393376101433	0.941185913252301	0.996694354323561	-0.47987493272923
chr11	76729793	76729843	51	-	utr3	Gosr1	0.769810029384336	NA	0.495164922203625	1	0.400753773307648	0.848550867972635	0.274663500469117	0.368719421109681	0.133126272222988	-0.0493247538338406	0.616261820802444	0.989793816555713	0.182451026056829
chr11	77045683	77046031	349	-	utr3	Nsrp1	0.887924729608	0.975428617912265	0.552123057771125	1	0.4319239081056	0.848550867972635	0.0135115229964381	0.278720983667411	0.0804014373396293	-0.0619782908507007	0.625255504362208	0.989793816555713	0.14237972819033
chr11	77046230	77046329	100	-	exon	Nsrp1	0.556216890476776	NA	0.470465026976176	1	0.368575028196883	0.848550867972635	0.220952515384825	0.32884340063935	0.0195172253338809	-0.0619782908507007	0.625255504362208	0.989793816555713	0.0814955161845816
chr11	77518703	77519149	447	-	utr5	Gm10392	0.928193998265631	NA	0.637767619953974	1	0.482156332749314	0.848550867972635	0.701801735905518	0.733203894744163	0.022663650699627	-0.662595637050247	0.617331129222995	NA	0.685259287749874
chr11	77537941	77537991	51	-	exon	Taok1	0.752587179725591	0.925032277298013	0.537864538133782	1	0.303934385704913	0.848550867972635	0.0458775777474715	0.278720983667411	-0.235746113667356	-0.105502672150437	0.226459126178026	0.924545585448581	-0.130243441516918
chr11	78159795	78160095	301	-	utr3	Traf4	0.0851518332505734	NA	0.278276575360043	1	0.293040149387874	0.848550867972635	0.236856179579505	0.340367754243067	0.757054829628903	0.0697943868421396	0.614461295724407	0.989793816555713	0.687260442786763
chr11	78750653	78750995	343	-	utr3	Fam58b	0.294774831979166	0.654524614936227	0.461178832575303	1	0.333535029836728	0.848550867972635	0.304226588544761	0.391705821329504	0.181069412186807	0.0524805090187633	0.760788237364421	0.993759427229093	0.128588903168044
chr11	79502417	79502467	51	-	exon	Omg	0.817863970131856	0.948312346671959	0.552434270102526	1	0.451800958356185	0.848550867972635	0.199784779763639	0.313793719788674	-0.0642093111842219	0.0246410796620438	0.813905853817925	0.99563449406112	-0.0888503908462657
chr11	79527105	79527627	523	-	utr3	Evi2a	0.0010882641030157	0.0361459148501643	0.179355964513555	1	0.165039880935597	0.848550867972635	0.145520711730316	0.288267215022213	0.746403963460651	-0.0846692548207489	0.610268002943087	0.989793816555713	0.8310732182814
chr11	80080793	80080892	100	-	exon	Crlf3	0.973248567086366	NA	0.614746697038343	1	0.524245132147148	0.848550867972635	0.458695140000724	0.521289056099427	0.497202076384687	-0.0043061456211635	0.974584408910803	0.997937469452361	0.501508222005851
chr11	80138002	80140130	2129	-	exon	Tefm	0.0499296412735891	NA	0.793400418973993	1	0.905660643249545	0.95135428649185	0.229341145170704	0.334678066499109	-0.338818751289297	0.325274993475151	0.165315488445565	0.886006752628108	-0.664093744764448
chr11	80140277	80140326	50	-	exon	Tefm	0.932525657338453	NA	0.627045816667422	1	0.816194007712307	0.903898072273845	0.844464104310646	0.863285173271976	0.49359339473344	0.325274993475151	0.165315488445565	0.886006752628108	0.16831840125829
chr11	80881012	80881061	50	-	utr3	Asic2	0.358304920717819	0.706837889052424	0.761623479173048	1	0.589292443562696	0.848550867972635	0.139310602242138	0.286872235371451	-0.10711859979808	0.0118155945114166	0.886337096733264	0.996694354323561	-0.118934194309497
chr11	81152811	81152910	100	-	utr5	Asic2	0.227849339023786	0.578108797474813	0.845323278633447	1	0.585062685755594	0.848550867972635	0.0815596001367132	0.278720983667411	-0.3785892468577	0.0118155945114166	0.886337096733264	0.996694354323561	-0.390404841369116
chr11	82812603	82812652	50	-	exon	Rffl	0.776646502408825	NA	0.503477059930414	1	0.493894591232979	0.848550867972635	0.237301112988558	0.340573833698318	0.656200230854964	0.0321300848199333	0.787432679136246	0.994505169109901	0.62407014603503
chr11	83017454	83017603	150	-	exon	Slfn8	0.0893308026893093	NA	0.0696560116293109	1	0.220087532641105	0.848550867972635	0.537072698505199	0.589169467487311	0.681272999977146	0.033351221569747	0.926909704264952	0.996694354323561	0.647921778407399
chr11	83441066	83441463	398	-	utr3	Mmp28	0.106745737144779	NA	0.243634399826304	1	0.216582598346917	0.848550867972635	0.208066345193093	0.320135461814956	0.69048907743178	0.0215458629793618	0.909269109710354	0.996694354323561	0.668943214452418
chr11	83442407	83442556	150	-	utr3	Mmp28	0.651707526189993	NA	0.416759742737812	1	0.377865635659388	0.848550867972635	0.0904333694467236	0.278720983667411	0.665472687022156	0.0215458629793618	0.909269109710354	0.996694354323561	0.643926824042795
chr11	84878004	84878103	100	-	exon	Pigw	0.698569948194557	NA	0.780891844919744	1	0.585712836639405	0.848550867972635	0.0669209489492553	0.278720983667411	-0.148844159061181	-0.196012502027102	0.386334021028636	0.972419317332011	0.0471683429659209
chr11	85190891	85190940	50	-	utr3	Appbp2	0.46846585086915	0.775727627686136	0.509730422807878	1	0.423910381435398	0.848550867972635	0.228640969665931	0.334442937683115	0.0385738925818302	0.00510307470597755	0.952251883349257	0.996694354323561	0.0334708178758526
chr11	86502254	86502702	449	-	utr3	Rps6kb1	0.291747413994096	0.652672049863081	0.507142429375767	1	0.393626422699711	0.848550867972635	0.169177838042757	0.298316367512717	0.0976922260028509	-0.0146492767793541	0.871759958558608	0.996694354323561	0.112341502782205
chr11	87231423	87231770	348	-	exon	Ppm1e	0.0501206586768145	0.279354013686697	0.997286261841375	1	0.801491731692573	0.897570596617405	0.123353180671422	0.279576166440898	-0.28871122285446	0.0973381249986316	0.210345362716633	0.924350256178856	-0.386049347853092
chr11	89040171	89040620	450	-	utr3	Dgke	0.827198425117599	0.950681848627254	0.631855416885699	1	0.476221122227624	0.848550867972635	0.0870194080968743	0.278720983667411	-0.149355179049228	-0.0813993748420101	0.333294410867702	0.965042487541324	-0.0679558042072174
chr11	89391816	89391915	100	-	exon	Ankfn1	0.450129532253871	NA	0.952045372289978	1	0.784372801865521	0.888837802565443	0.0591958101481078	0.278720983667411	0.194264743945885	-0.275447366375643	0.0909877818860291	0.802428561239408	0.469712110321528
chr11	89392164	89405495	13332	-	exon	Ankfn1	0.284760874561779	NA	0.408422862900522	1	0.41298305168163	0.848550867972635	0.833254849541878	0.852887496653875	0.15173445675269	-0.275447366375643	0.0909877818860291	0.802428561239408	0.427181823128333
chr11	94237695	94237993	299	-	exon	Wfikkn2	0.210850890852997	NA	0.157344245849324	1	0.178247539004935	0.848550867972635	0.223556474583653	0.330614779760702	0.922154160082638	0.0898687593632169	0.676286764193045	0.991750397553084	0.832285400719421
chr11	94238291	94238341	51	-	exon	Wfikkn2	0.9105888857067	NA	0.554960680318094	1	0.602614605445955	0.848550867972635	0.76505460394954	0.79087443099051	0.695933076142184	0.0898687593632169	0.676286764193045	0.991750397553084	0.606064316778967
chr11	94238490	94238689	200	-	exon	Wfikkn2	0.282420090314169	NA	0.167195706253569	1	0.0697547458194472	0.848550867972635	0.110373878696929	0.278720983667411	0.581326872920566	0.0898687593632169	0.676286764193045	0.991750397553084	0.491458113557349
chr11	94287940	94288189	250	-	utr3	Luc7l3	0.35370570103338	NA	0.928567843011528	1	0.832125321228641	0.912939116324873	0.371985488247746	0.448108368458423	-0.395697207510421	-0.226073747423714	0.0214898724436403	0.466645572546547	-0.169623460086707
chr11	94291229	94291379	151	-	utr3	Luc7l3	0.466340420685704	NA	0.81193425529436	1	0.594688917830345	0.848550867972635	0.332288317519851	0.414717850429472	-0.235863884045815	-0.226073747423714	0.0214898724436403	0.466645572546547	-0.0097901366221014
chr11	94321838	94321888	51	-	utr5	Luc7l3	0.0525550284939861	NA	0.108605304961673	1	0.0339261588056044	0.848550867972635	0.0277219121998888	0.278720983667411	0.465164260504118	-0.226073747423714	0.0214898724436403	0.466645572546547	0.691238007927832
chr11	94490987	94491037	51	-	utr3	Epn3	0.0142628211004679	NA	0.0166698498002977	1	0.0146831133526774	0.848550867972635	0.0602910969842148	0.278720983667411	1.71158104251286	0.228082060549628	0.141366309538249	0.862559497408466	1.48349898196323
chr11	94496253	94496353	101	-	exon	Epn3	0.937441455301003	NA	0.772983366991663	1	0.817997363678183	0.904760162629309	0.669281913245728	0.703049449905649	0.33630542369768	0.228082060549628	0.141366309538249	0.862559497408466	0.108223363148052
chr11	94664000	94664299	300	-	utr3	Xylt2	0.273274049618986	0.6314405008884	0.472691040130747	1	0.38616487722382	0.848550867972635	0.116047576144208	0.278720983667411	0.227321936732742	0.126759635802525	0.147685761646325	0.872019440995374	0.100562300930217
chr11	94664448	94664796	349	-	utr3	Xylt2	0.962344628267043	0.994559385764741	0.607803920716854	1	0.457860782960817	0.848550867972635	0.141278839981867	0.287336609882678	-0.0475883370953193	0.126759635802525	0.147685761646325	0.872019440995374	-0.174347972897844
chr11	95510794	95510844	51	-	utr3	Nxph3	0.306823336035565	0.670588142323379	0.43510667598824	1	0.382139772691846	0.848550867972635	0.0768660320542571	0.278720983667411	0.332372334800612	0.096382712219124	0.338307748618352	0.965954217374271	0.235989622581488
chr11	95569118	95569267	150	-	utr3	Ngfr	0.330590395029303	NA	0.203470843081183	1	0.286261137606181	0.848550867972635	0.532429446607892	0.585568704911016	0.811589172759835	0.137155792333419	0.505831803091848	0.985229951815166	0.674433380426416
chr11	95570366	95570565	200	-	utr3	Ngfr	0.604343666601869	NA	0.910100215464174	1	0.843394549752189	0.918045270176504	0.611602941632993	0.651516748905574	-0.071412700767276	0.137155792333419	0.505831803091848	0.985229951815166	-0.208568493100695
chr11	95570915	95571015	101	-	exon	Ngfr	0.733427071845375	NA	0.659019151313969	1	0.523264999883852	0.848550867972635	0.015401794833688	0.278720983667411	-0.565562272465088	0.137155792333419	0.505831803091848	0.985229951815166	-0.702718064798507
chr11	95587585	95587635	51	-	utr5	Ngfr	0.451165473025343	NA	0.131273508943023	1	0.126260715592211	0.848550867972635	0.414060631836123	0.483142028573244	0.562554946346587	0.137155792333419	0.505831803091848	0.985229951815166	0.425399154013168
chr11	96819061	96819261	201	-	utr3	Nfe2l1	0.765736172548348	0.928002992464503	0.549294580401654	1	0.46925462529801	0.848550867972635	0.0234808174364587	0.278720983667411	0.164868282089767	0.130750710896944	0.0853164557891737	0.789078470151953	0.0341175711928225
chr11	96827916	96828066	151	-	utr5	Nfe2l1	0.983780690254774	0.99638047355555	0.586861181830884	1	0.51461387541355	0.848550867972635	0.0583535053869831	0.278720983667411	0.159482797771895	0.130750710896944	0.0853164557891737	0.789078470151953	0.0287320868749507
chr11	97337204	97337304	101	-	exon	Gpr179	0.659118451249807	NA	0.273136091115261	1	0.353173546780654	0.848550867972635	0.588708193058148	0.631133616896622	0.534220898088248	0.102426940263888	0.740860879339043	0.993759427229093	0.43179395782436
chr11	97351378	97351428	51	-	exon	Gpr179	0.498287979132275	NA	0.776829392274462	1	0.892700192301254	0.944749027467346	0.598147514029694	0.639477157687212	-0.190435178035625	0.102426940263888	0.740860879339043	0.993759427229093	-0.292862118299513
chr11	97351528	97351577	50	-	exon	Gpr179	0.828175460817729	NA	0.698328430924523	1	0.538500878289739	0.848550867972635	0.228912872307474	0.33459345101429	4.03532435803678	0.102426940263888	0.740860879339043	0.993759427229093	3.93289741777289
chr11	97511928	97512078	151	-	utr3	Srcin1	0.399497901163244	0.732930503966867	0.76152052967918	1	0.539620032146369	0.848550867972635	0.0936788115508971	0.278720983667411	-0.238515808165873	0.0163614329300195	0.87788609138467	0.996694354323561	-0.254877241095893
chr11	97627832	97628176	345	-	utr3	Epop	1.17747394161138e-06	0.000638779613324171	0.503354810847678	1	0.783860685179752	0.888373321759171	0.0562558920895485	0.278720983667411	-0.468681048467467	0.37292784625135	9.09988279800679e-05	0.0149168779614076	-0.841608894718817
chr11	97717090	97717238	149	-	utr3	Pip4k2b	0.296396092908141	0.654524614936227	0.763506647173852	1	0.559819660308883	0.848550867972635	0.0777344487648544	0.278720983667411	-0.251009421141792	0.0028904154732207	0.970114035542493	0.997025597774443	-0.253899836615013
chr11	97746917	97747165	249	-	utr3	Cwc25	0.317666390434541	NA	0.375897583651365	1	0.338590565105004	0.848550867972635	0.16904011044385	0.298316367512717	0.0392107851369214	-0.0886369422582232	0.434822647938634	0.979300172593588	0.127847727395145
chr11	97924235	97924384	150	-	utr3	Plxdc1	0.0079904833733375	NA	0.74930866323929	1	0.85338739112634	0.92315301521206	0.0576512627325551	0.278720983667411	-0.597543050298989	-0.0199479050365499	0.847512733846969	0.9966849530789	-0.577595145262439
chr11	98003051	98003100	50	-	exon	Cacnb1	0.0399046472047417	0.250124328515246	0.97087874141692	1	0.788439450588908	0.891322266423292	0.055162779522244	0.278720983667411	-0.408116768692145	0.145710618395282	0.0510073907446854	0.674528951128092	-0.553827387087428
chr11	98327459	98327808	350	-	exon	Neurod2	1.87629244971619e-05	0.00339296217990344	0.588782198172637	1	0.908652119204223	0.953167001292008	0.173518360205479	0.300366264907416	-0.434085464293489	0.45507639907623	7.60648320546173e-05	0.013071700493515	-0.889161863369719
chr11	100463361	100463959	599	-	exon	Klhl11	0.805849807168068	0.944059977530024	0.581207589392764	1	0.472419369119881	0.848550867972635	0.132196124486005	0.28373495982317	0.156998014177322	0.210524463127816	0.0285387112465628	0.539770039221973	-0.0535264489504941
chr11	100741438	100741537	100	-	utr3	Kcnh4	0.157662640654756	NA	0.735273840558835	1	0.873618031914539	0.93342941189308	0.6573091500769	0.693050814480148	-0.695594593501492	-0.168919393222352	0.155311684174133	0.876729947680329	-0.52667520027914
chr11	101098016	101098365	350	-	utr3	Retreg3	0.8763743691179	0.968953319116428	0.605079657932931	1	0.509196990548721	0.848550867972635	0.225111460902654	0.332092389620719	0.0941063247015441	0.0965924332795463	0.346746729019675	0.965954217374271	-0.00248610857800223
chr11	101162778	101162928	151	-	utr3	Plekhh3	0.319727871588378	NA	0.242245681828026	1	0.312291699950959	0.848550867972635	0.394631171134322	0.466634172726367	0.414161042630291	0.176451325389174	0.154302035897176	0.876313957897777	0.237709717241116
chr11	101278214	101278312	99	-	utr3	Coa3	0.848148526429346	0.956347327359967	0.717781894136349	1	0.664957207156828	0.851951213637391	0.136839120360276	0.286065420950166	0.0862528113374037	0.169077872865929	0.217608771203969	0.924545585448581	-0.0828250615285256
chr11	101973434	101973683	250	-	utr3	Dusp3	0.660234938206017	0.880042884463794	0.64907227762609	1	0.479436722700361	0.848550867972635	0.0527548410000181	0.278720983667411	-0.169249571000657	-0.0775655988750809	0.326991977430134	0.963413919841509	-0.0916839721255765
chr11	102291286	102291683	398	-	utr3	Atxn7l3	0.00366737023881281	0.0720678034045123	0.920334695076759	1	0.85185807726521	0.922226477534587	0.135385882625955	0.284987754409787	-0.263797775027114	0.226754290841652	0.00407683277268736	0.196252835461113	-0.490552065868766
chr11	102306247	102306347	101	-	utr3	Ubtf	0.403888946446774	0.732930503966867	0.712787853103225	1	0.611929774620312	0.848550867972635	0.0665016823018071	0.278720983667411	-0.059706525044173	0.107467804769291	0.196759559369401	0.914631202406345	-0.167174329813464
chr11	102437525	102438020	496	-	exon	Fam171a2	0.000322636421716548	0.0164090867607401	0.810035568740106	1	0.948793726609192	0.973574848244454	0.0899897218043477	0.278720983667411	-0.213262681462005	0.380794652010545	2.07036270662526e-05	0.00593336432558592	-0.59405733347255
chr11	102458419	102458518	100	-	exon	Itga2b	0.766323925887307	NA	0.271328900025396	1	0.162979621350673	0.848550867972635	0.0233790573985939	0.278720983667411	0.425348608752578	-0.111665046475768	0.60531059649859	0.989052909192629	0.537013655228346
chr11	102799728	102800718	991	-	utr3	Gjc1	0.0160808683961199	0.164601341601793	0.209871765702505	1	0.20842463587028	0.848550867972635	0.0527932372605037	0.278720983667411	0.549907905510186	0.00584626001653054	0.974511254964924	0.997926499445724	0.544061645493656
chr11	102838523	102838573	51	-	utr3	Eftud2	0.169934468111839	NA	0.971234763527497	1	0.911174319853726	0.954040689941862	0.313177109278796	0.398653931241477	-0.502364641610808	0.0779185350856704	0.387312950471818	0.973177706924569	-0.580283176696479
chr11	103219912	103220162	251	-	utr3	Map3k14	0.785655792896584	NA	0.471390010504457	1	0.291077900316719	0.848550867972635	0.13497674236405	0.284987754409787	0.0898891639631122	0.156734888583295	0.30663677428108	0.958803814730605	-0.0668457246201825
chr11	103332740	103332889	150	-	utr3	Arhgap27	0.700347807922067	NA	0.607743359595909	1	0.505145340524676	0.848550867972635	0.231657325734959	0.336319986397989	-0.234677619979457	0.017761445330243	0.8707032434933	0.996694354323561	-0.2524390653097
chr11	103728903	103729052	150	-	utr3	Wnt9b	0.466063051701457	NA	0.191090883871065	1	0.14305348240744	0.848550867972635	0.48197899693177	0.540879559895116	0.316589207613005	0.0299557008251789	0.937091088426267	0.996694354323561	0.286633506787826
chr11	103730491	103730640	150	-	utr3	Wnt9b	0.392187869393956	NA	0.224671361652964	1	0.399422319152504	0.848550867972635	0.538253261395196	0.590106341903299	0.887225879406658	0.0299557008251789	0.937091088426267	0.996694354323561	0.857270178581479
chr11	103730938	103731037	100	-	exon	Wnt9b	0.98805419753931	NA	0.825195753252951	1	0.909073691526864	0.953333748638062	0.906534111088227	0.919973296023497	0.567839360268664	0.0299557008251789	0.937091088426267	0.996694354323561	0.537883659443485
chr11	105179851	105180593	743	-	exon	1700052K11Rik	0.468520855011879	0.775727627686136	0.791528829706669	1	0.651485667279225	0.851951213637391	0.135365388315812	0.284987754409787	0.0551937356083214	0.275930772378517	0.0651289184251639	0.724709308447578	-0.220737036770196
chr11	106163777	106164026	250	-	utr3	Strada	0.432297482643307	0.751134941487072	0.721759276459562	1	0.457738408301366	0.848550867972635	0.0228007646027495	0.278720983667411	-0.498015353982985	-0.131218462575651	0.236223111862575	0.931491289908945	-0.366796891407334
chr11	106249390	106249439	50	-	utr3	Ftsj3	0.381873087593913	0.72534989837801	0.77113883205301	1	0.522794313945899	0.848550867972635	0.0044092561157878	0.278720983667411	-0.226550602805737	0.0938269501209692	0.351829630522509	0.967665261229269	-0.320377552926707
chr11	106398337	106398636	300	-	utr3	Ern1	0.23987092687541	NA	0.246188340237347	1	0.168893467503626	0.848550867972635	0.38702848573408	0.460520541839042	0.32338689300899	-0.102168656125748	0.400531975405733	0.974860453766111	0.425555549134738
chr11	106487752	106487802	51	-	utr5	Ern1	0.0554650282037878	NA	0.0250836450367517	1	0.0220731526680786	0.848550867972635	0.269112698760084	0.364131192274395	1.67713099931739	-0.102168656125748	0.400531975405733	0.974860453766111	1.77929965544313
chr11	106567287	106567336	50	-	exon	Tex2	0.786003899105327	0.938533635945649	0.704267504799947	1	0.560660214225745	0.848550867972635	0.191739187177483	0.310458275340105	0.170769168054692	0.178048654482312	0.0181761566416658	0.437037917355726	-0.00727948642762016
chr11	107167456	107167556	101	-	utr3	Nol11	0.259656963367974	NA	0.909876053429065	1	0.675103885303868	0.852126018736864	0.0191341931628024	0.278720983667411	-0.554132431073131	0.0457137876732236	0.677095681550429	0.991856035664246	-0.599846218746355
chr11	107875899	107876049	151	-	utr3	Cacng5	0.865445118670207	NA	0.478625881045085	1	0.281000160667313	0.848550867972635	0.00821486407222427	0.278720983667411	0.0214329892978414	-0.0173490824477914	0.894104180937735	0.996694354323561	0.0387820717456328
chr11	107876596	107877044	449	-	utr3	Cacng5	0.304195255872282	NA	0.437268503675956	1	0.32073959690861	0.848550867972635	0.466139075785088	0.527559204508273	0.232221758102267	-0.0173490824477914	0.894104180937735	0.996694354323561	0.249570840550058
chr11	107877243	107877393	151	-	utr3	Cacng5	0.708647502296283	NA	0.452853701861174	1	0.427753290910842	0.848550867972635	0.299581398279335	0.388102869512842	0.181077592365857	-0.0173490824477914	0.894104180937735	0.996694354323561	0.198426674813648
chr11	109453147	109453246	100	-	exon	Slc16a6	0.159388483412964	NA	0.794933878307203	1	0.969829700807166	0.985278203908694	0.156490861806475	0.29288554831883	-0.633199818749496	-0.0167009310772431	0.896477627331422	0.996694354323561	-0.616498887672253
chr11	109454913	109454963	51	-	exon	Slc16a6	0.986428666818227	NA	0.604200008989726	1	0.558751462035529	0.848550867972635	0.0825495900379978	0.278720983667411	0.208073701904083	-0.0167009310772431	0.896477627331422	0.996694354323561	0.224774632981326
chr11	109455312	109455561	250	-	exon	Slc16a6	0.453230137895319	NA	0.714279888335681	1	0.476595889802141	0.848550867972635	0.026885272113521	0.278720983667411	-0.271089021427249	-0.0167009310772431	0.896477627331422	0.996694354323561	-0.254388090350006
chr11	113044043	113044191	149	-	exon	2610035D17Rik	0.447075687779491	NA	0.384996257357963	1	0.365013788825468	0.848550867972635	0.0338950933406185	0.278720983667411	0.134018315292774	0.020843036433328	0.88375653496343	0.996694354323561	0.113175278859446
chr11	113044980	113045029	50	-	exon	2610035D17Rik	0.150516224203557	NA	0.249278257807643	1	0.236663314870583	0.848550867972635	0.170490807745679	0.298675020005722	0.280046063366222	0.020843036433328	0.88375653496343	0.996694354323561	0.259203026932894
chr11	113728247	113728546	300	-	utr3	Cdc42ep4	0.0219473835682161	0.187012391399328	0.259787511459352	1	0.223304295745778	0.848550867972635	0.0582558843446763	0.278720983667411	0.715029140465478	0.128366200962625	0.162639845444255	0.882869868084706	0.586662939502852
chr11	113728696	113728995	300	-	exon	Cdc42ep4	0.0410954115689813	0.25345319461372	0.2871842087694	1	0.305163839230571	0.848550867972635	0.235997555853702	0.339734289902685	0.53286619366585	0.128366200962625	0.162639845444255	0.882869868084706	0.404499992703224
chr11	113780366	113780765	400	-	utr3	Sdk2	0.736386970655623	NA	0.535827197712093	1	0.442212260959774	0.848550867972635	0.0720403427706476	0.278720983667411	-0.267021655299135	-0.0188796933891679	0.884378153156089	0.996694354323561	-0.248141961909967
chr11	114065848	114066048	201	-	utr5	Sdk2	0.101893327267525	NA	0.974690588875306	1	0.718673097186013	0.861293899079145	0.100580408525809	0.278720983667411	-0.656172838064236	-0.0188796933891679	0.884378153156089	0.996694354323561	-0.637293144675068
chr11	114066846	114066946	101	-	exon	Sdk2	0.376120958770011	NA	0.2885217682882	1	0.132451276777957	0.848550867972635	0.0326127377919582	0.278720983667411	0.358226091212188	-0.0188796933891679	0.884378153156089	0.996694354323561	0.377105784601356
chr11	114791267	114791565	299	-	utr3	Btbd17	0.00175710480829065	0.0493049668188455	0.19909659617756	1	0.166398175362724	0.848550867972635	0.0493966239596511	0.278720983667411	0.873078004357577	0.214450366173297	0.0378069528065031	0.603911108392794	0.65862763818428
chr11	115249518	115249668	151	-	utr3	Grin2c	0.234874008755822	0.587185021889554	0.347629681321266	1	0.293190118142686	0.848550867972635	0.0857693707187379	0.278720983667411	0.402810919101584	0.00376626754284504	0.964331943368277	0.996833686260311	0.399044651558739
chr11	115268073	115268172	100	-	utr3	Fdxr	0.651653785113692	NA	0.874919872585296	1	0.835729857413325	0.914943025613695	0.813817350001807	0.834693935824782	0.0245379678116324	0.0478645566398402	0.702895037770816	0.993759427229093	-0.0233265888282078
chr11	116126144	116126443	300	-	exon	Trim65	0.233138060615952	NA	0.780348277621948	1	0.985357866054109	0.992158884535611	0.26948861497902	0.364481234089272	0.0314717464685723	0.197363291407587	0.212438562901238	0.924350256178856	-0.165891544939014
chr11	116167719	116168116	398	-	utr5	Fbf1	0.390220952890197	0.727857696818347	0.683986130263996	1	0.560717208183211	0.848550867972635	0.0431987783528148	0.278720983667411	0.0551011122190744	0.0765499830471867	0.341991947585496	0.965954217374271	-0.0214488708281123
chr11	116338200	116338550	351	-	utr3	Rnf157	0.120127380331145	0.431869044412022	0.819856609030025	1	0.611058025479601	0.848550867972635	0.116308016495118	0.278974704044686	-0.256358216318317	0.021725099124456	0.785794025042644	0.994505169109901	-0.278083315442773
chr11	116539037	116539585	549	-	utr3	Ube2o	0.0587753827063298	0.305845207005787	0.930148457749379	1	0.661906843720371	0.851951213637391	0.0492317083160656	0.278720983667411	-0.244072213098971	0.175208170772673	0.0246134492140038	0.496602569552344	-0.419280383871643
chr11	116598764	116598864	101	-	utr3	Rhbdf2	0.54995723504492	NA	0.158672834577533	1	0.17894325115733	0.848550867972635	0.135529842793233	0.284987754409787	0.184102342760089	0.167743724310002	0.504641609378519	0.985229951815166	0.0163586184500863
chr11	116598964	116599014	51	-	utr3	Rhbdf2	0.143075961849893	NA	0.0866951213810686	1	0.0827587949413959	0.848550867972635	0.320122141962513	0.404449618955994	1.66938291018055	0.167743724310002	0.504641609378519	0.985229951815166	1.50163918587055
chr11	117868445	117868593	149	-	utr3	Tha1	0.518183172699928	NA	0.350305848238099	1	0.414242380599968	0.848550867972635	0.360262397105782	0.438257471579299	0.333648970267602	-0.0192086799556166	0.91189335633677	0.996694354323561	0.352857650223218
chr11	117967125	117967375	251	-	utr3	Socs3	0.893290524769688	NA	0.497552025319879	1	0.482687909803054	0.848550867972635	0.0569495547939314	0.278720983667411	0.06010899836614	0.284916561296721	0.16349679609679	0.882869868084706	-0.224807562930581
[truncated: 7,466 more rows]
