# Supplementary material for: Limits in the detection of m6A changes using MeRIP/m6A-seq
Source: Sci Rep. 2020 Apr 20;10:6590. doi: 10.1038/s41598-020-63355-3 (PMC7170965; doi:10.1038/s41598-020-63355-3)
Supplement: Supplementary file 3 — Supplementary information 3. [file 41598_2020_63355_MOESM3_ESM.zip › additional_file4_v2/metdiff_deq_results/Volumes/Markarian_501/merip_reanalysis/figures/deq_output_metdiff_peaks/huang_histonemeth_2019_deq_results.txt]

seqnames	start	end	width	strand	annot	main.gene	deseq2.p	deseq2.padj	edger.p	edger.padj	qnb.p	qnb.padj	peak.l2fc	gene.l2fc	gene.p	gene.padj	diff.l2fc
chr1	1013540	1014442	903	+	utr5	ISG15	0.94445104336414	1	0.701130308132868	1	0.772073813484247	0.999180657885137	0.049098760574986	0.211986630509059	0.840398794158023	0.998328760984249	-0.162887869934073
chr1	1020223	1022299	2077	+	utr5	AGRN	0.0999888082845639	1	0.297548101890211	1	0.0641065930375716	0.824435588004632	-1.97129074207532	0.239591209939957	NA	NA	-2.21088195201528
chr1	1041380	1041560	181	+	exon	AGRN	NA	NA	0.403883917466558	1	0.194535038746983	0.999180657885137	-1.833218231718	0.239591209939957	NA	NA	-2.07280944165796
chr1	1043387	1043566	180	+	exon	AGRN	0.332032809800954	1	0.527169356993386	1	0.728987727720348	0.999180657885137	-0.711848012599805	0.239591209939957	NA	NA	-0.951439222539762
chr1	1043955	1045186	1232	+	exon	AGRN	0.339087267877116	1	0.595794485001413	1	0.255801587767157	0.999180657885137	-1.00693111410552	0.239591209939957	NA	NA	-1.24652232404547
chr1	1045416	1045774	359	+	exon	AGRN	0.746053627201266	1	0.956125139371596	1	0.986441894483639	0.999180657885137	-0.401301190257859	0.239591209939957	NA	NA	-0.640892400197816
chr1	1045874	1046181	308	+	exon	AGRN	0.211727358909051	1	0.438908473549486	1	0.295580490187568	0.999180657885137	-1.38578027309122	0.239591209939957	NA	NA	-1.62537148303118
chr1	1046281	1046726	446	+	exon	AGRN	NA	NA	0.673977097831538	1	0.279774918543684	0.999180657885137	0.807419409411122	0.239591209939957	NA	NA	0.567828199471165
chr1	1047302	1047452	151	+	exon	AGRN	0.502081684551875	1	0.788358496081569	1	0.599015465779732	0.999180657885137	-0.752825744410443	0.239591209939957	NA	NA	-0.9924169543504
chr1	1047809	1048536	728	+	exon	AGRN	0.654973997491797	1	0.973669865023034	1	0.961045419387184	0.999180657885137	-0.375503527193121	0.239591209939957	NA	NA	-0.615094737133078
chr1	1048885	1049929	1045	+	exon	AGRN	0.351564345578673	1	0.613997326753159	1	0.659033931757125	0.999180657885137	-0.681723411047208	0.239591209939957	NA	NA	-0.921314620987165
chr1	1050029	1050803	775	+	exon	AGRN	0.770123781931417	1	0.968451691205382	1	0.91693202959794	0.999180657885137	-0.183110439297984	0.239591209939957	NA	NA	-0.422701649237941
chr1	1053733	1053832	100	+	exon	AGRN	0.962896920591861	1	0.787380389553454	1	0.853082005591875	0.999180657885137	-0.0149964469603983	0.239591209939957	NA	NA	-0.254587656900355
chr1	1053932	1055938	2007	+	utr3	AGRN	0.942445419611071	1	0.924145405403587	1	0.918644865964717	0.999180657885137	-0.203570177552177	0.239591209939957	NA	NA	-0.443161387492134
chr1	1064218	1064552	335	+	exon	RP11-465B22.3	0.0108067089017649	1	0.0351981515900879	1	5.61933653522654e-12	8.85827576908752e-10	-3.55879931370766	-0.86116043481375	0.35480538337263	0.955639786424876	-2.69763887889391
chr1	1065462	1066211	750	+	exon	RP11-465B22.3	0.605035194248365	1	0.626535347835015	1	0.787238292669988	0.999180657885137	-0.766424181480441	-0.86116043481375	0.35480538337263	0.955639786424876	0.0947362533333084
chr1	1169406	1169653	248	+	exon	RP11-465B22.8	0.432845566420398	1	0.546100794181472	1	0.890333618750279	0.999180657885137	-0.0363218908580182	0.823462600137411	0.63808034507038	0.998328760984249	-0.859784490995429
chr1	1233009	1233554	546	+	utr3	B3GALT6	0.142630134734774	1	0.277515913958827	1	0.0129969985537187	0.230553485945375	-1.61174954170682	-0.120196833127824	0.803852416675268	0.998328760984249	-1.491552708579
chr1	1234149	1234942	794	+	utr3	B3GALT6	0.692532951135944	1	0.871718401103471	1	0.796974879783909	0.999180657885137	-0.752168504131657	-0.120196833127824	0.803852416675268	0.998328760984249	-0.631971671003833
chr1	1291483	1291930	448	+	utr3	SCNN1D	0.578399254951092	1	0.379385250821423	1	0.370493943729036	0.999180657885137	1.25398741784652	1.35806834730208	NA	NA	-0.10408092945556
chr1	1327619	1328799	1181	+	utr3	CPTP	0.948918335377765	1	0.681767467019799	1	0.343904806031947	0.999180657885137	0.940893642600184	1.12154894722228	NA	NA	-0.1806553046221
chr1	1333963	1334063	101	+	exon	TAS1R3	0.458305473006821	1	0.198179568536495	1	0.627116247677447	0.999180657885137	-1.01880549765588	0.00408632731545879	0.998112547890415	NA	-1.02289182497134
chr1	1399621	1399720	100	+	exon	RP4-758J18.2	0.695743205138148	1	0.90756311718043	1	0.952435226586006	0.999180657885137	0.222453728504129	0.624549675685046	0.454220258769387	0.97735037558039	-0.402095947180917
chr1	1400215	1400462	248	+	exon	RP4-758J18.2	0.370295281831161	1	0.564528032731907	1	0.696154489549238	0.999180657885137	0.73256958608075	0.624549675685046	0.454220258769387	0.97735037558039	0.108019910395703
chr1	1400660	1401304	645	+	exon	RP4-758J18.2	0.0740683019849171	1	0.215352540465846	1	0.956914110442896	0.999180657885137	-0.726283309794229	0.624549675685046	0.454220258769387	0.97735037558039	-1.35083298547928
chr1	1426177	1427787	1611	+	exon	TMEM88B	0.753863010509574	1	0.929517102906085	1	0.78276649010957	0.999180657885137	-0.771593385662709	-0.170498587975312	0.896601839096868	NA	-0.601094797687397
chr1	1437265	1439407	2143	+	utr3	VWA1	0.666374894100675	1	0.54268058027369	1	0.059536711482936	0.779431382949978	1.23264612792701	0.623907252081534	NA	NA	0.60873887584548
chr1	1439804	1440648	845	+	utr3	VWA1	NA	NA	0.455042189786614	1	0.0663188259162152	0.844364002568565	1.06550915208418	0.623907252081534	NA	NA	0.441601900002641
chr1	1485045	1485145	101	+	exon	ATAD3B	0.835216821156837	1	0.902381269211136	1	0.485023320778637	0.999180657885137	0.836868393733439	0.941861777824764	0.304570599783942	0.934067345986076	-0.104993384091324
chr1	1490292	1490392	101	+	exon	ATAD3B	0.738276154209422	1	0.691905637012046	1	0.535220324344591	0.999180657885137	1.44667493433865	0.941861777824764	0.304570599783942	0.934067345986076	0.504813156513885
chr1	1495903	1496102	200	+	utr3	ATAD3B	0.487556716320393	1	0.711015274017456	1	0.400469937759188	0.999180657885137	1.1628271809235	0.941861777824764	0.304570599783942	0.934067345986076	0.220965403098738
chr1	1520200	1522765	2566	+	exon	ATAD3A	0.184418860517007	1	0.267657644259143	1	0.71912142620624	0.999180657885137	0.983022365836196	1.02211731449191	NA	NA	-0.0390949486557107
chr1	1533994	1534093	100	+	utr3	ATAD3A	0.883754463832917	1	0.924261025213334	1	0.535773673918636	0.999180657885137	0.564408999853931	1.02211731449191	NA	NA	-0.457708314637975
chr1	1534489	1534588	100	+	utr3	ATAD3A	0.263966404552015	1	0.222662108934792	1	0.112536741245735	0.999180657885137	1.7818067361377	1.02211731449191	NA	NA	0.75968942164579
chr1	1615515	1616281	767	+	utr5	MIB2	0.160577344138107	1	0.299956357657463	1	0.427925744118304	0.999180657885137	-0.924940208393702	0.803204922858206	NA	NA	-1.72814513125191
chr1	1616530	1616630	101	+	utr5	MIB2	0.931025442862415	1	0.66936452522815	1	0.44526560250641	0.999180657885137	1.03637880161264	0.803204922858206	NA	NA	0.233173878754429
chr1	1623380	1624002	623	+	utr3	MIB2	0.824043909829112	1	0.668040620527342	1	0.342474811792686	0.999180657885137	1.27344496605653	0.803204922858206	NA	NA	0.470240043198324
chr1	1624835	1625645	811	+	utr3	MIB2	NA	NA	0.852799320146058	1	0.25166656220617	0.999180657885137	0.811013883865122	0.803204922858206	NA	NA	0.00780896100691553
chr1	1626641	1626972	332	+	utr3	MIB2	0.768195277138001	1	0.965811043163697	1	0.43164555609191	0.999180657885137	0.653185405968078	0.803204922858206	NA	NA	-0.150019516890129
chr1	1627072	1627409	338	+	utr3	MIB2	0.605382647408512	1	0.929156942734581	1	0.62748426445052	0.999180657885137	0.230873929051029	0.803204922858206	NA	NA	-0.572330993807177
chr1	1627658	1628145	488	+	utr3	MIB2	0.973581056633523	1	0.831448002913475	1	0.398405500719314	0.999180657885137	0.891892504983525	0.803204922858206	NA	NA	0.0886875821253187
chr1	1628294	1628394	101	+	utr3	MIB2	0.981594768114602	1	0.797429909650722	1	0.635578618330768	0.999180657885137	0.401508659174498	0.803204922858206	NA	NA	-0.401696263683709
chr1	1628493	1628693	201	+	utr3	MIB2	NA	NA	0.715025623966198	1	0.17247285262667	0.999180657885137	1.10710646192534	0.803204922858206	NA	NA	0.30390153906713
chr1	1629153	1629425	273	+	utr3	MIB2	0.806621589093003	1	0.978409016878528	1	0.896523142902394	0.999180657885137	0.258891349419649	0.803204922858206	NA	NA	-0.544313573438558
chr1	1629525	1630510	986	+	utr3	MIB2	0.21415443263098	1	0.336404477192592	1	2.22670001977514e-11	2.98670789494576e-09	-1.53103674361236	0.803204922858206	NA	NA	-2.33424166647056
chr1	2104733	2104883	151	+	utr5	PRKCZ	0.342325660911184	1	0.364582633521953	1	0.00389123936311438	0.0825255771170347	0.129376877925912	0.549773332677178	0.514287461460753	0.983811611591821	-0.420396454751266
chr1	2181905	2184946	3042	+	utr3	PRKCZ	0.37176081336747	1	0.472826804425294	1	0.424943520922418	0.999180657885137	1.23406809376224	0.549773332677178	0.514287461460753	0.983811611591821	0.684294761085066
chr1	2185096	2185345	250	+	utr3	PRKCZ	0.628700495919805	1	0.606450730135568	1	0.420935806430644	0.999180657885137	1.09480698887675	0.549773332677178	0.514287461460753	0.983811611591821	0.545033656199573
chr1	2228795	2228894	100	+	exon	SKI	0.571894079823413	1	0.82714580993758	1	0.869818731346266	0.999180657885137	0.730720069548966	1.20269891862178	0.0568443157413333	0.538769071160268	-0.471978849072816
chr1	2229044	2229692	649	+	exon	SKI	0.931729681597013	1	0.809480229152259	1	0.476915820630908	0.999180657885137	1.09261375096633	1.20269891862178	0.0568443157413333	0.538769071160268	-0.110085167655454
chr1	2303890	2304423	534	+	exon	SKI	0.385408587690179	1	0.580270246142951	1	0.643087158626639	0.999180657885137	0.0771705585994655	1.20269891862178	0.0568443157413333	0.538769071160268	-1.12552836002232
chr1	2304572	2306681	2110	+	exon	SKI	0.936106742288971	1	0.801919687225646	1	0.430822667740254	0.999180657885137	0.77163048589372	1.20269891862178	0.0568443157413333	0.538769071160268	-0.431068432728062
chr1	2307179	2307628	450	+	utr3	SKI	0.982575625079987	1	0.868545276193362	1	0.416207218886947	0.999180657885137	0.873687440038935	1.20269891862178	0.0568443157413333	0.538769071160268	-0.329011478582846
chr1	2308226	2308375	150	+	utr3	SKI	0.946517357662228	1	0.997237036641214	1	0.868690174427793	0.999180657885137	0.99950899688835	1.20269891862178	0.0568443157413333	0.538769071160268	-0.203189921733432
chr1	2309073	2309172	100	+	utr3	SKI	NA	NA	0.921995160494934	1	0.477182307697386	0.999180657885137	1.05629506041533	1.20269891862178	0.0568443157413333	0.538769071160268	-0.146403858206448
chr1	2403348	2403547	200	+	utr3	RER1	0.225590822521049	1	0.495312774416674	1	0.995004640172581	0.999180657885137	-0.497158334163244	0.312860767437864	0.397082096126715	0.965325963247021	-0.810019101601108
chr1	2404546	2404645	100	+	utr3	RER1	0.792942601683593	1	0.683216447688265	1	0.491414551213025	0.999180657885137	1.02774447765791	0.312860767437864	0.397082096126715	0.965325963247021	0.714883710220046
chr1	2404945	2405095	151	+	utr3	RER1	0.83075512119468	1	0.6436622648465	1	0.771047863954097	0.999180657885137	0.169422573653087	0.312860767437864	0.397082096126715	0.965325963247021	-0.143438193784776
chr1	2405194	2405394	201	+	utr3	RER1	0.804739337007235	1	0.740224454914066	1	0.92526648099609	0.999180657885137	0.49945038315013	0.312860767437864	0.397082096126715	0.965325963247021	0.186589615712266
chr1	2504083	2504183	101	+	utr3	PLCH2	0.759814177795484	1	0.633032761991897	1	0.413842568345087	0.999180657885137	1.55195059446951	2.29122991579084	0.0525911565001003	0.522916226597939	-0.739279321321331
chr1	2504282	2504931	650	+	utr3	PLCH2	0.568973774546227	1	0.646073950531583	1	0.828090685396593	0.999180657885137	2.01428383212244	2.29122991579084	0.0525911565001003	0.522916226597939	-0.276946083668402
chr1	2505031	2505231	201	+	utr3	PLCH2	0.436868804593868	1	0.0965573428553612	1	0.0713387850071182	0.890482744117424	1.44976081318993	2.29122991579084	0.0525911565001003	0.522916226597939	-0.841469102600915
chr1	2555861	2556011	151	+	utr5	TNFRSF14	0.515677090247553	1	0.773192281345703	1	0.710286338236278	0.999180657885137	-0.310279531167697	0.156389667476626	0.883151634824959	0.998328760984249	-0.466669198644323
chr1	2556259	2556712	454	+	utr5	TNFRSF14	0.940374121033145	1	0.948693156708338	1	0.587701233760919	0.999180657885137	0.34222335534952	0.156389667476626	0.883151634824959	0.998328760984249	0.185833687872894
chr1	2558958	2559157	200	+	exon	TNFRSF14	0.501171459191657	1	0.642413083366508	1	0.57387483031431	0.999180657885137	-0.444898537914815	0.156389667476626	0.883151634824959	0.998328760984249	-0.601288205391441
chr1	2559853	2559953	101	+	exon	TNFRSF14	0.523992902423717	1	0.338088472998447	1	0.581456267641725	0.999180657885137	0.736325470784924	0.156389667476626	0.883151634824959	0.998328760984249	0.579935803308298
chr1	2563164	2563711	548	+	utr3	TNFRSF14	0.734361187140669	1	0.967429867975013	1	0.579113454343575	0.999180657885137	0.175180597512592	0.156389667476626	0.883151634824959	0.998328760984249	0.0187909300359664
chr1	2586847	2587089	243	+	exon	FAM213B	0.757644995963264	1	0.890394682748675	1	0.559922722296164	0.999180657885137	0.758810863370831	0.770796086817664	0.26713676214538	0.90772912156229	-0.0119852234468324
chr1	2589487	2589685	199	+	utr3	FAM213B	0.77013964307894	1	0.720695342579755	1	0.443499917557389	0.999180657885137	0.877881021977044	0.770796086817664	0.26713676214538	0.90772912156229	0.10708493515938
chr1	3454674	3466005	11332	+	utr5	ARHGEF16	0.593658404041392	1	0.872046723478907	1	0.571026725866873	0.999180657885137	0.820732856851071	0.846917436313466	0.460232006929701	0.978083310845533	-0.0261845794623952
chr1	3467180	3467328	149	+	utr5	ARHGEF16	0.808977963893793	1	0.744198101621423	1	0.211564616506073	0.999180657885137	1.03859221006579	0.846917436313466	0.460232006929701	0.978083310845533	0.19167477375232
chr1	3468882	3469577	696	+	utr5	ARHGEF16	0.872575215452061	1	0.709697884879174	1	0.528487396721814	0.999180657885137	0.805808904707481	0.846917436313466	0.460232006929701	0.978083310845533	-0.041108531605985
chr1	3473063	3473163	101	+	exon	ARHGEF16	0.621402500037715	1	0.574469755173715	1	0.359279417201971	0.999180657885137	1.26235861960354	0.846917436313466	0.460232006929701	0.978083310845533	0.415441183290077
chr1	3474717	3477915	3199	+	exon	ARHGEF16	0.946411571132236	1	0.7949391953807	1	0.500613723696497	0.999180657885137	0.765182059179538	0.846917436313466	0.460232006929701	0.978083310845533	-0.0817353771339284
chr1	3478014	3478411	398	+	exon	ARHGEF16	0.137011063541485	1	0.350081582079876	1	0.840805796819105	0.999180657885137	-0.689714904773449	0.846917436313466	0.460232006929701	0.978083310845533	-1.53663234108691
chr1	3478510	3480964	2455	+	utr3	ARHGEF16	0.699902351561418	1	0.56989565655399	1	0.118588697352804	0.999180657885137	1.3029487005515	0.846917436313466	0.460232006929701	0.978083310845533	0.456031264238038
chr1	3733218	3733466	249	+	utr3	TP73	1	1	0.967332209789125	1	0.359135530243888	0.999180657885137	1.49994718848775	0.722302229435836	NA	NA	0.777644959051911
chr1	3746510	3747831	1322	+	exon	CCDC27	0.830078644161922	1	0.981706724497484	1	0.99607945047359	0.999180657885137	-0.104672203023493	-0.549934859347154	0.822590090986507	NA	0.445262656323661
chr1	3785153	3785249	97	+	exon	RP1-286D6.5	0.551518131765202	1	0.445930431743289	1	0.526884030496256	0.999180657885137	0.970657381950613	0.481625473297524	0.667844722279071	0.998328760984249	0.48903190865309
chr1	6098697	6099047	351	+	utr3	KCNAB2	0.968622025005321	1	0.956965597650722	1	0.500801911934047	0.999180657885137	0.558305993676845	0.38104719642195	0.652022374395425	0.998328760984249	0.177258797254894
chr1	6099795	6099895	101	+	utr3	KCNAB2	0.508352957994239	1	0.469028137691076	1	0.00256480716311205	0.0577591551268724	1.84151625092473	0.38104719642195	0.652022374395425	0.998328760984249	1.46046905450278
chr1	6205824	6206583	760	+	utr5	RNF207	0.794916623052416	1	0.912211705790249	1	0.811190016726336	0.999180657885137	-0.0703471762802092	-0.0417161488299464	0.958121894476592	0.998328760984249	-0.0286310274502629
chr1	6207734	6207833	100	+	exon	RNF207	0.372309350864115	1	0.423965756093387	1	0.286588953845363	0.999180657885137	-0.470939622462165	-0.0417161488299464	0.958121894476592	0.998328760984249	-0.429223473632219
chr1	6448527	6448756	230	+	utr5	ESPN	0.286390564386673	1	0.246844844016827	1	0.016587875833508	0.282522532006977	2.0263423628564	1.05543059657271	0.345305609950815	0.951746705013217	0.970911766283692
chr1	6451666	6454452	2787	+	exon	ESPN	0.307698780546653	1	0.240332206200626	1	0.010704318721698	0.194856830444624	2.28087865649823	1.05543059657271	0.345305609950815	0.951746705013217	1.22544805992551
chr1	6457211	6460322	3112	+	utr3	ESPN	0.892192317142085	1	0.746082942562748	1	0.330973445652195	0.999180657885137	1.03270305873918	1.05543059657271	0.345305609950815	0.951746705013217	-0.0227275378335308
chr1	6580751	6581246	496	+	exon	ZBTB48	0.505302343943353	1	0.49430312670842	1	0.930338315180643	0.999180657885137	-0.306455015201564	0.21264706836702	0.804002301236734	0.998328760984249	-0.519102083568584
chr1	6588983	6589231	249	+	utr3	ZBTB48	0.842916725282926	1	0.934775946686308	1	0.669854969989341	0.999180657885137	0.513591462279723	0.21264706836702	0.804002301236734	0.998328760984249	0.300944393912703
chr1	6619926	6620076	151	+	exon	PHF13	0.458393608317538	1	0.710860581979676	1	0.646939239479314	0.999180657885137	-0.166655347947075	-0.276588057646616	0.507270469988676	0.982384237967398	0.109932709699541
chr1	6621596	6621696	101	+	utr3	PHF13	0.474202026677023	1	0.784993700840348	1	0.963466332376774	0.999180657885137	-0.838134815234559	-0.276588057646616	0.507270469988676	0.982384237967398	-0.561546757587942
chr1	6632799	6633245	447	+	utr3	THAP3	0.586972147366208	1	0.74982499147395	1	0.774997325563014	0.999180657885137	-0.0109310812279928	0.186967917307735	0.819221451723403	0.998328760984249	-0.197898998535728
chr1	6634444	6635040	597	+	utr3	THAP3	0.976845469524035	1	0.893445436590167	1	0.456469958685861	0.999180657885137	0.433005417643224	0.186967917307735	0.819221451723403	0.998328760984249	0.246037500335489
chr1	6635238	6635487	250	+	utr3	THAP3	0.971579553777846	1	0.814997947308044	1	0.891660807153345	0.999180657885137	0.0171617745126656	0.186967917307735	0.819221451723403	0.998328760984249	-0.169806142795069
chr1	9182053	9183760	1708	+	exon	RP3-510D11.2	0.504809016600544	1	0.313345422008625	1	0.416488295577771	0.999180657885137	-0.0206180392466924	0.965268881358936	0.249057688101994	0.897932772277387	-0.985886920605629
chr1	9191512	9191610	99	+	exon	RP3-510D11.2	0.973711093780849	1	0.94395750902627	1	0.953028552996991	0.999180657885137	0.164921739687862	0.965268881358936	0.249057688101994	0.897932772277387	-0.800347141671075
chr1	9245006	9245355	350	+	exon	H6PD	0.613763854348444	1	0.623896206636027	1	0.700208557932501	0.999180657885137	0.632048255771114	0.736795052841913	0.311102606952963	0.936956082941561	-0.104746797070799
chr1	9245455	9262083	16629	+	exon	H6PD	0.91686150237817	1	0.886370026007301	1	0.592765489081211	0.999180657885137	0.553784874053221	0.736795052841913	0.311102606952963	0.936956082941561	-0.183010178788691
chr1	9262282	9263811	1530	+	exon	H6PD	0.639627927766663	1	0.5780740135659	1	0.585559154101268	0.999180657885137	0.680093432816836	0.736795052841913	0.311102606952963	0.936956082941561	-0.0567016200250763
chr1	9263911	9264359	449	+	exon	H6PD	0.752344343971926	1	0.817415048295417	1	0.796906635049712	0.999180657885137	0.298212467905397	0.736795052841913	0.311102606952963	0.936956082941561	-0.438582584936515
chr1	9264459	9265057	599	+	utr3	H6PD	0.32008022814789	1	0.592461721773862	1	0.903859651062537	0.999180657885137	-0.377248244610694	0.736795052841913	0.311102606952963	0.936956082941561	-1.11404329745261
chr1	9265157	9265456	300	+	utr3	H6PD	0.551350799076425	1	0.623880547055129	1	0.813638019931876	0.999180657885137	-0.202548455742684	0.736795052841913	0.311102606952963	0.936956082941561	-0.939343508584596
chr1	9269094	9269443	350	+	utr3	H6PD	0.521390115773069	1	0.557334833922249	1	0.631580652583202	0.999180657885137	-0.00572310888657348	0.736795052841913	0.311102606952963	0.936956082941561	-0.742518161728486
chr1	9269792	9270191	400	+	utr3	H6PD	0.718657347511252	1	0.747645251486708	1	0.577437058238028	0.999180657885137	0.526752419067518	0.736795052841913	0.311102606952963	0.936956082941561	-0.210042633774395
chr1	9270540	9270839	300	+	utr3	H6PD	0.453842533096947	1	0.721151744243065	1	0.687967019510912	0.999180657885137	-0.243644952384444	0.736795052841913	0.311102606952963	0.936956082941561	-0.980440005226357
chr1	9355761	9367757	11997	+	utr3	SPSB1	0.259027263433323	1	0.379482820202561	1	0.940160911978086	0.999180657885137	-1.04176060754791	-0.0257218581249276	0.950212734637919	0.998328760984249	-1.01603874942298
chr1	9367905	9368102	198	+	utr3	SPSB1	0.738983802533707	1	0.760035920075791	1	0.759150774571639	0.999180657885137	0.391997705886837	-0.0257218581249276	0.950212734637919	0.998328760984249	0.417719564011764
chr1	9368645	9368842	198	+	utr3	SPSB1	0.0656869757246824	1	0.133485400980932	1	0.87121817239206	0.999180657885137	-0.950796919734041	-0.0257218581249276	0.950212734637919	0.998328760984249	-0.925075061609114
chr1	9602248	9602348	101	+	utr3	TMEM201	0.754901849965752	1	0.78477265548511	1	0.787151900546827	0.999180657885137	0.590420282536269	0.389371394962791	NA	NA	0.201048887573477
chr1	9603492	9603591	100	+	utr3	TMEM201	0.933724674461406	1	0.751457885858608	1	0.597170917552878	0.999180657885137	0.295219399610907	0.389371394962791	NA	NA	-0.0941519953518841
chr1	9611888	9613430	1543	+	utr3	TMEM201	0.717019840398688	1	0.870174563937859	1	0.953348706026439	0.999180657885137	-0.28118894210201	0.389371394962791	NA	NA	-0.670560337064801
chr1	9613878	9614027	150	+	utr3	TMEM201	0.424982044707875	1	0.626459470905303	1	0.799172123078381	0.999180657885137	-0.494128716015539	0.389371394962791	NA	NA	-0.883500110978331
chr1	9718718	9719922	1205	+	exon	PIK3CD	0.693313450225202	1	0.963958524429385	1	0.508322891462104	0.999180657885137	0.45136389438787	0.29560293800831	0.640775773512818	0.998328760984249	0.155760956379559
chr1	9720606	9720836	231	+	exon	PIK3CD	0.493251112718734	1	0.764964104195346	1	0.699314066812206	0.999180657885137	0.275555818080078	0.29560293800831	0.640775773512818	0.998328760984249	-0.0200471199282322
chr1	9726970	9727419	450	+	utr3	PIK3CD	0.517314734825807	1	0.591305012504291	1	0.578373964745408	0.999180657885137	-0.0784887277214838	0.29560293800831	0.640775773512818	0.998328760984249	-0.374091665729794
chr1	10033081	10033381	301	+	utr5	UBE4B	0.486450341100278	1	0.804411968959566	1	0.83606679405133	0.999180657885137	-0.680763813600007	1.27411184944689	0.000352748703121577	0.0249873524427763	-1.95487566304689
chr1	10179461	10180142	682	+	utr3	UBE4B	0.83287020964753	1	0.842157706711782	1	0.181826071036511	0.999180657885137	2.2535616579203	1.27411184944689	0.000352748703121577	0.0249873524427763	0.979449808473416
chr1	10378259	10378658	400	+	utr3	KIF1B	0.881337367265823	1	0.785914039941176	1	0.612657625457107	0.999180657885137	-0.793144490233672	-0.426971398562314	0.273104622407181	0.91243073910817	-0.366173091671357
chr1	10379057	10379157	101	+	utr3	KIF1B	0.886270601867909	1	0.982226114324241	1	0.315088288617325	0.999180657885137	-0.987043248180346	-0.426971398562314	0.273104622407181	0.91243073910817	-0.560071849618031
chr1	10380705	10380804	100	+	utr3	KIF1B	0.37803902033152	1	0.415837588484868	1	0.851806559125188	0.999180657885137	-0.578581914005793	-0.426971398562314	0.273104622407181	0.91243073910817	-0.151610515443479
chr1	10431253	10431352	100	+	utr5	APITD1-CORT	0.602006929815186	1	0.660411198730808	1	0.523121893942827	0.999180657885137	-1.09340075315458	-0.0179170308692594	0.994127570163211	NA	-1.07548372228532
chr1	10433874	10434664	791	+	utr3	APITD1	0.196310614775116	1	0.197251452586678	1	0.497775625624681	0.999180657885137	-0.216632080722555	0.846830298575471	0.335916938218272	0.948570936645089	-1.06346237929803
chr1	10629560	10630509	950	+	utr3	PEX14	0.901953614669909	1	0.706568682092712	1	0.48153600479373	0.999180657885137	0.833942023555498	0.591260600876984	0.484142977946762	0.98053549208992	0.242681422678515
chr1	10653685	10653934	250	+	exon	RP4-734G22.3	0.87199106870087	1	0.74342734614479	1	0.976937631186855	0.999180657885137	-0.366384836388137	-0.876766833859611	0.481201723155043	0.98053549208992	0.510381997471473
chr1	11273256	11273455	200	+	utr5	UBIAD1	0.27784283480893	1	0.43650180578204	1	0.37277802160978	0.999180657885137	-0.774841030228873	0.13141468427352	0.784888909572508	0.998328760984249	-0.906255714502394
chr1	11273605	11273704	100	+	exon	UBIAD1	0.0371084617617723	1	0.154351547516888	1	0.279712139437664	0.999180657885137	-2.25870478467653	0.13141468427352	0.784888909572508	0.998328760984249	-2.39011946895005
chr1	11285885	11286084	200	+	exon	UBIAD1	0.669709569867589	1	0.702171127245902	1	0.881419862925043	0.999180657885137	0.0716586740193633	0.13141468427352	0.784888909572508	0.998328760984249	-0.0597560102541571
chr1	11287877	11287977	101	+	utr3	UBIAD1	NA	NA	0.426124153577944	1	0.761328510738678	0.999180657885137	0.804024930099634	0.13141468427352	0.784888909572508	0.998328760984249	0.672610245826113
chr1	11295202	11295302	101	+	utr3	UBIAD1	0.274564139674656	1	0.286026957346481	1	0.965273459393298	0.999180657885137	0.756538731965334	0.13141468427352	0.784888909572508	0.998328760984249	0.625124047691814
chr1	11654375	11654948	574	+	utr5	FBXO44	0.674308376032467	1	0.971401067538135	1	0.957113464767075	0.999180657885137	-0.168507787780843	0.165091614536621	0.826951071564728	0.998328760984249	-0.333599402317464
chr1	11655926	11656075	150	+	exon	FBXO44	0.508344159641997	1	0.461652678384485	1	0.533483438643304	0.999180657885137	0.837362325707123	0.165091614536621	0.826951071564728	0.998328760984249	0.672270711170502
chr1	11661490	11661589	100	+	utr3	FBXO44	0.889251316828634	1	0.689080324123727	1	0.829455868249939	0.999180657885137	0.0691602217475705	0.165091614536621	0.826951071564728	0.998328760984249	-0.0959313927890506
chr1	11661787	11661936	150	+	utr3	FBXO44	0.113942527865018	1	0.220240929712403	1	0.602515507948543	0.999180657885137	-0.6982156970792	0.165091614536621	0.826951071564728	0.998328760984249	-0.863307311615821
chr1	11736183	11745812	9630	+	utr5	AGTRAP	0.169531204539132	1	0.171667716825289	1	0.693069406618503	0.999180657885137	-0.638889307173065	0.0433934490669198	0.956114274418464	0.998328760984249	-0.682282756239985
chr1	11750156	11750454	299	+	utr3	AGTRAP	0.876025039768991	1	0.992348810594504	1	0.843638045093284	0.999180657885137	-0.174368913175466	0.0433934490669198	0.956114274418464	0.998328760984249	-0.217762362242386
chr1	11806296	11807176	881	+	exon	CLCN6	0.835643512839884	1	0.737663613840273	1	0.853796839118188	0.999180657885137	0.281283190320343	0.531458306646509	0.474877569890185	0.98053549208992	-0.250175116326166
chr1	11948051	11950455	2405	+	exon	PLOD1	0.953452572106117	1	0.723121591351727	1	0.112269233104034	0.999180657885137	1.5601199457294	1.22233435950984	0.0735537045412668	0.608924548382959	0.337785586219556
chr1	11960680	11964281	3602	+	exon	PLOD1	0.316227137432307	1	0.366029095494568	1	0.124805240774832	0.999180657885137	1.94343574729251	1.22233435950984	0.0735537045412668	0.608924548382959	0.721101387782674
chr1	11974792	11975339	548	+	utr3	PLOD1	0.986935052237492	1	0.885224155449513	1	0.483447996557579	0.999180657885137	1.21031676345709	1.22233435950984	0.0735537045412668	0.608924548382959	-0.0120175960527478
chr1	12011625	12012022	398	+	utr3	MFN2	0.555428198302847	1	0.692120738074269	1	0.853329512918534	0.999180657885137	-0.523764432992499	0.109956404137277	0.803414891414654	0.998328760984249	-0.633720837129776
chr1	12021657	12022406	750	+	utr5	MIIP	0.535739444171161	1	0.817535797155516	1	0.92436568939422	0.999180657885137	-0.129219489798602	0.764155179711703	0.488014043176557	0.98053549208992	-0.893374669510305
chr1	12031748	12031946	199	+	utr3	MIIP	0.0274602269315979	1	0.0512008133806993	1	9.94923942111555e-48	3.80334549970695e-44	-3.04509905528812	0.764155179711703	0.488014043176557	0.98053549208992	-3.80925423499982
chr1	12509001	12509101	101	+	utr3	VPS13D	0.265914952593932	1	0.521066379416725	1	0.383700934676224	0.999180657885137	-1.24977185422711	-0.324988676258214	0.475665985804905	0.98053549208992	-0.924783177968892
chr1	13780027	13780177	151	+	exon	PRDM2	0.893766361384746	1	0.949829347637025	1	0.738214281102045	0.999180657885137	-0.239488334621025	0.135331622117067	0.734435684756122	0.998328760984249	-0.374819956738092
chr1	13782471	13782621	151	+	exon	PRDM2	0.814916782636262	1	0.832663549614454	1	0.989867168915566	0.999180657885137	-0.135018999326606	0.135331622117067	0.734435684756122	0.998328760984249	-0.270350621443673
chr1	14960772	15034795	74024	+	exon	KAZN	0.956946282616072	1	0.765030821090399	1	0.945714954538778	0.999180657885137	0.583182778238289	1.34443626330135	0.0360046375202267	0.439648652787247	-0.761253485063061
chr1	15043998	15056179	12182	+	exon	KAZN	0.428011037954329	1	0.467083556339002	1	0.409267125745427	0.999180657885137	1.8362828704404	1.34443626330135	0.0360046375202267	0.439648652787247	0.491846607139048
chr1	15427163	15427262	100	+	exon	EFHD2	0.349709572001696	1	0.637685356102707	1	0.600421823270069	0.999180657885137	-1.53404415684666	0.332620084105749	0.721545829424212	0.998328760984249	-1.8666642409524
chr1	15428607	15428756	150	+	utr3	EFHD2	0.384551218310567	1	0.393528512571529	1	0.199234148635449	0.999180657885137	1.08017835602622	0.332620084105749	0.721545829424212	0.998328760984249	0.747558271920466
chr1	15429103	15429202	100	+	utr3	EFHD2	0.278359235860115	1	0.326858689286886	1	0.262933551234192	0.999180657885137	1.5081455324827	0.332620084105749	0.721545829424212	0.998328760984249	1.17552544837695
chr1	15429400	15429599	200	+	utr3	EFHD2	0.543852329714559	1	0.319086458441865	1	0.150762791920066	0.999180657885137	1.01375900026454	0.332620084105749	0.721545829424212	0.998328760984249	0.681138916158789
chr1	15617500	15617600	101	+	utr5	DDI2	0.510743063948864	1	0.507718932102367	1	0.195215289299432	0.999180657885137	0.860910347101321	0.893869525281248	0.0234006372787795	0.357933090672436	-0.0329591781799271
chr1	15725371	15727385	2015	+	exon	PLEKHM2	0.625493786345057	1	0.738321213195129	1	0.677383799956073	0.999180657885137	0.158528968582667	0.270796987046571	0.788499592919152	0.998328760984249	-0.112268018463904
chr1	15727534	15727832	299	+	exon	PLEKHM2	0.654994946780681	1	0.839471876274178	1	0.996146822839159	0.999180657885137	-0.497409275394496	0.270796987046571	0.788499592919152	0.998328760984249	-0.768206262441067
chr1	15733875	15733975	101	+	utr3	PLEKHM2	0.902219092920268	1	0.901694433505913	1	0.867529777134252	0.999180657885137	0.0150092867245416	0.270796987046571	0.788499592919152	0.998328760984249	-0.255787700322029
chr1	15734223	15734372	150	+	utr3	PLEKHM2	0.668960901057778	1	0.622400715124446	1	0.725969763636721	0.999180657885137	0.14508030308386	0.270796987046571	0.788499592919152	0.998328760984249	-0.125716683962711
chr1	15758807	15765115	6309	+	utr5	FBLIM1	0.973516889716142	1	0.745295280337229	1	0.429127409012035	0.999180657885137	-2.1624861571664	-1.21063757123436	0.157492050941472	0.799663879828143	-0.951848585932038
chr1	15784559	15785006	448	+	utr3	FBLIM1	0.901305403894748	1	0.764264424146144	1	0.727460176691526	0.999180657885137	-1.66465842876156	-1.21063757123436	0.157492050941472	0.799663879828143	-0.454020857527196
chr1	15785800	15785899	100	+	utr3	FBLIM1	0.666131752751907	1	0.784210268730194	1	0.548800456557899	0.999180657885137	-0.880145983249351	-1.21063757123436	0.157492050941472	0.799663879828143	0.330491587985009
chr1	16004286	16006367	2082	+	utr3	C1orf64	0.682001497146482	1	0.729106072880129	1	0.801830555716179	0.999180657885137	0.096494249511915	-0.111522532315831	0.824772112163099	0.998328760984249	0.208016781827746
chr1	16391390	16395447	4058	+	utr3	SZRD1	0.625229370243058	1	0.709398561680694	1	0.949682099730182	0.999180657885137	-0.150703679240511	0.0215845569716532	0.966889244376734	0.998328760984249	-0.172288236212164
chr1	16443641	16447927	4287	+	exon	NECAP2	0.597791409369328	1	0.607501122141242	1	0.534074776851432	0.999180657885137	-0.869680369212092	-0.787779388008188	0.148728426469644	0.78391760089753	-0.0819009812039037
chr1	16451838	16451938	101	+	utr3	NECAP2	0.755056159543236	1	0.644826227148263	1	0.962295844305307	0.999180657885137	-0.615540278602297	-0.787779388008188	0.148728426469644	0.78391760089753	0.172239109405891
chr1	16458887	16459334	448	+	utr3	NECAP2	0.933775921578912	1	0.857854427184393	1	0.812993690932171	0.999180657885137	-1.10148603939975	-0.787779388008188	0.148728426469644	0.78391760089753	-0.313706651391564
chr1	16459681	16459780	100	+	utr3	NECAP2	NA	NA	0.524117406644411	1	0.630049359313975	0.999180657885137	-0.548573663534071	-0.787779388008188	0.148728426469644	0.78391760089753	0.239205724474117
chr1	16930318	16930549	232	+	exon	CROCC	0.648016179701446	1	0.253708193586334	1	0.152279327429181	0.999180657885137	0.438902794419034	1.02409132856034	0.498673695502029	0.98053549208992	-0.585188534141309
chr1	16931344	16937649	6306	+	exon	CROCC	0.90551167627208	1	0.966127181524256	1	0.589210593650947	0.999180657885137	0.356186191952538	1.02409132856034	0.498673695502029	0.98053549208992	-0.667905136607805
chr1	16944126	16944226	101	+	exon	CROCC	0.922907474336516	1	0.864453919482937	1	0.849072610441353	0.999180657885137	0.111385102996639	1.02409132856034	0.498673695502029	0.98053549208992	-0.912706225563704
chr1	16946405	16946860	456	+	exon	CROCC	0.693804040972074	1	0.93762347011034	1	0.874448524003991	0.999180657885137	-1.0151635673553	1.02409132856034	0.498673695502029	0.98053549208992	-2.03925489591564
chr1	16954860	16955394	535	+	exon	CROCC	0.191439236070776	1	0.2080069209618	1	0.02466840170154	0.388603525062999	-1.88421845798378	1.02409132856034	0.498673695502029	0.98053549208992	-2.90830978654412
chr1	16955494	16956039	546	+	exon	CROCC	0.125505552028281	1	0.0600615369572171	1	0.00225097896062355	0.0515265258785849	-1.94479855945829	1.02409132856034	0.498673695502029	0.98053549208992	-2.96888988801864
chr1	16958615	16958714	100	+	exon	CROCC	0.650796923353392	1	0.284803355679538	1	0.219581725450275	0.999180657885137	0.811967156221378	1.02409132856034	0.498673695502029	0.98053549208992	-0.212124172338965
chr1	16961120	16966117	4998	+	exon	CROCC	0.851898233912207	1	0.910428136702462	1	0.860108897451638	0.999180657885137	-0.00952398010700661	1.02409132856034	0.498673695502029	0.98053549208992	-1.03361530866735
chr1	16969182	16969281	100	+	exon	CROCC	0.648118427567592	1	0.475890277142593	1	0.349237347895931	0.999180657885137	0.698246860135966	1.02409132856034	0.498673695502029	0.98053549208992	-0.325844468424377
chr1	16969825	16970392	568	+	exon	CROCC	0.422528748732453	1	0.60642776033449	1	4.71086156837081e-06	0.000213117704857864	-0.706019199468729	1.02409132856034	0.498673695502029	0.98053549208992	-1.73011052802907
chr1	16970674	16970773	100	+	exon	CROCC	0.944939652274156	1	0.871605818060065	1	0.74573536168051	0.999180657885137	0.83717913904784	1.02409132856034	0.498673695502029	0.98053549208992	-0.186912189512503
chr1	16971520	16972381	862	+	exon	CROCC	1	1	0.927909387002846	1	0.906723518699417	0.999180657885137	1.34487072665112	1.02409132856034	0.498673695502029	0.98053549208992	0.320779398090778
chr1	17004749	17004847	99	+	exon	RP1-37C10.3	0.809601588966581	1	0.54736058017974	1	0.0636881224129389	0.82091395714388	1.31707253390474	NA	NA	NA	NA
chr1	17539935	17604481	64547	+	utr5	ARHGEF10L	0.52281118310878	1	0.46091560807317	1	0.96147163669194	0.999180657885137	1.22652781947927	1.25075212021944	0.0965268431010322	0.670007376938856	-0.024224300740169
chr1	17604880	17607948	3069	+	exon	ARHGEF10L	0.926994800702995	1	0.711516525205333	1	0.737425400341803	0.999180657885137	0.235474171670033	1.25075212021944	0.0965268431010322	0.670007376938856	-1.01527794854941
chr1	17616086	17616186	101	+	exon	ARHGEF10L	0.888804588575459	1	0.865101594674321	1	0.202909323796999	0.999180657885137	1.42905836826022	1.25075212021944	0.0965268431010322	0.670007376938856	0.178306248040782
chr1	17627377	17632343	4967	+	exon	ARHGEF10L	0.651112120696038	1	0.432184697055561	1	0.741814482301221	0.999180657885137	1.26839200876267	1.25075212021944	0.0965268431010322	0.670007376938856	0.0176398885432276
chr1	17637923	17638581	659	+	exon	ARHGEF10L	0.320492012319212	1	0.538851404159939	1	0.834397784730692	0.999180657885137	-0.729024568995849	1.25075212021944	0.0965268431010322	0.670007376938856	-1.97977668921529
chr1	17648613	17655928	7316	+	exon	ARHGEF10L	0.965739418872213	1	0.716460482370499	1	0.666038536219424	0.999180657885137	1.12754932812948	1.25075212021944	0.0965268431010322	0.670007376938856	-0.12320279208996
chr1	17656028	17687741	31714	+	exon	ARHGEF10L	0.726358109313136	1	0.993281643051557	1	0.894209509598766	0.999180657885137	0.606256660238988	1.25075212021944	0.0965268431010322	0.670007376938856	-0.644495459980453
chr1	17695162	17697675	2514	+	utr3	ARHGEF10L	0.468644570851356	1	0.75551368800773	1	0.918477040942127	0.999180657885137	0.425159713242808	1.25075212021944	0.0965268431010322	0.670007376938856	-0.825592406976633
chr1	18485127	18485227	101	+	utr3	KLHDC7A	0.252652333387715	1	0.315134955087298	1	0.80876380797566	0.999180657885137	-0.404548260602565	0.322464962175511	0.696432148240892	0.998328760984249	-0.727013222778076
chr1	19251588	19251836	249	+	utr5	MRTO4	NA	NA	0.792542486961558	1	0.642381153458789	0.999180657885137	0.506614480197212	-0.0343486001316071	0.934788781563859	0.998328760984249	0.540963080328819
chr1	19258693	19258990	298	+	utr3	MRTO4	0.607164006808639	1	0.709388561846754	1	0.741936737626668	0.999180657885137	0.350211548519748	-0.0343486001316071	0.934788781563859	0.998328760984249	0.384560148651356
chr1	19312724	19317682	4959	+	utr5	PQLC2	0.434359050079348	1	0.709897309681437	1	0.639381566245394	0.999180657885137	-0.734382108846689	0.484330632262301	0.477971252623027	0.98053549208992	-1.21871274110899
chr1	19328604	19328952	349	+	utr3	PQLC2	0.757457587709786	1	0.615232489948294	1	0.53834928085384	0.999180657885137	0.647890458953838	0.484330632262301	0.477971252623027	0.98053549208992	0.163559826691537
chr1	19655157	19657318	2162	+	utr3	MINOS1-NBL1	0.681333824302875	1	0.904922215258816	1	0.652039381060211	0.999180657885137	0.0152442609383132	NA	NA	NA	NA
chr1	19657565	19657862	298	+	utr3	MINOS1-NBL1	0.798858679285827	1	0.669366555875948	1	0.673039531019052	0.999180657885137	0.442980555146027	NA	NA	NA	NA
chr1	19882513	19882662	150	+	utr5	OTUD3	0.283914389306953	1	0.27072291882983	1	0.145009184932861	0.999180657885137	-1.86657462331121	0.0709934387122173	0.86494898828001	0.998328760984249	-1.93756806202343
chr1	19907572	19907821	250	+	utr3	OTUD3	0.516829699745089	1	0.531042664680571	1	0.811129783060816	0.999180657885137	-0.19634951147891	0.0709934387122173	0.86494898828001	0.998328760984249	-0.267342950191128
chr1	20553922	20554120	199	+	utr3	FAM43B	0.105753253940773	1	0.0501636854114968	1	0.0818132185187616	0.983181870569984	1.28511395335828	0.74006342902697	0.453267235312735	0.97735037558039	0.545050524331308
chr1	20554268	20554862	595	+	utr3	FAM43B	0.801832369821343	1	0.83120155616753	1	0.454556937758573	0.999180657885137	0.976973228395552	0.74006342902697	0.453267235312735	0.97735037558039	0.236909799368582
chr1	20633754	20637859	4106	+	exon	PINK1	0.481339361462649	1	0.294885058948533	1	0.648447030371728	0.999180657885137	0.31702688130031	0.124292886505315	NA	NA	0.192733994794995
chr1	20648564	20648963	400	+	exon	PINK1	0.483535070707492	1	0.620278217375801	1	0.803644978765475	0.999180657885137	-0.767577391876769	0.124292886505315	NA	NA	-0.891870278382085
chr1	20649063	20649212	150	+	exon	PINK1	0.641824678380164	1	0.581508903184232	1	0.539446288661712	0.999180657885137	0.713609532898603	0.124292886505315	NA	NA	0.589316646393288
chr1	20650913	20651062	150	+	utr3	PINK1	0.294906977285427	1	0.350728158632042	1	0.653152564221446	0.999180657885137	-0.538072704494369	0.124292886505315	NA	NA	-0.662365590999684
chr1	21822328	21822528	201	+	utr3	LDLRAD2	0.661022936740522	1	0.737873179400175	1	0.813759850028165	0.999180657885137	-0.509294137882252	-0.720883735965924	0.735112066899369	NA	0.211589598083673
chr1	21822677	21822777	101	+	utr3	LDLRAD2	0.892798385935488	1	0.942133598890014	1	0.640264874821862	0.999180657885137	-0.620319042627144	-0.720883735965924	0.735112066899369	NA	0.10056469333878
chr1	21823026	21823226	201	+	utr3	LDLRAD2	0.776336431917723	1	0.763532263486604	1	0.697043193249847	0.999180657885137	-0.168104326195879	-0.720883735965924	0.735112066899369	NA	0.552779409770045
chr1	21823326	21823525	200	+	utr3	LDLRAD2	NA	NA	0.917969912280268	1	0.756727466603288	0.999180657885137	-0.231335295402911	-0.720883735965924	0.735112066899369	NA	0.489548440563013
chr1	22511760	22512060	301	+	exon	ZBTB40	0.926794313593428	1	0.994815816975747	1	0.951072124609124	0.999180657885137	0.327062294975	0.10693704675163	0.838307802764892	0.998328760984249	0.22012524822337
chr1	22524355	22526462	2108	+	utr3	ZBTB40	0.435187012665864	1	0.550219031838077	1	0.749102792459671	0.999180657885137	0.593289748768977	0.10693704675163	0.838307802764892	0.998328760984249	0.486352702017347
chr1	22527810	22527910	101	+	utr3	ZBTB40	0.535593904346987	1	0.577477946894144	1	0.517744309986277	0.999180657885137	0.576309287702357	0.10693704675163	0.838307802764892	0.998328760984249	0.469372240950727
chr1	22529309	22529409	101	+	utr3	ZBTB40	0.0953555631702441	1	0.151073205533686	1	0.944301461131339	0.999180657885137	-1.65766800978956	0.10693704675163	0.838307802764892	0.998328760984249	-1.76460505654119
chr1	23019498	23050459	30962	+	utr5	KDM1A	0.537100355615602	1	0.463955436145342	1	0.919311872545817	0.999180657885137	-0.115916898416871	0.262040952933075	0.473990376663768	0.98053549208992	-0.377957851349946
chr1	23751218	23751667	450	+	exon	TCEB3	0.286320331678161	1	0.332730826886331	1	0.818219099283257	0.999180657885137	-0.00268072331928111	-0.238598946221247	0.606615085787933	0.997962571096369	0.235918222901966
chr1	23778455	23778703	249	+	utr5	PITHD1	0.549915895260133	1	0.670527826288904	1	0.00914927212586379	0.171447941270322	0.166089033901742	1.06245511988508	0.0128495261607709	0.257038951077833	-0.896366085983342
chr1	23787437	23787537	101	+	utr3	PITHD1	0.512859703288813	1	0.559721681754832	1	0.972377225522812	0.999180657885137	0.438620010168665	1.06245511988508	0.0128495261607709	0.257038951077833	-0.623835109716418
chr1	24419479	24419578	100	+	utr5	NIPAL3	0.753660854980964	1	0.68297384068567	1	0.93689403619401	0.999180657885137	-0.156414565475806	-0.478149864968211	0.322320055815937	0.943139375971536	0.321735299492405
chr1	24666824	24666924	101	+	exon	SRRM1	0.790707301579163	1	0.947550902098413	1	0.965636755226719	0.999180657885137	0.0844077975288826	-0.344293744372096	0.398861058528716	0.965325963247021	0.428701541900979
chr1	24669221	24669320	100	+	exon	SRRM1	0.600091266928031	1	0.711613447194163	1	0.995463981631589	0.999180657885137	0.141585393776512	-0.344293744372096	0.398861058528716	0.965325963247021	0.485879138148608
chr1	24671386	24671486	101	+	utr3	SRRM1	0.427857624115633	1	0.614046786606397	1	0.987197889104625	0.999180657885137	-0.584848254203791	-0.344293744372096	0.398861058528716	0.965325963247021	-0.240554509831694
chr1	24745457	24745607	151	+	utr5	CLIC4	0.287064137583883	1	0.48676410894361	1	0.516520301807253	0.999180657885137	-0.494640937498737	-0.672828003587978	0.176799963932515	0.829643151540183	0.178187066089241
chr1	25338362	25338463	102	+	utr5	TMEM50A	0.373289369384943	1	0.629884007588289	1	0.647780987266236	0.999180657885137	-0.93047460994899	-0.512037080026584	0.253985286064207	0.897947976960629	-0.418437529922406
chr1	25563069	25563749	681	+	exon	LDLRAP1	0.970971071124196	1	0.691171483969565	1	0.56957736354661	0.999180657885137	0.383759586061326	0.859099511820264	0.310816744838995	0.936706732311015	-0.475339925758938
chr1	25566937	25567137	201	+	utr3	LDLRAP1	0.850365746881164	1	0.864275558634548	1	0.692304311820488	0.999180657885137	0.719256088090077	0.859099511820264	0.310816744838995	0.936706732311015	-0.139843423730187
chr1	25567437	25567637	201	+	utr3	LDLRAP1	0.549667600621348	1	0.577663388349142	1	0.758455985280677	0.999180657885137	0.488115596367125	0.859099511820264	0.310816744838995	0.936706732311015	-0.370983915453139
chr1	25819991	25820298	308	+	utr5	MTFR1L	0.786148073139848	1	0.617439240436174	1	0.255410415620793	0.999180657885137	0.191976799512819	0.0932706521289768	0.847071317290347	0.998328760984249	0.0987061473838424
chr1	25820398	25820646	249	+	utr5	MTFR1L	0.630516031348533	1	0.36241045812113	1	0.000164536990313924	0.00513269441478329	1.15668277966979	0.0932706521289768	0.847071317290347	0.998328760984249	1.06341212754082
chr1	26170015	26170441	427	+	exon	ZNF593	0.483893272391709	1	0.651107349153527	1	0.75080245881202	0.999180657885137	-0.103032622445768	1.92969278920282	0.633009426296025	NA	-2.03272541164859
chr1	26170585	26170825	241	+	utr3	ZNF593	0.824365561327606	1	0.886047872186352	1	0.694273578397273	0.999180657885137	-0.0702061778549712	1.92969278920282	0.633009426296025	NA	-1.99989896705779
chr1	26180520	26180774	255	+	utr3	CNKSR1	0.977549152873145	1	0.947552067491171	1	0.917471897712827	0.999180657885137	-0.0338103513221807	-0.00152946553646947	0.998745482875	0.999763624458782	-0.0322808857857113
chr1	26188495	26189537	1043	+	utr3	CNKSR1	0.324202539044771	1	0.312653825459983	1	0.194877937901915	0.999180657885137	1.39162215345478	-0.00152946553646947	0.998745482875	0.999763624458782	1.39315161899125
chr1	26269495	26271043	1549	+	exon	CEP85	0.418335543845816	1	0.366399433324711	1	0.923871911611741	0.999180657885137	-0.187500483288875	0.222441127505092	0.69466071467789	0.998328760984249	-0.409941610793966
chr1	26276726	26277397	672	+	utr3	CEP85	0.717155709516365	1	0.801142612324792	1	0.705417176541522	0.999180657885137	0.26092841263781	0.222441127505092	0.69466071467789	0.998328760984249	0.0384872851327181
chr1	26468896	26469146	251	+	utr3	DHDDS	0.410118528452416	1	0.441193648639752	1	0.957641722017982	0.999180657885137	-0.000306028386641726	-0.190387863447098	0.610172652494564	0.998169031908087	0.190081835060456
chr1	26472499	26472598	100	+	utr5	HMGN2	0.560743366584398	1	0.657167066051517	1	0.760472491987928	0.999180657885137	0.0042137865296358	-0.875715020458211	0.123710389015336	0.731887881290603	0.879928806987847
chr1	26574282	26574382	101	+	utr3	RPS6KA1	0.732581316953576	1	0.49236512304486	1	0.385244768667157	0.999180657885137	0.372354724081389	0.308705774831112	0.64874531690834	0.998328760984249	0.063648949250277
chr1	26696049	26696748	700	+	utr5	ARID1A	0.00432500502601636	1	0.0108468569141495	1	4.00296034267637e-25	3.40051481110357e-22	-3.38901663484733	-0.127815274067453	0.854371996684401	0.998328760984249	-3.26120136077987
chr1	26696898	26697397	500	+	exon	ARID1A	0.110796691845554	1	0.197986729306029	1	0.00332719357010059	0.0721647047949052	-1.53918020088277	-0.127815274067453	0.854371996684401	0.998328760984249	-1.41136492681532
chr1	26731287	26731487	201	+	exon	ARID1A	0.88822542745669	1	0.979483043276727	1	0.723581236752685	0.999180657885137	-0.50508812441197	-0.127815274067453	0.854371996684401	0.998328760984249	-0.377272850344518
chr1	26779159	26780756	1598	+	utr3	ARID1A	0.911792591828649	1	0.898375663114269	1	0.970761602272372	0.999180657885137	-0.33596072033934	-0.127815274067453	0.854371996684401	0.998328760984249	-0.208145446271888
chr1	26853812	26853912	101	+	utr3	ZDHHC18	0.603401097520147	1	0.620958671130241	1	0.692129619096203	0.999180657885137	0.970287427268236	1.08085796605343	0.0943717003688337	0.665197248770668	-0.110570538785192
chr1	26854012	26854261	250	+	utr3	ZDHHC18	0.141690352873356	1	0.323990226367575	1	0.754819980050287	0.999180657885137	-0.239441088869155	1.08085796605343	0.0943717003688337	0.665197248770668	-1.32029905492258
chr1	26855159	26855358	200	+	utr3	ZDHHC18	0.250582503426334	1	0.287016373729363	1	0.292334042158516	0.999180657885137	1.74695689929133	1.08085796605343	0.0943717003688337	0.665197248770668	0.666098933237904
chr1	26863187	26864359	1173	+	utr3	SFN	0.371945079115647	1	0.595383301384983	1	0.651910574557517	0.999180657885137	0.0937537874761422	0.703406700486212	0.430387508155186	0.973144664588745	-0.60965291301007
chr1	26924113	26943021	18909	+	utr5	NUDC	0.699944683281636	1	0.561547449417678	1	0.65936503191198	0.999180657885137	0.362801488595259	0.55499545678756	0.407944447671712	0.965412068716684	-0.192193968192302
chr1	26993756	26994003	248	+	utr5	TRNP1	0.407541435351751	1	0.6790746747536	1	0.917768021399702	0.999180657885137	-0.165259877854646	0.601043148138819	0.237298836467523	0.888555214318435	-0.766303025993465
chr1	26994497	26999910	5414	+	utr3	TRNP1	0.790789935651049	1	0.443501148768894	1	0.807186872452546	0.999180657885137	-1.02733352559336	0.601043148138819	0.237298836467523	0.888555214318435	-1.62837667373217
chr1	27234815	27234914	100	+	utr5	WDTC1	0.262021603227118	1	0.356358539857389	1	0.0727610825273957	0.902343643898141	-0.519255147476858	0.21426684327926	0.801805868524546	0.998328760984249	-0.733521990756117
chr1	27306293	27306443	151	+	utr3	WDTC1	0.415985454035455	1	0.615087547666141	1	0.664089547025562	0.999180657885137	-0.0239733145879954	0.21426684327926	0.801805868524546	0.998328760984249	-0.238240157867255
chr1	27322244	27330722	8479	+	utr5	TMEM222	0.692682179569594	1	0.660439730891112	1	0.974902027079862	0.999180657885137	0.251148572957345	0.513577335328127	0.602794724520575	0.997962571096369	-0.262428762370783
chr1	27335505	27335754	250	+	utr3	TMEM222	0.150760686683443	1	0.37203171076237	1	0.932476677570113	0.999180657885137	-0.485614200057351	0.513577335328127	0.602794724520575	0.997962571096369	-0.999191535385479
chr1	27336002	27336102	101	+	utr3	TMEM222	0.763326353419662	1	0.905176278969513	1	0.644241891803706	0.999180657885137	0.570420616893939	0.513577335328127	0.602794724520575	0.997962571096369	0.0568432815658115
chr1	27336201	27336301	101	+	utr3	TMEM222	0.859249683639995	1	0.94421172655281	1	0.758968273176852	0.999180657885137	0.29692008075621	0.513577335328127	0.602794724520575	0.997962571096369	-0.216657254571917
chr1	27345327	27349756	4430	+	utr5	SYTL1	0.255417669541821	1	0.461688860241382	1	0.0301752282454072	0.45881678147575	-2.27228836532005	-0.843795671823729	0.404382985856286	0.965325963247021	-1.42849269349632
chr1	27350802	27351002	201	+	exon	SYTL1	0.4952199630827	1	0.725743169996778	1	0.509325579312984	0.999180657885137	-1.19542474449788	-0.843795671823729	0.404382985856286	0.965325963247021	-0.351629072674148
chr1	27351251	27351520	270	+	exon	SYTL1	0.737361634692148	1	0.901606737576023	1	0.787680724488671	0.999180657885137	-0.497785292997201	-0.843795671823729	0.404382985856286	0.965325963247021	0.346010378826528
chr1	27882339	27882588	250	+	exon	THEMIS2	1	1	0.992694510565555	1	0.87887171834137	0.999180657885137	-0.626252906411855	0.0899961288895892	0.909695564089294	0.998328760984249	-0.716249035301444
chr1	27882687	27882886	200	+	exon	THEMIS2	0.519957786013009	1	0.813536211349196	1	0.836656551787547	0.999180657885137	-1.76546356684066	0.0899961288895892	0.909695564089294	0.998328760984249	-1.85545969573025
chr1	27958910	27959009	100	+	utr3	SMPDL3B	0.574959064005193	1	0.583231784628242	1	0.76902442930316	0.999180657885137	-0.303089953070146	-0.614198177307661	0.428127192878916	0.97203428915161	0.311108224237515
chr1	27966700	27966949	250	+	exon	XKR8	0.936064991600299	1	0.993044104807935	1	0.728223532116948	0.999180657885137	0.836146729771363	0.599448060494806	0.266409508750782	0.907003967802313	0.236698669276557
chr1	27967049	27967548	500	+	utr3	XKR8	0.257320041340256	1	0.377720643604308	1	0.77365798761326	0.999180657885137	0.655292687467628	0.599448060494806	0.266409508750782	0.907003967802313	0.0558446269728218
chr1	28236158	28236397	240	+	utr5	ATPIF1	0.927833271276414	1	0.954916051903642	1	0.92339623863659	0.999180657885137	-0.20503432939788	0.272184385830518	0.515669657286843	0.98439919817488	-0.477218715228398
chr1	28334540	28334786	247	+	exon	MED18	0.779234276587212	1	0.788048237407542	1	0.536256580536205	0.999180657885137	-0.196012959502927	0.2090379486372	0.715535769600127	0.998328760984249	-0.405050908140127
chr1	28593908	28594106	199	+	exon	RAB42	0.69367187695301	1	0.740458993906774	1	0.674244692208933	0.999180657885137	0.607437312436211	0.969615420640934	0.0663239005835668	0.584435788042133	-0.362178108204722
chr1	28714336	28714435	100	+	exon	GMEB1	0.752710158947083	1	0.672688704945894	1	0.713278990136842	0.999180657885137	0.387160397189088	0.675884997214335	0.155651719557908	0.796926794379604	-0.288724600025247
chr1	28714634	28714733	100	+	exon	GMEB1	0.533810394885359	1	0.557280826325986	1	0.9869113443064	0.999180657885137	0.0398125935764807	0.675884997214335	0.155651719557908	0.796926794379604	-0.636072403637854
chr1	28736967	28737116	150	+	utr5	YTHDF2	0.209392705310986	1	0.365776250379056	1	0.270169194048488	0.999180657885137	-0.84786159318848	0.0337718598841374	0.930226203240813	0.998328760984249	-0.881633453072618
chr1	28914712	28987823	73112	+	utr5	EPB41	0.5194094773518	1	0.440512484813702	1	0.872320829494269	0.999180657885137	-0.351879313517117	-0.0951709336892843	0.793135845136586	0.998328760984249	-0.256708379827833
chr1	29119597	29119696	100	+	utr3	EPB41	0.557286425343627	1	0.464650196481045	1	0.852730206230855	0.999180657885137	-0.111085835981251	-0.0951709336892843	0.793135845136586	0.998328760984249	-0.015914902291967
chr1	29236666	29258520	21855	+	exon	PTPRU	0.329188613374905	1	0.331786414211974	1	0.557320936675849	0.999180657885137	0.998029010523437	0.254574092914276	0.787526580076802	0.998328760984249	0.743454917609161
chr1	29282686	29282836	151	+	exon	PTPRU	0.738818954930281	1	0.63414283506341	1	0.883262585192959	0.999180657885137	0.310326276622715	0.254574092914276	0.787526580076802	0.998328760984249	0.0557521837084395
chr1	29283958	29303907	19950	+	exon	PTPRU	0.102061158910071	1	0.130025495423586	1	0.557380319857669	0.999180657885137	1.26039526170021	0.254574092914276	0.787526580076802	0.998328760984249	1.00582116878594
chr1	29325716	29326065	350	+	utr3	PTPRU	NA	NA	0.495843786481388	1	0.431744439771662	0.999180657885137	0.508699484127834	0.254574092914276	0.787526580076802	0.998328760984249	0.254125391213558
chr1	31577122	31577272	151	+	utr5	TINAGL1	0.157621419597883	1	0.272911863369617	1	0.347683265956314	0.999180657885137	-0.639204907854749	0.913869414469102	0.286930842078189	0.922730779807283	-1.55307432232385
chr1	31586706	31587238	533	+	utr3	TINAGL1	0.263318010040929	1	0.53049146774618	1	0.914707944627569	0.999180657885137	0.400131746844758	0.913869414469102	0.286930842078189	0.922730779807283	-0.513737667624344
chr1	32013929	32014128	200	+	utr5	KHDRBS1	0.0589855981376005	1	0.159883965218043	1	0.0998228777357494	0.999180657885137	-2.11324720788975	-0.565572754729868	0.139547426720218	0.767152493377371	-1.54767445315988
chr1	32170984	32171083	100	+	utr3	KPNA6	0.772214918365699	1	0.765952476940717	1	0.925805567578786	0.999180657885137	-0.0779389497736063	-0.345928531899666	0.395840226755697	0.965325963247021	0.26798958212606
chr1	32179736	32180172	437	+	utr5	TXLNA	0.972724304714297	1	0.949294952367879	1	0.598598253424297	0.999180657885137	-0.125887871940108	0.692543139984669	0.0468525952085394	0.495703570435597	-0.818431011924777
chr1	32180321	32192412	12092	+	utr5	TXLNA	0.577554294265594	1	0.379410872968849	1	0.989859671994904	0.999180657885137	0.343600400228744	0.692543139984669	0.0468525952085394	0.495703570435597	-0.348942739755925
chr1	32194126	32195313	1188	+	utr3	TXLNA	0.52320729063131	1	0.55060086452673	1	0.728165278707707	0.999180657885137	1.12645158949384	0.692543139984669	0.0468525952085394	0.495703570435597	0.43390844950917
chr1	32201916	32202064	149	+	utr5	CCDC28B	0.312969727632971	1	0.317430578199707	1	0.467511786846574	0.999180657885137	0.0106333067563518	-1.24404879062731	0.229949079410973	0.885540683299762	1.25468209738366
chr1	32205958	32206247	290	+	exon	IQCC	0.799052762331075	1	0.798397472359094	1	0.629888499954685	0.999180657885137	-0.0923629142201244	0.213624352033216	0.691124228756717	0.998328760984249	-0.30598726625334
chr1	32285617	32285766	150	+	utr3	LCK	1	1	0.898395179702761	1	0.676935069150456	0.999180657885137	-3.37425224315779	-2.14600953460179	0.0197048759735561	0.325419978084834	-1.228242708556
chr1	32363665	32363765	101	+	utr5	TSSK3	0.871999704509798	1	0.993895968383958	1	0.806104338230319	0.999180657885137	-0.243636410882488	0.166260649413185	0.930121474111785	NA	-0.409897060295673
chr1	32769975	32770074	100	+	exon	KIAA1522	0.146057639726567	1	0.248830635431704	1	3.08474542612183e-14	7.40947841988705e-12	-1.80810109134921	0.269379507483722	0.757232723458661	0.998328760984249	-2.07748059883294
chr1	32771863	32772982	1120	+	utr3	KIAA1522	0.987331856127455	1	0.935134224367854	1	0.608284010031647	0.999180657885137	0.165861861660665	0.269379507483722	0.757232723458661	0.998328760984249	-0.103517645823057
chr1	33299029	33299278	250	+	utr3	ZNF362	0.983522334503738	1	0.832505161133962	1	0.340460107945057	0.999180657885137	0.700183548215982	0.133178873298489	0.866704424466606	0.998328760984249	0.567004674917494
chr1	33299476	33299874	399	+	utr3	ZNF362	0.715911841642831	1	0.743063093505887	1	0.760506384006459	0.999180657885137	0.235526541919186	0.133178873298489	0.866704424466606	0.998328760984249	0.102347668620697
chr1	33479281	33479479	199	+	utr5	ZSCAN20	0.295885745040293	1	0.327615061732285	1	0.773379612637285	0.999180657885137	-1.35944306456192	-0.448890881978743	0.402468233833602	0.965325963247021	-0.910552182583181
chr1	33479578	33479678	101	+	exon	ZSCAN20	0.435201535269408	1	0.491142267641935	1	0.486358138070298	0.999180657885137	-1.59979442072393	-0.448890881978743	0.402468233833602	0.965325963247021	-1.15090353874519
chr1	33491437	33491586	150	+	exon	ZSCAN20	0.197658791536956	1	0.236858011762872	1	0.439924697184355	0.999180657885137	-0.129249086018582	-0.448890881978743	0.402468233833602	0.965325963247021	0.319641795960162
chr1	33493375	33493524	150	+	exon	ZSCAN20	0.486196021850169	1	0.469039324896635	1	0.130973386150385	0.999180657885137	-0.0646588626601266	-0.448890881978743	0.402468233833602	0.965325963247021	0.384232019318617
chr1	35559156	35560582	1427	+	exon	NCDN	0.934603375857944	1	0.929308417720038	1	0.906212497884314	0.999180657885137	-0.173821773066029	0.175302268982291	0.766362200015919	0.998328760984249	-0.349124042048319
chr1	35560731	35562424	1694	+	exon	NCDN	0.633966723291385	1	0.946227821324481	1	0.924898326942551	0.999180657885137	-0.185927133943627	0.175302268982291	0.766362200015919	0.998328760984249	-0.361229402925917
chr1	35562523	35562622	100	+	exon	NCDN	0.925794088966848	1	0.936235575613455	1	0.568567572168399	0.999180657885137	1.09213318432341	0.175302268982291	0.766362200015919	0.998328760984249	0.916830915341119
chr1	35855800	35855899	100	+	utr3	AGO4	0.373219862701795	1	0.409687263846708	1	0.895558838991843	0.999180657885137	-0.534574749640424	-0.41761533248142	0.365185336383438	0.960817669356011	-0.116959417159005
chr1	36092426	36093148	723	+	exon	ADPRHL2	0.099776113425692	1	0.236716685659916	1	0.952553130790471	0.999180657885137	-0.897354116713159	0.535192717042557	0.378328651348374	0.962374331665079	-1.43254683375572
chr1	36093491	36093638	148	+	utr3	ADPRHL2	0.952028349148201	1	0.857391330908229	1	0.872889511047849	0.999180657885137	0.286935992925425	0.535192717042557	0.378328651348374	0.962374331665079	-0.248256724117132
chr1	36171186	36171581	396	+	exon	MAP7D1	0.233134521210764	1	0.229651779831439	1	0.0955074790540369	0.999180657885137	1.44474485166202	-0.0717953417072687	0.905097626066389	0.998328760984249	1.51654019336929
chr1	36172471	36173406	936	+	exon	MAP7D1	0.970963581787661	1	0.685663411403648	1	0.562836058328693	0.999180657885137	-0.216699771096577	-0.0717953417072687	0.905097626066389	0.998328760984249	-0.144904429389308
chr1	36176561	36176825	265	+	exon	MAP7D1	0.109364369198126	1	0.194061337676914	1	0.18018283638755	0.999180657885137	-1.36367705998975	-0.0717953417072687	0.905097626066389	0.998328760984249	-1.29188171828248
chr1	36177898	36178604	707	+	exon	MAP7D1	0.220098692458917	1	0.348131318581878	1	0.927253628797198	0.999180657885137	-0.591266273699401	-0.0717953417072687	0.905097626066389	0.998328760984249	-0.519470931992132
chr1	36178704	36179002	299	+	exon	MAP7D1	0.393609050806064	1	0.541894368969845	1	0.916992338725191	0.999180657885137	-1.33818477630015	-0.0717953417072687	0.905097626066389	0.998328760984249	-1.26638943459289
chr1	36179549	36180302	754	+	utr3	MAP7D1	0.547687942418309	1	0.482176111656512	1	0.387932624172842	0.999180657885137	0.159255307533581	-0.0717953417072687	0.905097626066389	0.998328760984249	0.23105064924085
chr1	36289257	36289656	400	+	exon	THRAP3	0.275298739553089	1	0.280385927703233	1	0.803522865341763	0.999180657885137	0.307073933911199	-0.12550551424968	0.734192218205771	0.998328760984249	0.432579448160879
chr1	36300896	36301563	668	+	exon	THRAP3	0.47009479014921	1	0.491697756443956	1	0.789180048504547	0.999180657885137	0.642111727851572	-0.12550551424968	0.734192218205771	0.998328760984249	0.767617242101252
chr1	36303862	36304260	399	+	utr3	THRAP3	0.651178021123909	1	0.615324165647744	1	0.89998483868563	0.999180657885137	0.140997599113377	-0.12550551424968	0.734192218205771	0.998328760984249	0.266503113363057
chr1	36319723	36320269	547	+	utr3	SH3D21	0.898771999122689	1	0.831586350912938	1	0.902562544666751	0.999180657885137	0.284113227006695	0.425377161226945	0.603119319578507	0.997962571096369	-0.141263934220249
chr1	36320369	36320667	299	+	utr3	SH3D21	0.062178219352866	1	0.133567182982075	1	0.0330149571747798	0.492999716952693	-2.25040953045271	0.425377161226945	0.603119319578507	0.997962571096369	-2.67578669167966
chr1	36320767	36321158	392	+	utr3	SH3D21	0.69402108435541	1	0.912373159351026	1	0.825472553838793	0.999180657885137	-0.424020022453894	0.425377161226945	0.603119319578507	0.997962571096369	-0.849397183680839
chr1	36322439	36322588	150	+	utr3	SH3D21	0.0378815161436752	1	0.0749442322698011	1	0.796290904137999	0.999180657885137	-1.41718064535472	0.425377161226945	0.603119319578507	0.997962571096369	-1.84255780658166
chr1	37475480	37475925	446	+	utr5	ZC3H12A	0.960739672411421	1	0.915690921642213	1	0.482130394863088	0.999180657885137	0.515133497609473	0.297094304966064	0.741073717035739	0.998328760984249	0.21803919264341
chr1	37480281	37481650	1370	+	exon	ZC3H12A	0.0972380903705573	1	0.145430963618875	1	0.583722060638706	0.999180657885137	1.22398338145383	0.297094304966064	0.741073717035739	0.998328760984249	0.926889076487768
chr1	37482945	37483192	248	+	exon	ZC3H12A	0.425554157773515	1	0.723491578066954	1	0.465733790947051	0.999180657885137	-1.05374754808774	0.297094304966064	0.741073717035739	0.998328760984249	-1.35084185305381
chr1	37557068	37557693	626	+	exon	DNALI1	0.774325845156154	1	0.797993147389026	1	0.363340316299449	0.999180657885137	-1.33219076737608	-0.422328973210458	0.606676248530168	0.997962571096369	-0.909861794165621
chr1	37561553	37561701	149	+	exon	DNALI1	0.352392225218552	1	0.405446646035267	1	0.038832361113542	0.55650012538629	-3.02012556865552	-0.422328973210458	0.606676248530168	0.997962571096369	-2.59779659544506
chr1	37808069	37809107	1039	+	utr3	C1orf122	0.188885816465792	1	0.345664921949158	1	0.236373328379911	0.999180657885137	-0.960521055888082	0.376499192474431	0.372771231203193	0.961708800802379	-1.33702024836251
chr1	39105425	39105675	251	+	utr5	MACF1	0.166724693583856	1	0.200663657769946	1	0.0530976822421241	0.714086771472577	-2.58066657153924	-0.24387731038044	0.658403093717898	0.998328760984249	-2.3367892611588
chr1	39350852	39357832	6981	+	exon	MACF1	0.160014628763747	1	0.335490659125051	1	0.897771418930749	0.999180657885137	-1.2309974307264	-0.24387731038044	0.658403093717898	0.998328760984249	-0.987120120345959
chr1	39385637	39385837	201	+	exon	MACF1	0.88836413878686	1	0.875266046439681	1	0.873687892764797	0.999180657885137	-0.463989303938015	-0.24387731038044	0.658403093717898	0.998328760984249	-0.220111993557574
chr1	39387393	39387593	201	+	exon	MACF1	0.951195114065616	1	0.978439111232827	1	0.757000699893811	0.999180657885137	-0.919309960131657	-0.24387731038044	0.658403093717898	0.998328760984249	-0.675432649751216
chr1	39388192	39388592	401	+	exon	MACF1	0.760654214278471	1	0.834513674419918	1	0.670105619211202	0.999180657885137	-0.348116324758157	-0.24387731038044	0.658403093717898	0.998328760984249	-0.104239014377716
chr1	39409106	39409206	101	+	utr5	MACF1	NA	NA	0.0464789893701788	1	9.76705833205099e-09	8.20593895359295e-07	-2.84343295307814	-0.24387731038044	0.658403093717898	0.998328760984249	-2.5995556426977
chr1	39409705	39409905	201	+	utr5	MACF1	0.847270246517813	1	0.853888116651034	1	0.698545562783849	0.999180657885137	0.00849938077247439	-0.24387731038044	0.658403093717898	0.998328760984249	0.252376691152915
chr1	39410254	39410404	151	+	utr5	MACF1	0.47658629839592	1	0.51269506674039	1	0.537708544757151	0.999180657885137	-1.04019513158095	-0.24387731038044	0.658403093717898	0.998328760984249	-0.796317821200507
chr1	39411203	39411703	501	+	exon	MACF1	0.408271756754205	1	0.487397614816921	1	0.996172026672252	0.999180657885137	-0.597520536454444	-0.24387731038044	0.658403093717898	0.998328760984249	-0.353643226074003
chr1	39412052	39412202	151	+	exon	MACF1	0.657839960814388	1	0.715604472919726	1	0.294471062605699	0.999180657885137	-0.486896954864586	-0.24387731038044	0.658403093717898	0.998328760984249	-0.243019644484146
chr1	39412402	39412851	450	+	exon	MACF1	0.689534579807166	1	0.718242957946096	1	0.646524207785351	0.999180657885137	-0.683918628784875	-0.24387731038044	0.658403093717898	0.998328760984249	-0.440041318404435
chr1	39413251	39413351	101	+	exon	MACF1	0.0192358105311403	1	0.0519331427094512	1	5.18895752875834e-19	2.55949514749173e-16	-3.09978895872569	-0.24387731038044	0.658403093717898	0.998328760984249	-2.85591164834525
chr1	39413601	39413750	150	+	exon	MACF1	0.120703933733894	1	0.153842214839413	1	4.32972967236639e-09	4.03694490366796e-07	-2.35705263620852	-0.24387731038044	0.658403093717898	0.998328760984249	-2.11317532582808
chr1	39414000	39414400	401	+	exon	MACF1	0.619045693981492	1	0.743077407423797	1	0.837526130479136	0.999180657885137	-0.417471532298308	-0.24387731038044	0.658403093717898	0.998328760984249	-0.173594221917868
chr1	39485629	39485779	151	+	exon	MACF1	0.750687689707417	1	0.795858994593627	1	0.79272046646766	0.999180657885137	-0.010592024891293	-0.24387731038044	0.658403093717898	0.998328760984249	0.233285285489147
chr1	39753346	39753495	150	+	utr3	PPIE	0.498826556027399	1	0.604193788467232	1	0.881951527157369	0.999180657885137	0.16482414112144	-0.0927575218880132	0.817348565380014	0.998328760984249	0.257581663009453
chr1	40161473	40161573	101	+	exon	RLF	0.56202023519711	1	0.794778478667174	1	0.211606635046727	0.999180657885137	-1.08551265230013	-0.016852337518367	0.970144183460804	0.998746912374952	-1.06866031478176
chr1	40373797	40373897	101	+	utr5	SMAP2	0.857204051340762	1	0.989023445182019	1	0.288964162586237	0.999180657885137	1.01532750471295	1.1320363053704	0.0143900204484691	0.273427560383023	-0.116708800657446
chr1	40514811	40514961	151	+	exon	EXO5	0.641524277930619	1	0.721570222614122	1	0.49398903624	0.999180657885137	-0.77306473700745	0.428488685883852	0.522369427501017	0.986913228609168	-1.2015534228913
chr1	40515310	40515559	250	+	exon	EXO5	0.507043135087798	1	0.548773701226304	1	0.76809958424892	0.999180657885137	-0.197133105873432	0.428488685883852	0.522369427501017	0.986913228609168	-0.625621791757284
chr1	40691748	40692038	291	+	utr5	NFYC	0.646948970117398	1	0.763252246500678	1	0.719456950728242	0.999180657885137	0.82531681735174	0.497966159144037	0.336389073274612	0.948570936645089	0.327350658207702
chr1	40770755	40770954	200	+	utr3	NFYC	0.942728665765329	1	0.854777384276184	1	0.487041839266089	0.999180657885137	0.529303707672413	0.497966159144037	0.336389073274612	0.948570936645089	0.0313375485283759
chr1	42682476	42682575	100	+	utr5	YBX1	0.588087040107491	1	0.693048828904001	1	0.924515755528019	0.999180657885137	0.173799962427519	0.300139896701832	0.621491801611528	0.998328760984249	-0.126339934274313
chr1	42700871	42700970	100	+	exon	YBX1	0.450849327220276	1	0.542002633031368	1	0.805953915663163	0.999180657885137	0.868432539310036	0.300139896701832	0.621491801611528	0.998328760984249	0.568292642608204
chr1	42767442	42773562	6121	+	exon	RP5-994D16.12	0.769971677894979	1	0.511282296484958	1	0.469509119205041	0.999180657885137	-0.433311809250431	NA	NA	NA	NA
chr1	42850988	42851087	100	+	exon	ZNF691	0.245120087055887	1	0.329916275579002	1	0.430807131078469	0.999180657885137	0.0547004796019418	-0.113954430171557	0.781855235262184	0.998328760984249	0.168654909773499
chr1	43450456	43451055	600	+	utr3	SZT2	0.995768563827186	1	0.961805223910179	1	0.579095372518704	0.999180657885137	-0.214488171007221	0.289203330124658	0.707057589029935	0.998328760984249	-0.503691501131879
chr1	43451503	43451653	151	+	utr3	SZT2	0.935512735876978	1	0.959952817018883	1	0.628118518071929	0.999180657885137	0.650894768714802	0.289203330124658	0.707057589029935	0.998328760984249	0.361691438590144
chr1	43530909	43545118	14210	+	utr5	PTPRF	0.216888416729564	1	0.457889927722829	1	0.641330003856924	0.999180657885137	-1.70567345416745	0.351822545411418	0.717587980087738	0.998328760984249	-2.05749599957887
chr1	43588956	43591832	2877	+	exon	PTPRF	0.799682551970743	1	0.878434252583162	1	0.864922723032102	0.999180657885137	0.0749703307915458	0.351822545411418	0.717587980087738	0.998328760984249	-0.276852214619872
chr1	43597835	43598034	200	+	exon	PTPRF	0.438199410212571	1	0.729045673253212	1	0.781015980165105	0.999180657885137	-0.315359163476694	0.351822545411418	0.717587980087738	0.998328760984249	-0.667181708888112
chr1	43603652	43604101	450	+	exon	PTPRF	0.831118053544018	1	0.944559559851788	1	0.53652717581984	0.999180657885137	0.231844693121267	0.351822545411418	0.717587980087738	0.998328760984249	-0.119977852290151
chr1	43606253	43606353	101	+	exon	PTPRF	0.88725029064612	1	0.988386954821373	1	0.759682941192485	0.999180657885137	0.195743396959952	0.351822545411418	0.717587980087738	0.998328760984249	-0.156079148451466
chr1	43613626	43617455	3830	+	exon	PTPRF	0.978781945244314	1	0.879654660615067	1	0.674101412274565	0.999180657885137	0.273477499204476	0.351822545411418	0.717587980087738	0.998328760984249	-0.0783450462069423
chr1	43619470	43619570	101	+	exon	PTPRF	0.405361997216869	1	0.454148936497322	1	0.624882048605431	0.999180657885137	0.959910023123666	0.351822545411418	0.717587980087738	0.998328760984249	0.608087477712248
chr1	43620111	43620211	101	+	exon	PTPRF	0.409337261549874	1	0.396205969571333	1	0.433390363377124	0.999180657885137	0.717199285719335	0.351822545411418	0.717587980087738	0.998328760984249	0.365376740307917
chr1	43622171	43622271	101	+	utr3	PTPRF	0.675569118527859	1	0.700360130184818	1	0.49748182463131	0.999180657885137	0.415248436794786	0.351822545411418	0.717587980087738	0.998328760984249	0.0634258913833683
chr1	43667971	43669150	1180	+	exon	KDM4A	0.684632808036462	1	0.651648617109506	1	0.840483303452331	0.999180657885137	-0.647604303884238	-0.63733848270033	0.0798872639217168	0.626006350110972	-0.0102658211839078
chr1	43671604	43671703	100	+	exon	KDM4A	0.603019120489292	1	0.580947287004118	1	0.480654642076225	0.999180657885137	-0.235497341444639	-0.63733848270033	0.0798872639217168	0.626006350110972	0.401841141255691
chr1	43704521	43704719	199	+	utr3	KDM4A	0.791257106818512	1	0.804439997512727	1	0.557583689328048	0.999180657885137	-0.572075099752209	-0.63733848270033	0.0798872639217168	0.626006350110972	0.0652633829481216
chr1	43930217	43930466	250	+	utr3	ST3GAL3	0.497859334702519	1	0.559608009941365	1	0.489253400289335	0.999180657885137	1.0833067211422	0.401503702897367	0.509606653330704	0.982384237967398	0.68180301824483
chr1	43947039	43947387	349	+	utr5	IPO13	0.954187086501738	1	0.995268013688536	1	0.74562589484275	0.999180657885137	0.51215654872759	0.64649414670578	0.352607864079614	0.955469873908484	-0.134337597978189
chr1	43947487	43949373	1887	+	utr5	IPO13	0.815899231141899	1	0.853485265824225	1	0.828198859772655	0.999180657885137	0.798618497996364	0.64649414670578	0.352607864079614	0.955469873908484	0.152124351290585
chr1	43949523	43950121	599	+	exon	IPO13	0.61501278990899	1	0.693393805833692	1	0.816242154105767	0.999180657885137	0.469228592411083	0.64649414670578	0.352607864079614	0.955469873908484	-0.177265554294696
chr1	43953483	43956567	3085	+	exon	IPO13	0.215443155620699	1	0.252777894584149	1	0.703080321957961	0.999180657885137	1.68278140874664	0.64649414670578	0.352607864079614	0.955469873908484	1.03628726204086
chr1	43970099	43970248	150	+	utr5	DPH2	0.895120538122104	1	0.813255484803523	1	0.900567981102782	0.999180657885137	-0.113588590539393	-0.141961126167093	0.712296977373199	0.998328760984249	0.0283725356277
chr1	43972296	43972525	230	+	utr3	DPH2	0.260328468755672	1	0.550243887203676	1	0.91044806310244	0.999180657885137	-0.659403491636266	-0.141961126167093	0.712296977373199	0.998328760984249	-0.517442365469173
chr1	43974968	43975068	101	+	utr5	ATP6V0B	0.27324573132329	1	0.497515327778693	1	0.677257231362161	0.999180657885137	-1.03443905442796	0.0781517715112729	0.881084327346495	0.998328760984249	-1.11259082593923
chr1	43980611	43981717	1107	+	utr5	B4GALT2	0.607561491604204	1	0.90921591837684	1	0.261846278933044	0.999180657885137	-1.21836434321855	0.261438907084936	0.699199560569277	0.998328760984249	-1.47980325030349
chr1	43990326	43990773	448	+	utr3	B4GALT2	0.791550505765935	1	0.916799172262982	1	0.786965306006217	0.999180657885137	-0.0187188091894676	0.261438907084936	0.699199560569277	0.998328760984249	-0.280157716274403
chr1	43991895	43991993	99	+	exon	CCDC24	0.160437388983657	1	0.0881932575728636	1	0.866827077247494	0.999180657885137	-0.814919692071638	-0.722328543912067	0.474060488959876	0.98053549208992	-0.0925911481595708
chr1	43992240	43992339	100	+	utr3	CCDC24	0.705076961947114	1	0.753482839906501	1	0.913941494530306	0.999180657885137	-0.152955726046989	-0.722328543912067	0.474060488959876	0.98053549208992	0.569372817865079
chr1	44213505	44213805	301	+	utr5	DMAP1	0.72115436400438	1	0.922076105927545	1	0.692825991892033	0.999180657885137	0.140995621037621	-0.223211367763895	0.709640874008831	0.998328760984249	0.364206988801516
chr1	44219112	44220266	1155	+	exon	DMAP1	0.72816916330077	1	0.957330319322888	1	0.972531445770918	0.999180657885137	-0.146503459849712	-0.223211367763895	0.709640874008831	0.998328760984249	0.0767079079141831
chr1	44631970	44632242	273	+	utr5	RNF220	0.187246165408217	1	0.338794235429781	1	0.552242470424968	0.999180657885137	-0.616411371677025	0.0534350248566176	0.888157373397115	0.998328760984249	-0.669846396533642
chr1	44635550	44636112	563	+	utr3	RNF220	0.640180619806362	1	0.783289448956861	1	0.928345400545261	0.999180657885137	-0.12703217205479	0.0534350248566176	0.888157373397115	0.998328760984249	-0.180467196911407
chr1	44644675	44648316	3642	+	exon	RNF220	0.373860915077537	1	0.483364483551745	1	0.741276141602011	0.999180657885137	0.604715137251335	0.0534350248566176	0.888157373397115	0.998328760984249	0.551280112394718
chr1	44813456	44813999	544	+	utr3	BTBD19	0.300583589230592	1	0.502124202379716	1	9.53919571926715e-07	5.1294321697423e-05	-2.06697127345294	-1.3999191137897	0.00235557074094992	0.0910779739970241	-0.667052159663246
chr1	45343128	45343477	350	+	exon	TOE1	0.682225348668262	1	0.706804083160184	1	0.937731660687669	0.999180657885137	-0.065293188226082	0.426951380530988	0.415334851809184	0.968247708027054	-0.49224456875707
chr1	45550890	45551088	199	+	utr5	AKR1A1	0.628873464642634	1	0.802774784818315	1	0.809353901808359	0.999180657885137	0.129486612185412	0.721704869966261	0.0393459972774086	0.459652468560659	-0.592218257780849
chr1	45607519	45607718	200	+	utr3	NASP	0.172813489636967	1	0.168320177297677	1	0.816243124812788	0.999180657885137	0.337636181309558	-0.119748442696482	0.774999594971634	0.998328760984249	0.457384624006041
chr1	46030671	46031016	346	+	exon	MAST2	0.433221806127211	1	0.451867951886039	1	0.776740863036945	0.999180657885137	0.542542780084337	-0.016515071889425	0.983141816558454	0.999164311406169	0.559057851973762
chr1	46031215	46032256	1042	+	exon	MAST2	0.530074020564624	1	0.84594290242825	1	0.927679644820225	0.999180657885137	-0.520199806678615	-0.016515071889425	0.983141816558454	0.999164311406169	-0.50368473478919
chr1	46034579	46036024	1446	+	utr3	MAST2	0.940746440940217	1	0.851506142961914	1	0.601137351574827	0.999180657885137	0.1349556943693	-0.016515071889425	0.983141816558454	0.999164311406169	0.151470766258725
chr1	48222785	48222884	100	+	exon	SLC5A9	0.432510193235459	1	0.58199614746294	1	0.625913875595517	0.999180657885137	1.35244995868226	1.62856692627074	0.00208426304121378	0.0853154766201724	-0.27611696758848
chr1	48242581	48247548	4968	+	utr3	SLC5A9	0.183288053143707	1	0.380805179049744	1	0.722873742689656	0.999180657885137	0.97830963331938	1.62856692627074	0.00208426304121378	0.0853154766201724	-0.650257292951356
chr1	48247648	48247747	100	+	utr3	SLC5A9	0.704184580420581	1	0.757434265330371	1	0.335251347040784	0.999180657885137	1.26107768955282	1.62856692627074	0.00208426304121378	0.0853154766201724	-0.367489236717912
chr1	50968818	50969461	644	+	utr5	CDKN2C	0.475538203487933	1	0.488300995385552	1	0.945430440205686	0.999180657885137	0.520945645524649	0.356055840259232	0.574675101424947	0.993680333779761	0.164889805265417
chr1	50969758	50969857	100	+	utr5	CDKN2C	0.948673952826613	1	0.909693290067338	1	0.641841656785327	0.999180657885137	0.916346663814101	0.356055840259232	0.574675101424947	0.993680333779761	0.560290823554869
chr1	51236618	51236766	149	+	utr5	RNF11	0.295915197381978	1	0.45751957916426	1	0.936507572419998	0.999180657885137	-0.187256350392518	0.0403452797361528	0.943619690919566	0.998328760984249	-0.227601630128671
chr1	51270102	51271325	1224	+	utr3	RNF11	0.818719757861191	1	0.798260750891845	1	0.884996024770454	0.999180657885137	-0.697909545049202	0.0403452797361528	0.943619690919566	0.998328760984249	-0.738254824785355
chr1	51729848	51730097	250	+	utr5	OSBPL9	0.870761064034948	1	0.985669860946052	1	0.491490741851492	0.999180657885137	0.859956795681141	-0.267831100923456	0.469145491773502	0.979826160809065	1.1277878966046
chr1	51787420	51787746	327	+	utr3	OSBPL9	0.212679956967367	1	0.276905091779576	1	0.694131641695542	0.999180657885137	0.377000156524647	-0.267831100923456	0.469145491773502	0.979826160809065	0.644831257448103
chr1	52412587	52416720	4134	+	utr3	PRPF38A	0.136863122069191	1	0.134396049260748	1	0.907552717358162	0.999180657885137	1.61477059592947	1.11838854383325	0.00172497810949209	0.0761242961980373	0.496382052096221
chr1	53210574	53210674	101	+	utr3	CPT2	0.939050546615758	1	0.976485767480278	1	0.965566665774288	0.999180657885137	-0.133218594600988	0.248836221543554	0.680044420707673	0.998328760984249	-0.382054816144541
chr1	53210922	53211122	201	+	utr3	CPT2	0.342816863697263	1	0.506427426118976	1	0.939725641741179	0.999180657885137	-0.42075549745227	0.248836221543554	0.680044420707673	0.998328760984249	-0.669591718995824
chr1	53213301	53213401	101	+	utr3	CPT2	0.0990322119185221	1	0.229522637535207	1	0.777138635582569	0.999180657885137	-0.515889269909837	0.248836221543554	0.680044420707673	0.998328760984249	-0.76472549145339
chr1	53951998	53952146	149	+	utr5	LRRC42	0.785715078464145	1	0.801601728561845	1	0.784221592080235	0.999180657885137	-0.405285995111135	-0.336197978918958	0.443816820561579	0.976940744195863	-0.0690880161921765
chr1	53967676	53967873	198	+	exon	LRRC42	0.995827424974991	1	0.94850866820127	1	0.685671055673153	0.999180657885137	-0.272677198996983	-0.336197978918958	0.443816820561579	0.976940744195863	0.0635207799219755
chr1	54096428	54096578	151	+	utr3	TCEANC2	0.900221774565143	1	0.943104836180537	1	0.733528886382435	0.999180657885137	-0.352658192982833	-0.399181954692018	0.377943380931965	0.962374331665079	0.0465237617091848
chr1	54200257	54200407	151	+	utr5	MRPL37	0.216970347568887	1	0.416885716856406	1	0.431896616353337	0.999180657885137	-0.801267637187829	0.278217902163687	0.606646897862902	0.997962571096369	-1.07948553935152
chr1	54594558	54594658	101	+	exon	ACOT11	0.254237053365125	1	0.163256407236097	1	0.000498604745618952	0.0139381447262512	2.1171902301576	0.840481924583294	0.403675931354208	0.965325963247021	1.2767083055743
chr1	54607192	54608018	827	+	exon	ACOT11	0.279568128363352	1	0.22992360786917	1	0.184423192500733	0.999180657885137	2.09291507839666	0.840481924583294	0.403675931354208	0.965325963247021	1.25243315381337
chr1	54609254	54609852	599	+	utr3	ACOT11	0.757855000917257	1	0.841584630977977	1	0.502400094989823	0.999180657885137	0.458113198407383	0.840481924583294	0.403675931354208	0.965325963247021	-0.38236872617591
chr1	54741709	54742108	400	+	utr3	MROH7-TTC4	0.754311691963881	1	0.755739284324569	1	0.614213088494838	0.999180657885137	-0.807536268093698	NA	NA	NA	NA
chr1	54887066	54887714	649	+	exon	RP11-67L3.4	0.503436525958085	1	0.708916837267446	1	0.750851960098847	0.999180657885137	0.607685859049423	-0.112970688855068	0.927288146632438	NA	0.720656547904491
chr1	56917583	56917730	148	+	utr3	C8A	0.999764996065815	1	0.819218188223913	1	0.63137488473305	0.999180657885137	1.69281146140637	1.58778868284147	0.000359470137847039	0.0251045745830632	0.105022778564896
chr1	61864507	61864607	101	+	utr3	PATJ	0.122062864549763	1	0.0874992383029097	1	0.486800656668519	0.999180657885137	-1.27586488130335	-0.277341827736902	0.519888296227104	0.986084733868276	-0.998523053566448
chr1	62436984	62437331	348	+	utr5	USP1	0.108736410242396	1	0.263999124277828	1	0.0819157480286547	0.983181870569984	-1.08310924410484	0.0120766089187964	0.97632837052445	0.999100039929201	-1.09518585302364
chr1	62688531	62688629	99	+	exon	RP11-230B22.1	0.0940136058752406	1	0.1507689404725	1	0.0004234042978194	0.0121468576321885	-1.33506086751336	0.730526488319625	0.477529890492494	0.98053549208992	-2.06558735583299
chr1	63593376	63593998	623	+	utr5	PGM1	0.36932521233247	1	0.631503926627044	1	0.687543590105478	0.999180657885137	0.603154242340893	1.50406690989676	4.18930537780926e-05	0.0049412081133968	-0.900912667555872
chr1	63659696	63659896	201	+	utr3	PGM1	0.819771842443791	1	0.926845690252702	1	0.779592397173575	0.999180657885137	1.61196486691514	1.50406690989676	4.18930537780926e-05	0.0049412081133968	0.107897957018378
chr1	65254526	65254625	100	+	utr5	DNAJC6	0.122566397319108	1	0.0383085026871626	1	0.0388210717239277	0.55650012538629	-2.75002994268431	-0.591713377419506	0.222430572723363	0.879067264699458	-2.15831656526481
chr1	67685258	67685504	247	+	utr5	GADD45A	0.100251840591788	1	0.214568937768325	1	0.00089730635401837	0.0230988408405638	-2.25469609055369	-0.644423600506191	0.101996754167558	0.680961977614263	-1.6102724900475
chr1	67686330	67686527	198	+	exon	GADD45A	0.215804055178792	1	0.405934757691818	1	0.140843305538487	0.999180657885137	-1.53876693908031	-0.644423600506191	0.101996754167558	0.680961977614263	-0.894343338574119
chr1	70221470	70221570	101	+	utr5	SRSF11	0.466077785049029	1	0.619271808848812	1	0.959992850063929	0.999180657885137	-0.588164958706813	-0.101514930516113	0.805805799272868	0.998328760984249	-0.4866500281907
chr1	70221670	70221769	100	+	exon	SRSF11	0.598718567925535	1	0.845014027265187	1	0.815615680146064	0.999180657885137	-0.810419428657429	-0.101514930516113	0.805805799272868	0.998328760984249	-0.708904498141316
chr1	70244697	70244797	101	+	exon	SRSF11	0.539612288458014	1	0.673580760523546	1	0.720500500237376	0.999180657885137	0.380372859772847	-0.101514930516113	0.805805799272868	0.998328760984249	0.48188779028896
chr1	74733202	74733350	149	+	utr5	TYW3	0.776468137573263	1	0.79223352549351	1	0.902360881075145	0.999180657885137	0.0513291970793079	-0.0349846395063135	0.949389428389778	0.998328760984249	0.0863138365856213
chr1	75724746	75728466	3721	+	utr5	ACADM	0.913229947784043	1	0.991368423474129	1	0.927598896269341	0.999180657885137	-0.295036448183748	0.289005807043139	0.51757468129713	0.98480388055984	-0.584042255226886
chr1	84078162	84078361	200	+	utr5	PRKACB	0.526834329554488	1	0.561271927038835	1	0.356041016675386	0.999180657885137	-0.298656110258767	0.942523623105306	0.0821337455167732	0.63301821387395	-1.24117973336407
chr1	86704620	86704769	150	+	utr5	SH3GLB1	0.37403702695033	1	0.489006085993494	1	0.0862485879764796	0.999180657885137	-1.23567922360578	-0.670335262995426	0.149635864593842	0.784872234297618	-0.56534396061035
chr1	86914897	86914997	101	+	utr5	HS2ST1	0.0314573627365245	1	0.0828669560328948	1	0.00272207947062783	0.0605870701388211	-2.24030925174625	-1.20831255541937	0.0562470803805631	0.535979809036329	-1.03199669632688
chr1	87328667	87328817	151	+	utr5	LMO4	NA	NA	0.0189521992986787	1	0.1853398619411	0.999180657885137	-2.81627368621665	-1.63288296504529	0.00464518594667755	0.140085787554823	-1.18339072117136
chr1	87328917	87329216	300	+	utr5	LMO4	0.383764204746985	1	0.654478993122541	1	0.279500365927545	0.999180657885137	-1.41771957175155	-1.63288296504529	0.00464518594667755	0.140085787554823	0.215163393293742
chr1	89582792	89582892	101	+	exon	LRRC8B	0.292688311899529	1	0.561931055774748	1	0.777000789060441	0.999180657885137	-0.903484332353375	-0.305927989700857	0.487303543255548	0.98053549208992	-0.597556342652518
chr1	89583841	89583941	101	+	utr3	LRRC8B	0.679180011523072	1	0.710935641184589	1	0.898644234720985	0.999180657885137	-0.603436179312248	-0.305927989700857	0.487303543255548	0.98053549208992	-0.297508189611391
chr1	89584190	89584490	301	+	utr3	LRRC8B	0.689878174565037	1	0.71628931644079	1	0.791969347325334	0.999180657885137	-0.721416008692839	-0.305927989700857	0.487303543255548	0.98053549208992	-0.415488018991982
chr1	89935423	89935571	149	+	exon	LRRC8D	0.498863982272982	1	0.709445225724085	1	0.879483022479003	0.999180657885137	-0.449329393807002	0.507026013415595	0.132673941887836	0.752201353990634	-0.956355407222597
chr1	93180168	93180517	350	+	utr5	CCDC18	0.482914661099709	1	0.788436974674295	1	0.248272345747009	0.999180657885137	-1.48346705611951	-0.00450271748800502	0.992344877245518	0.999328335780926	-1.47896433863151
chr1	93180766	93180866	101	+	utr5	CCDC18	0.345485105799127	1	0.402695914680661	1	0.000788299966993727	0.0207111594420981	-1.39945425432132	-0.00450271748800502	0.992344877245518	0.999328335780926	-1.39495153683332
chr1	93346338	93346738	401	+	utr5	DR1	0.834475859810692	1	0.995430892192813	1	0.890070178757829	0.999180657885137	-0.562646596269691	-0.620969130284394	0.288795128926052	0.924694617022346	0.058322534014703
chr1	93598927	93599488	562	+	exon	RP5-1033H22.2	0.325635239627485	1	0.268326142003667	1	0.870814449954643	0.999180657885137	0.231784228537921	0.471771866535765	0.423016733402596	0.971054918825785	-0.239987637997844
chr1	93602266	93602413	148	+	exon	RP5-1033H22.2	0.828845591316094	1	0.869811408983863	1	0.920282885952642	0.999180657885137	0.0919016982229999	0.471771866535765	0.423016733402596	0.971054918825785	-0.379870168312765
chr1	95244250	95244646	397	+	utr3	TMEM56-RWDD3	0.289852051369721	1	0.387128579753811	1	0.990909917119345	0.999180657885137	-1.2306625483503	0.0165054492439997	0.990560613724723	0.999328335780926	-1.2471679975943
chr1	100266307	100266609	303	+	utr5	RTCA	0.883156943506622	1	0.957810181966689	1	0.968807853808717	0.999180657885137	0.0463583813841967	-0.351072878752599	0.553475084705376	0.988455691760892	0.397431260136796
chr1	101025928	101026027	100	+	exon	RP11-421L21.3	0.0153748247819507	1	0.0207181623592496	1	0.0737530831928667	0.91168827413268	-2.79472115035735	-0.230613244126724	0.758098483022366	0.998328760984249	-2.56410790623063
chr1	107056728	107057912	1185	+	utr3	PRMT6	0.103229015721546	1	0.293142774050417	1	0.203131938778484	0.999180657885137	-1.2929708199148	-0.723541724398965	0.108868203188285	0.700489608804824	-0.569429095515833
chr1	108692373	108692572	200	+	utr5	PRPF38B	0.134238889138305	1	0.303449252115967	1	4.65689779481824e-06	0.000211301555431946	-1.90004243091109	-0.866473898416213	0.0573347157024017	0.540521419851594	-1.03356853249488
chr1	108699417	108699566	150	+	exon	PRPF38B	0.521035086863355	1	0.588578866112986	1	0.603650279381845	0.999180657885137	-0.474857321804978	-0.866473898416213	0.0573347157024017	0.540521419851594	0.391616576611236
chr1	109250519	109251069	551	+	exon	CELSR2	0.860337805897149	1	0.932548995934505	1	0.418139287445093	0.999180657885137	0.860820522346124	0.452011712507585	NA	NA	0.408808809838539
chr1	109251319	109251569	251	+	exon	CELSR2	0.691543222106042	1	0.692395535410383	1	0.804889827981693	0.999180657885137	-0.465145600173858	0.452011712507585	NA	NA	-0.917157312681443
chr1	109251769	109251919	151	+	exon	CELSR2	0.579731565648287	1	0.732403677191783	1	0.762396348924883	0.999180657885137	-0.0277069963918361	0.452011712507585	NA	NA	-0.479718708899421
chr1	109252169	109252469	301	+	exon	CELSR2	0.871145333410379	1	0.853311906899312	1	0.591486960159725	0.999180657885137	0.767032830382296	0.452011712507585	NA	NA	0.315021117874711
chr1	109252569	109252869	301	+	exon	CELSR2	0.722898540853644	1	0.761567453589867	1	0.989018125094894	0.999180657885137	-0.407752574048267	0.452011712507585	NA	NA	-0.859764286555852
chr1	109252969	109253118	150	+	exon	CELSR2	0.834093076781056	1	0.831077021272939	1	0.965784730797125	0.999180657885137	-0.352986734202747	0.452011712507585	NA	NA	-0.804998446710332
chr1	109253218	109253368	151	+	exon	CELSR2	0.468398149493301	1	0.513460129708992	1	0.575427961870265	0.999180657885137	0.57995912481385	0.452011712507585	NA	NA	0.127947412306265
chr1	109272962	109273250	289	+	exon	CELSR2	0.255381911588154	1	0.213465917318053	1	0.00833379895215434	0.15869504330933	1.79488698479443	0.452011712507585	NA	NA	1.34287527228684
chr1	109274400	109274800	401	+	utr3	CELSR2	0.283909468136006	1	0.40007673584959	1	0.750089609787023	0.999180657885137	0.371300996211687	0.452011712507585	NA	NA	-0.0807107162958978
chr1	109487155	109487654	500	+	utr3	ATXN7L2	0.906107044115258	1	0.749724032364114	1	0.62914223197225	0.999180657885137	0.247740170130019	-0.246362502929289	0.795500780017304	0.998328760984249	0.494102673059308
chr1	109491376	109491526	151	+	utr3	ATXN7L2	0.615806711186845	1	0.629792402735355	1	0.530203588042862	0.999180657885137	0.134382643085479	-0.246362502929289	0.795500780017304	0.998328760984249	0.380745146014767
chr1	109495950	109496050	101	+	utr3	CYB561D1	0.760548886537683	1	0.77036337314847	1	0.899417731150574	0.999180657885137	-0.094986383191855	-0.165221473030986	0.675298199375396	0.998328760984249	0.0702350898391306
chr1	109548661	109573759	25099	+	utr5	GNAI3	0.595401308875094	1	0.63764759877071	1	0.956434097247428	0.999180657885137	0.0372500000331615	0.017402468483125	0.971513367404275	0.999100039929201	0.0198475315500364
chr1	109619901	109620199	299	+	utr5	AMPD2	0.888988171523536	1	0.9959825842893	1	0.726131059881639	0.999180657885137	0.416092688290056	0.667776141273018	0.440350507783127	0.975744661206614	-0.251683452982963
chr1	109625312	109625411	100	+	utr3	AMPD2	0.787169983737104	1	0.975770566831883	1	0.57203686925909	0.999180657885137	0.822045405436085	0.667776141273018	0.440350507783127	0.975744661206614	0.154269264163067
chr1	109626302	109626451	150	+	utr5	AMPD2	0.408328171256305	1	0.306465059256482	1	0.25154162882884	0.999180657885137	1.35361108586031	0.667776141273018	0.440350507783127	0.975744661206614	0.685834944587294
chr1	109628148	109628247	100	+	exon	AMPD2	0.502615439117648	1	0.420430692183257	1	0.395241196957936	0.999180657885137	1.05660033678441	0.667776141273018	0.440350507783127	0.975744661206614	0.388824195511393
chr1	109656180	109656714	535	+	utr5	GSTM4	0.66554742696669	1	0.733190468273178	1	0.436727605139075	0.999180657885137	1.07909112743032	1.09868545211766	0.0608804824960607	0.558731943968169	-0.0195943246873382
chr1	109923245	109923493	249	+	exon	CSF1	0.855300516170909	1	0.864286220686043	1	0.694541641660369	0.999180657885137	0.278712287265882	0.223517335552276	0.791317461837733	0.998328760984249	0.0551949517136069
chr1	109923742	109923841	100	+	exon	CSF1	0.848423488184435	1	0.948899044519131	1	0.724096278235415	0.999180657885137	0.185632820502337	0.223517335552276	0.791317461837733	0.998328760984249	-0.0378845150499383
chr1	109928905	109929004	100	+	utr3	CSF1	0.899347124545946	1	0.954923030906313	1	0.759362643071883	0.999180657885137	-0.0486576183033846	0.223517335552276	0.791317461837733	0.998328760984249	-0.27217495385566
chr1	109929104	109929402	299	+	utr3	CSF1	0.461960006013082	1	0.679891231191025	1	0.99638410803686	0.999180657885137	-0.177892843661427	0.223517335552276	0.791317461837733	0.998328760984249	-0.401410179213703
chr1	109929501	109929948	448	+	utr3	CSF1	0.289728478956154	1	0.571233608478124	1	0.644165938477402	0.999180657885137	-1.00129229779622	0.223517335552276	0.791317461837733	0.998328760984249	-1.22480963334849
chr1	109985033	109985133	101	+	utr5	AHCYL1	0.58509121659864	1	0.85404745346525	1	0.889759943207576	0.999180657885137	-0.192149759699525	0.309585321102709	0.419718423556744	0.969768433361919	-0.501735080802234
chr1	110043670	110043819	150	+	utr3	STRIP1	0.689384850977056	1	0.65949272875457	1	0.594703592040189	0.999180657885137	0.348430134709256	-0.307010358549052	0.467334361418744	0.979318369352239	0.655440493258307
chr1	110053721	110054068	348	+	utr3	STRIP1	0.965300772156938	1	0.974552259906974	1	0.847211348582357	0.999180657885137	-0.353244519294458	-0.307010358549052	0.467334361418744	0.979318369352239	-0.0462341607454068
chr1	110340244	110340493	250	+	exon	RBM15	0.242096166547562	1	0.512421688222626	1	0.777496180450991	0.999180657885137	-0.761830236378771	0.260676183746647	0.50822709193742	0.982384237967398	-1.02250642012542
chr1	110341139	110341635	497	+	exon	RBM15	0.642807453794155	1	0.842490765072842	1	0.901199016391458	0.999180657885137	0.00715212488204472	0.260676183746647	0.50822709193742	0.982384237967398	-0.253524058864602
chr1	111449113	111449212	100	+	utr5	ATP5F1	0.689052352465125	1	0.986031646001479	1	0.939635364644428	0.999180657885137	-0.579450494003693	0.0361614473663996	0.938732091809175	0.998328760984249	-0.615611941370093
chr1	111766027	111766723	697	+	exon	DDX20	0.898178060817377	1	0.969188398643836	1	0.735284786746228	0.999180657885137	-0.604265210282314	-0.242915478335803	0.528718566416313	0.987561651771818	-0.361349731946511
chr1	112456004	112456303	300	+	exon	CTTNBP2NL	0.848579959814162	1	0.922090626431065	1	0.687116340984362	0.999180657885137	-0.609698746399958	-0.16511491592502	0.744017195036206	0.998328760984249	-0.444583830474938
chr1	112457147	112457296	150	+	exon	CTTNBP2NL	0.79684155574586	1	0.800409404888641	1	0.844534935751257	0.999180657885137	-0.744267130579326	-0.16511491592502	0.744017195036206	0.998328760984249	-0.579152214654306
chr1	112956515	112956765	251	+	exon	SLC16A1-AS1	0.434778572956285	1	0.697554813889507	1	0.939238745546002	0.999180657885137	-0.966509554505549	0.403749237294442	0.355253556290333	0.955639786424876	-1.37025879179999
chr1	113391048	113391198	151	+	exon	MAGI3	0.559193886822507	1	0.452803476338262	1	0.075336745849185	0.927515443462067	-2.38782623899253	-0.375806691875281	0.403480824071087	0.965325963247021	-2.01201954711724
chr1	113642091	113642290	200	+	exon	MAGI3	0.760863189828902	1	0.850651158404818	1	0.673978110627794	0.999180657885137	-0.65332567258129	-0.375806691875281	0.403480824071087	0.965325963247021	-0.27751898070601
chr1	113683828	113683928	101	+	utr3	MAGI3	0.155407016737409	1	0.216207393753285	1	0.439536136922248	0.999180657885137	-0.868259650551987	-0.375806691875281	0.403480824071087	0.965325963247021	-0.492452958676706
chr1	113911693	113911792	100	+	exon	DCLRE1B	0.595547555531231	1	0.632911697867326	1	0.529335465880932	0.999180657885137	0.351632167797852	0.512749872564498	0.312126726371242	0.938081432416432	-0.161117704766646
chr1	113980355	113980553	199	+	utr5	OLFML3	0.412785919877346	1	0.479370803916422	1	0.725361249656868	0.999180657885137	-0.399146733162557	0.295251286653786	0.516258511480979	0.98480388055984	-0.694398019816343
chr1	113980998	113981097	100	+	exon	OLFML3	0.702379158173846	1	0.674208389450152	1	0.836795527869885	0.999180657885137	-0.387539449671291	0.295251286653786	0.516258511480979	0.98480388055984	-0.682790736325077
chr1	113981246	113981592	347	+	exon	OLFML3	0.90345832873245	1	0.918562964327006	1	0.960621181292407	0.999180657885137	-0.415160081342457	0.295251286653786	0.516258511480979	0.98480388055984	-0.710411367996243
chr1	115659669	115663805	4137	+	exon	VANGL1	0.375407804249023	1	0.42596266733994	1	0.73856103678006	0.999180657885137	1.16729116797093	0.993102324024251	0.0238308995213955	0.361107222295082	0.174188843946677
chr1	115685414	115691204	5791	+	exon	VANGL1	0.596343644115548	1	0.628876203052426	1	0.826487891087	0.999180657885137	0.491994783826164	0.993102324024251	0.0238308995213955	0.361107222295082	-0.501107540198086
chr1	115691553	115691702	150	+	utr3	VANGL1	0.777434914500086	1	0.782264821870591	1	0.889749028800599	0.999180657885137	0.316139298137584	0.993102324024251	0.0238308995213955	0.361107222295082	-0.676963025886666
chr1	116910107	116941767	31661	+	utr5	PTGFRN	0.532619123740416	1	0.757147517463186	1	0.188468944440735	0.999180657885137	-2.3216444164158	-0.183813844858001	0.637241583732547	0.998328760984249	-2.1378305715578
chr1	116961322	116961570	249	+	exon	PTGFRN	0.927561525167941	1	0.915552445277026	1	0.848919410513886	0.999180657885137	-0.519958501298364	-0.183813844858001	0.637241583732547	0.998328760984249	-0.336144656440364
chr1	117075136	117075435	300	+	exon	TTF2	0.706078787157357	1	0.749844945802772	1	0.862258376976283	0.999180657885137	-0.688153050708036	-0.612831721679874	0.250694062115523	0.897947976960629	-0.0753213290281622
chr1	117075535	117075785	251	+	exon	TTF2	0.888919530969706	1	0.700329822547001	1	0.89440419143136	0.999180657885137	-0.476768190816977	-0.612831721679874	0.250694062115523	0.897947976960629	0.136063530862897
chr1	117367449	117367648	200	+	utr5	MAN1A2	0.196313587051096	1	0.257127336481372	1	4.16338146186049e-08	3.16727691210491e-06	-1.02973552813425	-0.0461773846737926	0.918826443478672	0.998328760984249	-0.983558143460459
chr1	117367798	117367997	200	+	utr5	MAN1A2	0.636843407471453	1	0.831280613711856	1	0.874294599474875	0.999180657885137	-0.649327997950001	-0.0461773846737926	0.918826443478672	0.998328760984249	-0.603150613276209
chr1	119711905	119712054	150	+	utr5	PHGDH	0.371608566286712	1	0.417860778526894	1	0.851213293392414	0.999180657885137	0.593657296204933	0.806182682899056	0.168710683451414	0.820403616594061	-0.212525386694124
chr1	119724466	119727045	2580	+	exon	PHGDH	0.787949667555666	1	0.649640206981498	1	0.665846997998966	0.999180657885137	0.528966462055095	0.806182682899056	0.168710683451414	0.820403616594061	-0.277216220843961
chr1	119734685	119735412	728	+	exon	PHGDH	0.847115397110337	1	0.902714134289894	1	0.919226223360216	0.999180657885137	0.673804246415441	0.806182682899056	0.168710683451414	0.820403616594061	-0.132378436483615
chr1	145824138	145824337	200	+	utr5	POLR3C	0.295015755760927	1	0.563400164263829	1	0.957776911036631	0.999180657885137	-0.711083160143511	-0.455580212639587	0.229152476819434	0.884341950653381	-0.255502947503924
chr1	145974858	145977144	2287	+	utr5	CH17-270A2.2	0.704420380504362	1	0.652121557008668	1	0.752760895768443	0.999180657885137	-0.157412922832424	NA	NA	NA	NA
chr1	147619414	147619613	200	+	exon	BCL9	0.588897239913244	1	0.782122077187207	1	0.907584174248995	0.999180657885137	-0.836909793271381	-0.431001126612639	0.423962143540799	0.971055512006909	-0.405908666658742
chr1	147624574	147624673	100	+	exon	BCL9	0.587551334449108	1	0.660243877543114	1	0.72158384696753	0.999180657885137	-0.22766768852179	-0.431001126612639	0.423962143540799	0.971055512006909	0.20333343809085
chr1	148981273	148981423	151	+	exon	PDE4DIP	0.799339491551426	1	0.763836461787181	1	0.529369560008507	0.999180657885137	3.04911243347991	2.60732279747524	5.91280923306358e-07	0.000158669952308973	0.441789636004666
chr1	149900117	149900457	341	+	exon	BOLA1	0.992257974621874	1	0.780566354845589	1	0.991715829667594	0.999180657885137	-0.520718232394492	0.517871518405864	0.486062504055414	0.98053549208992	-1.03858975080036
chr1	150067492	150067641	150	+	utr5	VPS45	0.690487449148821	1	0.635799466345114	1	0.973063920790965	0.999180657885137	0.0229573892973735	-0.0603286422156813	0.882749224191643	0.998328760984249	0.0832860315130548
chr1	150158865	150159561	697	+	utr3	PLEKHO1	0.815716034653449	1	0.963703343003413	1	0.529029710563221	0.999180657885137	-0.625628054466064	-0.398780877729212	0.373653340516585	0.961708800802379	-0.226847176736852
chr1	150498908	150499007	100	+	utr3	TARS2	0.823863818648339	1	0.716876197211212	1	0.73912312306144	0.999180657885137	0.368613945770283	0.233610121843452	0.682672800761634	0.998328760984249	0.135003823926831
chr1	150505653	150507261	1609	+	utr3	TARS2	0.782406812200898	1	0.889686367727388	1	0.707060916975462	0.999180657885137	-0.334018051982692	0.233610121843452	0.682672800761634	0.998328760984249	-0.567628173826144
chr1	150549419	150549890	472	+	utr5	ADAMTSL4	0.491502041034622	1	0.614791709874699	1	5.32802395421171e-05	0.00186006425305597	-1.10810227927373	-0.329351298454727	NA	NA	-0.778750980819
chr1	150552204	150553134	931	+	utr5	ADAMTSL4	0.239894974366302	1	0.444509982542721	1	0.469851756124282	0.999180657885137	-1.56797804503097	-0.329351298454727	NA	NA	-1.23862674657625
chr1	150553555	150553804	250	+	exon	ADAMTSL4	0.646376629254138	1	0.768426741405795	1	0.880585567349727	0.999180657885137	-0.788895159544745	-0.329351298454727	NA	NA	-0.459543861090017
chr1	150553904	150554004	101	+	exon	ADAMTSL4	0.684837797993038	1	0.933933757402551	1	0.00158926520278754	0.0378527324234023	-0.944467623250694	-0.329351298454727	NA	NA	-0.615116324795967
chr1	150558972	150559122	151	+	exon	ADAMTSL4	0.840126446132696	1	0.751941384946547	1	0.798757545294578	0.999180657885137	0.0828474493407656	-0.329351298454727	NA	NA	0.412198747795493
chr1	150559342	150559836	495	+	exon	ADAMTSL4	0.721669032112848	1	0.623293941416656	1	0.899990295654228	0.999180657885137	0.15426409063977	-0.329351298454727	NA	NA	0.483615389094497
chr1	151166062	151166527	466	+	utr5	SCNM1	0.914018046250355	1	0.990657923618013	1	0.688985449418839	0.999180657885137	-0.878430351542803	-0.223511072970682	0.639523567999204	0.998328760984249	-0.654919278572122
chr1	151266297	151266525	229	+	utr3	PSMD4	0.601701762489536	1	0.9514746379615	1	0.729724026485496	0.999180657885137	0.0190745074306032	0.209713904764478	0.535039859557552	0.987561651771818	-0.190639397333875
chr1	151267181	151267330	150	+	utr3	PSMD4	0.762216722494016	1	0.823095437015977	1	0.758637402368795	0.999180657885137	0.228793813982394	0.209713904764478	0.535039859557552	0.987561651771818	0.0190799092179158
chr1	151286315	151287264	950	+	exon	ZNF687	0.816928819374381	1	0.971861194525382	1	0.841680129711395	0.999180657885137	-0.25109654194633	0.0808173130983228	0.931964523937153	0.998328760984249	-0.331913855044653
chr1	151287514	151288164	651	+	exon	ZNF687	0.877190218494823	1	0.933119885742899	1	0.963304604352199	0.999180657885137	-0.362677794282819	0.0808173130983228	0.931964523937153	0.998328760984249	-0.443495107381142
chr1	151290559	151290930	372	+	utr3	ZNF687	0.58474489450626	1	0.350255773902639	1	0.334837391362994	0.999180657885137	0.885928315336916	0.0808173130983228	0.931964523937153	0.998328760984249	0.805111002238594
chr1	151523466	151524229	764	+	exon	CGN	0.188709575316667	1	0.267750923658372	1	0.697498541497743	0.999180657885137	1.01215277897995	1.99829061003667	0.0217247311001936	0.34317747352022	-0.986137831056717
chr1	151529423	151530494	1072	+	exon	CGN	0.152212147477082	1	0.138256455598038	1	0.0140184430400587	0.244698644435545	2.99422120059911	1.99829061003667	0.0217247311001936	0.34317747352022	0.995930590562442
chr1	151530593	151530742	150	+	exon	CGN	0.212986914855339	1	0.11340412874399	1	0.00708677772330534	0.139106441806241	2.30752635834023	1.99829061003667	0.0217247311001936	0.34317747352022	0.309235748303559
chr1	151532546	151534098	1553	+	exon	CGN	0.887002378946154	1	0.77337223525892	1	0.881081239808597	0.999180657885137	1.96137199690246	1.99829061003667	0.0217247311001936	0.34317747352022	-0.0369186131342083
chr1	151536256	151537399	1144	+	utr3	CGN	0.816231960358882	1	0.709347580894133	1	0.0863145783973105	0.999180657885137	2.84865536900363	1.99829061003667	0.0217247311001936	0.34317747352022	0.850364758966959
chr1	151574338	151578764	4427	+	exon	TUFT1	0.823629957833034	1	0.979347018184511	1	0.563885432770508	0.999180657885137	-0.657291934459289	0.0369509762164259	0.931159686146425	0.998328760984249	-0.694242910675715
chr1	151581694	151581893	200	+	utr3	TUFT1	0.120601549699479	1	0.246525938630808	1	0.850238861093566	0.999180657885137	-1.31604954812903	0.0369509762164259	0.931159686146425	0.998328760984249	-1.35300052434546
chr1	151763048	151763510	463	+	utr5	OAZ3	0.586116374117318	1	0.74925086170922	1	0.960993024289745	0.999180657885137	-0.0374258021173526	0.90684193878257	0.374390031795397	0.961708800802379	-0.944267740899923
chr1	153630495	153630644	150	+	utr5	S100A1	0.70767004433216	1	0.761172451497219	1	0.425772072449709	0.999180657885137	1.27086511933785	1.75644233565195	0.12021570621277	0.722610302010548	-0.485577216314105
chr1	153634082	153636608	2527	+	utr5	CHTOP	0.641722962819659	1	0.820830166381956	1	0.741400510117535	0.999180657885137	-0.422223480420848	-0.638544721386734	0.115536297902236	0.713413583282359	0.216321240965885
chr1	153645112	153645410	299	+	utr3	CHTOP	0.637137022572347	1	0.735107198322613	1	0.615336950155651	0.999180657885137	-0.732618181176053	-0.638544721386734	0.115536297902236	0.713413583282359	-0.0940734597893188
chr1	153772997	153773258	262	+	utr3	INTS3	0.521990785585652	1	0.548064246889815	1	0.681918320624983	0.999180657885137	0.163012467155603	-0.201705942271774	0.768989828649807	0.998328760984249	0.364718409427377
chr1	153775398	153775547	150	+	exon	SLC27A3	0.359137387217775	1	0.480629878581828	1	0.976079373419732	0.999180657885137	-0.610215874992946	0.69383948322344	0.459552836867399	0.977914321991901	-1.30405535821639
chr1	153775846	153776044	199	+	exon	SLC27A3	0.118738595175433	1	0.135617575469462	1	9.10854012223864e-06	0.000384747754168925	-1.24211092681132	0.69383948322344	0.459552836867399	0.977914321991901	-1.93595041003476
chr1	153973920	153974068	149	+	utr3	CREB3L4	0.400938269187069	1	0.512496567627161	1	0.350978503964029	0.999180657885137	-0.0295155488302396	-0.441287558762999	0.454857024222447	0.97735037558039	0.41177200993276
chr1	154228674	154235290	6617	+	exon	UBAP2L	0.408084261380832	1	0.404049559568394	1	0.800682549489716	0.999180657885137	0.847784173913676	0.666871590959888	0.173701087052941	0.825475190111738	0.180912582953788
chr1	154348966	154349414	449	+	utr3	ATP8B2	0.245978696306875	1	0.522452682941649	1	0.413867297521992	0.999180657885137	-1.02089530222939	-0.560725579814514	0.266623044930088	0.907003967802313	-0.460169722414875
chr1	154405392	154405491	100	+	utr5	IL6R	0.347342155840127	1	0.233284724233556	1	0.106428562778496	0.999180657885137	-0.0553696711297471	0.246164679553837	0.560530587028268	0.989249288923392	-0.301534350683584
chr1	154436015	154437439	1425	+	exon	IL6R	0.830502196873346	1	0.886187545594616	1	0.828349637329407	0.999180657885137	-0.0737816745898494	0.246164679553837	0.560530587028268	0.989249288923392	-0.319946354143686
chr1	154465281	154465827	547	+	utr3	IL6R	0.926169882700405	1	0.969982866544478	1	0.753550963215188	0.999180657885137	0.333774762104239	0.246164679553837	0.560530587028268	0.989249288923392	0.0876100825504021
chr1	154961825	154961925	101	+	exon	RP11-307C12.12	0.752935452065022	1	0.837132157843474	1	0.801242480583027	0.999180657885137	0.342877613531733	0.282495653992369	0.914249183721156	NA	0.0603819595393638
chr1	154962124	154962224	101	+	exon	RP11-307C12.12	0.917698106367084	1	0.807631580891321	1	0.916935925223785	0.999180657885137	-0.0568080864178634	0.282495653992369	0.914249183721156	NA	-0.339303740410232
chr1	154983834	154984032	199	+	utr5	FLAD1	0.819076089632752	1	0.80030943723758	1	0.922865352296149	0.999180657885137	-0.268498360299921	-0.501669100141707	0.322094769986453	0.943139375971536	0.233170739841787
chr1	154988523	154988820	298	+	utr5	FLAD1	0.517698171513641	1	0.61768592055731	1	0.838257882262293	0.999180657885137	-0.966416763720208	-0.501669100141707	0.322094769986453	0.943139375971536	-0.464747663578501
chr1	155002828	155010340	7513	+	utr5	ZBTB7B	0.866249435257859	1	0.623075537518956	1	0.768159938191468	0.999180657885137	-1.38048018222173	-0.110284783188265	0.864002861604746	0.998328760984249	-1.27019539903346
chr1	155014656	155014755	100	+	utr5	ZBTB7B	0.428781478093002	1	0.424163196410502	1	0.922160078375711	0.999180657885137	-0.26854913806089	-0.110284783188265	0.864002861604746	0.998328760984249	-0.158264354872626
chr1	155015051	155016841	1791	+	utr3	ZBTB7B	0.723160726641562	1	0.956482683887939	1	0.882865386785648	0.999180657885137	-0.497601490110302	-0.110284783188265	0.864002861604746	0.998328760984249	-0.387316706922037
chr1	155067413	155068922	1510	+	exon	EFNA4	0.131950182184802	1	0.0719464255362114	1	0.663826375416508	0.999180657885137	0.112040856010356	0.416406684428579	0.562282685102056	0.99021415676949	-0.304365828418223
chr1	155069019	155069407	389	+	utr3	EFNA4	0.834801251965879	1	0.854613326974704	1	0.362760780483088	0.999180657885137	0.769105726072618	0.416406684428579	0.562282685102056	0.99021415676949	0.352699041644039
chr1	155209245	155210618	1374	+	utr5	MTX1	0.45033399666619	1	0.579843273401531	1	0.806452044405766	0.999180657885137	0.281276705009505	-0.0222568641621457	0.970137399619685	0.998746912374952	0.303533569171651
chr1	155324584	155324684	101	+	utr5	RUSC1	0.947825041933202	1	0.748188670524186	1	0.874783887890856	0.999180657885137	-0.350199307881565	0.111574785823768	0.850716566633995	0.998328760984249	-0.461774093705333
chr1	155326726	155328191	1466	+	utr3	RUSC1	0.922480987093895	1	0.916761622483429	1	0.905299557702179	0.999180657885137	0.0493427785784817	0.111574785823768	0.850716566633995	0.998328760984249	-0.0622320072452865
chr1	155562187	155563461	1275	+	exon	ASH1L-AS1	0.346876083704336	1	0.596145836294204	1	0.346018057374466	0.999180657885137	-1.17105257906465	-0.750583488995409	0.285470873096375	0.92044816082488	-0.42046909006924
chr1	156054802	156054901	100	+	utr5	LAMTOR2	0.808559324507799	1	0.831765731801093	1	0.861941260061834	0.999180657885137	-0.297512540256809	-0.300965476660131	0.552858837279123	0.988455691760892	0.00345293640332278
chr1	156114732	156115231	500	+	utr5	LMNA	0.947719194340766	1	0.832879482739012	1	0.516588781185809	0.999180657885137	0.548788835815491	0.485978002109429	NA	NA	0.0628108337060624
chr1	156130650	156134954	4305	+	utr3	LMNA	0.570567128689597	1	0.896957794556725	1	0.917875635098904	0.999180657885137	-0.384003857899838	0.485978002109429	NA	NA	-0.869981860009267
chr1	156135191	156135291	101	+	utr3	LMNA	0.489364992666373	1	0.838647049567054	1	0.664576706483146	0.999180657885137	-0.164457517969379	0.485978002109429	NA	NA	-0.650435520078807
chr1	156135914	156136405	492	+	exon	LMNA	0.980445297432671	1	0.700674222997116	1	0.189306795848196	0.999180657885137	0.831933295265566	0.485978002109429	NA	NA	0.345955293156137
chr1	156136904	156137203	300	+	exon	LMNA	0.608270808949272	1	0.951533390215133	1	0.744547509647428	0.999180657885137	-0.146189998664568	0.485978002109429	NA	NA	-0.632168000773997
chr1	156137672	156137772	101	+	utr3	LMNA	0.797507605617634	1	0.93132585887817	1	0.745140155060412	0.999180657885137	0.0619976168239598	0.485978002109429	NA	NA	-0.423980385285469
chr1	156138520	156138719	200	+	exon	LMNA	0.65953438716792	1	0.888681829534929	1	0.93994555781534	0.999180657885137	-0.234658486275137	0.485978002109429	NA	NA	-0.720636488384566
chr1	156139540	156139640	101	+	utr3	LMNA	0.499753450014683	1	0.76069736483879	1	0.600761651531822	0.999180657885137	0.0383691640122734	0.485978002109429	NA	NA	-0.447608838097155
chr1	156194132	156194232	101	+	utr5	SLC25A44	0.75278943715097	1	0.552147400097049	1	0.451761601353634	0.999180657885137	-0.0153636803487283	0.360426815764315	0.382286040163621	0.964219058143544	-0.375790496113043
chr1	156199785	156199985	201	+	utr5	SLC25A44	0.655898500973132	1	0.746865165399293	1	0.879172450035492	0.999180657885137	0.0531743799479859	0.360426815764315	0.382286040163621	0.964219058143544	-0.307252435816329
chr1	156200184	156200384	201	+	exon	SLC25A44	0.427646764700222	1	0.489466441665584	1	0.783300441433305	0.999180657885137	0.263941395548045	0.360426815764315	0.382286040163621	0.964219058143544	-0.09648542021627
chr1	156210399	156210598	200	+	utr3	SLC25A44	0.609928843757052	1	0.79537653968009	1	0.830029238526397	0.999180657885137	-0.543809625891844	0.360426815764315	0.382286040163621	0.964219058143544	-0.904236441656158
chr1	156239548	156239746	199	+	utr3	PMF1	0.960981935501171	1	0.999338620147174	1	0.627483785505547	0.999180657885137	0.421712563229199	0.291414135818193	0.449785219801851	0.97735037558039	0.130298427411006
chr1	156243024	156243172	149	+	utr3	BGLAP	0.973190552502453	1	0.979008126590102	1	0.782791529170945	0.999180657885137	-0.0444772215811414	1.45896540292305	0.67101855278002	NA	-1.50344262450419
chr1	156285271	156285617	347	+	exon	TMEM79	0.725691644478239	1	0.595043625438642	1	0.990578216489356	0.999180657885137	-0.762290093909881	-0.45716494621428	0.530391568796895	0.987561651771818	-0.305125147695602
chr1	156291567	156291864	298	+	utr3	TMEM79	0.499301420790335	1	0.601229189236237	1	0.73176104793111	0.999180657885137	-0.658210539949338	-0.45716494621428	0.530391568796895	0.987561651771818	-0.201045593735058
chr1	156642003	156647346	5344	+	utr5	BCAN	0.495110600070897	1	0.476466353040035	1	0.799883694237981	0.999180657885137	-0.731356314800298	-0.0945387934149973	0.910410991270116	0.998328760984249	-0.6368175213853
chr1	156728789	156729185	397	+	utr5	RRNAD1	0.859545149730172	1	0.971269643745367	1	0.831044305274699	0.999180657885137	-0.589566352498331	0.313810798641456	0.650859011780295	0.998328760984249	-0.903377151139787
chr1	156732358	156733495	1138	+	utr3	RRNAD1	0.365359144634643	1	0.239644012496059	1	0.797051388890368	0.999180657885137	0.581833882553187	0.313810798641456	0.650859011780295	0.998328760984249	0.268023083911731
chr1	156734300	156734448	149	+	exon	RRNAD1	0.787222732259896	1	0.805259247893453	1	0.766900362999281	0.999180657885137	0.489920678002003	0.313810798641456	0.650859011780295	0.998328760984249	0.176109879360547
chr1	156736713	156736811	99	+	utr3	RRNAD1	0.492785779976395	1	0.522813753325868	1	0.562404624481817	0.999180657885137	1.12004172429915	0.313810798641456	0.650859011780295	0.998328760984249	0.806230925657693
chr1	156767675	156767823	149	+	utr5	PRCC	0.136466929809	1	0.330197642915791	1	0.358861522067882	0.999180657885137	-1.24922089123838	0.502402582765214	0.450707595106914	0.97735037558039	-1.7516234740036
chr1	156767922	156768170	249	+	exon	PRCC	0.118292716431112	1	0.263050127409942	1	0.0353758856815396	0.520628169351706	-1.75647201995015	0.502402582765214	0.450707595106914	0.97735037558039	-2.25887460271536
chr1	156786638	156787083	446	+	exon	PRCC	0.568339673134451	1	0.626816080985508	1	0.738764894734842	0.999180657885137	-0.00141867840011479	0.502402582765214	0.450707595106914	0.97735037558039	-0.503821261165328
chr1	156800421	156800570	150	+	utr3	PRCC	0.911281419742277	1	0.930631635594496	1	0.652094281743369	0.999180657885137	0.365916495664428	0.502402582765214	0.450707595106914	0.97735037558039	-0.136486087100786
chr1	156914691	156914940	250	+	utr3	PEAR1	0.759516355340489	1	0.768341145776973	1	0.839050451171626	0.999180657885137	-1.32610739666921	-1.66836051689179	0.0440888763393503	0.485145101912017	0.342253120222578
chr1	160205435	160207144	1710	+	utr5	PEA15	0.532361419463619	1	0.754781925376193	1	0.596301391611334	0.999180657885137	-1.24553557027087	0.27342943143092	0.511609048887085	0.983060506072155	-1.51896500170179
chr1	160211563	160211662	100	+	exon	PEA15	0.88839007567054	1	0.915101615079223	1	0.807973002913545	0.999180657885137	0.673672196397126	0.27342943143092	0.511609048887085	0.983060506072155	0.400242764966207
chr1	161120834	161120933	100	+	utr3	NIT1	0.857893436770079	1	0.844183890257175	1	0.718136421967226	0.999180657885137	-0.714247692006912	-0.160388440277679	0.735789178972796	0.998328760984249	-0.553859251729233
chr1	161124297	161124547	251	+	utr3	NIT1	0.700443759262039	1	0.784889223380935	1	0.865898881142954	0.999180657885137	-0.769131626856446	-0.160388440277679	0.735789178972796	0.998328760984249	-0.608743186578766
chr1	161159549	161159648	100	+	utr5	USP21	0.417417099182968	1	0.443677059574585	1	0.190828668098237	0.999180657885137	-0.0666787769777168	-0.0307583977426078	0.959197833628998	0.998328760984249	-0.035920379235109
chr1	161160807	161161055	249	+	exon	USP21	0.671998891596326	1	0.865496479779106	1	0.970166898963551	0.999180657885137	-0.180243557046354	-0.0307583977426078	0.959197833628998	0.998328760984249	-0.149485159303746
chr1	161229163	161229311	149	+	utr3	TOMM40L	0.344766127612561	1	0.580553399235034	1	0.85004094672382	0.999180657885137	-1.10841829273655	-0.0746456860699458	0.890402465653511	0.998328760984249	-1.0337726066666
chr1	161525083	161525281	199	+	exon	HSPA6	0.029422780993235	1	0.042080123305447	1	7.1395275091377e-10	7.85399389512407e-08	-3.0875113578447	-1.49358806076023	0.125554443139474	0.734821241536157	-1.59392329708447
chr1	161525429	161525527	99	+	exon	HSPA6	1	1	0.937561973872888	1	0.331068669292213	0.999180657885137	-1.12448097353257	-1.49358806076023	0.125554443139474	0.734821241536157	0.369107087227661
chr1	161525972	161526219	248	+	exon	HSPA6	0.444135075251377	1	0.42649622371363	1	0.900257931860734	0.999180657885137	-1.74673329430221	-1.49358806076023	0.125554443139474	0.734821241536157	-0.253145233541982
chr1	161749954	161750051	98	+	exon	DUSP12	0.811208424882412	1	0.906930726559978	1	0.624591662277304	0.999180657885137	-0.615130334716186	-0.529016256568851	0.241722211900737	0.89305725211683	-0.086114078147335
chr1	162343924	162355234	11311	+	exon	NOS1AP	0.275601001049492	1	0.283190751620347	1	0.932404868310931	0.999180657885137	1.14282923864888	0.357204025043581	0.609064238196836	0.997962571096369	0.785625213605297
chr1	162356989	162357089	101	+	exon	NOS1AP	0.999371747922715	1	0.883437389349288	1	0.865107009164696	0.999180657885137	-0.162902132205443	0.357204025043581	0.609064238196836	0.997962571096369	-0.520106157249024
chr1	162383323	162383472	150	+	utr3	RP11-565P22.6	0.866897600708283	1	0.844075622999921	1	0.751501042699065	0.999180657885137	0.472927332693067	NA	NA	NA	NA
chr1	165827581	165827928	348	+	utr5	UCK2	0.177674855426718	1	0.356744494180569	1	0.0157731589283211	0.271301882084318	-1.33960847454253	0.00600781305052778	0.987374577152639	0.999328335780926	-1.34561628759306
chr1	166849297	166849546	250	+	exon	POGK	0.65683843206586	1	0.753061751197833	1	0.944534119403961	0.999180657885137	-0.207819954832324	-0.134269980906495	0.719607149740945	0.998328760984249	-0.0735499739258291
chr1	166849946	166850046	101	+	exon	POGK	0.836312265439212	1	0.808849830021543	1	0.828836977002524	0.999180657885137	-0.325693962878073	-0.134269980906495	0.719607149740945	0.998328760984249	-0.191423981971578
chr1	166850146	166850396	251	+	exon	POGK	0.955207006074529	1	0.926676142361616	1	0.972389678040955	0.999180657885137	-0.258604084542164	-0.134269980906495	0.719607149740945	0.998328760984249	-0.124334103635669
chr1	166852695	166852795	101	+	utr3	POGK	0.604654921067661	1	0.715740983660748	1	0.82146495924267	0.999180657885137	0.252796028159699	-0.134269980906495	0.719607149740945	0.998328760984249	0.387066009066194
chr1	167415681	167415830	150	+	utr3	POU2F1	0.897579052523209	1	0.944047092333112	1	0.805824697590419	0.999180657885137	-0.462224992447077	-0.377893627547488	0.493404731315409	0.98053549208992	-0.0843313648995899
chr1	168242952	168243052	101	+	utr3	SFT2D2	0.959997815090469	1	0.836628726894787	1	0.404413869794742	0.999180657885137	-0.210105908368942	-0.190096969707368	0.796038408202606	0.998328760984249	-0.0200089386615737
chr1	169106352	169106549	198	+	utr5	ATP1B1	0.693762739089192	1	0.831102446011162	1	0.641440054167171	0.999180657885137	-0.563958474169016	-0.720602357346951	0.0288255487229996	0.395394642525507	0.156643883177935
chr1	169106697	169106895	199	+	utr5	ATP1B1	0.224783576880966	1	0.393004652352183	1	0.221169671390236	0.999180657885137	-1.52360651945512	-0.720602357346951	0.0288255487229996	0.395394642525507	-0.803004162108166
chr1	171532543	171532892	350	+	utr3	PRRC2C	0.525751964287455	1	0.549904857026525	1	0.903258194413623	0.999180657885137	0.115694723998322	-0.0506902569120995	0.88753723283641	0.998328760984249	0.166384980910421
chr1	171541216	171541316	101	+	exon	PRRC2C	0.29355157020319	1	0.342767640863873	1	0.797887301871838	0.999180657885137	0.0637033894522461	-0.0506902569120995	0.88753723283641	0.998328760984249	0.114393646364346
chr1	171541964	171542064	101	+	exon	PRRC2C	0.615958635686947	1	0.66697796306831	1	0.752422417363084	0.999180657885137	0.0516935876154867	-0.0506902569120995	0.88753723283641	0.998328760984249	0.102383844527586
chr1	171557658	171557908	251	+	exon	PRRC2C	0.780854990141443	1	0.906021464216656	1	0.902752191548805	0.999180657885137	-0.291980195329767	-0.0506902569120995	0.88753723283641	0.998328760984249	-0.241289938417668
chr1	171783929	171784277	349	+	exon	METTL13	0.937940962445786	1	0.930347625023762	1	0.667876090848866	0.999180657885137	-0.533177704224368	0.0432162728150063	0.900421038306608	0.998328760984249	-0.576393977039374
chr1	171784376	171785904	1529	+	exon	METTL13	0.65608823648655	1	0.632669745471541	1	0.989208600806936	0.999180657885137	0.178638531679623	0.0432162728150063	0.900421038306608	0.998328760984249	0.135422258864617
chr1	171796524	171796773	250	+	utr3	METTL13	0.860948917804619	1	0.838877602678733	1	0.707899133537485	0.999180657885137	-0.820638285281125	0.0432162728150063	0.900421038306608	0.998328760984249	-0.863854558096131
chr1	173824852	173825151	300	+	utr5	DARS2	0.828380175549794	1	0.7832946567999	1	0.9948731556504	0.999180657885137	-0.800342546632002	-0.0841551666147159	0.82829898331304	0.998328760984249	-0.716187380017286
chr1	178094491	178094591	101	+	utr5	RASAL2	0.289609180556612	1	0.378281278067984	1	0.000701591765417113	0.0187225823472829	-1.86865197593343	0.274773570792265	0.493853753985598	0.98053549208992	-2.1434255467257
chr1	178467380	178473352	5973	+	utr3	RASAL2	0.540194469809222	1	0.649078044816543	1	0.859678994778012	0.999180657885137	-0.830929403657136	0.274773570792265	0.493853753985598	0.98053549208992	-1.1057029744494
chr1	178545618	178545718	101	+	exon	C1orf220	0.802032341055491	1	0.594331741322736	1	0.874329275208656	0.999180657885137	2.00117499558909	1.37263611461769	0.0724493437654457	0.603334401546538	0.628538880971392
chr1	179882391	179882490	100	+	utr5	TOR1AIP1	0.925915268382935	1	0.903817283825617	1	0.0273854920072567	0.423837609598139	1.5845661184646	-0.00903512299329962	0.98149907502332	0.999100039929201	1.5936012414579
chr1	179917827	179918176	350	+	exon	TOR1AIP1	0.948726314465955	1	0.966371228130272	1	0.855834170042991	0.999180657885137	-0.649315328236919	-0.00903512299329962	0.98149907502332	0.999100039929201	-0.64028020524362
chr1	179954887	179954987	101	+	utr5	CEP350	0.0366092619716829	1	0.0529343608307396	1	0.00313636816652977	0.0686097362437864	-1.48888068173494	0.408773409073099	0.232757096137149	0.886022562827506	-1.89765409080804
chr1	180155083	180166501	11419	+	exon	QSOX1	0.77982393590443	1	0.704462050946099	1	0.753496696089559	0.999180657885137	-0.672546901199807	-0.0143743142904737	0.983703353907429	0.999203145207195	-0.658172586909333
chr1	180196263	180196960	698	+	exon	QSOX1	0.894564136929494	1	0.980717502020594	1	0.336049921896252	0.999180657885137	0.219458265687443	-0.0143743142904737	0.983703353907429	0.999203145207195	0.233832579977917
chr1	180197359	180197657	299	+	utr3	QSOX1	0.426666029637955	1	0.609352016097457	1	0.532745502849881	0.999180657885137	-0.276151408862722	-0.0143743142904737	0.983703353907429	0.999203145207195	-0.261777094572248
chr1	180632054	180632203	150	+	utr5	XPR1	0.40194788728017	1	0.688093130865084	1	0.686792478391003	0.999180657885137	-1.07762594597537	-0.492478459166329	0.279741599303416	0.917093985115975	-0.58514748680904
chr1	180950365	180950615	251	+	utr3	KIAA1614	0.41973522655369	1	0.586424993832595	1	0.131941300283035	0.999180657885137	-0.869192654308205	1.09273643813424	0.189209119113348	0.848908651350196	-1.96192909244244
chr1	181089011	181090158	1148	+	utr3	IER5	0.017632972952353	1	0.0452268696064395	1	0.0146122075332061	0.253682696189615	-2.62588738948717	-1.14326974265875	0.00971084514433317	0.219638902319911	-1.48261764682842
chr1	183023460	183024107	648	+	utr5	LAMC1	0.425555307339791	1	0.678239697955695	1	0.564083877623532	0.999180657885137	-0.629401962324377	-0.0455108580658827	0.914678704542855	0.998328760984249	-0.583891104258495
chr1	183136500	183137682	1183	+	exon	LAMC1	0.635865275558822	1	0.659078879953639	1	0.458283707132752	0.999180657885137	0.621842098199773	-0.0455108580658827	0.914678704542855	0.998328760984249	0.667352956265655
chr1	183142608	183142857	250	+	utr3	LAMC1	0.84779512483921	1	0.819848575274877	1	0.574009463287492	0.999180657885137	-0.758298501364205	-0.0455108580658827	0.914678704542855	0.998328760984249	-0.712787643298322
chr1	183472415	183472614	200	+	utr5	SMG7	0.0480551995438262	1	0.0791790682907833	1	4.02793328805794e-09	3.778596804153e-07	-2.74112400784854	-0.0139130515346062	0.974703767548529	0.999100039929201	-2.72721095631393
chr1	183551976	183552076	101	+	utr3	SMG7	0.768306153288171	1	0.774044782076253	1	0.645676145428033	0.999180657885137	-0.0274119175642993	-0.0139130515346062	0.974703767548529	0.999100039929201	-0.0134988660296931
chr1	183553022	183553221	200	+	utr3	SMG7	0.670250129560048	1	0.73267506958025	1	0.742335349128006	0.999180657885137	0.307270727281965	-0.0139130515346062	0.974703767548529	0.999100039929201	0.321183778816571
chr1	193059472	193060016	545	+	utr5	TROVE2	0.62505870377641	1	0.869878941965059	1	0.866897790048872	0.999180657885137	0.454221183770697	-0.0103811815622003	0.987244358401908	0.999328335780926	0.464602365332898
chr1	200894912	200901115	6204	+	utr5	C1orf106	0.59108907841533	1	0.449547131209957	1	0.480276945157272	0.999180657885137	0.934332988981532	0.860952451830938	0.375168501289257	0.961708800802379	0.0733805371505946
chr1	200908541	200908920	380	+	exon	C1orf106	0.757025603465887	1	0.938614259013477	1	0.769936990744804	0.999180657885137	0.359065040623622	0.860952451830938	0.375168501289257	0.961708800802379	-0.501887411207316
chr1	200911506	200911655	150	+	exon	C1orf106	0.542214940111895	1	0.658722179069738	1	0.871818333696539	0.999180657885137	-0.0293985426497082	0.860952451830938	0.375168501289257	0.961708800802379	-0.890350994480646
chr1	200912052	200913550	1499	+	exon	C1orf106	0.670457721496285	1	0.529033780694727	1	0.89076876850529	0.999180657885137	0.0609638679887947	0.860952451830938	0.375168501289257	0.961708800802379	-0.799988583842143
chr1	202012933	202013278	346	+	exon	ELF3	0.658039308499849	1	0.825368130859455	1	0.355401471945752	0.999180657885137	-1.05883147721177	-0.461016789112025	0.59028948315259	0.997000998674675	-0.597814688099746
chr1	202015241	202015740	500	+	utr3	ELF3	0.953573995070925	1	0.924096455121888	1	0.602933484656208	0.999180657885137	-0.917033261523484	-0.461016789112025	0.59028948315259	0.997000998674675	-0.45601647241146
chr1	202016090	202016289	200	+	utr3	ELF3	0.98361114529943	1	0.982470567618895	1	0.424309354834917	0.999180657885137	-1.64031144212997	-0.461016789112025	0.59028948315259	0.997000998674675	-1.17929465301794
chr1	203305540	203307486	1947	+	utr3	BTG2	0.854308914164644	1	0.905204522496822	1	0.585557851470466	0.999180657885137	0.271815460764188	0.582595445276223	0.336421160246604	0.948570936645089	-0.310779984512036
chr1	203307781	203307879	99	+	utr3	BTG2	0.306094489809094	1	0.340925668462443	1	0.587814517721306	0.999180657885137	-0.731266927731866	0.582595445276223	0.336421160246604	0.948570936645089	-1.31386237300809
chr1	203683379	203698287	14909	+	exon	ATP2B4	0.874733200433759	1	0.91536707579184	1	0.363501955024492	0.999180657885137	-0.519340672993477	0.344518714712009	0.348430412624204	0.953166065141216	-0.863859387705486
chr1	203739645	203739794	150	+	utr3	ATP2B4	0.769157883987454	1	0.801295536785094	1	0.656019958084291	0.999180657885137	-0.418523399106998	0.344518714712009	0.348430412624204	0.953166065141216	-0.763042113819007
chr1	203740891	203740991	101	+	utr3	ATP2B4	0.25423748459216	1	0.333870182031498	1	0.859727830834632	0.999180657885137	-0.433421890418116	0.344518714712009	0.348430412624204	0.953166065141216	-0.777940605130125
chr1	203861750	203861947	198	+	exon	SNRPE	0.903624502318254	1	0.845095519097474	1	0.680220391984028	0.999180657885137	-0.528909402161381	-0.829011863350829	0.471169889657445	0.980357643932141	0.300102461189448
chr1	204073165	204074027	863	+	utr5	SOX13	0.0904721891215296	1	0.199910822566964	1	0.354147123007641	0.999180657885137	-0.901791642237953	0.800089063207866	0.315526001319231	0.939550119611297	-1.70188070544582
chr1	204112943	204114378	1436	+	exon	SOX13	0.832572631236815	1	0.89044733306694	1	0.855902186323853	0.999180657885137	0.051747536710276	0.800089063207866	0.315526001319231	0.939550119611297	-0.74834152649759
chr1	204116575	204116674	100	+	exon	SOX13	0.516369261619423	1	0.519671789500504	1	0.416632654062956	0.999180657885137	1.70710889097217	0.800089063207866	0.315526001319231	0.939550119611297	0.907019827764301
chr1	204121919	204122369	451	+	utr3	SOX13	0.491710041683832	1	0.576680482674698	1	0.720672671311924	0.999180657885137	0.703043303338541	0.800089063207866	0.315526001319231	0.939550119611297	-0.0970457598693252
chr1	204123165	204124652	1488	+	exon	SOX13	0.887943455910604	1	0.946646801735632	1	0.5792705288751	0.999180657885137	0.818816503852814	0.800089063207866	0.315526001319231	0.939550119611297	0.0187274406449486
chr1	204124801	204126349	1549	+	utr3	SOX13	0.994194617592443	1	0.902093917089442	1	0.88158315728368	0.999180657885137	0.250380222658444	0.800089063207866	0.315526001319231	0.939550119611297	-0.549708840549422
chr1	204126448	204126548	101	+	utr3	SOX13	0.5099959138498	1	0.584418503976164	1	0.672786390983536	0.999180657885137	0.239411866385713	0.800089063207866	0.315526001319231	0.939550119611297	-0.560677196822153
chr1	204549404	204549553	150	+	utr3	MDM4	0.274020752331552	1	0.292448938025923	1	0.178896037249826	0.999180657885137	-1.72184758858692	-1.25892694052196	0.0685579831398775	0.592653053020476	-0.462920648064959
chr1	205530659	205531547	889	+	utr3	CDK18	0.719145605136544	1	0.907511698172261	1	0.36301576908563	0.999180657885137	0.486205581326168	0.0589816032848493	0.959567179038904	0.998328760984249	0.427223978041319
chr1	206464094	206464193	100	+	utr3	SRGAP2	0.344015704785683	1	0.406815173474365	1	0.99038554097108	0.999180657885137	0.178952711043213	-0.559508567513026	0.339079240879851	0.949432550196353	0.738461278556238
chr1	206470526	206470675	150	+	utr5	IKBKE	0.814528467031555	1	0.779749302975318	1	0.966816885235468	0.999180657885137	-0.271664596643941	-0.148847410434157	0.877793689393068	0.998328760984249	-0.122817186209785
chr1	206473222	206474437	1216	+	utr5	IKBKE	0.461921101940047	1	0.348088985014841	1	0.835571828499601	0.999180657885137	-0.422297609969218	-0.148847410434157	0.877793689393068	0.998328760984249	-0.273450199535062
chr1	206496291	206496390	100	+	utr3	IKBKE	0.619286220154602	1	0.852070212038204	1	0.981088842689902	0.999180657885137	-1.06187332339007	-0.148847410434157	0.877793689393068	0.998328760984249	-0.913025912955916
chr1	206732685	206732885	201	+	utr3	MAPKAPK2	0.835887025158573	1	0.81208349761444	1	0.531705247298227	0.999180657885137	0.617672472510795	0.369481578058898	0.567341931635291	0.991198768644804	0.248190894451897
chr1	212285537	212285934	398	+	utr5	PPP2R5A	0.115130431830204	1	0.177146736556469	1	8.22646223442703e-13	1.42944129575709e-10	-1.1278830005122	-0.176072713196156	0.703246533144904	0.998328760984249	-0.951810287316045
chr1	212286034	212286282	249	+	utr5	PPP2R5A	0.117644115873099	1	0.166077019666784	1	0.498800154006068	0.999180657885137	-1.35471572717275	-0.176072713196156	0.703246533144904	0.998328760984249	-1.17864301397659
chr1	212608777	212608927	151	+	utr5	ATF3	0.132898793542074	1	0.155373067660928	1	0.294116274718188	0.999180657885137	-1.37035149869954	-2.54530280115929	2.53129817656147e-05	0.00325047265043454	1.17495130245975
chr1	212615020	212615169	150	+	utr5	ATF3	0.362573469631585	1	0.528636964143046	1	0.00767253022808777	0.148695386207465	-2.66700656784888	-2.54530280115929	2.53129817656147e-05	0.00325047265043454	-0.121703766689589
chr1	212619381	212619530	150	+	utr3	ATF3	0.131158792773495	1	0.190737671099077	1	0.874329858127915	0.999180657885137	-1.77637611812586	-2.54530280115929	2.53129817656147e-05	0.00325047265043454	0.76892668303343
chr1	212858305	212858754	450	+	utr5	FLVCR1	0.0385404364201946	1	0.0938160697891082	1	0.254949798192221	0.999180657885137	-1.09315559615987	0.203990256708492	0.672039703257387	0.998328760984249	-1.29714585286836
chr1	212858904	212859004	101	+	exon	FLVCR1	0.26589734666405	1	0.284937634108928	1	2.05405989684059e-07	1.33653744181232e-05	-0.89928256627894	0.203990256708492	0.672039703257387	0.998328760984249	-1.10327282298743
chr1	213242042	213242142	101	+	exon	RPS6KC1	0.394845631021888	1	0.423646776452614	1	0.529721343539643	0.999180657885137	-0.544502351989038	0.589929985222422	0.260395400439966	0.902981317565338	-1.13443233721146
chr1	213988091	213988291	201	+	utr5	PROX1	0.105279706753103	1	0.194168920241826	1	0.961748163828736	0.999180657885137	-0.693987864365471	0.299470078992934	0.4125324697773	0.967736124373509	-0.993457943358405
chr1	214281302	214281401	100	+	exon	SMYD2	NA	NA	0.853853698269493	1	0.507609057690414	0.999180657885137	0.74945805951018	0.0105906992903329	0.97696132037575	0.999100039929201	0.738867360219847
chr1	214645620	214645720	101	+	exon	CENPF	0.88928522817682	1	0.824791778392206	1	0.894407080867926	0.999180657885137	-0.0210032672236415	0.0780007229346743	0.883460972621456	0.998328760984249	-0.0990039901583158
chr1	214663689	214663789	101	+	exon	CENPF	0.833450463573682	1	0.646071570105014	1	0.685021138212825	0.999180657885137	0.735141676783432	0.0780007229346743	0.883460972621456	0.998328760984249	0.657140953848758
chr1	218285337	218285437	101	+	exon	RRP15	0.859002295048619	1	0.908409801089399	1	0.96955317367235	0.999180657885137	-0.201027121514134	-0.458744317349551	0.329596917661267	0.945980750672787	0.257717195835417
chr1	220698613	220698712	100	+	utr3	C1orf115	0.674351179516039	1	0.962878097740069	1	0.308778351547661	0.999180657885137	2.2882667935415	2.38042026786721	4.89519856085677e-06	0.000811940069630442	-0.0921534743257117
chr1	222628941	222629041	101	+	exon	MIA3	0.675673351955397	1	0.783395637462826	1	0.805392932652414	0.999180657885137	0.128479376085063	-0.0100609259957054	0.978228408201975	0.999100039929201	0.138540302080769
chr1	222629838	222630087	250	+	exon	MIA3	0.926477063165134	1	0.978267601402494	1	0.850014405646662	0.999180657885137	-0.119242041375581	-0.0100609259957054	0.978228408201975	0.999100039929201	-0.109181115379876
chr1	223712592	223712842	251	+	utr5	CAPN2	0.985089476742059	1	0.931155609793572	1	0.721968706965736	0.999180657885137	0.346013989984016	-0.274921357488093	0.593363400066789	0.9979399390468	0.62093534747211
chr1	223752868	223755641	2774	+	exon	CAPN2	0.761523099798187	1	0.73111020234076	1	0.643343965410043	0.999180657885137	0.0758370008213651	-0.274921357488093	0.593363400066789	0.9979399390468	0.350758358309459
chr1	223759284	223761583	2300	+	exon	CAPN2	0.201141817048185	1	0.155239559106364	1	0.434742336101346	0.999180657885137	0.484170626089074	-0.274921357488093	0.593363400066789	0.9979399390468	0.759091983577167
chr1	224114187	224114287	101	+	exon	FBXO28	0.329693634123079	1	0.464152017212858	1	0.326479131990026	0.999180657885137	-1.0428741135394	-0.189847706851133	0.747020900974223	0.998328760984249	-0.853026406688265
chr1	224157402	224157752	351	+	utr3	FBXO28	0.937938241485151	1	0.955197508193705	1	0.942718250140375	0.999180657885137	-0.953562708166182	-0.189847706851133	0.747020900974223	0.998328760984249	-0.763715001315049
chr1	224183275	224183679	405	+	utr5	DEGS1	0.68349372182005	1	0.886112104569932	1	0.877696631935228	0.999180657885137	0.205509367051373	0.0363198713222937	0.938246209699015	0.998328760984249	0.169189495729079
chr1	226225669	226225817	149	+	utr3	MIXL1	0.213404278547969	1	0.391311338490308	1	0.658217098179827	0.999180657885137	1.95006007068201	2.80497652168138	6.09520683658914e-12	1.38648540655727e-08	-0.854916450999367
chr1	226871293	226871392	100	+	utr5	PSEN2	0.802636590264164	1	0.794457792770311	1	0.296479905935693	0.999180657885137	-0.983207956392563	-0.0532331925413885	0.924788769946242	0.998328760984249	-0.929974763851175
chr1	226881974	226883778	1805	+	exon	PSEN2	0.965496701475392	1	0.788184991674545	1	0.651651912098806	0.999180657885137	0.291860380237364	-0.0532331925413885	0.924788769946242	0.998328760984249	0.345093572778752
chr1	226895809	226895908	100	+	utr3	PSEN2	0.947271325104817	1	0.931323481708451	1	0.532334239431963	0.999180657885137	-0.9041479673017	-0.0532331925413885	0.924788769946242	0.998328760984249	-0.850914774760312
chr1	226940574	226961520	20947	+	utr5	ADCK3	0.342953221657629	1	0.440818089312106	1	0.772273504050608	0.999180657885137	0.489751947204772	1.0742822280687	0.108603531422886	0.700489608804824	-0.584530280863926
chr1	226965057	226974884	9828	+	exon	ADCK3	0.127296561166053	1	0.10753634039975	1	0.786057694045212	0.999180657885137	0.782890286324499	1.0742822280687	0.108603531422886	0.700489608804824	-0.291391941744199
chr1	226977458	226982161	4704	+	exon	ADCK3	0.928844940588932	1	0.78499074045485	1	0.738716622703281	0.999180657885137	0.485206247934195	1.0742822280687	0.108603531422886	0.700489608804824	-0.589075980134502
chr1	226982660	226982760	101	+	exon	ADCK3	0.670506039615802	1	0.587434767195152	1	0.283316111554103	0.999180657885137	1.36775214420972	1.0742822280687	0.108603531422886	0.700489608804824	0.293469916141017
chr1	226986645	226986795	151	+	utr3	ADCK3	0.7407456743961	1	0.613715068982168	1	0.104259543123207	0.999180657885137	1.82112322049969	1.0742822280687	0.108603531422886	0.700489608804824	0.74684099243099
chr1	227731636	227732726	1091	+	exon	SNAP47	0.97631183126296	1	0.866463220105766	1	0.638923357292318	0.999180657885137	0.523975716893955	0.0739123953147838	0.912766030716511	0.998328760984249	0.450063321579171
chr1	227733523	227733623	101	+	exon	SNAP47	0.979038471095601	1	0.838591711696574	1	0.891588229802296	0.999180657885137	0.0415051314541386	0.0739123953147838	0.912766030716511	0.998328760984249	-0.0324072638606452
chr1	227735063	227735163	101	+	utr5	SNAP47	0.213085752414661	1	0.281108645806628	1	5.34222945884644e-13	9.61035654767305e-11	-1.31895378017777	0.0739123953147838	0.912766030716511	0.998328760984249	-1.39286617549255
chr1	227747987	227759047	11061	+	utr5	SNAP47	0.227894842509778	1	0.225375432932389	1	0.502878839305845	0.999180657885137	0.820532898164355	0.0739123953147838	0.912766030716511	0.998328760984249	0.746620502849571
chr1	227780533	227781032	500	+	utr3	SNAP47	0.767424279838747	1	0.971822066905351	1	0.677881375494669	0.999180657885137	0.0368650432250272	0.0739123953147838	0.912766030716511	0.998328760984249	-0.0370473520897566
chr1	228141237	228141336	100	+	utr5	GUK1	0.229819337163038	1	0.367706759125634	1	0.899137367198942	0.999180657885137	-1.90552209469853	0.23606830835054	0.815397566613372	0.998328760984249	-2.14159040304907
chr1	228141684	228141784	101	+	exon	GUK1	0.343755036653792	1	0.489432876062564	1	0.172637396996309	0.999180657885137	-0.814097873720019	0.23606830835054	0.815397566613372	0.998328760984249	-1.05016618207056
chr1	228145516	228145615	100	+	exon	GUK1	0.457011776785501	1	0.403400488743407	1	0.509676266509093	0.999180657885137	0.757622824495687	0.23606830835054	0.815397566613372	0.998328760984249	0.521554516145147
chr1	228158232	228158331	100	+	exon	GJC2	NA	NA	0.146232854941252	1	0.00322816596651982	0.0702160537611017	-3.3730250266607	0.0212433223212937	0.984476502357995	0.999328335780926	-3.39426834898199
chr1	228158979	228159278	300	+	utr3	GJC2	0.308274088041951	1	0.521176639200663	1	0.223929429437268	0.999180657885137	-1.17606758792087	0.0212433223212937	0.984476502357995	0.999328335780926	-1.19731091024216
chr1	228174888	228175578	691	+	utr3	IBA57	0.548690017357492	1	0.804093246666502	1	0.827434293230539	0.999180657885137	-0.405784691678914	0.290322047575045	0.527752689951893	0.987561651771818	-0.696106739253959
chr1	228488973	228493975	5003	+	utr3	RNF187	0.578430660453156	1	0.928912484473429	1	0.931676708375283	0.999180657885137	-0.28299839256792	0.46652312016736	0.423956684195515	0.971055512006909	-0.74952151273528
chr1	228494074	228494522	449	+	utr3	RNF187	0.673854883096851	1	0.951400058223479	1	0.551668515641774	0.999180657885137	0.125980382308593	0.46652312016736	0.423956684195515	0.971055512006909	-0.340542737858767
chr1	228735524	228735673	150	+	utr5	RHOU	0.26562551145398	1	0.413250011086005	1	0.71477790982169	0.999180657885137	-1.86928632801719	-0.730676273181563	0.125434743379567	0.734821241536157	-1.13861005483563
chr1	228737689	228743738	6050	+	exon	RHOU	0.888980482907015	1	0.858003578860825	1	0.562975714857052	0.999180657885137	-1.64505567151624	-0.730676273181563	0.125434743379567	0.734821241536157	-0.914379398334678
chr1	229635271	229635371	101	+	exon	URB2	0.626830090547239	1	0.565280312751077	1	0.883671212609976	0.999180657885137	-0.0314143259365958	-0.325348980943901	0.496822398882264	0.98053549208992	0.293934655007305
chr1	229636263	229636362	100	+	exon	URB2	0.450949732217803	1	0.602009206723897	1	0.909131351227995	0.999180657885137	-0.640267533656107	-0.325348980943901	0.496822398882264	0.98053549208992	-0.314918552712206
chr1	230067270	230067370	101	+	utr5	GALNT2	0.174942893492561	1	0.221591265566958	1	0.00273647711863988	0.0608189994493059	-0.94865773804795	0.338185550475751	0.615939307666685	0.998328760984249	-1.2868432885237
chr1	230274489	230279926	5438	+	utr3	GALNT2	0.229451124853125	1	0.254306427851519	1	0.32326296749694	0.999180657885137	1.00843589673387	0.338185550475751	0.615939307666685	0.998328760984249	0.670250346258119
chr1	231337203	231337402	200	+	utr5	SPRTN	0.611786719024739	1	0.450972330099652	1	0.984861981998358	0.999180657885137	-0.420728616206717	-0.321202694188595	0.461027225748014	0.978139442449784	-0.0995259220181217
chr1	231337501	231337799	299	+	utr5	SPRTN	0.356758931531999	1	0.556066516420345	1	0.710450642547161	0.999180657885137	-0.14989581418324	-0.321202694188595	0.461027225748014	0.978139442449784	0.171306880005355
chr1	231693891	231694342	452	+	utr3	TSNAX-DISC1	0.638134716888944	1	0.814676278868905	1	0.27188066412879	0.999180657885137	-1.649177168432	NA	NA	NA	NA
chr1	231694439	231694788	350	+	utr3	TSNAX-DISC1	0.558503033885096	1	0.659351644388207	1	0.968980226474406	0.999180657885137	-1.54586867381761	NA	NA	NA	NA
chr1	231750057	231770984	20928	+	utr3	TSNAX-DISC1	0.444272430500099	1	0.418464297829183	1	0.153549054676444	0.999180657885137	-1.53434011108299	NA	NA	NA	NA
chr1	232036738	232036837	100	+	utr3	DISC1	0.477623566370423	1	0.516652248959626	1	0.877306257748218	0.999180657885137	-1.71768962518005	-1.75711354738349	0.000444190514883676	0.0289870720020196	0.0394239222034398
chr1	232976618	232976767	150	+	utr3	NTPCR	0.361225618685304	1	0.349324401008379	1	0.977367605477984	0.999180657885137	-0.121572984160699	-0.310628909039648	0.517927840114463	0.98480388055984	0.189055924878949
chr1	236523452	236523651	200	+	utr5	LGALS8	0.354388234259917	1	0.269272322670248	1	0.934217968774203	0.999180657885137	-0.01567166142669	-0.0750473054984237	0.833795171852089	0.998328760984249	0.0593756440717337
chr1	236523800	236523950	151	+	utr5	LGALS8	0.551655674028798	1	0.818461362656469	1	0.961140812856857	0.999180657885137	-0.201210849880868	-0.0750473054984237	0.833795171852089	0.998328760984249	-0.126163544382444
chr1	236795381	236795530	150	+	utr5	MTR	0.494407976734504	1	0.426421010005147	1	0.000129217730303852	0.00415098385310125	0.283278893101102	0.2195375418647	0.565090030213382	0.990910263570966	0.0637413512364021
chr1	244054214	244054461	248	+	exon	ZBTB18	0.341846598658771	1	0.419137808083743	1	0.906943425580709	0.999180657885137	-0.499503500693034	-0.172413737134533	0.760268201782016	0.998328760984249	-0.327089763558501
chr1	244054609	244055301	693	+	exon	ZBTB18	0.302796121329469	1	0.374750477408627	1	0.79184736322971	0.999180657885137	-0.330298447496157	-0.172413737134533	0.760268201782016	0.998328760984249	-0.157884710361624
chr1	246647283	246647383	101	+	exon	CNST	0.569557686835632	1	0.653665483335271	1	0.90970233787278	0.999180657885137	-0.39257809867423	-0.364042644082758	0.380719020088057	0.963169519679399	-0.0285354545914717
chr1	248847273	248847472	200	+	utr5	ZNF672	0.965498979260199	1	0.981092673339404	1	0.89742881340436	0.999180657885137	-0.0138267523015526	0.480149511559234	0.412382366064573	0.967736124373509	-0.493976263860786
chr1	248847722	248848420	699	+	exon	ZNF672	0.539704172099967	1	0.712365112806605	1	0.961052658034984	0.999180657885137	0.122713739328793	0.480149511559234	0.412382366064573	0.967736124373509	-0.35743577223044
chr1	944354	944503	150	-	utr3	NOC2L	0.946228361219661	1	0.861907120604098	1	0.895883957978082	0.999180657885137	-0.112864136715161	-0.0056680062729145	0.995302288211657	0.999548819627878	-0.107196130442247
chr1	944653	945365	713	-	utr3	NOC2L	0.414742688812062	1	0.746074194915693	1	0.643810167256964	0.999180657885137	-0.954083589751709	-0.0056680062729145	0.995302288211657	0.999548819627878	-0.948415583478795
chr1	945560	946444	885	-	exon	NOC2L	0.486713532009517	1	0.708627875311342	1	0.8274168976417	0.999180657885137	-0.895331646494254	-0.0056680062729145	0.995302288211657	0.999548819627878	-0.889663640221339
chr1	955999	956180	182	-	exon	NOC2L	0.816811539092172	1	0.71256712969565	1	0.792659682632289	0.999180657885137	-0.0651442511007434	-0.0056680062729145	0.995302288211657	0.999548819627878	-0.0594762448278289
chr1	956958	957180	223	-	exon	NOC2L	0.0738981805254575	1	0.172607042819913	1	0.0373061802046901	0.540709764464376	-2.09743359938615	-0.0056680062729145	0.995302288211657	0.999548819627878	-2.09176559311323
chr1	958976	959076	101	-	exon	NOC2L	0.416458514793439	1	0.720119968986256	1	0.773641403312772	0.999180657885137	-1.0571213969214	-0.0056680062729145	0.995302288211657	0.999548819627878	-1.05145339064849
chr1	975303	975551	249	-	utr3	PERM1	0.694838900735637	1	0.705935155448594	1	0.90158600577392	0.999180657885137	0.167183931650619	0.14210048696244	0.921369595151922	0.998328760984249	0.0250834446881788
chr1	975650	975750	101	-	utr3	PERM1	0.702795286414143	1	0.601560060165979	1	0.696474478736171	0.999180657885137	-0.272240151304221	0.14210048696244	0.921369595151922	0.998328760984249	-0.414340638266661
chr1	999253	999638	386	-	exon	HES4	0.37480008979471	1	0.642951139147288	1	0.417688124359588	0.999180657885137	-1.20178745241015	0.278292525566981	NA	NA	-1.48007997797713
chr1	999783	999929	147	-	exon	HES4	0.95643890527438	1	0.783192187534496	1	0.992764667568079	0.999180657885137	0.0935148551435956	0.278292525566981	NA	NA	-0.184777670423385
chr1	1081918	1082913	996	-	utr3	C1orf159	0.836883980232095	1	0.957773031631997	1	0.785177697593739	0.999180657885137	0.207686914359935	0.435570682085627	0.731805489212377	0.998328760984249	-0.227883767725692
chr1	1217057	1217750	694	-	utr3	SDF4	0.980927127521769	1	0.840093904963615	1	0.524932707131121	0.999180657885137	0.433708376930254	0.552804812065937	NA	NA	-0.119096435135683
chr1	1218503	1218949	447	-	utr3	SDF4	0.835738948837027	1	0.854883252071903	1	0.305018810337288	0.999180657885137	0.638939146175679	0.552804812065937	NA	NA	0.0861343341097419
chr1	1223319	1227294	3976	-	exon	SDF4	0.555137994880525	1	0.511560208966803	1	0.347392794619082	0.999180657885137	0.798326903745043	0.552804812065937	NA	NA	0.245522091679106
chr1	1228541	1231932	3392	-	utr5	SDF4	0.933369105613231	1	0.676902453811443	1	0.376465176524741	0.999180657885137	0.661484568574575	0.552804812065937	NA	NA	0.108679756508638
chr1	1255000	1255446	447	-	utr3	UBE2J2	0.991066575023758	1	0.979144949367658	1	0.697134829180285	0.999180657885137	0.0759785306792966	0.221908519184405	0.771264265399239	0.998328760984249	-0.145929988505109
chr1	1273141	1273240	100	-	utr5	UBE2J2	1	1	0.848608186245558	1	0.65101088095542	0.999180657885137	1.98345745194566	0.221908519184405	0.771264265399239	0.998328760984249	1.76154893276126
chr1	1293933	1294189	257	-	exon	ACAP3	0.803440375946944	1	0.828864276566328	1	0.59469952189195	0.999180657885137	0.027302257860667	0.501994567271445	NA	NA	-0.474692309410778
chr1	1294590	1294828	239	-	exon	ACAP3	0.514557068790599	1	0.810846716557011	1	0.87699254476055	0.999180657885137	-0.33997777955134	0.501994567271445	NA	NA	-0.841972346822785
chr1	1295746	1295895	150	-	exon	ACAP3	0.969529498758983	1	0.775644785775843	1	0.259647316373738	0.999180657885137	0.814099015703084	0.501994567271445	NA	NA	0.312104448431639
chr1	1296514	1297901	1388	-	exon	ACAP3	NA	NA	0.37188826038326	1	0.234013187226678	0.999180657885137	1.38776636332739	0.501994567271445	NA	NA	0.885771796055949
chr1	1299872	1300038	167	-	exon	ACAP3	0.594198440981641	1	0.813195415490267	1	0.69321145713297	0.999180657885137	0.101973348396458	0.501994567271445	NA	NA	-0.400021218874987
chr1	1300533	1301487	955	-	utr3	ACAP3	0.648081511470357	1	0.502370264048788	1	0.45719849014256	0.999180657885137	0.788317297855423	0.501994567271445	NA	NA	0.286322730583979
chr1	1311734	1312404	671	-	utr3	CPSF3L	0.821521420155538	1	0.667983830052073	1	0.355497066387413	0.999180657885137	0.651158556550791	0.389139257411947	0.678519360720031	0.998328760984249	0.262019299138845
chr1	1312653	1313738	1086	-	utr3	CPSF3L	0.819952008412647	1	0.700154236386076	1	0.351609632265416	0.999180657885137	0.666356173061853	0.389139257411947	0.678519360720031	0.998328760984249	0.277216915649906
chr1	1314137	1314635	499	-	utr3	CPSF3L	0.183056621471385	1	0.171962675865268	1	0.589373945157883	0.999180657885137	0.861356543836231	0.389139257411947	0.678519360720031	0.998328760984249	0.472217286424284
chr1	1314784	1314884	101	-	utr3	CPSF3L	0.647795457444573	1	0.472317850128876	1	0.933402623274581	0.999180657885137	0.24383404181525	0.389139257411947	0.678519360720031	0.998328760984249	-0.145305215596696
chr1	1314983	1315332	350	-	exon	CPSF3L	0.429672251476614	1	0.392449532638888	1	0.591920499118027	0.999180657885137	0.941933189059222	0.389139257411947	0.678519360720031	0.998328760984249	0.552793931647276
chr1	1318812	1319659	848	-	utr3	CPSF3L	0.296602731050655	1	0.549970188621917	1	0.97741168969783	0.999180657885137	-0.450531912935609	0.389139257411947	0.678519360720031	0.998328760984249	-0.839671170347556
chr1	1320954	1321915	962	-	utr3	CPSF3L	0.583311354249892	1	0.78294506891197	1	0.964874774923479	0.999180657885137	0.0755093602969333	0.389139257411947	0.678519360720031	0.998328760984249	-0.313629897115013
chr1	1373779	1374465	687	-	utr3	AURKAIP1	0.954094487208543	1	0.895411636888089	1	0.680608277726448	0.999180657885137	0.436532201726516	0.609536975611516	0.495192960641361	0.98053549208992	-0.173004773885
chr1	1386911	1388089	1179	-	utr3	CCNL2	0.797646182736811	1	0.995257362372838	1	0.902618865484558	0.999180657885137	-0.467832585093098	-0.550692467798872	0.427943789996343	0.971783937266367	0.0828598827057747
chr1	1391322	1391522	201	-	utr3	CCNL2	0.621464284087002	1	0.823274129121575	1	0.685762777878288	0.999180657885137	-0.99129808084267	-0.550692467798872	0.427943789996343	0.971783937266367	-0.440605613043798
chr1	1407164	1407263	100	-	utr5	MRPL20	0.903368907187635	1	0.920592642142174	1	0.726280345447447	0.999180657885137	0.740212274777909	0.00214887091983528	0.996107730540943	0.999548819627878	0.738063403858073
chr1	1418919	1420069	1151	-	utr3	ANKRD65	0.983696913762416	1	0.834216487152485	1	0.880634751236073	0.999180657885137	-0.213476736054927	-0.095042798266526	0.912171454882521	0.998328760984249	-0.118433937788401
chr1	1420822	1421270	449	-	utr5	ANKRD65	0.885568215371311	1	0.670187910228464	1	0.890860906987024	0.999180657885137	-0.271982555887706	-0.095042798266526	0.912171454882521	0.998328760984249	-0.17693975762118
chr1	1430633	1430728	96	-	exon	RP4-758J18.10	0.763010799630421	1	0.905794047389028	1	0.982571162747729	0.999180657885137	0.0038507012909844	1.12008271759341	0.405016212421138	0.965325963247021	-1.11623201630243
chr1	1434337	1434526	190	-	exon	RP4-758J18.10	0.228339844556719	1	0.311335882525359	1	0.504452054581781	0.999180657885137	0.0251942797368026	1.12008271759341	0.405016212421138	0.965325963247021	-1.09488843785661
chr1	1542072	1544672	2601	-	exon	SSU72	0.686225777405016	1	0.867372309551772	1	0.449969278657048	0.999180657885137	0.393978950500068	0.503244914124808	0.324718201462042	0.943139375971536	-0.109265963624741
chr1	1564810	1574570	9761	-	utr5	SSU72	0.24059017493447	1	0.321904242427826	1	0.976077053839636	0.999180657885137	0.442709717408183	0.503244914124808	0.324718201462042	0.943139375971536	-0.0605351967166252
chr1	1598210	1598359	150	-	utr3	FNDC10	0.920164896772472	1	0.955319587516637	1	0.619148821676543	0.999180657885137	0.421923754445886	0.336177235795921	NA	NA	0.0857465186499656
chr1	1615497	1615696	200	-	exon	RP11-345P4.9	0.137301973566354	1	0.235724642145581	1	0.0166102776976177	0.282522532006977	-1.30181041791378	-1.35575732540571e-05	0.999980625768384	0.999980625768384	-1.30179686034053
chr1	1637785	1638500	716	-	utr3	CDK11B	0.515842157617518	1	0.657101516467499	1	0.926660226182702	0.999180657885137	-0.447638545691198	-0.0406101437031672	0.946136714719505	0.998328760984249	-0.407028401988031
chr1	1649503	1649603	101	-	exon	CDK11B	0.654096564673762	1	0.686846307553664	1	0.600162719121144	0.999180657885137	-0.249074462159729	-0.0406101437031672	0.946136714719505	0.998328760984249	-0.208464318456562
chr1	1665092	1665891	800	-	utr3	SLC35E2B	0.950621612920971	1	0.829530430731087	1	0.758754799679972	0.999180657885137	0.0859673105334784	-0.221832346204989	0.697992111567714	0.998328760984249	0.307799656738467
chr1	1735249	1735348	100	-	exon	RP1-283E3.8	0.425027729299459	1	0.491839721290494	1	0.343244487146911	0.999180657885137	-1.56040942592654	-0.0363355174568659	0.980494732517193	NA	-1.52407390846968
chr1	1753022	1754078	1057	-	utr3	NADK	0.537629682964747	1	0.555805203251391	1	0.722660601354553	0.999180657885137	0.4457500388847	0.174973436353647	0.856258597895776	0.998328760984249	0.270776602531053
chr1	1917690	1918088	399	-	utr3	TMEM52	0.932020440231882	1	0.973377302487759	1	0.829353344943625	0.999180657885137	0.137936490298549	0.635622929660792	0.624916764666665	0.998328760984249	-0.497686439362243
chr1	1918626	1918775	150	-	utr5	TMEM52	0.432074416670516	1	0.631812636080142	1	0.966518958349659	0.999180657885137	-0.296428729284695	0.635622929660792	0.624916764666665	0.998328760984249	-0.932051658945488
chr1	1942084	1944358	2275	-	exon	CFAP74	0.974213145089692	1	0.886077770163483	1	0.860348728770664	0.999180657885137	0.605636656977753	2.0266664342389	0.0185163819836939	0.317028333684255	-1.42102977726115
chr1	1954127	1954226	100	-	exon	CFAP74	1	1	0.813008851393929	1	0.582339894544034	0.999180657885137	2.89472136033356	2.0266664342389	0.0185163819836939	0.317028333684255	0.868054926094666
chr1	1954924	1955273	350	-	exon	CFAP74	0.835620898664988	1	0.544543731778519	1	0.0253061869291965	0.396472238047484	2.41226841489176	2.0266664342389	0.0185163819836939	0.317028333684255	0.385601980652858
chr1	2184611	2184760	150	-	utr3	FAAP20	0.319480388471971	1	0.399180363292187	1	0.401366270205091	0.999180657885137	1.59358913002571	0.456624835057074	0.637234506922759	0.998328760984249	1.13696429496863
chr1	2185109	2185358	250	-	utr3	FAAP20	0.639187101965915	1	0.608225092112421	1	0.378488675483428	0.999180657885137	1.0994550434931	0.456624835057074	0.637234506922759	0.998328760984249	0.642830208436022
chr1	2189620	2189770	151	-	utr3	FAAP20	0.351699944856684	1	0.542400756210542	1	0.833464763643945	0.999180657885137	-0.402757188103594	0.456624835057074	0.637234506922759	0.998328760984249	-0.859382023160668
chr1	2192013	2192112	100	-	utr3	FAAP20	0.208614593838639	1	0.371169264324283	1	0.000847389573441012	0.0219990389940348	-1.76099614673149	0.456624835057074	0.637234506922759	0.998328760984249	-2.21762098178856
chr1	2193707	2194143	437	-	exon	FAAP20	0.59271270857212	1	0.791719355914152	1	0.990734059519139	0.999180657885137	-0.126271073743365	0.456624835057074	0.637234506922759	0.998328760984249	-0.582895908800439
chr1	2376576	2376676	101	-	utr3	MORN1	0.639026151343808	1	0.629995069341023	1	0.679068219263728	0.999180657885137	-0.629594291673056	-0.271458340436545	0.772733868973781	0.998328760984249	-0.358135951236511
chr1	2404961	2405061	101	-	utr3	PEX10	0.66755709477667	1	0.926002136672817	1	0.919054740220335	0.999180657885137	0.181234818032884	0.657733652067282	0.493031340872157	0.98053549208992	-0.476498834034398
chr1	2405210	2405360	151	-	utr3	PEX10	0.82595847430898	1	0.999634291780811	1	0.712586798016808	0.999180657885137	0.51504770148069	0.657733652067282	0.493031340872157	0.98053549208992	-0.142685950586592
chr1	2508979	2509810	832	-	utr3	PANK4	0.17898903657073	1	0.246141301804928	1	0.325356982963734	0.999180657885137	-1.59642362803168	-0.0627057119618759	0.938175363512974	0.998328760984249	-1.5337179160698
chr1	2512976	2514401	1426	-	exon	PANK4	0.45771163471008	1	0.702407967662131	1	0.497454798177933	0.999180657885137	-1.18261948719484	-0.0627057119618759	0.938175363512974	0.998328760984249	-1.11991377523297
chr1	2551685	2551784	100	-	exon	RP3-395M20.8	0.926349866091781	1	0.947389868538808	1	0.750084391822351	0.999180657885137	-0.157666137438126	-0.0476730121114285	0.961247760655856	0.998328760984249	-0.109993125326697
chr1	2551884	2552034	151	-	exon	RP3-395M20.8	0.829589043129419	1	0.981048817763229	1	0.430964398102962	0.999180657885137	0.663952124527113	-0.0476730121114285	0.961247760655856	0.998328760984249	0.711625136638542
chr1	2555853	2556053	201	-	exon	RP3-395M20.8	0.492471684149222	1	0.850883538264818	1	0.479809349056598	0.999180657885137	-0.367844442510109	-0.0476730121114285	0.961247760655856	0.998328760984249	-0.32017143039868
chr1	2556252	2556981	730	-	exon	RP3-395M20.8	0.947575355519502	1	0.860731948686243	1	0.588408876539288	0.999180657885137	0.37103944366716	-0.0476730121114285	0.961247760655856	0.998328760984249	0.418712455778588
chr1	3064130	3064230	101	-	exon	LINC00982	0.0737803546700568	1	0.0256044699754152	1	0.459005116315137	0.999180657885137	0.68735077218265	-0.228981100519908	0.90657631534845	NA	0.916331872702557
chr1	3067364	3067464	101	-	exon	LINC00982	0.553482931269449	1	0.423643727870522	1	0.32127404497488	0.999180657885137	0.2160502665047	-0.228981100519908	0.90657631534845	NA	0.445031367024608
chr1	3490020	3492670	2651	-	utr3	MEGF6	NA	NA	0.745788560368346	1	0.118955871697273	0.999180657885137	-1.66720159378861	-0.691392349843493	NA	NA	-0.975809243945122
chr1	3631363	3631463	101	-	utr3	WRAP73	0.690697841621637	1	0.693884482475097	1	0.74365269861073	0.999180657885137	0.603107955020589	-0.11696390782847	0.892926298756025	0.998328760984249	0.720071862849059
chr1	3736297	3736396	100	-	exon	TP73-AS1	0.648182446964332	1	0.478002497625804	1	0.249628255685677	0.999180657885137	1.36689001169036	0.12584597774747	0.829441687096382	0.998328760984249	1.24104403394289
chr1	3738186	3738683	498	-	exon	TP73-AS1	0.741415335065542	1	0.789046040263938	1	0.663750764621292	0.999180657885137	0.43966286590044	0.12584597774747	0.829441687096382	0.998328760984249	0.31381688815297
chr1	3742895	3743244	350	-	exon	TP73-AS1	0.462876716219851	1	0.582690823729402	1	0.928752601291206	0.999180657885137	-0.511466553784413	0.12584597774747	0.829441687096382	0.998328760984249	-0.637312531531883
chr1	3745646	3745894	249	-	exon	TP73-AS1	0.373359528034559	1	0.621831375208303	1	0.492316718970879	0.999180657885137	-0.946370716119493	0.12584597774747	0.829441687096382	0.998328760984249	-1.07221669386696
chr1	3746441	3747286	846	-	exon	TP73-AS1	0.821674406425925	1	0.990806036971006	1	0.968675782351547	0.999180657885137	-0.139320650578815	0.12584597774747	0.829441687096382	0.998328760984249	-0.265166628326285
chr1	3785167	3796008	10842	-	exon	LRRC47	0.91265130584454	1	0.773720974771146	1	0.93306057243858	0.999180657885137	0.0696972944922235	1.00750420498988	0.0133868856554973	0.262835240804542	-0.937806910497657
chr1	3815271	3816151	881	-	utr3	CEP104	0.278390904045461	1	0.487853008290519	1	0.950447678753182	0.999180657885137	-0.9586746733968	0.00610361370937768	0.990399982572601	0.999328335780926	-0.964778287106177
chr1	3857064	3857164	101	-	utr5	CEP104	0.734834047120091	1	0.82570211047935	1	0.00814923014572295	0.155762347697812	-0.753113922208052	0.00610361370937768	0.990399982572601	0.999328335780926	-0.759217535917429
chr1	3890022	3890866	845	-	exon	C1orf174	0.955779141866378	1	0.947450610031252	1	0.842822495201754	0.999180657885137	0.659426726890558	0.589792777876436	0.137464598222783	0.763463131322417	0.0696339490141215
chr1	5863160	5863459	300	-	utr3	NPHP4	0.659387415485106	1	0.5549332837604	1	0.383817737697074	0.999180657885137	0.883975550761454	0.237898119853866	0.813719795523219	0.998328760984249	0.646077430907588
chr1	5875025	5875978	954	-	utr3	NPHP4	0.909397608032251	1	0.933556745403419	1	0.0810748770667109	0.977693963112836	0.648041781363334	0.237898119853866	0.813719795523219	0.998328760984249	0.410143661509468
chr1	6223771	6223871	101	-	utr3	ICMT	0.561811925716201	1	0.625378107063719	1	0.774295713441165	0.999180657885137	0.476145060199434	0.675856288601782	0.13737202899041	0.763463131322417	-0.199711228402348
chr1	6224714	6225110	397	-	utr3	ICMT	0.909296917835688	1	0.869973919483014	1	0.736090978144429	0.999180657885137	0.191602189965347	0.675856288601782	0.13737202899041	0.763463131322417	-0.484254098636435
chr1	6264567	6281122	16556	-	utr3	ACOT7	0.70956962258015	1	0.924075839791162	1	0.280925883510595	0.999180657885137	0.758000761923434	1.04457355753019	0.251820499711002	0.897947976960629	-0.286572795606757
chr1	6339559	6358851	19293	-	utr5	ACOT7	0.688198610124012	1	0.756121914725542	1	0.6367529293033	0.999180657885137	1.30890585233719	1.04457355753019	0.251820499711002	0.897947976960629	0.264332294806998
chr1	6461548	6462027	480	-	utr3	TNFRSF25	1	1	0.843214820697847	1	0.136151107066035	0.999180657885137	1.18474224431684	0.0709268957125666	0.926675101951884	0.998328760984249	1.11381534860427
chr1	6467536	6469238	1703	-	utr3	PLEKHG5	0.790239845860675	1	0.993511402619203	1	0.815068241893126	0.999180657885137	-1.20008199723843	-1.1918718101291	0.2511138470076	0.897947976960629	-0.00821018710932919
chr1	6469623	6470531	909	-	exon	PLEKHG5	0.78097612986738	1	0.996805329982442	1	0.199974242629419	0.999180657885137	-1.64849992695832	-1.1918718101291	0.2511138470076	0.897947976960629	-0.456628116829216
chr1	6475138	6476018	881	-	exon	PLEKHG5	0.815411187214528	1	0.997524160443906	1	0.937423069347421	0.999180657885137	-1.30868880680446	-1.1918718101291	0.2511138470076	0.897947976960629	-0.116816996675355
chr1	6592461	6593702	1242	-	utr3	KLHL21	0.254414782835678	1	0.538914624616487	1	0.924207957422989	0.999180657885137	-0.318713627365184	0.727199831810056	0.240891176192811	0.89305725211683	-1.04591345917524
chr1	6595539	6599772	4234	-	utr5	KLHL21	0.841262428162193	1	0.917844653864138	1	0.70409648032025	0.999180657885137	-0.188082149901333	0.727199831810056	0.240891176192811	0.89305725211683	-0.915281981711389
chr1	6601851	6602000	150	-	exon	KLHL21	0.509084517052607	1	0.682240798104512	1	0.962202570435821	0.999180657885137	-0.22055142008088	0.727199831810056	0.240891176192811	0.89305725211683	-0.947751251890935
chr1	6602298	6602496	199	-	exon	KLHL21	0.875046514495551	1	0.860038870414282	1	0.70320422151141	0.999180657885137	0.454462146532231	0.727199831810056	0.240891176192811	0.89305725211683	-0.272737685277825
chr1	6634467	6635015	549	-	utr3	DNAJC11	0.994196140672025	1	0.871022688382747	1	0.455453362309923	0.999180657885137	0.440524121134863	0.0110538480773745	0.983297155012571	0.999164311406169	0.429470273057488
chr1	6635214	6635513	300	-	utr3	DNAJC11	0.879430792789485	1	0.750306291474988	1	0.872660559674272	0.999180657885137	0.0148165362153227	0.0110538480773745	0.983297155012571	0.999164311406169	0.00376268813794827
chr1	8356133	8359925	3793	-	exon	RERE	0.290042689435241	1	0.589217293127109	1	0.189442810528758	0.999180657885137	-1.31957217685011	-0.39264364004969	0.565882330236437	0.990910263570966	-0.926928536800415
chr1	8360498	8360747	250	-	exon	RERE	0.825044601478389	1	0.832735824566751	1	0.660941836165463	0.999180657885137	-0.577504531669569	-0.39264364004969	0.565882330236437	0.990910263570966	-0.184860891619879
chr1	8361045	8361766	722	-	exon	RERE	0.722196704762312	1	0.771982321567396	1	0.93581358940118	0.999180657885137	0.0119996569185175	-0.39264364004969	0.565882330236437	0.990910263570966	0.404643296968208
chr1	8656189	8656339	151	-	utr5	RERE	0.0373650637861525	1	0.0750259355030793	1	0.354794853478614	0.999180657885137	-2.58128146056454	-0.39264364004969	0.565882330236437	0.990910263570966	-2.18863782051485
chr1	8878245	8878705	461	-	utr5	ENO1	0.557343293990822	1	0.720397045585806	1	0.861984785875717	0.999180657885137	-0.809183918027021	0.285418810543227	0.595012838233191	0.997962571096369	-1.09460272857025
chr1	9103836	9104134	299	-	utr3	GPR157	0.517138235835203	1	0.522554676017222	1	0.582172299355644	0.999180657885137	1.94828245961819	1.82672834173997	0.00214406325595523	0.0853923594709227	0.121554117878224
chr1	9104383	9104532	150	-	utr3	GPR157	0.669557186218575	1	0.640523576072555	1	0.000579341410736494	0.0157628283124052	3.10328597641419	1.82672834173997	0.00214406325595523	0.0853923594709227	1.27655763467422
chr1	9149899	9150097	199	-	exon	MIR34A	0.631185353939337	1	0.723020059449645	1	0.672167593882573	0.999180657885137	-0.908112729650029	-0.132147961209105	0.739864996873813	0.998328760984249	-0.775964768440924
chr1	9150246	9150495	250	-	exon	MIR34A	0.75135526724413	1	0.916980530641738	1	0.657421502606852	0.999180657885137	-0.629225755814704	-0.132147961209105	0.739864996873813	0.998328760984249	-0.497077794605598
chr1	9150644	9151289	646	-	exon	MIR34A	0.331491374316631	1	0.5480764674543	1	0.855234559765069	0.999180657885137	-0.959499035030908	-0.132147961209105	0.739864996873813	0.998328760984249	-0.827351073821803
chr1	9151488	9151637	150	-	exon	MIR34A	0.932086374289444	1	0.742513992048731	1	0.973933962759857	0.999180657885137	-0.269841881537987	-0.132147961209105	0.739864996873813	0.998328760984249	-0.137693920328882
chr1	9182137	9182286	150	-	exon	MIR34A	0.870490810435626	1	0.508294595630926	1	0.00532244473546431	0.108369510585865	-0.386513323307847	-0.132147961209105	0.739864996873813	0.998328760984249	-0.254365362098742
chr1	9182385	9183723	1339	-	exon	MIR34A	0.357595994667591	1	0.239060735877465	1	0.142479949513682	0.999180657885137	0.176638464583834	-0.132147961209105	0.739864996873813	0.998328760984249	0.308786425792939
chr1	9730167	9731179	1013	-	utr3	CLSTN1	0.667816619805364	1	0.983639297145316	1	0.950789298544866	0.999180657885137	-0.199535585860374	0.272848591196303	0.767222493622541	0.998328760984249	-0.472384177056676
chr1	9733974	9735027	1054	-	exon	CLSTN1	0.575300076160337	1	0.569596212097157	1	0.444347211276638	0.999180657885137	0.864630576811092	0.272848591196303	0.767222493622541	0.998328760984249	0.59178198561479
chr1	9744442	9744640	199	-	exon	CLSTN1	0.428018231196663	1	0.397847684163979	1	0.0651021546342598	0.831643313711334	1.4371963799651	0.272848591196303	0.767222493622541	0.998328760984249	1.1643477887688
chr1	9850618	9850767	150	-	utr3	CTNNBIP1	0.412160294510377	1	0.434166183492585	1	0.291427770543056	0.999180657885137	1.70393549582942	0.832009285993775	0.206168710891968	0.864583719655732	0.871926209835643
chr1	9872018	9877933	5916	-	utr5	CTNNBIP1	0.0499320153488883	1	0.0632234221362612	1	0.997925346872405	0.999180657885137	1.316803448069	0.832009285993775	0.206168710891968	0.864583719655732	0.484794162075224
chr1	10461351	10462514	1164	-	utr3	DFFA	0.869868513389473	1	0.871266366011364	1	0.844227123723234	0.999180657885137	-0.438397959429464	-0.270585420118674	0.454808966342354	0.97735037558039	-0.167812539310791
chr1	10463482	10467250	3769	-	exon	DFFA	0.993721437660613	1	0.804869210973703	1	0.813986714988501	0.999180657885137	-0.53953547999429	-0.270585420118674	0.454808966342354	0.97735037558039	-0.268950059875616
chr1	10472377	10472476	100	-	utr5	DFFA	0.625716928256716	1	0.897108885979841	1	0.790641521176374	0.999180657885137	-0.680208827051434	-0.270585420118674	0.454808966342354	0.97735037558039	-0.409623406932761
chr1	10639101	10639201	101	-	exon	CASZ1	0.118714637898986	1	0.219591912692629	1	0.651691876326337	0.999180657885137	-2.86383848581038	-0.0527060910026987	0.95982043332568	0.998328760984249	-2.81113239480768
chr1	10653676	10654126	451	-	exon	CASZ1	0.872036427235513	1	0.97237931192929	1	0.8335983820157	0.999180657885137	-0.534594606812767	-0.0527060910026987	0.95982043332568	0.998328760984249	-0.481888515810068
chr1	10659808	10659958	151	-	exon	CASZ1	0.892473752990083	1	0.921713907180562	1	0.313580925084739	0.999180657885137	-0.267566919490503	-0.0527060910026987	0.95982043332568	0.998328760984249	-0.214860828487804
chr1	10660158	10660307	150	-	exon	CASZ1	0.964007596740988	1	0.807865795826717	1	0.606339759076283	0.999180657885137	0.223774406558049	-0.0527060910026987	0.95982043332568	0.998328760984249	0.276480497560747
chr1	10660407	10660557	151	-	exon	CASZ1	0.682430721874902	1	0.572705647496805	1	0.283678288427184	0.999180657885137	0.815653564382655	-0.0527060910026987	0.95982043332568	0.998328760984249	0.868359655385353
chr1	10665140	10665539	400	-	exon	CASZ1	0.982550376042294	1	0.795215322887423	1	0.693800021467278	0.999180657885137	0.0887119761885957	-0.0527060910026987	0.95982043332568	0.998328760984249	0.141418067191294
chr1	11044868	11044967	100	-	utr3	MASP2	0.7323403354598	1	0.792458870697105	1	0.0684901381835887	0.86388903386735	1.92801773529228	1.44619114507299	0.0940608988988822	0.665067359310347	0.48182659021929
chr1	11045263	11045362	100	-	exon	MASP2	NA	NA	0.889632942727767	1	0.25825600125389	0.999180657885137	1.62930565294666	1.44619114507299	0.0940608988988822	0.665067359310347	0.183114507873673
chr1	11045461	11045609	149	-	exon	MASP2	0.656918426915733	1	0.676613062471037	1	0.289978566798935	0.999180657885137	1.80363142774635	1.44619114507299	0.0940608988988822	0.665067359310347	0.357440282673358
chr1	11045758	11047233	1476	-	utr5	MASP2	0.871477816985508	1	0.933375223729165	1	0.176032066615377	0.999180657885137	1.88748646039782	1.44619114507299	0.0940608988988822	0.665067359310347	0.44129531532483
chr1	11069617	11070934	1318	-	exon	EXOSC10	0.304000044475941	1	0.410860715442299	1	0.783576532150716	0.999180657885137	0.454949051131386	-0.0741157011721293	0.88944585482351	0.998328760984249	0.529064752303515
chr1	11106984	11107133	150	-	utr3	MTOR	0.247159603375639	1	0.335218901612918	1	0.688064456659025	0.999180657885137	-0.0282898841271549	0.0494411893480668	0.920427274769617	0.998328760984249	-0.0777310734752217
chr1	11129832	11130621	790	-	exon	MTOR	0.847837407491027	1	0.680216569148694	1	0.807943965073967	0.999180657885137	0.352042515123607	0.0494411893480668	0.920427274769617	0.998328760984249	0.30260132577554
chr1	11259386	11262507	3122	-	utr5	MTOR	0.609509437341797	1	0.743599530682256	1	0.707000067232216	0.999180657885137	-0.27258583705966	0.0494411893480668	0.920427274769617	0.998328760984249	-0.322027026407726
chr1	11648516	11648615	100	-	utr3	FBXO2	0.789091257560736	1	0.985528962344692	1	0.776884587020511	0.999180657885137	0.0536139869051762	0.53135118507185	0.463800856570367	0.978491057487551	-0.477737198166674
chr1	11648714	11649572	859	-	exon	FBXO2	0.441259632813033	1	0.726288677850251	1	0.688959359834608	0.999180657885137	-0.0592880549278398	0.53135118507185	0.463800856570367	0.978491057487551	-0.59063923999969
chr1	11649969	11653412	3444	-	exon	FBXO2	0.488135901872901	1	0.808944396602272	1	0.867342445886453	0.999180657885137	-0.296109909203517	0.53135118507185	0.463800856570367	0.978491057487551	-0.827461094275366
chr1	11654530	11654679	150	-	utr5	FBXO2	0.491300443131719	1	0.82062368440307	1	0.981317274364202	0.999180657885137	-0.510900957914014	0.53135118507185	0.463800856570367	0.978491057487551	-1.04225214298586
chr1	11680616	11680864	249	-	utr5	MAD2L2	0.708524887903057	1	0.538739428136883	1	0.00798888085570297	0.153080171885406	1.36977918368942	0.787079441037938	0.422909949474221	0.971054918825785	0.582699742651487
chr1	11681013	11681112	100	-	utr5	MAD2L2	0.622748201440179	1	0.825313308100556	1	0.93956320510584	0.999180657885137	0.419780031057707	0.787079441037938	0.422909949474221	0.971054918825785	-0.367299409980231
chr1	11790207	11790755	549	-	utr3	MTHFR	0.813030215551648	1	0.988562917070628	1	0.950662291122692	0.999180657885137	-1.05774067579381	0.576625693298333	0.341044094049376	0.950241048966022	-1.63436636909214
chr1	11803014	11803164	151	-	utr5	MTHFR	0.458438293646456	1	0.6479431601773	1	0.770769017567754	0.999180657885137	-0.0517799897877795	0.576625693298333	0.341044094049376	0.950241048966022	-0.628405683086112
chr1	11805774	11805924	151	-	utr5	MTHFR	0.374544219586066	1	0.625252622305007	1	0.218641630734331	0.999180657885137	-2.43186741908639	0.576625693298333	0.341044094049376	0.950241048966022	-3.00849311238472
chr1	11920187	11920287	101	-	utr3	KIAA2013	0.624671976814221	1	0.694768685013034	1	0.687795753900255	0.999180657885137	0.837279208273082	1.28450802481301	0.121718485016409	0.726705450662275	-0.447228816539929
chr1	11922725	11922825	101	-	exon	KIAA2013	0.653085431671427	1	0.684176096951631	1	0.170522569752025	0.999180657885137	1.34427742323564	1.28450802481301	0.121718485016409	0.726705450662275	0.0597693984226295
chr1	11923123	11923321	199	-	exon	KIAA2013	0.446882821790328	1	0.758323988918201	1	0.437380302160418	0.999180657885137	0.468914051206878	1.28450802481301	0.121718485016409	0.726705450662275	-0.815593973606133
chr1	11923471	11925384	1914	-	exon	KIAA2013	0.591735562261618	1	0.905190551152151	1	0.528533488142439	0.999180657885137	0.547447963155282	1.28450802481301	0.121718485016409	0.726705450662275	-0.737060061657729
chr1	11925583	11925683	101	-	exon	KIAA2013	NA	NA	0.52933278592148	1	0.866005684863419	0.999180657885137	0.878841815315047	1.28450802481301	0.121718485016409	0.726705450662275	-0.405666209497965
chr1	12568159	12568308	150	-	utr3	DHRS3	0.618868528937024	1	0.628283558577687	1	0.215274947229311	0.999180657885137	1.24023018069963	0.0697833436500559	0.844905738180856	0.998328760984249	1.17044683704958
chr1	12580609	12596027	15419	-	utr5	DHRS3	0.851070395504464	1	0.987461535566152	1	0.846552911176545	0.999180657885137	-0.483433920373154	0.0697833436500559	0.844905738180856	0.998328760984249	-0.55321726402321
chr1	12617233	12617383	151	-	utr5	DHRS3	0.66214948309594	1	0.503330669236979	1	0.820886344454806	0.999180657885137	-0.301874296792743	0.0697833436500559	0.844905738180856	0.998328760984249	-0.371657640442799
chr1	15117164	15117264	101	-	exon	TMEM51-AS1	0.960209651977416	1	0.859131635514935	1	0.397431037408533	0.999180657885137	0.80822508475282	1.30613244875885	0.25281670226743	0.897947976960629	-0.497907364006028
chr1	15492770	15492870	101	-	utr3	CASP9	0.976657818045209	1	0.975649185800299	1	0.824633911542109	0.999180657885137	-0.719040190089408	-0.156908947586164	0.710225936467607	0.998328760984249	-0.562131242503244
chr1	15834721	15834820	100	-	exon	FLJ37453	0.524014949392328	1	0.711573995245064	1	0.780284640805398	0.999180657885137	-0.773147661350939	0.198589207966646	0.863724795784459	0.998328760984249	-0.971736869317584
chr1	15835413	15835809	397	-	exon	FLJ37453	0.921091833518635	1	0.851582614378472	1	0.806363659520863	0.999180657885137	0.344141661171726	0.198589207966646	0.863724795784459	0.998328760984249	0.14555245320508
chr1	15944349	15944941	593	-	exon	ZBTB17	0.645999253202958	1	0.580555995889007	1	0.887722676568709	0.999180657885137	0.122591869842065	-0.119726586830442	0.908779805062163	0.998328760984249	0.242318456672507
chr1	15945041	15945852	812	-	exon	ZBTB17	0.616256599609268	1	0.797079601323875	1	0.986187064511529	0.999180657885137	-0.225263512367179	-0.119726586830442	0.908779805062163	0.998328760984249	-0.105536925536737
chr1	16006160	16006253	94	-	exon	RP11-5P18.5	0.854019959830344	1	0.791190517044142	1	0.727301621851884	0.999180657885137	0.154857949425618	NA	NA	NA	NA
chr1	16124980	16125129	150	-	utr3	EPHA2	0.489705661304807	1	0.782066171232541	1	0.486020074574778	0.999180657885137	-0.905662972298171	0.0963782434868812	NA	NA	-1.00204121578505
chr1	16125228	16129440	4213	-	exon	EPHA2	0.991989620616411	1	0.773140689820931	1	0.97832986009944	0.999180657885137	-0.435983141084674	0.0963782434868812	NA	NA	-0.532361384571555
chr1	16250682	16251330	649	-	exon	FBXO42	0.967932029986226	1	0.989448087168951	1	0.667748537780405	0.999180657885137	-1.01064006343322	-0.668709315473572	0.0867410974846246	0.642707536178538	-0.341930747959643
chr1	16251430	16251580	151	-	exon	FBXO42	0.892734870643956	1	0.919419922295178	1	0.985719552773995	0.999180657885137	-0.960069045656986	-0.668709315473572	0.0867410974846246	0.642707536178538	-0.291359730183414
chr1	16315385	16352404	37020	-	utr5	FBXO42	0.703083513072057	1	0.521095848424363	1	0.0890731293162951	0.999180657885137	-1.19112833106278	-0.668709315473572	0.0867410974846246	0.642707536178538	-0.522419015589209
chr1	16409763	16409862	100	-	exon	SPATA21	0.831656187287649	1	0.684247971809334	1	0.686810799262301	0.999180657885137	0.848204238573576	0.389151026968717	0.817893722928823	0.998328760984249	0.459053211604859
chr1	16490735	16490915	181	-	exon	CROCCP3	0.946347863150072	1	0.950105626084454	1	0.900452832964004	0.999180657885137	0.925628365791583	-0.539006511077497	0.370072565289525	0.961708800802379	1.46463487686908
chr1	16607490	16607640	151	-	exon	NBPF1	0.635110055590593	1	0.690875981450758	1	0.930621937465847	0.999180657885137	-0.483484067684848	-0.464227972039006	0.251167697007377	0.897947976960629	-0.0192560956458428
chr1	16613412	16613512	101	-	utr5	NBPF1	0.181087846406689	1	0.222785732591269	1	5.1174132955057e-12	8.15107986474768e-10	-1.00751311523728	-0.464227972039006	0.251167697007377	0.897947976960629	-0.543285143198272
chr1	16619019	16619959	941	-	exon	CROCCP2	0.721927123136372	1	0.940067540775264	1	0.714256054669099	0.999180657885137	0.271867825907259	0.771816794298048	0.433835615998331	0.974187634119506	-0.499948968390788
chr1	16624359	16625415	1057	-	exon	CROCCP2	0.479211372216631	1	0.773475380888418	1	0.958705403342746	0.999180657885137	-1.86519248011679	0.771816794298048	0.433835615998331	0.974187634119506	-2.63700927441483
chr1	16625765	16626411	647	-	exon	CROCCP2	0.919106019063948	1	0.880022367453851	1	0.504354389640511	0.999180657885137	0.662612055166112	0.771816794298048	0.433835615998331	0.974187634119506	-0.109204739131936
chr1	16627156	16629702	2547	-	exon	CROCCP2	0.810702162185152	1	0.625281449098681	1	0.724001256795704	0.999180657885137	0.015558531439285	0.771816794298048	0.433835615998331	0.974187634119506	-0.756258262858763
chr1	16630950	16644683	13734	-	exon	CROCCP2	0.463707419853995	1	0.261887995294919	1	0.775514572963618	0.999180657885137	-0.0373861984887141	0.771816794298048	0.433835615998331	0.974187634119506	-0.809202992786762
chr1	16986107	16986255	149	-	utr3	ATP13A2	0.870091560193034	1	0.965594451875415	1	0.399450985541366	0.999180657885137	0.788894191172526	0.635012262954393	NA	NA	0.153881928218133
chr1	17004714	17004813	100	-	utr5	ATP13A2	0.809601588966581	1	0.54736058017974	1	0.0636881224129389	0.82091395714388	1.31707253390474	0.635012262954393	NA	NA	0.682060270950351
chr1	17408152	17408251	100	-	utr3	RCC2	0.695766262149143	1	0.625477486396368	1	0.633630270090196	0.999180657885137	0.153645496468012	-0.475676579749464	0.270278005641229	0.909679420683252	0.629322076217477
chr1	17409046	17412144	3099	-	utr3	RCC2	0.675201586376062	1	0.677370053064906	1	0.924103939668474	0.999180657885137	-0.247402582139357	-0.475676579749464	0.270278005641229	0.909679420683252	0.228273997610108
chr1	17422791	17425594	2804	-	exon	RCC2	0.686381612957613	1	0.935871788307032	1	0.806152318720139	0.999180657885137	-0.832158405339208	-0.475676579749464	0.270278005641229	0.909679420683252	-0.356481825589743
chr1	18889405	18890111	707	-	utr3	RP13-279N23.2	0.114601222331064	1	0.303676928014606	1	0.465520249687312	0.999180657885137	-1.08884920976562	-1.13108496045433	0.650154580490871	NA	0.0422357506887161
chr1	18908372	18910379	2008	-	utr3	RP13-279N23.2	0.296489751933065	1	0.218938803090086	1	0.297504193013725	0.999180657885137	1.60859646137957	-1.13108496045433	0.650154580490871	NA	2.7396814218339
chr1	18911390	18912025	636	-	exon	RP13-279N23.2	0.811560834007829	1	0.763130064991892	1	0.610433259477453	0.999180657885137	1.50925554153054	-1.13108496045433	0.650154580490871	NA	2.64034050198487
chr1	18919685	18921071	1387	-	exon	RP13-279N23.2	0.785360190110306	1	0.871957796277047	1	0.436049255834264	0.999180657885137	1.26455543985139	-1.13108496045433	0.650154580490871	NA	2.39564040030572
chr1	19087826	19088855	1030	-	exon	UBR4	0.474111644896455	1	0.477444506426613	1	0.998352333073568	0.999180657885137	-0.0361047635591008	-0.536877548682584	0.456528400093266	0.97735037558039	0.500772785123483
chr1	19129070	19138152	9083	-	exon	UBR4	0.572811783825336	1	0.50775937554272	1	0.972341033279561	0.999180657885137	-0.178001063530325	-0.536877548682584	0.456528400093266	0.97735037558039	0.358876485152259
chr1	19139203	19140870	1668	-	exon	UBR4	0.846056207292872	1	0.982971060685461	1	0.989394896106526	0.999180657885137	-0.147665179764965	-0.536877548682584	0.456528400093266	0.97735037558039	0.389212368917619
chr1	19141424	19141696	273	-	exon	UBR4	0.71921440969905	1	0.619284309552296	1	0.960730474504302	0.999180657885137	-1.01198353367348	-0.536877548682584	0.456528400093266	0.97735037558039	-0.475105984990897
chr1	19210076	19210226	151	-	exon	UBR4	0.359814063334473	1	0.649245864790321	1	1.16962191366966e-05	0.00048336996437629	-2.16041204298256	-0.536877548682584	0.456528400093266	0.97735037558039	-1.62353449429997
chr1	19219114	19219364	251	-	utr3	EMC1	0.861904388599824	1	0.860032808337373	1	0.684961158944609	0.999180657885137	-0.750540930543034	0.0185061463113743	0.960046288482114	0.998328760984249	-0.769047076854408
chr1	19419702	19420075	374	-	utr5	CAPZB	0.671571093848559	1	0.979503787860827	1	0.864748603135793	0.999180657885137	-0.296943888012444	0.166880667249747	0.63671097559217	0.998328760984249	-0.463824555262191
chr1	19682806	19682905	100	-	utr3	TMCO4	0.797966677271537	1	0.924979236541161	1	0.601281840610476	0.999180657885137	0.300511632988259	0.185413962386399	0.814427023291561	0.998328760984249	0.11509767060186
chr1	19683053	19683152	100	-	exon	TMCO4	0.968587909572974	1	0.89879297253206	1	0.295222135172589	0.999180657885137	0.907592330902473	0.185413962386399	0.814427023291561	0.998328760984249	0.722178368516074
chr1	20483476	20483673	198	-	utr3	CAMK2N1	0.926859414915615	1	0.885875899618737	1	0.778484766897966	0.999180657885137	-0.280296997861926	0.224163024994313	0.51059548787403	0.982384237967398	-0.504460022856238
chr1	20484419	20485480	1062	-	utr5	CAMK2N1	NA	NA	0.532572799044312	1	0.614653117479823	0.999180657885137	-0.805190792840283	0.224163024994313	0.51059548787403	0.982384237967398	-1.0293538178346
chr1	20485628	20485924	297	-	utr5	CAMK2N1	0.434066499443172	1	0.291495999565369	1	0.567773059218614	0.999180657885137	-0.66772417800774	0.224163024994313	0.51059548787403	0.982384237967398	-0.891887203002053
chr1	20486023	20486220	198	-	utr5	CAMK2N1	0.641950575032623	1	0.565302430255441	1	0.717142653162067	0.999180657885137	-0.409179943346693	0.224163024994313	0.51059548787403	0.982384237967398	-0.633342968341006
chr1	20499796	20500592	797	-	utr3	MUL1	0.41239121619786	1	0.556579924371459	1	0.595970362023899	0.999180657885137	0.299110375197817	0.999860698060064	0.0750703881288838	0.613627202349187	-0.700750322862246
chr1	20500741	20502086	1346	-	exon	MUL1	0.983512270726949	1	0.89390725006685	1	0.618667997350423	0.999180657885137	0.955798150567178	0.999860698060064	0.0750703881288838	0.613627202349187	-0.0440625474928854
chr1	20507912	20508012	101	-	exon	MUL1	0.982602497834814	1	0.946246201575883	1	0.883953120914128	0.999180657885137	0.491367726783931	0.999860698060064	0.0750703881288838	0.613627202349187	-0.508492971276132
chr1	20648450	20649198	749	-	exon	PINK1-AS	0.479369555973658	1	0.633979776562646	1	0.843276609453531	0.999180657885137	-0.582506996443742	-0.159657627466087	0.735842106651283	0.998328760984249	-0.422849368977654
chr1	20650945	20651095	151	-	exon	PINK1-AS	0.518841647083691	1	0.560684612454009	1	0.666152150063339	0.999180657885137	-0.670163900296282	-0.159657627466087	0.735842106651283	0.998328760984249	-0.510506272830195
chr1	20721024	20721173	150	-	utr3	SH2D5	0.655637798160701	1	0.732710903014159	1	0.0222891464147397	0.358384161753717	-2.49026465071764	-0.958545340249842	0.203793700602214	0.860874276672459	-1.53171931046779
chr1	20721272	20721372	101	-	utr3	SH2D5	0.169303825884785	1	0.350964333141063	1	0.842666537311901	0.999180657885137	-2.79229657745196	-0.958545340249842	0.203793700602214	0.860874276672459	-1.83375123720212
chr1	21176738	21176838	101	-	utr5	EIF4G3	0.84704661720012	1	0.661602308852104	1	0.916452223449485	0.999180657885137	-0.375408585030185	-0.784230054072139	0.0413658169571991	0.469136683340086	0.408821469041953
chr1	21217496	21217645	150	-	utr3	ECE1	0.782742968488925	1	0.544995802937975	1	0.491319938139362	0.999180657885137	0.565182290080262	0.116051139244168	NA	NA	0.449131150836094
chr1	21217794	21218441	648	-	utr3	ECE1	0.486677660278215	1	0.530672238364524	1	0.342118083578512	0.999180657885137	0.816306940119556	0.116051139244168	NA	NA	0.700255800875388
chr1	21218988	21219436	449	-	utr3	ECE1	0.72792394639824	1	0.739892307273933	1	0.30728503150915	0.999180657885137	0.695606099123805	0.116051139244168	NA	NA	0.579554959879637
chr1	21219685	21221748	2064	-	utr3	ECE1	0.65614008104656	1	0.710407671879964	1	0.381184848026349	0.999180657885137	0.617989567874982	0.116051139244168	NA	NA	0.501938428630814
chr1	21272866	21279344	6479	-	utr5	ECE1	0.87549304151005	1	0.832967828581835	1	0.7179868135927	0.999180657885137	0.204030511754044	0.116051139244168	NA	NA	0.0879793725098753
chr1	21290122	21290222	101	-	utr5	ECE1	0.44953881003565	1	0.575607588518207	1	0.549639415828636	0.999180657885137	0.0572054196237262	0.116051139244168	NA	NA	-0.0588457196204421
chr1	21345404	21345504	101	-	utr5	ECE1	0.404794752477175	1	0.562496586512949	1	0.459812326936758	0.999180657885137	-0.695756400089894	0.116051139244168	NA	NA	-0.811807539334063
chr1	21596810	21602822	6013	-	utr3	RAP1GAP	0.759747593748229	1	0.781503030702557	1	0.398047088057404	0.999180657885137	0.979475292757283	0.83251391292517	0.391696946310773	0.964906561757568	0.146961379832114
chr1	21822295	21822545	251	-	utr3	HSPG2	0.652319221562635	1	0.729427588068433	1	0.832659356987457	0.999180657885137	-0.514519171303899	-0.497893825982193	NA	NA	-0.0166253453217061
chr1	21822645	21822794	150	-	utr3	HSPG2	0.894814584547238	1	0.94622027490811	1	0.597087262781816	0.999180657885137	-0.657771460502397	-0.497893825982193	NA	NA	-0.159877634520204
chr1	21823044	21823244	201	-	utr3	HSPG2	0.791105569536804	1	0.777194092233795	1	0.696032488881211	0.999180657885137	-0.151718707757136	-0.497893825982193	NA	NA	0.346175118225057
chr1	21823344	21823721	378	-	exon	HSPG2	0.849470505918764	1	0.776374337552149	1	0.892538442265128	0.999180657885137	0.0336442261765513	-0.497893825982193	NA	NA	0.531538052158744
chr1	21843413	21846130	2718	-	exon	HSPG2	0.79443162248845	1	0.989913789995608	1	0.422229136817901	0.999180657885137	-0.85724741678512	-0.497893825982193	NA	NA	-0.359353590802927
chr1	21852728	21852964	237	-	exon	HSPG2	0.423104919356981	1	0.629132683475227	1	0.250004985588321	0.999180657885137	-1.3839377933641	-0.497893825982193	NA	NA	-0.886043967381906
chr1	21854935	21855791	857	-	exon	HSPG2	NA	NA	0.598977349956191	1	0.775558566697371	0.999180657885137	0.350926905377013	-0.497893825982193	NA	NA	0.848820731359206
chr1	21887242	21887527	286	-	exon	HSPG2	NA	NA	0.868670204882654	1	0.55358988948368	0.999180657885137	-0.984667882950716	-0.497893825982193	NA	NA	-0.486774056968523
chr1	23088852	23088951	100	-	utr3	LUZP1	0.0708435442519665	1	0.212550098433727	1	2.15980479521446e-07	1.38762920687497e-05	-2.20791423245566	-0.117723982713439	0.768247254513522	0.998328760984249	-2.09019024974222
chr1	23092805	23092905	101	-	exon	LUZP1	0.210120605917921	1	0.310889722697864	1	0.947431728568614	0.999180657885137	-0.641278256125414	-0.117723982713439	0.768247254513522	0.998328760984249	-0.523554273411975
chr1	23310580	23310830	251	-	exon	HNRNPR	0.898328384863226	1	0.941106548967184	1	0.8966633203088	0.999180657885137	0.264751025955611	0.126975583223099	0.716494582895795	0.998328760984249	0.137775442732512
chr1	23437195	23437295	101	-	utr3	ASAP3	0.537673575814036	1	0.470975872017396	1	0.587839280516897	0.999180657885137	0.54260365427327	0.202570858734073	0.754948748313203	0.998328760984249	0.340032795539197
chr1	23484040	23484189	150	-	utr5	ASAP3	0.852489794154241	1	0.860120357857287	1	0.96527995163101	0.999180657885137	-0.911214787959409	0.202570858734073	0.754948748313203	0.998328760984249	-1.11378564669348
chr1	23509654	23516336	6683	-	utr3	E2F2	0.724437141743362	1	0.838115960984294	1	0.767177186262492	0.999180657885137	0.359507846225117	0.27787087487901	0.719651512374834	0.998328760984249	0.0816369713461074
chr1	23531071	23531170	100	-	utr5	E2F2	0.599049081775405	1	0.453585387391752	1	0.337980666989329	0.999180657885137	0.17033534044765	0.27787087487901	0.719651512374834	0.998328760984249	-0.10753553443136
chr1	23558167	23558496	330	-	utr3	ID3	0.384420022858153	1	0.374576332299451	1	0.091326718780423	0.999180657885137	0.753186622796552	-0.10920794934751	0.879640660139454	0.998328760984249	0.862394572144062
chr1	23559245	23559445	201	-	utr5	ID3	0.851999242158354	1	0.885641916531245	1	0.672842688812386	0.999180657885137	-0.100592782003004	-0.10920794934751	0.879640660139454	0.998328760984249	0.00861516734450626
chr1	23795848	23796046	199	-	utr3	GALE	0.327725077420218	1	0.62448597839262	1	0.907467880001775	0.999180657885137	-0.543439763223273	0.279035933822467	0.651755911102979	0.998328760984249	-0.82247569704574
chr1	23801984	23802282	299	-	utr3	HMGCL	0.764211219589693	1	0.940759825002259	1	0.464861852498533	0.999180657885137	0.0168991464219254	0.134920044630346	0.781710571417847	0.998328760984249	-0.11802089820842
chr1	24057179	24057328	150	-	utr3	MYOM3	0.586359386842013	1	0.602762371523433	1	0.900412122573837	0.999180657885137	0.0599766073503826	0.132008984929392	0.84367071579988	0.998328760984249	-0.0720323775790097
chr1	24067995	24072000	4006	-	exon	MYOM3	0.576330437258197	1	0.553210277913722	1	0.5804880310802	0.999180657885137	0.36216923596475	0.132008984929392	0.84367071579988	0.998328760984249	0.230160251035358
chr1	24086731	24089591	2861	-	exon	MYOM3	0.454935299227871	1	0.469496425482019	1	0.52415873105816	0.999180657885137	1.19868750540946	0.132008984929392	0.84367071579988	0.998328760984249	1.06667852048007
chr1	24090867	24094866	4000	-	exon	MYOM3	0.468271717518843	1	0.347369864097454	1	0.415681154504465	0.999180657885137	0.964566804997928	0.132008984929392	0.84367071579988	0.998328760984249	0.832557820068536
chr1	24099770	24108017	8248	-	exon	MYOM3	0.410544707853093	1	0.265494302259307	1	0.953755950668422	0.999180657885137	0.460353454402383	0.132008984929392	0.84367071579988	0.998328760984249	0.32834446947299
chr1	24157041	24157786	746	-	utr3	IFNLR1	0.122622396384553	1	0.233268237099425	1	0.516853524669378	0.999180657885137	-1.21789320710645	0.58565875835759	0.219702547313462	0.877079222908931	-1.80355196546404
chr1	24358193	24358592	400	-	utr3	STPG1	0.670915238341237	1	0.684702378912427	1	0.555849946863943	0.999180657885137	-0.0660852463078961	-0.581709101928634	0.317462319910213	0.941268269525754	0.515623855620738
chr1	25228166	25229027	862	-	exon	SYF2	NA	NA	0.768458529178071	1	0.882432478381382	0.999180657885137	-0.726439987974248	-0.269770894325237	0.536156798055531	0.987561651771818	-0.456669093649011
chr1	25232144	25232243	100	-	exon	SYF2	0.782624172709643	1	0.799792029274239	1	0.743884248730574	0.999180657885137	-0.603616633009236	-0.269770894325237	0.536156798055531	0.987561651771818	-0.333845738683999
chr1	25246978	25247356	379	-	utr5	RSRP1	0.598600264347831	1	0.555755315380527	1	0.867392517373023	0.999180657885137	-0.431219838608083	-0.465246116537496	0.456072453674806	0.97735037558039	0.034026277929413
chr1	25862508	25863008	501	-	utr3	PAQR7	0.84786396755877	1	0.809116369698407	1	0.899879705309124	0.999180657885137	0.672040071754557	0.592841972667835	0.198641413246504	0.855977525599245	0.0791980990867224
chr1	25863457	25863657	201	-	exon	PAQR7	0.543551784666264	1	0.717024343391462	1	0.589367883703792	0.999180657885137	0.257076534200286	0.592841972667835	0.198641413246504	0.855977525599245	-0.335765438467549
chr1	25961609	25961709	101	-	utr3	PAFAH2	0.428805735264163	1	0.612109580263677	1	0.943205148211368	0.999180657885137	-1.06958174655322	-0.899418350439956	0.0376102644806045	0.448357844859346	-0.170163396113262
chr1	26169958	26170155	198	-	utr3	RP11-96L14.7	0.303933426237074	1	0.467350834023637	1	0.476295215966951	0.999180657885137	-0.360271559689644	0.812751701675016	0.781752232995967	NA	-1.17302326136466
chr1	26170597	26170794	198	-	utr3	RP11-96L14.7	0.810101142453744	1	0.872482221354007	1	0.70428220595286	0.999180657885137	-0.0836190634996836	0.812751701675016	0.781752232995967	NA	-0.896370765174699
chr1	26285191	26285339	149	-	exon	UBXN11	0.970852135486522	1	0.857636116271054	1	0.819198473808011	0.999180657885137	-1.26785487163907	-0.243438076083095	0.806931236009824	0.998328760984249	-1.02441679555598
chr1	26294269	26296955	2687	-	utr5	UBXN11	0.483584308430746	1	0.564650724412679	1	0.840642154268062	0.999180657885137	0.104340868808149	-0.243438076083095	0.806931236009824	0.998328760984249	0.347778944891244
chr1	26342774	26342874	101	-	utr3	AIM1L	0.623291396274138	1	0.772428248635054	1	0.119735242514612	0.999180657885137	-2.36280172146299	-0.716089307939907	NA	NA	-1.64671241352309
chr1	26343136	26344767	1632	-	utr5	AIM1L	0.0395297182051543	1	0.0983428390202896	1	2.79060115482517e-29	3.28239094295628e-26	-3.30408801519545	-0.716089307939907	NA	NA	-2.58799870725555
chr1	26344867	26345016	150	-	exon	AIM1L	0.134805290285784	1	0.114481213295842	1	4.40589807497152e-06	0.000200513961284746	-3.17053863928494	-0.716089307939907	NA	NA	-2.45444933134503
chr1	26345514	26345862	349	-	exon	AIM1L	0.42319187295877	1	0.510386013670305	1	8.44749797524006e-09	7.42360296203424e-07	-1.1318260125125	-0.716089307939907	NA	NA	-0.415736704572593
chr1	26346011	26354080	8070	-	utr5	AIM1L	0.903796610592673	1	0.912519108373997	1	0.926880655700694	0.999180657885137	-1.63497725597179	-0.716089307939907	NA	NA	-0.918887948031882
chr1	26889700	26890197	498	-	utr5	GPN2	0.0773931640245606	1	0.186445632810066	1	1.77055674752078e-05	0.000690652633325008	-2.25337191088876	0.449856726471795	0.204202571830399	0.860874276672459	-2.70322863736056
chr1	26890587	26890686	100	-	utr3	GPATCH3	0.134957569543149	1	0.280257975613958	1	0.91065286109264	0.999180657885137	-0.568706025645757	0.636768838235926	0.343509993658333	0.951199174921097	-1.20547486388168
chr1	26890933	26891130	198	-	utr3	GPATCH3	0.386974581425005	1	0.483614134749519	1	0.84366627289587	0.999180657885137	0.381581587910515	0.636768838235926	0.343509993658333	0.951199174921097	-0.25518725032541
chr1	26894322	26900021	5700	-	exon	GPATCH3	0.170830517223345	1	0.274454887043859	1	0.91416552634379	0.999180657885137	-0.696035812324761	0.636768838235926	0.343509993658333	0.951199174921097	-1.33280465056069
chr1	26911633	26911826	194	-	utr3	NR0B2	0.803579691706713	1	0.885361587925649	1	0.707392984460915	0.999180657885137	0.188357202946097	0.461232051801024	0.311714108064919	0.937705181360862	-0.272874848854927
chr1	27100010	27100557	548	-	utr3	SLC9A1	0.934866718654301	1	0.994316622173102	1	0.895770359674741	0.999180657885137	0.126615359760281	-0.138299431296588	NA	NA	0.264914791056869
chr1	27102052	27102405	354	-	exon	SLC9A1	0.297211434962696	1	0.30095040186264	1	0.713147561908715	0.999180657885137	0.740701394219772	-0.138299431296588	NA	NA	0.879000825516359
chr1	27409852	27410101	250	-	exon	WASF2	0.810650454876436	1	0.880871014155357	1	0.603041731783221	0.999180657885137	0.532242521444734	0.642074367381829	0.259696217843875	0.902981317565338	-0.109831845937095
chr1	27548267	27548615	349	-	exon	AHDC1	0.982808920192	1	0.912304042728237	1	0.99479653888171	0.999180657885137	-0.248133827102788	-0.0249159900389451	NA	NA	-0.223217837063843
chr1	27549510	27550355	846	-	exon	AHDC1	0.901547937145864	1	0.813284942206993	1	0.755157823295023	0.999180657885137	0.0652245043208289	-0.0249159900389451	NA	NA	0.090140494359774
chr1	27550702	27551348	647	-	exon	AHDC1	0.937273994498893	1	0.991223608056653	1	0.915270281164814	0.999180657885137	-0.0174350360728569	-0.0249159900389451	NA	NA	0.00748095396608821
chr1	27558745	27603506	44762	-	utr5	AHDC1	0.585776452785027	1	0.48626810687288	1	0.50740020189889	0.999180657885137	-0.0679814122241512	-0.0249159900389451	NA	NA	-0.0430654221852061
chr1	28201323	28203799	2477	-	exon	DNAJC8	0.74309001342525	1	0.72285042821126	1	0.600988216600332	0.999180657885137	-0.402268761356522	-0.0829323029323942	0.862916235191061	0.998328760984249	-0.319336458424128
chr1	29120423	29120573	151	-	utr3	TMEM200B	0.263534050054864	1	0.408595339392245	1	0.918750376088545	0.999180657885137	-0.945438432878917	0.559170814442163	0.607289436064497	0.997962571096369	-1.50460924732108
chr1	29120871	29121319	449	-	utr3	TMEM200B	0.408153002226328	1	0.53744302680647	1	1.4933084692134e-06	7.68827602785931e-05	-1.06410045644478	0.559170814442163	0.607289436064497	0.997962571096369	-1.62327127088694
chr1	29148392	29150118	1727	-	utr3	SRSF4	0.966915362586899	1	0.958012913079155	1	0.717693389151473	0.999180657885137	0.195992481534625	-0.113569537645295	0.795146779307221	0.998328760984249	0.30956201917992
chr1	29193469	29193568	100	-	utr3	MECR	0.618298245741803	1	0.739795312181732	1	0.93651222657653	0.999180657885137	-0.484173984171536	-0.173584824082267	0.77766970470424	0.998328760984249	-0.310589160089269
chr1	30718985	30719084	100	-	exon	MATN1	0.812312119682317	1	0.948482071882433	1	0.844070185959051	0.999180657885137	-0.27191790964203	-0.97406044291875	0.598451007749129	NA	0.70214253327672
chr1	31059307	31061695	2389	-	utr5	PUM1	0.744426887529362	1	0.809989054763936	1	0.903975305586804	0.999180657885137	-0.041234587138701	0.198045702341691	0.551245723717225	0.987954203663236	-0.239280289480392
chr1	31657066	31661067	4002	-	exon	COL16A1	0.643241735073732	1	0.502526293289109	1	0.923406021502871	0.999180657885137	0.294798291584438	0.469150652766003	NA	NA	-0.174352361181565
chr1	31665926	31666127	202	-	exon	COL16A1	0.187908257739376	1	0.333265804619785	1	0.210304766204364	0.999180657885137	-1.25807454832553	0.469150652766003	NA	NA	-1.72722520109153
chr1	31679684	31684120	4437	-	exon	COL16A1	0.150528984035867	1	0.301415190140194	1	0.139099866774169	0.999180657885137	-1.18017066786893	0.469150652766003	NA	NA	-1.64932132063494
chr1	31691198	31691487	290	-	exon	COL16A1	0.403565370179601	1	0.587451887319477	1	0.244643077847763	0.999180657885137	-0.880209997518875	0.469150652766003	NA	NA	-1.34936065028488
chr1	32206155	32206300	146	-	exon	RP4-622L5.7	0.829578703729536	1	0.889020829114265	1	0.967380784090297	0.999180657885137	0.670580496831767	0.61027889100066	0.878662134984342	NA	0.0603016058311076
chr1	32206620	32206766	147	-	exon	RP4-622L5.7	0.773765405813423	1	0.666263270566289	1	0.81414971180918	0.999180657885137	0.252617136388072	0.61027889100066	0.878662134984342	NA	-0.357661754612588
chr1	32216293	32216591	299	-	utr3	TMEM234	0.922775306074492	1	0.890010371590578	1	0.710775259359102	0.999180657885137	-0.0149481514391755	-0.58688574779609	0.19725640718782	0.855977525599245	0.571937596356915
chr1	32334431	32334981	551	-	utr3	MARCKSL1	0.74889896373984	1	0.602636098061455	1	0.562537409438062	0.999180657885137	-0.0571657587883144	-0.410540135487277	0.396925816844464	0.965325963247021	0.353374376698962
chr1	32363629	32363779	151	-	exon	FAM229A	0.895563273260677	1	0.981500054444061	1	0.881650647467741	0.999180657885137	-0.210890932876041	0.140558748679534	0.905388724640757	0.998328760984249	-0.351449681555574
chr1	32365451	32365551	101	-	utr3	BSDC1	0.626773723162859	1	0.851638357258872	1	0.799563904960506	0.999180657885137	-0.395670131718606	0.50467878509797	0.234671849597074	0.887572413571069	-0.900348916816576
chr1	32366447	32366695	249	-	utr3	BSDC1	0.641759493677626	1	0.78302252784339	1	0.848801215170045	0.999180657885137	0.440698685553321	0.50467878509797	0.234671849597074	0.887572413571069	-0.0639800995446487
chr1	32368338	32369265	928	-	utr3	BSDC1	0.51674140069579	1	0.677059553860443	1	0.978386377929151	0.999180657885137	-0.289954082454487	0.50467878509797	0.234671849597074	0.887572413571069	-0.794632867552457
chr1	32376297	32378023	1727	-	utr3	BSDC1	0.677986345575833	1	0.871181851543068	1	0.747407623537869	0.999180657885137	0.222623489788443	0.50467878509797	0.234671849597074	0.887572413571069	-0.282055295309526
chr1	32386832	32393636	6805	-	exon	BSDC1	0.720190495389739	1	0.811971709426789	1	0.936916662138828	0.999180657885137	0.122026841811444	0.50467878509797	0.234671849597074	0.887572413571069	-0.382651943286526
chr1	32694902	32695002	101	-	exon	SYNC	0.999192333723793	1	0.988897117008409	1	0.867346026935873	0.999180657885137	1.27404591548796	1.50432758585417	0.125281825409263	0.734821241536157	-0.230281670366207
chr1	32775784	32775884	101	-	utr3	YARS	0.624056346726666	1	0.582781321816515	1	0.722828515714299	0.999180657885137	-0.466440561865009	-0.602147866992173	0.166623086460389	0.815848525740706	0.135707305127165
chr1	32817207	32817357	151	-	utr5	YARS	0.140158800626812	1	0.334940317090301	1	0.116375744110654	0.999180657885137	-1.2197875777217	-0.602147866992173	0.166623086460389	0.815848525740706	-0.61763971072953
chr1	32894740	32895312	573	-	utr3	TMEM54	0.275327124848354	1	0.480784684848375	1	0.910529276994319	0.999180657885137	-2.27671426799476	-0.589815479190861	0.691230748079885	0.998328760984249	-1.6868987888039
chr1	33324715	33325013	299	-	utr3	PHC2	0.812734126665053	1	0.749845801819126	1	0.685339374531258	0.999180657885137	0.311222364652505	0.100279926121296	0.881673799376397	0.998328760984249	0.210942438531209
chr1	34855366	34855865	500	-	utr3	SMIM12	0.964462547983665	1	0.900530912970716	1	0.892253476677067	0.999180657885137	-0.176616638118509	0.13206829801547	0.718629172659245	0.998328760984249	-0.308684936133979
chr1	34904630	34904729	100	-	exon	DLGAP3	0.633182632197072	1	0.400835016603345	1	0.19475978148688	0.999180657885137	-1.95113218563933	0.651675934821763	0.726855504039181	NA	-2.60280812046109
chr1	35192550	35193048	499	-	exon	SFPQ	0.281212899825506	1	0.47839760560981	1	0.632547066089672	0.999180657885137	-0.378429107647125	-0.164096074888887	0.704920754238018	0.998328760984249	-0.214333032758239
chr1	35433789	35433989	201	-	utr3	KIAA0319L	0.963163720834493	1	0.887751925151219	1	0.68872313684408	0.999180657885137	0.548172014065433	0.406451844269638	0.455108916409975	0.97735037558039	0.141720169795795
chr1	35434438	35434637	200	-	utr3	KIAA0319L	0.819717204068025	1	0.90797037509805	1	0.605040205639745	0.999180657885137	0.382131016818616	0.406451844269638	0.455108916409975	0.97735037558039	-0.0243208274510218
chr1	35434887	35434987	101	-	utr3	KIAA0319L	0.831165595034484	1	0.961634988351741	1	0.839027348605367	0.999180657885137	0.0293976930399581	0.406451844269638	0.455108916409975	0.97735037558039	-0.37705415122968
chr1	35506704	35507103	400	-	exon	KIAA0319L	0.686946234950986	1	0.983948144613602	1	0.971854692843824	0.999180657885137	-0.502363928823703	0.406451844269638	0.455108916409975	0.97735037558039	-0.908815773093341
chr1	35557260	35557360	101	-	utr5	KIAA0319L	0.259216530739315	1	0.464347593327533	1	0.818943205412679	0.999180657885137	-0.953932120906098	0.406451844269638	0.455108916409975	0.97735037558039	-1.36038396517574
chr1	35557850	35557950	101	-	utr5	KIAA0319L	0.153140791015458	1	0.0669422931579154	1	4.68983863550313e-07	2.72670428043644e-05	-0.191175963944468	0.406451844269638	0.455108916409975	0.97735037558039	-0.597627808214107
chr1	35760528	35760627	100	-	exon	CLSPN	0.722481647332853	1	0.779574082220085	1	0.791083379291193	0.999180657885137	0.433156037279869	0.324484216658145	0.427368563852933	0.971694440820769	0.108671820621724
chr1	36097074	36097223	150	-	utr3	COL8A2	1	1	0.698508544114714	1	0.746478260209561	0.999180657885137	0.0661232113445145	0.194393777943408	0.875893303488406	0.998328760984249	-0.128270566598893
chr1	36098365	36098465	101	-	exon	COL8A2	1	1	0.813041739932131	1	0.789300477975684	0.999180657885137	-1.88729634628552	0.194393777943408	0.875893303488406	0.998328760984249	-2.08169012422893
chr1	36137166	36137265	100	-	utr3	TRAPPC3	0.756367257225192	1	0.934593613901651	1	0.666730525586004	0.999180657885137	-0.566266512542067	0.134306083843761	0.807503124176032	0.998328760984249	-0.700572596385827
chr1	36149139	36149238	100	-	utr5	TRAPPC3	0.366382716146205	1	0.410843104678716	1	1.30244980366004e-07	8.93083405729404e-06	-0.362774701795502	0.134306083843761	0.807503124176032	0.998328760984249	-0.497080785639263
chr1	36149337	36149437	101	-	utr5	TRAPPC3	0.481928510133731	1	0.643076916899862	1	0.503583042099112	0.999180657885137	-0.273049265427501	0.134306083843761	0.807503124176032	0.998328760984249	-0.407355349271262
chr1	36322128	36322225	98	-	utr3	EVA1B	0.608242267294787	1	0.816509635632905	1	0.896930042302033	0.999180657885137	-0.681486594383696	0.175114166054783	0.864179514531585	0.998328760984249	-0.85660076043848
chr1	36341620	36341720	101	-	utr3	STK40	0.931454308163392	1	0.88952785508924	1	0.722693730285344	0.999180657885137	0.479098644971545	0.737999252003573	0.400244172324076	0.965325963247021	-0.258900607032028
chr1	36358342	36362596	4255	-	utr5	STK40	0.927877402297052	1	0.763233421562125	1	0.889528321460824	0.999180657885137	-0.0477380986309669	0.737999252003573	0.400244172324076	0.965325963247021	-0.78573735063454
chr1	36393830	36393980	151	-	exon	LSM10	0.594498795298132	1	0.63546530475105	1	0.994767311631736	0.999180657885137	-0.145412617465543	0.32100813806029	0.412839100045222	0.967736124373509	-0.466420755525833
chr1	36473547	36473743	197	-	exon	CSF3R	0.606136713512455	1	0.707692338698529	1	0.962897603371507	0.999180657885137	0.956801448124782	0.934567418304584	0.140512803261647	0.767700119537368	0.0222340298201984
chr1	36475531	36475680	150	-	exon	CSF3R	0.725883698093231	1	0.824439143409036	1	0.994214627088498	0.999180657885137	0.732239721192798	0.934567418304584	0.140512803261647	0.767700119537368	-0.202327697111786
chr1	37513481	37513581	101	-	utr5	MEAF6	0.93752842322643	1	0.993939964934896	1	0.864857489197494	0.999180657885137	-0.556061132646073	-0.844156655928024	0.0571072966043064	0.53901569877319	0.288095523281951
chr1	37540582	37540732	151	-	exon	SNIP1	0.812786214115017	1	0.905759402764102	1	0.891320084451946	0.999180657885137	-0.170095247200082	-0.238009153553307	0.652168636138595	0.998328760984249	0.0679139063532251
chr1	37552745	37554202	1458	-	exon	SNIP1	0.0817422709734997	1	0.161129261351497	1	0.00123878661715647	0.0303562278252237	-2.82301599957588	-0.238009153553307	0.652168636138595	0.998328760984249	-2.58500684602258
chr1	37808086	37808185	100	-	utr5	YRDC	0.166324644156812	1	0.294218001502573	1	0.261275079967469	0.999180657885137	-0.825630512839917	-1.22000843709406	0.0317365966001125	0.41902307434792	0.394377924254143
chr1	37815348	37815447	100	-	exon	MTF1	0.623600728232383	1	0.714848198115264	1	0.740084545403114	0.999180657885137	0.499243139028449	0.0580085779398675	0.888702121776396	0.998328760984249	0.441234561088582
chr1	37860897	37861046	150	-	utr3	INPP5B	0.060889156236818	1	0.102632211508692	1	0.457175188045368	0.999180657885137	-3.47943929004268	-0.49556456865539	0.266539192818805	0.907003967802313	-2.98387472138729
chr1	37861595	37861695	101	-	utr3	INPP5B	0.48655442086141	1	0.633314540897531	1	0.90881294992094	0.999180657885137	-4.19720597074975	-0.49556456865539	0.266539192818805	0.907003967802313	-3.70164140209436
chr1	40257669	40257818	150	-	exon	RP1-39G22.7	0.820943062442636	1	0.666319745209463	1	0.757038102226458	0.999180657885137	-0.480320538294692	-0.197476593200379	0.70478037636342	0.998328760984249	-0.282843945094313
chr1	40300932	40304948	4017	-	utr3	COL9A2	0.0800270393786014	1	0.189314581444175	1	0.0836712299079896	0.999180657885137	-2.53726193816338	-0.867196845870764	0.320308307469543	0.943139375971536	-1.67006509229261
chr1	40305764	40311109	5346	-	exon	COL9A2	0.502704385390836	1	0.87766881765346	1	0.923833956981234	0.999180657885137	-1.33504853000397	-0.867196845870764	0.320308307469543	0.943139375971536	-0.467851684133206
chr1	40311504	40312159	656	-	exon	COL9A2	0.469657175553589	1	0.729210753405626	1	0.920428805212248	0.999180657885137	-1.89960281910849	-0.867196845870764	0.320308307469543	0.943139375971536	-1.03240597323773
chr1	40312769	40314372	1604	-	exon	COL9A2	0.528394512896518	1	0.40314784990125	1	0.870975108599382	0.999180657885137	-0.558143101047108	-0.867196845870764	0.320308307469543	0.943139375971536	0.309053744823656
chr1	40514605	40514961	357	-	exon	RP11-656D10.5	0.692233396930359	1	0.784509308700076	1	0.762510604886021	0.999180657885137	-0.422988117158591	NA	NA	NA	NA
chr1	40626566	40626666	101	-	exon	RIMS3	0.765179984256673	1	0.85150308305677	1	0.714801813553074	0.999180657885137	0.274559830659879	0.257525566614271	0.657423772972804	0.998328760984249	0.0170342640456084
chr1	40691620	40691967	348	-	exon	NFYC-AS1	0.559852315129115	1	0.771005542240122	1	0.720512735884358	0.999180657885137	0.507429472868561	-0.182618899230604	0.78221446668114	0.998328760984249	0.690048372099165
chr1	40861148	40861441	294	-	utr3	CITED4	0.99981129834205	1	0.941060862175532	1	0.266292547088057	0.999180657885137	1.4114626464689	1.15927205929018	0.230340336693718	0.885540683299762	0.252190587178722
chr1	42746434	42746882	449	-	utr3	P3H1	0.654184784022172	1	0.734460418167678	1	0.447307030420881	0.999180657885137	1.09381404443085	0.7407835682402	0.280996577807362	0.918225328434496	0.353030476190646
chr1	42754939	42755088	150	-	exon	P3H1	0.801102900858153	1	0.953131057160257	1	0.572658054619772	0.999180657885137	0.444335141009003	0.7407835682402	0.280996577807362	0.918225328434496	-0.296448427231196
chr1	42766736	42767034	299	-	utr5	P3H1	0.268505775427959	1	0.508066304270646	1	0.905675572049968	0.999180657885137	-0.108101532324199	0.7407835682402	0.280996577807362	0.918225328434496	-0.848885100564399
chr1	42807390	42807487	98	-	utr3	SVBP	0.463569088681096	1	0.591108110253166	1	0.602216827548469	0.999180657885137	0.0162051392350472	-0.493116119193373	0.298047756833324	0.929290839114095	0.50932125842842
chr1	42958725	42958825	101	-	utr5	SLC2A1	NA	NA	0.816015850378751	1	0.522562190608558	0.999180657885137	-0.452410574761083	-1.14116719697021	0.133325724283088	0.754154709683698	0.688756622209123
chr1	43172075	43172273	199	-	utr5	EBNA1BP2	0.661191117785548	1	0.727044401521661	1	0.988764836159673	0.999180657885137	-0.136495994475033	0.0773038613725819	0.828961002084215	0.998328760984249	-0.213799855847615
chr1	43363741	43363888	148	-	utr3	ELOVL1	0.692367211673141	1	0.793668016345832	1	0.740618043688818	0.999180657885137	-0.458810767776987	-0.450484614325027	0.25786425626334	0.899643416406916	-0.00832615345195986
chr1	43365369	43366348	980	-	utr5	ELOVL1	0.298144464081992	1	0.548989017399201	1	0.914993237245886	0.999180657885137	-1.83988427522586	-0.450484614325027	0.25786425626334	0.899643416406916	-1.38939966090083
chr1	43704565	43704664	100	-	exon	KDM4A-AS1	0.717590884843824	1	0.774130800162721	1	0.745563282368484	0.999180657885137	-0.572326627480928	-0.254470911998813	0.7513128948306	0.998328760984249	-0.317855715482114
chr1	43997428	43997726	299	-	utr3	SLC6A9	NA	NA	0.612333882523082	1	0.668685135793538	0.999180657885137	1.0433335252899	0.748689451020277	0.470265196583192	0.980108995444264	0.294644074269618
chr1	44024326	44031467	7142	-	utr5	SLC6A9	0.254117245623367	1	0.189525724717417	1	0.820668685856155	0.999180657885137	-0.15369383585533	0.748689451020277	0.470265196583192	0.980108995444264	-0.902383286875607
chr1	44635537	44635636	100	-	utr3	TMEM53	0.112629872643805	1	0.262218248632861	1	0.973371776169669	0.999180657885137	-0.308072028290431	0.940736304639195	0.0810520065693584	0.629016526190173	-1.24880833292963
chr1	44636034	44636134	101	-	utr3	TMEM53	0.986664839915131	1	0.982965495380008	1	0.854937450367707	0.999180657885137	-0.045898352120297	0.940736304639195	0.0810520065693584	0.629016526190173	-0.986634656759492
chr1	44660271	44674406	14136	-	utr5	TMEM53	0.186613444962577	1	0.166795565149488	1	0.96858704513032	0.999180657885137	0.998902016047498	0.940736304639195	0.0810520065693584	0.629016526190173	0.0581657114083033
chr1	45018148	45018497	350	-	utr3	ZSWIM5	0.804246416172701	1	0.730834617281812	1	0.705045907350375	0.999180657885137	-0.622798493026328	0.201590125094277	0.650827673407435	0.998328760984249	-0.824388618120605
chr1	45018697	45018797	101	-	exon	ZSWIM5	0.803193389987781	1	0.810205146445966	1	0.732418322137535	0.999180657885137	-0.512683461653683	0.201590125094277	0.650827673407435	0.998328760984249	-0.71427358674796
chr1	45206084	45206383	300	-	utr5	ZSWIM5	0.0832901110614735	1	0.139975219711935	1	5.38597314125368e-06	0.000240107624789825	-1.43899460535954	0.201590125094277	0.650827673407435	0.998328760984249	-1.64058473045382
chr1	45331715	45331863	149	-	utr3	MUTYH	0.947179310948502	1	0.873283646739007	1	0.753398102406001	0.999180657885137	0.517136746608455	0.198392129173282	0.794007930006852	0.998328760984249	0.318744617435173
chr1	46285399	46286046	648	-	exon	LRRC41	0.983029016034062	1	0.908540602987242	1	0.85293182812113	0.999180657885137	0.251712368949665	0.258387879027884	0.703298803399667	0.998328760984249	-0.00667551007821848
chr1	46303210	46303310	101	-	utr5	LRRC41	0.318044705835715	1	0.320652952253171	1	0.000809645973903075	0.0211267859845596	-0.949567848785704	0.258387879027884	0.703298803399667	0.998328760984249	-1.20795572781359
chr1	46558603	46558753	151	-	utr3	MKNK1	0.865778482075779	1	0.818021454373478	1	0.612328728895792	0.999180657885137	0.334173538102236	-0.0640137852070796	0.876124237428979	0.998328760984249	0.398187323309315
chr1	46609554	46610020	467	-	utr3	MOB3C	0.887773795805149	1	0.862212586222227	1	0.54669788767806	0.999180657885137	1.21342428629661	0.780548493519585	0.136401426525264	0.76195460534563	0.432875792777023
chr1	46718615	46718914	300	-	utr5	EFCAB14	0.473266740574796	1	0.536069204088564	1	0.958163285484528	0.999180657885137	0.348954659493546	0.127978748896668	0.759052953296266	0.998328760984249	0.220975910596878
chr1	47432969	47433067	99	-	exon	FOXD2-AS1	0.574396143511118	1	0.567972723101556	1	0.947635794470149	0.999180657885137	1.10592990855335	1.23398847422349	0.243202642198699	0.894715483737084	-0.128058565670143
chr1	47433412	47433510	99	-	exon	FOXD2-AS1	0.149257753705512	1	0.128915913940712	1	0.949099353245556	0.999180657885137	0.683292450169131	1.23398847422349	0.243202642198699	0.894715483737084	-0.550696024054357
chr1	50475613	50491726	16114	-	exon	FAF1	0.321272928049657	1	0.446011536692678	1	0.988169731111095	0.999180657885137	0.683096981621922	0.473023587932031	0.30810621080184	0.935747478260678	0.210073393689891
chr1	51878337	51878687	351	-	utr5	NRDC	0.782547888043493	1	0.952444952364735	1	0.826487119815215	0.999180657885137	-0.217049609469515	0.34203811418521	0.338536455555471	0.948570936645089	-0.559087723654725
chr1	52032397	52032495	99	-	utr3	KTI12	0.531416243821578	1	0.554967630028471	1	0.772015636085438	0.999180657885137	-0.046041104348083	0.845761100723964	0.0533977642677196	0.523802897190266	-0.891802205072047
chr1	52033180	52033424	245	-	exon	KTI12	0.502470308039282	1	0.814624383755118	1	0.701203727707459	0.999180657885137	-0.598629050936149	0.845761100723964	0.0533977642677196	0.523802897190266	-1.44439015166011
chr1	52033571	52033793	223	-	utr3	TXNDC12	0.36000642861602	1	0.332617798531211	1	0.0870346956752692	0.999180657885137	-0.742740724902215	-0.350026388085336	0.437812898872096	0.975691693946995	-0.392714336816879
chr1	52055077	52055276	200	-	utr5	TXNDC12	0.514450500247753	1	0.767223039729284	1	0.231407213966671	0.999180657885137	-1.32991913227115	-0.350026388085336	0.437812898872096	0.975691693946995	-0.979892744185818
chr1	52055376	52055525	150	-	utr5	TXNDC12	0.949695188256822	1	0.761300173091969	1	0.375539382717683	0.999180657885137	-1.20798166739147	-0.350026388085336	0.437812898872096	0.975691693946995	-0.857955279306135
chr1	52353559	52354376	818	-	exon	CC2D1B	0.864969995397782	1	0.700803266932681	1	0.939776155175123	0.999180657885137	-0.459054749595253	0.0868234377593077	0.89337264252163	0.998328760984249	-0.545878187354561
chr1	52357659	52357841	183	-	exon	CC2D1B	0.797165971081241	1	0.999895717805498	1	0.899390856702309	0.999180657885137	-0.0536073850553256	0.0868234377593077	0.89337264252163	0.998328760984249	-0.140430822814633
chr1	52358715	52360575	1861	-	exon	CC2D1B	0.815560040518268	1	0.952865103301186	1	0.910387042218085	0.999180657885137	-0.0513063190361552	0.0868234377593077	0.89337264252163	0.998328760984249	-0.138129756795463
chr1	52361024	52366143	5120	-	utr5	CC2D1B	0.96843999266443	1	0.853749178050646	1	0.851586347609116	0.999180657885137	-0.357199880272565	0.0868234377593077	0.89337264252163	0.998328760984249	-0.444023318031873
chr1	52896409	52896608	200	-	utr3	ECHDC2	0.805156997795417	1	0.834209744765073	1	0.816582395210665	0.999180657885137	-0.71353442653386	-0.102981591321578	0.834106392638143	0.998328760984249	-0.610552835212282
chr1	52904699	52904848	150	-	utr3	ECHDC2	0.688735030867932	1	0.689535229928202	1	0.949302311854973	0.999180657885137	0.191425308924904	-0.102981591321578	0.834106392638143	0.998328760984249	0.294406900246482
chr1	53087725	53087824	100	-	utr3	SLC1A7	0.83827813752544	1	0.710509580164385	1	0.528660032073869	0.999180657885137	2.41739024895794	1.65443077549219	0.111228664897344	0.704755501476523	0.762959473465748
chr1	53087923	53088022	100	-	utr3	SLC1A7	0.852798000139964	1	0.262829203933191	1	0.739474182914638	0.999180657885137	1.39523317388118	1.65443077549219	0.111228664897344	0.704755501476523	-0.259197601611015
chr1	53090266	53090464	199	-	exon	SLC1A7	1	1	0.463480220518439	1	0.606172374923584	0.999180657885137	3.04977069230895	1.65443077549219	0.111228664897344	0.704755501476523	1.39533991681676
chr1	53214597	53214697	101	-	utr3	C1orf123	0.527207101312983	1	0.599789290107984	1	0.60423893404741	0.999180657885137	-0.466274010924378	0.108065084698206	0.801225840139437	0.998328760984249	-0.574339095622584
chr1	53220218	53220567	350	-	exon	C1orf123	0.312061695839548	1	0.621786454282641	1	0.901434334599437	0.999180657885137	-0.744844942993484	0.108065084698206	0.801225840139437	0.998328760984249	-0.852910027691689
chr1	53940077	53945630	5554	-	utr5	HSPB11	0.888242404845442	1	0.954749217065777	1	0.774813045592884	0.999180657885137	-0.525540813249534	0.719837609077993	0.296055843212928	0.928712345212989	-1.24537842232753
chr1	54053054	54053354	301	-	utr5	TMEM59	0.742519607532697	1	0.697068464091735	1	0.792493567529967	0.999180657885137	0.255710813296228	0.349186722537198	0.528580060858332	0.987561651771818	-0.0934759092409708
chr1	54226129	54226328	200	-	utr3	SSBP3	0.964785833571608	1	0.905066249100714	1	0.397128498460581	0.999180657885137	1.20856072202387	0.497373652969173	0.261682772680629	0.902981317565338	0.711187069054695
chr1	54406040	54406289	250	-	utr5	SSBP3	0.595365716766678	1	0.787328930108726	1	0.0527616761286268	0.710818316901174	-1.57359794139653	0.497373652969173	0.261682772680629	0.902981317565338	-2.07097159436571
chr1	54609280	54609866	587	-	exon	FAM151A	0.669390507531494	1	0.765579273275149	1	0.508867308048055	0.999180657885137	0.445594863045525	0.861173193901354	0.592282752030343	0.997739221172452	-0.415578330855829
chr1	54758745	54758945	201	-	exon	PARS2	0.860545193697349	1	0.94146099835024	1	0.511043007613604	0.999180657885137	-0.382783322821049	-0.326912753692644	0.554470713176639	0.988455691760892	-0.055870569128405
chr1	54852032	54852282	251	-	utr3	DHCR24	0.62319243968445	1	0.79350784532934	1	0.453037971079741	0.999180657885137	0.90479208140948	1.28905126755198	0.0122337682672508	0.250934828801312	-0.3842591861425
chr1	55068753	55069052	300	-	utr3	USP24	0.947402228183511	1	0.973511939468641	1	0.621585788859588	0.999180657885137	-0.658443223128423	-0.516759594287262	0.162063602841659	0.809199983708915	-0.141683628841161
chr1	56578878	56579326	449	-	utr5	PLPP3	0.764748330768981	1	0.721358790229786	1	0.670185294042877	0.999180657885137	0.564892387297303	0.759529971894769	0.236542558160869	0.888345690993717	-0.194637584597466
chr1	56819497	56819596	100	-	exon	C1orf168	0.704383935439676	1	0.531472547870487	1	0.251925660504657	0.999180657885137	0.634489072461987	1.18384426469502	0.04832893486732	0.502639862764426	-0.549355192233036
chr1	58781785	58783878	2094	-	utr3	JUN	0.637648043658025	1	0.892584041199962	1	0.635100476556479	0.999180657885137	-1.27442954420541	-1.0701862719718	0.0144687136769047	0.274595146456917	-0.204243272233613
chr1	62238175	62238324	150	-	utr3	KANK4	0.799133078184484	1	0.990382047387525	1	0.770255239887688	0.999180657885137	-0.0681343699967706	0.829697015807902	0.276176136133118	0.914337680509695	-0.897831385804672
chr1	62273240	62274984	1745	-	exon	KANK4	0.836778259968635	1	0.983503133219713	1	0.362803561069303	0.999180657885137	1.11455735086029	0.829697015807902	0.276176136133118	0.914337680509695	0.284860335052384
chr1	63529185	63593721	64537	-	exon	DLEU2_4	0.364576139442953	1	0.3416257685522	1	0.716850117855417	0.999180657885137	0.987465939884283	NA	NA	NA	NA
chr1	67413242	67415244	2003	-	exon	SERBP1	NA	NA	0.731262961943008	1	0.956666870700154	0.999180657885137	0.00720356309779119	0.286103669857668	0.477830783270995	0.98053549208992	-0.278900106759876
chr1	67430066	67430365	300	-	utr5	SERBP1	0.909877982102768	1	0.909265887899722	1	0.517270097216954	0.999180657885137	0.635805002165901	0.286103669857668	0.477830783270995	0.98053549208992	0.349701332308233
chr1	70354135	70354684	550	-	utr5	ANKRD13C	0.410528224244689	1	0.634488254313494	1	0.878617781638027	0.999180657885137	-0.260205245504243	0.40151220163923	0.324353420332826	0.943139375971536	-0.661717447143473
chr1	85200500	85200848	349	-	exon	SYDE2	0.144001183561075	1	0.175380033466214	1	0.00822382721622265	0.156796186986609	-2.21471881163904	-0.25359799524347	0.602240744756266	0.997962571096369	-1.96112081639557
chr1	85259424	85259523	100	-	exon	C1orf52	0.655371863548756	1	0.94093177498851	1	0.776730918227068	0.999180657885137	-0.615294605113139	-0.35970057233367	0.493688306755056	0.98053549208992	-0.255594032779468
chr1	85464795	85464944	150	-	exon	DDAH1	0.840502227210459	1	0.960721209150218	1	0.769665104340797	0.999180657885137	1.07607266440195	1.84689131681201	0.00659739971409179	0.174502318351302	-0.770818652410059
chr1	92475698	92475944	247	-	utr3	GFI1	0.335336809948394	1	0.421552812004826	1	0.755604071694424	0.999180657885137	0.0459640828012762	-0.0978598914746104	0.829247854900147	0.998328760984249	0.143823974275887
chr1	92480969	92482941	1973	-	exon	GFI1	0.433658229384892	1	0.67932624542005	1	0.395032161888276	0.999180657885137	-0.732300313532309	-0.0978598914746104	0.829247854900147	0.998328760984249	-0.634440422057698
chr1	92513681	92513781	101	-	exon	EVI5	0.372237089423658	1	0.385364370573832	1	0.839751347151036	0.999180657885137	0.110620611321233	0.430114373375181	0.432648043126735	0.973855639059515	-0.319493762053948
chr1	93180180	93180529	350	-	utr5	TMED5	0.479453823827975	1	0.78733753492657	1	0.253195977459819	0.999180657885137	-1.48121092316299	-0.683976079762489	0.24206140839416	0.893243060454277	-0.797234843400505
chr1	93576104	93584988	8885	-	utr5	BCAR3	0.931780317766768	1	0.872671203778354	1	0.835033680571232	0.999180657885137	0.19351924494111	0.41389719517776	0.467484825815549	0.979318369352239	-0.22037795023665
chr1	93876914	93877014	101	-	exon	DNTTIP2	0.911305795735754	1	0.860418132506803	1	0.832590102480895	0.999180657885137	-0.669852633766872	0.221889134439699	0.556038398733582	0.988624977232962	-0.891741768206571
chr1	93877760	93878574	815	-	exon	DNTTIP2	0.936653410782369	1	0.840261941820887	1	0.965437502605735	0.999180657885137	-0.611551077107053	0.221889134439699	0.556038398733582	0.988624977232962	-0.833440211546751
chr1	109279950	109280097	148	-	utr3	PSRC1	0.887423957780171	1	0.905132649024155	1	0.901895859723861	0.999180657885137	0.638571436760381	0.869430010139296	0.197438496954087	0.855977525599245	-0.230858573378915
chr1	109280435	109280869	435	-	exon	PSRC1	0.943894472728648	1	0.947735213741972	1	0.925146799563168	0.999180657885137	0.909108967437842	0.869430010139296	0.197438496954087	0.855977525599245	0.0396789572985461
chr1	109281759	109281907	149	-	exon	PSRC1	0.29236762305967	1	0.492703002034767	1	0.726627591146517	0.999180657885137	0.212676444408722	0.869430010139296	0.197438496954087	0.855977525599245	-0.656753565730574
chr1	109751716	109751815	100	-	utr3	EPS8L3	0.0111626923285092	1	0.0334957389770243	1	0.72522037962134	0.999180657885137	-2.71610004786996	-0.146516951943188	0.818974560461779	0.998328760984249	-2.56958309592677
chr1	109757980	109758436	457	-	utr3	EPS8L3	0.437763301561231	1	0.458833646227588	1	0.649117003430573	0.999180657885137	0.215764555554046	-0.146516951943188	0.818974560461779	0.998328760984249	0.362281507497234
chr1	109758603	109759267	665	-	utr3	EPS8L3	0.318427782067248	1	0.355149995605389	1	0.668989389114474	0.999180657885137	0.345074808817593	-0.146516951943188	0.818974560461779	0.998328760984249	0.491591760760781
chr1	109759750	109759849	100	-	utr3	EPS8L3	0.353159814305785	1	0.457600560043599	1	0.689889111145131	0.999180657885137	0.293986132718052	-0.146516951943188	0.818974560461779	0.998328760984249	0.44050308466124
chr1	109761522	109763928	2407	-	utr5	EPS8L3	0.714155471042071	1	0.812769880536962	1	0.886081273351562	0.999180657885137	0.17110455728024	-0.146516951943188	0.818974560461779	0.998328760984249	0.317621509223428
chr1	110407494	110407693	200	-	utr5	LAMTOR5	0.427000983988076	1	0.724944685441518	1	0.944390314314604	0.999180657885137	-0.753471390174733	0.561610143311871	0.482935896012616	0.98053549208992	-1.3150815334866
chr1	111448672	111448819	148	-	exon	WDR77	0.423582423723491	1	0.644481035636798	1	0.900846911624251	0.999180657885137	-0.433453662912558	0.072230524888097	0.838605205619312	0.998328760984249	-0.505684187800655
chr1	111449130	111449228	99	-	utr5	WDR77	0.738609744277248	1	0.965556852780163	1	0.913396494173671	0.999180657885137	-0.617550072734282	0.072230524888097	0.838605205619312	0.998328760984249	-0.689780597622379
chr1	111726776	111739329	12554	-	utr3	FAM212B	0.919407102960872	1	0.920362863181466	1	0.706962294061421	0.999180657885137	-1.27438690529658	-0.754069746299912	0.0579904771025385	0.543485795705545	-0.520317158996665
chr1	112618971	112619070	100	-	exon	ST7L	0.650682066672921	1	0.776836372855075	1	0.577535965569813	0.999180657885137	-0.51523053801963	-0.437066113289156	0.336961004342883	0.948570936645089	-0.0781644247304739
chr1	112619219	112619418	200	-	utr5	ST7L	0.535531553180643	1	0.523193484426425	1	0.990320945169476	0.999180657885137	-0.733232091459687	-0.437066113289156	0.336961004342883	0.948570936645089	-0.296165978170532
chr1	112701553	112703066	1514	-	utr3	RP11-426L16.10	0.598900488005918	1	0.649038445387284	1	0.532032243756103	0.999180657885137	0.456292782703567	NA	NA	NA	NA
chr1	112703737	112710468	6732	-	utr3	RP11-426L16.10	0.26683420034301	1	0.368811701549511	1	0.602607751565724	0.999180657885137	-0.208387863408282	NA	NA	NA	NA
chr1	114510612	114510711	100	-	exon	TRIM33	0.668457304276311	1	0.783708037803034	1	0.493601528983978	0.999180657885137	0.93915822741734	0.102816323757153	0.803427490955939	0.998328760984249	0.836341903660186
chr1	114774223	114774323	101	-	utr3	SIKE1	0.606851833730071	1	0.68941073771101	1	0.480781895157106	0.999180657885137	0.121073210055136	0.596406616004754	0.279705333685886	0.917093985115975	-0.475333405949619
chr1	114780435	114780635	201	-	utr5	SIKE1	0.695054876983486	1	0.7987400251223	1	0.660350502069007	0.999180657885137	0.863342089683481	0.596406616004754	0.279705333685886	0.917093985115975	0.266935473678727
chr1	116579678	116579828	151	-	exon	IGSF3	0.352294703123081	1	0.580241330905277	1	0.131665028246865	0.999180657885137	-1.72959839207088	0.851560666101688	0.228349227415056	0.883078390666048	-2.58115905817257
chr1	117118203	117118352	150	-	exon	TRIM45	0.507892925889643	1	0.523835804850067	1	0.446543443268173	0.999180657885137	-0.985874153212281	-0.0552185837702119	0.925024867134712	0.998328760984249	-0.930655569442069
chr1	117118451	117118700	250	-	exon	TRIM45	0.521337471775656	1	0.538347047150687	1	0.82895884233023	0.999180657885137	-1.05373261190147	-0.0552185837702119	0.925024867134712	0.998328760984249	-0.998514028131263
chr1	119032964	119033264	301	-	utr3	WARS2	0.60329548218154	1	0.637385482611424	1	0.880405485593293	0.999180657885137	-0.491212474919505	-0.43176467577944	0.335661299878889	0.948385267316081	-0.0594477991400648
chr1	119623713	119626070	2358	-	exon	ZNF697	0.228765230706339	1	0.368726592248003	1	0.695307968559502	0.999180657885137	-1.04191019839361	-1.04451499166828	0.0323400017063573	0.420812000524491	0.00260479327467267
chr1	119914944	119915043	100	-	utr3	NOTCH2	0.413555032317965	1	0.342075804891752	1	0.824898986593691	0.999180657885137	-1.43362398312882	-0.371967679675967	0.543400549201962	0.987561651771818	-1.06165630345285
chr1	119915193	119915392	200	-	utr3	NOTCH2	0.882065093379273	1	0.905843024601743	1	0.790729713990661	0.999180657885137	-0.426407341518259	-0.371967679675967	0.543400549201962	0.987561651771818	-0.0544396618422918
chr1	119923817	119923967	151	-	exon	NOTCH2	0.325780326356901	1	0.364198178134499	1	0.614050492176412	0.999180657885137	0.32197288050156	-0.371967679675967	0.543400549201962	0.987561651771818	0.693940560177527
chr1	145823827	145823927	101	-	utr5	RNF115	0.207474723934159	1	0.2799141252951	1	8.78159619860096e-05	0.00291911711897407	-2.48894258923098	-0.69756381452983	0.199582966137106	0.85682382577545	-1.79137877470115
chr1	145912343	145912492	150	-	exon	PEX11B	0.963243066963665	1	0.69783461700584	1	0.566765259720974	0.999180657885137	0.348860543010689	0.117369244475998	0.846156345665258	0.998328760984249	0.231491298534691
chr1	147171991	147172451	461	-	utr5	PRKAB2	0.454845624615303	1	0.707798608160719	1	0.811022209166722	0.999180657885137	-0.186542155323736	-0.292944835948891	0.604004397238726	0.997962571096369	0.106402680625155
chr1	147669898	147670446	549	-	utr5	ACP6	0.283435867184341	1	0.454832903011147	1	0.863691925866882	0.999180657885137	-0.6412741308269	0.266912311419661	0.528026962062079	0.987561651771818	-0.908186442246561
chr1	149943850	149944499	650	-	utr3	OTUD7B	0.438386560893661	1	0.504928615403339	1	0.757742979139503	0.999180657885137	-1.10822074728646	-1.20644022897234	0.00600838065889466	0.163540932019794	0.0982194816858852
chr1	149944599	149944998	400	-	exon	OTUD7B	0.671402980705837	1	0.701222212999351	1	0.453390222794576	0.999180657885137	-0.971755913971745	-1.20644022897234	0.00600838065889466	0.163540932019794	0.234684315000596
chr1	150010526	150010676	151	-	utr5	OTUD7B	0.562459840218203	1	0.73477961768488	1	0.165353984398272	0.999180657885137	-1.66177590199138	-1.20644022897234	0.00600838065889466	0.163540932019794	-0.455335673019035
chr1	150577084	150578531	1448	-	utr3	MCL1	0.797426893798015	1	0.962904058016226	1	0.969538863477578	0.999180657885137	-1.51479329663625	-0.81107505239006	0.0838422156284444	0.636935699380765	-0.703718244246191
chr1	150578844	150579539	696	-	utr5	MCL1	0.345199402115265	1	0.60757873800727	1	0.422305593967931	0.999180657885137	-0.885474676611455	-0.81107505239006	0.0838422156284444	0.636935699380765	-0.0743996242213949
chr1	150622769	150623290	522	-	utr3	ENSA	0.539794887993035	1	0.809159585498336	1	0.643234622747965	0.999180657885137	-0.844280217234665	-0.313712424676348	0.582134370784125	0.995651471475507	-0.530567792558317
chr1	150629139	150629562	424	-	utr5	ENSA	0.62433728332694	1	0.588530978920523	1	0.86586020641272	0.999180657885137	0.514878138643177	-0.313712424676348	0.582134370784125	0.995651471475507	0.828590563319525
chr1	150997245	150997395	151	-	utr3	FAM63A	0.653224417585196	1	0.617298019009817	1	0.10063699208597	0.999180657885137	1.45008558584099	1.18403012542586	0.104098509219374	0.690082937404269	0.266055460415136
chr1	151002356	151002506	151	-	utr5	FAM63A	0.450937143947395	1	0.480023102719229	1	0.864061419227634	0.999180657885137	0.732395938481757	1.18403012542586	0.104098509219374	0.690082937404269	-0.451634186944099
chr1	151006450	151006600	151	-	utr5	FAM63A	0.234001871824753	1	0.0949234854136428	1	2.05002237330198e-06	0.000101775623734288	0.374310719394631	1.18403012542586	0.104098509219374	0.690082937404269	-0.809719406031225
chr1	151133125	151133422	298	-	exon	SEMA6C	0.693709405507956	1	0.92648637064687	1	0.714560894751487	0.999180657885137	0.616976204672414	0.752690441271816	0.373595078919882	0.961708800802379	-0.135714236599402
chr1	151146465	151146565	101	-	utr5	SEMA6C	0.510949200553578	1	0.279151154377526	1	0.606086690038078	0.999180657885137	0.639029617406205	0.752690441271816	0.373595078919882	0.961708800802379	-0.11366082386561
chr1	151160731	151160928	198	-	utr3	LYSMD1	0.875888432519439	1	0.780713210594539	1	0.353063305453474	0.999180657885137	-0.619619454207725	-1.14339314357203	0.0664463892991773	0.584867803654395	0.523773689364309
chr1	151190006	151190106	101	-	exon	VPS72	0.74736581370404	1	0.770707578916617	1	0.978556316383726	0.999180657885137	-0.687699175490214	-0.153598432683775	0.7254018244331	0.998328760984249	-0.53410074280644
chr1	151292442	151293403	962	-	utr3	PI4KB	0.496034168190806	1	0.595834700962895	1	0.687330968995971	0.999180657885137	0.147037430036169	0.266477090072101	0.681845246949172	0.998328760984249	-0.119439660035932
chr1	151316089	151324771	8683	-	utr5	PI4KB	0.301800701608121	1	0.331257845712557	1	0.589430550243122	0.999180657885137	-0.149131538052004	0.266477090072101	0.681845246949172	0.998328760984249	-0.415608628124105
chr1	151342434	151342633	200	-	exon	RFX5	0.206767170194807	1	0.336253322528303	1	0.7984852990245	0.999180657885137	0.662658651762355	0.0621744025213577	0.872957385021371	0.998328760984249	0.600484249240998
chr1	151342733	151342833	101	-	exon	RFX5	0.0924942980617259	1	0.246793375678711	1	0.871487438001985	0.999180657885137	-0.970647320973425	0.0621744025213577	0.872957385021371	0.998328760984249	-1.03282172349478
chr1	151343032	151343395	364	-	exon	RFX5	0.742473062400328	1	0.640466169980139	1	0.665436476923231	0.999180657885137	0.587986148473939	0.0621744025213577	0.872957385021371	0.998328760984249	0.525811745952581
chr1	151366851	151367061	211	-	utr3	SELENBP1	0.0963792153710599	1	0.114690519712828	1	0.849066733588583	0.999180657885137	1.69370093737085	0.903518715178794	0.0718054637266913	0.602231743067404	0.790182222192051
chr1	151404818	151405067	250	-	exon	POGZ	0.472783347392067	1	0.76337040078627	1	0.555631767672537	0.999180657885137	-1.95391870059839	-0.374246055527947	0.307567795187841	0.935747478260678	-1.57967264507044
chr1	151763041	151763466	426	-	exon	RP11-98D18.3	0.586116374117318	1	0.74925086170922	1	0.960993024289745	0.999180657885137	-0.0374258021173526	1.74025214448465	0.592181181094938	NA	-1.777677946602
chr1	151807213	151807511	299	-	utr3	RORC	0.485622596980098	1	0.55615727326542	1	0.610215752994233	0.999180657885137	1.32238455890764	1.71895675728609	0.0191285164159664	0.320614070412035	-0.396572198378449
chr1	151814480	151814579	100	-	exon	RORC	0.773379119721754	1	0.583700816026196	1	0.0811695155748028	0.978063879160212	2.19287524444624	1.71895675728609	0.0191285164159664	0.320614070412035	0.473918487160155
chr1	151815198	151816685	1488	-	exon	RORC	0.197056816538005	1	0.177224269768792	1	0.387103718752031	0.999180657885137	2.00873013504918	1.71895675728609	0.0191285164159664	0.320614070412035	0.28977337776309
chr1	153607420	153607712	293	-	utr3	S100A16	0.818394811280352	1	0.804715744233913	1	0.705658237687791	0.999180657885137	-0.829802281908742	-0.814311727452959	0.0374797467842567	0.448296544231058	-0.0154905544557832
chr1	153608137	153608907	771	-	utr5	S100A16	0.244425485228425	1	0.348210987160388	1	0.816391106628963	0.999180657885137	-0.250207387110038	-0.814311727452959	0.0374797467842567	0.448296544231058	0.56410434034292
chr1	153634103	153634349	247	-	exon	RP1-178F15.5	0.507739036179196	1	0.713883645696032	1	0.730786707426993	0.999180657885137	-0.463762529297858	NA	NA	NA	NA
chr1	153773030	153773240	211	-	utr3	AL513523.2	0.571021036458072	1	0.590539445101393	1	0.70632743565814	0.999180657885137	0.187019569355405	NA	NA	NA	NA
chr1	153828087	153828187	101	-	exon	GATAD2B	0.841158601236415	1	0.834755893555489	1	0.79430665772775	0.999180657885137	-0.583408394418649	-0.234860179682637	0.659091687343046	0.998328760984249	-0.348548214736012
chr1	153930299	153930399	101	-	exon	DENND4B	0.266600729126092	1	0.432904430279119	1	0.982311841590957	0.999180657885137	-0.669089343361403	-0.0555065213782494	0.940977154263695	0.998328760984249	-0.613582821983154
chr1	153944130	153944279	150	-	exon	DENND4B	0.830776602294916	1	0.946603887987537	1	0.909346891343836	0.999180657885137	-0.0766122750614824	-0.0555065213782494	0.940977154263695	0.998328760984249	-0.021105753683233
chr1	153981863	153982157	295	-	utr3	RAB13	0.780275590608742	1	0.962368304223942	1	0.551838639767488	0.999180657885137	-0.656884718273511	-0.173718981278987	0.67975093867368	0.998328760984249	-0.483165736994524
chr1	154550211	154550409	199	-	utr3	UBE2Q1	0.977644155386579	1	0.923269318581006	1	0.67593062623046	0.999180657885137	-0.339351655882184	0.236189010886319	0.511974282907858	0.983060506072155	-0.575540666768503
chr1	154555947	154558605	2659	-	utr5	UBE2Q1	0.561272015347481	1	0.867895796549239	1	0.835914372322336	0.999180657885137	-1.01466478190795	0.236189010886319	0.511974282907858	0.983060506072155	-1.25085379279426
chr1	154597949	154598523	575	-	exon	ADAR	0.332799980081426	1	0.433646006649912	1	0.951319311020117	0.999180657885137	0.341675377152681	-0.131169187022618	0.727196328119371	0.998328760984249	0.472844564175299
chr1	154602004	154602352	349	-	utr5	ADAR	0.758185186739846	1	0.847942867393298	1	0.821414709583154	0.999180657885137	0.275747251300033	-0.131169187022618	0.727196328119371	0.998328760984249	0.406916438322651
chr1	154926461	154936647	10187	-	exon	PMVK	0.221252724305268	1	0.312128258715674	1	0.724660890105524	0.999180657885137	1.06918314276066	0.76575248498829	0.0763849837631355	0.617416719883086	0.303430657772369
chr1	154945014	154945113	100	-	utr3	PBXIP1	0.276254459638299	1	0.229335845199771	1	0.051877403059157	0.702619459856129	1.52444669067301	0.215589200157307	0.635301034961716	0.998328760984249	1.3088574905157
chr1	154945912	154947144	1233	-	utr3	PBXIP1	0.463432258046002	1	0.285361768727296	1	0.153931407724711	0.999180657885137	0.628157287222531	0.215589200157307	0.635301034961716	0.998328760984249	0.412568087065225
chr1	154947539	154947999	461	-	utr3	PBXIP1	0.552202242690076	1	0.872024201038169	1	0.502846147033026	0.999180657885137	0.165495732073793	0.215589200157307	0.635301034961716	0.998328760984249	-0.050093468083514
chr1	154948225	154951299	3075	-	utr3	PBXIP1	0.999922349945233	1	0.83540336065702	1	0.272210259290297	0.999180657885137	0.893382224089421	0.215589200157307	0.635301034961716	0.998328760984249	0.677793023932114
chr1	154958418	154959064	647	-	utr3	PYGO2	0.993901507153178	1	0.999661399102422	1	0.976387258383012	0.999180657885137	-0.821114761514573	-0.139046956702203	0.787561489207424	0.998328760984249	-0.68206780481237
chr1	154959213	154959661	449	-	exon	PYGO2	0.982680315508078	1	0.996512879555708	1	0.850738812738483	0.999180657885137	-0.445410989169359	-0.139046956702203	0.787561489207424	0.998328760984249	-0.306364032467156
chr1	154961586	154961924	339	-	utr5	PYGO2	0.597866400137806	1	0.740286326672556	1	0.366862654009037	0.999180657885137	-0.0680774292672764	-0.139046956702203	0.787561489207424	0.998328760984249	0.0709695274349265
chr1	154963745	154963853	109	-	utr3	SHC1	0.95411147047518	1	0.99110970664793	1	0.875401478128134	0.999180657885137	-0.634598998827138	0.0845196739528979	0.89801746916812	0.998328760984249	-0.719118672780036
chr1	154969430	154970313	884	-	utr5	SHC1	0.755985693489602	1	0.950631164610865	1	0.996864159862553	0.999180657885137	-0.313939149769863	0.0845196739528979	0.89801746916812	0.998328760984249	-0.398458823722761
chr1	154970412	154970662	251	-	utr5	SHC1	0.540084097754576	1	0.421814943528729	1	0.656591164901378	0.999180657885137	0.14660223325284	0.0845196739528979	0.89801746916812	0.998328760984249	0.0620825592999417
chr1	155255334	155255433	100	-	utr5	FAM189B	0.767857531921215	1	0.805138724747291	1	0.626423326141106	0.999180657885137	0.827634427754978	0.265064175250065	0.720640851330772	0.998328760984249	0.562570252504913
chr1	155270964	155273336	2373	-	utr5	CLK2	0.145774747078427	1	0.175117639177609	1	0.746788647932081	0.999180657885137	0.052021421799627	-0.315268039763604	0.542091667764243	0.987561651771818	0.367289461563231
chr1	155338251	155338350	100	-	exon	ASH1L	0.946849694163339	1	0.921624799638837	1	0.815700300929347	0.999180657885137	-0.148695069019722	-0.339976003397293	0.386588050513967	0.964219058143544	0.191280934377571
chr1	155482123	155482222	100	-	utr3	ASH1L	0.732915771089291	1	0.76466093755575	1	0.830629096480081	0.999180657885137	-0.580479781147322	-0.339976003397293	0.386588050513967	0.964219058143544	-0.24050377775003
chr1	155521240	155521389	150	-	exon	ASH1L	0.855798853264098	1	0.800823438128389	1	0.926499722316682	0.999180657885137	-0.676446986217334	-0.339976003397293	0.386588050513967	0.964219058143544	-0.336470982820041
chr1	155562173	155562373	201	-	utr5	ASH1L	0.409753419313463	1	0.57517063878379	1	0.0948857703216156	0.999180657885137	-0.796389061169989	-0.339976003397293	0.386588050513967	0.964219058143544	-0.456413057772696
chr1	155659691	155659889	199	-	utr3	YY1AP1	0.926726315793349	1	0.997316945295385	1	0.534000434742097	0.999180657885137	-0.569242116681351	-0.44954222112624	0.35649288905559	0.955639786424876	-0.119699895555111
chr1	155688102	155688201	100	-	utr5	YY1AP1	0.120962370691224	1	0.236054848393814	1	0.67554180037467	0.999180657885137	-1.28827996657063	-0.44954222112624	0.35649288905559	0.955639786424876	-0.838737745444388
chr1	155752540	155753352	813	-	utr3	GON4L	0.663901509164844	1	0.632022074159246	1	0.585731828026169	0.999180657885137	-0.387454651327161	-0.576931527637332	0.193142931914241	0.850337655351184	0.189476876310171
chr1	155763412	155763561	150	-	utr3	GON4L	0.858569295935875	1	0.739801253097722	1	0.969996490535219	0.999180657885137	-1.44264824545202	-0.576931527637332	0.193142931914241	0.850337655351184	-0.865716717814687
chr1	155765022	155765420	399	-	utr3	GON4L	0.809994119200731	1	0.980114299464763	1	0.97221324998642	0.999180657885137	-1.17198238357623	-0.576931527637332	0.193142931914241	0.850337655351184	-0.595050855938899
chr1	155765520	155765620	101	-	exon	GON4L	0.321833755850701	1	0.397536073402986	1	0.33758829451031	0.999180657885137	-0.364112839341397	-0.576931527637332	0.193142931914241	0.850337655351184	0.212818688295936
chr1	155766467	155766617	151	-	exon	GON4L	0.437134312587675	1	0.56225171617453	1	0.718491482476693	0.999180657885137	-1.58979266030157	-0.576931527637332	0.193142931914241	0.850337655351184	-1.01286113266424
chr1	155910730	155910829	100	-	utr5	RIT1	0.965695243202753	1	0.84412788257943	1	0.764388143337043	0.999180657885137	0.165787655363151	0.221527518272892	0.743968320048531	0.998328760984249	-0.0557398629097415
chr1	155947949	155952776	4828	-	utr3	ARHGEF2	0.481562977656136	1	0.706594057075591	1	0.0200189258910022	0.326342639444898	-2.62722807484748	-1.89948853086619	0.011875164023364	0.246250596989719	-0.727739543981289
chr1	155954949	155957842	2894	-	exon	ARHGEF2	0.407584394684279	1	0.589701923324893	1	0.00440817053217012	0.0913280606864635	-4.22229249432222	-1.89948853086619	0.011875164023364	0.246250596989719	-2.32280396345603
chr1	155969221	155969554	334	-	utr5	ARHGEF2	0.943356922977335	1	0.762698252188748	1	0.254391187432694	0.999180657885137	-2.37994819715704	-1.89948853086619	0.011875164023364	0.246250596989719	-0.480459666290853
chr1	156051183	156051282	100	-	exon	UBQLN4	0.82136936184552	1	0.720592064384891	1	0.978952226390454	0.999180657885137	0.205282596647593	0.275212679317377	0.630856106235539	0.998328760984249	-0.0699300826697832
chr1	156076593	156077340	748	-	exon	MEX3A	0.895682955722884	1	0.912481908230727	1	0.962417533197017	0.999180657885137	-0.735230838754838	-0.487194688472408	0.277579854837998	0.915053666533101	-0.248036150282429
chr1	156077439	156077638	200	-	exon	MEX3A	0.817656410554493	1	0.985241413177082	1	0.933056905722468	0.999180657885137	-0.440694770804501	-0.487194688472408	0.277579854837998	0.915053666533101	0.0464999176679074
chr1	156266129	156266278	150	-	exon	SMG5	0.399434541592203	1	0.60864868864962	1	0.878917635632357	0.999180657885137	-0.144208596278197	0.332169282226877	0.659208177289009	0.998328760984249	-0.476377878505073
chr1	156533053	156534511	1459	-	exon	IQGAP3	0.870064087001929	1	0.866907715808226	1	0.52449714287202	0.999180657885137	-0.755582055283434	-0.545636942329424	0.453258623637794	0.97735037558039	-0.209945112954011
chr1	156566446	156572504	6059	-	utr5	IQGAP3	0.971530048629207	1	0.829256276892377	1	0.869448175540859	0.999180657885137	-0.850216742096464	-0.545636942329424	0.453258623637794	0.97735037558039	-0.304579799767041
chr1	156595035	156595783	749	-	utr3	GPATCH4	0.702671438148714	1	0.749426574221217	1	0.988732045221126	0.999180657885137	-0.272444680017886	-0.0172924454029534	0.965824886680903	0.998328760984249	-0.255152234614933
chr1	156641765	156641864	100	-	exon	RP11-284F21.10	0.630739331164581	1	0.930697819890227	1	0.601545757393606	0.999180657885137	-2.21344480781742	-0.687559279025328	0.245556562519412	0.895756563378835	-1.5258855287921
chr1	156642112	156642806	695	-	exon	RP11-284F21.10	0.837491952312818	1	0.976473041645841	1	0.816812370498704	0.999180657885137	-0.717078773472971	-0.687559279025328	0.245556562519412	0.895756563378835	-0.0295194944476428
chr1	156670003	156670797	795	-	exon	NES	0.384614920055911	1	0.560746387277407	1	0.689983926681372	0.999180657885137	-1.38268071309577	-0.435322076870005	0.44836935066172	0.97735037558039	-0.947358636225768
chr1	156670996	156671492	497	-	exon	NES	0.47685645397509	1	0.641097946623946	1	0.68286640196326	0.999180657885137	-1.26957201444685	-0.435322076870005	0.44836935066172	0.97735037558039	-0.834249937576843
chr1	156723181	156723380	200	-	utr3	ISG20L2	0.899183446833526	1	0.954309302560513	1	0.976705610196703	0.999180657885137	0.135160470687726	0.499301341636822	0.181646328135627	0.836902421393469	-0.364140870949096
chr1	156726963	156727211	249	-	exon	ISG20L2	0.839407953480856	1	0.804038724582487	1	0.934268899925198	0.999180657885137	0.100797508852008	0.499301341636822	0.181646328135627	0.836902421393469	-0.398503832784814
chr1	156727310	156727459	150	-	exon	ISG20L2	0.43149620739791	1	0.543556241666088	1	0.736739383890297	0.999180657885137	0.160198370122839	0.499301341636822	0.181646328135627	0.836902421393469	-0.339102971513983
chr1	156743006	156743105	100	-	utr3	HDGF	0.134365770710288	1	0.101683388086881	1	0.582596669683536	0.999180657885137	0.942546880680402	0.114713523000717	0.781640994598386	0.998328760984249	0.827833357679685
chr1	156743305	156745127	1823	-	utr3	HDGF	0.58269520160905	1	0.476710970555455	1	0.715719880476596	0.999180657885137	0.552998127760937	0.114713523000717	0.781640994598386	0.998328760984249	0.43828460476022
chr1	156809440	156809806	367	-	exon	SH2D2A	0.970133239158768	1	0.91843925379797	1	0.982353319759024	0.999180657885137	-0.179391796302025	0.000599956745092116	0.999392329178584	0.999891868823136	-0.179991753047118
chr1	156813994	156814093	100	-	exon	SH2D2A	0.826224049539996	1	0.900816268614398	1	0.89238719258084	0.999180657885137	-1.14930685976598	0.000599956745092116	0.999392329178584	0.999891868823136	-1.14990681651107
chr1	156937390	156938561	1172	-	exon	ARHGEF11	0.438338593755907	1	0.425200203807206	1	0.871334599424681	0.999180657885137	0.349118355159566	0.115958528506296	0.868791007897544	0.998328760984249	0.23315982665327
chr1	156939611	156939961	351	-	exon	ARHGEF11	0.692478017643737	1	0.803155360881498	1	0.982209662871815	0.999180657885137	0.0768631979517118	0.115958528506296	0.868791007897544	0.998328760984249	-0.039095330554584
chr1	156940261	156941937	1677	-	exon	ARHGEF11	0.809837728929308	1	0.940477752161244	1	0.984572241736892	0.999180657885137	-0.0946338860432893	0.115958528506296	0.868791007897544	0.998328760984249	-0.210592414549585
chr1	157124917	157125364	448	-	exon	ETV3	0.545080598099612	1	0.590870804144064	1	0.878303557036841	0.999180657885137	-0.91165379824055	-1.43539029614252	0.0105666685486501	0.23143475006899	0.523736497901975
chr1	157125711	157125960	250	-	exon	ETV3	0.570055840718977	1	0.617735730956653	1	0.501623743114215	0.999180657885137	-0.743743741271028	-1.43539029614252	0.0105666685486501	0.23143475006899	0.691646554871497
chr1	157136325	157138474	2150	-	utr5	ETV3	0.577468936937042	1	0.459071729064341	1	0.977920567050979	0.999180657885137	-1.44488786996435	-1.43539029614252	0.0105666685486501	0.23143475006899	-0.00949757382182348
chr1	159919833	159920526	694	-	utr5	TAGLN2	0.8278200397702	1	0.886891451497767	1	0.980087504316451	0.999180657885137	-0.958015987054398	-0.591323925249991	0.499534399759226	0.98053549208992	-0.366692061804407
chr1	160031495	160031594	100	-	exon	PIGM	0.996286792638153	1	0.881359809797383	1	0.363201096268356	0.999180657885137	-1.0220323701888	-1.28568015560274	0.00521154271966535	0.149519630135552	0.263647785413938
chr1	160092407	160092606	200	-	exon	IGSF8	0.454885823539052	1	0.762776617313167	1	0.948458868845953	0.999180657885137	-0.468051850540904	0.198690838914369	0.829712128344925	0.998328760984249	-0.666742689455273
chr1	160093084	160094159	1076	-	exon	IGSF8	0.858093291643135	1	0.778850028445565	1	0.782808590584838	0.999180657885137	0.166769499485335	0.198690838914369	0.829712128344925	0.998328760984249	-0.0319213394290338
chr1	160239935	160243970	4036	-	utr5	DCAF8	0.547479205101901	1	0.68602405391098	1	0.939914854715998	0.999180657885137	-0.413251695588605	-0.518158298719932	0.300267558197501	0.932545412361773	0.104906603131327
chr1	160282987	160285080	2094	-	utr3	PEX19	0.930504597736931	1	0.690766577053741	1	0.724489046769289	0.999180657885137	-0.309647899706711	0.000222348740213821	0.999639823897165	0.999891868823136	-0.309870248446925
chr1	161039549	161039947	399	-	utr3	USF1	0.868260209428424	1	0.932508385029717	1	0.711004044518712	0.999180657885137	-0.329478150347541	0.176126823417354	0.655496668934471	0.998328760984249	-0.505604973764894
chr1	161102342	161118014	15673	-	exon	PFDN2	0.0331165198302573	1	0.0507236935312725	1	0.798885454449707	0.999180657885137	0.348482549814167	-0.453220399858089	0.303330892101536	0.933211796678818	0.801702949672256
chr1	161122112	161122409	298	-	utr3	DEDD	0.977388150214505	1	0.943232614598234	1	0.950611063468639	0.999180657885137	-1.10941317268831	-0.549322310828689	0.144280841427747	0.777030106035849	-0.560090861859626
chr1	161191197	161191297	101	-	exon	ADAMTS4	1	1	0.913027461395093	1	0.834975718095921	0.999180657885137	-1.30401094884224	-1.94474708762435	0.0330855983641578	0.424856437703616	0.640736138782111
chr1	161198707	161198956	250	-	utr5	ADAMTS4	0.46912826747014	1	0.533837926451461	1	0.573357556617084	0.999180657885137	-1.18679759828228	-1.94474708762435	0.0330855983641578	0.424856437703616	0.757949489342069
chr1	161222491	161223084	594	-	utr3	APOA2	0.581494058652873	1	0.653508150519408	1	0.951960411029063	0.999180657885137	0.276286790317666	0.142807867955361	0.839812173519933	0.998328760984249	0.133478922362305
chr1	161223383	161223482	100	-	utr5	APOA2	0.174076742089736	1	0.267411922205018	1	0.707283783634988	0.999180657885137	0.777108768431803	0.142807867955361	0.839812173519933	0.998328760984249	0.634300900476442
chr1	165827605	165827755	151	-	utr5	TMCO1	0.136202705341991	1	0.212445076455782	1	4.251702270312e-07	2.49091108871038e-05	-2.15373719130571	-0.483436990338949	0.485436723047137	0.98053549208992	-1.67030020096676
chr1	167935777	167936023	247	-	utr5	MPC2	0.943594610503628	1	0.851165479294866	1	0.452420943470871	0.999180657885137	1.12576905837356	1.64067677362525	0.00847012430586356	0.198316558865815	-0.51490771525169
chr1	169485805	169485904	100	-	utr5	SLC19A2	0.0822291716558271	1	0.200293205050348	1	0.0227198396620174	0.364542569015643	-1.42539112040253	-0.447780246156775	0.442902313858394	0.976642230102093	-0.977610874245757
chr1	169586339	169586439	101	-	utr5	F5	0.37841830725185	1	0.738084844099167	1	0.746344101821891	0.999180657885137	-0.110874242970922	0.773567617013113	0.0943587855814265	0.665197248770668	-0.884441859984035
chr1	169888874	169893871	4998	-	utr5	SCYL3	0.194765337042994	1	0.226719507124783	1	0.758206601405797	0.999180657885137	0.54457220523032	0.0133390964162626	0.976839089459854	0.999100039929201	0.531233108814057
chr1	173185929	173186029	101	-	utr3	TNFSF4	0.274465658730741	1	0.275959088390518	1	0.866995875026417	0.999180657885137	1.31904408416869	1.33781340706803	0.0421571258037314	0.474394285634498	-0.0187693228993362
chr1	177967765	177967994	230	-	utr5	SEC16B	0.453236479224789	1	0.491401540003319	1	0.358432221400789	0.999180657885137	2.9529286124736	2.47556457247188	0.03202749407619	0.419731512901377	0.477364040001716
chr1	178093837	178093984	148	-	exon	RASAL2-AS1	0.108318121681068	1	0.122477407820595	1	0.881725986616265	0.999180657885137	-0.697892247139644	0.732031456715162	0.324131722815982	0.943139375971536	-1.42992370385481
chr1	179107799	179108347	549	-	exon	ABL2	0.441744821289208	1	0.575692515243177	1	0.99237310239623	0.999180657885137	0.219159989119526	-0.286178459922857	0.484789534093676	0.98053549208992	0.505338449042383
chr1	179108596	179108895	300	-	exon	ABL2	0.84942700074977	1	0.876415256369321	1	0.964641454607974	0.999180657885137	0.0293440780149534	-0.286178459922857	0.484789534093676	0.98053549208992	0.31552253793781
chr1	179229335	179229584	250	-	utr5	ABL2	0.0750804332103714	1	0.0731323584864432	1	0.00167461429888145	0.0396385870653193	-2.00170303210301	-0.286178459922857	0.484789534093676	0.98053549208992	-1.71552457218015
chr1	179846109	179846259	151	-	exon	TOR1AIP2	0.868015892516321	1	0.747224152689164	1	0.590233404738699	0.999180657885137	-0.227873790542875	0.0142064887769494	0.983220594093171	0.999164311406169	-0.242080279319825
chr1	179846408	179846658	251	-	exon	TOR1AIP2	0.348069664786818	1	0.326880329751034	1	0.953721040419002	0.999180657885137	-0.470648826226135	0.0142064887769494	0.983220594093171	0.999164311406169	-0.484855315003084
chr1	179865548	179865648	101	-	utr5	TOR1AIP2	0.425950582771803	1	0.440304950627411	1	0.923581186612231	0.999180657885137	-0.551104210985152	0.0142064887769494	0.983220594093171	0.999164311406169	-0.565310699762102
chr1	180502158	180502556	399	-	utr5	ACBD6	0.378129122776242	1	0.559547522788673	1	0.426028575692205	0.999180657885137	-0.71842320754048	-0.162705127426944	0.682961872788789	0.998328760984249	-0.555718080113536
chr1	180950294	180950592	299	-	exon	KIAA1614-AS1	0.523855850575135	1	0.733996682092684	1	0.299759774029509	0.999180657885137	-0.837496164182225	0.556659584027403	0.815054545260171	NA	-1.39415574820963
chr1	180976199	180976548	350	-	utr3	STX6	0.557423618342223	1	0.601473309728722	1	0.61133538070212	0.999180657885137	-0.614825968339771	-0.68532746146489	0.212454354542551	0.87143500447734	0.0705014931251187
chr1	181005398	181022872	17475	-	utr5	STX6	0.703463624638453	1	0.55145940259613	1	0.712969908807196	0.999180657885137	-0.554906430786932	-0.68532746146489	0.212454354542551	0.87143500447734	0.130421030677958
chr1	182384498	182384598	101	-	exon	GLUL	0.608639586466646	1	0.641426354641857	1	0.856718720019727	0.999180657885137	0.0506300810562997	-0.306514498921193	0.38321840097835	0.964219058143544	0.357144579977493
chr1	183633950	183635757	1808	-	utr5	ARPC5	0.891916213565523	1	0.853893459915113	1	0.906347318386321	0.999180657885137	-0.66453306941017	-0.349772946050848	0.382101075286214	0.964219058143544	-0.314760123359322
chr1	183938749	183938949	201	-	utr3	COLGALT2	0.710632879405056	1	0.737421302050991	1	0.810195712787724	0.999180657885137	-1.15115203159889	-1.29193712122722	0.106975635441092	0.698389931582006	0.140785089628332
chr1	185317030	185317229	200	-	utr5	IVNS1ABP	0.184065935579513	1	0.368012436311713	1	0.546799622232435	0.999180657885137	-1.27787284458526	-1.25272023374569	0.00237869261120055	0.0914877353819961	-0.0251526108395663
chr1	193059223	193059323	101	-	utr5	UCHL5	0.835671606350835	1	0.916869193947704	1	0.830222460978003	0.999180657885137	0.178339793278456	0.0865712840566423	0.854021864678974	0.998328760984249	0.0917685092218132
chr1	193059831	193060030	200	-	utr5	UCHL5	0.538846959340693	1	0.535651338325975	1	0.118841493031757	0.999180657885137	-0.259900639724597	0.0865712840566423	0.854021864678974	0.998328760984249	-0.346471923781239
chr1	200408985	200409335	351	-	exon	ZNF281	0.960288260173163	1	0.973792445052846	1	0.99487705995106	0.999180657885137	0.0596925019344461	-0.050319396717504	0.899735638423619	0.998328760984249	0.11001189865195
chr1	200409634	200409956	323	-	utr5	ZNF281	0.45652297706492	1	0.614361102956808	1	0.988912429217991	0.999180657885137	-0.506683797449713	-0.050319396717504	0.899735638423619	0.998328760984249	-0.456364400732209
chr1	200998541	201000455	1915	-	exon	KIF21B	0.591131853745949	1	0.762129848026008	1	0.490900474454985	0.999180657885137	-2.52136343707341	0.169137774841256	0.866873914386668	0.998328760984249	-2.69050121191467
chr1	201386365	201391115	4751	-	exon	LAD1	0.37766092143569	1	0.256578970432196	1	0.0812452893060037	0.978206077778033	1.59914288540016	0.851422340200584	0.349475479251794	0.954657412270768	0.747720545199581
chr1	201465628	201466126	499	-	utr3	PHLDA3	0.779064928859729	1	0.933921934144787	1	0.349866564915387	0.999180657885137	0.066769522532177	0.278996119837219	0.690925569747956	0.998328760984249	-0.212226597305042
chr1	201468391	201469187	797	-	utr3	PHLDA3	0.316594800886849	1	0.558927715621533	1	0.754586672329321	0.999180657885137	-0.89338766654603	0.278996119837219	0.690925569747956	0.998328760984249	-1.17238378638325
chr1	201484477	201484577	101	-	utr3	CSRP1	NA	NA	0.962826483844101	1	0.834133435853353	0.999180657885137	-0.870873449032642	-0.675074043414488	0.285562639859003	0.92044816082488	-0.195799405618154
chr1	201496240	201496456	217	-	utr5	CSRP1	0.444180681118581	1	0.429072991043047	1	0.759868636194544	0.999180657885137	-0.822171721576682	-0.675074043414488	0.285562639859003	0.92044816082488	-0.147097678162194
chr1	202133651	202133996	346	-	utr3	ARL8A	0.684395543102548	1	0.881107913397325	1	0.295328839257066	0.999180657885137	-1.13748073405995	-1.19593702356076	NA	NA	0.0584562895008081
chr1	202134490	202135459	970	-	utr3	ARL8A	0.940717170352608	1	0.939319503460378	1	0.175654375733781	0.999180657885137	-2.01998262749916	-1.19593702356076	NA	NA	-0.824045603938405
chr1	202729779	202730910	1132	-	exon	KDM5B	0.494725278270638	1	0.715209121113903	1	0.736092347506093	0.999180657885137	-1.4256653469006	-0.565172769051582	0.096913713381902	0.670646266049555	-0.860492577849014
chr1	202880989	202889135	8147	-	utr5	RABIF	0.874936059589627	1	0.823753500393224	1	0.907622659441336	0.999180657885137	-0.210274304303153	0.0916105517475905	0.828056565842344	0.998328760984249	-0.301884856050744
chr1	202966593	202967231	639	-	utr5	CYB5R1	0.853315313680771	1	0.991582808028635	1	0.750893762404652	0.999180657885137	0.212056281065949	0.219201084351125	0.604774136951834	0.997962571096369	-0.00714480328517594
chr1	204151804	204151953	150	-	utr5	ETNK2	0.776585556562767	1	0.741119837359901	1	0.546222900553095	0.999180657885137	0.478503843389542	0.688215305255362	0.490641794337341	0.98053549208992	-0.20971146186582
chr1	204198259	204198357	99	-	utr3	GOLT1A	0.747177164126668	1	0.770846273512766	1	0.844670776002879	0.999180657885137	1.07842799204016	0.913071368207073	0.132791434156106	0.752201353990634	0.165356623833082
chr1	204221336	204221584	249	-	utr3	PLEKHA6	0.352551751290719	1	0.33477547815592	1	0.797500674490285	0.999180657885137	0.736748061384189	0.148255365738249	0.842947955920189	0.998328760984249	0.58849269564594
chr1	204221833	204222479	647	-	utr3	PLEKHA6	0.660740233009963	1	0.863956270989453	1	0.928507855926638	0.999180657885137	-0.87788920975903	0.148255365738249	0.842947955920189	0.998328760984249	-1.02614457549728
chr1	204222578	204222678	101	-	utr3	PLEKHA6	0.344238223749617	1	0.363445447991615	1	0.0767711859059721	0.939878465723154	-1.23961820731946	0.148255365738249	0.842947955920189	0.998328760984249	-1.38787357305771
chr1	204229027	204230584	1558	-	exon	PLEKHA6	0.439363500897492	1	0.652130888368407	1	0.559985019592082	0.999180657885137	-0.947747730995378	0.148255365738249	0.842947955920189	0.998328760984249	-1.09600309673363
chr1	204248878	204249190	313	-	exon	PLEKHA6	0.719355061651561	1	0.973117168120202	1	0.827267989577302	0.999180657885137	-0.958094575866112	0.148255365738249	0.842947955920189	0.998328760984249	-1.10634994160436
chr1	204259270	204261382	2113	-	exon	PLEKHA6	0.582573264780311	1	0.838396739359947	1	0.997799354231185	0.999180657885137	-0.266360750948779	0.148255365738249	0.842947955920189	0.998328760984249	-0.414616116687027
chr1	204406124	204406224	101	-	exon	PPP1R15B	0.617256057837575	1	0.661105084448217	1	0.904699263193498	0.999180657885137	-0.366449501706402	-0.0663966009826285	0.899262873821474	0.998328760984249	-0.300052900723774
chr1	204409701	204410049	349	-	exon	PPP1R15B	0.49880971565641	1	0.675749235938764	1	0.883549495495997	0.999180657885137	-0.855845122662498	-0.0663966009826285	0.899262873821474	0.998328760984249	-0.789448521679869
chr1	204410397	204410696	300	-	exon	PPP1R15B	0.693331625141992	1	0.770213500987817	1	0.72152533622748	0.999180657885137	-0.48318266462392	-0.0663966009826285	0.899262873821474	0.998328760984249	-0.416786063641292
chr1	204410895	204411094	200	-	exon	PPP1R15B	0.929892476253491	1	0.94275623782516	1	0.873499867055786	0.999180657885137	0.0613280693612339	-0.0663966009826285	0.899262873821474	0.998328760984249	0.127724670343862
chr1	204411194	204411542	349	-	utr5	PPP1R15B	0.259461923849176	1	0.526005705136746	1	0.968005433986065	0.999180657885137	-0.545675193815823	-0.0663966009826285	0.899262873821474	0.998328760984249	-0.479278592833195
chr1	204411691	204411791	101	-	utr5	PPP1R15B	0.112937254137464	1	0.250480884166917	1	0.836836954009546	0.999180657885137	-1.11692127432794	-0.0663966009826285	0.899262873821474	0.998328760984249	-1.05052467334531
chr1	204469184	204469284	101	-	exon	PIK3C2B	0.915464979707324	1	0.890912258558992	1	0.681718955534947	0.999180657885137	-0.0802618826365049	-0.691295183804055	0.229490456874598	0.884788509640246	0.61103330116755
chr1	204469732	204469832	101	-	utr5	PIK3C2B	0.317772877273477	1	0.219807674135199	1	2.99396082760096e-06	0.000142175947251075	1.27323208029698	-0.691295183804055	0.229490456874598	0.884788509640246	1.96452726410103
chr1	205169376	205169676	301	-	exon	DSTYK	0.922269837000764	1	0.954097716653849	1	0.886242411677014	0.999180657885137	-1.00476873852979	0.219977383984143	0.595592100124217	0.997962571096369	-1.22474612251393
chr1	205187503	205187603	101	-	exon	DSTYK	0.674966957687808	1	0.751193380679603	1	0.601335370825745	0.999180657885137	-0.674864287028151	0.219977383984143	0.595592100124217	0.997962571096369	-0.894841671012295
chr1	205211366	205211466	101	-	exon	DSTYK	0.204531126893075	1	0.0831436844331583	1	0.43122374495649	0.999180657885137	-1.83039839601491	0.219977383984143	0.595592100124217	0.997962571096369	-2.05037577999906
chr1	205303056	205303256	201	-	utr3	NUAK2	0.867006881915807	1	0.939021894803514	1	0.420653582435975	0.999180657885137	-1.20373767801834	-0.294096076078094	0.708656803233398	0.998328760984249	-0.909641601940244
chr1	205303355	205303605	251	-	utr3	NUAK2	0.583391815964486	1	0.487863356268037	1	0.361810154787875	0.999180657885137	0.0811244166750806	-0.294096076078094	0.708656803233398	0.998328760984249	0.375220492753174
chr1	205303704	205304103	400	-	exon	NUAK2	0.96143361237912	1	0.93107676669794	1	0.754434476442144	0.999180657885137	0.242689432638167	-0.294096076078094	0.708656803233398	0.998328760984249	0.536785508716261
chr1	205304203	205304352	150	-	exon	NUAK2	0.8501369396419	1	0.786106885830943	1	0.971438037793554	0.999180657885137	0.0887794549016629	-0.294096076078094	0.708656803233398	0.998328760984249	0.382875530979757
chr1	205620072	205620222	151	-	exon	ELK4	0.758851119494606	1	0.819683102641696	1	0.752849707562859	0.999180657885137	0.198369611738979	-0.0899409281843983	0.884917504189496	0.998328760984249	0.288310539923377
chr1	205663099	205663593	495	-	exon	SLC45A3	0.681027495063619	1	0.630411104378177	1	3.31574720032364e-05	0.00121294474737198	1.2302093322336	1.68401026067719	0.0232620103440209	0.357018486880932	-0.453800928443582
chr1	205749976	205750126	151	-	utr5	NUCKS1	0.58621521336363	1	0.548422416941226	1	0.983497141590869	0.999180657885137	-0.721191879485187	-0.680957394497625	0.218074965885829	0.875466056319288	-0.0402344849875627
chr1	205774913	205775012	100	-	utr5	RAB29	0.840914725202199	1	0.863864777200932	1	0.499833414993565	0.999180657885137	0.874734462699954	-0.394225289681599	0.344948709705457	0.951746705013217	1.26895975238155
chr1	205775112	205775211	100	-	utr5	RAB29	0.716575876625681	1	0.799793179270117	1	0.0846142395343432	0.999180657885137	-1.43588851500801	-0.394225289681599	0.344948709705457	0.951746705013217	-1.04166322532641
chr1	205799053	205801340	2288	-	exon	SLC41A1	1	1	0.951285909547685	1	0.0155160970457242	0.267482119420708	-0.568754604074175	-0.251498335256269	0.607817474209529	0.997962571096369	-0.317256268817905
chr1	205810120	205810368	249	-	exon	SLC41A1	0.74625796178987	1	0.888342982639053	1	0.958742526357064	0.999180657885137	-0.502467728352446	-0.251498335256269	0.607817474209529	0.997962571096369	-0.250969393096177
chr1	207048975	207049125	151	-	utr3	YOD1	0.771979886885334	1	0.778922803201099	1	0.785928519005615	0.999180657885137	-0.22626786661671	1.30767627652683	0.0475560635791033	0.500292418654668	-1.53394414314354
chr1	207049374	207049573	200	-	exon	YOD1	0.905584291395477	1	0.943715610877576	1	0.817319194101544	0.999180657885137	-0.0575689916910254	1.30767627652683	0.0475560635791033	0.500292418654668	-1.36524526821785
chr1	208027035	208027135	101	-	utr3	PLXNA2	0.752621996891367	1	0.781265315016135	1	0.831588473272091	0.999180657885137	1.46947975074783	0.812448434540061	NA	NA	0.657031316207766
chr1	208216763	208216913	151	-	exon	PLXNA2	0.618011494661096	1	0.620970361085325	1	0.446056071232407	0.999180657885137	0.032487046166012	0.812448434540061	NA	NA	-0.779961388374049
chr1	208217662	208230199	12538	-	utr5	PLXNA2	0.512824073608751	1	0.550847706464345	1	0.978652993779055	0.999180657885137	0.0556796842503838	0.812448434540061	NA	NA	-0.756768750289677
chr1	208243871	208244270	400	-	utr5	PLXNA2	0.326962268285205	1	0.48245751704357	1	7.29254491482905e-07	4.06971913476828e-05	-1.05200623307991	0.812448434540061	NA	NA	-1.86445466761997
chr1	211575449	211575598	150	-	exon	SLC30A1	0.919542204071948	1	0.955418051672471	1	0.987217393117598	0.999180657885137	-0.248737076144822	0.594661451188143	0.168041316778259	0.820041212491328	-0.843398527332964
chr1	211576195	211578294	2100	-	exon	SLC30A1	0.944526541660152	1	0.989089068408664	1	0.813829258901324	0.999180657885137	0.480296634907522	0.594661451188143	0.168041316778259	0.820041212491328	-0.11436481628062
chr1	211578593	211578742	150	-	utr5	SLC30A1	0.397314784966289	1	0.400459169271298	1	0.209432260066856	0.999180657885137	-1.12699084332159	0.594661451188143	0.168041316778259	0.820041212491328	-1.72165229450973
chr1	212791533	212791732	200	-	utr5	NSL1	0.619247490707849	1	0.627738205758842	1	0.293793298736702	0.999180657885137	1.09726584008034	0.319058057088312	0.488898296848572	0.98053549208992	0.778207782992029
chr1	212857938	212858038	101	-	exon	FLVCR1-AS1	0.851960916996058	1	0.646296322328908	1	0.928370365583281	0.999180657885137	0.4810968170729	0.628822468155124	0.178644647554737	0.833063785804777	-0.147725651082224
chr1	213822046	213822146	101	-	exon	PROX1-AS1	0.666781481281132	1	0.630448192778929	1	0.689546983619657	0.999180657885137	0.594783582838454	1.50349282897735	0.0203613969886137	0.331847005373281	-0.908709246138898
chr1	214378007	214383714	5708	-	utr3	PTPN14	0.455134385707437	1	0.619713677505364	1	0.879640852615103	0.999180657885137	-0.121322519953997	0.133812230971469	0.709836970651329	0.998328760984249	-0.255134750925466
chr1	219915483	219915682	200	-	utr3	SLC30A10	0.904988574187067	1	0.973055846643155	1	0.722569594511096	0.999180657885137	1.23895962035851	1.60531187664227	0.00125333658119603	0.0608441414097086	-0.366352256283758
chr1	224433938	224435755	1818	-	utr5	WDR26	0.0964253614616794	1	0.214111359882038	1	0.211775204143688	0.999180657885137	-1.16136034143411	-0.583889490454786	0.217888410702637	0.875466056319288	-0.577470850979324
chr1	225514661	225514961	301	-	exon	ENAH	0.85344690459967	1	0.709334515230701	1	0.628818505512496	0.999180657885137	0.096993906218837	-0.249370256210908	0.499906004874411	0.98053549208992	0.346364162429745
chr1	225519212	225530599	11388	-	exon	ENAH	0.577800334513081	1	0.666878453007624	1	0.843824055968907	0.999180657885137	-0.765210667559838	-0.249370256210908	0.499906004874411	0.98053549208992	-0.51584041134893
chr1	225652742	225652992	251	-	utr5	ENAH	0.241291438087134	1	0.463913654264016	1	0.123147517341543	0.999180657885137	-1.33388600441458	-0.249370256210908	0.499906004874411	0.98053549208992	-1.08451574820368
chr1	225846035	225846135	101	-	utr3	TMEM63A	0.465174315925518	1	0.714586085814181	1	0.954796724093746	0.999180657885137	-0.772584919130438	0.0694693996941998	0.926092866705472	0.998328760984249	-0.842054318824638
chr1	225846685	225847085	401	-	utr3	TMEM63A	0.606318791184277	1	0.689303654914739	1	0.29681803081068	0.999180657885137	0.799236725533841	0.0694693996941998	0.926092866705472	0.998328760984249	0.729767325839642
chr1	225920074	225920222	149	-	utr3	PYCR2	0.859380525167968	1	0.82972637963152	1	0.947251347494573	0.999180657885137	-0.702742470595544	-0.186239617250034	0.734675646388249	0.998328760984249	-0.51650285334551
chr1	225920370	225920518	149	-	utr3	PYCR2	0.716659256350292	1	0.689998057824715	1	0.985981595526598	0.999180657885137	0.0432965453912658	-0.186239617250034	0.734675646388249	0.998328760984249	0.2295361626413
chr1	225921303	225921589	287	-	exon	RP4-559A3.7	0.216208489695084	1	0.474720888735934	1	0.699890702055398	0.999180657885137	-1.39991742549889	NA	NA	NA	NA
chr1	225923760	225924241	482	-	utr5	RP4-559A3.7	0.415933141096357	1	0.657803615144684	1	0.694393167843269	0.999180657885137	-0.822390739338249	NA	NA	NA	NA
chr1	225985335	225991256	5922	-	exon	SDE2	0.934715669929735	1	0.848126336248139	1	0.798147888076287	0.999180657885137	-0.733723163732275	-0.765405441224343	0.218360076286487	0.875585444642671	0.0316822774920676
chr1	225991356	225992489	1134	-	exon	SDE2	0.481647942324051	1	0.637282497574152	1	0.918500824762996	0.999180657885137	-1.71004062581757	-0.765405441224343	0.218360076286487	0.875585444642671	-0.944635184593232
chr1	226146716	226152378	5663	-	exon	ACBD3	0.580462914457844	1	0.591090129812776	1	0.862514797451672	0.999180657885137	0.104808899434307	0.302370492543389	0.580564285214174	0.995297708168098	-0.197561593109082
chr1	226161568	226164816	3249	-	exon	ACBD3	0.889090007731879	1	0.950910871085048	1	0.97291155092307	0.999180657885137	-0.164982545527781	0.302370492543389	0.580564285214174	0.995297708168098	-0.46735303807117
chr1	226388676	226390579	1904	-	exon	PARP1	0.771918308978494	1	0.809336842112595	1	0.714137855918684	0.999180657885137	-0.00700025791109244	0.260530912304619	0.642535149587975	0.998328760984249	-0.267531170215711
chr1	226402251	226408029	5779	-	utr5	PARP1	0.760766701517957	1	0.943863280116464	1	0.677132576357084	0.999180657885137	-0.550174215130791	0.260530912304619	0.642535149587975	0.998328760984249	-0.81070512743541
chr1	226994101	226994300	200	-	utr3	CDC42BPA	0.990478033086693	1	0.818357447282831	1	0.99541454156179	0.999180657885137	-0.323177905362952	-0.182216473194566	0.60717528754694	0.997962571096369	-0.140961432168385
chr1	227317726	227318025	300	-	utr5	CDC42BPA	0.144540563188912	1	0.186374054438388	1	2.67484178436106e-09	2.62185934132468e-07	-1.1363342182962	-0.182216473194566	0.60717528754694	0.997962571096369	-0.954117745101631
chr1	227318275	227318424	150	-	utr5	CDC42BPA	0.034262082306657	1	0.0615767499243429	1	0.369178959568617	0.999180657885137	-1.99720327830698	-0.182216473194566	0.60717528754694	0.997962571096369	-1.81498680511241
chr1	227731516	227731962	447	-	utr3	JMJD4	0.418218183619232	1	0.767887494939768	1	0.742478488815964	0.999180657885137	0.366260476922971	0.909988805080636	0.262157937584848	0.902981317565338	-0.543728328157665
chr1	227732111	227733059	949	-	utr3	JMJD4	0.821837552563413	1	0.790492801839784	1	0.657404386686606	0.999180657885137	0.581374702447477	0.909988805080636	0.262157937584848	0.902981317565338	-0.328614102633159
chr1	227733505	227733604	100	-	exon	JMJD4	0.973577150191979	1	0.844758414594675	1	0.927921160708466	0.999180657885137	0.0407970544147145	0.909988805080636	0.262157937584848	0.902981317565338	-0.869191750665921
chr1	227735014	227735213	200	-	exon	JMJD4	0.253052124084919	1	0.351772241337103	1	1.68044884637671e-12	2.82370805603805e-10	-1.1803081526728	0.909988805080636	0.262157937584848	0.902981317565338	-2.09029695775344
chr1	228100924	228101503	580	-	utr3	C1orf35	0.615931654165657	1	0.861518687475103	1	0.630282255063887	0.999180657885137	-0.834803796725125	0.253990951646084	0.744710177956923	0.998328760984249	-1.08879474837121
chr1	228102097	228102196	100	-	exon	C1orf35	0.6158762572046	1	0.819915249302187	1	0.551492782757012	0.999180657885137	-0.560254122573705	0.253990951646084	0.744710177956923	0.998328760984249	-0.814245074219789
chr1	228103000	228103233	234	-	utr5	C1orf35	0.512625979975963	1	0.7204034564159	1	0.821615186506832	0.999180657885137	-0.218747287598733	0.253990951646084	0.744710177956923	0.998328760984249	-0.472738239244817
chr1	228104272	228104371	100	-	exon	C1orf35	0.873757897381179	1	0.934482123974055	1	0.926197623284815	0.999180657885137	0.058033240561552	0.253990951646084	0.744710177956923	0.998328760984249	-0.195957711084532
chr1	228394522	228395602	1081	-	utr3	TRIM11	0.515829990933779	1	0.843462450697191	1	0.605697805694705	0.999180657885137	-0.78503620027935	-0.148291632350669	0.855984625215322	0.998328760984249	-0.636744567928681
chr1	228396951	228397051	101	-	utr3	TRIM11	0.251156973461252	1	0.391373238721502	1	0.648792260419849	0.999180657885137	-0.93603813212623	-0.148291632350669	0.855984625215322	0.998328760984249	-0.787746499775561
chr1	228401024	228402195	1172	-	utr5	TRIM11	0.218865547814124	1	0.371081024587734	1	0.396140438114213	0.999180657885137	-1.35795557654514	-0.148291632350669	0.855984625215322	0.998328760984249	-1.20966394419447
chr1	228406390	228406690	301	-	utr5	TRIM11	0.225613404068429	1	0.273820567100639	1	0.00806588995297372	0.154362357034945	-1.39135948658422	-0.148291632350669	0.855984625215322	0.998328760984249	-1.24306785423355
chr1	229325180	229326754	1575	-	utr3	CCSAP	0.552918964227121	1	0.649480359046085	1	0.993255611666607	0.999180657885137	0.568409215639706	0.575332349509238	0.236420176679326	0.888345690993717	-0.00692313386953136
chr1	229342254	229342502	249	-	utr5	CCSAP	0.12942811913055	1	0.118456345836386	1	9.90356134563057e-05	0.00324272712068602	-0.78584520101023	0.575332349509238	0.236420176679326	0.888345690993717	-1.36117755051947
chr1	229594006	229594751	746	-	utr3	TAF5L	0.471562204789144	1	0.543559793943424	1	0.786492813021848	0.999180657885137	0.0136834307202417	-0.782206369214128	0.100927047321951	0.676657420845232	0.79588979993437
chr1	229594900	229595049	150	-	exon	TAF5L	0.624387813419234	1	0.72837794061603	1	0.829835390683242	0.999180657885137	-1.07642769316698	-0.782206369214128	0.100927047321951	0.676657420845232	-0.294221323952848
chr1	229614400	229625948	11549	-	utr5	TAF5L	0.613955543277436	1	0.722692175821517	1	0.988356732284571	0.999180657885137	-0.683092266543528	-0.782206369214128	0.100927047321951	0.676657420845232	0.0991141026706005
chr1	230703320	230704282	963	-	exon	AGT	0.383014742227799	1	0.255602977405811	1	0.0401540344754944	0.57418209347827	3.2142552255405	2.05430021405987	0.00191802308457381	0.0810097654527022	1.15995501148062
chr1	230710748	230710847	100	-	exon	RP11-99J16__A.2	0.523684428573294	1	0.610806711817494	1	0.397974961263384	0.999180657885137	1.36665586211597	-0.00999466610583452	0.99802834551389	NA	1.3766505282218
chr1	230843392	230855758	12367	-	utr5	C1orf198	0.42645795376059	1	0.475682418769484	1	0.81554617797088	0.999180657885137	0.46635069951316	0.508424787579234	0.226893309035333	0.880961267927241	-0.0420740880660735
chr1	230868250	230868498	249	-	utr5	C1orf198	0.311250083223914	1	0.453797789845674	1	0.575635467106079	0.999180657885137	-0.343039505636123	0.508424787579234	0.226893309035333	0.880961267927241	-0.851464293215357
chr1	231019756	231019905	150	-	utr3	FAM89A	0.361735042834083	1	0.310963954115756	1	0.39135272825866	0.999180657885137	-0.599597217835062	-0.0167647989261646	0.981456510079104	0.999100039929201	-0.582832418908897
chr1	231224359	231224458	100	-	utr3	C1orf131	0.290135713430779	1	0.366216904730854	1	0.986015183413205	0.999180657885137	0.659686625807701	0.567879070928279	0.145436054608788	0.779022606058658	0.0918075548794222
chr1	231239104	231241137	2034	-	exon	C1orf131	0.342812080052196	1	0.449785582106867	1	0.956961325842956	0.999180657885137	0.709482307397473	0.567879070928279	0.145436054608788	0.779022606058658	0.141603236469194
chr1	231335702	231336252	551	-	exon	EXOC8	0.432134597854578	1	0.446044505921004	1	0.898239845567552	0.999180657885137	-0.579441766545627	0.440317246280254	0.503400925416631	0.981036093240059	-1.01975901282588
chr1	231336702	231336952	251	-	exon	EXOC8	0.258117570873037	1	0.351889936843403	1	0.866335309179148	0.999180657885137	0.140348003792887	0.440317246280254	0.503400925416631	0.981036093240059	-0.299969242487367
chr1	231337102	231337402	301	-	exon	EXOC8	0.635435054148603	1	0.457597620580274	1	0.943641730713184	0.999180657885137	-0.48865073938911	0.440317246280254	0.503400925416631	0.981036093240059	-0.928967985669364
chr1	231337502	231337802	301	-	utr5	EXOC8	0.365368089129597	1	0.566930357797249	1	0.719835520372414	0.999180657885137	-0.147490910813668	0.440317246280254	0.503400925416631	0.981036093240059	-0.587808157093922
chr1	231421064	231421462	399	-	exon	EGLN1	0.699109258159646	1	0.930345517145662	1	0.860872483408555	0.999180657885137	-0.109688369383774	0.270433120312271	0.623342202640809	0.998328760984249	-0.380121489696045
chr1	231421561	231421860	300	-	exon	EGLN1	0.698098744086177	1	0.934278857517922	1	0.41859999648682	0.999180657885137	-0.408511462402675	0.270433120312271	0.623342202640809	0.998328760984249	-0.678944582714946
chr1	231421959	231422059	101	-	utr5	EGLN1	0.0803694626989032	1	0.0528418150450968	1	0.000277130311218516	0.00824435717673606	-1.32687472714195	0.270433120312271	0.623342202640809	0.998328760984249	-1.59730784745422
chr1	234607053	234609525	2473	-	utr3	IRF2BP2	0.764074228236335	1	0.672176177467362	1	0.95670265004547	0.999180657885137	-0.210139777294399	-0.146899299016837	0.761705165314252	0.998328760984249	-0.0632404782775627
chr1	235069588	235069687	100	-	exon	LINC01348	0.515698132205381	1	0.700578905403753	1	0.759393241862987	0.999180657885137	-0.40077346235636	0.431553107950249	0.491677896898072	0.98053549208992	-0.832326570306609
chr1	235069884	235070181	298	-	exon	LINC01348	0.847803856482889	1	0.892433250664622	1	0.98042083903944	0.999180657885137	-0.215140560167635	0.431553107950249	0.491677896898072	0.98053549208992	-0.646693668117883
chr1	235160601	235161202	602	-	utr3	ARID4B	0.89221774608593	1	0.969576901494435	1	0.913509309791065	0.999180657885137	-0.480143422550561	-0.189307994999219	0.702688108476827	0.998328760984249	-0.290835427551343
chr1	235182001	235182151	151	-	exon	ARID4B	0.591824235158158	1	0.809687034686805	1	0.872759725305294	0.999180657885137	-1.54998847976762	-0.189307994999219	0.702688108476827	0.998328760984249	-1.3606804847684
chr1	236523440	236523683	244	-	exon	LGALS8-AS1	0.165816600284655	1	0.137096410572396	1	0.818085346485823	0.999180657885137	-0.0318573959160872	0.0743702968294534	0.938728017082469	0.998328760984249	-0.106227692745541
chr1	236523780	236523974	195	-	exon	LGALS8-AS1	0.782869851701935	1	0.604270851507619	1	0.953320769110016	0.999180657885137	-0.245874279677273	0.0743702968294534	0.938728017082469	0.998328760984249	-0.320244576506726
chr1	244451688	244451837	150	-	utr5	ADSS	0.189105135527291	1	0.319316836434301	1	0.593770248911791	0.999180657885137	-0.646334051915224	-0.826255116044367	0.171035330990393	0.824727790595532	0.179921064129143
chr1	244863644	244864542	899	-	utr5	HNRNPU	0.101967112635105	1	0.224591005807397	1	0.0476014357972195	0.655151714469202	-1.45239616316675	-0.559908499452692	0.301552809560089	0.932678259051365	-0.892487663714063
chr1	246507113	246507262	150	-	utr5	SMYD3	0.384368415136605	1	0.523928632949926	1	3.26890976526403e-05	0.00119867863838495	-1.4713289191225	-0.181298448978718	0.700364974726197	0.998328760984249	-1.29003047014379
chr1	246931679	246931878	200	-	utr5	AHCTF1	0.133579490302696	1	0.159988363014628	1	2.56946818537148e-11	3.41649895847959e-09	-0.822293204933188	-0.0184529521625352	0.959166654367521	0.998328760984249	-0.803840252770652
chr1	247299907	247308602	8696	-	utr3	ZNF496	0.591044097783312	1	0.87699680708037	1	0.668487430215663	0.999180657885137	-1.10701228435394	-0.0915749329861935	0.868705685042787	0.998328760984249	-1.01543735136774
chr1	247328680	247329551	872	-	exon	ZNF496	0.253428995117792	1	0.452991010765826	1	0.425843756792557	0.999180657885137	-0.869112539057847	-0.0915749329861935	0.868705685042787	0.998328760984249	-0.777537606071654
chr1	247331501	247331650	150	-	utr5	ZNF496	0.236173417854761	1	0.352562244537654	1	3.48880811133687e-09	3.35518017801585e-07	-1.33354121844899	-0.0915749329861935	0.868705685042787	0.998328760984249	-1.2419662854628
chr1	248811345	248811495	151	-	utr3	SH3BP5L	0.694314553678798	1	0.889153647160841	1	0.992334345274225	0.999180657885137	0.057287315169954	0.158414341317733	0.781547795728423	0.998328760984249	-0.101127026147779
chr1	248811694	248813211	1518	-	utr3	SH3BP5L	0.760412813316751	1	0.976417918455012	1	0.756524116834837	0.999180657885137	-0.514957759986459	0.158414341317733	0.781547795728423	0.998328760984249	-0.673372101304192
chr1	248824836	248824936	101	-	utr5	SH3BP5L	0.739145969650916	1	0.898100291396127	1	0.978761081531113	0.999180657885137	-0.0745580015903867	0.158414341317733	0.781547795728423	0.998328760984249	-0.23297234290812
chr1	248825136	248825336	201	-	utr5	SH3BP5L	0.265541941553416	1	0.416254419689449	1	0.861157761734444	0.999180657885137	-0.614943928165261	0.158414341317733	0.781547795728423	0.998328760984249	-0.773358269482994
chr1	248850105	248850304	200	-	utr3	ZNF692	0.740757256125159	1	0.777232095315431	1	0.457598545969111	0.999180657885137	-0.0869420761996759	-0.529242731932829	0.398484168557367	0.965325963247021	0.442300655733153
chr10	651293	651393	101	+	utr3	PRR26	NA	NA	0.804374938435525	1	0.192231603097039	0.999180657885137	0.39193103584924	0.352480407282439	0.541914753379236	0.987561651771818	0.0394506285668009
chr10	663883	664183	301	+	utr3	PRR26	0.910320760772146	1	0.862690549560374	1	0.0104282068457209	0.190967318416668	0.886568042050411	0.352480407282439	0.541914753379236	0.987561651771818	0.534087634767971
chr10	1012539	1012639	101	+	exon	GTPBP4	0.789908822093947	1	0.65053927767538	1	0.757199126100062	0.999180657885137	-0.708228339461103	-0.538608918387099	0.167799933505609	0.819594583193194	-0.169619421074004
chr10	3108752	3113135	4384	+	exon	PFKP	0.895648104409778	1	0.669040143629769	1	0.829704719149795	0.999180657885137	-0.903600746033305	-0.98652323979355	0.339519134317536	0.949432550196353	0.0829224937602449
chr10	4983034	4983183	150	+	utr3	AKR1C1	0.904157655766408	1	0.857836852126796	1	0.519850619292769	0.999180657885137	1.31794872042981	1.28760185524959	0.103050029618259	0.685629168381775	0.0303468651802272
chr10	5684888	5685137	250	+	utr5	FAM208B	0.675911571424685	1	0.843885521281235	1	0.00390613375949576	0.082726719274861	-0.104450278182351	-0.349746442033871	0.346305412486334	0.952168940632969	0.24529616385152
chr10	5730694	5730793	100	+	exon	FAM208B	0.679058125800466	1	0.718509702762548	1	0.541553293868389	0.999180657885137	-1.14415389760838	-0.349746442033871	0.346305412486334	0.952168940632969	-0.79440745557451
chr10	5730993	5731192	200	+	exon	FAM208B	0.711167144176278	1	0.729851725363356	1	0.778936320085444	0.999180657885137	-0.702176236843319	-0.349746442033871	0.346305412486334	0.952168940632969	-0.352429794809448
chr10	5746307	5746457	151	+	exon	FAM208B	0.642274040390768	1	0.762780983063365	1	0.799732912822374	0.999180657885137	0.119019494800137	-0.349746442033871	0.346305412486334	0.952168940632969	0.468765936834008
chr10	5746706	5746855	150	+	exon	FAM208B	0.827723035402207	1	0.869057046824168	1	0.701830591806005	0.999180657885137	-0.520271799484812	-0.349746442033871	0.346305412486334	0.952168940632969	-0.170525357450941
chr10	5748798	5748898	101	+	exon	FAM208B	0.832366684409417	1	0.882255015842194	1	0.438293063780486	0.999180657885137	-0.139438665648966	-0.349746442033871	0.346305412486334	0.952168940632969	0.210307776384905
chr10	5748997	5749147	151	+	exon	FAM208B	0.507456885539725	1	0.623513290704973	1	0.802300499763306	0.999180657885137	0.0713074638604515	-0.349746442033871	0.346305412486334	0.952168940632969	0.421053905894323
chr10	5749246	5749396	151	+	exon	FAM208B	0.46960365521618	1	0.564171152596188	1	0.912386918403211	0.999180657885137	-0.0546834358115503	-0.349746442033871	0.346305412486334	0.952168940632969	0.295063006222321
chr10	5906058	5906507	450	+	utr5	FBXO18	0.621841199674885	1	0.589567774173999	1	0.390690592082195	0.999180657885137	0.677995362199058	0.16450956681396	0.748985079026739	0.998328760984249	0.513485795385098
chr10	5937345	5937445	101	+	utr3	FBXO18	0.349863906344511	1	0.474584271738886	1	0.692703678481274	0.999180657885137	0.671667563768378	0.16450956681396	0.748985079026739	0.998328760984249	0.507157996954417
chr10	6202954	6203103	150	+	utr5	PFKFB3	0.550421417373412	1	0.194436060827782	1	0.716158454557218	0.999180657885137	0.761428711742844	0.161211547331521	0.796759163424052	0.998328760984249	0.600217164411323
chr10	6232954	6233104	151	+	utr3	PFKFB3	0.504636912970034	1	0.735047125349026	1	0.785141221545107	0.999180657885137	-0.631750890884357	0.161211547331521	0.796759163424052	0.998328760984249	-0.792962438215878
chr10	6233403	6233851	449	+	utr3	PFKFB3	0.39917536783267	1	0.391898668929222	1	0.404312847820202	0.999180657885137	-0.70716248961544	0.161211547331521	0.796759163424052	0.998328760984249	-0.868374036946961
chr10	7965542	7965740	199	+	exon	TAF3	0.0737370265339725	1	0.104247025446885	1	0.675904800539415	0.999180657885137	-3.04916424839531	-0.138913611864143	0.753730317249345	0.998328760984249	-2.91025063653116
chr10	8014689	8014937	249	+	utr3	TAF3	0.995680512322746	1	0.869006008924793	1	0.994991259995364	0.999180657885137	-0.240148246238248	-0.138913611864143	0.753730317249345	0.998328760984249	-0.101234634374105
chr10	11852022	11852170	149	+	utr5	PROSER2	NA	NA	0.130028199212661	1	0.000707018640491098	0.0188345331563578	-2.84494589305085	0.0508334843831363	0.915141423895208	0.998328760984249	-2.89577937743399
chr10	11866651	11870644	3994	+	utr3	PROSER2	0.184161996727715	1	0.402694466273254	1	0.45702335726034	0.999180657885137	-0.861452620880299	0.0508334843831363	0.915141423895208	0.998328760984249	-0.912286105263435
chr10	12196210	12198742	2533	+	utr5	CDC123	0.602816163911819	1	0.617519993475878	1	0.938072571509551	0.999180657885137	-0.342168046071692	-0.0626452383334763	0.868053956648912	0.998328760984249	-0.279522807738216
chr10	13099948	13100297	350	+	utr5	OPTN	0.253443373314908	1	0.478945987225151	1	0.745262761125951	0.999180657885137	-0.50309870999395	-0.395430232812181	0.379197653387085	0.962378743207292	-0.107668477181769
chr10	13109135	13109234	100	+	exon	OPTN	0.827240409669214	1	0.900779276019244	1	0.894194134068342	0.999180657885137	0.117066646995761	-0.395430232812181	0.379197653387085	0.962378743207292	0.512496879807942
chr10	13110235	13110334	100	+	utr3	OPTN	0.849420362688141	1	0.808567544212826	1	0.620787527539385	0.999180657885137	-0.16258946345631	-0.395430232812181	0.379197653387085	0.962378743207292	0.232840769355871
chr10	13112460	13112610	151	+	utr3	OPTN	0.55761493887562	1	0.574429943250707	1	0.793497230913521	0.999180657885137	0.425387026571717	-0.395430232812181	0.379197653387085	0.962378743207292	0.820817259383899
chr10	13118987	13122430	3444	+	exon	OPTN	0.459196063559991	1	0.797555306087358	1	0.761351965073446	0.999180657885137	-1.92224136682138	-0.395430232812181	0.379197653387085	0.962378743207292	-1.5268111340092
chr10	13209220	13209319	100	+	utr3	MCM10	NA	NA	0.873872084820884	1	0.860022667876151	0.999180657885137	-0.763522288895758	0.325073693522196	0.477302641225323	0.98053549208992	-1.08859598241795
chr10	14843383	14843931	549	+	utr3	HSPA14	0.940587682268839	1	0.978185199654145	1	0.997380077841517	0.999180657885137	-0.173108565257138	-0.141220899914711	0.744434367642397	0.998328760984249	-0.031887665342427
chr10	21673353	21673453	101	+	exon	MLLT10	0.965597126580014	1	0.928105899855585	1	0.887640297857058	0.999180657885137	0.132014040381411	0.0346440063763121	0.926559452465312	0.998328760984249	0.0973700340050987
chr10	22321261	22321659	399	+	utr5	BMI1	0.220195206903811	1	0.364641169314901	1	7.05003854019749e-09	6.30421867357659e-07	-1.52209611479232	-0.023935692966901	0.966852575266201	0.998328760984249	-1.49816042182542
chr10	22329293	22329443	151	+	exon	COMMD3-BMI1	0.688711898038539	1	0.753376278651568	1	0.959705361759304	0.999180657885137	-0.201035364995818	NA	NA	NA	NA
chr10	23440700	23440800	101	+	exon	OTUD1	0.784753719650604	1	0.823479059756454	1	0.571816483722944	0.999180657885137	-1.56134685787442	-2.08631303538563	0.00322306323822868	0.111131458332586	0.524966177511208
chr10	24473685	24473785	101	+	exon	KIAA1217	0.640271030583276	1	0.598150742336995	1	0.774266063614351	0.999180657885137	-0.0099919305838091	0.435881782162846	0.387336098611969	0.964219058143544	-0.445873712746655
chr10	24543515	24543664	150	+	exon	KIAA1217	NA	NA	0.9904519730777	1	0.864447350593901	0.999180657885137	0.0281435753009809	0.435881782162846	0.387336098611969	0.964219058143544	-0.407738206861865
chr10	24544162	24544262	101	+	exon	KIAA1217	0.931200392492447	1	0.93152003195155	1	0.658423484204626	0.999180657885137	-0.125820147825179	0.435881782162846	0.387336098611969	0.964219058143544	-0.561701929988025
chr10	27504323	27504423	101	+	utr5	RAB18	0.391532810097059	1	0.697496830656556	1	0.840669780360776	0.999180657885137	-0.254744175885179	0.274397637389445	0.619804417037182	0.998328760984249	-0.529141813274623
chr10	28532793	28533447	655	+	utr5	WAC	0.0198917886991695	1	0.0587817885655354	1	0.0093465148259032	0.174213749206767	-1.88296574418338	-0.186058457621128	0.607409426023952	0.997962571096369	-1.69690728656226
chr10	28595738	28595888	151	+	utr3	WAC	0.950494485455872	1	0.985933205110034	1	0.997572635666669	0.999180657885137	-0.700979296043554	-0.186058457621128	0.607409426023952	0.997962571096369	-0.514920838422426
chr10	28619616	28619766	151	+	utr3	WAC	0.857044197112902	1	0.785819878412075	1	0.76668986134617	0.999180657885137	-0.956433876731227	-0.186058457621128	0.607409426023952	0.997962571096369	-0.770375419110099
chr10	28677539	28677736	198	+	utr5	BAMBI	0.740243166098489	1	0.947149318921525	1	0.888177867945943	0.999180657885137	-0.319384538662321	0.0176659409109622	0.9723198133535	0.999100039929201	-0.337050479573283
chr10	28682201	28682398	198	+	exon	BAMBI	0.332510261947724	1	0.326230772892798	1	0.563067229400237	0.999180657885137	-1.83273830947648	0.0176659409109622	0.9723198133535	0.999100039929201	-1.85040425038744
chr10	29421809	29422108	300	+	exon	SVIL-AS1	0.332474090503057	1	0.493082807430253	1	0.917513885754397	0.999180657885137	-0.383943857047302	0.430521349257001	0.302555343391585	0.932678259051365	-0.814465206304303
chr10	30434134	30434332	199	+	utr5	MAP3K8	0.475766437927815	1	0.496124696482241	1	0.0585905002782271	0.769019175754825	-1.29982308678339	0.626828972259374	0.188844238556515	0.848314929903197	-1.92665205904277
chr10	31526814	31527164	351	+	utr3	ZEB1	0.928145803470009	1	0.979809513033851	1	0.945720090018473	0.999180657885137	-0.549800572202561	-0.586019547719915	0.168726319352792	0.820403616594061	0.0362189755173538
chr10	35211359	35211509	151	+	utr3	CREM	0.769041313078415	1	0.814655659235373	1	0.658300012201664	0.999180657885137	-1.77056965149038	-0.574786519689971	0.284822223135164	0.920110419756791	-1.19578313180041
chr10	35336950	35337150	201	+	utr5	CCNY	0.517890208411123	1	0.823169904566646	1	0.758872651734963	0.999180657885137	-0.762035563459194	-0.208240767191245	0.538060955295206	0.987561651771818	-0.553794796267949
chr10	35569274	35569523	250	+	utr3	CCNY	0.972302627693395	1	0.979609541463301	1	0.88830813093819	0.999180657885137	-0.457207660958505	-0.208240767191245	0.538060955295206	0.987561651771818	-0.24896689376726
chr10	38054688	38054787	100	+	exon	ZNF33A	0.804804993599302	1	0.744766088091124	1	0.271541346207743	0.999180657885137	-0.781198215737367	-0.412861083388548	0.336755490045836	0.948570936645089	-0.36833713234882
chr10	42796623	42796872	250	+	exon	BMS1	0.919090387297785	1	0.815711264113832	1	0.760321346157685	0.999180657885137	-0.583467489643019	-0.181694213661671	0.615026671416985	0.998328760984249	-0.401773275981348
chr10	42830962	42831260	299	+	utr3	BMS1	0.485454220793634	1	0.712817612627323	1	0.927009432849499	0.999180657885137	-1.28055128960676	-0.181694213661671	0.615026671416985	0.998328760984249	-1.09885707594509
chr10	44982501	44982651	151	+	utr3	RASSF4	0.769217906143154	1	0.896246183590598	1	0.466032163354264	0.999180657885137	0.86558458476252	0.748283661483516	0.19757308796865	0.855977525599245	0.117300923279003
chr10	44983995	44984094	100	+	utr3	RASSF4	0.649190654684452	1	0.547080030574849	1	0.307997386463615	0.999180657885137	0.997783272518285	0.748283661483516	0.19757308796865	0.855977525599245	0.249499611034769
chr10	44984793	44984893	101	+	utr3	RASSF4	0.539208762863889	1	0.454104985026268	1	0.0584686215551057	0.768078773366942	1.66375350816964	0.748283661483516	0.19757308796865	0.855977525599245	0.91546984668612
chr10	44993346	44993646	301	+	utr3	RASSF4	0.538084947198295	1	0.790463047616158	1	0.634977619865235	0.999180657885137	-0.142682307173579	0.748283661483516	0.19757308796865	0.855977525599245	-0.890965968657095
chr10	45789081	45789230	150	+	exon	FAM21C	0.652128731655167	1	0.760872338358412	1	0.349527422610102	0.999180657885137	-0.487519695516772	-0.276382076581567	0.516743055457564	0.98480388055984	-0.211137618935205
chr10	50009611	50009709	99	+	exon	AGAP6	0.927841090089099	1	0.93577576417165	1	0.567667937564474	0.999180657885137	-0.33478031715548	-0.611295176211345	0.468550188239998	0.979726331490154	0.276514859055866
chr10	50129629	50129827	199	+	utr3	FAM21A	0.268901906370483	1	0.468698156557999	1	0.823204344667024	0.999180657885137	-1.30934777209	0.0244272524138683	0.953961176954359	0.998328760984249	-1.33377502450386
chr10	50658789	50658937	149	+	exon	BEND3P1	0.811657272151584	1	0.847264837770452	1	0.866811805315613	0.999180657885137	-0.4326715376082	-0.200803136407961	0.810168398528764	0.998328760984249	-0.23186840120024
chr10	58335025	58335224	200	+	utr5	UBE2D1	0.387845312086383	1	0.525186999448892	1	8.36867394589307e-06	0.000359453351984975	-0.520715513253329	-0.891428848276241	0.120722204761943	0.723837953733826	0.370713335022911
chr10	59176690	59176939	250	+	utr5	PHYHIPL	0.39304626079235	1	0.69242628193934	1	0.93505587536627	0.999180657885137	-0.418034910838678	0.0189534901126528	0.957821422047586	0.998328760984249	-0.436988400951331
chr10	62092415	62092663	249	+	exon	ARID5B	0.464082289485628	1	0.541424798738384	1	0.663903267707591	0.999180657885137	-0.0788154377216047	-0.411794086473924	0.262887136991312	0.903637850989099	0.332978648752319
chr10	62804956	62806099	1144	+	utr3	ADO	0.605247104112043	1	0.812290482735906	1	0.469121244935048	0.999180657885137	-0.551761160234185	0.187180295548238	0.734283470354862	0.998328760984249	-0.738941455782423
chr10	63465278	63465427	150	+	exon	JMJD1C-AS1	0.649000589561729	1	0.694092641542747	1	0.465328007471295	0.999180657885137	0.387246582919011	1.90092290341803	0.0926235818448406	0.659314435385319	-1.51367632049902
chr10	63465772	63465921	150	+	exon	JMJD1C-AS1	0.840550035357763	1	0.891840440449364	1	0.913592982797782	0.999180657885137	0.0113308479294423	1.90092290341803	0.0926235818448406	0.659314435385319	-1.88959205548859
chr10	67884718	67884817	100	+	utr5	SIRT1	0.435880470423188	1	0.47838449833749	1	0.41981378993334	0.999180657885137	-2.11961164907812	-1.21222426588886	0.0147882160684907	0.27802501862704	-0.907387383189259
chr10	67884966	67885114	149	+	exon	SIRT1	0.214672425798845	1	0.18586680712823	1	1.81980768501998e-05	0.00070626089623453	-1.55139780105631	-1.21222426588886	0.0147882160684907	0.27802501862704	-0.339173535167447
chr10	68989018	68989167	150	+	exon	KIF1BP	0.201115173990145	1	0.264121153285039	1	1.4743237703388e-10	1.76124099783208e-08	-1.19736959643772	-0.403732742592091	0.304131249440318	0.933565446419202	-0.793636853845633
chr10	69015642	69015790	149	+	utr3	KIF1BP	0.55452745712698	1	0.822546282227488	1	0.982917025935295	0.999180657885137	-1.81400075105569	-0.403732742592091	0.304131249440318	0.933565446419202	-1.4102680084636
chr10	69208850	69208999	150	+	exon	SUPV3L1	0.570812210356293	1	0.595533238337097	1	0.388074597204292	0.999180657885137	-0.00943022944106879	-0.546522561698348	0.270530987804331	0.909749718861322	0.537092332257279
chr10	69240720	69243348	2629	+	exon	HKDC1	0.47527027964886	1	0.344280787744383	1	0.945146812533829	0.999180657885137	-0.395303939134207	-0.587767181685749	0.291942147786686	0.92682103398412	0.192463242551542
chr10	69261187	69261336	150	+	exon	HKDC1	0.9734414010819	1	0.936879718414506	1	0.907159842700459	0.999180657885137	-1.57438015446805	-0.587767181685749	0.291942147786686	0.92682103398412	-0.986612972782301
chr10	69266668	69266915	248	+	utr3	HKDC1	0.425095163253346	1	0.651325205505755	1	0.437559396542826	0.999180657885137	-1.85383626900939	-0.587767181685749	0.291942147786686	0.92682103398412	-1.26606908732364
chr10	70091758	70091907	150	+	exon	H2AFY2	0.496719447759464	1	0.487158460724454	1	0.383286167258939	0.999180657885137	0.935609643767262	0.143728828081294	0.770064953282119	0.998328760984249	0.791880815685969
chr10	70816011	70816111	101	+	utr5	SGPL1	0.0185884642652884	1	0.0409031692923467	1	3.41963629778473e-28	3.48597724196176e-25	-2.5074808249908	-0.177162126593168	0.626242429251679	0.998328760984249	-2.33031869839763
chr10	71364441	71364540	100	+	exon	RP11-327E2.5	0.639852308498861	1	0.61982521211168	1	0.720170446517078	0.999180657885137	1.31375167874419	0.985705865445041	0.178683438594421	0.833063785804777	0.32804581329915
chr10	71365036	71365234	199	+	exon	RP11-327E2.5	0.945537202555429	1	0.854612583531313	1	0.686446805748472	0.999180657885137	0.497667180804112	0.985705865445041	0.178683438594421	0.833063785804777	-0.488038684640929
chr10	72005754	72005854	101	+	utr5	CHST3	0.62968404288311	1	0.914538216287774	1	0.97636750731711	0.999180657885137	-0.544685824961173	0.220864857545102	0.744332185623093	0.998328760984249	-0.765550682506275
chr10	72007292	72008785	1494	+	utr3	CHST3	0.644844779479944	1	0.865387307008516	1	0.7105128783442	0.999180657885137	-0.0680477230974949	0.220864857545102	0.744332185623093	0.998328760984249	-0.288912580642597
chr10	72009880	72010129	250	+	utr3	CHST3	0.769881612536073	1	0.932669317110005	1	0.505668428123522	0.999180657885137	0.397234057540296	0.220864857545102	0.744332185623093	0.998328760984249	0.176369199995194
chr10	72010229	72010328	100	+	utr3	CHST3	0.564339652495345	1	0.620296743471347	1	0.858672789324388	0.999180657885137	-0.711517816215946	0.220864857545102	0.744332185623093	0.998328760984249	-0.932382673761048
chr10	72011523	72011623	101	+	utr3	CHST3	0.672590439387084	1	0.722848638835719	1	0.456975581391983	0.999180657885137	0.7630761082086	0.220864857545102	0.744332185623093	0.998328760984249	0.542211250663498
chr10	72274263	72274410	148	+	exon	DDIT4	0.100584727724788	1	0.249407669071882	1	0.108580068019606	0.999180657885137	-1.73097889366035	0.255469857846493	NA	NA	-1.98644875150684
chr10	72274812	72275350	539	+	utr3	DDIT4	0.964308272925774	1	0.91155300431941	1	0.607922180342496	0.999180657885137	-0.955609714677389	0.255469857846493	NA	NA	-1.21107957252388
chr10	73730611	73730807	197	+	exon	GLUD1P3	0.761621572070418	1	0.720868231111897	1	0.00269122527666926	0.0600752200081018	0.564309125073291	0.59244784091525	0.440612384939494	0.975812700815282	-0.0281387158419594
chr10	73772390	73772638	249	+	exon	FUT11	0.439067223390957	1	0.544805881849284	1	0.0307811277281644	0.464781020089564	-0.793599213218142	0.413692909253307	0.37567649304531	0.961874384750036	-1.20729212247145
chr10	73773480	73773778	299	+	exon	FUT11	0.370521122516821	1	0.506480989488213	1	0.91050834883365	0.999180657885137	-0.51900826913324	0.413692909253307	0.37567649304531	0.961874384750036	-0.932701178386547
chr10	73775560	73775759	200	+	utr3	FUT11	0.883204998193086	1	0.944265182930275	1	0.815127025996667	0.999180657885137	0.380160287558665	0.413692909253307	0.37567649304531	0.961874384750036	-0.0335326216946419
chr10	73785980	73786079	100	+	exon	ZSWIM8	0.77475210732675	1	0.692787614488923	1	0.966728992335493	0.999180657885137	0.00762723041771914	0.250866288224798	0.756316642035504	0.998328760984249	-0.243239057807079
chr10	73791887	73792533	647	+	exon	ZSWIM8	0.602414134775943	1	0.870588134793331	1	0.560362591760159	0.999180657885137	-0.737185124980832	0.250866288224798	0.756316642035504	0.998328760984249	-0.98805141320563
chr10	73792682	73793715	1034	+	exon	ZSWIM8	0.90431591226078	1	0.843621743095422	1	0.948794077441017	0.999180657885137	-0.397712986145643	0.250866288224798	0.756316642035504	0.998328760984249	-0.648579274370441
chr10	73801548	73801648	101	+	utr3	ZSWIM8	0.984266747936628	1	0.981258257818661	1	0.747079961385652	0.999180657885137	0.180797776418828	0.250866288224798	0.756316642035504	0.998328760984249	-0.0700685118059695
chr10	73998135	73998335	201	+	utr5	VCL	0.784147550530542	1	0.890022828938514	1	0.814268518859779	0.999180657885137	0.119738203505843	0.424967939825491	0.486372938548123	0.98053549208992	-0.305229736319647
chr10	74095689	74095838	150	+	utr3	VCL	0.262013319930712	1	0.469861344290297	1	0.78544885659265	0.999180657885137	-0.892001220446908	0.424967939825491	0.486372938548123	0.98053549208992	-1.3169691602724
chr10	74118166	74118266	101	+	utr3	VCL	NA	NA	0.919794368980327	1	0.763924509544401	0.999180657885137	-0.0431115716165819	0.424967939825491	0.486372938548123	0.98053549208992	-0.468079511442073
chr10	74176624	74176873	250	+	utr5	ADK	0.650714716645693	1	0.532561264419173	1	0.339819474203948	0.999180657885137	1.07712261449848	0.491937635272809	0.218548273174318	0.875585444642671	0.585184979225676
chr10	75028872	75029222	351	+	exon	KAT6B	0.195273467693779	1	0.288718566862998	1	0.649374937970886	0.999180657885137	-2.73369312852672	-0.883518747563005	0.0238477740860982	0.361107222295082	-1.85017438096372
chr10	75029322	75029522	201	+	exon	KAT6B	0.387795258945746	1	0.412128480220991	1	0.791219639666616	0.999180657885137	-1.38860395151624	-0.883518747563005	0.0238477740860982	0.361107222295082	-0.505085203953238
chr10	75111676	75150710	39035	+	utr5	SAMD8	0.583678530710026	1	0.498089513758401	1	0.572450642437012	0.999180657885137	-0.23289788274912	-0.218475500958985	0.700310982503102	0.998328760984249	-0.0144223817901343
chr10	75407433	75407783	351	+	exon	ZNF503-AS2	NA	NA	0.50663114316616	1	0.964049278284464	0.999180657885137	-0.106569519116237	-0.192801088280592	0.794614912322172	0.998328760984249	0.0862315691643553
chr10	75407983	75408233	251	+	exon	ZNF503-AS2	0.901217642653809	1	0.921109273537994	1	0.976797011586359	0.999180657885137	-0.628197307100492	-0.192801088280592	0.794614912322172	0.998328760984249	-0.4353962188199
chr10	79118929	79162111	43183	+	utr5	ZMIZ1	0.877120346029777	1	0.926988759023392	1	0.875579106103879	0.999180657885137	0.419151758605066	0.450737509989031	0.607153852558874	0.997962571096369	-0.0315857513839642
chr10	79311072	79312679	1608	+	exon	ZMIZ1	0.886951676140913	1	0.833350090621172	1	0.750563745059093	0.999180657885137	0.170496765335245	0.450737509989031	0.607153852558874	0.997962571096369	-0.280240744653785
chr10	79312779	79313929	1151	+	utr3	ZMIZ1	0.6607128334606	1	0.651894933566965	1	0.278622025369823	0.999180657885137	0.587431950169088	0.450737509989031	0.607153852558874	0.997962571096369	0.136694440180057
chr10	79315278	79315528	251	+	utr3	ZMIZ1	0.875024469150407	1	0.975133763869	1	0.667282794679932	0.999180657885137	0.10888355761633	0.450737509989031	0.607153852558874	0.997962571096369	-0.341853952372701
chr10	79683644	79683793	150	+	exon	BEND3P3	1	1	0.725152613755985	1	0.88361808693328	0.999180657885137	-1.2333313625694	-0.271583520785703	0.898385751850294	NA	-0.961747841783695
chr10	79684640	79684789	150	+	exon	BEND3P3	0.833297455106431	1	0.953969152794801	1	0.85919769392051	0.999180657885137	-0.888019780199806	-0.271583520785703	0.898385751850294	NA	-0.616436259414104
chr10	79826291	79826388	98	+	exon	RP11-182L21.6	0.314664640408755	1	0.533044950027148	1	0.530674275968302	0.999180657885137	-2.45515356571044	-0.49200822002948	0.664360765243562	0.998328760984249	-1.96314534568096
chr10	80516203	80518683	2481	+	utr3	TSPAN14	0.519651519544833	1	0.831988550930354	1	0.921695184562958	0.999180657885137	-0.482027688636693	0.211203214252477	0.730521142371321	0.998328760984249	-0.69323090288917
chr10	87505172	87505320	149	+	exon	MINPP1	NA	NA	0.779500089008272	1	0.864384864532052	0.999180657885137	0.321780547243745	0.88656499873235	0.0678920947020167	0.589299030151549	-0.564784451488605
chr10	87863661	87863761	101	+	utr5	PTEN	0.319894601620078	1	0.103422171602084	1	0.11678573030048	0.999180657885137	-1.65712636598029	-0.880979261697563	0.162227456714383	0.809271842418625	-0.776147104282731
chr10	87863860	87863960	101	+	utr5	PTEN	0.561902861488579	1	0.610899842095065	1	0.452007405269632	0.999180657885137	-2.75959327419322	-0.880979261697563	0.162227456714383	0.809271842418625	-1.87861401249566
chr10	87864259	87864608	350	+	utr5	PTEN	0.830234038105815	1	0.931489486650258	1	0.846913832780982	0.999180657885137	-0.687373011234585	-0.880979261697563	0.162227456714383	0.809271842418625	0.193606250462978
chr10	88990632	88990832	201	+	utr5	FAS	0.940108919805418	1	0.902484086754512	1	0.955694034479787	0.999180657885137	-0.322854239177537	-0.73741206178467	0.0817467765043393	0.630702622156434	0.414557822607133
chr10	88991035	88991285	251	+	exon	FAS	0.88995584599349	1	0.90372072639144	1	0.719415365216545	0.999180657885137	-0.0290378089840189	-0.73741206178467	0.0817467765043393	0.630702622156434	0.708374252800651
chr10	89418127	89418275	149	+	exon	IFIT5	0.651723702301761	1	0.766532015011943	1	0.156187632942399	0.999180657885137	-1.46446775449687	0.151372623245366	0.80390653565235	0.998328760984249	-1.61584037774223
chr10	91220721	91222821	2101	+	utr5	PCGF5	0.932190700830576	1	0.801708439055638	1	0.617747193394894	0.999180657885137	-0.448292041368478	0.2953105814907	0.508736301589187	0.982384237967398	-0.743602622859177
chr10	92216470	92216563	94	+	exon	NHP2P1	0.324698621532467	1	0.423019168665331	1	0.719475756101002	0.999180657885137	0.770910225596163	0.486351177496727	0.544767979563286	0.987561651771818	0.284559048099436
chr10	92690000	92690297	298	+	exon	HHEX	0.467299766146005	1	0.602640897313598	1	0.925284328702684	0.999180657885137	0.012415464335263	0.369020048274964	0.406119291039865	0.965325963247021	-0.356604583939701
chr10	92694656	92694755	100	+	exon	HHEX	0.934612872505813	1	0.938373182903325	1	0.773431575664325	0.999180657885137	0.312636933719123	0.369020048274964	0.406119291039865	0.965325963247021	-0.0563831145558406
chr10	96058022	96058172	151	+	exon	CCNJ	0.724781586252869	1	0.737465701397912	1	0.814767517557804	0.999180657885137	-0.909873654457958	-0.898604262901101	0.161681149105078	0.808700773792699	-0.0112693915568568
chr10	96058272	96058372	101	+	utr3	CCNJ	0.901006658769296	1	0.932288542439398	1	0.666887727276015	0.999180657885137	-0.45863843972324	-0.898604262901101	0.161681149105078	0.808700773792699	0.439965823177861
chr10	96954967	96955166	200	+	exon	LCOR	0.987976934020397	1	0.896796000740303	1	0.903811955295951	0.999180657885137	-0.65921277485389	-0.462226517681799	0.385749111065886	0.964219058143544	-0.196986257172091
chr10	96955566	96955666	101	+	exon	LCOR	0.730935669405771	1	0.692573824369635	1	0.946425556323398	0.999180657885137	-0.475005383755999	-0.462226517681799	0.385749111065886	0.964219058143544	-0.0127788660742007
chr10	96982814	96982914	101	+	exon	LCOR	0.000531892575801777	1	0.00120934189204352	1	0.675140532391505	0.999180657885137	-3.21688872351573	-0.462226517681799	0.385749111065886	0.964219058143544	-2.75466220583393
chr10	96983163	96983263	101	+	exon	LCOR	0.956713379566423	1	0.963759710470152	1	0.702333667557739	0.999180657885137	-0.201696057895244	-0.462226517681799	0.385749111065886	0.964219058143544	0.260530459786555
chr10	96983763	96983863	101	+	exon	LCOR	0.19120783617734	1	0.223683415610656	1	0.360334451892807	0.999180657885137	-0.0337710291585213	-0.462226517681799	0.385749111065886	0.964219058143544	0.428455488523277
chr10	96984963	96985113	151	+	exon	LCOR	0.955210044456043	1	0.995946566711446	1	0.819027131958969	0.999180657885137	-0.193701780351486	-0.462226517681799	0.385749111065886	0.964219058143544	0.268524737330313
chr10	97319467	97319567	101	+	exon	FRAT1	0.64529049770494	1	0.819068062519036	1	0.833452600771507	0.999180657885137	-0.790099169659258	0.405258256837813	0.421750030216645	0.969768433361919	-1.19535742649707
chr10	97320166	97320416	251	+	utr3	FRAT1	0.600762289515975	1	0.603093729403014	1	0.929720690407284	0.999180657885137	0.13021829667939	0.405258256837813	0.421750030216645	0.969768433361919	-0.275039960158423
chr10	97321265	97321365	101	+	utr3	FRAT1	0.449568761116721	1	0.294177813827127	1	0.00130723518805615	0.0317789082043985	0.373865031059867	0.405258256837813	0.421750030216645	0.969768433361919	-0.0313932257779461
chr10	97499063	97571063	72001	+	utr3	UBTD1	0.0983687642322076	1	0.103516449601734	1	0.558842022204776	0.999180657885137	0.641971088537941	-0.036400595841719	0.972734885280815	0.999100039929201	0.67837168437966
chr10	97673642	97673910	269	+	utr3	RP11-548K23.11	0.853200477218429	1	0.823312232740198	1	0.791982420422363	0.999180657885137	0.163139212728371	NA	NA	NA	NA
chr10	97675337	97675487	151	+	utr3	PI4K2A	0.819300047224564	1	0.98321488927259	1	0.850285930865437	0.999180657885137	0.102930037078985	0.281775405984664	0.546051657796625	0.987561651771818	-0.178845368905679
chr10	97675586	97675836	251	+	utr3	PI4K2A	0.432471573857195	1	0.426496619699103	1	0.971729661563301	0.999180657885137	0.192878943776437	0.281775405984664	0.546051657796625	0.987561651771818	-0.0888964622082265
chr10	97737221	97738522	1302	+	utr5	ZFYVE27	0.979801487986575	1	0.890053946287511	1	0.741634009220334	0.999180657885137	-0.248281933282338	-0.170383122060007	0.806138033121103	0.998328760984249	-0.0778988112223308
chr10	97750441	97753150	2710	+	exon	ZFYVE27	0.710623515624778	1	0.597634747137054	1	0.944604847067755	0.999180657885137	-0.287509653035791	-0.170383122060007	0.806138033121103	0.998328760984249	-0.117126530975783
chr10	97759408	97759858	451	+	utr3	ZFYVE27	0.538841939103158	1	0.385809923276399	1	0.875331008399736	0.999180657885137	-0.540097877690829	-0.170383122060007	0.806138033121103	0.998328760984249	-0.369714755630822
chr10	98255651	98255748	98	+	exon	RP11-34A14.3	0.59389948417967	1	0.906654158387021	1	0.510973988830603	0.999180657885137	-1.18752539423942	-2.13655990896378	0.0928940096462348	NA	0.949034514724364
chr10	99330640	99330739	100	+	exon	CNNM1	0.702242737616711	1	0.429534409338572	1	0.0548236981410139	0.731508872839653	1.78139690096558	1.76708539543071	0.0107246978124047	0.233358418094696	0.0143115055348699
chr10	99659555	99659927	373	+	utr5	ENTPD7	0.432655083681689	1	0.6320052631383	1	0.587524774086213	0.999180657885137	-0.53305350320501	-0.0500384838502945	0.918270950381767	0.998328760984249	-0.483015019354716
chr10	99704610	99704708	99	+	utr3	ENTPD7	0.58396560151158	1	0.682089162893313	1	0.690145973951587	0.999180657885137	0.290075838234693	-0.0500384838502945	0.918270950381767	0.998328760984249	0.340114322084988
chr10	100382632	100382731	100	+	exon	OLMALINC	0.102817925749356	1	0.0889868073153382	1	0.311640796306809	0.999180657885137	0.242978479549274	0.703636959639421	0.38353391244556	0.964219058143544	-0.460658480090146
chr10	100548199	100548399	201	+	utr3	HIF1AN	0.476203006139481	1	0.77326661543719	1	0.869975438318498	0.999180657885137	-1.17019848570799	0.0974031257120763	0.838500742717976	0.998328760984249	-1.26760161142007
chr10	100912968	100913068	101	+	utr5	SLF2	0.457504440110801	1	0.588939746695565	1	0.882572698409293	0.999180657885137	1.06088454004152	0.64943390225319	0.0775500559448413	0.618969840383762	0.411450637788325
chr10	100969568	100969914	347	+	utr5	SEMA4G	0.189934999006726	1	0.399856912355686	1	0.951537549118171	0.999180657885137	1.11068881636856	1.12095852159261	NA	NA	-0.010269705224051
chr10	100983591	100984185	595	+	utr3	SEMA4G	0.873848537500142	1	0.788833191574693	1	0.162286098040117	0.999180657885137	1.0651736684072	1.12095852159261	NA	NA	-0.0557848531854124
chr10	100987416	100987844	429	+	exon	C10orf2	0.748292797785446	1	0.77698380781365	1	0.897847446852278	0.999180657885137	-0.0199997012222252	0.104969042328999	0.794507433098993	0.998328760984249	-0.124968743551225
chr10	100988434	100988780	347	+	exon	C10orf2	0.810137504367346	1	0.873960363098254	1	0.9626600370868	0.999180657885137	-0.0516753892530555	0.104969042328999	0.794507433098993	0.998328760984249	-0.156644431582055
chr10	100989125	100989224	100	+	exon	C10orf2	0.83466810944968	1	0.968134876801841	1	0.984597307976806	0.999180657885137	0.0728460410087238	0.104969042328999	0.794507433098993	0.998328760984249	-0.0321230013202756
chr10	100993364	100993512	149	+	utr3	C10orf2	0.560965096953993	1	0.649164294833317	1	0.912783926497768	0.999180657885137	0.308269038309317	0.104969042328999	0.794507433098993	0.998328760984249	0.203299995980318
chr10	100993956	100994154	199	+	utr3	C10orf2	0.643591436223347	1	0.645124588374864	1	0.780547701509967	0.999180657885137	-0.0509933041193851	0.104969042328999	0.794507433098993	0.998328760984249	-0.155962346448385
chr10	101002549	101002949	401	+	exon	LZTS2	0.876503749582824	1	0.732694172431496	1	0.569119728219901	0.999180657885137	0.340833665562936	0.335072075362495	0.76349868655162	0.998328760984249	0.00576159020044087
chr10	101003527	101007686	4160	+	utr3	LZTS2	0.948202872220194	1	0.727114460448508	1	0.943974430702604	0.999180657885137	-0.313396249543147	0.335072075362495	0.76349868655162	0.998328760984249	-0.648468324905642
chr10	101067785	101067884	100	+	exon	KAZALD1	0.529045381715938	1	0.471803070181063	1	0.0216878472102328	0.350559060984851	1.82087699039659	1.68915017033761	0.0286524501117856	0.394665193018998	0.131726820058985
chr10	101588354	101594709	6356	+	exon	DPCD	0.599060043489112	1	0.68137994400993	1	0.624656310355104	0.999180657885137	-0.896580235209731	-0.151019088602072	0.741382490763185	0.998328760984249	-0.745561146607659
chr10	102065990	102066339	350	+	exon	HPS6	0.611488641177872	1	0.797903860014407	1	0.918215711818377	0.999180657885137	-0.314682706785818	0.49079785824308	0.40651336340032	0.965385874037778	-0.805480565028898
chr10	102066639	102066789	151	+	exon	HPS6	0.900617971549232	1	0.981255223546837	1	0.996724487018901	0.999180657885137	-0.0423172357501833	0.49079785824308	0.40651336340032	0.965385874037778	-0.533115093993263
chr10	102066889	102067039	151	+	exon	HPS6	0.389714871767951	1	0.518651206999135	1	0.976221428708998	0.999180657885137	-0.368995289351254	0.49079785824308	0.40651336340032	0.965385874037778	-0.859793147594334
chr10	102067289	102067888	600	+	utr3	HPS6	0.808192982702667	1	0.886063223062009	1	0.694800882253953	0.999180657885137	0.269589556149343	0.49079785824308	0.40651336340032	0.965385874037778	-0.221208302093737
chr10	102133094	102137922	4829	+	exon	PPRC1	0.896057358158924	1	0.68004190110225	1	0.671484426208054	0.999180657885137	-1.11514873485568	-0.0278376567802435	0.968743781783162	0.998390865371172	-1.08731107807544
chr10	102139183	102140232	1050	+	exon	PPRC1	0.430535997097312	1	0.577936864911098	1	0.696990588032653	0.999180657885137	-0.70498711801118	-0.0278376567802435	0.968743781783162	0.998390865371172	-0.677149461230936
chr10	102141681	102141881	201	+	exon	PPRC1	0.665395708730101	1	0.887425477027618	1	0.632039880066622	0.999180657885137	-0.596054613804389	-0.0278376567802435	0.968743781783162	0.998390865371172	-0.568216957024146
chr10	102147096	102147346	251	+	exon	PPRC1	0.895566399519058	1	0.966616538797397	1	0.734058225856866	0.999180657885137	0.101637385042926	-0.0278376567802435	0.968743781783162	0.998390865371172	0.12947504182317
chr10	102382150	102382250	101	+	exon	GBF1	NA	NA	0.969723978874783	1	0.504686144814477	0.999180657885137	0.76488689381893	0.811091361245799	0.268716353477606	0.909047703755108	-0.0462044674268687
chr10	102382450	102382649	200	+	utr3	GBF1	0.93535378586963	1	0.899003072298575	1	0.779847005497815	0.999180657885137	0.405686510748475	0.811091361245799	0.268716353477606	0.909047703755108	-0.405404850497323
chr10	102399376	102399475	100	+	exon	NFKB2	0.0708472254394137	1	0.102186660627926	1	3.9543134141931e-13	7.28498872487069e-11	-2.22339264909565	-0.14534860962891	NA	NA	-2.07804403946674
chr10	102402088	102402380	293	+	utr3	NFKB2	0.828087102223667	1	0.959311999048332	1	0.631735780869724	0.999180657885137	-0.495481824460936	-0.14534860962891	NA	NA	-0.350133214832026
chr10	102421354	102423086	1733	+	utr3	FBXL15	0.277684603804629	1	0.498775364764682	1	0.717482960887315	0.999180657885137	0.629610813661742	1.18720043677043	0.192815192044088	0.850337655351184	-0.557589623108687
chr10	102456116	102456265	150	+	exon	RPARP-AS1	0.845936372434565	1	0.956827352036906	1	0.36889104703099	0.999180657885137	-0.599280145927827	-0.170103579367127	0.698395900034539	0.998328760984249	-0.4291765665607
chr10	102597225	102615286	18062	+	exon	SUFU	0.0282711061419746	1	0.0520706559690539	1	0.384684559431883	0.999180657885137	2.10218196720225	1.04363148637513	0.192609433786	0.850337655351184	1.05855048082713
chr10	102630103	102630600	498	+	utr3	SUFU	0.926904371512011	1	0.890983257008829	1	0.73397718346509	0.999180657885137	0.556541790206721	1.04363148637513	0.192609433786	0.850337655351184	-0.487089696168404
chr10	102631645	102631794	150	+	utr3	SUFU	0.855574639619621	1	0.92129581873683	1	0.7101472810032	0.999180657885137	0.885200840464358	1.04363148637513	0.192609433786	0.850337655351184	-0.158430645910767
chr10	102632093	102632391	299	+	utr3	SUFU	0.837527290553088	1	0.944446242799004	1	0.512376820556511	0.999180657885137	1.15498174807746	1.04363148637513	0.192609433786	0.850337655351184	0.111350261702335
chr10	102644545	102644792	248	+	utr5	TRIM8	0.575737499638535	1	0.837939767667521	1	0.636856668904481	0.999180657885137	-0.558229128078814	0.261853984901245	0.604709539399509	0.997962571096369	-0.820083112980058
chr10	102649219	102655270	6052	+	exon	TRIM8	0.385641639881346	1	0.364109814226176	1	0.905783313548763	0.999180657885137	0.408176926108312	0.261853984901245	0.604709539399509	0.997962571096369	0.146322941207068
chr10	102657172	102657271	100	+	exon	TRIM8	0.89322444502232	1	0.79409067033667	1	0.411812891993382	0.999180657885137	0.648197499856943	0.261853984901245	0.604709539399509	0.997962571096369	0.386343514955699
chr10	102812883	102813430	548	+	utr3	WBP1L	0.64481499313353	1	0.919637031213891	1	0.991167977313484	0.999180657885137	-0.498421751571551	-0.113454781057559	0.800559238392788	0.998328760984249	-0.384966970513993
chr10	102815471	102815620	150	+	utr3	WBP1L	0.27265181505742	1	0.327421497714727	1	0.410724839293327	0.999180657885137	1.17888594754949	-0.113454781057559	0.800559238392788	0.998328760984249	1.29234072860705
chr10	102918343	102918842	500	+	utr5	CNNM2	0.336054849526861	1	0.532907735876721	1	0.882399401053984	0.999180657885137	-0.112818537544696	0.971945624789367	0.0168291841029006	0.298076861479962	-1.08476416233406
chr10	102919241	102919341	101	+	exon	CNNM2	0.740489888052955	1	0.538520042209998	1	0.29126671136671	0.999180657885137	0.84382166341554	0.971945624789367	0.0168291841029006	0.298076861479962	-0.128123961373828
chr10	102919541	102920090	550	+	exon	CNNM2	0.947199518949053	1	0.940781562150703	1	0.887852208094702	0.999180657885137	0.589779727856273	0.971945624789367	0.0168291841029006	0.298076861479962	-0.382165896933095
chr10	103077043	103077392	350	+	utr3	CNNM2	0.398652051200902	1	0.589879681609017	1	0.965709683388416	0.999180657885137	0.188993962144106	0.971945624789367	0.0168291841029006	0.298076861479962	-0.782951662645261
chr10	103077642	103077742	101	+	utr3	CNNM2	0.242486580514545	1	0.372270661441776	1	0.853823199298048	0.999180657885137	-0.708900181785571	0.971945624789367	0.0168291841029006	0.298076861479962	-1.68084580657494
chr10	103078241	103078391	151	+	utr3	CNNM2	0.344181164515934	1	0.468564681156019	1	0.962032779661355	0.999180657885137	-0.664416191282428	0.971945624789367	0.0168291841029006	0.298076861479962	-1.6363618160718
chr10	103368363	103368512	150	+	exon	TAF5	0.201757402147994	1	0.0639825960125759	1	0.053540229922705	0.718774061236244	-1.47599392753955	0.455160742767383	0.367820406737077	0.961708800802379	-1.93115467030694
chr10	103425046	103425395	350	+	exon	PDCD11	0.432638467642519	1	0.554009095613998	1	0.759810691723124	0.999180657885137	-0.50303108459624	0.046610448137502	0.917716859974314	0.998328760984249	-0.549641532733742
chr10	103440310	103442422	2113	+	exon	PDCD11	0.78593681272512	1	0.652463183289054	1	0.94880520443834	0.999180657885137	-0.0127839119037892	0.046610448137502	0.917716859974314	0.998328760984249	-0.0593943600412911
chr10	103444550	103445594	1045	+	utr3	PDCD11	0.42162977683391	1	0.450287476566762	1	0.962547111005453	0.999180657885137	-0.0535504792721746	0.046610448137502	0.917716859974314	0.998328760984249	-0.100160927409677
chr10	104254841	104254941	101	+	utr5	GSTO1	0.724223770834243	1	0.870441677850044	1	0.656332109110848	0.999180657885137	0.196336639364628	0.779798176275185	0.164866777247636	0.813480380222547	-0.583461536910556
chr10	110871945	110876042	4098	+	utr5	PDCD4	0.462255877439873	1	0.32692494303705	1	0.955342074580225	0.999180657885137	-0.366319078873857	-0.472511714003165	0.351821872904315	0.955469873908484	0.106192635129308
chr10	110881402	110881502	101	+	exon	PDCD4	0.904812907963697	1	0.825211479810348	1	0.766210420098601	0.999180657885137	-1.46829333946527	-0.472511714003165	0.351821872904315	0.955469873908484	-0.995781625462109
chr10	112376286	112376385	100	+	utr5	ACSL5	0.560696446390647	1	0.944936437633323	1	0.479477001435175	0.999180657885137	-1.4651489921533	-0.101426751934324	0.828228972089566	0.998328760984249	-1.36372224021897
chr10	113165633	113165882	250	+	utr3	TCF7L2	0.611353316251002	1	0.798813171452123	1	0.896078283254608	0.999180657885137	0.0271090123727526	-0.233480769135573	0.551191033710584	0.987954203663236	0.260589781508325
chr10	119104136	119104950	815	+	utr5	FAM45A	0.495675226645964	1	0.696215471364311	1	0.870050642351684	0.999180657885137	-0.0261058167901107	0.321057352699322	0.473606835866881	0.98053549208992	-0.347163169489433
chr10	119207739	119326535	118797	+	utr5	GRK5	0.563503753401075	1	0.712912784310639	1	0.491233436545156	0.999180657885137	-0.755423544122741	0.278377742093854	0.62314432788027	0.998328760984249	-1.0338012862166
chr10	119443658	119448178	4521	+	exon	GRK5	0.406524338458169	1	0.324868970206688	1	0.74848835404375	0.999180657885137	0.465125282518117	0.278377742093854	0.62314432788027	0.998328760984249	0.186747540424263
chr10	119677020	119677220	201	+	exon	BAG3	0.858042588516795	1	0.898991693032765	1	0.801484208489122	0.999180657885137	0.168693891440457	0.0671689310914828	0.855021149303733	0.998328760984249	0.101524960348975
chr10	119898456	119898656	201	+	exon	SEC23IP	0.833629639050745	1	0.834011335448311	1	0.930505068010153	0.999180657885137	0.0829953195579696	0.526002501207412	0.161756950271543	0.808700773792699	-0.443007181649442
chr10	120851425	120851525	101	+	utr5	WDR11	0.710716693571705	1	0.560824047425691	1	0.167114106807317	0.999180657885137	0.720781342947275	-0.298027149323384	0.400490733843364	0.965325963247021	1.01880849227066
chr10	120908625	120908775	151	+	utr3	WDR11	0.890716308188476	1	0.887376614450218	1	0.68199830569705	0.999180657885137	-0.757840131330901	-0.298027149323384	0.400490733843364	0.965325963247021	-0.459812982007517
chr10	122082673	122083123	451	+	exon	TACC2	0.259791003186774	1	0.217180568258475	1	0.629415910567769	0.999180657885137	2.03251969914082	0.294770780391976	0.66324928782303	0.998328760984249	1.73774891874884
chr10	122083873	122084622	750	+	exon	TACC2	0.385245758243586	1	0.299378429986235	1	0.0241251702807319	0.38346983239363	2.31058440549559	0.294770780391976	0.66324928782303	0.998328760984249	2.01581362510362
chr10	122085872	122086272	401	+	exon	TACC2	0.394808929235854	1	0.374245986465183	1	0.00227079881449233	0.0518140613226933	2.22398349853365	0.294770780391976	0.66324928782303	0.998328760984249	1.92921271814168
chr10	122086372	122086872	501	+	exon	TACC2	0.933016743356488	1	0.953579633489804	1	0.500791329147322	0.999180657885137	2.20652695369474	0.294770780391976	0.66324928782303	0.998328760984249	1.91175617330276
chr10	122086972	122087122	151	+	exon	TACC2	0.738901610320229	1	0.599015045181327	1	0.113515096864469	0.999180657885137	2.83450017982894	0.294770780391976	0.66324928782303	0.998328760984249	2.53972939943696
chr10	122087221	122087621	401	+	exon	TACC2	0.586886454387077	1	0.686294868388125	1	0.986065357674279	0.999180657885137	1.79762556233039	0.294770780391976	0.66324928782303	0.998328760984249	1.50285478193841
chr10	122087721	122087871	151	+	exon	TACC2	0.742283274215843	1	0.671361172252682	1	0.00678269259719857	0.133997613053958	1.57350802842678	0.294770780391976	0.66324928782303	0.998328760984249	1.27873724803481
chr10	122210547	122210697	151	+	utr5	TACC2	0.899384561683793	1	0.880917592218128	1	0.836681826402973	0.999180657885137	-0.0496714574140593	0.294770780391976	0.66324928782303	0.998328760984249	-0.344442237806035
chr10	122210897	122211447	551	+	utr5	TACC2	0.366169033566105	1	0.643441282887884	1	0.82972160384847	0.999180657885137	-0.90749548863716	0.294770780391976	0.66324928782303	0.998328760984249	-1.20226626902914
chr10	122249082	122254045	4964	+	exon	TACC2	NA	NA	0.465692773630341	1	0.388706024691931	0.999180657885137	-2.03221391044697	0.294770780391976	0.66324928782303	0.998328760984249	-2.32698469083895
chr10	122429760	122429960	201	+	utr3	PLEKHA1	0.753100959670587	1	0.797770301705653	1	0.813764151227919	0.999180657885137	-0.597217944298611	-0.539470626273611	0.17564114444226	0.82817114093992	-0.0577473180250003
chr10	124613411	124613510	100	+	utr3	LHPP	0.821890113176629	1	0.860039261175333	1	0.236494380831234	0.999180657885137	1.05455475978977	0.840982864493711	0.310735739207959	0.936706732311015	0.213571895296061
chr10	124623401	124623547	147	+	exon	RP11-12J10.4	0.571781156869034	1	0.835588531131429	1	0.872577093333255	0.999180657885137	0.12642090854439	0.142184579128216	0.966838460026866	NA	-0.0157636705838259
chr10	124834726	124835125	400	+	utr3	FAM175B	0.750771185691733	1	0.835646956183764	1	0.911958268468638	0.999180657885137	-0.517816371002444	-0.327003474140947	0.494264393874798	0.98053549208992	-0.190812896861497
chr10	124984794	124985143	350	+	utr3	ZRANB1	0.9668998925975	1	0.992749649064781	1	0.894027602095775	0.999180657885137	-0.233175924039094	-0.171585926123088	0.676487011868948	0.998328760984249	-0.0615899979160054
chr10	127433371	127439069	5699	+	exon	DOCK1	0.642902785087044	1	0.577810801373489	1	0.620590571642287	0.999180657885137	0.657447678938902	-0.184731602456605	0.727581925099961	0.998328760984249	0.842179281395506
chr10	129759326	129766970	7645	+	exon	MGMT	0.526589593049495	1	0.498773059787738	1	0.363897757495644	0.999180657885137	0.913308101826163	0.355672761797916	0.664031889904009	0.998328760984249	0.557635340028247
chr10	132348015	132348264	250	+	exon	LRRC27	0.765432419308147	1	0.989657817748774	1	0.549666487847539	0.999180657885137	-0.671426909597283	-0.075952521675718	0.895833625276827	0.998328760984249	-0.595474387921565
chr10	132404933	132405227	295	+	exon	PWWP2B	0.84404081445037	1	0.932693783285166	1	0.941632572672486	0.999180657885137	-0.443601096516723	-0.536654247777127	NA	NA	0.0930531512604048
chr10	132405325	132406061	737	+	exon	PWWP2B	0.930089539915475	1	0.748663309125826	1	0.984124707799296	0.999180657885137	-0.408640273697153	-0.536654247777127	NA	NA	0.128013974079974
chr10	133186415	133186614	200	+	exon	KNDC1	0.561271657961851	1	0.602900126439751	1	0.282613477413517	0.999180657885137	-1.50123932770742	0.557408064484407	0.767059423191579	0.998328760984249	-2.05864739219182
chr10	133309873	133310208	336	+	exon	ZNF511-PRAP1	0.506567143327864	1	0.474284570674881	1	0.409859192384405	0.999180657885137	1.33512862964249	NA	NA	NA	NA
chr10	133311724	133311823	100	+	exon	ZNF511-PRAP1	0.951726467881916	1	0.934554146524837	1	0.5863008049106	0.999180657885137	0.672847291435536	NA	NA	NA	NA
chr10	133312865	133313063	199	+	utr3	ZNF511	0.487863445482587	1	0.629522227574518	1	0.824993498875763	0.999180657885137	-0.0196152826841137	0.703180968650212	0.237803555963253	0.889102616093497	-0.722796251334326
chr10	133350106	133352380	2275	+	exon	PRAP1	0.596395946342009	1	0.562770583509589	1	0.504164983673072	0.999180657885137	2.08882794616432	0.982945079930839	0.285428465950474	0.92044816082488	1.10588286623348
chr10	133380095	133380243	149	+	utr5	PAOX	0.495151562263083	1	0.449041132808915	1	0.283632574967076	0.999180657885137	-0.0570348502371009	0.401010058190108	0.785368766376437	0.998328760984249	-0.458044908427209
chr10	133394144	133394294	151	+	utr5	MTG1	0.358345002452167	1	0.443325374660498	1	2.17948136866244e-05	0.000829016159408391	-0.362648807599601	0.0139990022669561	0.984627666268502	0.999328335780926	-0.376647809866557
chr10	133399617	133402181	2565	+	exon	RP11-108K14.8	0.554377221283071	1	0.380163175466826	1	0.648666249275708	0.999180657885137	-0.170118165257084	NA	NA	NA	NA
chr10	133402724	133420408	17685	+	utr3	RP11-108K14.8	0.664556426258265	1	0.96079267896987	1	0.746564944878869	0.999180657885137	-0.976647820645453	NA	NA	NA	NA
chr10	133420708	133421157	450	+	exon	MTG1	0.524757274904427	1	0.793866033923866	1	0.923589330638964	0.999180657885137	0.157365152694959	0.0139990022669561	0.984627666268502	0.999328335780926	0.143366150428003
chr10	277127	277426	300	-	utr3	DIP2C	0.663989334367889	1	0.653778847939138	1	0.790237914279985	0.999180657885137	-0.592763512655918	0.0163143051407959	0.975980442224716	0.999100039929201	-0.609077817796714
chr10	807763	807913	151	-	utr3	LARP4B	0.887252732899845	1	0.937386483219563	1	0.449331572845486	0.999180657885137	0.868290507053306	-0.22449010393333	0.551286027428968	0.987954203663236	1.09278061098664
chr10	812807	813157	351	-	utr3	LARP4B	0.488397941791109	1	0.796546139523312	1	0.71962047919529	0.999180657885137	-0.766120199148873	-0.22449010393333	0.551286027428968	0.987954203663236	-0.541630095215543
chr10	931605	931705	101	-	utr5	LARP4B	0.27487699871408	1	0.345678639170345	1	0.000560247435483539	0.0152977563142479	-2.004683364063	-0.22449010393333	0.551286027428968	0.987954203663236	-1.78019326012967
chr10	3138027	3138237	211	-	utr3	PITRM1	0.195611103963501	1	0.352476647908759	1	0.472281051918546	0.999180657885137	-0.0589841944829345	0.339091243417424	0.529193556672626	0.987561651771818	-0.398075437900358
chr10	3781751	3781851	101	-	exon	KLF6	0.796408585022016	1	0.938908153866391	1	0.871326514628348	0.999180657885137	-0.724560682079043	-1.29161814343977	0.00988423328608312	0.221359559232492	0.567057461360725
chr10	5639211	5639408	198	-	utr3	ASB13	0.609208654731372	1	0.698790919016493	1	0.735817730605866	0.999180657885137	0.812088762413733	1.01011233126836	0.132059957908407	0.751326827322193	-0.198023568854627
chr10	5640097	5640393	297	-	utr3	ASB13	0.220378389303619	1	0.357748340597396	1	0.362693068701527	0.999180657885137	1.2058368809912	1.01011233126836	0.132059957908407	0.751326827322193	0.195724549722838
chr10	5862308	5862455	148	-	utr3	ANKRD16	0.682560349647063	1	0.721819684528717	1	0.841130842468027	0.999180657885137	1.33608812978886	0.502364653304419	0.448186088793943	0.97735037558039	0.833723476484444
chr10	5887947	5889314	1368	-	exon	ANKRD16	0.0528001071513719	1	0.127183922541483	1	0.836008757576205	0.999180657885137	-0.836766830067605	0.502364653304419	0.448186088793943	0.97735037558039	-1.33913148337202
chr10	5889413	5889709	297	-	utr5	ANKRD16	0.171419946761972	1	0.211176400851463	1	0.0750461673283797	0.924682469474821	-0.529158318227919	0.502364653304419	0.448186088793943	0.97735037558039	-1.03152297153234
chr10	7562964	7566258	3295	-	utr3	ITIH5	NA	NA	0.917465955053719	1	0.767519646054947	0.999180657885137	-1.01614259110947	-0.596666195632918	0.427510566260665	0.971694440820769	-0.419476395476552
chr10	7576464	7576814	351	-	exon	ITIH5	0.403781314127578	1	0.689901314120999	1	0.662968535873745	0.999180657885137	-0.925449529144959	-0.596666195632918	0.427510566260665	0.971694440820769	-0.328783333512042
chr10	7579796	7579995	200	-	utr3	ITIH5	0.970027751772618	1	0.779088562740938	1	0.902048589925083	0.999180657885137	-0.502275603594622	-0.596666195632918	0.427510566260665	0.971694440820769	0.0943905920382959
chr10	7642081	7666898	24818	-	utr5	ITIH5	0.874967213498992	1	0.651942058035633	1	0.790227032321012	0.999180657885137	-1.27975781176709	-0.596666195632918	0.427510566260665	0.971694440820769	-0.683091616134169
chr10	11462367	11462516	150	-	utr3	USP6NL	0.596315923065842	1	0.661443144440659	1	0.679392147446608	0.999180657885137	-1.14193966183984	-1.05799877941468	0.0170319764196273	0.30000017757713	-0.0839408824251626
chr10	11462616	11463015	400	-	exon	USP6NL	0.907258362296322	1	0.966628837330478	1	0.805971651800303	0.999180657885137	-1.05989278778943	-1.05799877941468	0.0170319764196273	0.30000017757713	-0.00189400837475318
chr10	11463214	11463364	151	-	exon	USP6NL	NA	NA	0.637076156643752	1	0.63149585809215	0.999180657885137	-0.523079037242917	-1.05799877941468	0.0170319764196273	0.30000017757713	0.534919742171758
chr10	11463463	11463812	350	-	exon	USP6NL	0.741366556098907	1	0.756727467752461	1	0.91716522662842	0.999180657885137	-0.579288094976313	-1.05799877941468	0.0170319764196273	0.30000017757713	0.478710684438363
chr10	11921114	11921213	100	-	utr3	UPF2	0.911867402873206	1	0.78608022796515	1	0.645375639974166	0.999180657885137	0.301643521079165	0.312931265519586	0.414368363501149	0.967831652538782	-0.0112877444404205
chr10	12029459	12035291	5833	-	exon	UPF2	0.736299350851731	1	0.766159776110005	1	0.623686051732842	0.999180657885137	0.308363627271533	0.312931265519586	0.414368363501149	0.967831652538782	-0.00456763824805262
chr10	13317573	13317773	201	-	utr3	SEPHS1	0.84364267292929	1	0.876791818874973	1	0.512755417749666	0.999180657885137	-0.409121903220877	-0.18495850948778	0.608888813470745	0.997962571096369	-0.224163393733097
chr10	13322895	13322995	101	-	exon	SEPHS1	0.812832367772834	1	0.96189152263454	1	0.617877836766599	0.999180657885137	0.20278869959586	-0.18495850948778	0.608888813470745	0.997962571096369	0.38774720908364
chr10	13499806	13500005	200	-	exon	BEND7	0.534419538460225	1	0.898577569340501	1	0.730765297268988	0.999180657885137	-2.28085736917937	-0.67143338733971	0.119292714609841	0.721678640542103	-1.60942398183966
chr10	15141498	15168593	27096	-	utr5	NMT2	0.533683579833083	1	0.493251223089308	1	0.897553321539624	0.999180657885137	0.332673195301052	0.662198489591868	0.081754079767059	0.630702622156434	-0.329525294290816
chr10	15212582	15213768	1187	-	utr3	FAM171A1	0.865808780629478	1	0.997826671745117	1	0.784953380596952	0.999180657885137	-0.519964773785387	-0.130307002559496	0.825486501200291	0.998328760984249	-0.389657771225891
chr10	17617130	17617328	199	-	exon	HACD1	0.277649084745484	1	0.364281700333487	1	8.7845690216587e-07	4.81451057025746e-05	-0.32958133032874	0.486968566599961	0.486991017326506	0.98053549208992	-0.816549896928701
chr10	21494385	21494484	100	-	utr3	CASC10	0.637532105987968	1	0.637136439233412	1	0.674224618640484	0.999180657885137	0.673641939130183	2.25045457909	4.31871986569924e-05	0.00505639532511243	-1.57681263995982
chr10	21494731	21495076	346	-	utr3	CASC10	0.207550250716542	1	0.337341222858697	1	0.469576007757811	0.999180657885137	0.637996495962798	2.25045457909	4.31871986569924e-05	0.00505639532511243	-1.6124580831272
chr10	21495274	21495520	247	-	utr3	CASC10	0.624389090115498	1	0.698484541779632	1	0.806464896212013	0.999180657885137	1.34306676026182	2.25045457909	4.31871986569924e-05	0.00505639532511243	-0.907387818828183
chr10	21495619	21497015	1397	-	utr5	CASC10	0.160207295490856	1	0.308336407628929	1	0.838468874258997	0.999180657885137	0.44342144390443	2.25045457909	4.31871986569924e-05	0.00505639532511243	-1.80703313518557
chr10	21497114	21497213	100	-	utr5	CASC10	0.363151123233393	1	0.106611001498388	1	0.234423316074826	0.999180657885137	0.443361840844163	2.25045457909	4.31871986569924e-05	0.00505639532511243	-1.80709273824584
chr10	21516596	21516744	149	-	exon	SKIDA1	0.85304714706761	1	0.933202474478959	1	0.27737155020151	0.999180657885137	0.000365160747252886	0.659014120357016	0.273951898442705	0.912962762432649	-0.658648959609763
chr10	22537093	22537193	101	-	utr3	PIP4K2A	0.653254121289371	1	0.734201021286253	1	0.510263600207149	0.999180657885137	-0.955091660016244	-0.270458125639128	0.534565863828739	0.987561651771818	-0.684633534377116
chr10	22714256	22714356	101	-	utr5	PIP4K2A	0.506269203111898	1	0.599675147342506	1	0.938553690184669	0.999180657885137	-0.286664442762496	-0.270458125639128	0.534565863828739	0.987561651771818	-0.0162063171233671
chr10	24584608	24584708	101	-	utr3	ARHGAP21	NA	NA	0.559781505399407	1	0.886195639575483	0.999180657885137	-0.465573155661057	-0.146725740057863	0.72713642590429	0.998328760984249	-0.318847415603194
chr10	24584807	24584907	101	-	utr3	ARHGAP21	NA	NA	0.713428829221864	1	0.874833183826481	0.999180657885137	-0.666357902019331	-0.146725740057863	0.72713642590429	0.998328760984249	-0.519632161961468
chr10	24585357	24585457	101	-	utr3	ARHGAP21	0.467987518665145	1	0.598408013296581	1	0.863815343609728	0.999180657885137	-0.407605279248066	-0.146725740057863	0.72713642590429	0.998328760984249	-0.260879539190203
chr10	24585706	24585906	201	-	utr3	ARHGAP21	0.532863321446851	1	0.580801313467058	1	0.726957425765163	0.999180657885137	-0.268316437876949	-0.146725740057863	0.72713642590429	0.998328760984249	-0.121590697819086
chr10	27149037	27154318	5282	-	utr5	YME1L1	0.696400021516659	1	0.919092477317293	1	0.621988836598371	0.999180657885137	-0.997135030834667	-0.818023465326902	0.0719718188828115	0.602231743067404	-0.179111565507765
chr10	28523101	28523201	101	-	exon	WAC-AS1	0.647329909043296	1	0.438182166159607	1	0.765448877407874	0.999180657885137	-1.02917523779842	-0.693738856574737	0.307213268074768	0.935747478260678	-0.335436381223687
chr10	28523599	28523699	101	-	exon	WAC-AS1	0.724703418464525	1	0.840863462622155	1	0.924089060686172	0.999180657885137	-1.24816549837888	-0.693738856574737	0.307213268074768	0.935747478260678	-0.554426641804139
chr10	29421817	29422012	196	-	exon	PTCHD3P1	0.28357569959253	1	0.428013098372106	1	0.983591876177167	0.999180657885137	-0.214281203571911	NA	NA	NA	NA
chr10	29512772	29522520	9749	-	exon	SVIL	0.276332306203256	1	0.272930493827725	1	0.771254311348761	0.999180657885137	-0.62127835028442	-0.539995068767872	0.392770090972246	0.965325963247021	-0.0812832815165478
chr10	29523484	29523834	351	-	exon	SVIL	0.856436593620573	1	0.904607440439302	1	0.967582515951153	0.999180657885137	-0.601175970184669	-0.539995068767872	0.392770090972246	0.965325963247021	-0.061180901416797
chr10	29550641	29550991	351	-	exon	SVIL	0.675237926601328	1	0.821441166549747	1	0.913808835399475	0.999180657885137	-0.854464816224571	-0.539995068767872	0.392770090972246	0.965325963247021	-0.314469747456699
chr10	30313399	30313699	301	-	utr3	MTPAP	0.836019014937286	1	0.836022161101445	1	0.502918937986803	0.999180657885137	-0.78713139889502	-0.437653464089185	0.365392805506351	0.960900452540635	-0.349477934805836
chr10	31318251	31318649	399	-	exon	ZEB1-AS1	0.937110010321583	1	0.866693522206323	1	0.849264269085834	0.999180657885137	0.0143920355950619	-0.78239977519824	0.209903261074691	0.868127175608392	0.796791810793302
chr10	32056232	32056331	100	-	utr5	KIF5B	0.381736230907454	1	0.636093299582903	1	0.539640802133909	0.999180657885137	-0.626786063763072	-0.763151400789406	0.0834464344105456	0.636663907579836	0.136365337026334
chr10	32346900	32347000	101	-	utr5	EPC1	0.575992259762646	1	0.665003217444358	1	0.526794704902786	0.999180657885137	-0.560317729570864	-0.268249696820111	0.596199001960035	0.997962571096369	-0.292068032750753
chr10	33179686	33180285	600	-	utr3	NRP1	0.191685257673354	1	0.223235274222734	1	0.323033285945823	0.999180657885137	-2.76031258717647	-0.978884263989667	0.0721739972775374	0.602524598231529	-1.7814283231868
chr10	33334364	33334613	250	-	utr5	NRP1	0.841968878258147	1	0.991049494153652	1	0.91950694856001	0.999180657885137	-2.20848571929206	-0.978884263989667	0.0721739972775374	0.602524598231529	-1.22960145530239
chr10	34111399	34111499	101	-	exon	PARD3	0.392339129404058	1	0.500420148470029	1	0.928340636543936	0.999180657885137	-0.331858565242807	-0.26561467213948	0.470119415223162	0.980061724089868	-0.0662438931033278
chr10	37829232	37829331	100	-	utr3	ZNF248	0.643451427707067	1	0.743264451135887	1	0.492988270713864	0.999180657885137	0.0581123554395936	-0.0115602897137964	0.981329977641946	0.999100039929201	0.06967264515339
chr10	37857906	37858006	101	-	utr5	ZNF248	0.235331153165341	1	0.136676876324926	1	0.722338815657388	0.999180657885137	-2.69566306880842	-0.0115602897137964	0.981329977641946	0.999100039929201	-2.68410277909462
chr10	42582741	42582990	250	-	utr3	ZNF33B	0.437521809036788	1	0.423591377186859	1	0.756278931725074	0.999180657885137	1.17659488005773	-0.560972577008006	0.173748953088076	0.825475190111738	1.73756745706574
chr10	44976427	44976675	249	-	utr3	C10orf10	0.598987523963585	1	0.454797621728481	1	0.472089556278978	0.999180657885137	-0.598289693546948	-0.638111980892582	0.123428468915951	0.730980554820922	0.039822287345634
chr10	44977419	44977816	398	-	exon	C10orf10	0.935578615824642	1	0.991879456993481	1	0.992757871563366	0.999180657885137	-0.565170673905064	-0.638111980892582	0.123428468915951	0.730980554820922	0.0729413069875181
chr10	44977965	44978065	101	-	utr5	C10orf10	0.328765280249487	1	0.40582326191128	1	0.550966173666578	0.999180657885137	0.198515064307408	-0.638111980892582	0.123428468915951	0.730980554820922	0.83662704519999
chr10	44978661	44978760	100	-	utr5	C10orf10	0.532322408394193	1	0.707248868515173	1	0.904324207759763	0.999180657885137	-0.912137374943583	-0.638111980892582	0.123428468915951	0.730980554820922	-0.274025394051001
chr10	46010671	46010870	200	-	exon	NCOA4	0.726902142448612	1	0.924894673383839	1	0.981835420359543	0.999180657885137	0.12478992380541	0.877767453771189	0.0458506639474654	0.492287478117217	-0.752977529965778
chr10	49458865	49459165	301	-	utr3	ERCC6	0.918774408779006	1	0.98891498690585	1	0.991136489877184	0.999180657885137	-0.155205005076939	0.243317295967153	0.538649589971979	0.987561651771818	-0.398522301044092
chr10	49524122	49524471	350	-	exon	ERCC6	0.520363207485912	1	0.573899276421036	1	0.868865606723997	0.999180657885137	-0.360042867495356	0.243317295967153	0.538649589971979	0.987561651771818	-0.603360163462509
chr10	49736110	49736389	280	-	exon	OGDHL	0.640833575109285	1	0.386078594073375	1	4.173981928385e-05	0.00149471563622799	0.677177465981247	-0.234119366204453	0.813421283127855	0.998328760984249	0.911296832185701
chr10	49933711	49933811	101	-	utr3	PARG	0.87542648299095	1	0.873189308047688	1	0.782660828706694	0.999180657885137	-0.299729025629462	-0.0475199890233887	0.903924198817488	0.998328760984249	-0.252209036606074
chr10	49941587	49941686	100	-	exon	PARG	0.820420696066402	1	0.73693192446398	1	0.823541872640924	0.999180657885137	1.19630067077709	-0.0475199890233887	0.903924198817488	0.998328760984249	1.24382065980048
chr10	50343647	50344195	549	-	utr5	SGMS1	0.978900141184727	1	0.986730269472109	1	0.894859268507986	0.999180657885137	-0.90964759831501	-0.314361492120192	0.439713847626932	0.975691693946995	-0.595286106194818
chr10	50623773	50623872	100	-	utr5	SGMS1	0.0746938082126267	1	0.0874477075692096	1	0.00770177149286068	0.14907314923713	-1.73768253685312	-0.314361492120192	0.439713847626932	0.975691693946995	-1.42332104473293
chr10	51698009	51698503	495	-	exon	CSTF2T	0.996728611647326	1	0.996343407284687	1	0.586554962763713	0.999180657885137	-0.907567836298919	-0.766787152332201	0.0922482669216723	0.658981226645934	-0.140780683966718
chr10	51698602	51698800	199	-	exon	CSTF2T	0.849353902423097	1	0.907605149743367	1	0.855899602751935	0.999180657885137	-0.925026545851594	-0.766787152332201	0.0922482669216723	0.658981226645934	-0.158239393519393
chr10	56358840	56359720	881	-	utr3	ZWINT	0.460945447380124	1	0.563789797655752	1	0.919708340306955	0.999180657885137	0.619883872713652	0.218325608414363	0.527429345259942	0.987561651771818	0.401558264299289
chr10	56360067	56360166	100	-	utr3	ZWINT	0.729138064968208	1	0.904212830089489	1	0.736144175735321	0.999180657885137	-0.107547434501602	0.218325608414363	0.527429345259942	0.987561651771818	-0.325873042915966
chr10	59792810	59793059	250	-	utr3	CCDC6	0.96478879660876	1	0.950271600415458	1	0.886198031991292	0.999180657885137	-0.214688829142701	-0.100429563420334	0.784890392944561	0.998328760984249	-0.114259265722367
chr10	59906356	59906506	151	-	utr5	CCDC6	1	1	0.741915411829976	1	0.856606036485339	0.999180657885137	-0.657277034044183	-0.100429563420334	0.784890392944561	0.998328760984249	-0.556847470623849
chr10	60888352	60888701	350	-	exon	RHOBTB1	0.535269502564836	1	0.524065580299239	1	0.445930740196546	0.999180657885137	0.169686424885337	0.854590791680274	0.105465988062017	0.693463929296377	-0.684904366794937
chr10	62805740	62805887	148	-	exon	RP11-436D10.3	0.733620807947158	1	0.882740393572914	1	0.640381088526201	0.999180657885137	-0.371417563427637	2.56509219775398	0.503396549798656	NA	-2.93650976118162
chr10	63206665	63206814	150	-	exon	JMJD1C	0.936312218274333	1	0.968089679746093	1	0.642213163200251	0.999180657885137	-0.93800458791723	-0.515624671521147	0.165201076900663	0.814143221135644	-0.422379916396083
chr10	70123518	70132834	9317	-	utr5	AIFM2	0.31487999211998	1	0.592640149307386	1	0.955797808316442	0.999180657885137	-2.10785775257486	-0.361626564276002	0.589622918262987	0.99666302839719	-1.74623118829886
chr10	70139380	70139530	151	-	utr3	TYSND1	0.769708101403221	1	0.661128527961415	1	0.987177117748319	0.999180657885137	1.31301460456871	1.10215775728761	0.082457477211283	0.634168132788462	0.210856847281095
chr10	70139680	70139829	150	-	utr3	TYSND1	0.939342090761114	1	0.910575100901303	1	0.349946168943454	0.999180657885137	1.47429582766136	1.10215775728761	0.082457477211283	0.634168132788462	0.372138070373749
chr10	70139929	70140029	101	-	utr3	TYSND1	0.842333122968028	1	0.936289177121123	1	0.714853487417464	0.999180657885137	0.628471287489432	1.10215775728761	0.082457477211283	0.634168132788462	-0.47368646979818
chr10	70145827	70146126	300	-	exon	TYSND1	0.955807015387754	1	0.727021829412975	1	0.0369766800784171	0.538486109599119	0.93969994066837	1.10215775728761	0.082457477211283	0.634168132788462	-0.162457816619241
chr10	70146376	70146576	201	-	exon	TYSND1	0.512559124166745	1	0.503104763986521	1	0.716106237246631	0.999180657885137	0.754549230993382	1.10215775728761	0.082457477211283	0.634168132788462	-0.347608526294229
chr10	70152262	70152362	101	-	utr3	SAR1A	0.394323639369372	1	0.51899970076607	1	0.653777531583176	0.999180657885137	0.600757064518946	0.620834052083717	0.361308003207653	0.95837203649433	-0.0200769875647706
chr10	70299665	70299913	249	-	utr3	LRRC20	0.686568116995355	1	0.659185328918817	1	0.603485611178941	0.999180657885137	0.706553090730072	1.24736824902588	0.0480943688304934	0.502082806773901	-0.540815158295811
chr10	70300062	70300856	795	-	utr3	LRRC20	0.216160339458776	1	0.340559998204141	1	0.68021897330958	0.999180657885137	0.441258615158636	1.24736824902588	0.0480943688304934	0.502082806773901	-0.806109633867247
chr10	70300956	70323905	22950	-	utr3	LRRC20	0.617831623426203	1	0.527292047012827	1	0.760186578394545	0.999180657885137	0.880389627843294	1.24736824902588	0.0480943688304934	0.502082806773901	-0.366978621182589
chr10	71750745	71750944	200	-	utr3	C10orf54	0.535926564139446	1	0.57836003053537	1	0.0361225722530415	0.528059514647474	0.119382213862783	0.788558351011002	0.512366962249125	0.983060506072155	-0.669176137148219
chr10	72062618	72067087	4470	-	utr3	SPOCK2	0.787703239144723	1	0.924141078981251	1	0.512836526351641	0.999180657885137	0.324157817061945	0.482218711093961	0.419496635302624	0.969768433361919	-0.158060894032016
chr10	72067679	72068232	554	-	exon	SPOCK2	0.61189798086947	1	0.726461560273209	1	0.831948883648677	0.999180657885137	0.689952985919801	0.482218711093961	0.419496635302624	0.969768433361919	0.207734274825839
chr10	72088367	72088467	101	-	utr5	SPOCK2	0.0773974589257985	1	0.121614995799754	1	0.401640375851339	0.999180657885137	1.43998663927395	0.482218711093961	0.419496635302624	0.969768433361919	0.957767928179986
chr10	72274965	72275263	299	-	exon	RP11-442H21.2	0.830636539983826	1	0.994437256350814	1	0.489178272794653	0.999180657885137	-0.964482485940231	NA	NA	NA	NA
chr10	72334629	72334779	151	-	utr3	DNAJB12	0.726635211970955	1	0.854493179718166	1	0.917179649697649	0.999180657885137	-0.337956466007905	0.477048313512483	0.39538384595213	0.965325963247021	-0.815004779520388
chr10	72335429	72335829	401	-	utr3	DNAJB12	0.757991417304332	1	0.880636558526325	1	0.924696263457752	0.999180657885137	0.374484637432661	0.477048313512483	0.39538384595213	0.965325963247021	-0.102563676079822
chr10	72341050	72343445	2396	-	utr5	DNAJB12	0.901257462853863	1	0.90782026575655	1	0.905251398115191	0.999180657885137	0.486019534426344	0.477048313512483	0.39538384595213	0.965325963247021	0.00897122091386043
chr10	72368126	72368276	151	-	utr3	MICU1	0.932383548590914	1	0.910994920229181	1	0.803552913619535	0.999180657885137	0.453450406421578	0.454110198390217	0.258281620509756	0.900139557290868	-0.000659791968638579
chr10	73167875	73167975	101	-	utr5	ECD	0.272467456738739	1	0.320242386352724	1	0.476498552540103	0.999180657885137	0.854071302944149	-0.256668617218466	0.489391830395265	0.98053549208992	1.11073992016261
chr10	73243433	73243855	423	-	exon	DNAJC9	0.23207071127464	1	0.336421868969018	1	0.920925309505785	0.999180657885137	-0.414615521438267	0.0758698841016477	0.922954118129361	0.998328760984249	-0.490485405539915
chr10	73246753	73247182	430	-	exon	DNAJC9	0.996074524765087	1	0.901584979155905	1	0.967428375931626	0.999180657885137	-0.169963526874446	0.0758698841016477	0.922954118129361	0.998328760984249	-0.245833410976094
chr10	73498988	73499187	200	-	utr3	USP54	0.738301319627558	1	0.719340353253739	1	0.912337689311033	0.999180657885137	-0.646696484598503	-1.27082561804048	0.0291281092650868	0.398459522188984	0.624129133441975
chr10	73516623	73516923	301	-	utr3	USP54	NA	NA	0.435114943952576	1	0.990142199485289	0.999180657885137	-1.26143728107652	-1.27082561804048	0.0291281092650868	0.398459522188984	0.0093883369639598
chr10	73517023	73517123	101	-	utr3	USP54	0.973369516916159	1	0.950531516889139	1	0.869670906882007	0.999180657885137	-1.32119164020818	-1.27082561804048	0.0291281092650868	0.398459522188984	-0.0503660221676976
chr10	73772362	73772612	251	-	exon	RP11-574K11.32	0.370201432753287	1	0.44034590257643	1	0.00386684802270375	0.0823039872240374	-0.822214194585564	-0.292539884122907	0.786981742753316	0.998328760984249	-0.529674310462657
chr10	73801560	73801659	100	-	utr3	RP11-574K11.31	0.596280087350175	1	0.714478158885623	1	0.748262839173033	0.999180657885137	0.165877721798465	2.38362144787365	0.494312739141471	NA	-2.21774372607519
chr10	73807520	73807620	101	-	exon	RP11-574K11.31	0.579568993423721	1	0.622989820229878	1	0.960268755995052	0.999180657885137	-0.607895469665798	2.38362144787365	0.494312739141471	NA	-2.99151691753945
chr10	73807868	73808217	350	-	exon	RP11-574K11.31	0.473446605360538	1	0.676798907642747	1	0.722426962732808	0.999180657885137	-1.08191672603054	2.38362144787365	0.494312739141471	NA	-3.46553817390419
chr10	73808565	73811601	3037	-	utr5	RP11-574K11.31	0.232702585946948	1	0.407960047004478	1	0.977766952783308	0.999180657885137	-1.39195921638218	2.38362144787365	0.494312739141471	NA	-3.77558066425583
chr10	73813897	73814146	250	-	utr3	CAMK2G	0.304838390220348	1	0.456112530164421	1	0.943951620875763	0.999180657885137	-0.848368473396515	0.287926647822538	0.684707345834657	0.998328760984249	-1.13629512121905
chr10	75234068	75234465	398	-	utr3	COMTD1	0.205643577967366	1	0.380507470743063	1	0.281783693254281	0.999180657885137	-2.10720653553998	0.0993683144358419	0.915668235666574	0.998328760984249	-2.20657484997582
chr10	75234662	75235438	777	-	exon	COMTD1	0.201285234128217	1	0.383108179976765	1	0.246627583145178	0.999180657885137	-1.17937540791473	0.0993683144358419	0.915668235666574	0.998328760984249	-1.27874372235057
chr10	75398579	75399128	550	-	utr3	ZNF503	0.317292194663166	1	0.552605029956142	1	0.529595577132275	0.999180657885137	-0.977095216491619	-0.468912678809125	0.242701532654376	0.894361607140854	-0.508182537682494
chr10	75399578	75400077	500	-	exon	ZNF503	0.544915496108961	1	0.751845776717734	1	0.765496161472626	0.999180657885137	-0.535384071703206	-0.468912678809125	0.242701532654376	0.894361607140854	-0.0664713928940815
chr10	75400177	75400327	151	-	exon	ZNF503	0.228557627859467	1	0.466296694284485	1	0.362369969527957	0.999180657885137	-1.40053665587524	-0.468912678809125	0.242701532654376	0.894361607140854	-0.931623977066111
chr10	77791639	77791788	150	-	utr3	DLG5	0.516954038670243	1	0.566523959591758	1	0.51620265054967	0.999180657885137	-1.1850774348532	-0.374190917366851	NA	NA	-0.810886517486352
chr10	77791888	77791988	101	-	utr3	DLG5	0.973737228192545	1	0.967973609442484	1	0.855642254200139	0.999180657885137	-0.942671767311707	-0.374190917366851	NA	NA	-0.568480849944856
chr10	77792187	77792436	250	-	utr3	DLG5	0.835488939426023	1	0.885567139079342	1	0.915525878892739	0.999180657885137	-0.966925884186396	-0.374190917366851	NA	NA	-0.592734966819545
chr10	77821340	77824420	3081	-	utr3	DLG5	0.240905057630333	1	0.47406658403345	1	0.798773790886946	0.999180657885137	-1.19846000587061	-0.374190917366851	NA	NA	-0.824269088503762
chr10	77828969	77829438	470	-	utr3	DLG5	0.899183936294665	1	0.98935154561214	1	0.888784073887497	0.999180657885137	-0.417719432035994	-0.374190917366851	NA	NA	-0.0435285146691429
chr10	77830324	77845219	14896	-	utr3	DLG5	0.70853262849476	1	0.683149606626585	1	0.824314716862162	0.999180657885137	-0.281041556898774	-0.374190917366851	NA	NA	0.0931493604680773
chr10	77853385	77853534	150	-	exon	DLG5	0.56914463894343	1	0.801531423278961	1	0.966389698319358	0.999180657885137	-0.619872175443889	-0.374190917366851	NA	NA	-0.245681258077038
chr10	77856732	77856881	150	-	exon	DLG5	0.296038568340263	1	0.494597695661091	1	0.945218119008645	0.999180657885137	-0.792498995920716	-0.374190917366851	NA	NA	-0.418308078553865
chr10	77926277	77926476	200	-	exon	DLG5	0.856870342963669	1	0.855859111022472	1	0.437943234558601	0.999180657885137	-0.891761518374726	-0.374190917366851	NA	NA	-0.517570601007875
chr10	77977482	77977582	101	-	exon	POLR3A	0.891305690922187	1	0.890006234651285	1	0.704045033470427	0.999180657885137	-0.130097714033696	0.470412654904212	0.220606837895932	0.877759957894339	-0.600510368937908
chr10	79385939	79386187	249	-	utr3	ZCCHC24	0.731818952843223	1	0.984224973911736	1	0.241027611203693	0.999180657885137	-0.920003694790113	-0.994969423955355	0.104779410572485	0.692365340434037	0.074965729165242
chr10	79683650	79683798	149	-	exon	RP11-119F19.5	1	1	0.722797337602265	1	0.883638414554723	0.999180657885137	-1.22910910882008	-0.940006946557341	0.420534751021123	NA	-0.289102162262743
chr10	79826295	79826395	101	-	exon	NUTM2B-AS1	0.380914280693849	1	0.694559620263629	1	0.699168503578787	0.999180657885137	-2.49792707852375	-0.781510086208279	0.136880527639585	0.76234649933722	-1.71641699231547
chr10	80157723	80159149	1427	-	exon	ANXA11	0.990252799879065	1	0.879864795136026	1	0.430266906328548	0.999180657885137	0.322083714143366	0.106476728591857	0.863341704572124	0.998328760984249	0.215606985551508
chr10	84139550	84139796	247	-	exon	RP11-338I21.1	0.229730066203343	1	0.335705142793636	1	0.0258194092714812	0.40286182364308	-3.54297353755666	-0.609999223531618	0.483941255607426	0.98053549208992	-2.93297431402504
chr10	86499721	86499870	150	-	utr5	WAPL	0.812423815634969	1	0.884609609340023	1	0.985625278186555	0.999180657885137	-0.771944958569443	-0.22679502094083	0.574776155493863	0.993680333779761	-0.545149937628613
chr10	86500120	86500419	300	-	utr5	WAPL	0.839689184724846	1	0.8954543103912	1	0.82799678504016	0.999180657885137	-0.544085795342973	-0.22679502094083	0.574776155493863	0.993680333779761	-0.317290774402143
chr10	86521616	86521715	100	-	utr5	WAPL	0.767722487066517	1	0.86935575951237	1	0.648592743245801	0.999180657885137	-0.316715693141734	-0.22679502094083	0.574776155493863	0.993680333779761	-0.089920672200904
chr10	87342265	87342513	249	-	exon	NUTM2A-AS1	0.368844214081969	1	0.516725701618993	1	0.36804030303715	0.999180657885137	-0.744348155829136	-0.114487455253041	0.825862118162388	0.998328760984249	-0.629860700576094
chr10	88991091	88991190	100	-	utr5	ACTA2	0.857377409083697	1	0.889295844164133	1	0.747705522563821	0.999180657885137	0.0644258491512332	-0.0726971069231543	0.93364062780032	0.998328760984249	0.137122956074387
chr10	89599456	89612046	12591	-	exon	PANK1	0.841132554807556	1	0.974927645709863	1	0.811345576025614	0.999180657885137	0.202738507033786	1.3484915396944	0.00741490639724467	0.185399947493338	-1.14575303266062
chr10	89644674	89645023	350	-	exon	RP11-80H5.5	0.319771250751635	1	0.498521500496683	1	0.0130286383439871	0.23084693964995	-0.562312595603373	NA	NA	NA	NA
chr10	93600403	93600934	532	-	exon	RBP4	0.525904630888193	1	0.425908082142561	1	0.0307024136618366	0.464362618499648	2.23190054487852	1.59452789476668	5.65103294465288e-06	0.000890904926511959	0.637372650111849
chr10	93700104	93702472	2369	-	utr5	FRA10AC1	0.969910117077714	1	0.745101197222794	1	0.774328585369961	0.999180657885137	-1.08009946119553	-0.483489336880812	0.396005500116732	0.965325963247021	-0.596610124314722
chr10	95313616	95313965	350	-	utr3	SORBS1	0.417874660692586	1	0.506043182572254	1	0.849363195946933	0.999180657885137	0.747942183450513	0.874469308224005	0.158366106255386	0.801036693108168	-0.126527124773492
chr10	95663644	95663743	100	-	utr3	TCTN3	0.96616729375772	1	0.996287213480617	1	0.861973008902113	0.999180657885137	0.104958277186538	0.628794761964345	0.113382437753671	0.70986347562617	-0.523836484777806
chr10	97333529	97334119	591	-	utr3	FRAT2	0.979463312121621	1	0.883879540620114	1	0.979898957760869	0.999180657885137	-0.608543949839369	0.116160026898172	0.809331563070378	0.998328760984249	-0.72470397673754
chr10	97334463	97334660	198	-	utr5	FRAT2	0.638626465300996	1	0.842062026457552	1	0.976560536690784	0.999180657885137	-0.191100225492335	0.116160026898172	0.809331563070378	0.998328760984249	-0.307260252390506
chr10	97356807	97358646	1840	-	utr3	RRP12	0.488592152086039	1	0.444932996076657	1	0.733597206285004	0.999180657885137	-0.400315682930438	-0.126046245755456	0.881589939597214	0.998328760984249	-0.274269437174982
chr10	97360580	97365900	5321	-	utr3	RRP12	0.25628016729972	1	0.343975872065388	1	0.736723651043562	0.999180657885137	-0.232865909770412	-0.126046245755456	0.881589939597214	0.998328760984249	-0.106819664014956
chr10	97366150	97367061	912	-	exon	RRP12	0.927583976876287	1	0.870499066399021	1	0.580415623545677	0.999180657885137	-0.826495102034675	-0.126046245755456	0.881589939597214	0.998328760984249	-0.700448856279219
chr10	97370242	97371052	811	-	exon	RRP12	0.333627941860603	1	0.544536445977565	1	0.384528014953079	0.999180657885137	-1.55203208127172	-0.126046245755456	0.881589939597214	0.998328760984249	-1.42598583551626
chr10	97372149	97373060	912	-	exon	RRP12	0.726880888606836	1	0.875717006223587	1	0.438070548087779	0.999180657885137	-0.926567565424777	-0.126046245755456	0.881589939597214	0.998328760984249	-0.800521319669321
chr10	97385941	97388044	2104	-	exon	RRP12	0.641233191706776	1	0.926879854758169	1	0.461101944338478	0.999180657885137	-1.60389698491821	-0.126046245755456	0.881589939597214	0.998328760984249	-1.47785073916276
chr10	97388293	97388502	210	-	exon	RRP12	0.00365045469385285	1	0.013944894695998	1	0.287133126244281	0.999180657885137	-3.64088227825298	-0.126046245755456	0.881589939597214	0.998328760984249	-3.51483603249753
chr10	97393737	97396294	2558	-	exon	RRP12	0.332835362729487	1	0.502185345871316	1	0.965187095445275	0.999180657885137	-1.56491998682667	-0.126046245755456	0.881589939597214	0.998328760984249	-1.43887374107122
chr10	97400397	97401304	908	-	utr5	RRP12	0.465459201372056	1	0.67399636712605	1	0.759999126218892	0.999180657885137	-0.960728588714601	-0.126046245755456	0.881589939597214	0.998328760984249	-0.834682342959146
chr10	97677667	97679842	2176	-	utr3	AVPI1	0.632292949712478	1	0.743131483457904	1	0.733082054379599	0.999180657885137	0.803024470726795	0.644818094218721	0.119233610384811	0.721678640542103	0.158206376508074
chr10	97686935	97687177	243	-	utr5	AVPI1	0.716477599346799	1	0.792623120245933	1	0.879328325584733	0.999180657885137	0.707502589183504	0.644818094218721	0.119233610384811	0.721678640542103	0.0626844949647829
chr10	98262825	98262923	99	-	exon	LOXL4	0.737347588003805	1	0.856473427168903	1	0.72322670608521	0.999180657885137	0.209975965547522	-0.772356242853149	0.0946367390863111	0.666180723462127	0.982332208400671
chr10	98429532	98429878	347	-	utr3	HPS1	0.722432817282947	1	0.913683378269934	1	0.935379624464021	0.999180657885137	0.0209048356536603	0.408419826331873	0.592455505337006	0.997739221172452	-0.387514990678213
chr10	99620051	99620197	147	-	exon	SLC25A28	0.328260627951725	1	0.298531990595979	1	0.705938487802278	0.999180657885137	0.293558757855394	0.246827089387828	0.566353726003915	0.990941250156682	0.0467316684675662
chr10	100151692	100151791	100	-	utr3	ERLIN1	0.902209336605867	1	0.925206343181413	1	0.871060465299788	0.999180657885137	0.007523630071592	0.263704445972145	0.533067701292768	0.987561651771818	-0.256180815900553
chr10	100185638	100185838	201	-	utr5	ERLIN1	0.645973312764853	1	0.558745521224243	1	0.777854545763441	0.999180657885137	0.315763537763109	0.263704445972145	0.533067701292768	0.987561651771818	0.0520590917909637
chr10	100186187	100186287	101	-	utr5	ERLIN1	0.477249056515627	1	0.335153185915661	1	0.738667736504893	0.999180657885137	-0.521060827666271	0.263704445972145	0.533067701292768	0.987561651771818	-0.784765273638416
chr10	100529472	100529831	360	-	utr5	NDUFB8	0.888222274966319	1	0.911020642547373	1	0.845127002063118	0.999180657885137	0.350288714974428	-0.0383061227356514	0.945487654828403	0.998328760984249	0.38859483771008
chr10	100969557	100977821	8265	-	utr3	MRPL43	0.85166389030985	1	0.76541499290841	1	0.690696769894457	0.999180657885137	1.04694479365447	0.983520326840338	0.0319598732931916	0.419731512901377	0.0634244668141281
chr10	100978862	100978962	101	-	utr3	MRPL43	0.705187858254975	1	0.957778861283798	1	0.592416403246112	0.999180657885137	0.966407810280906	0.983520326840338	0.0319598732931916	0.419731512901377	-0.017112516559431
chr10	100983771	100984050	280	-	utr3	MRPL43	0.777361690620736	1	0.694366800789421	1	0.153361264594891	0.999180657885137	1.08713474839966	0.983520326840338	0.0319598732931916	0.419731512901377	0.103614421559326
chr10	100986695	100986943	249	-	utr3	MRPL43	0.932141199946108	1	0.844012714997656	1	0.324242860430136	0.999180657885137	0.810063255073459	0.983520326840338	0.0319598732931916	0.419731512901377	-0.173457071766879
chr10	101018187	101018286	100	-	utr3	PDZD7	0.553440213357291	1	0.508106073812775	1	0.533307963115058	0.999180657885137	-0.29071580653658	0.318746424650492	0.747042442473958	0.998328760984249	-0.609462231187072
chr10	101579180	101580285	1106	-	utr3	POLL	0.51222869055442	1	0.743682615735313	1	0.918701691299704	0.999180657885137	0.0160856283853766	0.0224786233514646	0.971801996755408	0.999100039929201	-0.00639299496608796
chr10	101587872	101588121	250	-	utr5	POLL	0.932661981323249	1	0.991244951818416	1	0.981110129967907	0.999180657885137	0.0394895720861607	0.0224786233514646	0.971801996755408	0.999100039929201	0.0170109487346961
chr10	101798944	101799294	351	-	exon	MGEA5	0.636508892955477	1	0.666711697764699	1	0.489206121103704	0.999180657885137	-1.0171020727139	-0.959605707526472	0.0204510540883834	0.332627307711265	-0.0574963651874281
chr10	101817865	101818415	551	-	utr5	MGEA5	0.195366468970542	1	0.339180397542985	1	0.0525499978121052	0.709130333794937	-1.70974963881995	-0.959605707526472	0.0204510540883834	0.332627307711265	-0.750143931293478
chr10	101847397	101847597	201	-	utr3	C10orf76	0.8055075922833	1	0.678088358255063	1	0.849008682177878	0.999180657885137	0.208726432648745	-0.0826004066662164	0.819151685100548	0.998328760984249	0.291326839314961
chr10	102107759	102108307	549	-	utr3	LDB1	NA	NA	0.749213237133153	1	0.860265923007627	0.999180657885137	-1.0776952069982	-0.354969199687866	0.658959909882689	0.998328760984249	-0.72272600731033
chr10	102109112	102109417	306	-	exon	LDB1	0.592020747828632	1	0.607103719309755	1	0.983275642904873	0.999180657885137	-0.0705768829713158	-0.354969199687866	0.658959909882689	0.998328760984249	0.28439231671655
chr10	102111499	102114517	3019	-	utr5	LDB1	0.402772035652804	1	0.504245626933053	1	0.955047676625428	0.999180657885137	-1.48540294709357	-0.354969199687866	0.658959909882689	0.998328760984249	-1.1304337474057
chr10	102114716	102120104	5389	-	utr5	LDB1	0.0441538946761139	1	0.125158817118018	1	0.0730184575366031	0.904069015540241	-2.89730694969469	-0.354969199687866	0.658959909882689	0.998328760984249	-2.54233775000683
chr10	102421190	102421539	350	-	exon	PSD	0.842755106902878	1	0.904312167192221	1	0.597483107169478	0.999180657885137	0.266354484600814	-0.0150865546246927	0.994261378452663	NA	0.281441039225506
chr10	102480437	102480783	347	-	utr3	ACTR1A	0.245338788528417	1	0.418772978824367	1	0.622053775113054	0.999180657885137	-0.652323650022419	0.14452962151653	0.747425726174179	0.998328760984249	-0.796853271538948
chr10	103600353	103600452	100	-	utr3	SH3PXD2A	0.568349704596546	1	0.500756794691494	1	0.589819916316721	0.999180657885137	0.818198433188625	0.2762750776274	0.61586347633344	0.998328760984249	0.541923355561225
chr10	103600652	103600751	100	-	utr3	SH3PXD2A	0.489181772525921	1	0.385586783981622	1	0.53444910665794	0.999180657885137	0.222374028479331	0.2762750776274	0.61586347633344	0.998328760984249	-0.0539010491480687
chr10	103601399	103603690	2292	-	utr3	SH3PXD2A	0.886847181276937	1	0.954275045822555	1	0.98556739320266	0.999180657885137	0.248614374215601	0.2762750776274	0.61586347633344	0.998328760984249	-0.027660703411799
chr10	103605897	103661005	55109	-	exon	SH3PXD2A	0.653860003586659	1	0.493602190583782	1	0.999585942869355	0.999585942869355	0.245850228153054	0.2762750776274	0.61586347633344	0.998328760984249	-0.0304248494743459
chr10	104313235	104313584	350	-	utr3	ITPRIP	0.972060732838444	1	0.938230315792674	1	0.970817494273591	0.999180657885137	-0.503433496461159	-0.157981028037356	0.849455966585965	0.998328760984249	-0.345452468423803
chr10	104314531	104328875	14345	-	utr5	ITPRIP	0.218920515241282	1	0.466064469639015	1	0.2615389146499	0.999180657885137	-1.14789880383978	-0.157981028037356	0.849455966585965	0.998328760984249	-0.989917775802424
chr10	110872039	110872233	195	-	exon	PDCD4-AS1	0.0191657849913442	1	0.00505537715872224	1	4.60037741057263e-08	3.4823946032211e-06	-0.186946091623656	0.988330057407699	0.220671382567108	0.877759957894339	-1.17527614903136
chr10	116673083	116673282	200	-	utr3	HSPA12A	0.480083434100268	1	0.524840971315309	1	0.501764690217563	0.999180657885137	-0.672388927962751	-0.0480637938795786	0.917600810515992	0.998328760984249	-0.624325134083172
chr10	116674825	116674924	100	-	exon	HSPA12A	0.696112674738495	1	0.678562427166412	1	0.985788655079228	0.999180657885137	-0.623976794864862	-0.0480637938795786	0.917600810515992	0.998328760984249	-0.575913000985284
chr10	117283312	117283511	200	-	exon	PDZD8	0.802340841851328	1	0.791581352234147	1	0.658742090222418	0.999180657885137	-0.311382115640405	0.229110940325002	0.601707042861214	0.997962571096369	-0.540493055965407
chr10	117374619	117374868	250	-	exon	PDZD8	0.626202224002251	1	0.861579145447324	1	0.554578919052007	0.999180657885137	-0.319499226694871	0.229110940325002	0.601707042861214	0.997962571096369	-0.548610167019873
chr10	117375218	117375317	100	-	utr5	PDZD8	0.0309958987159939	1	0.00448617769726827	1	1.06901516875768e-05	0.000447844135492431	-2.79078637340826	0.229110940325002	0.601707042861214	0.997962571096369	-3.01989731373326
chr10	118685882	118686131	250	-	utr3	CACUL1	0.868762502315604	1	0.90995340669549	1	0.634969781249651	0.999180657885137	-0.523017824668042	-0.365857568119873	0.559725195659221	0.989249288923392	-0.157160256548169
chr10	118754502	118754950	449	-	utr5	CACUL1	0.202362983154141	1	0.38156590375769	1	0.426354990192415	0.999180657885137	-0.625682731043373	-0.365857568119873	0.559725195659221	0.989249288923392	-0.259825162923499
chr10	119036103	119050547	14445	-	exon	EIF3A	0.782960463475843	1	0.579746787634954	1	0.962177041261973	0.999180657885137	-1.3356129434262	-0.925060989847025	0.105281886331768	0.692728709116011	-0.410551953579178
chr10	119058022	119058171	150	-	exon	EIF3A	0.895159712677589	1	0.678918526502813	1	0.8845238760381	0.999180657885137	-1.15389924982817	-0.925060989847025	0.105281886331768	0.692728709116011	-0.228838259981148
chr10	119596532	119596979	448	-	utr5	TIAL1	0.365671919754397	1	0.624160760672746	1	0.556859052096205	0.999180657885137	-0.807079128323176	-0.352940155691945	0.419625784387777	0.969768433361919	-0.454138972631231
chr10	121974568	121974668	101	-	exon	NSMCE4A	0.386474374027115	1	0.477895597856269	1	0.36866303560025	0.999180657885137	-1.37335291826124	0.0659536942932781	0.853739632031496	0.998328760984249	-1.43930661255451
chr10	121974917	121975117	201	-	exon	NSMCE4A	0.588726052297055	1	0.813498805185975	1	0.830580852941395	0.999180657885137	0.0834373274035564	0.0659536942932781	0.853739632031496	0.998328760984249	0.0174836331102783
chr10	124008460	124008560	101	-	utr3	CHST15	0.689566441523877	1	0.804255967141572	1	0.94201685431351	0.999180657885137	-0.326706789164157	-0.235951712554549	0.7169681818137	0.998328760984249	-0.0907550766096079
chr10	124008709	124009056	348	-	utr3	CHST15	0.78680187484831	1	0.857023465868121	1	0.978941288281234	0.999180657885137	-0.821121143885896	-0.235951712554549	0.7169681818137	0.998328760984249	-0.585169431331347
chr10	124622180	124622379	200	-	utr3	FAM53B	0.892519467158361	1	0.816374821215913	1	0.638409243187489	0.999180657885137	0.790704329797097	0.372279163465687	0.653300522959646	0.998328760984249	0.41842516633141
chr10	124623026	124623574	549	-	utr3	FAM53B	0.200269066773323	1	0.403567885824758	1	0.947130736881629	0.999180657885137	-0.128373747239528	0.372279163465687	0.653300522959646	0.998328760984249	-0.500652910705215
chr10	124681743	124681975	233	-	utr3	RP11-12J10.3	0.830835102378538	1	0.963402956392951	1	0.858019022435074	0.999180657885137	0.188511724793389	-0.044773997643051	0.990558235168532	NA	0.23328572243644
chr10	124984967	124985167	201	-	utr3	CTBP2	0.945927994034478	1	0.996529428158455	1	0.856077849684091	0.999180657885137	-0.390180952968976	-0.261420634930261	0.841877889733775	0.998328760984249	-0.128760318038716
chr10	125788672	125788822	151	-	utr3	UROS	0.727230516574237	1	0.930462161539808	1	0.577981615600701	0.999180657885137	0.372126787400078	-0.00375240393795218	0.992005388543712	0.999328335780926	0.37587919133803
chr10	125823098	125823198	101	-	utr5	UROS	0.394902848190029	1	0.418071907040832	1	0.00631144086193813	0.125661773723823	-1.34255629156417	-0.00375240393795218	0.992005388543712	0.999328335780926	-1.33880388762622
chr10	128101352	128101451	100	-	exon	MKI67	0.59956643684041	1	0.670631082844817	1	0.969665792515519	0.999180657885137	0.140157297147505	0.541090565538058	0.402832620963207	0.965325963247021	-0.400933268390553
chr10	131981764	131981913	150	-	exon	BNIP3	0.704513548094356	1	0.99382383867556	1	0.933056796685497	0.999180657885137	0.0630742730676479	0.495123822208405	0.404692566186073	0.965325963247021	-0.432049549140758
chr10	132207642	132208141	500	-	utr3	STK32C	0.814689732651502	1	0.915209508681244	1	0.906002826211415	0.999180657885137	0.232404710938538	0.674775202430922	0.353870851048223	0.955469873908484	-0.442370491492384
chr10	132209315	132225307	15993	-	exon	STK32C	0.952015111184512	1	0.678163147373138	1	0.973878919085783	0.999180657885137	-0.0267289977723371	0.674775202430922	0.353870851048223	0.955469873908484	-0.70150420020326
chr10	132225597	132227994	2398	-	exon	STK32C	0.937913818643906	1	0.642978241899914	1	0.508863561897954	0.999180657885137	0.55576869638843	0.674775202430922	0.353870851048223	0.955469873908484	-0.119006506042492
chr10	132330448	132331797	1350	-	utr3	STK32C	0.651761603638693	1	0.905863865075385	1	0.894127966644866	0.999180657885137	-0.6719132150868	0.674775202430922	0.353870851048223	0.955469873908484	-1.34668841751772
chr10	133279729	133279879	151	-	utr3	TUBGCP2	0.671387114037375	1	0.486379531842967	1	0.943215760665793	0.999180657885137	-0.256636622147189	0.125260091519725	0.883976828074537	0.998328760984249	-0.381896713666914
chr10	133288169	133288269	101	-	exon	TUBGCP2	0.166788195574054	1	0.290094591587842	1	0.995029094601209	0.999180657885137	-0.609737809802157	0.125260091519725	0.883976828074537	0.998328760984249	-0.734997901321881
chr10	133292665	133293115	451	-	exon	TUBGCP2	0.498935604402779	1	0.461921870254658	1	0.493283997072758	0.999180657885137	1.03741924760983	0.125260091519725	0.883976828074537	0.998328760984249	0.912159156090106
chr10	133293215	133293688	474	-	exon	TUBGCP2	0.717201819619584	1	0.920129135759621	1	0.511159120038545	0.999180657885137	-0.706978519970776	0.125260091519725	0.883976828074537	0.998328760984249	-0.832238611490501
chr10	133355253	133355351	99	-	utr3	FUOM	0.602941354840448	1	0.942925700439631	1	0.928949862735036	0.999180657885137	-0.35373186651557	0.483682668640131	0.611682857826882	0.998169031908087	-0.837414535155701
chr10	133356687	133357459	773	-	utr5	FUOM	0.653065969935207	1	0.989819640599668	1	0.827346889722963	0.999180657885137	-0.0463611932741277	0.483682668640131	0.611682857826882	0.998169031908087	-0.530043861914258
chr10	133420765	133421162	398	-	utr3	SPRN	0.451464310104324	1	0.716031326628936	1	0.835518771692527	0.999180657885137	0.124315768612219	1.10570396223954	0.269074456200866	0.909299855829913	-0.981388193627323
chr10	133421510	133422006	497	-	utr3	SPRN	0.666694126044195	1	0.942339203899091	1	0.684146491287154	0.999180657885137	0.397391662033621	1.10570396223954	0.269074456200866	0.909299855829913	-0.708312300205922
chr10	133422205	133422453	249	-	utr3	SPRN	0.321211484251751	1	0.500151712034198	1	0.880945224475672	0.999180657885137	-0.210882001033032	1.10570396223954	0.269074456200866	0.909299855829913	-1.31658596327257
chr11	207661	208658	998	+	utr5	RIC8A	0.470547678901247	1	0.584559701076919	1	0.81224789614175	0.999180657885137	0.377184962268573	0.561729849150476	0.293014929327155	0.927385553503535	-0.184544886881902
chr11	209387	209536	150	+	utr3	RIC8A	0.533399823335407	1	0.511846160819284	1	0.909847422358736	0.999180657885137	0.353765911982211	0.561729849150476	0.293014929327155	0.927385553503535	-0.207963937168265
chr11	209636	209985	350	+	utr3	RIC8A	0.957249070766592	1	0.821158542414689	1	0.487029610840901	0.999180657885137	0.420893801836927	0.561729849150476	0.293014929327155	0.927385553503535	-0.140836047313549
chr11	210548	210648	101	+	utr3	RIC8A	0.990248922842711	1	0.952887363789173	1	0.819211607760454	0.999180657885137	0.706348256119997	0.561729849150476	0.293014929327155	0.927385553503535	0.144618406969521
chr11	212593	212693	101	+	exon	RIC8A	0.425454082605632	1	0.706613113537602	1	0.633872835890545	0.999180657885137	0.112956004859578	0.561729849150476	0.293014929327155	0.927385553503535	-0.448773844290898
chr11	213291	213391	101	+	exon	RIC8A	0.540463497913162	1	0.733758831675009	1	0.689305068875452	0.999180657885137	0.190693387085119	0.561729849150476	0.293014929327155	0.927385553503535	-0.371036462065357
chr11	214215	214714	500	+	utr3	RIC8A	0.93734662504286	1	0.954140197570099	1	0.717604115273754	0.999180657885137	0.521199110967147	0.561729849150476	0.293014929327155	0.927385553503535	-0.0405307381833284
chr11	252587	252885	299	+	utr3	PSMD13	0.956560801792039	1	0.904601842611981	1	0.588028462640449	0.999180657885137	-0.359789004343638	-0.199667127240961	0.611993211460902	0.998169031908087	-0.160121877102678
chr11	291256	291901	646	+	exon	ATHL1	0.11971037620058	1	0.278033598785098	1	0.00079474197340856	0.0208445960812869	-3.09989284706138	-0.833432119532237	NA	NA	-2.26646072752914
chr11	294867	295611	745	+	utr3	ATHL1	0.905059298177613	1	0.842570378426698	1	0.948659520811892	0.999180657885137	-1.07524092714008	-0.833432119532237	NA	NA	-0.241808807607847
chr11	369895	372696	2802	+	exon	B4GALNT4	0.554997055293536	1	0.827019770687418	1	0.702276717125716	0.999180657885137	-0.681817333712383	0.411345288801085	NA	NA	-1.09316262251347
chr11	376306	380432	4127	+	utr3	B4GALNT4	0.115292176196198	1	0.286631439766651	1	0.306332428174288	0.999180657885137	-1.12797305627744	0.411345288801085	NA	NA	-1.53931834507852
chr11	380855	381968	1114	+	utr3	B4GALNT4	0.792429113689319	1	0.942193215016291	1	0.708399945909199	0.999180657885137	0.0741039896392029	0.411345288801085	NA	NA	-0.337241299161882
chr11	397087	397385	299	+	exon	PKP3	0.516452800001961	1	0.568724207654832	1	0.48940119154812	0.999180657885137	-0.495160158084556	0.388333901844134	NA	NA	-0.883494059928689
chr11	450376	450625	250	+	utr5	PTDSS2	NA	NA	0.401268894829788	1	0.000817448403631457	0.0212940435092481	-2.56923993145716	0.0720026551506187	0.92775425983893	0.998328760984249	-2.64124258660778
chr11	489905	490703	799	+	utr3	PTDSS2	0.604919414226908	1	0.907734281773897	1	0.694661545064236	0.999180657885137	-0.546239919039574	0.0720026551506187	0.92775425983893	0.998328760984249	-0.618242574190193
chr11	490852	491300	449	+	utr3	PTDSS2	0.500321802355065	1	0.481165636403043	1	0.467062283633827	0.999180657885137	0.577988867444212	0.0720026551506187	0.92775425983893	0.998328760984249	0.505986212293594
chr11	562114	563921	1808	+	utr3	RASSF7	0.488371898179923	1	0.411046130407901	1	0.788948592563896	0.999180657885137	0.687106277153483	0.71685642742514	0.499807984349689	0.98053549208992	-0.0297501502716565
chr11	576585	587365	10781	+	utr5	PHRF1	0.525969310928407	1	0.700481166224985	1	0.977901033824531	0.999180657885137	-0.503700198222951	0.424111184960684	NA	NA	-0.927811383183635
chr11	592573	606551	13979	+	exon	PHRF1	0.492919281858471	1	0.72857502607346	1	0.249578160866248	0.999180657885137	-1.28746057910371	0.424111184960684	NA	NA	-1.7115717640644
chr11	607072	607768	697	+	exon	PHRF1	0.642603010575194	1	0.911531407332172	1	0.934856835351014	0.999180657885137	-0.27532854273784	0.424111184960684	NA	NA	-0.699439727698524
chr11	607917	611924	4008	+	utr3	PHRF1	0.631555542200125	1	0.918610572777358	1	0.934043089120247	0.999180657885137	-0.282536375522053	0.424111184960684	NA	NA	-0.706647560482737
chr11	695527	695726	200	+	utr5	TMEM80	0.251659345231823	1	0.35083283693812	1	0.694019434167445	0.999180657885137	-0.829901174511998	0.210779407744763	0.749822670061883	0.998328760984249	-1.04068058225676
chr11	704829	704929	101	+	utr3	TMEM80	0.624352687761552	1	0.68803553218013	1	0.00566821338674172	0.114137264949621	-0.826718174432112	0.210779407744763	0.749822670061883	0.998328760984249	-1.03749758217688
chr11	706692	709590	2899	+	utr5	EPS8L2	0.966773676494281	1	0.912909611528173	1	0.471807328111823	0.999180657885137	0.547041502036717	0.618275664026311	0.553150879192103	0.988455691760892	-0.0712341619895949
chr11	720063	720983	921	+	utr3	EPS8L2	0.54815925537539	1	0.423042438862233	1	0.0729109306323577	0.903469238492206	1.19679687885857	0.618275664026311	0.553150879192103	0.988455691760892	0.578521214832257
chr11	721083	721183	101	+	utr3	EPS8L2	0.846728454221634	1	0.632430623588639	1	0.0998704654525453	0.999180657885137	1.39872351038777	0.618275664026311	0.553150879192103	0.988455691760892	0.78044784636146
chr11	721282	721694	413	+	utr3	EPS8L2	0.849069509024671	1	0.674668999062017	1	0.237809722810095	0.999180657885137	1.04608978932703	0.618275664026311	0.553150879192103	0.988455691760892	0.427814125300721
chr11	721894	722193	300	+	utr3	EPS8L2	0.813759753778152	1	0.590062605272824	1	0.221202098324328	0.999180657885137	0.755736691953417	0.618275664026311	0.553150879192103	0.988455691760892	0.137461027927105
chr11	722393	722493	101	+	utr3	EPS8L2	0.860917560174947	1	0.702247324030034	1	0.598508733302565	0.999180657885137	0.453702216307231	0.618275664026311	0.553150879192103	0.988455691760892	-0.164573447719081
chr11	724773	726154	1382	+	utr3	EPS8L2	0.617091896347057	1	0.439027182018509	1	0.244892983736581	0.999180657885137	0.938780675941193	0.618275664026311	0.553150879192103	0.988455691760892	0.320505011914882
chr11	726304	726453	150	+	utr3	EPS8L2	0.702588805978334	1	0.66576474930752	1	0.310956838236794	0.999180657885137	0.973756476812106	0.618275664026311	0.553150879192103	0.988455691760892	0.355480812785794
chr11	726629	726978	350	+	utr3	EPS8L2	0.649758321433575	1	0.664727620392024	1	0.509006260634721	0.999180657885137	0.735657948232669	0.618275664026311	0.553150879192103	0.988455691760892	0.117382284206358
chr11	727328	727627	300	+	utr3	EPS8L2	0.453125048009865	1	0.352225569229314	1	0.428574526421908	0.999180657885137	1.0325047205609	0.618275664026311	0.553150879192103	0.988455691760892	0.414229056534592
chr11	778139	778235	97	+	exon	AP006621.5	0.023440576819396	1	0.0366600350709946	1	0.17831134550689	0.999180657885137	-4.03726914585689	1.2244805222576	0.0989668149482663	0.67368109777277	-5.26174966811449
chr11	818952	819766	815	+	utr5	PNPLA2	0.408022836101943	1	0.588818210014628	1	0.90865935611669	0.999180657885137	0.117003394026657	0.680590865750997	0.541605479196773	0.987561651771818	-0.56358747172434
chr11	823708	823808	101	+	exon	PNPLA2	0.96169322298755	1	0.883116669988218	1	0.384226770345256	0.999180657885137	0.836174950463225	0.680590865750997	0.541605479196773	0.987561651771818	0.155584084712228
chr11	824340	825074	735	+	utr3	PNPLA2	0.484776533283719	1	0.755165666657859	1	0.596826416360017	0.999180657885137	0.0826422340088848	0.680590865750997	0.541605479196773	0.987561651771818	-0.597948631742112
chr11	829375	829524	150	+	exon	CRACR2B	0.0832500814069084	1	0.167103834163627	1	3.31274927993608e-13	6.30476548056269e-11	-3.02008291545777	0.562132328581108	NA	NA	-3.58221524403888
chr11	830613	830712	100	+	exon	CRACR2B	0.0756196509854817	1	0.157695356943683	1	0.102072817438092	0.999180657885137	-0.829712890273295	0.562132328581108	NA	NA	-1.3918452188544
chr11	830910	831009	100	+	exon	CRACR2B	0.478300588243013	1	0.558028615562469	1	0.823711100947169	0.999180657885137	0.57542963825782	0.562132328581108	NA	NA	0.0132973096767121
chr11	831207	831892	686	+	utr3	CRACR2B	0.586435024423333	1	0.941317902451044	1	0.838734338423129	0.999180657885137	-0.454337379411205	0.562132328581108	NA	NA	-1.01646970799231
chr11	834543	834643	101	+	utr5	CD151	0.628616040569525	1	0.693639557451045	1	0.778317583491794	0.999180657885137	0.287468119086078	0.217556110660585	0.747486376327433	0.998328760984249	0.0699120084254929
chr11	836037	836137	101	+	utr5	CD151	0.458665627338548	1	0.518283410123046	1	0.764186883863987	0.999180657885137	0.164066007641942	0.217556110660585	0.747486376327433	0.998328760984249	-0.053490103018643
chr11	836336	836436	101	+	exon	CD151	0.975481915683146	1	0.888767330841572	1	0.974791631413762	0.999180657885137	0.115294747476829	0.217556110660585	0.747486376327433	0.998328760984249	-0.102261363183756
chr11	837333	837537	205	+	exon	CD151	0.479082266163141	1	0.506003073789205	1	0.411948421461443	0.999180657885137	1.16009853263493	0.217556110660585	0.747486376327433	0.998328760984249	0.942542421974344
chr11	866717	866817	101	+	utr3	TSPAN4	0.318423288955308	1	0.545758319127792	1	0.055089001571577	0.734407953819515	-2.09635961745724	-0.476812488658191	NA	NA	-1.61954712879904
chr11	985447	985547	101	+	exon	AP2A2	0.732566697810221	1	0.549802853895839	1	0.601969017940575	0.999180657885137	0.608585681852335	0.27348306666978	0.753722927343367	0.998328760984249	0.335102615182555
chr11	993925	994211	287	+	exon	AP2A2	0.776016618054706	1	0.993417060376582	1	0.536851733589986	0.999180657885137	0.479419084393254	0.27348306666978	0.753722927343367	0.998328760984249	0.205936017723474
chr11	1000435	1000535	101	+	exon	AP2A2	0.98211418997976	1	0.848747656257229	1	0.982354784521484	0.999180657885137	-0.126234855741638	0.27348306666978	0.753722927343367	0.998328760984249	-0.399717922411418
chr11	1010647	1010897	251	+	utr3	AP2A2	0.146675726048242	1	0.236129983311509	1	0.512394793994279	0.999180657885137	1.09423125310224	0.27348306666978	0.753722927343367	0.998328760984249	0.820748186432464
chr11	1011546	1011646	101	+	utr3	AP2A2	0.230238469815342	1	0.224644385162158	1	2.20936592289896e-06	0.000108628341887614	-1.41893801722532	0.27348306666978	0.753722927343367	0.998328760984249	-1.6924210838951
chr11	1461050	1461299	250	+	utr3	BRSK2	1	1	0.365439989881557	1	0.25422034194369	0.999180657885137	-1.23489600844266	-0.839768682581987	NA	NA	-0.395127325860673
chr11	1572805	1572904	100	+	exon	KRTAP5-AS1	0.874333586461754	1	0.999560603748553	1	NA	NA	0.866681986200159	0.372678393686192	0.848443188719568	NA	0.494003592513966
chr11	1584950	1585050	101	+	exon	AP006285.2	0.77413435126781	1	0.728117433408307	1	0.810253794644957	0.999180657885137	-0.429341108996211	-0.696186123668657	0.428692464860342	0.972236165499392	0.266845014672445
chr11	1585149	1585248	100	+	exon	AP006285.2	0.867337386553799	1	0.84894977913208	1	0.839369122936982	0.999180657885137	0.460784342579119	-0.696186123668657	0.428692464860342	0.972236165499392	1.15697046624778
chr11	1597793	1597893	101	+	exon	KRTAP5-AS1	0.215577526411172	1	0.0721816781344033	1	0.691092012470482	0.999180657885137	3.26470816247415	0.372678393686192	0.848443188719568	NA	2.89202976878795
chr11	1598141	1598240	100	+	exon	KRTAP5-AS1	0.554680059163937	1	0.695365953107951	1	0.536084221818149	0.999180657885137	3.72488772150864	0.372678393686192	0.848443188719568	NA	3.35220932782245
chr11	1840407	1840588	182	+	exon	TNNI2	0.81548514720561	1	0.812909414536671	1	0.213976871515682	0.999180657885137	-2.07443875961299	-1.81132530073675	0.123316015795427	0.730980554820922	-0.263113458876235
chr11	1841137	1841533	397	+	exon	TNNI2	0.605682524458277	1	0.55410402623378	1	0.821755639266082	0.999180657885137	-0.95965735178867	-1.81132530073675	0.123316015795427	0.730980554820922	0.851667948948083
chr11	1880095	1880195	101	+	utr5	LSP1	0.872313902672036	1	0.655650632713914	1	0.865158540826244	0.999180657885137	-2.58762803828021	-2.08552713853213	0.0757607239249709	0.615478575029241	-0.502100899748078
chr11	1881346	1884006	2661	+	exon	LSP1	0.315809794730727	1	0.39297200784726	1	0.176890750559512	0.999180657885137	-1.82425580158688	-2.08552713853213	0.0757607239249709	0.615478575029241	0.261271336945252
chr11	2147331	2147776	446	+	exon	IGF2-AS	0.842221974636452	1	0.959775991638928	1	0.940318238378205	0.999180657885137	-0.195345641564907	-0.283744771661564	0.746861302539422	0.998328760984249	0.0883991300966577
chr11	2148419	2148518	100	+	exon	IGF2-AS	0.62123537076091	1	0.59913085500737	1	0.874428251008429	0.999180657885137	0.138416724695365	-0.283744771661564	0.746861302539422	0.998328760984249	0.422161496356929
chr11	2402291	2403829	1539	+	utr3	TSSC4	0.960289743212815	1	0.787723982916044	1	0.877563729206939	0.999180657885137	0.255185823335634	0.585550389714941	0.473528299841369	0.98053549208992	-0.330364566379308
chr11	2919923	2920121	199	+	exon	SLC22A18	0.890179671932173	1	0.941105182442628	1	0.890068765487258	0.999180657885137	-0.157996815213388	-0.160025910455401	0.878190058446074	0.998328760984249	0.00202909524201211
chr11	2920419	2920668	250	+	exon	SLC22A18	0.700323586496726	1	0.673218925339045	1	0.872589430133372	0.999180657885137	-0.268545699178829	-0.160025910455401	0.878190058446074	0.998328760984249	-0.108519788723429
chr11	2921165	2921526	362	+	exon	SLC22A18	0.843596056424945	1	0.693138961886012	1	0.917069389726402	0.999180657885137	-0.0514606210670458	-0.160025910455401	0.878190058446074	0.998328760984249	0.108565289388355
chr11	3855303	3855399	97	+	exon	AC090587.4	0.0405126635328544	1	0.078404555306841	1	9.10407016460618e-06	0.000384747754168925	-1.53041189135953	0.413235583942803	0.810861225909083	NA	-1.94364747530233
chr11	3855741	3855841	101	+	utr5	STIM1	0.0562914692357351	1	0.0807175925536341	1	9.61570196500039e-12	1.34893301602588e-09	-2.37821880173841	0.314016516821291	0.628689332456244	0.998328760984249	-2.6922353185597
chr11	3856040	3856389	350	+	utr5	STIM1	0.328773835019	1	0.513898339761284	1	0.855100649026525	0.999180657885137	-0.315155524314343	0.314016516821291	0.628689332456244	0.998328760984249	-0.629172041135634
chr11	4070171	4082222	12052	+	exon	STIM1	0.390526502630886	1	0.413872475620184	1	0.873878740544106	0.999180657885137	0.266976790622374	0.314016516821291	0.628689332456244	0.998328760984249	-0.0470397261989166
chr11	4091316	4091665	350	+	utr3	STIM1	0.883895346979025	1	0.982831091965093	1	0.807648535583996	0.999180657885137	0.310495910003746	0.314016516821291	0.628689332456244	0.998328760984249	-0.00352060681754457
chr11	6390531	6390631	101	+	utr5	SMPD1	0.582713823619667	1	0.787372378160241	1	0.943389972305007	0.999180657885137	0.113467022704901	0.554810014339295	0.550534406365312	0.987954203663236	-0.441342991634395
chr11	6482187	6482337	151	+	utr3	TIMM10B	NA	NA	0.428359990224353	1	0.0654639647182074	0.835567182392411	-1.64741344579931	-0.0706768810093411	0.874760597264975	0.998328760984249	-1.57673656478996
chr11	6498062	6498162	101	+	utr5	DNHD1	0.228598102141844	1	0.390035698448471	1	0.950240796803385	0.999180657885137	-0.145775686459826	0.832449647461981	0.285390989748544	0.92044816082488	-0.978225333921807
chr11	6545125	6545275	151	+	utr3	DNHD1	0.409036729891326	1	0.463367243807508	1	0.730151104588066	0.999180657885137	0.852129483342217	0.832449647461981	0.285390989748544	0.92044816082488	0.0196798358802361
chr11	6565792	6565942	151	+	exon	DNHD1	0.752488314262962	1	0.942943706107253	1	0.396355274086678	0.999180657885137	0.759013173232699	0.832449647461981	0.285390989748544	0.92044816082488	-0.0734364742292816
chr11	6571703	6571802	100	+	exon	DNHD1	0.381729485276085	1	0.0758159558101714	1	0.513641635279816	0.999180657885137	2.01693736031483	0.832449647461981	0.285390989748544	0.92044816082488	1.18448771285285
chr11	7653158	7653258	101	+	utr3	PPFIBP2	0.581810279807968	1	0.654616617095408	1	0.809537222552744	0.999180657885137	-0.0954464511284936	1.06180596415401	0.0317255526477222	0.41902307434792	-1.1572524152825
chr11	7653357	7653656	300	+	utr3	PPFIBP2	0.829087156973903	1	0.745404972193736	1	0.761683463159882	0.999180657885137	0.796806609334946	1.06180596415401	0.0317255526477222	0.41902307434792	-0.26499935481906
chr11	8089661	8096756	7096	+	exon	TUB	0.611554077872565	1	0.434390483869749	1	0.696829449937151	0.999180657885137	0.855708734160087	0.514073726387324	0.210531197880143	0.869143962625231	0.341635007772762
chr11	8911489	8911639	151	+	utr5	AKIP1	0.629508340473904	1	0.739202439183077	1	0.848340498701891	0.999180657885137	-0.158611282051665	-0.369863083606922	0.443674061487723	0.976940744195863	0.211251801555257
chr11	9573681	9574380	700	+	utr5	WEE1	0.0400821925233719	1	0.0932513847575004	1	6.47936853294073e-12	9.90760242371968e-10	-2.12309865650489	-0.943111430338128	0.0667006508825629	0.585292633997731	-1.17998722616676
chr11	9664177	9664277	101	+	utr5	SWAP70	0.266240335615054	1	0.298885144971267	1	2.23155827547633e-07	1.42233450783468e-05	-1.36740174670621	-0.300128938614276	0.439259817067761	0.975691693946995	-1.06727280809194
chr11	9732623	9740335	7713	+	utr3	SWAP70	0.645294108476525	1	0.567148429590081	1	0.909299593378816	0.999180657885137	-0.175771612695041	-0.300128938614276	0.439259817067761	0.975691693946995	0.124357325919235
chr11	9740435	9740534	100	+	exon	SWAP70	1	1	0.23643060388901	1	0.41412344044104	0.999180657885137	-2.70574961705126	-0.300128938614276	0.439259817067761	0.975691693946995	-2.40562067843698
chr11	9747886	9748036	151	+	exon	SWAP70	0.174329604919885	1	0.218187688760027	1	0.775762082105088	0.999180657885137	0.0392729337444133	-0.300128938614276	0.439259817067761	0.975691693946995	0.33940187235869
chr11	10306360	10306458	99	+	exon	ADM	0.933136314151824	1	0.970913246796643	1	0.954155040958799	0.999180657885137	-0.0781320113512953	0.00803255155137725	0.986437143838124	0.999328335780926	-0.0861645629026725
chr11	10306705	10306952	248	+	utr3	ADM	0.656841653594851	1	0.846988282865606	1	0.612758649348279	0.999180657885137	-0.492139296365807	0.00803255155137725	0.986437143838124	0.999328335780926	-0.500171847917184
chr11	10461661	10478546	16886	+	utr5	AMPD3	0.516086757799229	1	0.600991584586395	1	0.0774359747621132	0.944990814116099	-2.0950547495714	-1.45396251676911	0.0116991622690049	0.244790750078008	-0.641092232802287
chr11	10774293	10775289	997	+	exon	CTR9	0.385748222079722	1	0.411809146959431	1	0.4340060374956	0.999180657885137	0.615662544312964	0.519130744809017	0.225088456094865	0.87970716036774	0.0965317995039467
chr11	10778750	10779048	299	+	exon	CTR9	0.904416905650848	1	0.91666910218583	1	0.828762630422521	0.999180657885137	0.648694489617684	0.519130744809017	0.225088456094865	0.87970716036774	0.129563744808667
chr11	12259800	12259999	200	+	exon	MICAL2	0.83022189454003	1	0.829270520127455	1	0.52236487135421	0.999180657885137	-1.64848164930057	-1.57273652983556	0.0232735784326074	0.357018486880932	-0.0757451194650098
chr11	12453022	12473834	20813	+	exon	PARVA	0.151454169339906	1	0.339536220329461	1	0.811556657479226	0.999180657885137	-1.46427065774003	-1.17729791930463	0.0197218036081056	0.325419978084834	-0.2869727384354
chr11	14643773	14644221	449	+	utr5	PDE3B	0.220969348324633	1	0.335981904821219	1	0.499614661677438	0.999180657885137	-0.353356331549546	1.07422196972298	0.00763138686818738	0.188885850940599	-1.42757830127252
chr11	14644321	14644769	449	+	exon	PDE3B	0.288704440242214	1	0.387177386047415	1	0.0137542661100561	0.241465537415462	-0.32416492638649	1.07422196972298	0.00763138686818738	0.188885850940599	-1.39838689610947
chr11	14869703	14869802	100	+	utr3	PDE3B	0.924434578087406	1	0.836061068635735	1	0.837817731201788	0.999180657885137	0.217642105678101	1.07422196972298	0.00763138686818738	0.188885850940599	-0.856579864044876
chr11	17381196	17381394	199	+	exon	RP1-239B22.5	0.537974902176536	1	0.592478094862634	1	0.893593904531765	0.999180657885137	0.735861272659516	0.380459280989724	0.598640284712686	0.997962571096369	0.355401991669792
chr11	18322395	18322545	151	+	utr5	GTF2H1	0.307828766098763	1	0.38763050578848	1	0.319351758364923	0.999180657885137	-0.587302640781538	-0.0378512581258362	0.923559464980136	0.998328760984249	-0.549451382655702
[truncated: 13,376 more rows]
