# Supplementary material for: Limits in the detection of m6A changes using MeRIP/m6A-seq
Source: Sci Rep. 2020 Apr 20;10:6590. doi: 10.1038/s41598-020-63355-3 (PMC7170965; doi:10.1038/s41598-020-63355-3)
Supplement: Supplementary file 3 — Supplementary information 3. [file 41598_2020_63355_MOESM3_ESM.zip › additional_file4_v2/macs2_deq_results/negative_engel_neuron_2018_deq_results.counts.txt]

control_input	control_input.1	control_input.2	control_input.3	control_IP	control_IP.1	control_IP.2	control_IP.3	treatment_input	treatment_input.1	treatment_input.2	treatment_IP	treatment_IP.1	treatment_IP.2
peak1	9	5	12	4	58	61	57	37	10	11	8	35	35	27
peak2	21	31	44	17	269	226	318	162	27	24	19	196	235	188
peak3	20	30	58	21	187	141	219	94	40	37	25	97	114	98
peak4	7	10	24	10	88	68	152	55	5	12	9	76	64	83
peak5	19	18	51	10	135	117	206	73	23	18	13	98	101	82
peak6	14	6	21	9	86	46	98	35	11	4	8	45	53	46
peak7	295	336	454	297	2156	1695	3249	1737	368	279	340	1449	1667	1575
peak8	25	39	42	30	86	70	173	66	26	43	26	61	61	82
peak9	69	110	93	76	946	908	1277	718	86	93	94	685	798	742
peak10	36	57	65	47	182	197	294	121	59	40	52	96	149	129
peak11	72	72	79	47	225	209	308	141	57	66	67	152	186	219
peak12	40	43	35	22	141	130	197	104	49	43	51	83	121	106
peak13	22	26	27	17	134	145	206	98	37	36	33	104	136	93
peak14	136	138	184	122	430	369	588	255	140	169	155	246	278	323
peak15	61	77	108	68	329	216	373	214	74	61	73	179	248	251
peak16	38	39	54	30	180	137	214	87	43	45	35	100	117	103
peak17	19	31	30	17	257	205	338	153	35	28	23	171	213	185
peak18	43	35	72	24	149	116	194	104	40	41	35	62	71	97
peak19	45	48	74	30	104	85	171	93	30	45	40	86	81	131
peak20	53	73	74	42	366	235	525	224	61	62	33	204	221	237
peak21	75	90	108	74	210	156	331	124	95	104	65	131	147	140
peak22	22	12	25	13	146	113	180	48	12	20	16	81	71	68
peak23	51	32	57	34	95	97	156	65	41	41	27	61	81	76
peak24	9	14	11	14	149	111	213	92	12	29	17	108	136	132
peak25	187	216	212	155	373	269	444	251	180	203	192	220	288	230
peak26	40	55	76	46	214	144	253	114	54	45	40	122	137	128
peak27	132	166	211	162	2168	1591	2950	1479	160	149	137	1392	1479	1222
peak28	304	279	438	222	1797	1406	2275	958	292	299	300	1134	1139	1177
peak29	82	73	97	77	1748	1337	2153	921	82	59	94	1000	1207	1146
peak30	109	82	111	85	800	615	987	508	128	103	92	450	550	482
peak31	31	30	54	60	380	248	564	254	39	36	27	258	215	242
peak32	84	84	106	72	214	150	284	146	69	97	68	136	150	181
peak33	157	221	234	141	782	586	1275	522	216	235	159	533	560	547
peak34	118	121	174	105	691	500	811	502	126	107	126	507	444	446
peak35	32	51	43	28	184	139	233	108	53	65	42	118	134	122
peak36	40	38	61	28	184	120	224	104	58	34	37	101	103	90
peak37	98	149	161	164	209	224	293	155	126	143	185	167	220	248
peak38	22	34	59	24	106	65	113	65	24	29	40	72	80	84
peak39	51	70	70	35	203	164	198	108	36	35	55	120	152	141
peak40	12	4	14	7	57	48	87	35	15	5	6	37	57	31
peak41	18	22	24	27	505	345	554	271	27	29	24	273	343	281
peak42	23	24	25	9	94	100	156	69	20	16	20	83	72	71
peak43	2	4	2	2	58	63	95	46	3	4	3	38	65	42
peak44	62	90	101	83	98	72	93	82	80	102	61	78	66	63
peak45	446	514	599	442	8272	6124	10716	5444	460	513	490	5328	5822	5279
peak46	180	202	268	197	278	207	341	198	198	204	173	202	227	213
peak47	5	8	13	4	36	33	54	19	12	20	24	29	33	31
peak48	27	56	61	38	347	298	405	266	40	25	44	193	241	231
peak49	1	4	2	3	70	56	90	30	6	4	5	48	39	25
peak50	52	56	52	40	222	169	364	151	61	42	43	156	186	165
peak51	10	13	15	16	154	152	222	93	12	8	12	111	124	114
peak52	5	4	4	4	86	114	99	50	5	5	3	67	62	71
peak53	25	41	43	26	106	95	165	80	42	34	25	76	64	91
peak54	10	9	15	11	91	56	161	42	24	10	16	56	60	76
peak55	8	15	27	17	112	76	181	86	6	16	8	68	60	62
peak56	72	79	77	69	620	433	737	301	85	84	52	323	397	466
peak57	11	17	20	17	203	127	205	114	21	13	12	114	108	141
peak58	10	13	14	9	51	24	127	53	14	5	10	40	27	40
peak59	102	162	156	133	2353	1961	3084	1702	160	144	132	1593	1843	1819
peak60	47	25	70	38	115	81	176	74	38	36	24	64	69	89
peak61	43	74	77	60	1434	1046	1662	678	76	76	63	904	784	828
peak62	102	144	158	144	1181	1036	1440	913	129	113	137	818	827	794
peak63	44	42	41	35	585	387	727	310	37	44	35	365	362	265
peak64	56	55	70	30	184	140	264	112	41	44	57	96	102	134
peak65	57	78	111	49	285	214	404	191	71	76	64	180	181	170
peak66	57	82	91	60	148	104	206	106	91	72	58	134	143	114
peak67	95	92	95	71	593	487	721	450	93	66	78	344	445	428
peak68	25	41	53	31	138	154	192	92	38	43	32	103	110	102
peak69	79	55	101	73	203	167	289	124	74	89	67	122	190	171
peak70	148	128	208	132	452	304	547	261	160	174	140	240	286	299
peak71	152	182	245	197	979	818	1333	648	192	204	192	612	703	764
peak72	58	80	118	65	701	570	963	410	81	75	64	423	491	492
peak73	303	391	507	304	4285	3390	6088	2723	361	368	336	2752	2966	2987
peak74	30	28	50	33	154	110	233	94	23	34	30	77	114	88
peak75	56	48	83	29	162	100	183	107	47	61	63	81	111	79
peak76	35	56	54	52	777	495	879	491	63	47	39	434	439	404
peak77	22	14	30	16	241	269	346	172	29	25	19	181	199	195
peak78	54	73	102	54	413	287	437	204	54	57	51	218	257	236
peak79	40	57	65	36	1013	744	1414	627	60	58	33	648	655	629
peak80	331	308	436	320	1115	990	1414	643	394	394	295	728	798	787
peak81	113	130	163	124	327	244	483	236	120	107	132	210	270	244
peak82	192	192	283	176	581	456	676	371	238	217	182	340	382	356
peak83	420	417	631	382	2362	1576	3428	1800	453	416	356	1444	1702	1446
peak84	545	789	872	629	3895	3176	5168	2789	667	732	642	2597	2950	3063
peak85	602	763	918	652	13873	10790	18050	8175	712	647	702	8572	9666	8801
peak86	117	138	201	112	493	344	487	362	158	144	146	283	317	350
peak87	24	34	15	27	77	42	100	44	18	20	32	46	43	37
peak88	288	403	391	265	1671	1693	2184	1262	304	378	365	1119	1386	1550
peak89	21	22	35	18	120	64	96	70	24	23	29	54	69	79
peak90	17	33	13	19	359	248	452	196	21	21	30	208	196	236
peak91	7	4	12	2	51	37	69	34	12	7	9	38	29	36
peak92	7	5	4	8	82	60	104	54	4	5	6	53	52	43
peak93	17	17	37	21	166	84	186	75	20	21	17	71	91	86
peak94	11	15	16	17	210	157	288	126	21	23	22	128	123	119
peak95	56	98	107	82	303	250	351	183	85	92	61	197	204	263
peak96	53	63	84	40	213	192	242	107	70	47	37	170	146	136
peak97	35	29	56	35	314	269	446	194	43	50	44	211	201	223
peak98	277	279	342	249	4643	3289	6724	2748	325	257	255	2931	2904	2583
peak99	26	31	35	22	56	41	72	43	33	25	22	27	50	37
peak100	14	23	35	13	43	66	33	35	16	14	19	21	16	39
peak101	12	8	14	5	138	113	142	59	15	9	5	101	95	71
peak102	164	203	232	163	1336	1196	1587	819	158	167	189	854	941	1046
peak103	461	508	731	435	4201	3062	5495	2565	572	567	506	2650	2804	2678
peak104	108	130	146	108	466	467	617	284	106	118	103	336	346	346
peak105	126	185	212	170	2562	1908	3837	1696	153	162	140	1681	1662	1457
peak106	26	26	59	29	106	104	164	68	30	36	26	67	82	58
peak107	25	31	49	30	145	103	265	113	45	52	28	104	128	127
peak108	44	22	60	22	89	80	134	59	38	44	19	61	71	52
peak109	37	42	63	24	135	108	274	85	48	33	37	92	124	73
peak110	110	105	132	94	200	179	247	154	91	102	102	97	138	143
peak111	19	25	30	13	105	53	100	62	22	18	21	41	56	45
peak112	15	32	42	21	93	77	145	102	13	11	13	78	67	62
peak113	33	55	54	36	373	237	484	211	47	28	29	204	232	234
peak114	29	6	27	16	52	91	101	55	16	11	14	46	49	51
peak115	17	6	11	12	164	139	209	111	9	9	10	119	107	85
peak116	9	13	21	4	138	90	220	63	15	11	7	68	94	69
peak117	30	38	53	35	1003	773	1429	583	35	40	42	654	770	640
peak118	11	10	25	14	155	91	189	74	16	24	8	93	94	96
peak119	53	48	52	34	388	277	462	325	53	56	26	235	267	255
peak120	114	111	134	96	848	558	1021	368	125	117	106	442	480	481
peak121	207	289	326	213	1037	840	1318	773	283	253	269	676	777	860
peak122	93	129	152	124	1728	1588	2156	1326	115	88	124	1038	1601	1662
peak123	12	11	12	10	49	42	86	22	16	3	1	32	25	52
peak124	34	23	42	16	175	129	254	118	25	17	16	113	111	119
peak125	20	25	38	21	179	114	169	78	29	22	18	92	99	78
peak126	263	260	361	199	1172	773	1607	750	253	258	237	685	777	672
peak127	140	136	163	103	313	247	482	185	111	135	98	212	218	172
peak128	352	351	480	313	1022	791	1177	577	356	334	311	645	673	660
peak129	1	3	5	7	102	56	128	72	3	2	4	62	41	61
peak130	6	12	5	11	58	22	93	45	5	5	10	26	25	27
peak131	8	11	17	10	78	66	140	53	24	17	14	45	52	55
peak132	23	26	28	9	121	106	174	98	15	27	16	97	104	81
peak133	61	76	100	73	639	443	821	348	83	101	80	324	419	350
peak134	241	246	323	190	2032	1433	2357	1194	254	233	213	1228	1234	1198
peak135	52	53	79	42	209	192	299	117	61	54	49	129	187	145
peak136	113	146	150	108	2163	1693	2762	1379	156	117	104	1437	1392	1181
peak137	76	88	104	77	717	482	890	370	66	83	72	468	448	438
peak138	28	20	33	14	108	83	99	49	14	14	5	57	77	65
peak139	23	24	23	28	169	117	175	81	32	17	19	83	95	117
peak140	10	17	17	14	91	81	109	61	17	14	17	79	90	80
peak141	11	25	43	16	81	66	106	48	36	29	22	56	60	66
peak142	37	57	87	42	151	109	154	86	52	74	44	87	106	95
peak143	190	283	291	212	1172	1101	1650	929	235	204	231	820	1002	1031
peak144	557	626	898	562	3042	2401	3960	1972	642	642	552	2000	2052	1929
peak145	43	60	86	44	167	152	290	109	68	60	55	119	131	95
peak146	166	192	258	142	277	234	453	217	170	193	175	181	194	228
peak147	207	272	296	243	958	805	1281	616	250	235	194	661	642	596
peak148	295	325	396	249	1227	976	1507	918	313	339	287	855	877	898
peak149	94	112	156	94	837	645	923	460	104	120	94	544	616	576
peak150	145	205	296	163	659	544	1089	530	223	186	166	464	576	499
peak151	877	982	1159	840	12998	10142	16460	8601	941	965	856	8550	9245	8702
peak152	96	126	192	105	1414	1068	1747	861	137	136	134	915	925	866
peak153	57	37	72	53	635	498	788	339	58	54	44	379	425	357
peak154	19	16	15	15	138	127	223	85	19	12	24	93	97	114
peak155	16	15	25	19	203	161	308	153	20	27	24	133	175	163
peak156	19	22	32	16	386	276	462	278	14	31	11	208	220	233
peak157	36	47	59	54	350	257	495	209	54	44	40	222	296	319
peak158	42	38	51	37	655	460	691	367	46	40	43	377	432	400
peak159	18	39	42	31	303	261	361	170	36	26	27	192	184	187
peak160	27	52	39	30	385	302	483	207	36	31	25	242	244	239
peak161	7	15	31	20	78	52	113	60	24	16	6	62	38	67
peak162	60	75	91	58	322	262	386	201	55	67	59	219	202	218
peak163	22	17	26	18	69	42	128	42	28	9	19	35	39	39
peak164	23	22	29	18	317	236	420	196	26	20	18	177	229	247
peak165	15	13	21	11	69	58	90	45	12	9	10	52	63	56
peak166	29	42	44	19	222	140	231	125	42	39	20	112	132	133
peak167	71	80	117	74	1274	1034	1555	895	68	78	95	758	969	906
peak168	39	47	57	43	128	74	239	119	63	40	55	65	112	98
peak169	273	360	375	303	4370	3677	5631	2860	340	320	308	3089	3213	3246
peak170	36	41	57	49	364	216	352	154	49	42	29	187	196	172
peak171	77	72	110	47	305	282	517	185	48	59	61	220	226	237
peak172	12	9	13	13	73	52	101	46	8	3	5	33	38	35
peak173	70	96	114	63	2295	1662	2953	1384	123	74	90	1351	1498	1453
peak174	6	12	24	12	55	37	59	38	18	13	14	49	41	34
peak175	17	18	26	15	201	150	286	116	23	17	23	115	161	121
peak176	38	34	59	41	133	103	154	115	73	49	25	73	92	108
peak177	470	469	709	501	2198	1851	2399	1184	504	527	476	1309	1421	1558
peak178	205	203	303	175	2070	1602	2510	1241	250	194	221	1192	1535	1364
peak179	41	51	43	26	218	212	296	154	45	28	32	144	175	174
peak180	603	721	914	640	1349	1071	1846	889	657	630	643	874	1056	1045
peak181	117	130	194	148	311	310	397	283	133	140	143	200	290	249
peak182	154	193	238	164	703	614	1064	542	152	166	176	410	518	403
peak183	53	48	86	46	83	61	167	39	33	66	43	57	46	57
peak184	54	80	76	41	200	167	265	153	57	46	43	125	152	169
peak185	54	79	85	43	213	268	318	161	65	65	39	150	144	169
peak186	20	12	11	10	124	86	177	65	11	13	13	85	104	80
peak187	24	31	18	25	189	132	160	94	39	24	25	98	116	87
peak188	115	80	167	82	425	350	588	290	104	88	69	266	253	204
peak189	824	913	1343	818	7349	5574	9479	4770	961	947	857	4611	5359	5136
peak190	631	626	907	475	720	564	1016	490	609	588	508	534	500	466
peak191	378	381	561	294	1607	1192	2066	941	358	415	347	952	1035	1082
peak192	489	590	784	551	2743	2137	3220	2022	670	585	597	1825	2079	2239
peak193	10	13	15	1	86	64	120	56	9	20	8	55	46	60
peak194	116	121	198	108	870	710	1316	677	137	160	150	570	674	600
peak195	143	192	199	127	300	275	562	249	146	106	129	182	234	183
peak196	65	72	94	60	1066	786	1317	572	64	71	67	678	677	648
peak197	32	20	48	26	133	102	150	82	26	39	26	60	81	94
peak198	46	46	63	23	116	128	189	94	30	37	49	76	102	88
peak199	28	27	29	29	155	125	246	100	45	29	24	89	107	101
peak200	112	113	174	101	465	337	797	328	117	123	121	296	356	382
peak201	139	121	161	110	337	232	425	263	128	72	98	189	219	229
peak202	73	128	160	94	571	417	732	472	102	87	115	393	483	434
peak203	245	281	288	259	6094	4499	6981	3641	331	267	219	3731	4262	3875
peak204	147	235	284	202	876	754	1105	611	234	172	214	495	597	636
peak205	26	23	33	15	167	117	234	85	31	16	20	92	92	90
peak206	57	33	39	39	234	203	350	158	22	35	24	172	174	180
peak207	50	42	76	47	322	229	489	194	51	53	32	200	199	189
peak208	184	175	215	121	450	354	644	287	171	150	129	291	309	298
peak209	215	227	273	182	2026	1524	2368	1251	187	214	148	1163	1231	1228
peak210	48	40	59	43	155	123	212	123	49	52	31	79	144	119
peak211	74	96	97	72	480	373	619	354	91	93	64	300	414	349
peak212	13	14	26	7	106	84	161	62	20	11	4	59	72	58
peak213	43	37	33	38	134	112	190	93	34	27	52	85	99	83
peak214	15	11	22	14	133	81	78	52	11	5	21	60	73	76
peak215	46	38	72	28	128	108	135	70	45	39	47	76	62	90
peak216	272	264	297	203	879	743	1188	621	275	240	232	581	640	637
peak217	34	62	76	53	696	519	779	405	46	55	37	404	495	439
peak218	11	14	36	19	284	278	322	177	26	15	21	186	208	198
peak219	14	18	25	23	94	64	125	39	30	27	23	46	53	65
peak220	21	32	19	30	70	69	79	54	33	30	30	70	55	72
peak221	42	42	51	34	177	145	254	84	52	16	34	118	108	88
peak222	65	48	95	40	168	94	171	72	61	48	41	108	92	95
peak223	122	122	179	112	840	622	1115	493	116	122	107	544	564	520
peak224	170	190	229	168	1157	1013	1647	846	209	189	179	803	804	825
peak225	43	39	43	28	293	215	347	196	47	42	36	164	176	175
peak226	40	70	88	44	126	101	151	122	49	50	63	94	104	93
peak227	101	91	152	60	466	320	602	269	90	95	99	295	301	228
peak228	16	11	8	12	245	180	329	157	14	7	9	178	187	158
peak229	9	3	4	8	67	59	69	59	3	6	4	36	53	53
peak230	14	11	18	15	222	193	357	159	16	13	15	160	146	161
peak231	22	17	22	32	67	59	74	34	17	31	28	54	54	64
peak232	16	12	11	7	154	115	193	68	16	14	14	77	75	64
peak233	5	16	9	4	53	67	85	73	16	13	11	41	67	69
peak234	3	4	9	2	104	62	101	63	3	1	6	43	51	52
peak235	18	18	29	17	164	161	184	129	33	13	20	108	150	119
peak236	190	277	396	220	1387	1148	2019	930	250	259	243	886	991	890
peak237	983	1264	1650	984	8876	7093	12393	5970	1283	1253	1166	5944	6273	6123
peak238	1637	1850	2508	1780	7085	5977	9387	5306	1878	1914	1927	4648	5607	5577
peak239	1116	1384	1711	1201	7520	5855	9817	5433	1378	1348	1190	4829	5343	5179
peak240	308	330	457	296	2288	1874	3197	1426	359	321	301	1428	1658	1536
peak241	10	10	20	20	86	77	82	60	17	9	12	59	75	111
peak242	13	17	13	9	63	34	43	23	10	15	12	26	13	30
peak243	33	41	47	29	416	331	554	245	40	22	25	233	278	280
peak244	117	119	146	122	538	375	581	299	131	123	96	349	328	293
peak245	82	76	115	59	174	125	255	100	71	92	86	116	102	120
peak246	46	50	78	37	334	282	503	200	60	41	52	201	250	207
peak247	100	114	138	95	946	748	1242	537	141	91	91	617	617	567
peak248	43	46	62	43	310	216	429	198	68	40	34	213	203	175
peak249	4	9	10	15	56	53	73	54	5	3	6	58	39	62
peak250	14	13	30	16	101	89	166	67	21	6	18	67	90	83
peak251	113	123	141	115	769	679	936	501	130	121	109	517	568	561
peak252	45	51	43	32	177	111	179	127	42	51	49	107	123	89
peak253	110	132	166	90	604	480	798	426	134	132	122	435	448	424
peak254	39	32	47	29	444	356	651	305	42	37	41	264	283	282
peak255	40	40	33	34	160	139	247	142	45	31	41	122	133	126
peak256	15	23	20	13	97	96	128	75	17	17	13	37	54	77
peak257	11	9	24	13	134	101	174	98	19	17	13	85	93	97
peak258	5	5	13	6	79	66	99	26	7	7	6	52	41	58
peak259	18	27	32	21	477	354	571	262	32	17	16	253	318	324
peak260	15	26	30	20	91	88	168	69	22	22	12	68	81	77
peak261	51	44	46	27	278	215	348	155	33	27	32	157	178	189
peak262	241	251	320	190	555	448	843	366	206	244	206	330	456	400
peak263	232	256	416	228	877	692	1224	572	290	273	229	559	637	653
peak264	35	48	73	37	395	310	598	224	30	42	42	256	268	269
peak265	32	32	60	39	216	148	214	125	33	41	38	110	118	113
peak266	94	148	148	136	1591	1223	1962	1046	139	155	156	961	1162	1329
peak267	53	48	87	66	466	323	524	355	57	82	74	257	347	328
peak268	11	27	11	18	90	57	106	44	15	10	22	63	60	82
peak269	15	9	15	8	160	115	166	63	19	19	13	82	101	105
peak270	12	14	15	3	113	99	204	80	8	6	12	73	73	87
peak271	428	528	568	390	3822	3251	4357	2429	452	519	484	2568	2902	2826
peak272	94	102	140	64	259	169	398	118	116	58	76	130	121	127
peak273	36	53	47	33	1007	792	1180	639	55	45	34	608	785	693
peak274	15	10	16	10	135	85	152	92	13	12	11	58	107	90
peak275	12	15	11	6	165	122	208	114	13	7	12	77	141	114
peak276	35	74	41	38	765	583	976	477	46	36	46	417	543	465
peak277	24	15	17	8	184	132	206	104	27	16	13	93	85	102
peak278	110	118	162	69	588	508	789	408	111	77	80	339	446	472
peak279	817	997	1115	880	8963	7211	11403	6743	969	954	896	5695	6945	6761
peak280	24	39	62	33	323	285	465	200	38	31	45	188	181	194
peak281	38	32	45	20	66	55	155	52	33	28	21	40	40	41
peak282	32	40	59	42	165	132	246	151	51	49	51	118	142	138
peak283	4	9	6	4	75	48	88	40	2	5	5	46	42	38
peak284	147	124	230	114	596	414	732	399	151	140	111	325	376	444
peak285	282	285	365	223	1077	837	1282	641	235	255	259	633	731	784
peak286	96	117	175	110	569	494	735	438	127	119	92	341	466	423
peak287	95	112	182	103	1374	1136	1838	907	129	100	92	837	900	901
peak288	24	35	49	19	124	104	165	85	34	25	26	76	73	123
peak289	5	3	10	6	75	60	92	50	7	8	6	38	34	49
peak290	13	21	33	12	67	62	143	72	14	23	10	52	56	52
peak291	33	42	57	28	480	371	610	282	46	40	32	270	334	306
peak292	110	120	200	108	616	427	919	416	114	108	98	375	404	393
peak293	58	55	86	63	389	285	532	223	74	62	61	234	264	304
peak294	19	13	17	17	62	41	63	53	20	16	9	39	40	36
peak295	25	36	56	21	185	122	243	121	39	38	27	111	135	127
peak296	6	6	11	5	87	73	121	51	9	11	9	43	64	65
peak297	62	91	99	76	1266	1029	1874	810	78	88	81	831	1000	975
peak298	55	92	96	73	1336	1084	1950	839	77	82	77	863	1032	999
peak299	95	125	121	108	1666	1320	1888	915	109	127	114	997	1132	1173
peak300	188	226	217	191	2380	1991	2890	1323	191	223	205	1432	1677	1705
peak301	32	40	37	40	657	495	807	338	40	32	38	401	472	416
peak302	24	19	42	21	112	63	143	46	30	40	22	58	68	25
peak303	23	10	25	26	130	88	190	86	21	22	24	67	98	71
peak304	20	22	23	32	211	176	206	152	21	22	16	114	137	184
peak305	7	23	12	9	59	41	66	36	12	2	9	30	33	48
peak306	29	42	45	45	1329	924	1578	750	43	54	47	759	874	744
peak307	47	97	95	94	226	263	339	230	67	104	91	177	222	240
peak308	5	15	29	8	123	52	149	66	14	15	17	49	53	78
peak309	41	38	59	39	115	105	164	61	48	34	28	82	109	84
peak310	8	11	10	4	140	146	246	91	12	8	8	108	111	100
peak311	18	30	31	27	193	140	207	93	26	27	23	99	98	86
peak312	52	64	100	56	524	459	827	350	74	83	67	322	355	323
peak313	110	172	236	125	327	317	501	236	151	133	121	211	253	238
peak314	23	22	49	19	137	110	145	70	31	37	37	52	90	83
peak315	94	122	172	116	704	594	961	510	132	156	122	431	485	518
peak316	258	427	460	288	3133	2737	4207	2039	404	364	350	2178	2386	2253
peak317	5	15	17	8	58	51	90	38	14	12	8	47	52	54
peak318	18	37	21	29	162	149	187	94	30	23	33	97	130	125
peak319	17	29	39	25	239	199	306	139	29	23	34	173	161	202
peak320	15	13	15	13	110	83	167	69	15	11	11	70	94	84
peak321	27	28	40	32	105	87	138	90	23	31	20	95	98	115
peak322	12	19	36	21	201	133	207	122	17	19	33	143	111	130
peak323	20	23	38	18	350	227	459	222	14	16	27	218	208	196
peak324	72	80	141	57	364	308	578	231	75	72	70	221	269	228
peak325	6	19	21	18	80	58	87	75	10	9	6	58	66	51
peak326	7	12	27	10	229	186	302	171	12	18	12	210	172	163
peak327	94	104	159	82	150	153	263	110	103	79	95	116	92	88
peak328	308	362	471	297	4315	3214	6484	2836	349	334	308	2615	2750	2465
peak329	70	74	113	59	798	594	1175	495	80	75	72	496	533	453
peak330	483	578	783	529	2048	1755	2646	1371	612	594	560	1323	1454	1564
peak331	103	88	127	64	207	146	211	112	101	85	91	128	145	144
peak332	74	90	110	100	931	668	1245	599	96	78	105	558	659	551
peak333	26	33	60	35	155	150	191	88	31	33	35	83	83	76
peak334	10	20	24	22	101	100	153	63	9	23	28	69	82	83
peak335	20	21	18	18	145	97	175	74	21	21	20	70	62	69
peak336	25	21	45	7	92	61	156	66	26	26	14	52	57	50
peak337	39	27	40	26	149	126	142	94	37	24	26	85	98	109
peak338	38	44	59	35	112	52	154	62	55	32	49	67	69	57
peak339	6	25	20	8	123	105	163	78	10	15	14	67	69	100
peak340	13	7	31	22	62	54	133	52	23	15	8	40	68	70
peak341	11	13	5	16	86	83	116	64	14	14	12	57	66	67
peak342	21	24	30	30	79	57	109	34	27	35	17	36	41	61
peak343	16	12	10	10	118	79	196	91	18	20	16	92	104	86
peak344	10	13	7	9	163	152	238	97	11	6	10	71	100	111
peak345	9	10	6	6	283	280	373	186	16	7	15	201	187	207
peak346	32	38	76	29	298	246	462	205	28	37	33	177	246	197
peak347	69	88	91	90	367	300	496	255	70	87	94	264	256	232
peak348	81	117	151	69	632	461	823	363	94	91	79	340	398	431
peak349	72	82	73	78	793	741	828	542	103	82	82	533	629	702
peak350	213	285	365	234	682	483	732	461	258	257	247	425	516	491
peak351	96	98	158	98	521	394	724	316	103	126	87	286	330	362
peak352	10	15	27	9	61	48	104	53	19	21	6	52	53	56
peak353	37	45	48	29	98	60	122	61	31	31	41	50	60	64
peak354	19	38	40	26	156	98	177	82	36	33	33	93	116	102
peak355	16	6	25	9	45	63	82	40	8	16	18	37	53	51
peak356	262	253	452	261	669	563	854	485	330	264	318	413	523	496
peak357	12	23	32	22	144	133	174	136	22	26	20	107	113	138
peak358	324	338	431	309	312	224	386	205	259	357	343	177	222	270
peak359	142	160	211	138	1836	1415	2462	993	141	148	127	1069	1156	1182
peak360	134	214	220	154	1442	1023	1615	841	218	177	172	901	994	1004
peak361	139	145	206	133	317	289	441	199	181	160	151	222	256	266
peak362	88	95	93	68	898	694	1086	457	85	73	73	508	598	537
peak363	38	41	42	28	219	159	259	164	36	35	37	168	153	158
peak364	5	3	6	4	53	35	81	18	10	4	4	43	46	40
peak365	37	75	61	54	702	551	735	413	59	67	60	414	448	482
peak366	28	47	42	28	231	174	323	126	35	19	36	149	161	158
peak367	45	43	59	45	1245	870	1844	854	48	53	40	715	790	725
peak368	169	204	268	196	963	904	1375	682	204	185	217	637	738	885
peak369	15	16	40	17	94	57	111	80	29	23	13	67	59	62
peak370	37	48	43	30	130	111	155	89	41	32	28	67	91	101
peak371	10	11	18	10	67	58	82	40	7	23	12	36	41	36
peak372	22	18	30	9	63	60	95	53	27	15	15	47	47	61
peak373	28	24	29	25	116	83	135	77	37	31	38	61	84	71
peak374	20	17	33	11	79	50	76	38	18	18	24	46	50	47
peak375	52	72	74	55	502	308	566	247	44	46	48	292	255	279
peak376	73	69	95	52	190	149	204	109	75	85	67	115	140	157
peak377	5	10	16	5	36	38	64	24	12	10	6	42	23	44
peak378	30	59	72	47	47	55	96	41	59	38	39	46	43	47
peak379	253	346	420	271	1474	1213	1864	1038	331	330	318	924	1060	1039
peak380	254	246	388	243	789	686	1084	469	274	220	233	472	619	517
peak381	49	61	78	51	291	190	384	162	58	38	36	176	199	180
peak382	186	196	259	175	331	333	434	188	169	168	148	210	231	252
peak383	31	23	33	13	122	103	230	103	23	19	18	92	99	61
peak384	51	52	64	35	181	166	237	120	55	58	62	110	111	119
peak385	17	34	44	24	128	86	181	72	21	22	28	91	81	66
peak386	10	9	15	6	95	82	132	84	10	8	10	74	105	95
peak387	69	95	118	75	163	114	225	86	78	66	68	110	140	128
peak388	178	175	252	159	980	795	1569	739	200	181	185	636	723	710
peak389	25	32	30	31	180	160	230	111	39	34	32	123	134	146
peak390	56	65	76	64	449	417	654	361	68	76	61	259	364	315
peak391	23	20	31	18	304	207	358	162	17	23	19	160	170	182
peak392	15	25	20	22	118	104	167	100	18	25	40	77	94	73
peak393	7	10	8	9	212	205	294	196	14	10	5	151	181	206
peak394	5	1	9	8	109	86	144	73	3	2	5	71	86	48
peak395	7	3	4	8	114	73	125	79	5	3	3	55	77	77
peak396	49	73	98	75	632	533	900	391	73	79	74	382	389	398
peak397	46	65	64	45	618	435	819	382	57	64	46	373	407	386
peak398	76	58	78	52	330	217	436	177	68	40	39	200	194	212
peak399	16	18	46	26	179	121	226	136	35	19	25	108	111	114
peak400	23	35	45	39	331	231	436	242	31	27	30	203	206	212
peak401	18	28	41	15	160	133	199	106	25	31	14	89	107	96
peak402	28	38	19	32	271	228	326	205	36	43	23	179	207	210
peak403	79	82	101	69	628	505	940	384	66	87	66	398	480	438
peak404	586	625	940	562	7142	4766	9654	4187	629	559	583	4317	4248	3787
peak405	181	169	268	135	651	560	952	470	192	196	198	408	449	466
peak406	87	98	143	79	343	283	523	229	91	110	70	248	276	252
peak407	23	34	42	34	162	186	339	155	20	32	26	115	150	155
peak408	17	22	39	13	90	74	137	78	27	25	23	71	70	68
peak409	76	139	111	97	2045	1980	2273	1379	113	107	135	1229	1762	1874
peak410	21	30	52	30	70	62	71	42	32	34	33	49	48	34
peak411	157	199	247	144	483	429	608	307	195	174	168	330	318	384
peak412	132	146	200	129	972	791	1254	622	137	148	174	650	692	729
peak413	75	109	93	79	269	224	295	214	116	95	81	169	216	210
peak414	9	12	8	11	166	140	196	74	14	8	11	80	99	102
peak415	5	6	3	4	86	81	142	60	7	5	6	55	73	62
peak416	24	39	18	21	137	135	202	90	20	13	18	99	101	109
peak417	9	10	18	7	96	111	112	76	12	8	9	65	94	106
peak418	26	24	60	29	343	278	458	179	34	30	30	200	229	262
peak419	75	91	83	72	1249	1002	1462	745	93	60	75	735	859	813
peak420	51	55	104	58	547	406	620	331	83	61	75	265	382	344
peak421	49	58	79	51	361	233	369	206	89	48	59	259	273	262
peak422	33	19	34	23	114	102	165	87	23	31	27	83	116	81
peak423	19	11	21	17	50	57	50	34	12	13	13	24	40	40
peak424	86	91	117	82	532	414	828	337	65	68	63	332	411	354
peak425	106	135	150	89	1347	982	1555	717	122	106	111	813	790	826
peak426	177	238	304	221	612	594	769	309	210	237	197	422	419	459
peak427	437	458	587	372	4037	2952	5252	2375	489	449	394	2514	2619	2459
peak428	167	169	267	121	582	435	743	320	195	148	134	388	321	322
peak429	43	54	101	62	266	188	325	185	71	52	55	190	197	135
peak430	122	165	179	143	908	690	978	492	181	165	153	540	608	638
peak431	46	41	82	54	511	324	676	295	75	71	52	288	307	334
peak432	26	27	29	18	192	201	228	136	18	26	27	145	141	167
peak433	539	674	863	635	2527	2291	3488	2083	580	682	723	1799	2129	2168
peak434	114	118	159	100	650	506	837	411	129	136	120	413	437	423
peak435	24	39	72	41	199	123	248	132	51	44	43	128	133	96
peak436	55	64	97	58	198	134	244	132	70	58	64	127	113	102
peak437	59	51	73	61	536	440	616	321	69	47	57	338	332	371
peak438	36	27	51	46	570	463	668	333	56	37	46	353	366	380
peak439	18	19	19	12	147	139	128	85	16	24	18	69	91	80
peak440	77	95	99	72	505	472	686	334	86	84	64	398	357	305
peak441	3	9	9	5	70	41	95	38	7	5	7	39	45	51
peak442	6	8	7	9	95	76	117	51	10	8	2	69	81	60
peak443	43	45	73	44	172	119	247	133	43	42	41	110	135	135
peak444	14	30	31	16	91	71	158	39	13	22	18	63	42	56
peak445	113	117	155	82	678	600	990	461	126	119	104	470	486	540
peak446	25	45	34	30	266	203	310	155	31	33	26	167	161	162
peak447	53	54	68	42	166	147	317	130	62	64	55	141	127	125
peak448	45	41	81	32	267	229	393	187	43	47	46	187	212	185
peak449	6	7	25	7	64	50	95	53	6	9	7	43	44	34
peak450	43	68	76	60	402	290	582	212	72	53	59	253	237	233
peak451	33	25	40	23	65	58	62	37	30	28	50	34	39	56
peak452	40	52	45	28	326	300	459	204	44	39	33	175	268	250
peak453	35	19	47	15	335	330	393	216	31	17	25	236	281	270
peak454	5	7	3	4	84	65	75	47	4	8	9	53	31	65
peak455	16	21	23	9	145	92	208	90	21	29	26	85	85	91
peak456	30	28	36	21	272	280	386	156	32	28	21	178	180	197
peak457	1219	1450	1704	1151	8013	6693	9711	4925	1451	1261	1215	5027	6515	5954
peak458	1873	2153	2590	1797	3787	3376	5006	2603	2045	1965	1932	2458	2942	3255
peak459	2305	2892	2900	2679	52777	45508	65682	35438	2757	2721	2690	35433	38767	38783
peak460	1273	1444	1754	1341	2840	2449	3480	1832	1420	1519	1422	1817	2346	1872
peak461	8	11	15	10	54	51	67	45	14	21	17	35	33	54
peak462	36	33	32	36	160	164	233	123	27	18	23	117	149	138
peak463	177	251	307	199	283	299	359	225	255	209	232	227	250	212
peak464	579	614	756	491	2139	1727	2683	1297	604	578	508	1262	1364	1414
peak465	14	23	47	15	178	121	130	122	26	20	22	98	104	93
peak466	169	183	278	159	890	724	1201	544	187	187	180	584	591	653
peak467	101	130	145	90	844	611	1052	522	125	112	101	437	568	484
peak468	63	86	153	63	146	121	196	88	80	72	69	72	67	93
peak469	20	28	38	30	78	68	87	38	29	21	25	47	69	40
peak470	14	24	12	19	73	69	102	49	22	18	26	41	55	45
peak471	23	37	36	23	53	56	84	24	32	23	27	49	33	34
peak472	104	129	155	101	164	138	314	121	105	156	104	116	96	122
peak473	269	275	415	223	2957	2188	3791	1807	293	276	261	1708	1872	1825
peak474	1095	1152	1657	969	5297	3813	6881	3156	1213	1109	932	3245	3137	3146
peak475	2824	3109	3965	2671	20201	16504	24844	11800	3184	3098	2785	12498	13771	14045
peak476	233	247	333	231	1483	1163	1950	801	270	255	245	915	999	887
peak477	112	121	162	108	2367	1843	2999	1148	123	130	119	1370	1565	1378
peak478	115	113	157	101	702	550	1062	505	137	103	101	418	514	514
peak479	382	412	559	336	905	634	1439	600	434	393	344	539	583	598
peak480	88	104	184	89	220	109	321	116	137	126	93	105	140	82
peak481	353	355	497	290	1755	1364	2216	1247	309	282	297	1079	1308	1252
peak482	34	36	82	51	310	231	466	176	42	52	50	158	217	185
peak483	11	29	27	11	213	162	222	116	20	33	16	97	159	154
peak484	21	29	35	26	70	86	77	56	25	32	34	47	41	50
peak485	153	143	236	98	291	214	374	229	142	149	135	190	220	194
peak486	41	54	65	44	277	180	323	188	56	66	41	147	177	181
peak487	353	394	498	343	826	718	1163	526	359	397	364	544	669	683
peak488	742	785	1113	649	3987	3204	5386	2773	768	784	741	2642	2903	2913
peak489	101	127	148	118	1270	1095	1907	891	126	124	97	863	948	944
peak490	561	588	791	557	2309	1984	2923	1520	646	602	625	1507	1789	1997
peak491	78	113	142	81	422	377	692	312	96	115	104	313	349	308
peak492	81	109	187	108	552	491	868	431	119	98	114	431	410	471
peak493	66	68	109	49	203	166	274	148	69	74	55	127	146	115
peak494	15	23	19	18	354	224	423	234	14	21	27	166	225	190
peak495	34	56	57	37	87	95	116	73	44	63	43	59	82	103
peak496	57	72	118	60	481	428	620	347	86	74	70	336	373	362
peak497	89	69	105	74	232	219	286	175	85	75	104	172	215	201
peak498	347	413	494	343	2848	2281	3544	1679	444	411	376	1898	1879	2020
peak499	472	577	708	494	2500	2134	3121	1640	561	469	457	1565	1722	1845
peak500	183	242	337	217	819	709	1226	493	266	253	220	573	572	621
peak501	605	709	732	585	6224	5227	7516	4024	665	591	639	4138	4284	4236
peak502	48	51	68	56	206	99	210	126	52	69	42	107	136	117
peak503	217	232	306	213	905	780	1104	616	232	249	224	553	667	703
peak504	233	271	333	227	514	381	609	308	259	284	272	306	367	300
peak505	180	152	221	161	471	422	648	316	166	151	182	318	348	346
peak506	33	22	20	33	105	86	162	77	27	28	15	68	87	73
peak507	6	8	16	7	59	37	96	36	10	9	4	33	29	36
peak508	487	656	810	525	5036	4207	6579	3345	563	574	635	3178	3691	3759
peak509	146	121	209	125	787	594	1242	573	155	133	125	505	479	469
peak510	38	59	87	52	78	69	89	52	46	56	54	50	62	59
peak511	106	124	161	97	957	857	1293	693	101	119	99	616	747	787
peak512	132	138	164	121	798	745	1078	611	132	152	127	534	622	644
peak513	12	12	35	11	106	86	117	45	8	16	14	77	52	54
peak514	236	295	251	249	5680	4502	6510	3254	297	267	240	3429	3708	3633
peak515	75	94	92	80	842	687	983	519	89	70	95	474	514	508
peak516	188	181	257	186	1941	1521	2631	1204	176	208	177	1248	1330	1392
peak517	253	281	367	228	1118	914	1770	761	306	256	204	785	839	737
peak518	15	15	20	20	128	119	143	85	15	13	19	73	104	104
peak519	4	4	5	3	87	108	156	68	2	3	5	72	74	58
peak520	12	12	8	12	83	81	135	51	13	20	13	43	59	53
peak521	26	60	56	42	435	358	484	248	55	49	50	226	290	262
peak522	2	4	14	11	127	83	139	68	9	7	10	41	70	54
peak523	28	15	24	16	128	100	197	61	12	20	13	52	75	84
peak524	209	242	346	217	2365	1964	3411	1857	295	236	269	1560	1794	1809
peak525	19	23	26	32	208	192	251	119	38	20	34	143	146	122
peak526	13	22	43	14	268	232	414	159	17	16	20	179	178	193
peak527	11	17	14	13	129	95	156	89	14	19	10	79	73	86
peak528	2	1	3	3	60	36	61	25	1	0	1	28	30	34
peak529	531	503	874	453	3025	2016	4460	1957	549	576	510	1702	1868	1890
peak530	593	549	878	439	1476	1022	2217	843	620	513	444	889	860	866
peak531	69	71	122	56	628	460	905	376	69	45	56	375	456	379
peak532	44	67	70	39	222	165	326	178	66	53	45	124	156	144
peak533	25	32	31	24	117	97	174	50	30	31	29	81	93	96
peak534	25	41	54	37	121	109	135	79	42	42	42	59	60	62
peak535	151	233	217	208	4428	3716	5016	2159	200	200	196	2716	2997	3299
peak536	5	5	5	4	44	66	68	33	9	6	2	35	55	56
peak537	40	49	61	36	165	130	218	91	34	31	40	82	90	93
peak538	481	723	795	571	2032	1576	2697	1527	674	659	581	1275	1645	1580
peak539	31	45	45	36	326	248	412	271	50	43	40	228	249	192
peak540	31	40	48	24	285	198	296	128	25	41	32	139	144	176
peak541	62	72	67	46	402	288	409	205	57	76	60	230	262	274
peak542	19	16	30	15	190	168	279	124	23	20	20	100	138	144
peak543	92	132	126	98	960	741	1030	561	112	92	89	568	602	581
peak544	42	37	41	46	108	108	152	70	32	53	38	78	79	94
peak545	121	129	125	124	307	252	338	194	103	104	101	216	227	238
peak546	30	47	40	31	497	413	597	294	62	41	34	288	326	319
peak547	5	12	17	5	65	56	82	31	12	16	6	50	40	39
peak548	120	150	157	105	852	722	1145	652	130	118	128	529	634	736
peak549	34	38	50	44	336	273	430	202	57	54	29	209	294	312
peak550	76	116	163	80	985	730	1443	614	112	96	96	580	642	667
peak551	57	60	70	31	167	157	253	132	58	48	44	121	139	126
peak552	227	199	286	183	683	481	908	364	246	227	207	384	394	444
peak553	7	24	16	17	31	52	75	38	15	26	11	29	30	53
peak554	56	64	91	76	563	421	777	370	100	84	64	332	383	380
peak555	14	3	13	8	95	48	103	37	15	10	11	48	38	52
peak556	26	46	76	45	588	430	884	392	53	56	31	379	400	352
peak557	11	13	14	5	56	55	78	47	9	7	8	37	29	37
peak558	58	54	132	72	172	140	291	179	65	74	62	120	134	141
peak559	64	87	91	79	337	261	481	259	91	64	87	234	277	272
peak560	618	753	833	645	5679	5407	6626	3893	721	667	767	3993	4625	5105
peak561	17	8	13	9	142	119	118	74	14	12	7	87	88	82
peak562	48	56	57	35	785	591	935	331	54	27	42	411	432	445
peak563	85	87	157	78	416	328	509	231	104	112	88	196	251	258
peak564	86	105	122	67	529	348	629	344	105	82	96	295	387	315
peak565	11	7	20	9	176	111	198	111	10	10	10	86	120	118
peak566	9	13	9	10	57	32	56	32	4	7	12	36	34	35
peak567	222	258	359	197	1234	974	1859	896	278	276	239	856	963	988
peak568	137	139	197	134	1696	1266	2390	1044	160	168	133	1060	1204	1070
peak569	1424	1651	1954	1484	13780	11058	17174	9561	1746	1588	1530	8956	10466	10275
peak570	9	7	10	15	70	87	121	72	9	16	13	41	56	63
peak571	21	37	50	30	635	475	738	351	34	20	38	374	440	470
peak572	75	66	87	60	560	460	739	369	65	53	41	352	396	407
peak573	178	183	340	150	215	115	271	112	207	204	135	121	144	143
peak574	76	93	130	97	405	311	583	252	78	119	84	263	209	214
peak575	12	12	14	10	66	47	133	88	17	9	6	51	73	39
peak576	185	190	209	154	972	822	1162	732	201	142	154	634	774	663
peak577	14	10	13	5	89	78	138	64	13	4	9	72	82	71
peak578	6	4	12	5	144	92	206	99	11	7	6	80	95	91
peak579	344	366	511	352	723	730	902	575	425	360	403	526	642	682
peak580	95	122	133	90	339	307	466	222	126	117	87	229	240	253
peak581	45	58	72	34	244	206	388	188	58	52	51	144	199	197
peak582	36	42	60	28	124	106	209	101	26	28	60	89	86	77
peak583	24	31	29	21	229	226	302	107	31	18	27	157	173	184
peak584	23	41	51	27	204	156	253	104	41	21	35	136	159	124
peak585	26	26	44	31	52	67	104	47	34	28	26	39	41	44
peak586	37	29	33	25	159	134	211	99	20	36	36	83	149	127
peak587	18	34	44	39	310	230	399	191	35	37	59	193	240	206
peak588	39	56	62	71	954	774	1020	527	62	47	50	522	693	696
peak589	77	76	126	86	650	482	678	360	100	83	73	361	500	464
peak590	23	32	34	20	166	118	164	79	19	24	20	92	137	119
peak591	100	100	145	89	717	595	795	425	130	122	87	422	490	509
peak592	0	7	3	1	110	85	141	61	8	3	2	52	61	51
peak593	8	14	14	8	53	40	75	31	7	7	8	27	40	30
peak594	43	31	36	22	311	286	506	205	41	40	29	219	239	269
peak595	1107	1066	1470	970	877	685	1019	519	1079	1091	1010	568	608	589
peak596	569	781	921	590	4529	3853	5161	2894	788	628	682	2981	3525	3745
peak597	39	21	51	32	80	48	147	58	49	33	34	46	56	67
peak598	73	99	142	65	169	131	198	94	102	63	67	92	118	123
peak599	44	49	52	38	85	80	85	66	40	32	42	60	56	78
peak600	74	62	110	67	160	103	177	109	65	75	72	97	115	101
peak601	141	136	179	124	1581	1246	1965	936	136	115	141	971	1142	997
peak602	136	177	264	149	1273	954	1828	824	200	230	169	770	802	771
peak603	62	47	55	27	194	131	235	142	40	40	38	159	140	159
peak604	231	303	360	277	2986	2262	3601	1774	321	287	237	1869	2043	1976
peak605	147	142	222	141	1040	764	1308	687	161	117	123	660	724	705
peak606	20	30	32	21	91	78	139	80	28	36	27	63	77	75
peak607	46	68	104	41	249	174	292	122	59	54	46	143	162	175
peak608	33	24	38	30	50	55	93	37	29	27	29	59	50	44
peak609	60	41	59	40	92	101	165	89	39	38	39	85	88	89
peak610	43	26	60	39	362	311	458	188	42	47	38	234	213	263
peak611	66	63	87	45	1712	1336	2043	965	57	79	50	1062	1067	1094
peak612	161	211	222	135	864	808	1359	661	144	160	183	642	728	726
peak613	42	43	64	52	181	212	286	161	50	74	59	137	199	180
peak614	41	98	71	35	382	344	603	336	56	50	61	251	287	345
peak615	55	75	120	54	299	257	482	223	89	75	67	220	253	196
peak616	223	260	348	231	1480	1213	2327	960	251	251	244	950	1077	1022
peak617	96	111	142	91	1166	741	1623	678	110	116	92	608	814	758
peak618	4	5	9	2	71	67	97	36	2	9	1	53	44	52
peak619	30	27	38	39	126	66	169	88	43	39	29	81	70	80
peak620	15	23	25	19	138	88	161	72	29	17	11	85	80	81
peak621	56	56	66	57	398	339	610	267	56	60	50	234	331	293
peak622	58	86	95	82	254	197	418	155	69	83	56	200	158	179
peak623	83	88	110	59	314	240	458	205	77	62	95	210	208	218
peak624	58	55	81	55	489	393	679	334	84	90	76	299	389	391
peak625	49	69	80	59	181	139	262	108	62	45	51	113	98	113
peak626	51	59	87	54	571	454	717	411	48	61	68	320	399	394
peak627	54	33	81	36	153	151	241	153	42	67	52	114	146	155
peak628	50	64	65	58	709	553	881	376	68	49	73	481	498	488
peak629	15	12	21	23	186	107	184	135	22	25	13	96	105	133
peak630	42	48	71	42	193	171	227	164	43	44	49	130	151	147
peak631	50	43	36	34	509	305	575	274	43	38	43	299	318	280
peak632	32	30	35	23	167	137	273	101	16	18	13	96	116	116
peak633	200	214	257	183	265	273	345	203	213	210	216	172	200	222
peak634	89	88	115	92	339	237	407	164	69	102	103	192	209	204
peak635	30	38	30	35	193	122	225	144	28	32	28	145	142	110
peak636	51	81	67	64	816	651	1010	576	66	71	65	548	635	601
peak637	42	51	48	29	278	206	363	228	45	38	29	236	267	192
peak638	334	388	514	348	2089	1601	3178	1529	482	379	363	1389	1541	1447
peak639	22	20	22	9	146	89	163	72	14	12	15	74	76	82
peak640	27	37	63	33	292	257	513	211	36	51	30	208	252	220
peak641	26	26	33	23	165	168	254	123	24	29	18	127	123	101
peak642	1	3	1	3	65	48	78	36	2	6	5	35	35	43
peak643	9	9	21	5	147	143	189	109	8	4	4	82	87	94
peak644	30	29	29	36	197	135	208	95	36	41	28	117	137	122
peak645	17	27	36	18	123	81	136	54	18	30	18	80	82	65
peak646	92	92	115	89	252	194	386	211	94	91	69	168	157	179
peak647	24	54	60	52	210	149	254	199	48	31	48	112	148	120
peak648	41	41	46	43	132	77	142	80	46	46	33	62	55	71
peak649	37	42	42	39	293	210	402	187	37	32	37	173	157	203
peak650	88	105	150	116	967	663	1135	496	97	107	85	530	676	609
peak651	19	35	24	29	141	135	119	102	31	28	18	84	108	138
peak652	95	86	137	71	199	143	286	157	100	103	83	143	102	180
peak653	246	323	471	308	991	810	1335	566	307	339	315	615	703	782
peak654	10	18	18	16	103	66	151	84	12	24	17	65	75	60
peak655	197	228	265	252	727	574	921	498	237	235	240	488	523	593
peak656	229	231	287	202	2646	2132	3473	1650	256	247	212	1719	1799	1842
peak657	45	42	44	33	161	135	170	86	52	31	31	98	121	116
peak658	472	502	609	477	3752	2883	4250	2425	555	540	453	2328	2692	2786
peak659	527	556	682	535	5752	4486	6498	3345	642	595	532	3455	3976	3910
peak660	32	36	45	21	328	262	345	170	19	19	16	188	185	207
peak661	11	7	7	9	97	79	107	29	4	2	12	46	43	37
peak662	129	94	162	122	1923	1249	2440	1114	148	143	94	1040	1237	988
peak663	201	187	221	187	1833	1225	2286	1092	226	190	150	1027	1180	947
peak664	128	168	249	134	769	607	1139	481	174	153	134	490	516	579
peak665	39	48	62	36	211	237	313	143	53	52	36	196	207	184
peak666	7	3	8	5	57	42	86	42	5	3	5	45	36	49
peak667	6	17	6	4	103	73	131	76	12	3	11	49	66	72
peak668	100	143	231	117	673	492	857	430	139	151	132	407	466	447
peak669	283	390	497	329	1229	1048	1626	1024	370	345	329	850	886	919
peak670	198	257	311	227	1756	1497	2429	1346	260	236	247	1253	1310	1264
peak671	32	52	63	44	136	152	258	120	37	44	33	136	107	116
peak672	38	46	62	42	156	118	186	89	43	36	42	88	93	83
peak673	24	22	19	21	118	109	142	50	16	19	20	54	65	58
peak674	6	9	11	10	160	143	126	82	16	9	21	105	84	87
peak675	153	139	176	131	810	625	1022	522	162	141	112	469	504	453
peak676	27	34	48	41	257	172	344	198	57	56	55	136	175	160
peak677	5	14	6	12	53	68	113	50	14	5	14	44	55	67
peak678	24	28	22	21	527	433	694	352	26	38	26	309	339	358
peak679	64	96	110	70	304	293	439	224	80	64	96	231	296	276
peak680	6	4	8	3	197	146	239	97	6	7	7	112	106	135
peak681	7	12	21	14	89	78	113	59	16	11	13	59	61	72
peak682	345	319	451	296	3042	2352	4239	2027	354	357	303	2029	2087	1920
peak683	204	275	225	215	1938	1538	2541	1374	258	195	230	1198	1333	1502
peak684	43	45	53	31	366	370	467	218	43	36	51	218	288	265
peak685	5	5	13	16	98	70	157	48	6	9	8	54	61	63
peak686	358	404	452	343	858	745	1004	604	390	374	391	498	652	642
peak687	20	48	42	36	223	200	296	150	43	35	38	100	193	174
peak688	12	20	18	14	307	199	367	152	21	14	11	161	189	164
peak689	71	71	94	69	943	702	1267	585	74	68	66	608	557	590
peak690	25	40	32	22	168	146	178	106	27	17	26	137	143	143
peak691	22	26	31	24	124	84	221	73	34	15	18	83	100	93
peak692	88	92	147	75	520	360	635	309	111	89	77	319	357	375
peak693	18	21	25	25	614	429	758	340	29	21	14	340	426	362
peak694	15	15	25	16	191	147	263	128	26	13	23	125	148	110
peak695	7	16	34	11	121	117	160	73	8	18	12	94	85	77
peak696	45	63	86	50	223	179	283	163	62	51	37	117	157	181
peak697	110	105	140	115	856	648	1163	621	118	134	117	541	607	558
peak698	18	42	48	20	84	52	124	37	28	46	30	69	52	66
peak699	240	263	327	227	1820	1435	2244	1069	218	234	266	1272	1379	1261
peak700	256	313	358	272	1601	1487	2129	1248	329	363	322	1139	1390	1366
peak701	438	601	708	493	2433	2073	3187	1793	576	564	547	1555	1747	1987
peak702	87	105	156	103	616	455	877	350	111	117	101	350	367	391
peak703	189	223	252	146	942	727	1272	606	214	192	165	607	600	597
peak704	560	673	870	655	8756	7145	10609	5347	730	673	721	5510	6240	6200
peak705	19	12	16	6	112	84	164	84	15	14	15	72	82	84
peak706	20	9	20	15	385	302	441	231	19	21	12	220	263	236
peak707	6	8	16	8	97	96	182	88	13	12	13	65	92	71
peak708	11	22	27	12	96	75	113	60	30	16	21	63	85	75
peak709	50	54	85	48	806	589	854	393	63	61	54	430	496	482
peak710	47	64	79	65	852	692	988	493	65	66	75	447	562	611
peak711	29	70	48	49	115	80	122	79	52	27	46	77	74	81
peak712	9	4	4	4	63	61	127	53	4	1	9	47	63	45
peak713	19	24	31	7	56	43	88	37	12	8	17	32	72	46
peak714	13	4	11	7	71	46	65	36	7	21	7	32	47	31
peak715	8	15	30	11	65	53	82	46	16	18	16	34	37	42
peak716	27	29	32	27	137	95	214	84	38	35	36	77	71	101
peak717	19	28	26	12	91	41	101	53	19	23	19	41	42	34
peak718	26	19	46	27	111	67	120	76	17	18	22	66	63	74
peak719	26	24	42	36	361	289	547	237	41	35	34	271	259	201
peak720	264	324	385	293	6744	5518	7815	3704	295	306	270	4082	4703	4487
peak721	33	48	51	40	392	406	548	200	44	40	42	268	323	310
peak722	1	2	1	2	53	48	105	50	3	1	5	35	48	41
peak723	9	11	16	9	128	91	124	65	12	12	11	85	87	94
peak724	16	12	18	17	87	62	97	68	15	11	12	31	45	55
peak725	8	11	7	10	67	76	102	49	6	6	11	43	67	60
peak726	81	74	123	47	797	626	1029	526	67	73	66	524	460	512
peak727	15	38	24	18	55	58	74	38	21	15	16	54	51	38
peak728	7	13	15	12	27	45	52	31	4	11	12	20	24	32
peak729	64	81	99	67	334	203	317	170	76	68	51	216	189	172
peak730	13	21	25	18	149	133	149	122	17	23	11	116	117	87
peak731	12	20	26	19	98	104	150	66	15	13	20	57	85	79
peak732	13	21	22	31	42	45	91	45	31	21	13	68	31	57
peak733	17	18	33	15	68	40	63	36	12	13	18	32	37	32
peak734	15	24	25	12	86	70	118	47	19	17	11	62	57	51
peak735	23	27	43	27	279	216	362	184	34	24	22	164	180	165
peak736	20	22	40	17	265	192	385	186	33	23	36	171	177	150
peak737	58	87	122	68	317	256	400	203	96	83	95	177	191	230
peak738	8	9	25	12	93	57	124	58	19	20	9	59	68	53
peak739	41	31	61	40	296	269	397	214	33	49	43	197	235	222
peak740	89	90	115	75	982	851	1124	553	82	81	85	593	671	679
peak741	70	66	108	46	454	353	528	271	67	41	39	286	330	280
peak742	21	30	36	23	121	100	88	57	20	11	20	60	67	79
peak743	6	7	16	14	97	93	124	78	12	12	13	67	62	94
peak744	12	29	32	26	382	325	536	245	30	24	27	222	274	265
peak745	9	14	26	17	68	81	121	61	17	11	11	33	46	57
peak746	59	105	111	81	1268	940	1670	758	110	102	83	788	810	928
peak747	69	69	93	55	340	265	459	241	80	67	78	251	317	264
peak748	57	70	96	57	203	152	276	90	54	57	52	94	166	106
peak749	24	38	71	41	117	92	172	90	39	29	44	100	89	83
peak750	372	318	556	337	1300	1033	1921	915	388	353	368	804	986	929
peak751	331	334	431	266	1564	1087	2387	979	385	350	312	959	1008	1042
peak752	120	137	145	84	411	355	468	272	113	96	100	293	259	331
peak753	9	10	18	11	92	62	80	39	12	8	3	45	54	33
peak754	42	36	65	43	259	281	449	146	34	41	43	197	258	197
peak755	38	39	40	45	98	75	150	38	46	34	35	51	74	90
peak756	39	40	68	40	66	38	70	34	44	44	26	37	34	42
peak757	167	200	216	194	4338	3209	5661	2606	201	210	184	2557	2884	2799
peak758	5	8	9	6	77	43	112	32	9	3	13	45	52	39
peak759	22	24	36	28	76	59	137	75	26	19	26	52	55	48
peak760	259	295	358	256	2091	1682	3062	1395	311	309	253	1444	1553	1398
peak761	154	168	266	168	3577	2464	4805	2105	190	162	161	2212	2132	2138
peak762	116	161	230	172	360	358	501	322	124	116	136	259	228	241
peak763	59	89	136	81	128	118	211	115	90	90	76	88	101	83
peak764	80	108	117	80	740	648	828	472	98	106	79	459	587	675
peak765	235	252	316	189	668	556	883	393	222	229	201	360	455	440
peak766	87	98	116	79	344	275	572	277	79	85	84	221	270	232
peak767	74	76	104	70	564	411	771	327	74	93	64	391	386	360
peak768	7	8	8	14	105	68	98	68	9	13	15	58	67	67
peak769	6	14	12	11	128	107	232	109	6	7	13	115	76	91
peak770	10	6	15	16	211	192	307	149	16	13	18	131	167	174
peak771	46	44	56	33	190	130	243	117	27	43	34	112	120	142
peak772	11	10	13	13	84	55	120	41	12	11	13	46	48	41
peak773	12	19	33	20	111	87	148	71	17	20	12	65	80	87
peak774	12	26	24	16	50	42	53	17	21	19	14	31	25	38
peak775	18	7	16	11	100	61	204	81	17	10	11	51	72	81
peak776	11	16	25	20	146	139	321	100	27	22	21	119	134	142
peak777	107	126	165	104	244	234	324	168	110	121	123	192	187	225
peak778	30	39	49	43	1074	740	1244	665	53	51	48	625	719	671
peak779	13	21	13	17	179	167	238	130	15	9	25	131	124	140
peak780	18	11	15	6	49	48	53	29	16	6	5	24	29	28
peak781	26	17	44	11	247	159	297	138	19	29	21	174	188	194
peak782	65	74	120	68	165	160	214	122	84	77	93	131	160	147
peak783	114	145	138	108	452	354	600	280	157	141	101	282	317	301
peak784	16	20	15	10	64	59	116	57	18	17	12	46	52	32
peak785	170	200	281	199	823	679	959	559	249	212	213	586	642	659
peak786	5	6	7	1	63	52	100	36	3	8	4	30	35	30
peak787	62	88	103	69	750	600	949	436	85	97	65	451	538	507
peak788	69	49	107	60	176	120	169	88	47	100	66	89	85	81
peak789	56	69	111	70	271	225	424	164	74	89	78	165	203	202
peak790	130	178	189	141	1405	1218	1885	860	147	154	156	871	1058	922
peak791	3	4	12	7	114	75	122	74	5	7	6	73	103	83
peak792	13	18	28	12	94	90	198	115	14	13	18	101	62	102
peak793	105	150	131	124	1631	1242	1904	934	140	124	119	1053	1112	1072
peak794	25	28	35	30	213	144	339	104	37	35	27	132	136	111
peak795	59	85	119	82	344	245	499	231	76	75	57	223	223	239
peak796	72	82	125	84	171	156	213	155	85	80	76	124	131	183
peak797	3	6	7	3	86	44	70	40	12	3	8	42	39	50
peak798	7	9	8	8	137	122	140	87	7	12	4	96	92	97
peak799	86	113	161	88	395	344	635	297	152	98	142	303	354	256
peak800	115	123	149	102	645	459	1064	431	107	135	91	378	481	396
peak801	1350	1578	1911	1399	11561	8492	15584	7470	1588	1525	1338	7260	8036	7806
peak802	537	554	709	440	3376	2489	4095	2058	552	495	450	2059	2139	2121
peak803	619	742	886	571	2723	2359	3312	1848	701	688	692	1655	1950	2012
peak804	62	88	99	61	247	133	324	164	81	63	69	154	137	173
peak805	75	75	87	82	220	180	326	160	71	61	82	162	196	146
peak806	56	70	109	65	1285	915	1616	794	54	64	74	686	921	848
peak807	35	50	68	22	206	169	230	105	44	45	36	118	139	135
peak808	13	19	35	13	164	120	206	101	19	13	15	94	110	80
peak809	23	19	29	17	123	107	171	73	22	31	26	117	106	96
peak810	70	83	113	83	85	81	97	39	81	92	98	59	54	87
peak811	214	268	300	224	1252	1096	1649	787	246	263	263	909	805	949
peak812	50	64	94	49	922	677	1094	475	64	55	40	561	567	531
peak813	157	264	246	191	2558	2187	3278	1949	221	209	219	1662	2024	2227
peak814	25	26	40	38	333	264	514	230	21	22	23	235	226	264
peak815	380	448	565	388	2977	2379	3748	1806	453	431	399	1779	2127	1930
peak816	317	321	520	276	1120	889	1533	628	340	314	284	661	697	736
peak817	58	63	86	50	155	124	269	116	57	53	29	133	154	133
peak818	39	40	54	38	180	146	216	116	39	47	45	106	94	106
peak819	14	7	20	20	85	65	128	62	8	12	9	58	79	54
peak820	83	80	102	75	511	455	653	324	76	71	70	351	405	351
peak821	207	221	265	187	1368	1074	1650	968	208	211	215	893	982	954
peak822	998	1068	1385	826	3974	3270	5253	2305	1063	1127	947	2641	2737	2623
peak823	925	972	1411	841	3271	2600	4383	2201	1023	965	933	2195	2231	2399
peak824	899	1170	1265	977	23775	18001	28409	13958	1110	1074	1119	14327	16323	16637
peak825	323	322	413	271	2958	2286	3680	1821	354	336	332	1792	1871	2057
peak826	46	49	81	47	177	167	251	96	59	43	52	137	152	88
peak827	19	16	26	9	148	120	162	78	17	13	18	101	82	84
peak828	54	41	48	44	127	108	108	75	55	49	48	73	120	75
peak829	123	146	174	141	1725	1301	2108	1015	159	131	152	1049	1205	1120
peak830	24	22	39	25	161	158	224	142	29	20	36	123	130	156
peak831	44	54	61	49	73	81	129	70	74	58	59	54	71	87
peak832	39	65	69	38	549	391	768	396	61	67	48	355	407	361
peak833	82	90	123	75	864	658	1200	558	78	66	72	559	566	612
peak834	19	25	28	19	107	92	163	64	30	26	14	56	71	52
peak835	103	113	132	93	230	226	315	173	106	98	117	159	191	185
peak836	128	126	209	113	461	302	591	285	147	121	116	271	297	257
peak837	140	138	175	115	619	481	866	447	155	154	108	432	467	425
peak838	107	127	195	102	304	210	422	171	134	121	106	191	189	188
peak839	244	228	335	196	956	846	1360	606	206	252	241	683	644	710
peak840	11	16	38	5	157	102	167	61	7	20	7	99	104	88
peak841	7	23	27	7	126	79	142	63	12	15	9	70	82	65
peak842	30	50	51	34	431	335	601	256	32	45	29	294	338	307
peak843	70	70	130	72	718	516	826	391	67	57	77	403	425	439
peak844	123	140	174	110	1035	782	1590	706	153	125	128	612	617	648
peak845	10	11	14	6	56	50	75	25	7	13	6	34	48	44
peak846	9	11	7	15	177	116	238	109	14	11	10	89	131	111
peak847	48	44	65	27	169	134	307	144	44	51	22	110	117	107
peak848	26	33	34	25	108	112	186	62	30	19	21	66	80	79
peak849	858	946	1159	735	2651	2198	3682	1820	879	839	791	1840	2025	1979
peak850	311	373	455	285	1408	1094	1824	852	356	318	319	822	919	974
peak851	103	129	191	90	467	328	566	265	111	113	107	281	308	275
peak852	41	44	68	31	170	151	186	76	35	56	32	77	125	122
peak853	65	71	89	52	190	175	247	144	66	45	53	146	149	146
peak854	43	53	80	52	264	241	292	182	53	63	53	184	176	188
peak855	2	5	4	3	104	65	116	31	1	4	6	53	60	45
peak856	81	87	146	83	969	817	1227	542	97	112	86	609	685	713
peak857	10	1	10	3	63	49	88	34	10	5	8	34	49	42
peak858	27	31	48	23	185	130	298	133	27	20	31	108	150	143
peak859	9	21	13	19	205	164	236	189	17	21	13	142	193	154
peak860	379	406	676	397	2805	2179	4151	1773	419	396	394	1768	2005	1841
peak861	58	68	76	66	514	359	774	374	71	85	68	341	320	335
peak862	359	446	629	447	1689	1544	2153	993	487	482	411	1108	1298	1452
peak863	129	193	216	158	262	195	350	185	181	195	161	173	183	180
peak864	350	395	555	372	1499	1288	2149	1071	392	381	404	965	1055	1095
peak865	15	17	20	11	70	61	102	64	21	10	14	72	58	51
peak866	34	47	57	46	223	197	258	125	37	43	47	140	115	152
peak867	58	78	81	56	93	87	109	55	104	93	72	66	46	66
peak868	110	79	108	70	145	141	240	89	84	50	74	97	123	111
peak869	48	53	63	41	349	327	465	212	53	34	55	231	236	277
peak870	53	39	64	37	212	188	224	164	39	43	44	128	164	139
peak871	22	46	46	16	83	66	96	69	41	21	31	61	82	36
peak872	20	19	26	12	64	37	84	39	26	21	19	44	33	33
peak873	71	121	107	84	1379	976	1584	775	104	76	97	782	831	883
peak874	60	69	84	71	482	425	644	371	84	64	81	309	373	353
peak875	137	196	211	133	1424	996	1549	725	160	175	144	856	907	875
peak876	27	23	30	33	266	225	333	163	31	33	28	158	224	225
peak877	14	14	24	22	258	249	298	152	24	22	24	176	191	174
peak878	40	38	79	49	222	168	217	97	55	56	52	133	156	146
peak879	31	40	58	30	92	70	101	55	43	31	25	63	60	44
peak880	105	111	123	90	1017	705	1341	614	119	115	91	596	616	653
peak881	22	19	24	23	175	99	235	93	22	21	31	104	104	101
peak882	105	136	180	84	375	338	655	293	120	131	130	299	336	283
peak883	1	7	8	4	119	69	135	63	1	9	3	69	71	79
peak884	18	28	30	34	188	125	202	136	21	31	21	122	120	93
peak885	5	5	2	5	65	66	100	65	8	2	5	51	47	49
peak886	408	439	568	383	2815	2205	3336	1854	458	403	427	1879	2084	1943
peak887	116	150	171	139	875	794	967	479	153	149	143	518	582	651
peak888	634	705	751	610	2458	2001	2945	1467	763	627	594	1653	1695	1692
peak889	368	416	461	346	2400	1732	2972	1393	391	393	347	1490	1566	1585
peak890	480	478	707	408	2190	1752	2815	1306	511	542	413	1487	1530	1500
peak891	51	61	80	38	465	329	534	270	62	60	41	301	369	361
peak892	14	28	31	19	183	122	164	116	19	22	22	126	125	88
peak893	242	282	378	254	1808	1444	2523	1245	294	272	222	1112	1205	1214
peak894	719	890	1104	706	649	626	794	475	871	688	752	442	513	512
peak895	137	211	190	191	1839	1873	2105	1268	170	151	171	1243	1484	1724
peak896	17	31	34	19	196	164	232	143	32	19	25	152	122	142
peak897	99	125	173	101	795	641	931	439	116	121	125	498	550	559
peak898	67	88	105	79	400	347	535	276	83	90	62	214	282	291
peak899	33	42	48	39	538	391	602	244	48	35	33	261	347	292
peak900	9	11	15	6	77	43	118	47	12	6	5	49	48	50
peak901	111	115	141	115	847	648	978	429	130	112	93	517	580	516
peak902	314	332	458	266	1904	1438	2283	1057	366	302	289	1095	1277	1392
peak903	43	40	49	32	260	173	313	136	44	46	40	132	176	140
peak904	208	231	289	154	825	743	1266	556	189	198	202	603	632	629
peak905	10	14	14	18	169	134	201	98	16	9	11	89	113	121
peak906	90	119	122	81	1669	1332	2218	1078	90	111	115	949	1206	1132
peak907	120	154	165	102	1784	1337	2326	1175	113	136	135	1036	1290	1180
peak908	327	319	480	270	562	329	673	399	345	306	263	348	433	330
peak909	484	546	731	456	2303	2127	3054	1489	520	527	488	1595	1627	1654
peak910	120	160	174	137	1153	863	1353	859	156	148	147	769	886	761
peak911	96	108	127	89	1553	1142	2019	858	119	96	98	959	1085	919
peak912	3	9	11	10	103	79	112	61	4	12	10	70	72	75
peak913	22	22	38	11	63	47	156	42	32	24	12	45	59	53
peak914	20	26	37	24	229	153	206	126	20	15	23	114	145	153
peak915	4	6	2	1	69	66	73	52	9	1	5	47	65	60
peak916	103	111	110	88	161	193	220	103	104	134	78	104	153	140
peak917	43	69	94	49	240	158	222	114	59	62	48	124	155	139
peak918	95	112	112	99	348	299	418	190	99	96	109	205	198	201
peak919	51	51	72	48	798	523	852	378	66	48	43	525	493	468
peak920	24	24	36	15	58	36	60	36	23	29	18	32	63	31
peak921	42	61	72	44	203	135	303	143	51	49	42	136	131	144
peak922	65	88	112	51	387	269	506	239	91	56	61	189	234	240
peak923	73	81	129	59	795	555	993	436	69	95	66	486	526	458
peak924	227	288	277	246	3297	2526	4443	1983	232	292	269	2109	2314	2218
peak925	140	139	201	107	287	196	411	131	151	166	116	168	223	189
peak926	256	255	434	249	659	498	864	398	277	294	294	399	425	548
peak927	68	59	82	52	631	470	774	425	75	66	50	419	478	444
peak928	10	9	12	9	113	76	143	50	15	11	11	64	63	54
peak929	16	21	17	18	131	108	114	86	29	21	22	84	83	90
peak930	254	308	371	276	994	821	1378	724	322	306	285	642	718	862
peak931	61	90	119	81	720	531	916	447	99	78	56	448	512	479
peak932	34	39	41	14	87	70	117	63	21	37	34	52	52	69
peak933	35	43	53	38	565	358	740	322	47	33	35	295	340	348
peak934	68	47	71	48	360	236	331	241	66	79	75	232	251	208
peak935	31	31	28	27	220	211	356	128	31	24	27	152	195	178
peak936	27	24	27	40	176	145	181	86	30	27	42	113	132	136
peak937	6	17	39	20	248	225	384	163	16	28	19	190	227	199
peak938	15	17	18	17	445	226	557	234	47	25	16	242	219	207
peak939	84	122	150	65	1062	854	1415	599	96	84	95	692	760	662
peak940	57	75	101	88	293	245	530	260	94	107	71	231	255	208
peak941	71	88	128	47	229	201	293	179	94	85	72	117	175	186
peak942	34	35	60	53	204	147	283	134	49	28	34	115	169	138
peak943	39	45	82	49	165	131	197	137	38	46	57	97	111	141
peak944	21	32	32	20	282	209	374	176	27	34	22	145	167	168
peak945	133	155	252	125	2525	2002	2862	1445	169	183	160	1530	1825	1782
peak946	93	114	138	102	1407	957	1810	1044	105	95	101	900	1157	964
peak947	74	72	95	49	483	309	531	277	89	78	52	296	326	340
peak948	80	93	83	80	1910	1639	2464	1122	84	75	83	1298	1285	1231
peak949	9	18	18	10	99	82	145	57	8	20	12	59	106	128
peak950	22	29	40	29	216	210	282	143	21	27	20	124	217	158
peak951	30	20	43	29	90	68	132	45	32	35	21	58	56	79
peak952	16	37	24	14	53	66	70	45	16	22	25	49	51	46
peak953	277	361	384	312	2678	2271	3199	2069	331	341	339	1718	2111	2300
peak954	25	26	37	26	127	116	118	68	16	29	24	77	79	74
peak955	56	76	54	53	194	154	199	109	51	81	55	122	160	149
peak956	94	107	120	81	1005	706	1170	552	94	92	71	578	576	658
peak957	30	34	41	23	82	85	136	59	21	26	25	70	90	80
peak958	12	31	48	19	98	95	143	57	16	44	23	83	65	72
peak959	61	62	104	46	310	259	471	196	69	91	68	202	255	237
peak960	44	64	95	55	320	286	472	268	47	68	55	229	209	192
peak961	5	3	7	9	31	23	41	21	6	3	5	31	40	34
peak962	25	38	38	28	476	432	567	260	41	37	25	297	342	307
peak963	84	89	110	103	599	588	761	375	123	120	117	374	447	389
peak964	266	331	415	338	7299	5432	9628	4619	319	369	353	4469	5389	5338
peak965	98	92	147	91	327	311	459	256	115	95	85	233	241	228
peak966	173	246	309	206	1588	1156	2209	1166	265	256	204	1005	1234	1230
peak967	172	232	304	150	791	618	1193	577	227	200	179	514	681	756
peak968	7	5	9	3	70	63	94	25	7	5	1	45	50	51
peak969	75	83	123	70	156	97	179	113	83	64	73	107	126	104
peak970	39	65	67	60	169	152	201	95	48	43	43	101	72	82
peak971	38	62	90	74	241	232	363	203	54	84	64	172	208	204
peak972	164	168	240	158	879	674	1082	521	158	170	215	495	609	602
peak973	481	550	665	459	1086	1017	1445	657	510	509	492	741	786	898
peak974	32	24	26	25	198	197	225	115	27	18	22	158	132	143
peak975	52	57	91	68	360	284	514	242	66	64	72	226	235	237
peak976	24	41	41	39	99	95	162	87	35	43	35	57	69	65
peak977	12	13	14	13	40	63	109	46	20	14	22	50	57	64
peak978	49	69	81	67	306	280	406	184	40	64	48	216	241	234
peak979	63	61	77	47	235	163	316	141	66	57	50	158	145	111
peak980	67	76	96	66	457	406	713	327	98	75	65	304	340	366
peak981	53	74	84	50	604	548	711	345	54	45	72	381	423	373
peak982	26	27	27	19	125	93	187	93	29	22	16	83	85	85
peak983	43	47	57	43	669	489	908	412	47	35	31	458	388	452
peak984	1922	2625	2978	2331	32847	28666	38118	19284	2597	2507	2603	21082	24906	26086
peak985	1146	1369	1693	1241	10378	9450	13197	7320	1403	1342	1325	7226	8560	9040
peak986	1667	1951	2668	1724	6692	6084	9223	4182	1971	1797	1876	4459	4738	5002
peak987	2	3	7	6	128	104	201	98	4	3	6	79	108	118
peak988	492	600	778	547	5192	4117	7606	3328	570	621	576	3235	3668	3460
peak989	385	475	673	390	3487	2526	5722	2819	428	439	425	2207	2651	2457
peak990	150	178	247	141	795	617	1130	528	191	185	150	518	556	545
peak991	44	43	53	32	230	154	223	110	39	49	39	176	193	156
peak992	3	14	6	4	102	82	111	58	4	5	14	93	66	83
peak993	1118	1297	1778	1123	8162	6499	11497	5787	1324	1318	1215	5473	5917	5951
peak994	84	117	133	113	961	773	1152	712	117	88	99	734	791	673
peak995	300	323	396	279	7800	5996	9531	3800	309	341	279	4550	5047	4840
peak996	70	83	98	56	392	321	643	234	77	52	51	267	299	270
peak997	10	14	19	12	113	79	151	84	10	5	6	55	81	73
peak998	19	24	29	15	179	100	171	95	22	31	31	104	97	83
peak999	126	153	182	101	758	533	916	524	135	145	113	424	477	470
peak1000	223	270	325	236	712	553	727	467	287	231	217	430	553	500
peak1001	107	126	167	115	188	146	236	123	120	108	94	120	141	164
peak1002	98	122	150	122	561	392	736	315	128	107	103	332	373	388
peak1003	20	17	34	25	38	43	48	26	16	18	18	29	52	21
peak1004	14	24	25	11	192	176	283	121	15	20	28	145	116	132
peak1005	22	27	32	21	543	420	705	315	26	25	19	336	361	301
peak1006	20	31	26	20	133	113	124	93	27	25	17	62	84	73
peak1007	31	14	46	11	90	90	105	39	15	18	22	57	62	59
peak1008	9	11	17	10	126	66	143	47	13	13	11	61	102	77
peak1009	12	7	25	7	107	60	128	82	18	14	5	55	88	61
peak1010	14	21	31	13	90	98	138	68	32	13	28	68	88	74
peak1011	26	38	35	27	246	151	280	141	32	15	21	147	149	146
peak1012	92	112	135	86	1171	812	1365	718	118	97	81	679	806	754
peak1013	70	61	91	43	153	128	187	85	66	61	55	90	85	87
peak1014	64	70	112	62	638	565	911	502	88	116	78	433	478	485
peak1015	40	70	64	47	755	580	996	378	46	46	41	428	522	524
peak1016	77	93	95	67	844	633	1022	520	67	58	70	482	588	520
peak1017	31	32	55	38	499	351	643	312	29	43	34	307	304	287
peak1018	3	8	16	5	79	88	164	28	3	6	6	60	65	59
peak1019	14	20	14	18	127	130	246	108	14	9	11	102	84	103
peak1020	18	23	30	16	210	174	227	124	16	26	33	115	142	143
peak1021	145	175	242	145	566	459	771	439	155	130	125	334	402	379
peak1022	72	78	92	69	1147	838	1411	620	81	88	63	612	734	718
peak1023	125	148	232	170	1420	1110	1616	931	196	147	138	913	1063	998
peak1024	108	116	127	122	2334	1623	2737	1437	130	107	119	1350	1555	1642
peak1025	9	4	8	4	56	68	79	38	7	10	6	30	41	37
peak1026	147	203	197	144	1098	965	1512	756	177	185	139	826	769	831
peak1027	87	91	95	87	1244	950	1408	663	112	89	101	707	796	797
peak1028	40	53	47	46	222	178	338	192	43	67	46	183	198	170
peak1029	42	59	84	42	218	164	263	121	41	48	47	122	137	92
peak1030	30	19	33	17	133	105	201	79	33	22	12	75	103	83
peak1031	123	145	175	122	605	505	884	368	128	132	105	410	482	429
peak1032	58	61	84	68	387	261	607	267	61	65	53	228	242	258
peak1033	45	39	98	49	111	105	250	99	73	65	51	80	144	98
peak1034	30	28	54	20	91	55	120	60	36	39	29	52	68	58
peak1035	68	78	95	71	136	151	215	91	73	88	98	75	125	101
peak1036	50	78	107	48	677	487	917	467	70	53	97	384	489	487
peak1037	421	526	561	474	11674	8180	14312	6577	510	481	441	6847	7638	7567
peak1038	259	278	387	239	3850	2908	4670	2057	291	228	273	2364	2356	2413
peak1039	39	62	66	55	251	205	307	153	72	62	59	179	173	124
peak1040	47	63	120	38	162	122	232	137	51	43	48	123	128	90
peak1041	98	115	137	67	333	249	478	239	127	89	90	248	227	190
peak1042	101	87	137	63	366	284	466	235	96	77	86	216	236	252
peak1043	33	30	40	31	162	122	190	73	52	31	35	102	86	117
peak1044	181	204	251	155	415	329	553	286	207	165	162	255	294	320
peak1045	188	228	283	193	3430	2513	4216	1915	218	232	224	1932	1911	2067
peak1046	118	98	133	93	550	468	646	302	104	102	112	338	382	411
peak1047	214	174	281	180	1617	1246	1949	892	219	179	175	945	1016	1074
peak1048	1	0	3	4	110	62	159	60	7	3	2	59	90	97
peak1049	23	35	55	29	198	163	213	128	36	40	33	106	143	151
peak1050	17	30	28	31	268	219	413	178	32	24	25	182	212	226
peak1051	128	130	212	135	1625	1295	2641	1330	158	186	147	1106	1283	1254
peak1052	117	129	183	142	389	326	546	260	136	143	129	232	281	356
peak1053	88	97	140	76	291	178	311	173	81	84	100	149	193	187
peak1054	17	24	28	27	162	104	162	74	16	21	31	84	83	99
peak1055	31	39	51	37	160	128	188	92	30	33	34	97	104	116
peak1056	157	172	242	140	533	407	708	324	157	142	159	309	355	371
peak1057	78	73	104	53	225	173	353	133	84	76	68	159	130	140
peak1058	22	22	15	23	232	191	299	135	12	19	20	146	169	189
peak1059	5	5	6	3	78	38	67	33	8	5	5	33	38	23
peak1060	21	28	41	24	125	107	141	72	20	20	13	74	78	82
peak1061	21	13	26	17	172	150	247	141	22	9	18	131	140	105
peak1062	18	10	24	18	126	132	135	97	16	15	21	88	116	115
peak1063	42	60	78	77	352	255	437	257	63	74	68	192	211	282
peak1064	5	6	4	12	91	81	118	68	13	7	8	50	71	60
peak1065	4	8	11	7	67	65	98	37	7	6	5	42	41	63
peak1066	4	4	4	3	43	31	77	38	3	6	1	34	38	26
peak1067	12	20	21	14	149	101	203	85	20	17	17	96	96	103
peak1068	13	7	22	6	109	75	145	44	5	22	8	85	80	57
peak1069	8	19	22	10	141	101	247	99	12	10	7	78	108	111
peak1070	31	36	46	25	34	30	60	26	30	35	43	40	23	32
peak1071	102	134	198	100	820	657	972	538	140	117	131	523	583	595
peak1072	15	11	15	13	151	87	192	85	15	11	21	98	98	77
peak1073	17	24	18	16	181	156	206	102	20	18	20	109	135	134
peak1074	36	41	45	32	163	148	188	117	40	22	38	92	116	165
peak1075	5	3	4	3	67	36	52	15	7	0	5	30	23	29
peak1076	5	8	8	2	110	108	213	45	5	9	7	77	71	91
peak1077	124	102	142	119	1046	883	1364	723	107	99	104	629	729	628
peak1078	13	14	15	11	295	204	360	160	18	16	17	181	179	166
peak1079	12	19	26	8	116	116	152	81	13	8	10	65	75	80
peak1080	6	13	4	5	102	86	158	42	5	12	5	38	35	35
peak1081	27	31	45	33	161	155	211	100	41	36	31	114	132	115
peak1082	39	45	63	35	528	415	563	281	39	45	43	348	338	381
peak1083	18	33	28	18	110	113	212	56	24	12	35	88	84	88
peak1084	85	77	105	56	528	357	701	293	84	60	54	347	315	264
peak1085	226	264	339	213	904	639	1145	449	238	258	208	562	528	561
peak1086	901	1027	1294	984	1398	1125	1847	991	1049	988	1014	910	1124	1114
peak1087	108	101	149	111	584	399	941	426	98	109	105	400	443	366
peak1088	462	460	806	416	1017	794	1429	671	546	440	423	707	749	767
peak1089	63	70	100	57	162	116	195	123	80	78	66	96	138	120
peak1090	7	5	18	2	61	52	106	41	8	11	12	51	59	44
peak1091	21	37	43	29	491	376	605	332	26	7	15	306	336	300
peak1092	225	240	366	248	2231	1842	2701	1448	238	267	308	1378	1699	1660
peak1093	40	36	50	34	236	170	299	151	39	51	37	162	154	148
peak1094	7	5	13	17	87	70	156	98	3	6	3	58	78	76
peak1095	6	1	6	4	54	61	105	59	7	3	6	43	69	45
peak1096	21	15	14	13	130	66	212	83	13	9	13	84	84	107
peak1097	12	13	21	19	122	91	154	64	21	21	14	74	79	99
peak1098	97	89	112	109	366	255	482	274	97	93	96	234	247	246
peak1099	1392	1332	1874	1110	1526	1190	2072	869	1449	1331	1193	944	1024	932
peak1100	2542	2990	3625	2575	18539	14683	21349	11110	3108	3131	2861	11549	14214	13616
peak1101	1353	1800	2048	1519	8960	8353	10740	5303	1674	1570	1656	5781	7009	6989
peak1102	21	54	52	28	256	202	292	180	58	29	29	164	156	170
peak1103	10	15	35	15	144	103	201	113	13	20	14	137	93	116
peak1104	19	43	50	44	117	116	134	97	38	24	38	90	100	101
peak1105	23	24	32	24	107	69	134	41	31	29	17	62	59	63
peak1106	24	26	41	25	276	173	308	185	27	30	24	145	180	217
peak1107	18	27	23	8	68	39	48	49	24	21	11	43	44	33
peak1108	32	24	36	25	398	297	441	197	31	30	26	258	232	272
peak1109	36	70	70	55	1210	902	1611	788	93	63	64	749	839	778
peak1110	160	223	324	154	673	547	857	404	207	205	193	452	444	489
peak1111	165	163	154	127	589	491	660	423	169	144	147	354	439	499
peak1112	551	613	729	494	3578	2906	4530	2311	617	632	581	2340	2631	2616
peak1113	18	10	18	17	239	194	225	125	21	28	23	155	135	180
peak1114	58	65	84	64	140	123	218	73	80	53	40	83	94	101
peak1115	20	26	26	25	282	194	289	163	13	21	15	153	220	231
peak1116	13	6	10	12	152	99	186	106	23	18	16	89	68	80
peak1117	31	38	44	19	143	123	226	102	38	18	33	120	109	120
peak1118	34	28	27	19	77	57	117	49	22	25	29	64	80	61
peak1119	53	45	74	41	315	182	360	167	54	70	43	177	197	227
peak1120	262	327	382	233	563	413	767	343	317	288	252	341	366	395
peak1121	137	132	147	113	439	384	492	251	130	132	115	296	270	338
peak1122	34	48	74	24	335	283	428	163	49	42	39	186	223	208
peak1123	151	186	232	157	1389	1175	1806	815	172	146	189	865	898	918
peak1124	10	19	15	7	106	104	131	96	7	12	17	78	63	57
peak1125	6	6	5	3	67	53	58	28	7	6	2	55	41	30
peak1126	40	54	66	49	515	321	609	222	51	49	40	287	290	281
peak1127	22	30	77	33	460	398	754	304	35	52	33	315	371	341
peak1128	114	78	120	108	807	585	1300	542	101	89	83	561	540	476
peak1129	63	65	104	80	400	264	493	202	96	96	68	237	260	222
peak1130	96	97	118	95	574	485	667	366	103	101	97	386	457	440
peak1131	17	28	51	26	102	73	113	68	21	27	33	73	62	72
peak1132	53	34	72	49	221	177	339	149	40	65	50	149	127	141
peak1133	160	205	213	187	3202	2258	4103	1928	216	223	186	1935	2044	1992
peak1134	36	32	18	25	36	41	50	30	23	11	20	26	23	46
peak1135	64	68	86	59	517	380	584	249	56	61	66	269	351	375
peak1136	90	118	155	79	491	385	625	281	123	105	94	242	304	282
peak1137	59	66	77	60	417	275	451	250	76	89	81	205	265	218
peak1138	29	26	43	24	230	150	268	132	19	30	25	118	143	138
peak1139	61	50	65	58	168	191	215	135	60	52	56	119	144	119
peak1140	98	67	107	67	128	117	184	85	81	66	62	120	89	84
peak1141	50	61	76	54	581	411	664	343	62	43	38	271	331	311
peak1142	89	82	106	81	274	202	314	161	93	65	85	178	157	131
peak1143	23	17	34	26	145	148	260	95	26	38	24	117	114	87
peak1144	38	51	47	50	975	646	1248	528	53	59	40	609	719	536
peak1145	257	257	325	207	897	691	1252	551	296	228	208	576	578	569
peak1146	181	218	294	227	6295	5044	7734	3105	246	241	248	3552	4323	4137
peak1147	39	41	78	33	225	196	290	152	63	46	52	139	175	154
peak1148	17	4	16	8	131	109	159	84	10	2	9	89	85	110
peak1149	40	42	48	25	124	127	196	74	52	41	25	135	83	78
peak1150	34	27	62	51	570	488	727	403	39	43	35	318	395	391
peak1151	78	138	180	99	416	411	537	251	137	127	133	279	275	291
peak1152	15	17	19	13	150	101	200	97	15	18	14	128	114	106
peak1153	177	218	277	143	660	592	1117	464	184	206	165	446	563	532
peak1154	228	269	348	231	2449	1966	3249	1586	276	236	223	1604	1854	1865
peak1155	438	631	773	530	1712	1558	2002	1270	556	599	609	1081	1391	1535
peak1156	11	24	9	15	102	89	151	51	20	14	14	67	75	87
peak1157	25	27	33	23	85	50	95	40	35	23	17	48	39	46
peak1158	30	38	50	24	549	412	557	265	39	33	27	317	331	373
peak1159	90	109	123	89	917	643	1228	632	117	75	89	540	639	606
peak1160	23	14	17	24	110	75	75	50	31	14	22	38	57	47
peak1161	4	10	13	3	282	174	338	155	6	12	5	144	204	187
peak1162	28	34	33	27	224	134	311	168	32	24	20	112	136	128
peak1163	34	55	48	35	755	561	1112	459	43	38	39	469	553	489
peak1164	443	521	694	491	3454	3101	4604	2256	558	490	525	2343	2671	2811
peak1165	14	24	23	20	116	85	123	68	24	27	19	57	72	72
peak1166	26	30	32	25	106	109	182	94	31	41	37	90	78	114
peak1167	35	22	47	31	86	47	113	56	34	43	36	53	59	80
peak1168	55	74	96	51	325	263	504	230	50	77	55	220	248	208
peak1169	42	55	63	36	417	319	604	301	41	51	37	268	303	231
peak1170	8	16	13	8	182	121	197	88	12	12	14	97	107	116
peak1171	124	157	171	129	409	358	582	328	148	176	125	283	319	342
peak1172	90	153	167	116	694	689	1047	583	138	155	134	532	591	628
peak1173	7	8	5	1	97	87	114	50	3	7	1	47	73	65
peak1174	31	44	75	56	242	207	253	149	43	54	75	137	172	194
peak1175	62	62	88	46	284	233	425	169	48	70	56	179	214	185
peak1176	25	16	14	5	73	75	117	57	7	7	5	60	52	39
peak1177	12	17	21	15	191	132	225	106	30	14	11	110	123	112
peak1178	127	240	260	170	609	538	791	345	201	181	159	378	406	431
peak1179	23	33	31	12	186	149	203	112	24	17	16	121	133	111
peak1180	47	61	80	42	149	85	154	70	54	69	63	90	77	78
peak1181	29	24	40	12	108	82	116	89	22	16	18	85	49	59
peak1182	57	85	115	74	441	321	534	295	87	60	71	285	291	263
peak1183	10	21	35	11	75	64	106	75	19	22	14	46	60	56
peak1184	16	23	17	17	28	31	51	46	21	16	12	33	50	36
peak1185	129	146	218	116	1738	1169	2257	919	163	165	118	961	991	1023
peak1186	9	24	26	15	151	157	340	108	24	15	11	126	124	114
peak1187	47	50	52	37	125	113	141	86	34	45	40	86	100	126
peak1188	184	236	289	198	2679	2110	3753	1863	250	258	206	1950	1994	1643
peak1189	90	137	140	104	1009	794	1277	806	132	143	119	677	732	651
peak1190	79	91	116	72	898	611	1164	540	75	75	90	505	583	527
peak1191	62	63	95	54	291	225	465	218	76	61	59	194	240	194
peak1192	172	252	314	209	2745	2342	3648	1711	237	219	244	1724	1947	1931
peak1193	2	2	9	12	85	54	78	50	9	5	3	57	37	46
peak1194	19	10	23	19	74	49	113	39	14	15	13	35	77	71
peak1195	7	0	13	3	58	31	81	35	3	8	1	34	36	44
peak1196	126	191	197	156	851	777	1063	509	158	185	158	615	644	598
peak1197	117	175	178	123	1280	1040	1728	896	153	129	101	832	1071	1005
peak1198	77	78	90	62	531	402	628	303	70	73	70	378	396	369
peak1199	120	150	158	118	1089	804	1337	759	149	137	144	692	802	784
peak1200	37	44	67	39	210	199	297	152	49	30	39	156	192	171
peak1201	464	473	770	412	2235	1558	3415	1500	485	522	407	1371	1362	1362
peak1202	66	80	92	51	449	330	575	253	77	104	64	307	285	263
peak1203	512	564	726	499	2326	1962	3155	1576	627	563	530	1612	1737	1520
peak1204	10	8	11	5	85	68	87	57	12	8	6	64	71	64
peak1205	357	449	541	378	2820	2616	3227	1785	480	422	436	1907	2071	2128
peak1206	313	305	391	215	798	562	1031	529	337	304	249	466	517	453
peak1207	766	698	995	625	1484	1069	1935	1006	751	708	673	926	872	1000
peak1208	172	174	180	132	281	241	516	232	165	152	159	186	196	242
peak1209	349	378	463	348	2442	1755	3106	1402	404	399	361	1470	1684	1667
peak1210	227	239	348	215	740	550	1091	446	262	253	204	470	512	499
peak1211	490	473	642	409	1429	1120	2158	971	525	504	426	939	943	958
peak1212	56	91	108	66	273	215	548	232	80	84	70	198	215	218
peak1213	200	210	297	176	351	269	465	237	227	217	175	268	279	210
peak1214	97	91	111	71	560	385	598	323	67	98	67	328	360	329
peak1215	91	130	151	119	1038	938	1244	676	103	136	126	681	763	825
peak1216	146	166	225	135	706	594	1034	449	162	156	145	467	493	486
peak1217	141	165	227	159	467	379	526	263	152	177	148	299	315	337
peak1218	167	203	244	182	4559	3471	5427	2449	224	225	202	2930	3160	2996
peak1219	50	92	105	62	580	460	630	322	95	85	81	351	377	358
peak1220	84	76	90	71	1520	1032	1912	812	87	87	97	889	1000	888
peak1221	8	10	8	6	74	91	108	64	2	6	7	80	45	65
peak1222	21	26	45	19	59	62	85	51	34	39	19	53	59	57
peak1223	12	12	10	13	174	136	174	91	12	9	6	113	131	125
peak1224	12	10	10	15	173	129	144	92	15	9	8	102	106	126
peak1225	1	3	8	4	93	96	137	68	6	2	5	55	84	68
peak1226	8	22	17	10	68	43	113	41	5	11	9	39	67	66
peak1227	6	10	9	10	127	83	102	66	4	11	6	62	76	52
peak1228	24	26	34	17	150	125	207	95	17	20	24	112	88	79
peak1229	951	971	1421	911	1554	1459	2186	1145	1026	1028	985	1153	1283	1225
peak1230	228	249	317	212	374	371	459	285	229	245	218	277	302	299
peak1231	208	260	311	193	2027	1687	2652	1338	265	252	204	1357	1472	1417
peak1232	321	288	340	235	2816	2206	3203	1667	291	301	245	1651	2022	1945
peak1233	172	205	266	164	305	265	383	187	181	182	193	223	206	269
peak1234	53	79	92	59	438	333	592	310	74	54	59	285	338	266
peak1235	96	119	139	89	699	436	854	402	97	128	92	444	489	404
peak1236	456	497	637	426	988	880	1277	687	476	518	432	704	732	717
peak1237	77	87	95	84	2643	2047	2944	1398	116	100	117	1538	1675	1704
peak1238	60	96	98	68	656	428	859	320	71	84	69	362	402	356
peak1239	26	55	32	37	208	187	232	149	31	25	39	154	155	151
peak1240	12	14	26	23	244	184	227	157	15	13	15	145	157	189
peak1241	100	110	132	107	662	495	795	379	102	101	120	454	455	428
peak1242	88	170	160	135	1208	1129	1612	896	142	150	142	894	956	1133
peak1243	10	15	23	9	282	223	360	174	14	4	16	195	176	209
peak1244	9	38	45	28	108	99	125	78	24	31	26	97	73	70
peak1245	71	75	76	44	304	217	384	187	68	70	62	180	190	169
peak1246	39	37	45	22	134	111	216	80	43	46	39	118	88	110
peak1247	33	21	50	19	96	99	127	46	27	30	17	64	60	74
peak1248	29	33	55	24	144	75	163	88	32	31	29	65	85	61
peak1249	64	65	122	51	200	188	290	116	79	43	47	134	143	133
peak1250	62	74	96	73	340	300	507	219	103	91	83	242	310	249
peak1251	4	7	6	5	118	96	133	64	9	5	6	45	61	88
peak1252	206	179	327	193	270	218	345	190	216	198	190	188	246	248
peak1253	79	91	137	99	340	304	499	293	70	88	89	239	287	301
peak1254	17	13	23	13	114	81	177	94	23	8	19	60	85	113
peak1255	341	410	472	333	747	553	976	566	401	345	327	446	513	481
peak1256	846	921	1185	786	6766	5054	8861	4165	874	876	733	4218	4441	4074
peak1257	592	700	914	523	2560	1732	2895	1442	650	652	567	1415	1673	1611
peak1258	2503	2837	3648	2495	31959	24039	43383	19838	2864	2717	2427	19980	21187	20138
peak1259	105	123	152	130	460	362	610	302	110	118	133	269	319	280
peak1260	50	40	50	37	100	108	150	62	59	33	34	80	77	81
peak1261	4	3	9	4	93	72	127	49	10	2	6	62	57	44
peak1262	23	31	30	22	61	37	54	34	17	29	29	47	29	51
peak1263	1412	1493	1944	1370	3552	2576	4924	2543	1566	1542	1382	2119	2403	2204
peak1264	693	854	1195	811	3845	3138	4846	2685	865	889	939	2431	2951	2977
peak1265	14	16	15	14	186	100	231	117	11	18	10	113	103	109
peak1266	14	22	26	15	38	62	59	34	24	28	19	19	43	30
peak1267	15	9	4	8	81	39	99	57	8	13	8	39	65	52
peak1268	16	24	23	12	476	327	555	249	16	29	17	265	261	271
peak1269	15	8	17	14	169	115	248	97	16	8	20	115	81	65
peak1270	27	46	47	41	210	150	260	148	41	34	38	109	148	138
peak1271	239	249	293	200	2399	1663	3454	1575	213	248	209	1456	1516	1473
peak1272	173	204	288	211	2410	1806	3552	1558	217	214	192	1562	1749	1620
peak1273	26	40	50	30	169	146	249	105	38	39	40	109	77	100
peak1274	49	54	73	40	206	160	233	124	50	45	49	137	126	157
peak1275	33	46	51	39	334	244	469	193	37	38	37	202	237	216
peak1276	59	80	79	39	341	304	515	229	71	65	48	202	246	228
peak1277	48	53	74	44	437	336	551	249	55	76	64	250	295	292
peak1278	28	14	26	20	135	115	295	89	15	24	11	104	107	84
peak1279	38	40	54	27	154	148	330	143	62	38	36	124	151	158
peak1280	22	47	35	36	101	106	119	100	44	33	18	70	81	62
peak1281	380	577	684	463	1782	1401	2335	1265	529	530	510	1123	1339	1196
peak1282	93	102	135	77	405	308	564	252	94	97	70	293	259	243
peak1283	801	836	1136	829	5106	4367	7083	3352	924	932	830	3431	3964	4071
peak1284	107	109	200	77	177	128	262	87	102	94	90	104	112	96
peak1285	31	26	30	34	120	104	156	82	43	35	34	79	75	98
peak1286	35	30	39	17	200	173	293	154	42	35	35	160	169	153
peak1287	49	49	48	26	522	433	734	350	54	38	45	336	402	360
peak1288	26	34	46	26	103	87	117	42	27	40	28	73	55	53
peak1289	32	35	35	23	237	185	296	169	39	41	57	166	200	176
peak1290	34	60	66	39	449	292	496	256	41	47	37	265	294	325
peak1291	42	101	97	73	592	408	742	399	88	73	70	353	370	385
peak1292	227	224	267	173	2042	1500	2677	1252	237	191	189	1312	1315	1241
peak1293	66	58	76	57	89	97	138	88	41	73	70	68	63	96
peak1294	71	83	125	81	937	742	1192	470	83	96	80	582	617	574
peak1295	457	524	675	445	7271	5370	10372	4869	532	503	464	4530	4691	4395
peak1296	313	353	478	252	792	721	1156	625	333	303	286	570	673	522
peak1297	56	83	70	44	427	368	555	324	48	64	50	261	282	332
peak1298	69	66	73	51	280	191	344	177	59	57	54	184	206	170
peak1299	125	129	140	113	209	156	280	113	144	130	116	178	132	163
peak1300	27	35	61	40	136	103	213	86	30	37	34	75	114	66
peak1301	32	40	74	32	173	140	273	114	43	28	35	109	116	91
peak1302	390	415	601	373	1606	1198	2103	1198	430	408	369	1144	1049	887
peak1303	373	425	592	377	2306	1870	3209	1633	426	414	383	1588	1517	1311
peak1304	10	21	29	21	219	187	215	150	26	30	19	157	193	148
peak1305	95	89	138	82	926	576	1169	547	78	80	66	511	607	494
peak1306	53	54	83	55	1096	786	1398	739	63	47	57	695	746	678
peak1307	11	9	10	9	190	115	197	64	5	7	10	107	90	74
peak1308	46	57	83	37	563	397	908	420	37	53	53	373	444	360
peak1309	13	21	20	20	74	84	162	88	14	24	22	80	72	66
peak1310	45	63	76	47	981	795	1277	628	68	67	62	708	735	632
peak1311	281	341	383	316	3050	2530	3568	2173	312	318	327	1980	2314	2422
peak1312	129	126	161	114	708	590	845	422	100	109	112	528	542	566
peak1313	240	307	422	219	3729	3062	4675	2285	331	277	277	2381	2673	2580
peak1314	114	120	165	85	420	310	635	253	102	109	122	254	237	263
peak1315	755	855	1159	891	2273	2025	2922	1710	867	914	939	1551	1885	2014
peak1316	145	229	323	214	274	228	531	252	248	225	209	187	237	194
peak1317	111	132	211	126	324	257	393	235	170	209	130	196	210	249
peak1318	19	35	43	26	185	149	196	145	48	38	49	108	139	126
peak1319	37	52	55	48	177	160	224	95	63	49	51	111	134	147
peak1320	80	63	83	56	751	561	796	365	91	67	75	434	423	440
peak1321	37	31	47	31	117	70	126	67	40	49	43	73	58	65
peak1322	67	102	125	80	623	504	880	395	110	101	76	373	505	349
peak1323	47	43	71	30	295	251	399	173	44	41	52	236	197	200
peak1324	79	68	132	63	888	656	1183	559	83	86	80	546	573	540
peak1325	85	103	122	89	782	697	1005	555	87	98	88	468	561	600
peak1326	30	29	20	26	106	94	141	79	21	15	31	66	115	81
peak1327	24	32	27	32	123	140	211	88	41	44	31	100	95	98
peak1328	19	28	57	19	199	152	287	110	33	27	23	105	114	136
peak1329	20	10	31	13	67	61	95	54	4	21	11	40	47	83
peak1330	81	86	121	83	690	551	986	454	94	111	94	413	544	535
peak1331	30	27	69	31	352	221	455	216	25	48	32	185	243	228
peak1332	42	62	73	48	107	89	205	93	76	37	35	59	76	81
peak1333	26	29	41	15	174	131	350	155	22	34	11	117	144	108
peak1334	3	9	13	7	60	46	103	63	19	18	17	33	42	34
peak1335	134	177	183	151	1289	1098	1522	899	182	169	171	850	916	957
peak1336	126	121	121	95	383	268	429	224	111	103	90	231	276	237
peak1337	124	121	174	101	387	291	561	222	137	145	115	238	240	187
peak1338	275	280	426	250	2920	2254	3721	1647	294	289	293	1785	1877	1851
peak1339	14	13	9	11	157	126	249	131	12	8	7	128	110	137
peak1340	43	32	38	31	163	118	205	93	27	40	20	101	95	80
peak1341	14	17	23	10	82	74	104	55	22	25	12	56	67	71
peak1342	65	78	103	51	122	112	174	84	64	58	55	84	80	87
peak1343	36	28	61	19	171	143	243	106	28	31	29	101	124	126
peak1344	122	131	172	100	450	361	556	279	144	112	119	266	272	319
peak1345	35	64	56	48	461	389	521	323	57	57	49	334	334	333
peak1346	33	34	51	33	254	242	463	201	47	28	30	206	267	203
peak1347	44	45	91	44	149	114	208	115	36	39	29	90	119	97
peak1348	24	24	47	14	137	94	191	66	28	21	19	79	124	85
peak1349	48	46	85	40	348	269	502	200	81	79	48	224	219	229
peak1350	32	40	54	33	261	213	317	213	58	36	50	163	250	209
peak1351	21	17	29	21	135	106	149	80	19	30	22	69	72	61
peak1352	5	5	8	3	173	85	209	123	7	2	9	75	106	145
peak1353	53	62	90	51	302	239	300	142	66	51	59	153	194	179
peak1354	3	8	14	11	227	155	284	149	7	9	14	122	140	157
peak1355	21	30	43	27	202	167	261	111	15	15	13	111	122	144
peak1356	144	151	181	129	2754	1973	3390	1608	175	147	150	1723	1723	1828
peak1357	156	156	160	115	860	601	1209	629	165	147	128	559	608	596
peak1358	89	122	140	87	228	158	249	126	128	126	116	150	164	147
peak1359	183	232	298	153	860	594	1355	536	181	199	168	520	575	541
peak1360	260	384	321	287	390	351	544	302	325	314	315	235	313	321
peak1361	44	30	51	28	106	99	156	72	38	47	48	86	91	77
peak1362	30	24	45	17	426	311	511	188	37	25	26	224	285	301
peak1363	23	21	31	12	69	46	93	42	21	18	23	29	47	45
peak1364	47	51	56	33	443	351	489	281	38	50	35	268	301	289
peak1365	41	58	63	28	198	164	284	153	35	28	31	151	139	133
peak1366	56	32	103	28	202	158	340	125	65	59	44	129	141	111
peak1367	22	37	34	22	69	64	111	63	41	21	32	47	59	57
peak1368	17	5	5	10	260	186	256	170	13	10	15	135	165	153
peak1369	9	6	19	3	101	89	172	57	5	5	8	58	64	79
peak1370	10	10	11	11	210	135	212	121	5	6	9	101	130	127
peak1371	7	19	11	8	95	58	108	43	10	5	9	37	54	50
peak1372	19	11	18	9	83	65	158	58	13	7	7	85	75	51
peak1373	9	6	14	6	99	61	111	58	11	9	8	67	66	68
peak1374	68	44	86	73	425	277	507	230	56	58	49	256	252	246
peak1375	43	52	75	32	335	289	445	237	39	48	44	188	231	253
peak1376	29	32	38	31	112	110	168	85	29	28	33	89	113	109
peak1377	15	18	10	10	130	97	122	68	17	22	14	86	70	86
peak1378	21	25	15	17	129	123	189	80	15	18	9	102	85	71
peak1379	32	24	48	28	175	132	213	99	51	26	24	115	118	123
peak1380	75	98	147	56	314	185	423	159	113	109	78	192	190	210
peak1381	273	240	369	193	1027	804	1485	654	257	221	191	636	697	695
peak1382	91	125	153	109	1075	919	1346	788	115	114	100	703	914	834
peak1383	25	21	20	20	93	58	85	49	20	29	21	54	71	38
peak1384	56	61	85	33	197	153	284	85	59	47	45	105	103	109
peak1385	198	274	262	203	1289	1121	1546	839	233	208	246	839	936	948
peak1386	7	11	11	11	101	71	109	66	14	4	11	72	66	60
peak1387	21	14	13	10	141	74	128	58	9	9	10	72	114	113
peak1388	43	50	74	44	182	147	271	136	46	61	55	131	113	123
peak1389	147	133	197	111	712	553	956	403	165	145	102	456	492	514
peak1390	61	61	75	60	692	655	883	453	72	62	50	439	556	642
peak1391	41	49	77	24	176	147	347	101	48	40	38	123	109	126
peak1392	20	28	25	22	151	114	155	96	13	23	18	86	87	95
peak1393	55	51	60	54	366	334	560	262	42	47	27	195	291	333
peak1394	62	88	111	77	1152	796	1707	719	88	78	85	771	751	776
peak1395	65	94	103	101	588	515	753	423	95	97	85	432	430	390
peak1396	81	80	122	66	676	503	1063	450	88	90	63	411	446	415
peak1397	80	107	97	90	449	394	599	264	80	70	78	283	313	280
peak1398	38	44	52	51	344	246	404	233	36	42	37	225	275	229
peak1399	13	12	19	7	52	40	87	43	17	14	1	43	43	47
peak1400	77	78	133	90	136	146	241	143	87	97	92	93	119	123
peak1401	3	4	3	8	114	78	141	69	2	6	5	99	67	59
peak1402	7	10	14	6	63	57	108	43	10	3	7	54	58	61
peak1403	41	52	74	56	374	374	541	289	54	85	65	292	325	280
peak1404	6	13	30	16	78	56	118	54	18	25	13	45	58	37
peak1405	16	11	18	4	125	76	149	73	6	7	13	55	89	69
peak1406	35	56	58	34	335	227	471	187	65	47	24	186	165	169
peak1407	252	239	337	264	402	335	575	299	271	302	260	308	291	356
peak1408	203	271	359	234	1062	915	1395	739	310	281	298	659	724	861
peak1409	13	5	12	5	75	67	97	37	9	7	5	44	69	47
peak1410	98	97	161	85	756	523	933	400	106	68	83	388	473	428
peak1411	136	154	193	145	864	762	1040	627	173	139	134	605	680	677
peak1412	157	206	212	163	574	413	739	396	224	202	152	372	457	450
peak1413	154	171	286	132	561	389	682	377	171	181	132	368	374	359
peak1414	120	129	135	81	366	321	388	180	152	108	87	220	197	234
peak1415	129	131	158	92	170	120	277	151	103	103	108	128	138	121
peak1416	79	104	105	73	539	414	701	383	81	88	77	336	403	413
peak1417	195	219	250	171	1740	1291	2167	1067	219	210	206	1116	1166	1222
peak1418	11	9	10	4	95	61	85	46	4	5	3	55	40	44
peak1419	136	126	175	106	339	313	537	248	96	133	103	218	251	271
peak1420	11	15	23	14	59	59	88	54	18	16	15	46	47	49
peak1421	5	13	6	10	111	94	174	71	19	14	10	56	91	45
peak1422	65	68	91	75	499	378	531	375	74	72	73	294	365	324
peak1423	29	26	44	24	166	135	193	85	22	32	24	92	120	113
peak1424	35	62	76	46	331	211	383	207	64	47	62	209	194	204
peak1425	225	262	287	245	1199	788	1346	643	254	264	196	697	712	681
peak1426	92	113	148	84	276	181	411	165	101	95	74	145	197	170
peak1427	118	142	177	114	646	645	821	459	161	102	93	466	437	522
peak1428	159	154	213	148	1525	1255	2090	927	162	157	153	928	999	941
peak1429	52	70	71	57	604	581	763	350	61	66	54	448	444	516
peak1430	68	63	59	77	277	227	352	146	68	72	75	182	185	171
peak1431	46	49	44	38	258	184	343	164	46	34	42	186	194	152
peak1432	27	27	22	14	208	151	277	104	22	31	23	125	121	106
peak1433	20	26	19	5	145	91	176	64	12	12	6	57	59	80
peak1434	24	16	24	16	181	135	240	82	28	19	20	125	111	131
peak1435	0	8	6	7	82	59	108	53	4	11	7	70	48	53
peak1436	4	3	7	9	97	98	183	80	8	9	7	80	101	77
peak1437	9	16	20	19	169	105	173	117	18	39	11	100	130	99
peak1438	13	9	20	8	159	114	194	71	18	17	6	80	114	83
peak1439	2	3	10	9	234	152	375	158	9	6	8	162	210	183
peak1440	310	330	402	281	2745	2136	3970	1928	321	322	318	1782	1995	1878
peak1441	189	181	260	164	1058	801	1543	628	199	182	164	578	695	693
peak1442	54	70	113	56	468	336	675	272	97	87	55	294	321	294
peak1443	40	36	46	23	82	76	118	77	37	37	28	55	78	58
peak1444	33	45	64	37	131	85	168	94	25	33	37	80	96	76
peak1445	10	11	21	7	74	47	103	41	14	8	22	39	42	32
peak1446	35	35	56	53	363	275	429	237	47	38	37	237	243	241
peak1447	31	32	67	33	218	154	258	133	38	41	31	141	126	137
peak1448	42	58	86	33	201	148	292	121	44	57	42	102	123	115
peak1449	20	25	35	16	122	105	180	87	27	32	30	84	100	106
peak1450	36	38	46	16	101	101	178	103	25	19	29	79	72	77
peak1451	2	1	6	3	99	53	116	43	1	2	2	47	39	33
peak1452	88	54	84	49	127	109	160	81	73	51	62	59	113	98
peak1453	5	6	8	3	72	65	109	52	10	7	7	45	45	43
peak1454	19	26	41	40	469	361	609	319	40	28	34	318	282	300
peak1455	37	42	42	40	272	201	367	123	29	47	38	148	146	176
peak1456	50	74	70	65	1480	1186	1483	890	65	69	60	948	994	1068
peak1457	22	22	24	20	262	202	381	169	16	17	28	162	184	182
peak1458	9	12	14	13	227	141	299	97	11	14	22	126	112	136
peak1459	13	11	20	12	128	75	147	75	8	11	15	70	87	84
peak1460	12	14	15	15	182	166	214	96	22	15	10	128	109	155
peak1461	28	37	66	50	87	68	153	91	35	22	24	74	61	44
peak1462	53	72	105	60	205	215	391	160	79	64	78	139	178	156
peak1463	37	20	46	29	143	113	126	73	38	32	36	92	94	78
peak1464	44	52	74	48	162	114	168	72	48	45	50	69	93	113
peak1465	76	67	111	75	433	317	517	245	93	102	55	269	284	237
peak1466	47	52	49	44	956	769	1343	584	35	37	53	613	656	683
peak1467	15	26	23	31	131	118	136	82	15	32	20	78	90	119
peak1468	85	111	117	102	825	856	1178	696	98	83	95	519	777	767
peak1469	38	22	28	30	142	91	166	103	34	39	37	90	98	126
peak1470	445	544	609	451	8651	6152	11124	4968	514	475	410	4890	5803	5662
peak1471	199	262	358	211	509	429	616	308	249	223	222	314	360	327
peak1472	81	116	138	84	378	339	450	247	91	105	100	257	303	277
peak1473	45	45	84	51	334	315	634	227	66	58	51	239	282	262
peak1474	74	82	115	78	910	551	1239	516	109	103	73	454	556	440
peak1475	47	45	71	50	595	413	801	403	52	46	43	317	346	403
peak1476	31	27	55	30	129	92	149	87	28	36	28	76	104	84
peak1477	43	40	55	27	370	300	516	250	43	47	39	250	292	242
peak1478	48	85	107	81	1810	1201	2125	974	89	67	64	1031	1213	1220
peak1479	6	5	10	4	161	103	225	85	13	5	7	68	106	95
peak1480	92	68	138	67	164	105	174	73	75	97	64	89	88	86
peak1481	12	7	9	11	84	50	95	67	7	17	8	43	59	43
peak1482	130	114	149	94	589	445	858	396	130	108	100	377	389	409
peak1483	13	11	11	8	91	72	156	68	11	15	11	99	58	73
peak1484	19	22	29	12	214	160	300	139	22	11	28	152	147	139
peak1485	5	22	12	12	71	70	115	84	10	20	8	67	60	87
peak1486	155	163	258	145	825	747	1163	621	221	184	168	536	679	626
peak1487	122	136	228	144	281	246	462	195	165	161	165	200	235	218
peak1488	237	250	354	161	441	333	645	237	245	187	205	262	269	231
peak1489	204	327	367	257	2176	1769	2964	1499	298	277	273	1481	1547	1512
peak1490	4	8	10	4	62	44	70	38	9	6	6	40	60	41
peak1491	56	59	84	52	255	198	298	190	45	42	39	164	192	217
peak1492	68	80	101	76	152	138	173	78	72	54	75	80	70	109
peak1493	30	27	59	29	82	82	130	60	29	36	32	68	66	78
peak1494	81	59	85	59	183	189	276	122	72	73	66	135	168	140
peak1495	22	13	32	15	246	176	335	163	23	18	17	149	151	156
peak1496	19	21	14	15	150	128	245	80	19	5	26	85	109	103
peak1497	35	40	65	40	141	95	152	68	35	36	32	93	89	95
peak1498	79	70	79	45	131	92	144	62	67	75	62	71	81	75
peak1499	150	170	231	132	512	453	770	341	171	150	137	346	392	398
peak1500	350	363	479	316	2647	2250	3718	1620	333	360	298	1739	1857	1840
peak1501	79	73	102	71	195	165	290	137	77	78	81	124	146	155
peak1502	46	70	66	47	244	203	246	145	61	80	77	134	181	165
peak1503	57	58	71	51	435	371	696	308	48	49	65	288	351	324
peak1504	33	23	45	28	152	115	214	105	42	32	33	107	135	92
peak1505	146	144	179	134	816	639	1111	514	146	150	112	516	511	555
peak1506	318	370	516	297	2491	1913	3021	1452	393	356	337	1486	1608	1511
peak1507	88	84	82	60	725	542	907	438	70	82	60	449	430	457
peak1508	43	48	67	29	147	111	263	118	59	43	41	104	141	103
peak1509	10	10	20	7	77	67	171	68	7	5	8	75	60	52
peak1510	13	12	17	12	73	71	75	67	24	24	16	46	58	64
peak1511	142	168	209	168	2254	1929	3234	1340	161	145	147	1486	1576	1481
peak1512	220	268	309	197	1254	1001	1635	935	300	250	212	795	896	932
peak1513	52	50	62	36	608	475	718	323	34	32	46	323	366	343
peak1514	32	32	32	31	427	317	607	279	31	25	33	253	265	254
peak1515	86	84	115	67	589	436	826	354	82	63	62	376	371	338
peak1516	168	190	318	195	506	519	683	331	199	218	193	367	353	404
peak1517	35	43	61	14	123	109	124	35	32	48	38	76	55	75
peak1518	51	65	52	40	87	86	121	51	62	68	38	70	63	53
peak1519	104	100	129	87	954	686	1197	498	111	111	94	571	605	539
peak1520	49	52	72	39	192	154	230	119	40	64	63	141	103	132
peak1521	67	52	58	47	248	184	273	132	48	55	59	134	151	173
peak1522	14	19	24	17	176	175	347	130	17	25	24	147	117	135
peak1523	14	17	24	9	139	72	214	78	7	12	7	81	80	87
peak1524	64	59	67	46	1009	774	1336	616	61	59	46	598	741	685
peak1525	45	33	34	24	115	76	191	59	36	19	21	83	67	53
peak1526	208	237	328	209	594	583	735	422	222	225	195	396	500	473
peak1527	33	51	69	40	470	403	781	287	57	48	53	345	330	329
peak1528	19	42	20	35	337	304	424	202	34	32	31	217	210	245
peak1529	129	98	179	115	562	391	774	392	126	114	108	308	301	282
peak1530	35	55	40	32	333	243	430	237	38	52	33	223	243	209
peak1531	61	85	104	77	752	611	1026	549	85	98	94	489	587	614
peak1532	17	26	29	29	140	110	248	128	17	18	21	130	133	119
peak1533	38	31	38	23	244	196	339	163	33	21	28	145	172	208
peak1534	32	32	33	28	530	433	721	335	34	46	45	371	398	417
peak1535	63	48	84	59	418	368	554	223	59	65	67	282	309	311
peak1536	83	141	142	123	784	759	1008	572	109	143	118	509	720	718
peak1537	111	121	185	127	637	596	831	459	159	120	135	410	502	539
peak1538	86	58	91	54	552	452	634	312	51	42	44	287	385	333
peak1539	26	46	41	32	208	141	261	102	36	42	35	109	120	121
peak1540	171	184	258	166	1099	894	1688	739	198	195	165	697	725	684
peak1541	277	290	420	245	1703	1352	2569	1036	268	297	222	1095	1179	1150
peak1542	328	310	453	256	1327	1009	1541	622	339	322	264	785	804	768
peak1543	222	237	317	190	2321	1695	2758	1197	221	252	231	1397	1415	1385
peak1544	138	139	186	123	199	201	256	122	143	153	126	120	127	187
peak1545	410	592	561	459	11501	9221	13851	6652	520	458	505	7073	7631	7538
peak1546	49	55	90	63	319	257	491	238	43	59	44	255	216	177
peak1547	21	33	37	23	77	81	106	65	28	26	21	35	69	62
peak1548	24	17	29	13	280	224	372	150	31	22	20	174	178	166
peak1549	69	83	77	71	695	558	863	478	60	64	59	467	504	469
peak1550	402	455	565	352	2054	1651	2589	1245	434	433	421	1275	1411	1466
peak1551	51	56	71	61	338	275	418	181	51	61	54	221	227	219
peak1552	175	193	230	170	1999	1620	2662	1225	211	180	165	1192	1396	1364
peak1553	0	2	6	4	49	40	55	26	3	2	6	33	40	41
peak1554	2	6	7	2	47	45	60	30	2	0	3	34	32	41
peak1555	126	163	168	117	2204	1660	2112	1383	148	149	133	1369	1686	1580
peak1556	16	35	35	14	69	43	104	48	20	32	19	43	46	34
peak1557	25	40	47	33	270	175	304	161	41	32	35	160	165	178
peak1558	79	63	98	89	148	120	162	85	92	44	76	60	97	97
peak1559	29	36	44	26	150	140	218	71	29	34	36	98	108	101
peak1560	31	45	50	42	88	73	146	55	43	40	46	68	80	80
peak1561	63	103	129	73	989	707	1224	556	82	87	63	589	566	506
peak1562	71	73	125	76	532	435	687	334	91	93	87	387	445	459
peak1563	104	156	157	77	399	318	564	287	116	101	97	255	219	249
peak1564	69	55	72	41	279	133	348	164	37	71	64	164	180	137
peak1565	246	246	317	197	1432	1041	2056	921	269	275	258	945	980	931
peak1566	46	63	51	35	330	175	441	188	61	44	53	145	193	165
peak1567	0	2	2	4	97	55	103	48	6	4	5	52	46	65
peak1568	21	16	24	11	142	112	170	68	9	5	16	69	102	81
peak1569	15	17	14	17	143	135	182	101	27	11	16	103	114	106
peak1570	8	17	17	5	84	55	99	39	3	9	5	57	46	54
peak1571	1	12	17	10	36	58	82	44	14	13	8	39	39	47
peak1572	15	11	12	14	71	59	97	54	15	15	3	63	49	71
peak1573	25	38	43	25	214	198	313	131	13	18	27	136	147	169
peak1574	14	14	29	13	110	110	125	89	23	20	14	76	91	90
peak1575	13	25	29	16	57	43	64	39	23	25	23	27	29	35
peak1576	15	26	25	19	111	96	165	84	19	23	21	93	101	85
peak1577	80	123	129	92	741	500	977	541	131	139	107	438	512	584
peak1578	1	15	11	4	60	38	81	24	8	6	9	46	46	42
peak1579	83	95	91	79	520	406	566	336	90	79	62	322	377	371
peak1580	11	15	19	19	67	39	59	51	18	12	9	47	45	62
peak1581	154	174	243	141	534	403	587	323	186	167	131	311	350	349
peak1582	13	13	33	11	86	84	167	79	17	13	14	87	70	83
peak1583	84	68	101	60	261	214	414	188	75	90	68	169	184	153
peak1584	24	21	38	15	85	33	82	38	28	32	27	36	28	42
peak1585	15	6	18	8	80	67	115	43	9	17	5	62	42	46
peak1586	39	44	47	36	357	369	576	254	35	40	35	285	273	264
peak1587	30	34	31	45	518	379	705	334	33	38	43	325	327	358
peak1588	167	140	231	160	405	287	654	258	145	165	135	292	316	311
peak1589	5	9	7	6	71	42	68	35	7	8	3	20	26	29
peak1590	16	15	12	7	141	128	164	89	8	18	19	105	97	122
peak1591	156	235	203	161	2710	2505	3503	2063	178	186	197	1849	2429	2641
peak1592	107	112	171	82	373	328	511	243	114	110	103	259	318	438
peak1593	10	13	14	14	61	31	63	26	10	9	14	34	40	34
peak1594	42	41	57	23	290	229	349	191	39	29	45	192	230	188
peak1595	5	16	8	7	51	48	76	47	3	18	11	40	36	59
peak1596	26	24	11	16	171	140	195	51	15	23	11	90	70	72
peak1597	66	54	67	63	207	194	285	157	55	70	64	146	149	155
peak1598	13	18	19	13	80	56	93	51	17	21	20	59	58	46
peak1599	222	228	281	176	2146	1630	2547	1282	209	222	191	1329	1612	1520
peak1600	254	255	365	215	2092	1601	2454	1231	237	224	235	1308	1592	1543
peak1601	4	11	13	10	72	53	97	60	9	9	5	48	60	41
peak1602	267	322	373	266	1654	1454	1866	955	294	251	232	1134	1262	1349
peak1603	171	138	210	127	1547	1082	1970	900	144	170	138	977	981	921
peak1604	39	41	46	29	308	238	398	238	60	29	38	190	239	256
peak1605	101	104	176	82	285	239	368	219	110	95	80	190	225	215
peak1606	26	31	44	11	197	213	310	161	22	18	20	162	182	158
peak1607	33	42	47	38	694	580	965	447	36	42	34	486	459	456
peak1608	2	6	2	2	167	113	220	111	4	5	6	91	101	105
peak1609	25	57	60	45	176	135	233	118	40	46	39	108	122	154
peak1610	52	32	74	45	102	84	200	64	36	45	40	89	103	92
peak1611	4	2	3	6	72	40	71	45	9	3	2	45	57	52
peak1612	39	26	30	27	426	289	532	248	36	48	32	238	262	326
peak1613	48	69	109	66	302	237	404	270	67	68	68	231	222	193
peak1614	478	549	746	451	1991	1631	2572	1338	494	605	559	1350	1473	1419
peak1615	141	167	247	149	350	290	521	241	209	169	158	216	243	201
peak1616	19	37	59	35	129	100	215	107	44	32	39	104	101	88
peak1617	113	128	171	109	526	494	828	364	116	129	116	361	422	384
peak1618	64	78	121	59	310	243	404	147	91	61	55	187	211	179
peak1619	2	9	14	9	106	89	115	62	14	18	10	93	100	78
peak1620	107	122	197	75	809	696	1300	562	153	128	108	575	613	607
peak1621	213	260	302	224	4788	3605	6289	2872	255	258	239	3009	3426	3185
peak1622	50	69	82	38	322	239	380	201	66	59	63	168	210	199
peak1623	13	8	8	10	67	64	67	43	6	15	12	41	53	59
peak1624	55	76	72	37	395	326	522	263	58	62	60	216	289	281
peak1625	20	18	33	22	67	52	91	36	26	20	16	34	34	45
peak1626	20	20	24	16	143	129	163	100	12	23	18	108	111	90
peak1627	19	12	12	14	197	127	198	108	11	15	10	104	123	122
peak1628	206	193	310	149	846	662	1154	495	224	205	179	543	523	579
peak1629	120	135	170	108	697	618	970	443	112	124	115	526	445	525
peak1630	18	9	30	19	39	62	45	33	23	16	22	26	48	52
peak1631	61	44	77	39	113	112	159	132	55	44	53	91	109	100
peak1632	158	193	266	192	598	551	784	453	207	193	162	458	493	423
peak1633	27	32	33	25	171	130	230	135	40	29	28	93	93	101
peak1634	81	109	140	59	528	465	586	312	93	84	83	290	331	308
peak1635	86	95	140	74	411	361	559	325	112	107	92	267	289	339
peak1636	36	38	38	29	201	223	274	159	41	29	39	157	199	177
peak1637	8	10	8	5	73	61	85	32	9	4	10	36	34	36
peak1638	6	3	5	4	119	99	179	51	3	11	3	84	63	71
peak1639	17	29	47	18	139	98	216	88	17	19	18	84	74	74
peak1640	68	89	110	77	1479	1138	2037	918	81	70	84	986	1041	988
peak1641	31	20	36	17	61	56	41	25	20	30	31	41	52	34
peak1642	95	89	147	100	574	437	763	467	82	92	67	368	468	458
peak1643	5	3	5	4	141	101	124	45	3	0	5	60	56	70
peak1644	291	320	394	275	1045	802	1283	679	294	300	286	629	641	659
peak1645	620	619	850	520	2556	1757	3457	1581	666	602	569	1448	1556	1551
peak1646	445	552	694	467	5676	4860	7417	3257	561	535	479	3753	3699	3762
peak1647	516	578	686	453	7069	5851	9018	4097	612	623	522	4630	5301	5078
peak1648	557	633	830	562	11033	8866	14214	5956	642	698	587	6828	7282	7513
peak1649	4	10	15	6	54	50	98	34	9	5	11	49	21	46
peak1650	27	22	29	21	55	68	53	40	13	22	20	21	39	40
peak1651	8	4	3	4	80	56	124	32	7	6	5	54	48	36
peak1652	44	58	88	39	168	191	225	99	69	71	60	107	144	99
peak1653	680	731	826	599	2359	2126	3116	1535	699	688	653	1690	1661	1703
peak1654	865	961	1165	870	2212	1573	2818	1436	1136	1003	869	1414	1454	1367
peak1655	186	185	215	129	367	366	480	254	203	179	185	241	250	256
peak1656	7	4	11	5	94	82	135	57	3	9	11	57	78	74
peak1657	231	283	318	255	2046	1556	2543	1373	284	238	272	1246	1495	1354
peak1658	183	186	301	175	371	294	547	205	214	240	169	247	251	296
peak1659	249	281	358	228	1611	1303	1913	855	303	244	231	1004	1119	1040
peak1660	20	20	15	22	120	97	211	65	12	11	12	89	65	67
peak1661	41	53	67	39	256	167	367	144	66	33	49	157	187	187
peak1662	11	17	11	6	84	82	108	54	5	10	10	57	66	68
peak1663	35	31	27	30	94	85	147	41	42	35	28	52	78	89
peak1664	15	14	28	11	64	55	76	38	18	12	8	29	47	49
peak1665	23	9	32	21	57	52	76	36	22	29	29	52	41	59
peak1666	14	18	28	12	102	104	168	72	20	14	22	57	93	106
peak1667	36	38	30	23	82	74	96	58	28	21	25	63	67	56
peak1668	6	11	13	7	134	88	184	69	6	8	15	74	85	77
peak1669	13	10	14	9	202	151	326	133	12	9	11	115	148	98
peak1670	155	161	230	170	1042	704	1225	747	230	186	176	591	736	632
peak1671	147	212	269	144	915	811	1279	514	155	146	145	663	655	708
peak1672	17	17	23	12	185	174	250	117	21	20	18	121	136	129
peak1673	47	55	109	84	234	238	397	259	76	116	102	208	247	170
peak1674	80	75	125	93	300	225	419	256	108	100	101	217	263	182
peak1675	593	598	873	552	654	566	790	420	659	601	566	418	487	503
peak1676	21	14	21	13	58	52	74	31	14	16	13	57	38	39
peak1677	163	208	259	162	892	791	1153	659	218	209	173	582	690	678
peak1678	2985	3363	4260	3026	4364	4085	5246	2911	3366	3245	3261	2968	3336	3647
peak1679	250	232	318	191	1967	1518	2535	1141	263	253	246	1266	1254	1198
peak1680	32	35	34	38	1359	1074	1744	831	37	57	51	813	1067	898
peak1681	146	180	172	189	3312	2466	3475	2077	226	187	175	2087	2500	2432
peak1682	16	23	40	22	42	58	92	49	21	20	50	32	44	41
peak1683	12	12	23	17	146	122	237	93	10	17	13	104	119	98
peak1684	25	34	45	33	311	196	362	162	33	34	31	189	169	141
peak1685	34	36	71	40	487	358	721	306	39	50	46	296	283	309
peak1686	50	53	68	51	334	256	328	228	63	57	51	218	189	212
peak1687	19	12	27	15	106	103	140	96	20	18	10	82	92	76
peak1688	165	202	317	195	680	569	859	450	215	229	193	468	571	638
peak1689	3	9	26	10	76	54	96	48	4	12	8	44	46	40
peak1690	9	4	9	2	66	55	80	45	0	2	3	35	46	46
peak1691	31	48	41	27	229	192	330	135	45	21	30	181	186	189
peak1692	19	27	30	14	234	174	350	146	15	17	24	123	161	124
peak1693	44	34	58	46	152	135	240	143	49	47	55	102	110	127
peak1694	38	50	52	26	146	89	155	78	45	40	25	69	87	67
peak1695	228	287	321	249	5102	3908	6315	3215	295	252	236	3277	3654	3480
peak1696	285	363	500	298	1825	1531	2436	1134	414	353	319	1167	1277	1380
peak1697	137	172	169	128	438	309	572	252	169	155	134	252	259	256
peak1698	6	15	22	15	122	104	150	78	9	15	12	64	103	83
peak1699	60	87	70	62	463	330	648	371	82	74	68	322	368	355
peak1700	3	2	4	2	46	34	71	49	3	3	0	39	48	29
peak1701	18	18	11	8	102	64	136	64	16	15	9	61	73	67
peak1702	9	10	7	11	34	36	49	23	13	12	5	32	48	63
peak1703	289	350	478	318	1228	1004	1573	931	382	348	349	822	1059	948
peak1704	12	15	8	10	194	134	239	129	11	16	3	135	123	123
peak1705	15	31	17	22	370	276	430	193	25	18	20	214	256	221
peak1706	38	36	35	41	126	103	154	107	46	30	34	86	142	56
peak1707	98	138	152	126	814	651	1160	669	146	129	125	558	734	602
peak1708	112	132	159	78	1886	1414	2383	1206	94	117	113	1210	1242	1200
peak1709	48	55	85	46	257	177	366	175	65	52	55	140	120	116
peak1710	102	115	160	93	1156	874	1416	675	128	101	130	747	774	753
peak1711	568	772	788	644	8349	6383	10257	5082	692	679	658	5072	5805	5496
peak1712	1441	1721	2102	1516	5466	4621	6613	3557	1573	1470	1423	3564	3916	4303
peak1713	325	508	587	445	1626	1352	1938	1136	420	384	454	1040	1215	1296
peak1714	8	8	1	5	66	41	70	33	3	2	5	56	43	47
peak1715	13	16	13	26	329	221	356	209	21	22	10	177	202	215
peak1716	8	9	10	12	126	115	185	96	17	9	8	102	95	70
peak1717	29	37	32	23	257	192	421	195	21	28	24	175	170	176
peak1718	24	29	34	20	156	128	155	95	30	31	17	90	72	77
peak1719	62	120	119	86	572	532	659	392	107	99	112	329	458	489
peak1720	33	49	56	35	294	203	305	133	38	34	37	197	182	157
peak1721	45	45	39	43	217	162	291	121	40	43	41	117	147	150
peak1722	29	36	56	24	476	378	570	273	36	35	27	266	299	203
peak1723	32	55	44	41	889	743	1085	525	58	60	52	533	714	669
peak1724	49	68	80	65	469	385	608	314	47	82	48	346	365	305
peak1725	187	226	356	202	703	560	1196	585	218	233	249	411	505	479
peak1726	20	23	39	16	111	80	119	64	32	25	25	66	77	59
peak1727	243	293	334	227	982	771	1213	701	256	229	215	604	770	699
peak1728	69	69	109	64	266	178	404	154	58	80	63	129	156	174
peak1729	17	20	29	22	284	207	435	224	25	20	26	207	227	212
peak1730	48	50	35	44	656	469	847	374	47	49	39	383	480	361
peak1731	25	30	38	20	138	138	190	109	24	34	20	109	113	139
peak1732	6	9	13	12	354	270	460	229	15	12	8	240	217	212
peak1733	13	20	22	23	132	86	106	90	22	21	17	102	88	76
peak1734	5	9	8	4	70	66	114	48	4	13	6	48	42	44
peak1735	32	54	71	36	122	115	129	73	39	27	33	66	73	52
peak1736	96	90	168	92	589	475	958	466	82	106	95	406	449	375
peak1737	66	58	87	56	160	162	288	100	61	51	49	128	158	130
peak1738	61	79	103	78	498	418	704	389	87	71	86	314	396	395
peak1739	2	5	10	5	129	120	181	103	8	3	8	96	114	89
peak1740	100	98	146	84	355	297	525	258	83	89	94	210	247	233
peak1741	127	124	142	129	772	604	842	493	146	141	119	479	548	543
peak1742	50	35	67	38	206	165	275	101	48	35	45	109	110	128
peak1743	153	135	234	106	401	308	498	231	144	164	118	236	257	226
peak1744	832	1014	1256	819	5592	4632	7834	3594	969	926	858	3607	3884	3973
peak1745	8	10	17	12	80	50	105	46	2	21	12	33	75	57
peak1746	387	460	520	373	3320	2824	4461	2454	425	403	399	2427	2309	2287
peak1747	9	8	20	8	188	122	229	116	23	12	12	115	133	124
peak1748	20	14	9	11	113	86	130	61	17	19	14	61	68	90
peak1749	24	31	44	22	341	196	519	173	36	18	26	177	177	199
peak1750	50	46	67	45	119	72	76	60	53	49	49	55	58	70
peak1751	13	26	21	20	140	109	197	107	20	26	23	89	154	112
peak1752	47	42	50	22	76	76	110	59	60	27	30	80	95	85
peak1753	21	35	51	24	116	84	182	78	25	28	27	79	90	105
peak1754	28	28	54	25	191	131	310	119	19	16	26	99	145	122
peak1755	18	44	35	18	158	128	222	109	29	23	21	98	93	84
peak1756	44	24	27	23	59	68	113	40	31	32	23	64	52	50
peak1757	78	113	96	92	965	748	1241	585	101	89	98	556	775	670
peak1758	65	62	97	46	333	229	399	199	57	74	60	178	214	209
peak1759	173	229	288	194	1646	1281	2062	1155	198	252	203	1084	1128	996
peak1760	18	30	32	22	142	112	180	74	23	16	19	81	83	60
peak1761	28	16	30	11	136	80	206	80	31	8	15	85	70	90
peak1762	72	63	98	49	774	521	897	484	74	55	58	467	466	526
peak1763	34	33	34	22	405	353	593	304	32	29	30	308	311	273
peak1764	51	39	58	54	54	41	129	55	56	26	29	66	62	36
peak1765	37	41	56	44	381	299	466	251	46	45	40	220	278	244
peak1766	14	22	23	22	213	162	241	117	29	27	17	92	121	139
peak1767	29	33	48	21	99	76	77	49	37	48	23	40	41	54
peak1768	152	184	199	128	529	413	668	275	175	223	154	400	357	430
peak1769	99	104	174	107	483	336	638	266	114	122	98	256	357	271
peak1770	91	47	91	64	76	105	107	75	59	54	54	50	85	77
peak1771	91	79	87	74	175	142	181	78	74	98	85	113	121	126
peak1772	166	139	190	150	2656	2180	3290	1596	199	163	143	1702	1866	1782
peak1773	53	67	99	46	680	429	969	391	53	54	49	390	388	377
peak1774	94	92	116	91	606	492	727	406	88	99	85	380	425	383
peak1775	105	138	163	121	817	621	1101	530	111	115	133	554	559	520
peak1776	44	29	69	32	342	250	440	186	43	29	26	186	230	207
peak1777	817	983	1241	824	4468	3834	5984	3081	983	962	929	2937	3487	3474
peak1778	1555	1608	2205	1306	3159	2230	4525	2008	1626	1389	1286	2084	1989	2016
peak1779	1083	1218	1584	1104	1194	1015	1432	740	1187	1146	1148	764	877	936
peak1780	2	9	5	7	83	63	96	57	11	4	7	60	42	54
peak1781	572	748	862	661	10525	8908	13092	6272	742	752	701	6725	7881	7792
peak1782	1209	1397	1891	1187	10496	8825	13553	6540	1447	1360	1327	6806	7932	8135
peak1783	25	19	11	18	166	142	211	108	21	37	14	113	137	132
peak1784	63	67	83	62	1057	781	1213	614	74	64	65	667	729	708
peak1785	15	14	17	6	76	49	96	35	10	9	14	45	47	46
peak1786	2	13	14	10	111	83	129	64	19	6	2	69	80	55
peak1787	35	26	28	20	122	98	153	77	26	22	25	93	91	93
peak1788	92	118	137	87	464	369	521	313	109	106	89	298	303	344
peak1789	33	29	62	24	179	122	187	109	41	37	33	111	110	134
peak1790	38	34	61	26	154	156	198	117	30	39	35	99	125	118
peak1791	39	43	43	39	842	585	951	404	45	43	30	520	469	512
peak1792	49	40	36	37	149	139	227	91	44	44	38	100	102	119
peak1793	20	25	31	24	202	155	290	137	16	21	27	131	116	121
peak1794	28	45	40	32	319	246	449	243	31	38	42	214	207	196
peak1795	5	7	3	2	55	41	61	30	6	7	3	31	31	39
peak1796	24	16	21	19	270	197	331	179	32	18	21	158	195	185
peak1797	16	18	24	23	315	245	419	215	13	27	28	220	208	225
peak1798	169	182	202	149	440	328	564	320	165	166	186	295	379	288
peak1799	13	34	24	21	220	148	276	138	13	21	26	115	135	124
peak1800	127	134	173	116	1130	868	1409	715	142	142	111	646	776	753
peak1801	105	178	173	140	865	667	1355	686	168	127	151	502	605	662
peak1802	45	67	69	46	765	742	980	482	53	57	61	457	644	622
peak1803	20	26	85	42	198	134	242	99	44	47	37	104	115	109
peak1804	32	21	56	18	71	42	121	51	22	34	33	32	66	55
peak1805	29	35	22	30	113	89	155	88	25	24	18	70	115	73
peak1806	56	57	97	60	176	135	268	128	57	41	65	102	114	134
peak1807	78	82	117	94	429	419	476	304	89	88	80	249	318	396
peak1808	31	21	34	27	130	115	197	97	34	31	19	77	73	110
peak1809	6	5	17	5	80	59	103	34	10	15	12	53	34	44
peak1810	4	8	4	4	103	69	96	46	3	2	8	52	88	84
peak1811	31	22	71	36	230	187	332	182	51	45	33	150	166	175
peak1812	56	67	99	62	146	86	171	84	69	57	59	64	104	85
peak1813	36	38	57	35	402	273	420	205	65	52	52	201	244	224
peak1814	39	86	53	39	322	280	417	214	68	53	53	178	239	245
peak1815	23	24	27	17	353	241	386	228	30	26	24	207	228	221
peak1816	2433	2680	3366	2232	13562	11037	16645	7654	2649	2589	2300	8953	9145	9147
peak1817	310	404	427	317	3663	3079	4316	2011	372	360	327	2162	2591	2561
peak1818	7	8	9	11	94	93	90	55	16	8	8	67	56	58
peak1819	45	55	75	38	453	305	629	276	43	35	51	321	276	279
peak1820	17	24	11	24	91	71	130	64	14	9	21	78	75	70
peak1821	6	10	13	3	86	64	120	47	13	10	3	74	70	89
peak1822	322	315	416	243	973	819	1347	622	327	344	243	591	655	647
peak1823	187	225	265	162	2077	1586	2782	1343	257	190	216	1310	1495	1408
peak1824	41	39	70	39	291	221	430	194	63	34	37	202	182	194
peak1825	34	51	62	45	173	146	266	111	43	41	43	77	108	108
peak1826	3	10	10	11	104	86	164	69	11	10	10	81	89	64
peak1827	4	9	15	7	108	64	164	57	9	10	9	42	64	47
peak1828	31	41	69	34	159	124	169	84	56	30	37	101	101	110
peak1829	65	87	125	95	1651	1342	2055	1116	106	81	101	968	1357	1463
peak1830	65	79	116	75	1349	1039	1685	890	88	75	86	779	1094	1257
peak1831	54	85	110	76	759	560	1132	604	86	82	70	506	644	635
peak1832	27	21	24	24	74	55	84	30	46	15	28	51	49	42
peak1833	59	50	83	51	220	161	222	149	78	79	45	114	133	170
peak1834	14	29	34	22	126	102	152	97	32	16	24	74	75	83
peak1835	13	12	21	14	107	69	157	74	14	23	13	66	84	75
peak1836	2	1	4	2	58	42	78	25	3	1	1	46	37	25
peak1837	14	13	24	17	81	56	140	35	13	10	13	66	64	54
peak1838	110	156	194	117	2250	1746	3375	1407	133	146	144	1320	1559	1370
peak1839	27	22	45	25	71	74	131	58	20	37	35	52	45	40
peak1840	44	32	66	31	175	121	230	94	53	43	36	118	108	126
peak1841	37	36	48	24	326	264	497	216	33	46	31	229	245	243
peak1842	123	100	130	97	1146	914	1489	814	112	116	102	833	950	826
peak1843	20	25	24	12	104	94	118	66	17	28	19	73	85	61
peak1844	63	99	135	80	326	303	652	262	96	113	80	243	239	290
peak1845	41	33	80	40	163	165	291	128	54	35	35	142	176	115
peak1846	18	26	33	24	352	201	398	160	31	28	26	171	177	150
peak1847	7	29	26	15	167	101	176	108	17	25	28	92	120	151
peak1848	9	17	8	8	42	38	83	38	7	12	18	23	43	56
peak1849	9	18	18	27	223	162	300	186	7	14	15	159	189	189
peak1850	6	11	6	6	52	27	71	38	6	6	15	24	61	41
peak1851	394	435	523	377	4286	3510	5729	2691	455	448	437	2755	2935	2851
peak1852	134	95	148	114	401	251	379	226	129	137	122	207	249	254
peak1853	444	418	672	393	1803	1299	2643	1252	457	491	352	1142	1267	1009
peak1854	930	1017	1414	867	2911	2178	3909	1841	1038	1001	910	1822	2010	1930
peak1855	382	401	603	367	795	590	958	527	434	395	396	543	589	511
peak1856	514	634	825	496	2678	1999	3263	1957	584	585	560	1735	2111	2151
peak1857	3	3	6	3	110	74	135	61	10	4	6	67	70	71
peak1858	14	28	24	10	116	80	109	89	10	14	15	80	75	82
peak1859	120	138	201	115	660	528	910	441	127	175	132	447	441	392
peak1860	65	75	96	63	174	138	232	103	65	73	52	93	107	139
peak1861	84	87	75	62	358	323	520	227	71	63	53	249	265	247
peak1862	25	37	35	20	82	77	115	39	23	19	19	53	46	54
peak1863	6	5	8	13	187	176	281	96	11	5	8	108	134	122
peak1864	4	6	7	2	61	43	74	36	5	0	3	34	48	30
peak1865	16	34	55	23	225	179	275	142	31	18	34	145	174	167
peak1866	50	66	80	38	263	172	320	136	59	48	41	163	212	198
peak1867	89	73	139	63	186	205	211	147	47	52	67	145	146	133
peak1868	178	208	275	190	454	409	577	243	183	209	158	240	310	284
peak1869	223	194	324	180	1955	1427	2527	1224	268	224	176	1138	1380	1347
peak1870	125	143	209	113	246	203	339	209	125	139	120	189	176	162
peak1871	74	71	107	84	753	496	1036	489	87	58	49	439	534	430
peak1872	185	234	276	157	1633	1182	2086	841	232	167	168	1048	973	1029
peak1873	30	42	48	46	360	268	477	277	43	32	41	225	253	248
peak1874	77	80	116	48	690	584	751	339	95	90	61	442	500	470
peak1875	68	58	129	69	533	393	760	290	65	58	53	307	319	302
peak1876	84	67	122	55	262	167	375	156	103	79	66	133	141	121
peak1877	80	115	115	104	273	226	306	215	114	83	119	162	178	217
peak1878	16	27	33	25	394	308	544	216	26	18	26	241	210	256
peak1879	19	13	28	12	289	236	425	230	21	6	16	186	191	217
peak1880	37	29	38	25	147	108	154	73	33	30	43	86	93	83
peak1881	4	6	6	3	64	43	67	37	8	5	7	41	38	39
peak1882	293	303	459	298	500	406	627	283	368	375	322	329	359	352
peak1883	162	175	241	120	621	525	872	376	161	129	158	424	460	408
peak1884	513	637	718	616	4518	3916	5154	3023	602	577	601	2745	3352	3440
peak1885	19	16	26	16	115	81	166	101	18	21	18	63	101	106
peak1886	2	4	15	9	62	57	59	68	5	5	8	29	32	34
peak1887	9	8	13	8	138	141	222	120	13	6	9	121	102	102
peak1888	25	37	22	23	347	288	586	231	41	32	26	229	286	242
peak1889	23	23	24	16	152	133	173	59	26	29	27	92	104	86
peak1890	37	84	67	47	1160	946	1271	718	48	58	55	708	992	977
peak1891	106	112	180	102	858	761	1137	610	130	130	127	569	598	684
peak1892	42	65	83	67	588	426	627	386	67	40	63	359	389	457
peak1893	47	41	55	39	322	212	343	175	39	57	32	175	178	157
peak1894	308	377	431	356	6781	4924	8522	3794	412	396	355	4201	5038	4292
peak1895	322	357	435	314	4197	2873	4999	2551	400	351	282	2572	3248	2726
peak1896	952	953	1296	805	3228	2429	4300	1723	956	944	871	2030	2044	2169
peak1897	22	8	13	10	205	139	208	133	8	12	12	123	158	175
peak1898	13	11	18	14	84	72	105	57	14	21	11	50	65	57
peak1899	23	20	34	22	162	130	230	124	14	30	23	114	95	114
peak1900	126	140	171	161	1170	894	1404	811	165	129	172	708	909	809
peak1901	965	1110	1430	909	5898	4736	7689	3831	1102	1013	937	3694	4064	4079
peak1902	280	277	381	243	568	475	856	352	271	282	262	382	399	400
peak1903	181	171	244	178	3936	3094	5022	2578	195	200	173	2632	2718	2609
peak1904	86	66	117	83	336	264	457	202	76	106	77	201	227	205
peak1905	10	7	10	1	56	52	98	50	0	9	7	35	46	40
peak1906	20	43	24	26	122	102	182	71	24	32	24	86	111	82
peak1907	105	129	177	120	267	281	368	277	140	160	152	216	242	268
peak1908	188	205	251	193	1377	1219	1721	1143	238	217	192	882	1043	1006
peak1909	205	266	370	209	416	288	601	341	276	238	273	298	332	321
peak1910	511	622	725	524	1466	1134	1980	1019	500	609	505	970	1054	1041
peak1911	205	218	315	187	2021	1606	2831	1263	216	241	187	1321	1485	1433
peak1912	9	11	26	13	194	102	215	137	21	12	21	107	123	100
peak1913	112	131	136	119	1375	1049	1779	834	154	140	127	848	957	967
peak1914	33	24	29	22	78	31	161	63	26	30	33	46	46	47
peak1915	24	36	46	29	152	101	209	85	25	17	24	69	86	76
peak1916	420	417	519	413	3966	3261	4573	2491	466	449	381	2381	2733	2923
peak1917	48	36	82	45	158	119	141	93	50	49	53	71	103	83
peak1918	51	41	51	41	290	221	386	133	47	53	36	187	194	218
peak1919	17	15	6	14	75	61	87	38	16	20	18	34	74	39
peak1920	51	74	100	64	1208	985	1519	667	62	62	64	731	745	694
peak1921	23	38	45	31	159	142	151	43	19	25	30	78	85	83
peak1922	61	92	92	79	650	521	777	339	63	97	81	432	425	399
peak1923	13	14	12	13	56	60	57	36	14	9	13	36	63	40
peak1924	150	155	246	134	544	425	709	364	157	176	143	382	374	337
peak1925	40	27	53	24	128	97	207	61	25	34	26	78	68	84
peak1926	45	78	84	55	180	170	228	137	57	51	63	148	155	131
peak1927	7	15	7	5	68	82	54	53	15	12	14	55	58	58
peak1928	371	450	510	361	2038	1596	2341	1158	420	439	406	1325	1529	1574
peak1929	7	10	8	3	153	119	203	97	8	9	5	55	76	98
peak1930	161	224	183	184	1489	1348	1789	953	169	180	201	935	1109	1127
peak1931	462	573	679	518	3904	3619	5126	2562	580	519	532	2478	3065	3275
peak1932	18	18	22	21	140	114	135	67	15	15	17	87	59	82
peak1933	5	7	29	8	53	51	104	36	15	11	9	39	33	45
peak1934	11	29	32	21	129	136	172	77	22	37	27	96	92	110
peak1935	62	68	85	59	309	258	499	294	86	56	61	246	278	252
peak1936	50	44	84	45	429	294	695	338	63	45	51	299	276	273
peak1937	90	133	155	98	1655	1383	2156	902	116	132	114	950	1121	1036
peak1938	86	123	152	92	1440	1235	1854	804	115	121	114	852	958	913
peak1939	133	136	267	151	347	245	408	256	130	163	145	215	275	283
peak1940	121	191	203	102	329	288	443	217	150	135	112	205	240	265
peak1941	109	95	203	95	298	209	402	191	104	122	90	151	217	212
peak1942	25	45	61	34	361	246	446	236	37	49	40	225	270	237
peak1943	90	67	107	55	332	209	391	192	88	60	68	157	189	201
peak1944	16	26	33	24	493	402	770	385	32	22	25	322	399	391
peak1945	21	19	47	19	88	86	162	76	14	23	34	92	73	46
peak1946	3	22	10	6	168	102	188	97	6	8	16	119	93	99
peak1947	15	27	23	16	274	238	337	190	47	44	26	162	234	226
peak1948	62	46	71	54	148	155	209	117	50	59	54	119	109	95
peak1949	27	32	36	31	233	230	403	204	42	25	33	166	237	210
peak1950	12	11	13	4	76	51	74	41	11	7	2	46	43	47
peak1951	31	33	36	35	42	42	68	32	33	25	38	39	46	35
peak1952	17	29	59	33	255	226	373	180	29	35	25	170	128	143
peak1953	9	6	13	10	136	114	147	84	9	15	12	94	110	108
peak1954	120	159	244	140	1038	832	1570	725	167	182	147	628	815	797
peak1955	52	47	73	32	363	263	423	180	65	50	56	199	230	267
peak1956	47	50	66	35	282	236	322	204	57	58	50	187	208	190
peak1957	10	12	12	10	85	91	140	48	9	18	17	48	71	55
peak1958	48	55	71	48	201	178	263	153	43	46	67	169	154	145
peak1959	16	19	20	18	155	160	229	118	20	6	21	128	116	107
peak1960	109	126	142	97	580	440	666	303	135	120	93	307	366	347
peak1961	416	374	498	368	2604	2015	3816	1676	367	342	314	1564	1796	1661
peak1962	373	411	510	303	1169	1044	1565	729	381	425	355	795	831	917
peak1963	159	149	223	134	231	178	300	139	164	145	137	137	142	123
peak1964	9	13	28	18	106	79	118	51	12	20	15	57	91	65
peak1965	69	90	76	50	267	226	396	168	64	59	70	179	179	138
peak1966	158	220	202	143	1210	993	1621	981	197	191	187	914	1017	855
peak1967	112	137	154	112	1694	1372	2135	1000	127	125	113	1025	1122	1082
peak1968	33	46	41	33	350	251	382	175	38	37	31	189	209	209
peak1969	21	33	42	36	341	277	484	198	42	34	23	223	240	198
peak1970	206	318	300	275	4903	4157	5836	3012	269	278	314	3112	3831	3684
peak1971	165	209	236	186	1571	1183	2031	1091	185	180	188	923	1169	1046
peak1972	65	94	110	74	557	406	754	368	73	101	78	377	425	369
peak1973	89	104	180	80	519	534	712	350	115	121	96	388	426	446
peak1974	47	82	51	49	289	271	410	185	46	51	53	204	203	186
peak1975	11	8	12	5	53	45	70	31	14	7	7	27	40	55
peak1976	10	5	13	20	82	65	96	48	14	5	13	41	43	53
peak1977	25	31	32	23	50	56	117	57	29	34	26	43	53	59
peak1978	20	27	29	17	261	213	346	149	41	43	27	163	207	178
peak1979	249	263	302	194	279	222	370	174	241	265	231	185	186	160
peak1980	276	283	408	230	3047	2161	3790	2067	347	313	225	1884	2134	1976
peak1981	3	12	16	7	77	62	98	59	13	7	11	55	55	53
peak1982	2	5	8	6	110	82	147	53	1	6	5	49	43	60
peak1983	153	148	256	160	1081	845	1488	682	192	186	159	711	705	653
peak1984	48	75	104	65	627	462	714	393	63	77	73	381	399	433
peak1985	57	54	67	42	711	440	773	382	88	65	41	395	367	384
peak1986	140	176	232	142	1959	1567	2662	1231	190	155	136	1455	1458	1476
peak1987	120	124	162	122	631	526	728	411	173	134	115	435	439	469
peak1988	30	44	53	30	157	129	233	82	33	22	34	92	101	96
peak1989	228	303	383	214	2229	1594	2690	1255	319	259	251	1342	1458	1361
peak1990	173	223	231	178	900	606	1103	637	219	182	178	584	729	591
peak1991	274	269	411	221	1124	879	1600	844	288	262	244	736	846	885
peak1992	43	47	76	39	351	202	338	183	54	55	56	170	184	163
peak1993	81	136	132	97	1434	1164	1826	921	100	119	99	886	999	1050
peak1994	10	11	23	19	192	129	250	116	16	21	20	118	123	96
peak1995	23	28	53	18	101	79	96	49	33	16	17	59	83	61
peak1996	5	7	11	7	70	79	148	43	11	12	17	45	56	47
peak1997	34	34	62	42	780	599	1000	504	47	52	43	529	557	540
peak1998	131	166	174	94	563	427	569	326	129	140	152	292	340	352
peak1999	9	13	15	13	101	85	201	58	21	7	11	77	73	71
[truncated: 22,740 more rows]
