# Supplementary material for: Limits in the detection of m6A changes using MeRIP/m6A-seq
Source: Sci Rep. 2020 Apr 20;10:6590. doi: 10.1038/s41598-020-63355-3 (PMC7170965; doi:10.1038/s41598-020-63355-3)
Supplement: Supplementary file 3 — Supplementary information 3. [file 41598_2020_63355_MOESM3_ESM.zip › additional_file4_v2/macs2_deq_results/positive_hess_ftoko_2013_deq_results.counts.txt]

control_input	control_input.1	control_input.2	control_IP	control_IP.1	control_IP.2	treatment_input	treatment_input.1	treatment_input.2	treatment_IP	treatment_IP.1	treatment_IP.2
peak1	6	43	29	137	115	174	21	2	23	81	5	123
peak2	10	79	59	296	236	641	52	1	42	191	12	345
peak3	14	91	66	1085	668	1750	46	7	36	544	33	1174
peak4	9	117	80	1049	566	1766	46	2	43	553	9	944
peak5	22	154	116	1543	1022	2145	68	14	64	919	27	1588
peak6	5	97	59	676	380	1336	50	4	31	347	9	812
peak7	49	156	131	1469	1123	2013	151	31	114	1484	204	1789
peak8	1	0	1	12	24	24	1	1	2	2	65	52
peak9	0	1	1	2	78	21	1	5	1	2	957	13
peak10	3	4	3	38	66	50	4	2	0	12	267	68
peak11	2	3	7	15	49	49	3	4	1	2	156	69
peak12	0	6	0	35	13	39	0	4	0	13	78	191
peak13	4	4	2	16	19	48	1	0	2	5	10	158
peak14	47	76	58	552	666	521	49	56	49	1031	638	638
peak15	10	44	47	534	682	465	18	30	26	886	653	521
peak16	2	5	5	75	52	49	4	6	5	170	333	104
peak17	4	8	6	66	66	111	4	0	6	166	13	126
peak18	3	11	6	243	213	176	3	5	4	659	298	278
peak19	23	140	122	545	797	982	79	14	83	553	6	699
peak20	22	68	64	101	169	150	52	25	41	93	34	78
peak21	26	29	25	59	134	55	34	22	14	107	67	48
peak22	11	74	62	290	195	692	45	5	34	182	0	466
peak23	4	3	0	17	8	25	0	3	2	18	88	201
peak24	2	2	1	27	14	31	0	2	0	13	61	106
peak25	2	3	4	18	43	39	0	3	4	2	247	31
peak26	12	34	21	144	116	155	11	17	17	108	114	175
peak27	1	1	1	13	16	18	0	1	0	2	46	20
peak28	9	19	17	163	144	287	14	0	14	183	12	231
peak29	5	22	19	105	82	133	9	7	15	154	6	152
peak30	17	118	74	1141	894	1629	69	7	50	943	120	1442
peak31	3	18	11	115	83	111	14	1	10	61	2	100
peak32	0	2	0	34	23	40	1	0	2	89	9	76
peak33	1	1	1	7	19	16	1	0	2	1	131	22
peak34	11	29	25	182	192	208	21	10	17	333	56	275
peak35	24	176	124	1630	1490	2374	112	20	86	1123	61	2043
peak36	90	738	497	5566	5537	9047	392	84	348	1823	181	6936
peak37	20	71	63	313	442	350	38	49	39	84	39	310
peak38	3	10	9	45	81	107	5	1	7	12	0	92
peak39	5	5	1	17	21	26	1	4	0	5	58	35
peak40	21	85	67	826	804	798	42	16	44	495	197	794
peak41	68	472	281	2672	4432	4347	154	21	136	1138	30	2421
peak42	48	277	175	1973	2550	3747	117	25	135	676	43	2543
peak43	8	36	16	214	369	319	15	0	13	236	40	209
peak44	1	2	1	17	118	26	3	3	1	4	155	48
peak45	0	0	0	25	3	59	0	0	0	8	126	142
peak46	0	0	0	29	20	72	0	0	0	9	125	174
peak47	0	1	0	5	4	40	0	0	0	3	9	267
peak48	0	0	1	13	3	58	1	0	1	4	54	222
peak49	4	3	2	16	58	48	1	5	2	8	232	60
peak50	0	0	1	6	2	24	1	0	0	8	89	85
peak51	2	0	1	4	5	12	3	0	0	1	10	233
peak52	3	6	3	28	77	38	0	1	3	7	14	60
peak53	0	3	1	9	5	14	1	0	1	4	13	159
peak54	4	3	4	3	110	22	1	6	2	2	620	45
peak55	1	3	0	7	59	43	4	3	1	3	102	36
peak56	3	0	0	5	25	4	0	4	0	0	203	7
peak57	0	3	0	3	2	2	2	0	0	18	55	9
peak58	3	2	3	20	119	63	3	3	1	3	110	66
peak59	40	179	155	728	995	1088	145	40	95	644	55	934
peak60	1	5	6	91	122	108	8	3	7	240	103	160
peak61	29	45	35	108	87	62	32	31	19	127	83	71
peak62	88	117	78	1592	3092	1558	103	119	72	1649	4962	2389
peak63	43	189	111	1198	2037	1265	119	44	104	1301	432	1509
peak64	38	237	154	1690	2533	1990	176	37	129	2282	258	2108
peak65	4	130	83	270	464	494	82	15	77	99	5	347
peak66	19	114	72	145	265	134	91	15	63	98	30	151
peak67	43	222	166	5317	2697	4604	127	53	118	3240	1502	4994
peak68	26	139	107	1149	535	1453	86	13	66	664	38	1368
peak69	18	72	55	193	99	310	61	11	44	94	4	248
peak70	26	100	93	1857	831	2566	91	22	68	595	84	3074
peak71	82	337	224	3959	2128	4745	224	68	208	3612	693	6367
peak72	67	76	45	520	275	389	44	70	45	845	768	560
peak73	6	34	24	103	169	268	17	0	13	55	0	131
peak74	13	123	99	191	240	343	64	2	53	75	6	186
peak75	39	193	144	517	776	634	111	34	89	475	41	501
peak76	11	52	32	203	195	315	42	6	27	243	80	380
peak77	1	2	0	12	21	24	0	4	0	2	241	21
peak78	11	16	9	29	367	101	8	23	3	16	3968	87
peak79	4	90	49	180	205	280	35	6	39	75	1	233
peak80	0	1	1	1	12	2	0	0	0	1	113	6
peak81	0	0	0	0	3	0	1	0	0	1	74	0
peak82	1	0	0	10	20	18	0	2	0	6	108	47
peak83	24	56	30	76	97	33	19	16	13	112	111	46
peak84	2	3	0	13	26	12	1	4	1	3	135	18
peak85	5	40	20	77	101	142	13	1	13	30	0	84
peak86	8	37	17	153	291	171	12	1	14	113	21	127
peak87	2	35	21	152	406	214	12	4	7	29	23	126
peak88	2	2	2	7	29	21	0	0	0	1	112	13
peak89	0	1	0	6	31	17	0	0	0	0	526	4
peak90	1	0	1	5	33	10	2	3	1	2	231	8
peak91	1	0	0	2	7	2	0	2	0	0	69	6
peak92	0	1	0	0	3	2	0	1	0	0	48	5
peak93	21	60	49	1413	1553	1307	42	32	46	1254	544	1956
peak94	0	9	10	192	132	240	17	3	10	339	5	187
peak95	1	4	4	188	167	133	5	3	5	270	158	254
peak96	1	0	0	7	13	10	0	2	0	2	60	12
peak97	4	5	4	77	62	70	2	5	2	139	29	155
peak98	3	5	2	52	64	44	4	3	6	155	101	107
peak99	4	54	45	169	65	161	30	6	23	204	12	196
peak100	25	27	21	95	28	146	36	28	32	137	1	277
peak101	77	243	174	4752	1173	4136	199	97	177	7008	2734	7157
peak102	6	7	15	276	100	387	8	3	4	211	28	420
peak103	0	1	0	0	9	2	1	1	0	0	64	0
peak104	4	2	1	75	119	97	2	0	1	78	11	87
peak105	11	20	9	125	77	103	8	8	11	115	43	100
peak106	26	50	53	664	425	712	51	17	42	541	279	908
peak107	6	5	9	13	246	111	8	13	10	4	2800	97
peak108	2	5	5	17	47	25	0	1	0	5	55	28
peak109	9	38	25	492	155	759	22	1	25	284	5	813
peak110	9	38	14	375	196	389	16	6	12	497	234	472
peak111	7	74	43	911	390	1256	36	4	24	635	86	1213
peak112	8	18	18	478	539	259	15	16	14	945	1433	280
peak113	5	54	34	253	302	336	12	3	14	70	0	174
peak114	8	55	34	295	530	527	16	9	19	101	1	273
peak115	0	0	0	6	10	12	0	1	1	0	357	10
peak116	3	1	0	25	94	56	0	1	0	8	136	42
peak117	0	2	2	8	14	19	0	0	1	5	12	243
peak118	37	278	185	1959	2611	2309	137	23	128	1912	200	2355
peak119	7	53	39	177	172	156	18	4	19	153	27	98
peak120	20	185	145	417	492	886	102	6	103	294	5	616
peak121	0	0	0	4	11	17	0	1	2	9	96	104
peak122	4	2	2	43	243	73	0	3	1	12	223	75
peak123	23	109	67	256	394	483	74	9	60	262	6	354
peak124	6	81	54	144	141	261	56	2	28	55	1	77
peak125	5	128	100	467	661	960	53	6	48	250	2	483
peak126	17	96	81	136	201	225	50	5	41	88	7	108
peak127	8	28	32	295	295	322	25	5	17	363	64	318
peak128	9	66	30	311	301	449	37	6	28	357	27	491
peak129	0	0	0	0	7	0	0	0	0	0	135	0
peak130	14	56	38	290	312	462	50	25	26	182	119	532
peak131	17	41	43	146	131	107	29	38	20	283	245	164
peak132	8	38	23	92	95	72	19	15	20	134	61	102
peak133	26	37	29	88	96	89	20	31	17	119	369	71
peak134	31	245	161	513	675	800	100	16	85	304	35	708
peak135	0	0	0	0	15	8	0	0	1	4	101	14
peak136	0	0	0	3	10	6	0	0	0	0	193	4
peak137	0	0	1	1	22	2	1	2	0	1	154	2
peak138	2	3	0	7	32	14	0	3	0	4	285	7
peak139	0	11	6	233	468	289	4	0	3	166	145	443
peak140	1	19	10	121	245	180	10	1	8	119	64	179
peak141	4	37	13	222	431	283	10	4	11	120	24	205
peak142	2	2	1	11	25	29	3	1	5	4	72	19
peak143	80	326	287	1520	653	2323	155	57	145	2400	272	1994
peak144	88	296	249	3698	1519	5308	143	60	143	3075	950	3085
peak145	216	1123	944	13691	6268	21905	632	169	531	15401	1781	19007
peak146	90	622	556	4883	2360	9078	329	50	275	3512	243	5878
peak147	9	39	36	153	234	123	32	17	22	210	42	104
peak148	11	36	21	112	181	96	18	4	17	223	43	168
peak149	22	151	112	1353	727	2011	118	15	70	1328	219	1721
peak150	13	67	49	315	168	361	32	6	38	322	39	370
peak151	22	52	67	1031	708	1271	32	32	63	1178	384	1727
peak152	0	1	1	4	8	7	0	1	2	1	135	3
peak153	2	0	0	5	12	17	0	0	0	0	57	21
peak154	0	7	2	25	88	52	2	2	1	6	116	68
peak155	4	25	14	107	132	179	13	5	19	110	23	223
peak156	3	15	10	40	123	123	4	3	4	7	0	68
peak157	2	2	2	17	69	22	1	2	1	9	155	9
peak158	8	8	18	59	263	108	13	15	10	17	331	77
peak159	0	7	4	44	44	46	3	3	2	28	102	80
peak160	4	28	7	116	110	154	8	0	8	41	8	216
peak161	9	19	12	43	130	119	10	6	10	17	2	72
peak162	5	5	0	34	42	75	4	6	3	9	48	175
peak163	10	23	11	34	89	37	21	18	10	26	20	49
peak164	18	34	12	266	484	326	27	27	14	675	359	413
peak165	18	59	48	166	146	208	39	22	44	59	60	233
peak166	24	47	43	168	61	200	47	13	44	239	15	280
peak167	63	193	151	207	493	420	116	99	113	111	28	278
peak168	2	4	6	5	50	20	0	1	1	3	176	15
peak169	1	0	2	10	21	35	2	0	0	5	48	48
peak170	150	231	163	2294	4116	2060	146	215	149	2723	7630	3095
peak171	54	118	97	250	264	274	62	75	75	283	109	382
peak172	0	5	1	14	64	35	2	5	1	2	617	30
peak173	31	118	96	153	247	230	92	39	81	62	18	234
peak174	2	7	8	40	162	87	5	5	8	12	295	64
peak175	6	12	11	43	108	129	1	7	2	4	142	78
peak176	1	4	3	18	73	43	1	4	4	1	126	22
peak177	3	7	8	45	149	86	2	0	8	9	31	39
peak178	0	1	1	0	26	3	2	1	0	1	56	7
peak179	96	385	314	11246	13343	10606	250	73	232	6592	8500	11274
peak180	5	6	5	69	52	45	7	6	4	120	95	49
peak181	0	2	1	12	38	29	2	3	1	2	453	23
peak182	10	61	38	387	211	449	40	14	39	414	152	625
peak183	45	106	81	414	394	421	73	35	84	491	204	652
peak184	32	50	36	223	287	292	50	32	46	61	407	555
peak185	26	107	96	387	428	644	82	11	58	223	22	553
peak186	14	119	81	809	667	1476	46	8	59	529	1	1092
peak187	10	64	47	641	731	733	50	2	41	306	3	713
peak188	2	32	18	121	148	217	13	5	22	40	6	184
peak189	11	21	19	63	119	44	8	19	20	95	123	67
peak190	10	22	23	452	490	568	21	7	7	406	115	507
peak191	1	1	1	0	20	7	0	0	0	0	106	7
peak192	4	22	19	65	47	205	21	0	5	27	71	557
peak193	31	189	151	785	574	1132	126	19	103	505	64	602
peak194	58	474	335	2244	1789	3392	232	40	245	2057	77	2899
peak195	21	167	121	430	356	595	79	12	90	203	13	386
peak196	12	100	55	194	252	228	36	13	31	123	35	178
peak197	0	0	0	2	9	6	0	0	2	1	91	10
peak198	30	260	155	3058	1500	3578	163	33	99	2456	214	4607
peak199	68	401	327	5841	3127	9378	280	60	225	3708	477	9119
peak200	5	17	6	68	102	219	14	3	9	10	20	196
peak201	6	25	12	50	62	213	23	2	8	17	21	215
peak202	2	3	3	24	162	50	0	4	1	2	1326	48
peak203	1	9	5	40	153	118	11	7	8	24	429	172
peak204	1	1	2	24	9	23	0	4	0	11	53	154
peak205	3	5	12	35	86	75	7	0	4	7	80	53
peak206	2	0	0	4	33	12	1	1	1	4	162	23
peak207	2	16	18	53	143	124	8	3	8	9	12	62
peak208	12	70	39	127	212	204	45	6	28	41	3	143
peak209	12	34	24	147	657	302	15	11	18	54	433	345
peak210	6	39	15	78	79	191	6	4	19	8	1	146
peak211	9	36	18	106	102	178	22	9	15	94	26	224
peak212	36	60	25	109	1031	491	22	49	22	32	8324	381
peak213	1	18	7	59	79	101	10	1	11	9	14	53
peak214	51	289	248	2541	1788	3686	197	57	223	1921	73	3237
peak215	7	28	12	73	68	91	10	9	14	86	26	73
peak216	39	234	159	3080	2787	4497	142	60	109	1313	2233	4165
peak217	59	254	211	2532	1504	3613	161	65	158	1612	418	3423
peak218	37	178	119	958	768	1760	70	42	92	631	90	1912
peak219	18	91	100	581	463	1123	64	13	74	169	10	970
peak220	77	330	262	2299	2062	3052	171	63	188	1448	471	2959
peak221	3	8	7	14	33	14	8	6	5	30	78	17
peak222	22	26	23	61	97	62	25	11	29	87	29	90
peak223	0	1	0	10	71	27	6	2	0	2	113	22
peak224	1	0	0	3	19	5	1	1	0	1	255	4
peak225	0	4	4	46	87	53	6	2	4	159	77	87
peak226	15	142	99	1731	1783	2518	85	16	66	1646	245	2630
peak227	12	31	43	151	151	192	23	11	29	202	49	195
peak228	4	38	32	181	226	226	27	4	15	216	6	223
peak229	0	5	11	49	72	69	12	14	9	63	16	90
peak230	15	68	55	713	674	924	69	19	46	750	119	969
peak231	3	30	21	99	102	231	21	1	27	125	0	203
peak232	10	23	26	82	88	149	24	20	23	80	6	116
peak233	6	17	17	81	76	187	26	5	15	65	3	169
peak234	64	464	365	5296	3945	8460	351	53	308	4073	153	8836
peak235	24	154	119	260	366	456	73	8	69	230	9	175
peak236	34	346	280	3052	5446	4249	197	34	167	2357	259	3385
peak237	16	164	138	433	629	993	71	41	86	259	2	831
peak238	33	278	243	382	734	629	155	58	132	114	7	420
peak239	0	3	5	77	84	81	6	3	7	105	32	91
peak240	0	1	4	15	31	24	0	1	0	3	99	19
peak241	5	10	7	149	48	156	6	4	4	227	122	220
peak242	8	25	21	297	90	320	15	10	17	283	96	372
peak243	1	9	11	40	13	137	10	4	9	57	6	152
peak244	10	11	7	98	31	91	7	6	12	108	32	148
peak245	1	22	12	173	45	325	17	8	12	136	9	344
peak246	132	321	289	1151	275	1076	184	210	215	891	739	1280
peak247	157	496	384	1476	446	1615	268	215	300	1366	478	1682
peak248	82	606	490	4006	1175	5793	349	121	277	2030	275	4900
peak249	72	257	210	1098	287	1223	147	102	154	739	263	1398
peak250	140	398	315	1351	415	1524	269	179	240	1245	534	1606
peak251	6	16	12	117	60	161	3	0	3	121	3	213
peak252	25	85	53	356	56	484	39	27	60	417	192	503
peak253	8	74	62	368	96	811	56	7	55	136	0	540
peak254	1	40	25	180	27	314	24	0	13	57	7	162
peak255	3	1	2	44	19	38	3	0	2	88	16	93
peak256	2	3	4	109	34	136	9	0	7	145	16	197
peak257	6	8	8	170	59	222	9	3	14	303	0	255
peak258	62	284	248	4621	3065	4398	225	76	159	6755	1156	5781
peak259	14	61	59	807	510	1027	40	8	44	928	54	1315
peak260	14	9	15	186	110	176	8	17	14	249	112	235
peak261	5	14	7	87	72	107	6	2	10	167	40	122
peak262	4	7	3	59	57	48	1	6	5	102	81	79
peak263	13	17	13	212	137	176	5	12	20	221	158	281
peak264	6	23	16	258	106	287	17	3	15	283	24	438
peak265	12	17	13	196	77	223	18	10	16	253	29	329
peak266	27	184	136	404	777	487	113	41	114	552	295	606
peak267	6	8	11	41	174	58	10	1	12	159	33	134
peak268	4	8	10	100	275	129	16	4	17	196	57	218
peak269	100	400	361	2635	3076	4882	241	62	239	3529	97	4626
peak270	23	147	114	910	1268	1596	81	13	89	973	81	1512
peak271	151	543	420	2655	1793	2933	390	143	329	3380	587	3404
peak272	84	331	272	5670	3042	5654	248	75	222	9086	2369	8087
peak273	16	64	47	179	93	178	55	9	33	194	49	224
peak274	17	93	98	940	424	1494	86	10	76	1405	172	1261
peak275	6	24	23	79	26	85	13	1	8	126	1	112
peak276	18	85	68	1328	547	1621	69	25	70	1839	317	1965
peak277	14	25	31	404	138	411	19	21	39	466	127	488
peak278	0	4	0	32	61	39	4	0	0	139	17	78
peak279	6	10	15	292	318	256	5	9	13	387	163	365
peak280	9	9	5	69	88	47	5	8	7	75	63	105
peak281	5	18	12	180	192	142	11	3	13	164	47	203
peak282	3	8	2	79	74	86	1	1	3	151	82	121
peak283	47	164	132	2122	1145	1782	102	34	115	2741	781	2761
peak284	4	3	14	73	21	97	9	5	11	139	19	204
peak285	46	148	115	1055	635	1553	152	69	114	1648	272	2244
peak286	11	44	23	215	125	192	34	17	25	332	86	283
peak287	3	15	16	329	175	452	20	5	15	322	15	640
peak288	7	17	18	111	96	112	15	12	19	266	52	149
peak289	10	7	6	153	141	129	6	17	4	421	856	184
peak290	13	20	19	510	409	584	18	15	19	1183	795	1004
peak291	8	27	21	138	105	152	22	14	25	262	171	382
peak292	16	35	38	311	137	330	33	9	42	486	40	434
peak293	4	20	14	77	170	78	17	12	17	145	32	77
peak294	16	17	7	49	87	24	21	7	8	94	124	34
peak295	26	61	78	1668	911	1316	56	33	49	3179	1189	1836
peak296	1	2	0	31	56	38	1	1	2	102	44	58
peak297	58	225	174	654	598	770	154	40	155	330	64	794
peak298	30	211	162	287	325	349	109	18	117	307	24	290
peak299	0	8	7	131	76	155	8	1	6	165	28	282
peak300	1	11	2	184	167	191	5	3	11	69	125	252
peak301	10	22	20	200	61	337	18	10	18	232	10	327
peak302	21	65	42	388	79	409	55	38	44	384	193	589
peak303	37	69	77	131	185	91	42	75	47	147	161	91
peak304	3	3	3	15	19	39	6	6	9	3	161	35
peak305	12	80	70	275	78	695	60	0	47	217	1	443
peak306	19	163	116	540	328	1017	103	9	78	506	8	873
peak307	50	238	155	557	244	786	149	48	109	704	53	594
peak308	17	156	109	417	386	729	69	17	69	222	9	465
peak309	32	308	204	2127	2249	2770	177	35	134	1397	139	2391
peak310	17	53	60	197	317	153	28	44	27	198	50	131
peak311	25	179	119	619	1117	713	122	31	77	542	50	531
peak312	11	69	55	140	208	292	60	4	41	131	7	259
peak313	8	48	23	458	361	868	30	4	32	421	6	563
peak314	17	58	47	275	205	296	41	10	41	247	15	213
peak315	17	88	74	618	296	744	71	7	56	682	42	642
peak316	90	254	208	2289	1266	2366	196	69	163	2753	553	2848
peak317	61	126	113	294	137	303	98	93	71	478	361	338
peak318	120	286	233	3440	1733	2630	280	174	184	6874	3061	3601
peak319	130	298	205	1371	594	1375	245	203	180	2109	1336	1890
peak320	60	153	113	1218	566	1207	101	75	90	2333	630	1780
peak321	87	213	163	598	317	710	149	101	117	959	288	843
peak322	7	27	28	90	45	136	33	10	18	195	30	150
peak323	1	30	22	41	114	98	22	3	25	15	0	69
peak324	1	0	1	14	16	27	0	4	1	1	338	21
peak325	12	44	15	166	256	170	20	6	20	63	12	189
peak326	8	39	25	68	122	80	14	11	14	26	34	70
peak327	2	13	4	44	91	24	11	5	5	57	96	29
peak328	3	38	43	381	379	719	21	6	25	422	29	666
peak329	8	18	14	161	148	230	17	9	7	142	3	233
peak330	27	192	159	353	526	488	115	28	89	292	41	399
peak331	1	8	7	59	66	52	11	3	2	130	15	72
peak332	0	8	5	61	71	79	3	0	5	24	0	77
peak333	26	106	62	677	1029	629	50	41	56	526	415	680
peak334	12	25	15	147	149	172	19	23	18	109	59	150
peak335	10	28	13	138	148	167	18	15	18	42	53	164
peak336	49	86	51	748	940	1378	46	63	61	225	848	1685
peak337	32	47	39	226	359	544	19	26	24	51	92	536
peak338	10	29	34	216	248	417	11	9	19	47	36	403
peak339	44	69	66	547	781	855	57	46	49	181	1120	848
peak340	17	61	46	335	185	511	29	17	38	280	42	435
peak341	24	160	107	2833	2616	3324	103	20	76	2729	254	3950
peak342	24	50	45	204	45	307	21	15	42	284	60	378
peak343	29	57	47	602	182	717	42	35	32	961	297	1039
peak344	2	3	0	5	13	11	4	4	0	6	93	25
peak345	6	5	7	11	23	15	1	3	3	3	211	5
peak346	25	123	91	360	566	454	102	28	81	656	75	602
peak347	6	52	36	54	105	124	50	14	33	107	28	115
peak348	0	2	0	6	4	17	0	0	0	2	75	17
peak349	93	586	442	8994	2965	12788	432	83	353	7465	857	13178
peak350	105	412	372	4908	5477	6710	300	98	327	5787	628	8782
peak351	2	11	15	20	33	19	6	3	8	33	54	6
peak352	31	73	67	230	509	374	39	28	39	138	35	266
peak353	21	87	72	175	515	312	46	27	46	115	33	201
peak354	5	58	52	112	280	200	31	12	23	72	11	148
peak355	27	79	58	189	317	162	48	23	46	217	60	147
peak356	0	1	2	7	4	12	0	2	0	11	63	12
peak357	6	48	39	243	54	341	44	3	26	406	19	395
peak358	24	136	114	1445	791	1637	61	29	51	2044	1111	1655
peak359	3	2	0	2	24	7	0	2	2	0	65	3
peak360	2	35	42	78	98	172	37	2	26	84	0	126
peak361	11	47	34	205	228	368	47	9	28	269	69	374
peak362	11	60	39	120	332	153	53	18	31	94	62	162
peak363	6	34	38	98	145	335	41	1	26	181	0	201
peak364	43	186	116	2073	1026	2993	96	19	83	1758	83	2428
peak365	4	75	67	334	228	577	56	4	41	159	4	368
peak366	5	47	32	165	115	273	14	12	33	124	4	221
peak367	21	115	103	1352	1023	1388	91	41	75	1378	422	1569
peak368	2	0	1	5	19	12	2	3	0	0	136	13
peak369	38	67	51	292	199	152	35	39	34	588	497	242
peak370	36	131	81	294	589	511	84	65	68	114	229	445
peak371	64	122	99	638	1428	1194	100	77	91	250	634	1228
peak372	7	25	15	78	86	78	29	14	23	39	37	68
peak373	10	37	28	141	53	163	32	11	19	162	20	219
peak374	33	98	70	273	183	292	69	44	57	353	96	357
peak375	62	124	118	1004	555	1070	86	64	92	1339	811	1333
peak376	3	6	4	139	79	166	6	2	6	251	71	206
peak377	2	5	4	102	86	81	1	2	6	91	33	103
peak378	4	8	10	126	110	202	4	0	3	77	10	165
peak379	5	16	13	347	275	430	11	2	6	511	206	632
peak380	3	10	3	46	56	40	0	4	0	67	66	48
peak381	3	17	12	348	273	434	6	8	9	449	197	457
peak382	0	5	11	199	147	290	7	0	8	204	10	249
peak383	1	5	8	92	63	123	3	0	6	147	45	99
peak384	1	14	6	118	176	140	6	0	8	204	41	176
peak385	2	8	6	181	183	132	7	1	11	252	28	177
peak386	16	87	61	215	280	244	53	18	55	249	24	206
peak387	15	17	17	116	127	120	17	9	19	224	133	151
peak388	48	48	31	654	763	498	47	44	58	410	1315	907
peak389	67	114	91	1507	1688	1675	108	94	91	1917	1955	2556
peak390	1	1	1	7	5	10	0	1	0	6	52	5
peak391	85	74	85	624	672	564	90	159	79	1129	1274	919
peak392	120	246	211	4085	3327	5380	275	104	208	3866	1859	6180
peak393	6	5	5	139	108	200	5	1	4	153	29	248
peak394	3	13	4	75	88	85	6	2	7	30	40	104
peak395	1	1	3	8	22	16	1	1	0	3	91	12
peak396	2	14	10	92	71	140	8	3	5	142	12	186
peak397	0	9	5	35	38	53	5	1	4	101	1	50
peak398	1	3	2	35	45	70	1	5	8	89	19	73
peak399	5	15	7	81	133	112	7	5	5	266	59	199
peak400	25	52	44	722	452	697	24	18	50	965	314	881
peak401	27	54	47	344	216	309	34	39	47	642	270	517
peak402	32	125	116	1642	1078	1799	80	33	84	2390	336	2116
peak403	18	101	57	442	599	693	49	13	51	346	12	626
peak404	38	89	53	695	727	600	51	29	49	1157	296	909
peak405	10	34	25	99	88	102	24	17	19	175	23	141
peak406	6	29	20	256	251	352	7	1	6	360	11	334
peak407	0	0	0	0	7	3	0	0	0	1	83	3
peak408	28	53	56	134	219	326	39	19	40	151	3	166
peak409	4	8	6	57	116	96	14	3	12	92	47	115
peak410	6	15	10	47	78	66	15	1	10	94	16	67
peak411	7	49	31	200	319	340	27	6	30	237	26	297
peak412	9	77	57	1509	1822	1858	60	12	57	1257	176	1685
peak413	28	145	111	1041	1390	1146	77	35	68	894	378	1320
peak414	10	35	25	86	120	131	11	3	11	60	7	118
peak415	25	85	66	694	661	1117	39	9	36	312	44	1040
peak416	1	2	0	5	9	5	0	4	0	12	60	15
peak417	5	40	30	150	174	248	23	2	23	36	5	225
peak418	2	14	12	92	92	122	11	0	10	51	1	101
peak419	2	5	7	142	143	244	10	3	5	186	8	251
peak420	0	0	1	4	26	7	0	0	0	0	501	3
peak421	0	0	0	1	9	3	0	1	0	0	123	6
peak422	1	0	0	0	2	2	0	0	0	0	41	0
peak423	34	219	133	546	678	1320	168	26	109	830	19	1012
peak424	16	192	128	536	760	987	155	19	100	627	27	1025
peak425	82	743	515	5286	6393	7739	594	79	402	4349	292	7771
peak426	3	17	17	69	42	127	23	1	7	80	0	150
peak427	6	12	10	51	38	32	5	15	3	228	656	36
peak428	2	6	9	33	34	18	5	10	2	62	107	24
peak429	6	29	28	108	102	142	41	3	20	105	10	105
peak430	6	15	3	142	96	105	18	7	4	164	70	151
peak431	36	66	62	412	292	287	49	16	46	603	492	293
peak432	86	170	169	412	445	492	121	73	117	634	245	717
peak433	7	36	25	139	261	386	26	4	31	19	10	319
peak434	1	2	0	2	19	7	0	0	0	1	59	11
peak435	11	136	110	491	337	1237	56	10	71	209	3	834
peak436	25	128	91	1360	2001	1391	84	36	48	1363	631	1507
peak437	1	22	11	174	216	351	6	0	4	42	1	258
peak438	7	30	21	112	119	104	15	9	13	68	9	61
peak439	13	73	39	446	375	905	55	8	40	424	7	725
peak440	2	18	37	137	91	124	20	5	13	125	7	95
peak441	27	218	143	560	667	916	114	16	121	457	19	621
peak442	22	79	47	270	294	427	36	5	26	87	16	335
peak443	38	78	57	648	929	330	48	32	50	1455	977	379
peak444	3	72	34	441	308	686	16	0	18	206	5	568
peak445	79	306	219	1923	3388	2568	164	62	156	2378	641	2190
peak446	6	13	13	198	197	203	9	4	3	165	21	184
peak447	14	94	69	269	105	584	51	5	44	270	11	439
peak448	10	69	72	597	297	865	51	11	40	349	123	738
peak449	22	95	57	625	258	522	46	42	54	1243	604	736
peak450	57	333	246	1351	988	1607	187	54	159	1460	224	1465
peak451	65	442	326	2589	1466	4706	310	69	210	1954	132	3820
peak452	4	7	2	84	33	54	6	8	4	100	164	32
peak453	10	37	20	67	291	265	18	7	12	19	868	184
peak454	23	147	118	2074	1532	3006	101	18	80	2425	111	3015
peak455	19	30	31	97	102	54	21	15	24	172	189	94
peak456	0	0	0	0	8	2	0	0	0	0	68	2
peak457	8	42	29	266	282	397	38	0	27	205	3	267
peak458	10	54	43	634	922	803	48	20	40	789	113	1094
peak459	0	8	9	75	103	120	3	1	6	14	0	80
peak460	1	18	27	54	84	37	6	4	13	58	13	47
peak461	7	44	37	154	217	315	23	4	22	66	1	199
peak462	10	60	46	572	1101	563	25	9	23	388	53	610
peak463	3	57	37	128	218	231	31	3	25	69	2	142
peak464	7	30	32	36	80	79	23	0	14	27	0	29
peak465	21	100	81	1922	778	2349	80	12	58	2075	191	2204
peak466	0	4	0	17	34	23	0	0	0	6	88	26
peak467	30	100	69	748	430	675	56	32	62	1269	359	1001
peak468	32	130	115	1129	559	1278	88	35	68	1335	294	1336
peak469	13	90	62	164	196	209	43	17	43	299	27	158
peak470	3	7	8	19	13	71	4	0	2	4	2	240
peak471	3	4	2	13	58	37	7	6	5	4	230	28
peak472	3	36	27	184	235	256	17	10	37	190	0	209
peak473	18	82	72	80	191	157	36	25	47	32	25	155
peak474	33	69	39	142	268	195	46	45	42	71	31	146
peak475	2	27	33	127	102	287	23	4	16	104	1	213
peak476	5	41	41	145	151	256	28	3	24	154	0	200
peak477	20	82	59	455	732	338	48	26	46	406	200	271
peak478	13	71	46	247	188	552	29	6	35	154	4	316
peak479	10	111	59	238	309	445	41	12	33	221	15	376
peak480	10	38	32	154	241	150	16	6	19	51	17	84
peak481	14	75	43	434	437	427	52	22	40	780	187	624
peak482	11	90	78	497	463	628	76	14	56	431	78	624
peak483	12	43	27	200	180	201	23	8	29	247	59	234
peak484	29	96	81	2904	2266	3271	59	15	65	3567	744	3554
peak485	4	22	9	49	133	125	7	1	3	9	22	52
peak486	8	7	2	39	99	51	9	5	0	9	481	45
peak487	40	152	123	1326	1171	1532	75	40	90	1321	697	1945
peak488	18	122	100	476	387	721	85	25	68	300	9	665
peak489	12	77	50	128	96	312	56	8	32	95	3	254
peak490	34	218	193	1287	1080	1753	145	18	104	938	64	1671
peak491	34	255	178	1658	1101	2261	130	24	127	1415	101	1842
peak492	22	86	66	286	254	598	49	26	39	278	25	689
peak493	1	10	10	101	20	68	19	0	4	143	13	129
peak494	1	3	6	196	43	167	1	1	5	197	21	154
peak495	5	7	8	121	33	118	15	0	9	234	23	298
peak496	6	5	2	122	219	64	12	7	8	362	238	144
peak497	1	0	2	22	22	10	8	7	3	49	79	28
peak498	0	1	1	40	12	23	4	0	1	156	104	81
peak499	0	0	0	0	3	1	0	0	1	0	85	2
peak500	10	53	47	682	1036	1011	21	5	24	336	37	848
peak501	4	33	18	330	574	409	17	1	11	190	111	293
peak502	7	28	26	47	70	72	23	4	13	37	0	50
peak503	23	42	41	149	252	140	36	21	22	247	82	220
peak504	2	15	14	141	174	116	13	5	11	61	0	85
peak505	0	11	12	46	90	93	8	2	6	10	0	60
peak506	15	31	32	69	145	131	16	8	20	75	42	128
peak507	6	37	36	94	93	112	21	4	26	96	15	101
peak508	15	22	27	239	283	198	26	21	20	242	173	291
peak509	3	23	14	150	109	158	16	0	16	153	12	171
peak510	3	18	10	127	90	175	11	6	13	90	70	297
peak511	3	8	11	29	35	38	3	5	7	78	67	64
peak512	43	169	99	370	383	573	71	37	74	139	8	444
peak513	26	94	51	380	399	520	51	26	46	176	29	433
peak514	5	70	40	222	341	314	32	4	22	186	8	219
peak515	7	62	48	368	443	602	31	6	20	387	86	593
peak516	26	104	98	1227	1631	1991	84	21	66	1334	157	1770
peak517	16	126	98	1211	1643	1600	70	6	69	1053	190	1488
peak518	7	59	45	70	130	145	36	4	19	18	1	64
peak519	10	86	54	104	163	221	37	0	33	32	1	93
peak520	31	152	108	416	560	587	75	7	66	270	18	345
peak521	29	147	76	222	253	419	66	3	52	142	1	212
peak522	51	429	259	3097	4343	4200	187	22	145	2354	156	3680
peak523	5	6	5	24	163	48	5	4	3	6	288	43
peak524	2	0	0	5	18	6	0	5	1	0	286	13
peak525	5	44	13	361	230	463	26	11	18	499	26	434
peak526	4	17	7	134	74	125	9	5	3	224	51	178
peak527	17	115	82	670	378	575	43	17	48	364	46	475
peak528	210	577	507	9563	8468	12558	329	189	389	4932	2667	14520
peak529	7	23	16	95	55	166	14	2	11	77	5	122
peak530	5	2	1	19	42	25	2	5	1	130	44	62
peak531	19	57	66	638	283	804	42	7	38	730	62	807
peak532	19	65	66	649	445	729	64	8	49	415	30	682
peak533	35	135	126	874	635	908	99	43	96	1023	452	1148
peak534	4	18	13	142	123	86	6	16	6	191	133	110
peak535	5	11	3	98	85	50	3	2	8	189	158	113
peak536	4	13	5	203	126	163	11	7	5	279	104	260
peak537	6	30	10	100	51	58	9	6	7	146	12	80
peak538	13	60	44	862	694	754	28	30	22	704	400	1063
peak539	1	0	0	0	5	3	0	0	0	0	142	5
peak540	2	0	0	4	12	10	0	6	1	3	105	28
peak541	4	11	24	96	152	98	11	3	9	46	76	88
peak542	2	13	11	98	233	130	14	4	6	55	104	114
peak543	4	14	12	93	245	153	12	8	9	47	31	111
peak544	10	69	35	1862	2895	1714	41	16	31	1690	605	1649
peak545	2	38	16	66	107	220	24	1	14	18	0	130
peak546	12	60	33	148	291	487	32	4	31	30	2	320
peak547	5	35	21	73	136	232	17	3	18	16	6	136
peak548	1	6	2	26	25	20	2	2	1	6	71	31
peak549	5	9	6	92	89	92	4	2	3	134	26	126
peak550	41	43	38	181	153	112	29	30	40	256	285	94
peak551	52	77	47	187	246	226	52	56	40	266	194	250
peak552	42	104	75	364	291	474	63	47	58	444	141	396
peak553	1	1	2	5	33	26	2	0	2	1	194	13
peak554	140	878	611	4664	2134	7982	426	65	396	2283	229	7115
peak555	25	150	106	496	294	848	81	18	73	411	176	598
peak556	53	200	151	2880	1323	3722	144	40	121	4154	958	4618
peak557	26	135	103	367	202	494	86	24	88	471	49	451
peak558	14	104	72	873	953	1018	56	16	62	690	95	999
peak559	20	110	75	891	1057	1233	60	12	49	1111	133	1092
peak560	0	0	0	2	11	3	1	0	1	1	84	19
peak561	4	14	7	203	209	171	8	5	3	94	172	205
peak562	5	45	35	138	118	221	18	2	27	83	1	160
peak563	10	60	40	753	1111	742	44	13	35	611	106	988
peak564	1	30	19	318	365	352	29	3	17	166	16	390
peak565	20	81	53	418	429	571	62	10	33	287	15	472
peak566	5	46	41	417	456	446	38	6	38	130	15	402
peak567	7	20	20	155	117	178	20	0	6	107	11	148
peak568	1	8	6	34	81	35	9	3	9	4	48	35
peak569	80	499	349	9602	3936	11546	332	79	342	7000	652	12123
peak570	5	30	23	95	62	198	21	3	17	78	0	244
peak571	15	43	17	505	145	742	27	14	31	640	84	1216
peak572	19	70	50	422	225	670	57	13	40	464	20	810
peak573	0	0	0	5	13	10	1	1	0	3	55	8
peak574	0	0	0	0	1	3	0	1	0	1	84	2
peak575	18	81	48	607	276	444	49	32	36	1048	251	442
peak576	25	96	72	588	252	1034	52	18	46	293	65	937
peak577	0	10	12	115	14	113	10	6	5	123	30	105
peak578	0	0	0	1	3	9	0	0	0	2	44	3
peak579	11	27	35	937	430	1004	47	4	14	653	427	1147
peak580	2	10	23	90	42	111	9	1	12	99	9	108
peak581	12	35	34	74	42	108	19	6	16	148	13	79
peak582	4	2	5	39	19	83	10	1	6	103	16	80
peak583	13	48	37	447	132	598	30	16	24	738	134	722
peak584	17	27	12	413	168	389	17	8	23	467	104	602
peak585	19	36	51	455	240	544	35	37	33	513	273	818
peak586	4	15	22	102	107	154	15	9	9	213	21	228
peak587	25	81	77	202	223	185	52	14	42	106	25	147
peak588	36	122	87	690	468	1014	75	13	60	494	64	1138
peak589	36	55	42	195	274	284	59	23	28	61	212	244
peak590	32	69	52	447	285	586	46	36	35	287	54	756
peak591	24	45	31	353	226	402	33	15	37	254	46	432
peak592	5	41	39	266	116	526	20	1	33	88	0	359
peak593	13	118	98	1245	655	1830	68	23	55	635	81	1749
peak594	21	146	118	963	538	1167	97	19	84	450	22	765
peak595	7	87	53	257	129	405	42	15	37	92	4	310
peak596	17	118	72	865	322	1398	70	9	62	450	1	1034
peak597	16	104	59	388	140	502	46	19	46	181	15	424
peak598	26	99	54	776	313	933	46	7	34	314	29	814
peak599	13	68	40	495	289	774	22	6	33	172	14	706
peak600	12	14	12	193	179	221	15	10	17	136	144	332
peak601	42	36	38	87	70	78	23	52	12	143	212	79
peak602	2	3	2	15	162	78	4	16	6	7	2728	81
peak603	69	322	250	2222	846	3517	232	42	211	1847	118	3192
peak604	37	109	90	104	66	143	71	28	70	216	20	160
peak605	8	69	58	526	658	955	27	2	36	360	15	660
peak606	0	0	0	0	1	3	0	1	0	0	96	3
peak607	8	74	54	235	75	355	65	11	41	294	12	385
peak608	13	37	46	162	35	426	36	5	27	199	0	285
peak609	10	40	37	451	187	542	30	10	26	447	73	574
peak610	29	101	81	1043	449	1582	55	16	58	793	153	1540
peak611	48	108	78	1902	1170	1525	77	66	70	2597	2288	2248
peak612	13	21	18	204	94	170	28	20	22	301	166	212
peak613	8	23	20	66	114	102	25	8	21	55	21	98
peak614	15	62	39	1023	1041	1585	39	4	34	547	22	1269
peak615	10	85	53	484	936	856	57	12	26	364	39	717
peak616	0	6	4	217	83	150	8	3	9	475	134	298
peak617	2	17	2	194	86	174	6	0	8	423	43	289
peak618	2	3	0	19	14	10	3	2	0	28	41	30
peak619	31	192	136	3130	1289	3220	107	44	98	4086	433	3911
peak620	22	34	27	79	27	105	26	5	24	168	56	129
peak621	20	118	87	1513	925	1643	55	20	65	1900	223	1794
peak622	32	153	106	1988	951	2426	114	27	89	1891	155	2864
peak623	8	9	12	78	31	55	7	7	8	84	109	28
peak624	0	0	0	2	22	6	1	0	0	0	83	2
peak625	3	74	53	72	119	116	44	12	47	35	2	64
peak626	12	84	51	91	118	140	54	9	37	22	1	87
peak627	47	197	159	1589	1218	2289	122	67	128	1485	270	2705
peak628	4	68	55	405	310	560	42	9	30	257	17	530
peak629	3	5	1	13	33	18	0	1	1	4	52	24
peak630	0	0	0	12	29	21	0	3	0	0	249	9
peak631	0	9	1	19	87	44	5	2	4	7	190	51
peak632	208	970	793	11821	3485	11678	632	250	596	8589	1593	13540
peak633	132	581	495	1973	970	3159	457	96	394	1144	137	3501
peak634	176	718	550	4052	1817	5174	518	168	462	2245	238	5962
peak635	162	637	510	1854	829	1928	491	184	370	2592	591	2543
peak636	3	3	4	25	153	63	4	6	4	1	496	52
peak637	2	11	4	71	52	34	5	15	6	91	102	30
peak638	46	63	77	134	87	120	48	97	45	158	322	92
peak639	32	91	62	205	200	224	99	52	73	236	56	212
peak640	86	90	92	297	293	408	65	73	76	115	291	384
peak641	38	212	161	1488	555	2010	150	39	130	1370	74	1897
peak642	28	193	127	468	267	1038	77	6	43	229	21	545
peak643	13	42	26	134	181	112	24	12	28	143	28	100
peak644	9	45	50	620	898	501	38	22	36	922	161	737
peak645	9	82	47	175	274	284	55	5	30	117	7	182
peak646	36	297	226	2357	3292	4104	156	25	152	1254	102	2708
peak647	2	0	0	3	13	5	0	0	1	1	79	3
peak648	17	63	49	112	120	183	32	6	22	149	20	191
peak649	8	88	40	486	287	961	39	3	27	250	4	700
peak650	37	56	44	727	570	894	48	24	37	688	515	1018
peak651	4	4	5	16	88	60	1	3	3	8	64	40
peak652	1	0	1	3	13	7	0	1	0	3	59	8
peak653	0	2	0	13	47	19	1	2	0	2	141	25
peak654	5	5	0	14	85	15	2	0	3	1	109	11
peak655	11	13	2	44	420	126	2	14	4	7	1108	87
peak656	4	8	12	43	99	98	4	5	1	12	228	173
peak657	6	32	14	110	87	129	9	10	11	124	35	165
peak658	14	18	16	74	107	81	12	15	13	53	62	99
peak659	36	50	41	212	353	196	36	33	30	233	127	226
peak660	42	57	40	279	540	299	38	44	57	247	282	278
peak661	2	7	6	216	191	255	8	2	3	208	34	230
peak662	0	0	0	0	16	4	0	1	0	0	100	3
peak663	0	0	1	0	4	3	0	0	0	0	59	1
peak664	0	0	0	0	5	3	0	0	0	0	81	1
peak665	11	12	7	107	141	101	0	3	7	95	11	92
peak666	1	9	8	96	161	123	11	2	5	53	11	52
peak667	9	26	30	534	528	606	24	8	14	466	79	623
peak668	7	22	18	471	630	458	8	5	13	456	370	643
peak669	1	6	5	106	157	107	3	4	9	157	35	78
peak670	1	14	13	87	95	132	4	0	5	68	0	130
peak671	22	267	228	821	2339	1090	498	35	247	10704	11	2405
peak672	882	4154	3602	8124	26202	8233	5121	802	2431	187219	2574	38998
peak673	2	2	1	10	33	23	4	4	0	2	108	33
peak674	8	15	15	87	119	105	12	10	16	122	57	133
peak675	11	52	41	550	504	935	29	8	28	658	106	894
peak676	3	32	23	122	230	170	18	7	11	98	36	135
peak677	12	14	11	42	17	55	11	4	14	25	136	60
peak678	5	11	3	79	23	108	3	3	2	108	12	221
peak679	11	6	5	54	63	65	2	11	8	98	225	123
peak680	3	3	3	49	17	28	2	5	1	78	95	97
peak681	13	2	12	152	85	135	7	20	6	272	618	290
peak682	7	6	12	71	28	46	7	3	8	100	95	68
peak683	22	172	136	1230	953	1689	123	30	98	1956	106	1737
peak684	21	51	46	623	275	730	33	12	39	562	177	671
peak685	60	152	126	1374	221	1796	136	35	119	1992	156	2781
peak686	33	119	91	796	211	802	140	41	97	1039	161	1438
peak687	152	408	343	8693	2197	7546	365	260	438	8992	8123	13837
peak688	48	92	61	364	174	423	70	68	86	157	144	603
peak689	66	106	73	681	344	1056	76	92	123	259	497	2086
peak690	13	36	33	96	19	97	31	22	37	161	17	201
peak691	37	25	16	445	349	404	17	41	38	359	1076	767
peak692	22	8	11	116	74	122	10	42	19	274	324	298
peak693	35	33	44	416	178	433	35	45	38	789	582	813
peak694	56	257	167	797	684	997	160	31	154	733	47	885
peak695	125	299	231	343	433	402	177	105	190	933	210	518
peak696	112	217	219	423	799	557	128	117	144	365	220	513
peak697	102	195	174	549	936	561	137	130	119	601	403	542
peak698	24	62	55	183	108	209	52	15	38	215	20	242
peak699	0	0	0	4	19	8	0	1	1	8	176	13
peak700	44	57	77	243	78	344	53	44	74	322	98	571
peak701	69	49	56	206	95	193	50	61	92	359	353	579
peak702	1	1	0	18	23	9	1	1	1	31	77	8
peak703	5	17	12	101	102	103	12	4	13	148	15	100
peak704	7	52	23	213	176	296	17	3	18	253	12	249
peak705	6	36	34	117	107	98	16	7	9	87	0	119
peak706	4	20	10	139	91	121	10	5	8	89	9	94
peak707	15	47	15	209	173	253	14	7	21	216	16	300
peak708	18	39	57	121	104	88	48	28	32	106	43	81
peak709	16	75	45	329	414	305	42	13	30	723	448	470
peak710	0	0	0	3	20	6	0	3	0	2	96	7
peak711	2	0	1	0	6	4	0	1	0	0	175	5
peak712	11	16	13	84	99	98	17	21	19	29	62	88
peak713	4	31	9	111	96	98	8	5	8	82	18	97
peak714	15	62	64	732	178	967	36	20	49	990	129	1177
peak715	17	39	33	399	65	457	29	22	32	677	55	591
peak716	10	5	10	84	28	121	17	7	14	111	13	190
peak717	26	58	26	395	146	337	42	42	44	651	505	717
peak718	7	30	20	138	58	132	26	10	13	128	15	159
peak719	10	22	20	132	94	91	17	24	14	169	66	127
peak720	30	149	122	1354	1590	1492	106	35	90	2452	260	1889
peak721	12	38	33	137	177	191	31	25	23	273	82	233
peak722	6	14	14	88	64	88	19	7	14	199	41	163
peak723	7	34	25	208	124	357	26	7	15	298	55	447
peak724	9	11	5	152	99	146	13	4	8	301	203	229
peak725	3	17	20	128	79	112	12	9	3	153	107	141
peak726	0	1	0	0	0	0	0	1	0	0	53	3
peak727	0	2	0	67	36	40	0	4	1	198	142	117
peak728	2	12	1	66	24	87	4	1	6	176	8	156
peak729	96	67	71	99	68	97	57	117	69	140	289	98
peak730	141	97	110	219	109	215	77	133	101	332	165	366
peak731	197	231	190	3708	1881	3081	223	184	189	7121	4045	5466
peak732	83	72	50	343	168	259	63	67	52	465	242	429
peak733	0	0	1	1	9	3	0	0	1	2	85	1
peak734	1	9	7	65	160	92	2	2	4	53	9	52
peak735	10	16	11	43	34	62	17	2	13	98	5	68
peak736	11	34	19	219	152	293	18	4	18	231	13	264
peak737	250	599	466	4575	5114	3728	427	278	374	8023	5370	4837
peak738	15	37	29	220	556	181	49	31	23	376	260	233
peak739	6	50	42	125	36	174	37	0	35	144	3	128
peak740	90	150	115	455	174	763	111	81	103	922	209	1043
peak741	28	59	54	69	36	114	63	17	46	213	21	130
peak742	31	50	44	307	156	226	40	17	50	377	163	216
peak743	23	64	36	134	130	186	58	31	78	141	20	209
peak744	10	23	20	67	41	69	16	5	11	94	11	95
peak745	33	47	34	110	247	189	33	13	44	158	24	221
peak746	40	68	58	266	518	256	51	30	72	321	130	384
peak747	25	55	59	341	649	443	55	25	50	306	70	503
peak748	6	18	8	164	92	156	11	6	13	199	67	220
peak749	78	336	304	4825	3074	5668	232	73	244	5101	360	5131
peak750	538	1181	966	8480	10055	11977	859	473	886	12350	2702	15422
peak751	39	69	66	107	177	111	64	42	61	188	25	116
peak752	28	52	46	101	114	90	32	27	44	130	60	134
peak753	55	138	143	365	382	358	114	41	102	406	141	581
peak754	117	237	170	333	89	487	121	112	163	384	74	594
peak755	0	0	0	5	7	5	2	1	1	4	509	9
peak756	166	365	257	1223	585	1098	236	171	262	1984	528	1641
peak757	26	27	23	148	330	281	20	23	18	94	115	281
peak758	61	284	261	479	478	672	147	36	138	413	24	339
peak759	8	4	9	29	14	32	6	9	3	37	65	30
peak760	35	66	53	227	139	195	37	70	43	527	260	294
peak761	116	155	108	2368	2514	1595	107	175	120	5989	9653	3023
peak762	10	17	11	72	67	65	16	12	8	150	148	84
peak763	15	50	32	92	81	101	38	17	25	177	7	118
peak764	12	13	15	281	204	241	12	23	8	651	902	450
peak765	14	18	20	199	75	203	14	11	9	267	142	315
peak766	49	25	28	222	114	158	27	74	25	622	1510	390
peak767	56	50	34	514	586	691	53	71	37	547	516	880
peak768	8	29	24	143	101	193	16	5	21	175	0	205
peak769	11	10	13	70	41	51	14	6	17	94	73	69
peak770	30	68	44	284	181	256	41	47	67	469	244	381
peak771	4	0	0	0	1	1	0	2	0	0	69	3
peak772	0	0	0	4	14	6	0	0	1	0	55	7
peak773	213	373	326	3296	2034	3897	316	166	322	7823	1752	5685
peak774	83	174	133	2040	1277	2036	152	99	124	5558	2981	3049
peak775	23	39	37	68	55	57	39	29	24	114	114	56
peak776	20	47	40	78	61	105	24	14	31	196	34	124
peak777	41	76	70	203	167	246	62	41	46	442	80	325
peak778	2	3	2	47	57	79	2	4	1	93	17	79
peak779	1	2	4	21	48	28	1	2	3	46	74	28
peak780	10	19	14	311	318	187	12	26	14	1225	1441	401
peak781	38	61	59	717	654	872	82	70	68	2419	3039	1611
peak782	44	70	68	644	736	688	74	43	46	936	813	1119
peak783	14	27	21	59	36	57	21	24	29	196	97	133
peak784	24	35	31	67	54	105	43	32	39	298	38	199
peak785	10	31	25	79	158	113	16	18	20	43	107	143
peak786	15	33	22	59	59	42	18	19	22	133	25	65
peak787	42	124	66	327	311	341	86	93	64	348	607	338
peak788	17	58	76	92	53	128	43	26	55	181	52	122
peak789	21	166	130	887	338	1490	103	21	87	655	10	1114
peak790	26	190	175	1375	387	2284	157	24	90	1378	111	2042
peak791	57	323	267	4561	1679	6740	225	27	188	3427	94	5806
peak792	26	99	76	131	103	173	53	38	48	198	79	209
peak793	19	100	66	367	216	496	58	34	77	308	106	408
peak794	89	263	197	3914	1974	4188	209	69	161	3622	838	5031
peak795	8	29	20	45	28	28	17	9	9	48	82	24
peak796	51	295	212	2854	1274	3817	149	44	129	2749	258	3632
peak797	1	1	1	69	32	74	1	1	2	109	26	107
peak798	0	0	3	1	12	9	0	0	0	0	74	7
peak799	7	4	5	39	95	40	2	3	3	50	48	33
peak800	18	40	35	57	98	49	22	46	16	41	123	16
peak801	10	70	54	398	320	646	41	14	40	236	19	717
peak802	131	484	297	3969	2659	4778	259	144	211	1692	838	5141
peak803	7	58	36	146	73	289	38	4	28	36	1	151
peak804	15	55	35	259	182	396	31	9	30	239	69	330
peak805	29	190	156	677	828	1316	123	6	82	262	9	830
peak806	71	485	369	1606	1854	3013	237	45	222	1009	62	1880
peak807	1	2	2	82	119	84	2	1	2	141	78	120
peak808	289	1435	1073	9192	13540	12906	845	286	794	9890	2783	14194
peak809	119	494	361	929	1158	1480	219	134	208	978	135	1325
peak810	475	2195	1632	15157	28383	22410	1177	584	1104	8777	3157	21805
peak811	19	89	62	172	282	343	52	5	41	168	7	244
peak812	5	30	14	94	114	117	22	2	17	38	26	100
peak813	9	27	15	61	82	129	14	9	15	43	9	159
peak814	14	47	32	266	760	419	43	8	31	342	84	442
peak815	13	67	67	183	284	175	57	23	49	270	88	217
peak816	25	273	186	1341	810	3321	140	6	93	707	5	1786
peak817	1	3	0	3	36	27	2	3	0	1	240	9
peak818	0	1	0	1	27	15	0	1	1	0	58	5
peak819	1	3	1	9	58	20	4	7	1	1	296	20
peak820	1	5	6	16	85	45	3	1	4	3	582	39
peak821	1	3	1	10	69	44	0	4	2	2	760	31
peak822	1	6	3	7	51	57	0	2	2	0	326	22
peak823	1	10	1	13	42	37	0	4	0	3	424	29
peak824	4	9	6	114	151	96	2	1	3	100	208	81
peak825	4	38	48	229	117	516	27	2	19	207	7	582
peak826	5	7	1	7	159	34	3	3	0	5	921	30
peak827	17	42	31	257	201	352	38	25	37	327	69	555
peak828	0	1	0	8	11	13	0	0	0	6	92	46
peak829	7	44	30	198	197	197	25	9	23	128	2	228
peak830	9	35	21	485	347	802	13	5	8	346	40	607
peak831	37	70	39	875	506	866	50	33	43	1129	1064	1190
peak832	1	11	7	97	78	130	4	3	7	120	19	129
peak833	9	32	42	393	228	307	29	27	35	564	331	558
peak834	15	24	19	278	165	275	19	9	25	357	107	360
peak835	7	25	19	307	183	241	16	14	14	420	220	325
peak836	8	29	21	163	229	249	13	7	19	310	57	293
peak837	0	0	0	1	1	0	0	1	0	0	65	0
peak838	36	278	189	395	519	602	178	23	145	284	4	268
peak839	2	2	0	19	59	39	0	2	2	5	96	43
peak840	6	69	59	156	121	355	41	1	41	80	0	192
peak841	15	31	27	179	124	227	20	5	23	160	3	128
peak842	0	5	2	55	85	66	2	1	1	23	14	64
peak843	1	80	44	102	55	246	34	4	16	44	3	108
peak844	12	91	73	251	142	347	42	11	34	146	14	238
peak845	62	378	290	2897	1727	3099	221	76	219	2477	1241	2919
peak846	37	120	120	557	432	572	81	32	89	698	129	654
peak847	39	100	84	245	167	262	67	57	47	165	100	282
peak848	19	136	129	489	247	728	99	15	62	457	34	620
peak849	13	102	103	549	357	689	65	16	47	408	33	698
peak850	30	73	97	189	90	179	65	25	55	241	70	202
peak851	32	180	167	643	293	1237	119	17	95	466	16	1099
peak852	1	2	0	0	9	5	1	2	1	2	109	5
peak853	4	14	8	100	86	79	14	5	16	103	22	62
peak854	19	87	66	663	508	1203	59	4	38	555	17	1044
peak855	52	109	100	2029	2008	2204	117	32	73	2503	1145	3277
peak856	1	0	0	4	15	9	0	0	0	1	331	12
peak857	17	19	10	56	226	200	4	19	16	18	790	330
peak858	0	0	1	7	9	14	1	1	4	2	271	25
peak859	9	54	42	76	61	275	38	4	30	32	1	161
peak860	36	236	185	1894	1104	3073	160	41	115	1121	48	2704
peak861	31	221	173	1195	829	1447	120	34	120	883	65	1388
peak862	66	408	357	3707	2539	5627	244	58	223	1659	537	5538
peak863	4	5	7	60	43	51	11	2	2	134	73	93
peak864	17	47	28	411	397	469	24	20	20	644	279	820
peak865	37	80	53	290	496	197	32	43	30	419	360	210
peak866	152	879	700	8224	10441	8415	532	181	482	9133	1647	8910
peak867	191	1367	1094	2192	3731	2199	1068	406	772	2267	359	2103
peak868	525	2255	1717	4026	7655	3503	1833	660	1313	7238	799	3334
peak869	0	2	6	50	40	83	6	1	4	78	0	158
peak870	3	3	6	31	55	82	13	7	4	112	26	234
peak871	1	5	2	77	76	87	7	0	2	139	12	180
peak872	8	14	17	318	408	310	25	5	27	670	202	506
peak873	6	29	17	166	175	243	20	5	8	259	26	293
peak874	34	98	86	436	601	255	70	32	51	655	214	214
peak875	54	108	104	481	2317	875	85	53	48	104	843	683
peak876	52	138	131	519	2423	878	99	51	67	136	907	730
peak877	33	178	121	264	585	430	104	16	77	283	20	365
peak878	24	103	74	171	321	227	70	17	63	166	16	187
peak879	1	1	2	50	12	23	1	1	0	101	23	48
peak880	285	415	340	3768	2629	4830	281	325	305	1839	2607	4697
peak881	310	161	136	1358	2163	2249	121	270	191	299	1701	2635
peak882	217	286	181	1624	1648	2547	126	207	205	457	308	2720
peak883	44	51	55	326	431	284	47	35	45	622	221	372
peak884	0	6	2	121	93	89	3	3	2	84	142	160
peak885	29	189	153	1154	1570	1626	96	28	105	1572	155	1657
peak886	11	36	29	279	520	207	23	31	18	303	285	160
peak887	3	4	4	30	150	70	6	5	1	22	860	95
peak888	2	18	20	82	164	101	17	8	19	141	26	89
peak889	0	0	0	0	1	0	0	1	0	0	51	0
peak890	0	4	1	4	26	17	1	2	1	0	124	18
peak891	1	1	0	1	18	4	0	1	0	0	451	4
peak892	1	0	0	1	8	5	0	0	0	0	217	1
peak893	1	1	0	11	4	11	0	2	0	1	223	9
peak894	13	25	28	184	154	141	21	23	34	557	177	261
peak895	33	45	61	86	73	94	35	48	33	224	125	165
peak896	8	19	30	75	255	147	18	12	12	33	19	173
peak897	1	5	3	114	74	90	1	8	9	150	45	143
peak898	17	39	52	387	381	584	33	7	23	352	22	516
peak899	26	106	106	928	1003	1134	75	25	78	886	248	1181
peak900	23	64	56	188	189	209	33	15	47	176	49	184
peak901	27	62	44	393	181	430	34	38	31	512	532	465
peak902	115	503	425	734	2166	1277	220	94	201	225	55	639
peak903	12	70	60	685	777	1317	17	10	35	190	34	924
peak904	16	46	23	104	179	114	11	14	21	46	65	99
peak905	25	46	32	305	694	435	20	69	32	124	1157	461
peak906	53	42	25	381	810	496	24	77	25	168	1250	520
peak907	36	40	26	209	380	230	34	54	29	101	693	274
peak908	8	40	19	213	167	286	28	4	20	243	2	240
peak909	30	56	50	562	299	425	54	33	66	670	191	639
peak910	105	277	195	443	365	554	269	111	216	1174	223	898
peak911	5	14	15	186	260	226	9	1	8	350	73	234
peak912	3	10	4	96	60	123	17	13	12	270	159	240
peak913	21	105	68	191	291	250	57	31	63	154	56	309
peak914	17	141	83	627	986	707	70	22	48	917	69	814
peak915	16	77	43	167	138	198	58	7	50	295	43	275
peak916	14	42	41	93	65	80	42	25	28	124	30	135
peak917	13	82	54	170	89	185	45	21	47	278	39	236
peak918	3	18	13	105	54	128	15	6	12	177	16	209
peak919	31	76	62	261	176	324	54	11	38	377	51	409
peak920	36	174	111	1489	984	1657	107	31	116	1683	198	2543
peak921	11	70	37	224	164	224	21	11	56	180	12	306
peak922	32	131	79	1314	795	1641	90	18	97	989	155	2618
peak923	70	177	140	2424	2796	2203	110	61	114	2654	1363	2202
peak924	30	125	97	2092	2178	2454	93	31	73	1508	273	2996
peak925	57	187	147	386	360	408	105	77	106	447	109	431
peak926	15	42	40	223	138	159	24	48	21	298	297	120
peak927	6	4	5	78	40	53	2	11	4	80	244	37
peak928	7	24	32	267	180	366	36	4	25	446	81	558
peak929	10	19	18	86	60	107	16	14	16	158	82	162
peak930	7	22	15	115	75	183	13	13	24	240	17	235
peak931	17	47	36	631	353	476	36	24	38	971	427	767
peak932	23	49	31	1803	885	1170	31	19	41	3410	1471	1968
peak933	3	5	1	35	15	23	0	4	2	76	154	7
peak934	17	32	22	429	250	240	14	28	31	796	387	299
peak935	82	104	81	603	213	359	99	105	87	1261	1113	628
peak936	69	180	137	2156	574	2106	163	71	137	3175	885	3052
peak937	65	298	196	2000	416	2402	197	48	174	2341	562	2723
peak938	1	10	5	183	96	205	4	0	3	150	19	220
peak939	0	6	2	66	61	54	5	4	4	91	50	83
peak940	3	12	7	68	76	46	9	2	8	112	60	79
peak941	4	21	22	127	262	174	17	5	11	210	23	217
peak942	9	28	25	353	737	359	24	8	30	430	117	372
peak943	0	0	0	0	0	1	0	1	0	0	77	0
peak944	106	542	431	4675	10198	4983	391	153	315	7052	2525	6439
peak945	3	8	7	46	60	45	6	7	3	23	118	56
peak946	34	134	91	1387	858	1256	126	36	73	1687	357	1557
peak947	33	300	255	393	629	665	208	27	163	479	21	610
peak948	2	12	4	121	121	143	7	8	10	65	51	229
peak949	17	111	74	1021	1211	1791	70	9	53	814	17	1300
peak950	13	47	33	153	211	162	26	6	22	147	40	114
peak951	19	47	53	140	176	132	26	16	28	200	78	143
peak952	5	35	17	192	82	268	21	1	21	152	0	194
peak953	6	34	10	232	100	221	15	3	7	266	9	239
peak954	9	21	15	204	111	207	13	5	13	173	32	225
peak955	6	5	5	13	12	7	7	10	2	40	98	14
peak956	7	4	6	55	52	62	8	6	6	69	315	102
peak957	41	46	29	515	1363	689	17	54	31	179	1892	729
peak958	13	31	28	365	272	262	17	14	19	408	192	391
peak959	4	20	25	66	33	44	17	5	15	101	11	61
peak960	1	1	1	5	29	13	1	0	1	5	127	18
peak961	9	37	14	113	116	75	12	10	11	79	46	59
peak962	21	63	49	309	318	336	47	13	32	457	78	346
peak963	17	72	57	122	92	115	45	13	43	190	17	100
peak964	28	94	68	1075	1083	929	53	11	55	1314	374	1076
peak965	21	42	41	105	89	114	47	14	36	135	36	133
peak966	45	145	113	3119	1037	2675	113	51	106	2538	1730	3413
peak967	93	375	307	1480	955	1732	248	85	232	1015	83	1580
peak968	39	283	250	539	1182	836	150	37	145	344	22	484
peak969	40	107	81	176	517	205	76	17	42	212	46	133
peak970	55	93	73	311	269	221	81	50	49	656	383	352
peak971	41	131	111	356	333	714	83	66	84	602	118	961
peak972	23	91	77	220	142	246	79	29	40	383	84	312
peak973	22	96	100	348	254	385	73	14	72	360	62	446
peak974	25	101	73	213	318	291	53	22	44	233	23	314
peak975	7	10	14	66	92	58	14	1	15	241	91	97
peak976	1	5	1	16	47	29	0	5	1	5	61	32
peak977	30	81	71	1486	945	1248	62	52	63	2789	945	1977
peak978	19	76	56	65	183	95	56	30	47	127	21	103
peak979	5	14	10	37	68	51	6	14	14	94	16	65
peak980	86	347	348	715	172	1073	225	70	181	807	42	1049
peak981	8	1	5	11	37	19	2	4	2	2	64	26
peak982	9	27	23	378	89	507	22	7	19	270	25	643
peak983	6	20	16	100	39	83	17	3	11	97	35	124
peak984	12	31	28	319	506	450	17	5	17	207	134	360
peak985	8	22	10	44	94	54	15	11	15	61	34	56
peak986	3	29	16	108	185	152	13	5	23	107	53	119
peak987	0	0	0	1	6	3	1	0	0	0	49	1
peak988	18	29	29	274	526	314	21	21	15	131	86	280
peak989	58	109	84	500	1083	640	69	61	67	217	164	582
peak990	70	308	207	1192	880	2222	142	40	163	1253	46	1870
peak991	36	321	212	2866	2289	4673	146	22	131	2373	146	3886
peak992	19	78	56	289	183	478	53	17	46	135	1	341
peak993	7	40	22	246	144	239	21	8	17	258	94	236
peak994	8	22	23	237	162	288	18	5	11	354	51	358
peak995	108	468	355	1850	3341	2531	319	100	308	2177	331	2437
peak996	185	241	213	1370	1999	840	127	260	159	1715	2107	659
peak997	9	8	14	30	44	39	11	9	17	95	56	61
peak998	8	37	31	237	362	242	23	23	30	374	181	436
peak999	28	94	80	1035	1604	1163	82	35	63	1767	156	1386
peak1000	14	46	33	79	136	107	27	11	32	85	2	124
peak1001	21	70	50	93	234	135	42	42	41	143	27	74
peak1002	2	22	27	205	262	221	17	2	4	263	19	235
peak1003	4	18	17	170	182	154	8	1	9	312	31	184
peak1004	7	20	22	72	101	94	19	3	14	69	3	77
peak1005	0	2	1	45	40	65	3	0	6	105	3	104
peak1006	10	25	22	270	233	231	18	9	20	341	64	224
peak1007	8	107	76	1596	2007	2153	67	10	46	924	67	1812
peak1008	2	33	29	216	354	339	31	3	21	216	10	273
peak1009	5	51	32	253	381	299	28	6	25	262	19	265
peak1010	3	3	4	114	103	95	7	0	3	104	60	109
peak1011	56	261	188	3883	5426	4433	177	58	156	4677	1136	4481
peak1012	24	33	22	314	439	172	19	29	21	647	875	285
peak1013	13	27	42	120	126	162	25	6	27	102	5	147
peak1014	6	46	28	248	281	328	25	9	14	106	11	201
peak1015	16	79	58	278	267	485	41	9	31	150	10	299
peak1016	0	7	13	102	140	171	9	0	3	65	0	131
peak1017	116	229	218	486	525	513	199	158	184	565	403	529
peak1018	31	142	163	291	369	328	174	49	94	222	59	297
peak1019	5	7	1	20	101	31	4	6	1	2	175	31
peak1020	4	0	0	4	6	12	2	2	0	1	49	9
peak1021	0	1	0	4	10	1	1	1	0	1	119	2
peak1022	0	0	1	2	29	20	0	2	2	2	161	13
peak1023	6	23	13	132	168	146	13	16	8	44	30	158
peak1024	3	4	1	9	89	49	4	1	5	5	579	37
peak1025	1	0	1	1	25	6	0	1	1	1	448	8
peak1026	0	1	0	1	10	8	0	0	0	1	112	2
peak1027	1	0	0	4	28	11	0	2	1	0	459	10
peak1028	1	0	0	1	15	5	0	0	1	0	152	4
peak1029	1	0	0	1	7	5	0	0	1	0	53	7
peak1030	1	1	0	7	26	23	1	1	0	1	285	24
peak1031	0	1	1	1	15	4	0	1	0	0	108	3
peak1032	6	29	25	74	113	67	27	4	23	62	20	86
peak1033	2	25	15	121	149	191	16	0	5	69	10	134
peak1034	0	1	0	0	10	2	0	1	1	1	84	4
peak1035	9	32	27	319	260	266	27	11	13	345	138	267
peak1036	0	1	1	10	19	9	1	4	0	2	116	24
peak1037	1	5	0	21	108	56	3	2	0	6	116	55
peak1038	6	53	32	538	443	642	30	13	17	528	136	726
peak1039	21	72	63	1931	1435	1391	51	44	48	3188	3497	1859
peak1040	0	0	0	0	9	6	0	0	0	0	59	2
peak1041	8	24	34	208	80	325	6	6	25	81	13	401
peak1042	13	44	34	137	106	184	28	9	29	76	24	235
peak1043	5	22	18	120	61	294	10	3	11	167	3	226
peak1044	33	83	49	1140	774	1218	56	33	47	1737	849	1636
peak1045	6	7	9	39	44	35	5	13	7	63	137	35
peak1046	3	7	4	33	31	41	5	1	1	51	56	41
peak1047	4	24	37	130	154	150	9	5	12	139	3	166
peak1048	5	28	30	293	327	324	20	2	15	125	31	245
peak1049	81	150	150	404	470	372	148	96	91	566	217	418
peak1050	18	73	54	154	197	183	41	18	44	169	29	209
peak1051	1	6	6	223	186	225	4	4	1	357	138	360
peak1052	3	7	4	95	68	58	1	4	10	214	230	70
peak1053	0	5	1	136	136	92	8	5	3	342	304	242
peak1054	17	46	44	535	376	366	29	52	40	1050	1586	526
peak1055	19	83	54	1113	428	1131	49	18	55	1356	491	1235
peak1056	13	21	20	171	151	181	21	16	14	125	242	194
peak1057	42	45	31	119	105	108	26	51	25	189	182	113
peak1058	55	74	63	276	281	217	42	104	44	513	912	285
peak1059	18	17	21	52	37	46	10	29	12	71	222	38
peak1060	71	157	128	1338	1532	1566	107	62	105	1905	672	1746
peak1061	0	0	0	16	10	18	2	0	0	2	151	42
peak1062	6	8	5	17	165	52	4	4	3	1	678	37
peak1063	168	457	349	3676	1162	4756	324	169	292	5363	1378	5595
peak1064	13	92	77	213	39	454	77	2	59	217	0	314
peak1065	10	25	16	354	207	411	15	4	20	390	45	497
peak1066	14	36	19	734	379	797	24	2	19	618	245	960
peak1067	21	74	54	903	684	763	25	39	40	1277	1234	955
peak1068	17	40	29	209	169	322	21	8	20	239	24	333
peak1069	22	145	119	1865	1696	2213	87	28	79	2053	728	2282
peak1070	8	65	55	340	412	358	17	8	31	269	36	292
peak1071	10	97	62	321	352	420	52	6	34	257	21	375
peak1072	16	90	65	486	712	617	51	21	37	672	83	621
peak1073	12	56	45	323	362	513	15	11	17	213	20	411
peak1074	12	60	32	1052	977	1371	11	5	25	355	23	993
peak1075	4	58	26	278	437	533	34	2	19	303	18	470
peak1076	2	29	17	63	93	115	23	5	16	35	3	81
peak1077	4	18	13	89	108	101	11	0	8	53	2	81
peak1078	4	3	1	33	36	32	1	8	0	39	73	78
peak1079	1	0	0	32	26	51	1	6	4	23	41	247
peak1080	5	53	31	253	249	474	23	0	16	142	3	315
peak1081	19	119	89	796	937	1624	63	7	42	445	18	1072
peak1082	11	44	34	150	205	199	26	2	27	102	0	126
peak1083	22	112	77	923	1337	1298	80	12	49	884	34	1170
peak1084	15	92	67	375	450	606	62	4	35	209	3	339
peak1085	3	51	36	154	143	256	20	3	29	73	0	138
peak1086	12	78	78	881	976	1336	76	7	46	386	11	939
peak1087	24	93	80	313	509	380	68	35	70	332	44	409
peak1088	19	41	43	56	71	43	22	15	21	84	80	41
peak1089	4	26	24	277	411	413	6	1	11	137	13	295
peak1090	24	118	104	392	469	514	56	24	50	189	46	381
peak1091	1	3	5	30	164	70	2	5	3	14	385	100
peak1092	2	4	3	18	71	43	3	2	1	2	220	32
peak1093	0	0	0	0	5	7	0	2	0	0	59	8
peak1094	2	0	1	3	20	9	1	1	1	1	133	11
peak1095	4	22	8	140	150	219	14	2	7	96	33	169
peak1096	27	167	117	388	259	472	111	35	110	385	100	380
peak1097	3	28	28	95	185	95	28	10	15	74	26	97
peak1098	9	66	86	339	559	578	59	11	35	252	37	440
peak1099	38	147	142	1169	764	1227	110	49	96	1472	173	1285
peak1100	9	48	48	61	161	89	70	9	41	864	115	259
peak1101	15	91	78	476	105	585	75	6	58	368	14	492
peak1102	21	40	56	156	75	335	48	12	31	87	18	462
peak1103	29	129	116	987	246	2052	97	25	83	1290	114	2096
peak1104	10	18	17	345	296	388	12	9	15	338	193	506
peak1105	19	26	30	408	464	426	27	30	13	640	201	657
peak1106	23	79	62	733	1231	635	65	26	44	619	423	694
peak1107	0	15	19	189	166	260	14	2	13	220	9	210
peak1108	10	42	37	480	309	775	27	7	21	451	16	776
peak1109	3	9	11	79	59	174	7	6	8	75	7	186
peak1110	24	132	77	315	285	568	69	8	69	107	6	365
peak1111	18	111	72	236	204	325	55	9	54	93	2	177
peak1112	41	330	204	4048	2686	6692	130	17	130	1759	176	4939
peak1113	3	3	0	14	55	44	1	6	4	4	332	33
peak1114	1	2	0	23	15	44	2	0	1	4	11	365
peak1115	51	80	66	551	728	373	51	69	63	786	888	427
peak1116	1	23	16	130	144	262	14	3	7	140	1	223
peak1117	6	33	29	354	294	357	25	3	20	551	60	327
peak1118	1	4	5	77	62	74	1	1	5	144	9	109
peak1119	7	11	16	21	81	48	7	4	16	30	7	42
peak1120	20	31	16	205	121	114	33	22	27	341	493	219
peak1121	9	35	23	197	123	249	22	16	19	285	103	302
peak1122	6	6	10	61	46	39	7	9	2	168	209	113
peak1123	4	12	6	292	188	300	12	5	6	366	243	566
peak1124	2	3	3	38	47	92	7	1	3	130	3	221
peak1125	1	3	3	58	40	84	8	0	10	85	0	194
peak1126	0	5	2	61	124	71	3	0	1	45	19	53
peak1127	40	187	144	651	1023	726	115	30	103	577	33	793
peak1128	25	106	90	360	518	504	86	32	71	342	53	380
peak1129	4	12	15	104	219	108	6	3	8	93	61	56
peak1130	3	0	4	41	59	34	3	2	2	120	43	72
peak1131	5	27	15	403	192	487	14	6	25	613	41	500
peak1132	2	4	6	98	84	97	0	1	5	92	36	82
peak1133	9	26	25	156	306	156	28	17	28	118	83	218
peak1134	7	17	21	151	197	140	22	19	14	123	73	139
peak1135	38	355	213	3156	4194	5197	210	30	155	1524	168	4833
peak1136	0	2	3	6	59	15	1	0	1	1	466	18
peak1137	3	6	6	17	57	38	2	3	1	3	117	37
peak1138	1	3	1	23	106	53	3	1	0	2	69	37
peak1139	5	5	6	25	88	61	4	0	3	4	169	50
peak1140	2	1	2	7	55	31	0	6	1	3	764	15
peak1141	4	3	0	34	80	30	7	2	1	7	72	64
peak1142	0	1	5	14	44	26	1	2	1	2	381	40
peak1143	17	29	21	107	146	90	21	17	21	189	58	62
peak1144	0	0	0	0	13	5	0	0	0	0	54	7
peak1145	0	2	0	14	32	21	0	2	1	7	119	36
peak1146	0	0	0	5	0	78	1	0	0	4	190	412
peak1147	2	1	0	16	22	9	3	5	1	1	79	19
peak1148	1	1	1	6	32	9	1	0	0	3	70	39
peak1149	3	1	1	4	19	14	1	2	1	2	187	22
peak1150	1	4	0	9	39	24	4	1	2	5	503	39
peak1151	10	33	32	95	134	121	14	4	18	72	4	89
peak1152	4	11	4	57	147	91	6	9	10	27	528	118
peak1153	52	75	50	152	343	157	41	73	35	141	267	135
peak1154	5	38	36	72	136	141	23	1	16	142	0	119
peak1155	2	36	24	200	114	298	15	3	24	126	6	329
peak1156	143	498	377	5463	10591	6225	392	142	293	6819	3549	7182
peak1157	53	94	64	77	211	89	80	52	45	147	124	72
peak1158	6	8	5	97	125	77	6	6	9	255	168	142
peak1159	2	0	0	1	3	1	0	0	0	3	50	9
peak1160	1	0	0	7	18	6	1	2	1	2	207	0
peak1161	34	100	63	323	216	266	70	32	65	459	210	322
peak1162	0	0	0	3	13	5	0	2	0	0	65	6
peak1163	25	129	113	2938	963	2850	94	19	88	3828	668	3361
peak1164	0	0	0	6	3	16	1	0	2	0	45	26
peak1165	5	0	1	12	31	31	0	2	1	3	84	36
peak1166	2	16	16	47	81	83	10	4	8	17	6	80
peak1167	69	305	241	3093	3014	4070	203	70	175	3081	413	4902
peak1168	1	10	14	163	87	202	11	1	5	190	1	306
peak1169	0	11	8	142	127	135	7	3	8	128	63	234
peak1170	20	14	6	95	452	229	7	18	12	49	2074	273
peak1171	59	133	125	274	430	452	81	34	91	155	23	482
peak1172	64	145	127	904	889	757	148	81	105	1366	693	1103
peak1173	15	62	60	153	131	244	46	11	31	147	4	138
peak1174	2	11	9	47	67	44	13	5	4	126	29	92
peak1175	3	28	20	31	72	68	13	1	9	21	0	71
peak1176	22	84	49	167	143	418	56	8	43	33	1	380
peak1177	63	242	218	1226	486	1593	219	46	147	1227	47	1604
peak1178	17	57	39	101	140	128	35	60	38	219	137	122
peak1179	11	44	36	125	605	352	44	17	30	46	113	318
peak1180	19	54	64	230	994	549	67	35	52	66	102	498
peak1181	12	47	37	82	171	72	32	31	31	19	22	87
peak1182	25	110	88	400	557	670	85	46	56	227	61	919
peak1183	3	19	6	142	138	141	2	14	8	369	249	321
peak1184	24	98	69	466	821	417	60	30	54	666	122	474
peak1185	1	1	1	97	86	68	3	1	0	103	4	93
peak1186	10	37	23	279	346	270	14	13	25	581	105	408
peak1187	0	0	0	0	2	5	0	0	0	0	57	1
peak1188	3	9	13	118	47	122	2	0	4	108	21	90
peak1189	2	0	0	1	23	12	1	0	1	2	659	18
peak1190	6	15	13	132	67	218	26	1	10	189	10	248
peak1191	24	88	53	1243	914	1430	40	27	60	1419	815	2026
peak1192	8	24	29	57	48	110	13	2	18	104	8	110
peak1193	9	48	36	408	558	455	40	12	36	715	163	577
peak1194	9	31	24	40	41	53	18	14	17	97	35	75
peak1195	38	131	105	1866	1748	2616	83	11	81	1288	61	2250
peak1196	0	8	2	54	22	35	2	0	4	85	19	67
peak1197	15	37	29	51	50	50	27	20	23	117	33	74
peak1198	13	24	39	121	100	181	22	2	27	129	7	165
peak1199	5	8	4	25	15	9	9	3	2	55	123	24
peak1200	9	18	22	650	881	532	22	8	14	836	327	684
peak1201	5	25	11	230	350	220	12	1	14	214	19	326
peak1202	10	31	29	156	80	290	19	14	21	140	27	289
peak1203	12	28	23	157	75	240	29	17	25	192	42	258
peak1204	5	12	7	151	123	183	8	1	5	264	39	268
peak1205	21	77	66	658	218	817	35	12	35	699	117	865
peak1206	11	46	32	90	14	102	26	7	23	99	5	109
peak1207	9	10	19	133	69	205	31	3	12	224	102	280
peak1208	7	29	16	161	98	208	16	9	16	234	79	264
peak1209	2	3	2	14	43	29	1	1	2	2	66	37
peak1210	1	2	1	8	35	29	0	5	1	7	194	45
peak1211	1	2	3	17	28	34	5	0	0	2	59	19
peak1212	1	2	4	16	29	41	3	5	1	2	52	53
peak1213	0	0	2	3	66	34	0	5	1	0	255	32
peak1214	0	5	1	13	33	27	1	1	3	4	302	24
peak1215	11	22	25	162	90	207	10	17	14	154	21	249
peak1216	0	3	3	54	104	61	0	0	1	93	42	103
peak1217	3	4	6	206	263	200	7	3	9	214	212	409
peak1218	26	57	79	145	101	157	46	27	39	163	42	123
peak1219	35	112	92	634	573	617	76	52	63	1101	563	841
peak1220	60	102	76	1115	865	980	83	66	84	1933	1388	1638
peak1221	15	29	16	165	179	117	20	31	22	319	395	182
peak1222	11	21	24	78	54	116	12	6	24	128	52	96
peak1223	18	73	53	192	119	271	46	46	46	239	66	262
peak1224	4	13	5	36	97	25	3	5	1	54	39	22
peak1225	26	39	38	89	199	178	25	30	29	30	12	132
peak1226	82	100	80	271	542	450	94	73	88	97	63	417
peak1227	65	118	66	430	986	602	63	61	82	120	84	622
peak1228	55	112	89	567	1133	717	64	68	94	241	232	731
peak1229	45	70	73	150	156	155	61	28	52	135	46	126
peak1230	4	5	4	51	74	94	4	1	5	134	18	131
peak1231	15	14	11	155	112	201	11	5	16	126	25	317
peak1232	9	9	22	525	249	600	11	5	18	392	91	868
peak1233	17	37	24	336	198	318	32	22	44	369	151	474
peak1234	23	58	33	265	162	243	39	31	39	381	624	386
peak1235	10	13	11	59	61	54	23	21	15	134	64	124
peak1236	1	12	16	200	192	221	17	3	14	634	151	451
peak1237	3	5	4	64	94	65	16	4	9	240	209	159
peak1238	2	2	5	57	30	70	8	1	1	126	60	152
peak1239	1	3	4	47	39	51	2	3	0	90	43	127
peak1240	33	31	41	79	98	80	22	55	26	112	155	63
peak1241	24	89	73	256	393	286	40	26	70	416	123	284
peak1242	27	114	90	613	917	799	72	39	82	918	231	847
peak1243	1	3	5	39	54	51	2	1	2	107	67	53
peak1244	180	492	396	3136	5012	3152	285	172	269	4598	3647	3091
peak1245	46	168	149	930	1480	1167	102	72	113	967	279	1411
peak1246	8	13	9	196	319	323	13	4	12	334	41	391
peak1247	344	1135	905	12563	20408	12499	787	494	617	18066	8215	15412
peak1248	72	172	129	730	1076	533	117	120	85	1452	1681	645
peak1249	73	228	214	531	955	703	181	96	129	778	343	516
peak1250	100	278	253	993	1397	1638	142	109	140	1336	436	1277
peak1251	11	48	45	99	91	62	28	35	21	125	85	34
peak1252	23	129	124	791	971	942	80	28	60	1370	98	1291
peak1253	2	1	4	11	21	12	1	4	1	4	144	16
peak1254	60	266	205	3290	3689	3163	191	54	141	4047	747	4429
peak1255	47	185	150	1155	1060	1307	115	35	121	1037	78	1282
peak1256	40	140	117	588	674	810	87	29	104	679	90	711
peak1257	11	57	42	287	293	273	33	2	16	244	37	190
peak1258	5	23	21	154	151	152	10	5	14	189	30	166
peak1259	5	29	9	217	228	308	12	1	4	221	46	293
peak1260	174	489	376	4031	1514	4228	315	184	361	5225	995	6030
peak1261	0	1	0	0	5	6	0	2	0	0	110	7
peak1262	15	26	22	204	58	178	17	15	21	192	34	101
peak1263	11	63	42	456	72	694	30	3	33	346	8	556
peak1264	23	60	31	187	63	172	38	30	59	150	59	197
peak1265	140	202	185	3440	930	3164	187	131	179	3965	2275	5453
peak1266	54	78	69	537	378	609	62	74	81	511	315	1254
peak1267	20	28	17	185	97	163	34	28	25	453	181	382
peak1268	6	24	17	182	68	266	17	3	15	304	27	507
peak1269	6	7	21	211	93	174	19	14	15	392	98	481
peak1270	10	11	4	48	17	30	11	11	10	61	79	78
peak1271	21	33	38	63	31	82	16	53	38	147	51	124
peak1272	34	36	34	273	126	270	24	37	29	617	303	610
peak1273	340	278	276	4687	1892	4437	330	428	424	8703	5872	11722
peak1274	22	166	122	1266	1123	2289	99	13	66	862	53	1855
peak1275	0	1	0	0	4	3	0	0	0	3	73	2
peak1276	1	1	3	0	7	8	0	2	1	2	88	16
peak1277	31	95	82	1583	916	1564	92	38	89	2326	923	1909
peak1278	37	37	24	212	101	149	46	54	28	407	502	281
peak1279	8	30	20	115	70	131	20	4	18	188	12	168
peak1280	43	83	67	81	45	87	44	49	46	150	112	97
peak1281	57	152	133	1350	1079	1347	87	55	94	2362	693	1918
peak1282	66	266	204	3914	3064	3612	159	45	146	4902	2111	4453
peak1283	13	82	71	1263	1256	1454	40	8	58	633	105	1431
peak1284	13	52	40	117	123	93	47	14	25	63	5	66
peak1285	12	67	51	132	160	194	33	19	35	87	58	136
peak1286	9	15	21	231	262	202	13	12	13	303	115	285
peak1287	7	18	18	112	94	77	15	16	12	117	149	98
peak1288	43	66	43	401	187	355	38	40	45	787	869	620
peak1289	110	143	134	809	414	958	86	134	113	815	555	1349
peak1290	50	200	122	1142	352	1757	87	48	117	1259	242	1864
peak1291	6	12	9	44	88	41	10	10	8	97	32	79
peak1292	1	0	2	5	39	18	0	2	0	2	75	27
peak1293	3	15	10	261	143	199	5	5	9	427	260	356
peak1294	27	122	95	1918	1186	2011	65	11	65	1620	145	2046
peak1295	5	24	19	254	119	268	16	2	9	219	11	233
peak1296	41	157	121	2165	1543	3284	98	25	81	1913	581	2867
peak1297	52	206	160	1268	1137	1214	152	127	133	743	678	1571
peak1298	6	86	61	284	190	425	30	6	30	153	7	292
peak1299	32	187	91	1415	751	1990	86	18	79	1125	94	1593
peak1300	13	135	98	692	321	1567	71	5	50	402	4	974
peak1301	15	157	98	639	393	878	94	39	68	422	24	912
peak1302	11	69	47	386	233	282	39	8	28	308	34	232
peak1303	56	279	179	1835	1268	2238	144	33	168	886	179	2261
peak1304	2	2	1	7	29	22	1	4	1	0	366	11
peak1305	25	166	123	1193	289	1911	153	20	91	1882	174	2110
peak1306	67	341	241	3598	2446	4484	181	77	187	3069	916	4586
peak1307	41	112	95	299	125	211	87	72	65	510	197	246
peak1308	2	9	8	95	24	86	7	13	6	121	15	156
peak1309	4	16	7	94	30	75	8	11	5	201	143	146
peak1310	4	8	2	66	15	88	5	0	3	94	13	148
peak1311	4	8	3	88	21	111	10	2	15	107	17	240
peak1312	17	13	7	64	13	57	8	28	15	151	231	186
peak1313	4	3	3	33	9	66	8	6	8	82	44	104
peak1314	6	3	3	27	21	31	3	2	3	68	108	93
peak1315	10	11	27	71	19	51	14	10	17	101	23	85
peak1316	13	32	39	136	122	172	31	9	27	99	16	195
peak1317	6	46	36	377	463	483	26	9	39	363	72	552
peak1318	17	40	42	212	230	326	28	7	28	338	16	274
peak1319	51	176	142	736	569	724	142	75	130	705	517	935
peak1320	276	780	581	6823	5621	7837	503	206	467	10461	3484	9412
peak1321	42	121	94	310	224	290	78	26	64	495	63	353
peak1322	65	188	157	1331	1009	1284	134	46	115	1889	359	1258
peak1323	15	30	21	54	42	64	16	10	15	100	13	62
peak1324	25	42	55	365	271	398	28	13	34	621	65	509
peak1325	8	30	21	94	108	96	27	19	26	202	60	148
peak1326	12	69	45	117	156	130	23	13	31	39	9	69
peak1327	18	82	58	112	140	125	48	18	54	136	17	113
peak1328	10	83	53	325	423	510	47	16	52	300	6	394
peak1329	7	64	50	123	140	340	45	5	33	36	6	223
peak1330	55	208	170	2630	2528	3437	108	33	111	3082	272	3256
peak1331	4	81	64	162	172	317	42	0	31	116	1	166
peak1332	16	77	48	154	124	169	38	22	45	254	20	200
peak1333	19	59	38	219	127	206	38	28	45	239	84	259
peak1334	12	64	52	370	202	420	53	21	45	404	21	457
peak1335	95	331	238	3226	1747	4465	261	78	195	3876	857	5001
peak1336	19	8	2	56	45	38	0	4	6	79	153	36
peak1337	159	335	293	6109	2443	6869	202	160	230	5479	5539	7565
peak1338	40	62	51	180	72	210	41	30	38	186	72	142
peak1339	32	39	20	632	294	471	49	32	56	894	399	1086
peak1340	4	6	11	82	40	107	6	1	9	100	3	142
peak1341	51	96	58	617	204	542	76	78	66	1233	1081	902
peak1342	31	50	45	239	71	228	41	28	52	412	172	360
peak1343	24	54	59	173	38	211	33	15	40	180	39	259
peak1344	0	0	0	4	3	3	0	1	0	0	58	5
peak1345	1	2	0	8	16	12	0	2	0	1	68	20
peak1346	2	3	2	57	60	58	5	0	6	120	4	77
peak1347	0	6	2	63	87	53	7	2	7	91	41	94
peak1348	61	344	304	940	628	1726	241	21	171	1115	5	1392
peak1349	294	1399	1077	8569	9436	8471	920	350	787	20228	5546	10886
peak1350	203	789	732	3961	4380	4182	572	167	490	6292	400	4164
peak1351	1	0	2	11	78	27	1	3	1	7	211	42
peak1352	3	25	17	180	103	242	11	1	10	50	4	141
peak1353	34	307	262	1362	1359	2357	163	24	145	1254	111	1512
peak1354	66	144	114	2333	1760	1812	131	68	125	3765	2020	2672
peak1355	64	98	95	295	343	294	97	58	111	410	177	437
peak1356	50	38	50	69	110	64	36	35	64	113	72	86
peak1357	35	126	103	684	527	760	84	28	81	678	167	836
peak1358	29	120	118	963	555	1928	124	26	71	1180	89	1859
peak1359	38	71	63	674	181	745	53	12	67	588	176	1010
peak1360	14	33	20	257	130	298	15	13	24	337	77	475
peak1361	8	30	21	131	54	187	23	6	26	80	5	247
peak1362	40	132	105	1610	468	1895	95	31	92	1251	432	2556
peak1363	7	15	9	151	50	146	11	18	17	242	87	335
peak1364	2	3	3	17	20	8	5	1	2	9	82	21
peak1365	75	59	62	741	380	537	50	82	41	1046	1403	1131
peak1366	17	57	47	423	641	647	41	20	50	319	157	401
peak1367	158	447	376	1429	2149	2054	330	62	269	2218	357	1992
peak1368	15	48	51	145	183	152	18	35	24	166	107	64
peak1369	20	97	93	468	676	514	85	31	69	812	144	529
peak1370	89	222	193	4951	6105	4653	164	85	130	7242	3580	5291
peak1371	0	1	1	37	39	16	1	1	1	22	91	41
peak1372	0	3	1	27	60	25	10	15	4	56	126	74
peak1373	4	7	2	42	21	38	4	4	3	70	68	60
peak1374	23	200	146	310	478	397	134	47	99	404	52	344
peak1375	26	16	19	95	150	109	16	27	20	42	221	185
peak1376	15	44	38	349	92	422	35	20	28	375	26	658
peak1377	20	41	43	582	189	608	35	23	31	701	209	1194
peak1378	3	8	8	148	37	98	4	2	8	256	141	159
peak1379	13	97	55	231	90	389	49	1	38	186	12	215
peak1380	16	131	74	276	130	519	82	4	43	199	1	402
peak1381	50	416	307	3327	1648	5362	251	60	232	2146	118	5113
peak1382	31	141	107	498	700	922	99	37	59	121	117	811
peak1383	43	149	99	491	659	899	94	64	75	137	178	877
peak1384	68	216	187	3775	1774	4487	159	67	167	3132	418	5446
peak1385	104	331	279	1590	1151	2185	228	145	255	1042	383	2604
peak1386	20	166	112	746	396	1011	84	21	84	438	108	1263
peak1387	35	78	80	156	100	176	65	30	49	219	50	183
peak1388	13	24	29	227	155	176	16	18	14	286	91	161
peak1389	11	44	49	338	590	552	39	9	29	448	55	605
peak1390	0	15	13	84	105	122	9	0	4	42	0	112
peak1391	76	133	124	1609	2696	2134	142	74	102	1157	631	2921
peak1392	31	141	92	1511	1825	2576	84	21	97	916	210	2633
peak1393	1	21	15	109	135	170	16	1	9	21	22	67
peak1394	0	0	1	0	2	2	0	0	1	0	110	3
peak1395	2	37	29	90	144	114	20	4	24	59	0	46
peak1396	21	152	91	636	728	809	74	13	62	495	53	510
peak1397	0	0	0	1	5	0	0	0	0	0	133	0
peak1398	1	0	0	4	19	5	0	0	0	1	256	10
peak1399	0	1	2	6	81	26	7	2	2	2	114	11
peak1400	11	29	19	223	372	282	27	14	14	357	230	380
peak1401	2	18	13	168	135	289	9	1	7	99	6	271
peak1402	1	0	4	64	50	58	6	0	0	94	36	96
peak1403	11	36	31	133	107	183	13	6	16	137	35	189
peak1404	31	115	103	1186	1236	1294	83	36	76	729	301	1291
peak1405	19	92	71	1155	737	1628	56	1	54	821	42	1505
peak1406	3	13	12	148	113	165	16	3	4	114	26	133
peak1407	4	51	30	230	175	336	39	1	19	145	0	263
peak1408	5	8	3	31	126	52	6	3	4	12	101	68
peak1409	28	152	107	1385	1808	1807	100	16	66	792	401	1643
peak1410	45	339	226	2618	3291	4388	232	20	119	1505	190	3334
peak1411	1	27	16	92	109	118	39	11	27	91	5	239
peak1412	26	108	96	473	542	733	68	16	49	307	119	759
peak1413	30	162	123	598	740	881	85	17	78	347	37	679
peak1414	42	193	151	2316	3158	2369	109	42	92	2016	690	2324
peak1415	19	33	42	274	411	236	32	10	34	536	489	309
peak1416	6	67	42	235	154	461	39	2	42	136	0	355
peak1417	14	107	69	258	369	434	49	4	32	113	1	230
peak1418	107	638	492	5937	9351	7522	308	86	301	3623	520	7193
peak1419	24	221	154	542	851	757	117	13	80	261	35	565
peak1420	71	230	187	1899	5546	1465	126	75	98	1332	1048	1236
peak1421	1	7	10	78	116	126	6	5	4	76	18	117
peak1422	2	19	10	123	55	261	23	2	11	59	1	198
peak1423	10	57	40	121	98	152	49	6	40	76	6	126
peak1424	0	3	1	6	35	10	0	1	0	0	183	10
peak1425	1	1	0	3	17	3	0	2	0	0	78	6
peak1426	3	0	1	4	26	6	1	2	1	0	583	2
peak1427	30	137	111	2178	1363	3222	106	22	81	2645	850	3312
peak1428	0	1	0	1	13	0	0	0	0	0	100	0
peak1429	7	83	41	207	296	385	29	7	33	64	6	237
peak1430	21	131	78	214	723	457	55	13	60	116	78	394
peak1431	11	72	38	131	189	313	25	2	23	81	0	179
peak1432	6	48	19	143	80	348	25	5	23	40	0	325
peak1433	13	53	35	219	116	542	36	4	26	73	3	544
peak1434	2	1	0	0	4	2	0	0	1	0	114	0
peak1435	1	4	3	98	130	106	2	7	3	75	8	116
peak1436	54	96	103	423	466	458	54	95	77	452	232	419
peak1437	16	129	104	243	200	477	88	12	49	197	0	336
peak1438	13	73	57	187	247	197	32	4	48	124	1	190
peak1439	10	29	13	68	114	117	11	3	10	30	1	80
peak1440	2	6	5	35	104	70	2	12	8	5	1592	44
peak1441	7	57	45	186	179	157	40	10	17	222	92	121
peak1442	7	81	43	133	201	255	35	9	28	69	5	147
peak1443	75	281	192	3957	2966	4514	154	74	158	3984	1338	5516
peak1444	9	40	27	193	91	381	19	7	16	184	5	321
peak1445	5	39	33	303	202	357	27	4	19	258	70	378
peak1446	14	63	50	206	157	232	44	10	46	208	8	233
peak1447	19	98	70	539	509	939	35	7	38	294	195	790
peak1448	7	30	25	66	99	65	15	6	14	50	37	65
peak1449	2	43	29	57	236	116	17	5	21	58	11	80
peak1450	0	18	10	303	266	312	13	2	10	488	221	437
peak1451	44	136	136	910	596	1488	113	41	118	1334	240	1757
peak1452	25	104	70	3315	2305	2608	120	40	65	4800	740	3811
peak1453	11	39	32	429	244	460	38	13	24	409	27	545
peak1454	10	21	12	46	90	73	8	17	10	29	43	85
peak1455	69	89	55	141	135	165	65	57	66	309	106	216
peak1456	67	152	108	743	1428	541	62	70	97	974	821	611
peak1457	32	189	193	613	873	542	110	51	121	338	17	413
peak1458	1	2	0	1	11	2	0	0	0	0	150	5
peak1459	33	109	69	409	132	370	85	25	60	454	86	561
peak1460	3	65	45	61	36	243	34	3	33	51	0	168
peak1461	19	105	74	569	455	878	86	34	63	359	122	1378
peak1462	0	3	4	31	51	42	4	4	6	2	207	30
peak1463	37	72	70	372	331	401	62	36	47	673	230	583
peak1464	4	4	3	59	78	59	6	4	2	166	33	111
peak1465	0	0	0	0	3	0	0	1	1	0	72	1
peak1466	19	69	60	667	215	835	49	24	45	643	100	955
peak1467	65	178	116	733	697	1506	59	41	77	217	42	757
peak1468	0	0	4	1	18	7	0	3	0	1	151	11
peak1469	79	263	158	1970	2174	2344	160	52	152	2110	358	3135
peak1470	72	294	257	1195	1193	1558	188	68	173	1406	133	2163
peak1471	13	107	90	349	324	540	55	4	72	364	1	458
peak1472	71	154	137	1091	1295	1201	115	42	111	2014	849	1749
peak1473	72	261	191	1213	1797	1653	166	61	121	1747	412	1725
peak1474	89	93	87	128	308	198	85	93	58	209	199	220
peak1475	28	99	67	280	432	330	71	37	71	837	502	580
peak1476	33	66	49	1120	1122	971	47	39	46	1252	1377	1488
peak1477	5	29	24	190	227	135	12	5	14	211	40	167
peak1478	2	16	7	74	81	79	15	5	11	163	20	109
peak1479	4	10	3	83	74	134	5	1	3	114	10	219
peak1480	5	5	4	56	62	62	4	1	9	117	71	77
peak1481	2	4	1	44	41	29	3	2	3	90	125	45
peak1482	117	483	369	3012	2119	2942	366	149	241	4142	828	2761
peak1483	147	269	203	4822	2168	4516	200	219	205	5032	3961	7153
peak1484	24	66	46	512	341	759	65	10	71	636	110	1433
peak1485	27	54	40	138	124	264	26	31	59	111	107	430
peak1486	86	100	94	2141	1582	1556	95	118	83	3569	6278	2592
peak1487	72	175	111	842	573	761	91	78	126	1280	961	1059
peak1488	13	36	36	177	99	248	31	7	32	200	24	221
peak1489	1	4	1	3	14	10	2	3	1	1	177	6
peak1490	154	307	216	7066	8209	5458	227	140	180	11719	12751	6817
peak1491	5	9	10	75	50	26	5	31	7	103	272	29
peak1492	19	45	39	214	233	204	49	15	31	176	12	205
peak1493	3	3	8	14	29	14	6	6	2	23	75	7
peak1494	1	2	3	23	17	52	6	0	1	12	383	95
peak1495	1	1	0	16	18	46	0	0	0	8	222	57
peak1496	0	0	0	4	1	11	0	0	0	2	85	7
peak1497	140	360	250	3376	3652	3372	276	120	234	6157	1824	4748
peak1498	13	12	12	67	51	88	6	13	4	149	125	112
peak1499	10	35	29	280	312	355	26	13	17	545	294	508
peak1500	0	6	6	126	85	142	7	9	7	186	62	256
peak1501	4	17	13	108	94	152	8	5	17	182	23	292
peak1502	1	12	4	45	45	52	1	5	8	122	37	85
peak1503	1	2	1	19	22	6	3	0	1	66	72	22
peak1504	16	87	50	282	82	361	63	16	31	317	30	338
peak1505	25	147	121	1732	770	2222	110	22	84	1732	96	2143
peak1506	6	4	2	13	91	38	1	4	4	2	1166	40
peak1507	38	70	67	260	214	205	59	59	53	352	522	169
peak1508	98	126	125	224	217	199	99	101	104	395	220	191
peak1509	14	49	35	194	184	253	25	30	29	182	46	191
peak1510	9	65	51	488	355	632	51	14	45	722	33	810
peak1511	5	37	27	126	65	314	27	0	24	167	12	266
peak1512	25	94	66	739	258	1365	79	11	50	618	40	1285
peak1513	36	115	110	1224	644	1749	97	40	84	1066	69	1769
peak1514	2	31	30	139	81	329	13	4	16	47	5	245
peak1515	13	65	62	464	203	756	47	13	37	432	221	784
peak1516	15	45	36	101	53	111	11	13	25	113	36	102
peak1517	18	76	51	247	125	304	53	17	34	204	44	475
peak1518	39	169	130	1307	542	1667	114	44	98	1123	194	1943
peak1519	27	95	78	517	308	736	62	30	56	392	113	756
peak1520	28	112	82	1120	1145	1936	62	17	56	610	82	1869
peak1521	7	6	10	32	17	19	2	18	3	56	157	21
peak1522	34	122	112	2931	1450	3092	116	35	135	3658	644	4514
peak1523	38	44	41	138	132	146	27	75	34	264	186	183
peak1524	11	38	33	179	209	274	32	11	25	143	6	232
peak1525	58	245	204	4796	4574	6242	130	30	135	4576	329	6307
peak1526	9	55	32	212	223	205	28	36	38	451	117	400
peak1527	11	42	25	601	480	634	29	16	30	952	200	1117
peak1528	2	5	3	119	75	147	9	1	5	153	16	175
peak1529	0	0	1	2	13	1	0	1	0	0	268	3
peak1530	0	0	0	1	1	6	0	0	0	0	78	2
peak1531	20	13	11	42	24	35	4	26	8	43	166	41
peak1532	13	31	13	279	107	264	29	17	17	285	44	316
peak1533	114	214	178	4320	1617	4241	141	118	157	5031	1958	5962
peak1534	11	54	38	463	597	565	44	9	34	610	90	672
peak1535	65	158	142	467	498	459	99	52	91	413	103	428
peak1536	21	107	85	161	207	215	55	22	55	96	15	153
peak1537	93	408	332	4357	3848	4683	239	85	184	4749	2733	5267
peak1538	51	268	207	2435	2069	3231	145	48	152	3240	344	3426
peak1539	17	34	26	558	387	600	39	12	39	633	471	875
peak1540	3	0	2	4	12	10	0	3	1	0	177	6
peak1541	3	5	9	63	78	65	6	2	2	22	2	84
peak1542	0	2	2	39	36	31	0	1	1	61	98	17
peak1543	3	60	32	168	70	418	40	0	24	65	0	274
peak1544	28	127	95	874	444	1084	111	20	72	768	111	1151
peak1545	46	278	229	1386	555	1951	211	51	158	1596	233	2115
peak1546	15	102	76	398	298	966	79	14	74	340	48	944
peak1547	3	6	3	31	166	33	5	5	1	1	522	47
peak1548	2	0	1	14	51	25	3	0	1	5	107	21
peak1549	8	47	29	89	188	192	19	2	15	89	4	126
peak1550	6	62	18	94	82	91	14	2	19	132	10	58
peak1551	79	431	296	5569	4534	6500	257	84	226	5442	1015	7046
peak1552	15	59	46	79	78	91	41	16	37	169	8	102
peak1553	3	0	2	5	18	16	1	2	0	3	128	18
peak1554	11	39	31	207	232	169	21	12	24	179	43	205
peak1555	2	2	0	11	17	18	1	2	1	1	174	7
peak1556	56	158	129	1260	1539	1145	112	66	94	1208	662	1274
peak1557	1	1	1	14	10	21	1	1	0	0	152	11
peak1558	16	77	46	238	85	314	51	10	59	219	19	381
peak1559	38	224	155	4009	1689	4937	202	59	170	3213	351	6525
peak1560	30	129	101	1034	409	1337	107	17	99	1315	56	1410
peak1561	12	92	70	464	363	914	63	19	51	526	37	920
peak1562	14	122	120	344	170	523	105	13	64	517	5	472
peak1563	21	54	26	384	167	334	24	16	30	326	114	322
peak1564	2	1	0	5	20	17	2	2	1	1	116	9
peak1565	0	0	0	0	5	2	0	1	0	0	95	2
peak1566	61	223	193	1607	708	1560	168	65	132	2300	412	1927
peak1567	99	219	185	3809	1570	2918	115	86	128	6787	2449	3858
peak1568	3	2	6	9	59	15	1	4	0	0	551	34
peak1569	0	6	1	9	57	15	3	1	2	2	203	33
peak1570	6	42	30	217	80	226	37	11	33	222	21	259
peak1571	4	17	19	165	17	203	18	8	10	78	69	279
peak1572	5	29	15	179	56	267	23	8	11	105	11	303
peak1573	30	100	68	477	58	914	66	21	51	419	49	979
peak1574	8	27	27	97	21	158	18	2	21	58	2	173
peak1575	7	27	26	125	24	194	30	4	42	50	1	162
peak1576	51	333	264	736	1305	1518	178	35	160	360	37	1277
peak1577	2	48	28	94	60	231	15	1	10	16	0	60
peak1578	15	65	28	129	94	186	28	1	22	65	0	167
peak1579	17	78	40	507	829	1225	50	25	29	313	84	1049
peak1580	19	90	76	599	910	957	54	25	57	215	100	1005
peak1581	3	13	20	158	203	222	5	2	7	74	13	138
peak1582	4	4	1	14	21	19	5	1	1	1	79	32
peak1583	15	71	43	94	151	102	30	2	42	106	6	65
peak1584	16	95	62	528	782	895	70	9	38	453	10	609
peak1585	46	330	200	1837	2515	3358	176	26	94	2145	79	2439
peak1586	44	195	126	1782	2724	1953	112	36	83	1446	289	1794
peak1587	1	3	1	11	44	18	0	0	0	3	79	24
peak1588	6	14	10	137	166	107	5	23	7	112	213	71
peak1589	11	80	43	161	107	223	33	9	29	163	10	196
peak1590	2	7	4	28	88	76	3	3	3	9	27	75
peak1591	0	2	0	12	50	19	0	2	0	3	168	16
peak1592	9	63	50	223	149	276	36	9	24	169	21	217
peak1593	1	0	0	1	5	2	0	2	0	0	126	5
peak1594	4	17	11	170	93	410	14	0	6	102	1	263
peak1595	0	11	5	92	103	209	8	0	6	140	2	184
peak1596	17	82	56	861	670	973	63	16	51	689	161	1077
peak1597	2	27	25	99	112	226	19	1	11	101	2	138
peak1598	22	60	54	298	439	454	30	12	28	285	11	445
peak1599	1	3	3	62	103	115	2	0	1	64	2	57
peak1600	4	17	19	119	80	215	12	3	3	125	15	221
peak1601	15	30	21	195	140	280	9	3	12	211	9	291
peak1602	24	111	89	813	682	1084	67	38	78	1075	307	1298
peak1603	3	56	44	138	116	227	28	5	20	237	27	204
peak1604	1	15	9	134	128	157	7	3	10	136	50	183
peak1605	21	133	85	1414	1870	2215	78	17	66	655	85	1954
peak1606	47	314	211	2113	2516	3173	196	31	155	1397	126	3398
peak1607	9	98	78	707	789	967	52	7	43	828	59	941
peak1608	5	20	20	156	112	242	14	3	12	110	6	192
peak1609	1	43	38	429	441	571	31	4	18	307	12	445
peak1610	5	136	80	315	244	486	66	5	53	256	1	296
peak1611	14	105	83	187	104	560	78	10	54	125	0	400
peak1612	0	3	0	3	4	4	1	1	0	1	42	2
peak1613	65	128	106	546	406	489	99	68	78	660	267	414
peak1614	11	25	14	249	166	241	18	8	8	286	31	297
peak1615	5	9	7	86	88	97	12	5	6	206	118	102
peak1616	7	15	11	86	112	103	8	16	10	168	108	142
peak1617	2	32	14	189	149	150	25	12	22	192	74	189
peak1618	13	81	43	318	376	341	50	33	39	538	417	490
peak1619	24	142	93	1379	1467	1855	104	42	86	1745	320	2718
peak1620	13	18	20	144	98	341	16	7	27	92	30	531
peak1621	17	16	10	53	46	82	21	26	19	117	107	221
peak1622	35	84	86	261	75	347	62	30	58	117	24	522
peak1623	200	664	504	3863	1200	4843	469	295	507	1867	2205	7684
peak1624	148	239	175	914	1074	2368	201	160	168	306	2109	2667
peak1625	0	14	7	59	51	60	9	5	9	114	8	79
peak1626	0	4	2	36	85	50	2	2	4	49	5	41
peak1627	2	13	14	58	74	61	10	9	11	105	90	54
peak1628	12	24	27	477	550	531	11	17	16	495	222	854
peak1629	3	3	4	96	143	119	2	4	5	295	126	181
peak1630	0	4	0	6	32	20	1	3	1	2	93	31
peak1631	17	57	50	715	776	771	54	24	59	952	206	1083
peak1632	9	41	33	484	450	468	23	10	28	487	94	532
peak1633	2	13	24	139	271	258	6	2	5	124	33	201
peak1634	5	27	17	336	580	396	10	5	10	273	42	320
peak1635	1	13	7	65	92	127	4	0	2	46	0	67
peak1636	5	37	37	336	217	423	18	4	24	388	28	357
peak1637	12	38	38	159	194	255	28	16	24	102	6	236
peak1638	27	100	81	745	939	1097	55	7	62	423	41	1036
peak1639	17	66	58	170	434	306	25	13	26	45	30	239
peak1640	9	40	43	143	315	165	24	9	18	54	40	146
peak1641	10	20	19	57	110	87	11	1	20	60	1	77
peak1642	14	49	42	261	402	328	27	15	37	121	65	433
peak1643	2	2	7	26	62	61	3	6	1	9	872	98
peak1644	548	3231	2620	8705	10547	16604	1895	407	1935	9161	904	16070
peak1645	135	85	112	206	201	161	86	164	140	257	224	233
peak1646	1	0	0	1	19	4	4	4	0	3	164	9
peak1647	0	3	7	56	92	95	2	1	5	93	32	88
peak1648	4	11	10	61	81	75	11	1	4	94	12	81
peak1649	10	51	34	141	271	276	50	16	41	249	34	297
peak1650	0	1	0	60	88	58	4	0	3	29	6	61
peak1651	34	159	103	463	641	497	85	19	85	629	186	492
peak1652	9	109	82	521	724	1058	65	1	53	352	1	690
peak1653	3	11	11	55	70	88	14	2	7	150	31	111
peak1654	3	15	17	206	172	278	7	4	10	386	33	240
peak1655	11	27	21	855	644	707	15	7	15	967	668	871
peak1656	39	215	180	901	1171	1045	123	51	105	1420	223	1267
peak1657	57	144	126	485	978	336	92	103	68	594	406	318
peak1658	12	62	24	384	258	299	41	7	33	847	129	576
peak1659	14	80	56	548	448	812	45	8	58	320	33	1068
peak1660	18	16	16	126	221	117	20	28	14	236	173	93
peak1661	9	29	30	457	425	440	30	16	21	471	205	608
peak1662	5	39	15	63	118	79	22	1	14	25	0	54
peak1663	1	12	14	233	116	320	7	2	6	89	53	403
peak1664	6	4	1	72	38	67	4	8	8	99	31	129
peak1665	2	3	1	13	56	32	2	2	1	5	111	29
peak1666	11	9	3	28	15	14	1	21	4	63	140	20
peak1667	41	130	112	1442	631	1955	85	52	90	1258	217	2169
peak1668	33	129	104	1483	665	2509	102	22	81	1517	197	2234
peak1669	11	69	58	142	65	234	42	10	35	74	3	236
peak1670	18	43	27	56	116	52	37	16	25	82	19	57
peak1671	21	60	57	270	184	427	63	15	49	234	27	646
peak1672	5	56	62	132	122	173	42	6	30	33	5	131
peak1673	152	532	435	8559	5369	7845	326	176	286	8886	7133	9712
peak1674	25	49	37	99	75	121	20	24	20	123	41	127
peak1675	8	17	17	138	260	141	14	3	13	74	14	147
peak1676	29	90	73	1392	1211	1589	61	30	66	2035	594	2391
peak1677	2	26	8	106	34	128	8	2	15	127	12	219
peak1678	2	15	7	186	63	223	5	5	13	266	78	278
peak1679	6	17	26	192	164	393	22	3	12	180	12	323
peak1680	29	78	66	411	596	547	81	28	48	560	322	616
peak1681	6	5	3	115	62	98	8	0	1	113	5	115
peak1682	3	1	3	15	59	23	9	3	3	8	58	49
peak1683	5	6	4	28	55	56	3	13	1	9	270	53
peak1684	59	142	114	890	643	674	133	50	84	1560	510	831
peak1685	25	164	113	267	360	392	94	24	79	54	3	288
peak1686	17	144	83	280	475	366	63	18	63	157	23	358
peak1687	138	590	512	1720	2508	1632	272	140	271	503	592	1154
peak1688	179	950	747	4159	4604	6118	454	142	401	3164	501	4384
peak1689	0	2	1	3	32	10	0	1	0	3	200	9
peak1690	20	116	135	1298	1630	1702	113	30	118	1343	143	2020
peak1691	12	41	35	402	290	497	20	1	14	411	92	477
peak1692	15	70	62	562	609	533	51	17	39	545	93	483
peak1693	27	105	81	653	613	780	68	33	59	761	213	793
peak1694	0	0	1	1	4	4	0	0	0	0	63	1
peak1695	0	0	2	5	5	4	0	0	0	2	97	5
peak1696	54	242	154	2009	505	2614	153	44	141	2313	317	2954
peak1697	31	117	81	758	215	705	80	35	60	1663	277	1419
peak1698	9	40	46	126	24	100	20	15	28	233	25	166
peak1699	0	9	11	250	93	274	9	4	7	206	38	334
peak1700	42	102	67	1140	926	1074	73	33	70	2021	1133	1820
peak1701	2	2	1	11	38	18	2	1	1	2	80	13
peak1702	16	58	35	288	359	368	31	10	20	306	27	356
peak1703	3	2	4	39	33	37	7	10	6	142	237	59
peak1704	4	28	20	123	256	187	31	7	20	168	2	237
peak1705	156	616	462	1350	1436	1662	481	235	429	661	460	1592
peak1706	78	230	192	374	514	423	155	67	119	383	234	506
peak1707	3	0	0	4	32	14	1	3	1	1	548	22
peak1708	0	1	1	12	24	23	1	0	1	4	74	31
peak1709	56	112	72	177	234	225	95	69	66	219	91	199
peak1710	1	7	5	122	441	163	1	4	7	86	101	176
peak1711	7	18	16	191	144	166	16	5	13	271	71	277
peak1712	64	166	136	1169	1873	1134	144	45	100	2015	348	1251
peak1713	15	79	42	252	635	205	35	22	35	198	26	167
peak1714	7	33	21	260	615	204	18	8	17	200	38	181
peak1715	1	0	0	2	13	3	0	0	0	0	150	4
peak1716	38	48	57	354	474	559	32	38	39	82	827	621
peak1717	22	38	37	97	79	85	14	16	16	143	57	148
peak1718	33	56	58	684	393	552	49	22	38	898	282	749
peak1719	10	59	52	227	121	298	18	0	39	92	13	286
peak1720	6	44	37	224	193	350	17	4	24	120	15	284
peak1721	16	71	44	201	204	217	45	16	40	448	54	279
peak1722	3	5	6	47	84	36	3	5	9	50	9	40
peak1723	30	72	63	252	187	209	43	41	43	606	176	268
peak1724	54	304	223	584	1071	786	159	82	142	655	248	563
peak1725	65	144	126	278	593	426	118	31	77	226	25	322
peak1726	4	8	7	40	79	53	3	3	4	12	6	58
peak1727	21	79	62	1163	1649	1515	61	23	72	1338	421	1721
peak1728	20	32	24	74	87	125	14	4	21	46	2	83
peak1729	8	14	6	95	117	71	2	3	8	85	34	79
peak1730	25	65	48	684	596	823	47	6	48	653	15	740
peak1731	35	58	56	471	877	496	43	17	38	233	95	396
peak1732	107	247	186	489	981	610	162	102	123	254	61	528
peak1733	43	160	128	428	804	426	99	59	95	169	124	353
peak1734	0	7	9	84	109	79	11	0	7	98	28	82
peak1735	1	1	1	47	49	63	2	1	4	44	68	112
peak1736	6	30	32	307	343	255	19	21	30	256	69	246
peak1737	21	62	52	240	344	222	48	30	47	215	41	217
peak1738	65	237	186	4733	6177	3948	167	79	143	8293	3599	5304
peak1739	6	21	15	233	193	341	8	4	14	324	28	456
peak1740	0	0	0	0	13	4	0	2	0	0	81	3
peak1741	13	37	36	591	962	601	29	15	27	727	281	741
peak1742	9	17	14	378	119	274	9	7	19	585	227	619
peak1743	14	93	71	796	328	1249	59	10	54	963	74	1453
peak1744	26	141	98	281	409	387	89	15	90	393	43	415
peak1745	13	49	45	253	219	339	44	16	27	229	14	263
peak1746	28	59	54	198	267	178	35	23	43	209	24	135
peak1747	196	591	459	4652	8340	4780	344	213	380	4429	2165	5883
peak1748	64	218	199	1803	2750	2278	190	88	143	1316	609	2103
peak1749	156	667	564	791	1087	980	555	117	427	660	37	914
peak1750	6	6	5	31	58	50	15	17	7	16	89	118
peak1751	130	360	270	874	2102	733	308	149	211	1254	728	667
peak1752	543	559	574	2221	4251	4876	443	1198	436	764	75263	5336
peak1753	23	28	27	51	34	53	28	18	25	65	92	50
peak1754	186	531	335	1890	1308	1465	380	300	325	3420	1755	2124
peak1755	157	387	309	1333	717	947	266	179	261	3291	671	1463
peak1756	74	378	243	2282	2069	2127	257	159	224	3560	1350	3327
peak1757	28	111	87	336	440	322	76	57	74	414	170	354
peak1758	141	258	194	2019	2876	1957	194	174	167	2947	1888	2825
peak1759	100	222	155	719	678	623	157	154	161	1143	1090	893
peak1760	12	28	22	109	82	64	17	16	13	168	87	73
peak1761	0	11	11	54	91	63	10	2	5	66	6	85
peak1762	10	26	27	183	193	111	16	24	29	192	32	131
peak1763	108	153	168	2388	613	2643	156	98	199	3526	1988	4787
peak1764	109	182	175	2096	378	1977	150	123	200	2842	937	3616
peak1765	122	262	242	4231	602	5194	175	97	238	4267	1593	7774
peak1766	116	337	362	4519	642	7419	245	113	283	3731	902	8935
peak1767	11	13	25	117	151	124	14	9	16	196	146	148
peak1768	10	89	51	430	484	916	58	6	34	387	13	651
peak1769	1	4	1	21	47	28	7	2	1	119	83	65
peak1770	2	3	1	68	65	42	3	0	7	100	61	99
peak1771	34	71	51	506	99	530	50	28	50	1176	116	934
peak1772	103	251	229	848	409	880	202	61	174	1435	461	981
peak1773	62	189	175	1349	741	1339	144	55	149	2203	333	1435
peak1774	3	4	4	20	45	28	1	3	2	5	95	39
peak1775	3	1	6	29	83	60	3	2	3	5	320	59
peak1776	247	429	357	3232	1985	2767	273	301	271	5464	4407	3863
peak1777	66	261	232	3080	1302	4028	159	58	136	3051	449	3878
peak1778	1	2	0	12	99	44	0	2	1	4	146	63
peak1779	2	1	0	4	13	4	0	6	1	0	59	3
peak1780	11	69	59	264	206	394	44	12	33	114	16	318
peak1781	39	78	67	1522	1152	2095	78	58	56	2314	927	2354
peak1782	3	43	37	115	87	270	23	0	19	51	1	177
peak1783	25	76	57	379	549	465	52	17	43	320	24	459
peak1784	0	0	0	5	8	6	3	1	1	3	367	6
peak1785	6	106	85	146	217	261	43	16	50	58	7	143
peak1786	15	46	41	731	732	1028	37	10	26	352	56	639
peak1787	5	15	15	129	104	145	8	4	5	45	0	89
peak1788	5	19	10	44	42	180	11	0	2	11	1	71
peak1789	4	50	35	320	344	512	28	4	22	134	3	333
peak1790	12	34	35	292	321	531	12	0	5	155	17	418
peak1791	0	1	0	0	13	7	0	0	0	0	131	5
peak1792	4	35	29	787	267	1058	26	5	22	594	36	1102
peak1793	0	0	0	2	5	6	0	1	0	0	115	4
peak1794	3	1	2	5	26	17	1	0	2	2	648	22
peak1795	4	5	9	100	120	91	9	14	7	132	241	135
peak1796	1	1	2	27	11	28	2	2	0	76	50	45
peak1797	9	85	67	161	74	464	46	6	33	172	3	213
peak1798	18	136	72	441	168	915	72	20	61	404	5	749
peak1799	37	173	122	1008	543	1883	101	31	109	1031	101	1780
peak1800	75	338	253	1552	988	3013	183	63	178	670	134	2587
peak1801	17	84	56	223	138	394	55	10	35	123	2	295
peak1802	23	158	114	784	398	1347	95	35	77	358	59	1395
peak1803	3	6	9	114	151	110	5	0	6	107	79	170
peak1804	0	1	0	9	49	33	2	1	2	0	685	18
peak1805	8	32	26	84	191	109	19	9	7	61	12	106
peak1806	12	56	61	134	110	208	47	8	28	199	14	201
peak1807	49	107	105	407	344	604	80	39	56	215	18	705
peak1808	27	99	87	342	222	393	77	23	84	282	19	349
peak1809	10	78	42	319	153	497	58	10	40	273	20	388
peak1810	9	33	13	62	92	163	14	7	17	15	2	117
peak1811	0	0	2	8	2	6	2	5	1	11	61	3
peak1812	295	443	399	11881	7171	9791	350	257	390	10326	3357	14615
peak1813	38	34	37	302	243	281	32	18	51	218	34	331
peak1814	21	61	35	440	236	451	37	15	34	376	31	417
peak1815	29	165	127	995	1305	1226	96	18	79	816	32	934
peak1816	10	46	39	554	498	689	36	15	34	745	31	984
peak1817	12	16	8	70	245	218	11	15	18	22	213	258
peak1818	3	19	13	269	193	312	28	6	18	214	26	504
peak1819	2	62	40	230	519	515	51	11	32	312	15	439
peak1820	4	90	46	424	1002	885	66	10	43	613	6	745
peak1821	1	0	0	2	5	26	0	0	0	3	23	468
peak1822	0	1	0	1	1	31	2	0	0	2	30	488
peak1823	0	0	0	3	1	30	0	0	0	1	33	293
peak1824	0	0	0	1	1	6	0	0	0	0	9	210
peak1825	0	0	1	11	9	50	2	1	0	26	221	198
peak1826	5	48	43	297	370	486	34	13	40	326	155	495
peak1827	1	4	6	60	118	75	8	3	7	225	81	201
peak1828	3	17	24	203	307	264	21	14	15	331	24	373
peak1829	4	4	9	20	36	31	4	10	9	44	69	18
peak1830	21	140	91	319	101	444	53	17	72	216	58	594
peak1831	71	156	147	286	247	454	124	92	107	155	72	404
peak1832	176	187	165	421	312	567	145	357	149	346	1667	469
peak1833	95	142	145	197	86	246	73	239	97	212	392	173
peak1834	2	5	6	214	120	206	7	1	3	117	55	255
peak1835	2	1	1	23	22	13	0	1	3	47	79	23
peak1836	5	9	4	151	38	119	9	5	7	179	234	220
peak1837	7	7	10	83	17	75	2	12	5	91	25	141
peak1838	11	26	32	766	195	592	12	26	20	453	570	981
peak1839	1	8	7	58	86	95	7	0	2	26	3	52
peak1840	13	35	26	151	211	102	24	19	20	110	93	86
peak1841	39	109	81	473	509	525	59	15	67	404	70	654
peak1842	7	6	3	28	61	27	5	15	1	9	128	27
peak1843	127	285	223	4738	3986	4197	185	133	163	7661	2889	6439
peak1844	28	178	138	2939	2360	3229	92	26	105	3468	394	3510
peak1845	21	142	89	1024	888	1034	75	28	69	1208	273	1186
peak1846	7	85	77	226	158	263	61	6	43	244	54	316
peak1847	6	41	27	79	84	99	19	3	12	73	9	91
peak1848	15	81	51	262	264	413	41	15	47	289	12	374
peak1849	6	53	24	234	301	272	23	10	19	134	24	276
peak1850	62	243	185	2376	2188	2405	150	81	135	2307	1014	2833
peak1851	37	199	143	1679	1587	2364	115	14	119	1408	117	2528
peak1852	14	54	54	215	382	207	37	32	35	236	161	247
peak1853	20	42	37	95	92	71	14	32	32	118	83	73
peak1854	19	35	26	159	144	92	10	33	16	179	281	80
peak1855	92	283	205	1197	1347	998	142	115	144	1734	1366	872
peak1856	3	4	4	44	178	86	5	7	2	7	621	55
peak1857	53	284	219	686	850	964	195	72	165	224	72	739
peak1858	19	166	155	566	685	698	104	17	89	150	10	498
peak1859	2	14	9	67	157	107	9	9	10	20	86	104
peak1860	101	461	355	2392	1345	3325	256	91	255	2064	259	3379
peak1861	73	165	148	1587	1556	1630	104	82	107	2955	1675	1668
peak1862	57	154	105	595	320	689	90	26	92	820	77	722
peak1863	20	125	86	543	625	545	67	14	82	813	58	736
peak1864	23	66	56	149	215	110	58	18	29	211	55	143
peak1865	3	13	13	105	116	176	16	6	12	203	20	165
peak1866	9	10	13	211	249	201	12	8	12	381	165	279
peak1867	2	0	1	49	43	26	4	0	1	97	42	46
peak1868	20	16	18	176	104	145	12	21	17	307	421	158
peak1869	85	86	67	2280	1516	1990	107	141	100	3480	4190	4054
peak1870	35	43	43	179	128	231	47	36	47	270	119	303
peak1871	9	37	20	112	58	159	22	9	34	179	3	161
peak1872	15	44	52	124	114	128	39	15	44	193	33	134
peak1873	62	99	99	411	390	439	90	52	104	392	134	616
peak1874	21	70	54	185	147	134	72	23	42	230	45	175
peak1875	10	32	35	194	81	215	27	9	25	220	25	238
peak1876	98	331	289	7833	7000	7371	261	72	240	7571	1793	9656
peak1877	10	42	30	132	110	130	16	9	35	113	26	179
peak1878	2	4	4	57	87	72	4	3	3	27	10	61
peak1879	18	42	38	120	588	303	16	15	28	44	821	286
peak1880	43	99	74	491	2744	800	57	67	57	203	3239	880
peak1881	5	35	23	112	126	170	30	7	26	75	13	151
peak1882	21	110	73	907	1013	1151	69	30	49	545	199	1237
peak1883	45	175	137	1208	1268	1432	104	33	75	1153	261	1470
peak1884	6	22	20	136	165	196	18	5	8	135	9	159
peak1885	37	62	51	1050	2470	1089	48	76	49	851	2442	1664
peak1886	21	42	25	1055	1575	1005	29	31	24	1273	771	1308
peak1887	18	60	44	194	201	193	29	23	44	310	208	237
peak1888	1	14	21	105	60	139	8	3	3	130	19	197
peak1889	7	11	7	215	138	257	16	3	10	273	30	349
peak1890	3	21	8	73	36	78	9	4	13	98	14	128
peak1891	13	17	14	89	51	50	4	6	10	92	22	85
peak1892	11	75	40	136	182	228	45	5	28	21	1	146
peak1893	4	42	35	73	100	113	35	2	23	48	1	109
peak1894	7	53	43	63	81	121	37	3	26	26	5	105
peak1895	26	243	194	3398	1853	5422	162	11	115	2147	89	4156
peak1896	21	51	30	195	282	114	69	32	26	431	176	176
peak1897	31	116	107	2871	2778	2145	108	33	77	5034	2186	2876
peak1898	35	117	71	519	373	491	47	37	62	527	165	618
peak1899	14	70	63	210	113	240	33	18	41	211	19	266
peak1900	57	331	260	2227	779	3716	185	29	176	1991	89	3412
peak1901	49	163	141	1493	554	2065	111	31	105	992	90	2203
peak1902	21	22	17	134	42	204	21	8	16	84	23	294
peak1903	201	65	57	415	693	512	101	254	75	274	2748	843
peak1904	32	155	118	993	2443	939	89	34	73	816	482	804
peak1905	26	189	132	468	774	826	115	18	99	621	62	703
peak1906	16	193	174	352	392	729	127	27	131	354	1	664
peak1907	18	192	139	833	691	2096	118	5	106	815	3	1338
peak1908	39	166	137	556	583	760	104	24	102	528	31	639
peak1909	15	51	51	239	324	207	33	15	32	254	57	156
peak1910	1	21	12	82	59	154	12	0	12	43	0	105
peak1911	37	216	156	3637	3362	4003	128	75	122	3252	1218	4857
peak1912	4	7	8	25	20	15	2	8	5	40	134	16
peak1913	7	27	31	287	93	473	22	6	27	222	11	553
peak1914	20	97	75	1208	727	1321	83	23	55	1425	428	2114
peak1915	8	103	70	393	146	620	44	11	42	345	12	536
peak1916	7	80	84	303	175	484	65	4	60	220	2	458
peak1917	14	97	81	265	173	479	60	14	38	200	8	414
peak1918	1	0	0	2	6	2	0	2	0	2	107	5
peak1919	59	150	121	944	995	1347	127	57	88	1921	369	1529
peak1920	19	39	44	137	126	203	50	21	21	333	62	195
peak1921	11	25	29	219	241	291	37	16	19	309	92	326
peak1922	21	63	42	444	702	899	50	35	38	764	477	1040
peak1923	103	326	305	3757	2185	5816	268	96	252	4480	805	6871
peak1924	0	0	1	158	55	129	5	5	3	68	121	227
peak1925	17	106	86	422	475	496	77	9	58	597	33	564
peak1926	9	67	56	367	566	804	45	6	30	413	28	562
peak1927	17	53	36	580	799	688	37	4	32	793	53	764
peak1928	7	47	29	216	116	228	33	3	34	125	0	157
peak1929	19	103	84	467	198	771	79	13	51	625	96	756
peak1930	9	4	5	23	37	17	5	27	5	32	68	24
peak1931	2	4	5	50	42	38	0	3	3	94	173	75
peak1932	66	264	188	1668	786	2136	161	83	164	1173	613	2756
peak1933	62	294	274	1950	802	2563	169	100	162	987	420	2592
peak1934	37	197	177	2110	856	2010	112	66	113	2310	922	2691
peak1935	3	3	3	80	39	113	6	2	6	157	78	161
peak1936	5	9	15	164	98	175	7	3	2	120	36	208
peak1937	4	10	9	201	146	261	1	1	2	184	82	327
peak1938	0	0	1	29	19	26	3	0	2	38	153	34
peak1939	6	9	13	140	154	109	16	13	21	209	125	175
peak1940	7	18	13	80	114	108	10	9	10	64	14	99
peak1941	41	66	41	1273	889	1154	59	31	47	1688	533	1819
peak1942	14	26	21	180	91	133	9	19	22	260	235	104
peak1943	14	60	59	296	124	364	40	3	22	263	24	255
peak1944	25	143	112	810	456	1169	82	25	84	1030	119	1137
peak1945	45	133	108	1412	1062	2160	119	52	100	2188	745	3159
peak1946	20	24	21	165	150	133	23	10	26	206	250	196
peak1947	0	2	0	7	40	14	1	7	0	2	488	17
peak1948	1	1	2	4	19	17	3	1	2	2	62	9
peak1949	24	71	55	134	84	119	67	38	55	256	17	124
peak1950	7	50	44	115	43	226	50	5	33	139	3	189
peak1951	12	46	51	128	104	143	60	10	42	161	32	121
peak1952	16	65	55	262	192	401	40	13	55	175	8	370
peak1953	21	132	90	321	431	566	83	14	73	334	13	590
peak1954	24	91	86	575	426	799	63	27	61	344	17	760
peak1955	26	103	73	323	256	316	55	39	55	214	21	358
peak1956	13	131	101	851	672	1239	63	19	79	215	111	1213
peak1957	26	83	47	160	85	344	52	13	40	116	4	201
peak1958	2	13	7	137	213	155	12	2	9	191	210	214
peak1959	2	6	5	94	137	102	6	2	8	119	26	124
peak1960	32	110	85	1999	2024	2406	81	21	75	2426	282	2781
peak1961	3	8	17	69	106	87	8	4	6	39	5	67
peak1962	3	22	19	545	205	586	14	4	19	325	24	771
peak1963	2	15	16	330	169	345	7	3	14	118	21	432
peak1964	12	17	17	252	227	198	9	10	11	333	323	239
peak1965	13	35	34	285	322	394	23	18	29	130	68	350
peak1966	0	0	0	0	7	5	0	0	0	1	58	7
peak1967	0	0	0	0	7	1	2	0	1	0	39	1
peak1968	39	130	110	931	861	1338	76	59	56	907	859	1599
peak1969	13	29	18	224	190	259	16	9	14	369	241	316
peak1970	6	35	19	334	176	442	30	9	20	397	47	429
peak1971	1	2	0	7	9	7	0	1	0	0	186	10
peak1972	25	112	83	298	121	424	60	9	44	402	34	424
peak1973	0	2	0	0	7	9	0	1	0	2	259	9
peak1974	29	51	49	822	245	881	45	20	40	776	101	871
peak1975	14	55	39	732	268	1253	25	5	28	458	63	1181
peak1976	27	135	133	952	445	2089	89	3	70	513	14	1328
peak1977	5	49	36	198	58	319	25	3	17	133	0	162
peak1978	54	203	126	2103	2072	2329	128	63	119	2198	423	2734
peak1979	26	196	170	1364	1162	1593	128	32	90	1135	144	1253
peak1980	76	279	216	1849	1874	2373	159	87	122	2409	452	2827
peak1981	3	3	3	7	24	30	0	3	1	1	161	28
peak1982	21	62	28	118	204	177	25	8	37	181	73	189
peak1983	16	62	41	236	1483	630	24	30	20	85	2045	511
peak1984	2	0	3	45	75	31	3	5	1	62	99	21
peak1985	2	4	1	29	60	33	2	0	4	51	72	32
peak1986	3	7	9	167	77	156	11	3	12	274	94	256
peak1987	20	98	84	496	546	792	68	13	48	614	62	723
peak1988	4	36	16	149	30	223	10	2	24	100	1	228
peak1989	11	7	14	136	21	96	11	3	8	94	61	123
peak1990	4	12	5	88	27	104	3	3	1	55	22	147
peak1991	31	69	51	479	191	548	44	42	69	525	435	936
peak1992	23	54	56	352	120	458	39	22	40	234	96	579
peak1993	5	0	2	17	12	23	0	8	1	20	71	28
peak1994	36	118	78	2385	1127	2426	66	29	64	2267	481	2771
peak1995	20	52	45	174	107	158	52	17	20	268	61	336
peak1996	50	66	57	906	854	1054	58	50	43	1409	654	1536
peak1997	27	25	15	145	155	224	20	16	11	218	130	329
peak1998	70	303	248	278	806	429	246	66	185	438	46	471
peak1999	10	28	32	99	66	63	15	10	14	118	29	62
[truncated: 30,419 more rows]
