# Supplementary material for: Limits in the detection of m6A changes using MeRIP/m6A-seq
Source: Sci Rep. 2020 Apr 20;10:6590. doi: 10.1038/s41598-020-63355-3 (PMC7170965; doi:10.1038/s41598-020-63355-3)
Supplement: Supplementary file 3 — Supplementary information 3. [file 41598_2020_63355_MOESM3_ESM.zip › additional_file4_v2/macs2_deq_results/positive_yu_mettl3_2018_deq_results.txt]

seqnames	start	end	width	strand	annot	main.gene	deseq2.p	deseq2.padj	edger.p	edger.padj	qnb.p	qnb.padj	metdiff.p	metdiff.padj	peak.l2fc	gene.l2fc	gene.p	gene.padj	diff.l2fc
chr1	853894	853994	100	+	exon	LINC01128	0.819399712632552	0.999483279673842	0.79091864367797	1	0.863790651734162	0.99240115550909	0.953079611638166	1	-0.180655609288159	-0.0124290311862271	0.964385837491352	0.982691694630964	-0.168226578101932
chr1	959720	959949	229	+	utr5*	KLHL17	0.724122582496334	0.999483279673842	0.68724498267462	1	0.698687088474195	0.974506354396745	0.788863862689685	0.975459098548735	0.45174422977581	-0.0165742189619429	0.888846426186157	0.941976763981029	0.468318448737753
chr1	960110	960552	442	+	utr5*	KLHL17	0.564830518661213	0.999483279673842	0.423871413649646	1	0.422896502920118	0.905939546000859	0.573932496137349	0.894132893426689	0.296706650397193	-0.0165742189619429	0.888846426186157	0.941976763981029	0.313280869359136
chr1	960577	960733	156	+	utr5	KLHL17	0.385706519105083	0.999483279673842	0.305053795926679	1	0.327071015228117	0.863557357098035	0.245453626937559	0.739634809389445	0.337453320321421	-0.0165742189619429	0.888846426186157	0.941976763981029	0.354027539283364
chr1	960910	961186	276	+	intron	KLHL17	0.00938915416403002	0.999483279673842	0.00202913427891417	1	0.00130797740126888	0.0672266069771964	0.012775256389969	0.629934670652507	0.761999508157672	-0.0165742189619429	0.888846426186157	0.941976763981029	0.778573727119615
chr1	974901	975197	296	+	utr3	PLEKHN1	0.566632284426431	0.999483279673842	0.428141029650558	1	0.457441358644572	0.919689587701795	0.572685617517728	0.893840057803149	0.281798847455878	-0.0594454844397599	0.805660861442067	0.896321512425807	0.341244331895638
chr1	1000507	1000654	147	+	utr5*	ISG15	0.857575800167045	0.999483279673842	0.770230232064492	1	0.835323585846322	0.99240115550909	0.382740644342654	0.812455873771355	-0.894905287887453	-0.997890081897443	1.57586212042559e-18	6.20364388074207e-17	0.102984794009989
chr1	1000734	1000844	110	+	utr5*	ISG15	0.775231868156254	0.999483279673842	0.730992913610646	1	0.752212342878339	0.983222553075434	0.867693596520123	0.999827736598592	-0.855539594098052	-0.997890081897443	1.57586212042559e-18	6.20364388074207e-17	0.14235048779939
chr1	1020173	1020410	237	+	utr5	AGRN	0.724918724856441	0.999483279673842	0.770092017880932	1	0.761691840208906	0.983222553075434	0.35726898299076	0.800858994013156	-0.433415282409984	-0.523207472108464	1.03913982458935e-16	3.55321018416932e-15	0.0897921896984802
chr1	1048131	1048232	101	+	exon	AGRN	0.718626582621402	0.999483279673842	0.773873335050636	1	0.691617395106494	0.97316696852807	0.741607124327966	0.958791639340281	-0.349820440564293	-0.523207472108464	1.03913982458935e-16	3.55321018416932e-15	0.173387031544171
chr1	1054995	1055302	307	+	utr3	AGRN	0.257832417895319	0.999483279673842	0.295016273381557	1	0.089925140954372	0.594989801916429	0.136505147418762	0.692316331608771	-0.0927230278807383	-0.523207472108464	1.03913982458935e-16	3.55321018416932e-15	0.430484444227726
chr1	1055385	1055749	364	+	utr3	AGRN	0.236488751482057	0.999483279673842	0.27155343758256	1	0.116202659306088	0.649968761458778	0.0284199237504783	0.629934670652507	-0.174952356079247	-0.523207472108464	1.03913982458935e-16	3.55321018416932e-15	0.348255116029218
chr1	1060414	1060727	313	+	intron	RP11-465B22.3	0.950589441054335	0.999483279673842	0.901545713537956	1	0.962213696730895	0.99240115550909	0.961768755759405	1	-0.342973126327478	-0.659139173543604	0.00145732631607152	0.00692042283283661	0.316166047216126
chr1	1063218	1063385	167	-	exon	RP11-54O7.18	0.726567794068414	0.999483279673842	0.691103400784402	1	0.666506723809772	0.968659296836281	0.792482705897444	0.97646631554513	-0.565495039485374	-0.298963700114666	0.452832496302462	0.643212091651119	-0.266531339370708
chr1	1064491	1064634	143	+	exon	RP11-465B22.3	0.952432159533906	0.999483279673842	0.902345918133461	1	0.955142640214568	0.99240115550909	0.620436107272319	0.91239541765174	-0.419667246732372	-0.659139173543604	0.00145732631607152	0.00692042283283661	0.239471926811232
chr1	1065750	1066045	295	+	exon	RP11-465B22.3	0.714752174245541	0.999483279673842	0.623941946604913	1	0.640654311309427	0.962782532031429	0.776659863233309	0.970888015415891	-0.712078073132038	-0.659139173543604	0.00145732631607152	0.00692042283283661	-0.0529388995884341
chr1	1082317	1082818	501	-	utr3	C1orf159	0.872560200783684	0.999483279673842	0.922374616068246	1	0.908760292611312	0.99240115550909	0.620874100680727	0.912670715507082	0.39676389551399	0.160926394147878	0.24093428873409	0.424176975322732	0.235837501366112
chr1	1216991	1217201	210	-	utr3	SDF4	0.967153578359149	0.999483279673842	0.945579390681582	1	0.962186018268834	0.99240115550909	0.863174485556764	0.997847088064952	-0.421455726125512	-0.474768919347326	1.96155275599444e-11	3.94184809722286e-10	0.0533131932218145
chr1	1232308	1232413	105	+	exon	B3GALT6	0.0222979031212926	0.999483279673842	0.0143920495218364	1	0.0107148475458083	0.230773556104533	0.053059391605333	0.634727849619151	0.948445809171808	0.0915901012629684	0.330007673721207	0.523788671006068	0.856855707908839
chr1	1232547	1233369	822	+	utr3	B3GALT6	0.303831004315379	0.999483279673842	0.347560036148326	1	0.148212560965281	0.6992085686446	0.0557298948449459	0.642194816859549	0.40023249008674	0.0915901012629684	0.330007673721207	0.523788671006068	0.308642388823772
chr1	1233408	1233550	142	+	utr3	B3GALT6	0.646918598158667	0.999483279673842	0.688697965104893	1	0.623204919202767	0.95979153707896	0.119827812996645	0.688059548866893	0.352704718783779	0.0915901012629684	0.330007673721207	0.523788671006068	0.261114617520811
chr1	1233741	1234212	471	+	utr3	B3GALT6	0.865677005446321	0.999483279673842	0.786719291331072	1	0.748814180913976	0.983222553075434	0.372691554895608	0.80821315998854	0.221244606465874	0.0915901012629684	0.330007673721207	0.523788671006068	0.129654505202906
chr1	1234305	1234913	608	+	utr3	B3GALT6	0.250061545277805	0.999483279673842	0.247234051631139	1	0.136323249736177	0.679434470582893	0.0478203300174087	0.634727849619151	0.261059464381854	0.0915901012629684	0.330007673721207	0.523788671006068	0.169469363118885
chr1	1254955	1255078	123	-	utr3	UBE2J2	0.93424912428282	0.999483279673842	0.995777443942795	1	0.946809416389991	0.99240115550909	0.400845988407813	0.821625805840731	-0.0102902634089185	-0.0613944117198911	0.457052365612969	0.646867200021178	0.0511041483109726
chr1	1255117	1255397	280	-	utr3	UBE2J2	0.655529964549081	0.999483279673842	0.715428394327968	1	0.656222058975719	0.966913842986653	0.307390278597055	0.769727920306089	0.0129351951461807	-0.0613944117198911	0.457052365612969	0.646867200021178	0.0743296068660718
chr1	1300231	1300342	111	-	intron	ACAP3	0.00499183345937174	0.999483279673842	9.38617753167588e-05	1	0.00106244525175293	0.0589546443342486	0.00732470468112145	0.629934670652507	1.24029724054454	-0.683913118033782	5.99121724457439e-17	2.08578590376305e-15	1.92421035857833
chr1	1312855	1312998	143	-	utr3	CPSF3L	0.0681149274396235	0.999483279673842	0.0592405637421506	1	0.0730836030106622	0.558293049576192	0.00983895001203117	0.629934670652507	-0.0369937383073879	-0.42453534679162	8.16442043935209e-07	8.230357649729e-06	0.387541608484232
chr1	1318846	1319155	309	-	utr3	CPSF3L	0.852179244130816	0.999483279673842	0.884272790470287	1	0.858317755493919	0.99240115550909	0.737531091775526	0.957411725081629	-0.0291447933125154	-0.42453534679162	8.16442043935209e-07	8.230357649729e-06	0.395390553479105
chr1	1319279	1319539	260	-	utr3	CPSF3L	0.541362068357651	0.999483279673842	0.547179374274739	1	0.551476533208526	0.946124152142292	0.275581049019252	0.751814394177408	-0.326306873727016	-0.42453534679162	8.16442043935209e-07	8.230357649729e-06	0.0982284730646038
chr1	1327443	1327569	126	+	exon	CPTP	0.575831263648275	0.999483279673842	0.577287545435211	1	0.587848851759575	0.955456497847193	0.217698446037085	0.725027304695194	0.39494537052039	0.0012749345617263	0.98982347402348	0.995203654006712	0.393670435958664
chr1	1327631	1328025	394	+	utr3	CPTP	0.247755190855336	0.999483279673842	0.255994403354004	1	0.138710839532166	0.685321344005955	0.158294153008183	0.698199660462397	0.250383130922605	0.0012749345617263	0.98982347402348	0.995203654006712	0.249108196360878
chr1	1328289	1328849	560	+	utr3	CPTP	0.837749238308645	0.999483279673842	0.897171646049098	1	0.875612994031631	0.99240115550909	0.969848143367543	1	0.128539760591544	0.0012749345617263	0.98982347402348	0.995203654006712	0.127264826029818
chr1	1336048	1336157	109	-	utr3	DVL1	0.566873702233669	0.999483279673842	0.60945035902682	1	0.446517076302209	0.915079430159734	0.194529072534141	0.712120995272925	-0.431007285819007	-0.536583980136492	4.44452095410463e-14	1.21851303943515e-12	0.105576694317484
chr1	1336373	1336515	142	-	utr3	DVL1	0.408585240555224	0.999483279673842	0.435155692351448	1	0.439073925588422	0.912755506326456	0.581607782463126	0.896306903262787	-0.332179779854167	-0.536583980136492	4.44452095410463e-14	1.21851303943515e-12	0.204404200282325
chr1	1348962	1349367	405	-	utr5	DVL1	0.0777675656508825	0.999483279673842	0.0955351521663844	1	0.00278028097444693	0.104517256593354	0.449855304343239	0.844209252921556	-0.093078244565813	-0.536583980136492	4.44452095410463e-14	1.21851303943515e-12	0.443505735570679
chr1	1375053	1375154	101	-	utr5	AURKAIP1	0.409909670263684	0.999483279673842	0.448481353413638	1	0.281117613243943	0.827115612361057	0.796517231404792	0.97765725361833	0.124924549853852	0.0965209592622908	0.184985774287468	0.352193277856584	0.0284035905915612
chr1	1385981	1386196	215	-	exon	CCNL2	0.891253267105754	0.999483279673842	0.896366750395722	1	0.858062615425999	0.99240115550909	0.509357408692066	0.865551186317361	-0.272677703229123	-0.414266173509135	3.08467306750779e-08	3.92694739680324e-07	0.141588470280012
chr1	1386905	1387369	464	-	utr3	CCNL2	0.622951077606808	0.999483279673842	0.690539290962513	1	0.554308677339922	0.946598199353576	0.13332309700292	0.692316331608771	-0.359782217525196	-0.414266173509135	3.08467306750779e-08	3.92694739680324e-07	0.0544839559839394
chr1	1399589	1399737	148	+	exon	RP4-758J18.2	0.388101186798816	0.999483279673842	0.292450947107047	1	0.332215550859478	0.865119589005636	0.273823585673135	0.751076003604662	-0.057226196797762	-0.275523431022207	0.0459556903727805	0.122259177663022	0.218297234224445
chr1	1400269	1400395	126	+	exon	RP4-758J18.2	0.160359904110538	0.999483279673842	0.0586889737402944	1	0.110290958355251	0.639535488198573	0.0688039420615049	0.658022620038844	0.414506653368936	-0.275523431022207	0.0459556903727805	0.122259177663022	0.690030084391144
chr1	1400708	1400940	232	+	exon	RP4-758J18.2	0.849114935480132	0.999483279673842	0.767173685856356	1	0.809131371735866	0.99240115550909	0.93891597314586	1	-0.199908838974006	-0.275523431022207	0.0459556903727805	0.122259177663022	0.0756145920482012
chr1	1401016	1401446	430	+	exon	RP4-758J18.2	0.258868566187613	0.999483279673842	0.262374473377981	1	0.0949922103155564	0.60849833923085	0.0439909991070022	0.634727849619151	-0.0185160928608618	-0.275523431022207	0.0459556903727805	0.122259177663022	0.257007338161346
chr1	1407415	1407665	250	-	utr5*	MRPL20	0.751567024935935	0.999483279673842	0.644255024284148	1	0.64892033744381	0.965158265273649	0.202217135406227	0.71607180166783	0.0333388212101991	0.415139237359255	3.64174900505027e-05	0.000264733771186254	-0.381800416149056
chr1	1418926	1419595	669	-	utr3	ANKRD65	0.412838995726255	0.999483279673842	0.435524058065628	1	0.246707462377874	0.801673842265313	0.097970182766169	0.674563330799718	0.572155103131087	0.346115094893953	0.00672109766412025	0.0252542859611449	0.226040008237133
chr1	1420752	1421249	497	-	utr5	ANKRD65	0.0847157528959813	0.999483279673842	0.0543335317963178	1	0.0221801399313073	0.335754106589397	0.0703128854220243	0.661022806712083	0.91060518232027	0.346115094893953	0.00672109766412025	0.0252542859611449	0.564490087426317
chr1	1425910	1426110	200	+	intergenic	NA	0.267331402939987	0.999483279673842	0.144276365128428	1	0.166993850305628	0.726165067334104	0.131083417094707	0.691585447759344	0.8643061340721	NA	NA	NA	NA
chr1	1427571	1427898	327	+	exon	TMEM88B	0.27567820572716	0.999483279673842	0.276751338773798	1	0.16151260015339	0.716384363877691	0.124994338555008	0.689719747140559	0.731171019811597	0.241732800172413	0.279230377381522	0.46955355793412	0.489438219639184
chr1	1428160	1428304	144	+	intergenic	NA	0.310055841389071	0.999483279673842	0.224660034757857	1	0.224315227199818	0.780668648694697	0.279786376135893	0.754131598254337	0.727033194638043	NA	NA	NA	NA
chr1	1430208	1430529	321	+	intergenic	NA	0.354136433271912	0.999483279673842	0.223409781567358	1	0.213193056027216	0.768037236564235	0.101244792520064	0.675099462311856	-0.474799255718708	NA	NA	NA	NA
chr1	1439168	1439427	259	+	utr3	VWA1	0.453449773607423	0.999483279673842	0.514715408314682	1	0.288994271437485	0.832676694979317	0.739531803616821	0.958046186251654	-0.10695832106201	-0.245681272247502	0.000172566997533007	0.00106745411487681	0.138722951185492
chr1	1439755	1439931	176	+	utr3	VWA1	0.737321870625623	0.999483279673842	0.806624498854773	1	0.759654446350963	0.983222553075434	0.197281727865995	0.712325546012243	-0.15583210322518	-0.245681272247502	0.000172566997533007	0.00106745411487681	0.0898491690223219
chr1	1440052	1440483	431	+	utr3	VWA1	0.674275748259398	0.999483279673842	0.755702306539634	1	0.626952382085437	0.960441527809371	0.849790985504324	0.994301514995984	-0.115232290146282	-0.245681272247502	0.000172566997533007	0.00106745411487681	0.13044898210122
chr1	1564700	1564830	130	-	exon	SSU72	0.0489112590404753	0.999483279673842	0.0234956119396445	1	0.00929712407528264	0.214120928074544	0.0244447641773154	0.629934670652507	-0.267078710808764	0.0101374282645835	0.882265494625114	0.939286423851527	-0.277216139073347
chr1	1598072	1598509	437	-	utr3	FNDC10	0.43189372423096	0.999483279673842	0.42086856012256	1	0.390616832602821	0.893407154925352	0.514782989801665	0.868349900783239	0.180731203621835	-0.0768404123949454	0.509355112143155	0.691985579748151	0.25757161601678
chr1	1599056	1599183	127	-	utr3	FNDC10	0.357794821975105	0.999483279673842	0.268548405735896	1	0.30749543834862	0.847530609724868	0.244068154253489	0.739634809389445	0.307494205887648	-0.0768404123949454	0.509355112143155	0.691985579748151	0.384334618282593
chr1	1599386	1599538	152	-	exon	FNDC10	0.585453835990524	0.999483279673842	0.575866430222838	1	0.642043873722025	0.96311893912362	0.665885117454147	0.929208058214288	0.176497715642956	-0.0768404123949454	0.509355112143155	0.691985579748151	0.253338128037901
chr1	1615149	1615357	208	-	exon	RP11-345P4.9	0.616304611090752	0.999483279673842	0.603385614549506	1	0.571253599333698	0.953061812118611	0.396645098594596	0.82023619573502	-0.478416615706415	-0.709610727116115	0.00128573756938938	0.00623103816377374	0.2311941114097
chr1	1615446	1615748	302	+	utr5	MIB2	0.957402752061919	0.999483279673842	0.987751893264754	1	0.98229640831094	0.99240115550909	0.893439123568197	1	-0.466733077607806	-0.52703710578669	3.63611448270636e-11	7.13878077403973e-10	0.0603040281788841
chr1	1615913	1616014	101	+	utr5	MIB2	0.182251378688777	0.999483279673842	0.143983896258174	1	0.155069451649242	0.706835398404603	0.524459515130761	0.873391287096561	0.291654271574284	-0.52703710578669	3.63611448270636e-11	7.13878077403973e-10	0.818691377360974
chr1	1623363	1623604	241	+	utr5	MIB2	0.479157113713396	0.999483279673842	0.452268167398086	1	0.470339975163117	0.924822480972468	0.332456971721719	0.784090151281699	-0.356607734694919	-0.52703710578669	3.63611448270636e-11	7.13878077403973e-10	0.170429371091771
chr1	1624960	1625104	144	+	utr3	MIB2	0.539427337525242	0.999483279673842	0.530700144714118	1	0.488167369193742	0.929408333225519	0.211853791286014	0.720777692900758	-0.247442943301556	-0.52703710578669	3.63611448270636e-11	7.13878077403973e-10	0.279594162485134
chr1	1626005	1626112	107	+	exon	MIB2	0.117607975223452	0.999483279673842	0.0325528368394563	1	0.0671256528732795	0.539587662880667	0.0914907553377832	0.672105867698052	0.830015733125397	-0.52703710578669	3.63611448270636e-11	7.13878077403973e-10	1.35705283891209
chr1	1663385	1663498	113	-	utr3	SLC35E2B	0.970330451818288	0.999483279673842	0.902191060485397	1	0.92181538165242	0.99240115550909	0.987670292293508	1	-0.204819415014512	-0.172866187452932	0.118972049551835	0.254128450261759	-0.0319532275615798
chr1	1665102	1665852	750	-	utr3	SLC35E2B	0.186681866322916	0.999483279673842	0.196087696839966	1	0.105760000744116	0.629606155314247	0.155886495860375	0.69635192075541	0.0783162862719357	-0.172866187452932	0.118972049551835	0.254128450261759	0.251182473724868
chr1	1716319	1716487	168	-	exon	RP1-283E3.8	0.354483177161751	0.999483279673842	0.24274459239854	1	0.219617698212426	0.773790509183469	0.222993100375353	0.728018945270382	-0.194529298588254	0.279955271224748	0.731902586264937	NA	-0.474484569813002
chr1	1890909	1891077	168	-	utr5	GNB1	0.000330422288882874	0.660059824829652	0.000470194366343303	1	1.11641398991411e-09	1.18942746485449e-06	0.106881654808739	0.677069037727335	0.471482314766186	-0.124702760877822	0.0492267814838485	0.128840568721706	0.596185075644009
chr1	1917762	1918089	327	-	utr3	TMEM52	0.91241303716705	0.999483279673842	0.817074404454132	1	0.845306352936213	0.99240115550909	0.310490742200266	0.772030659983168	-0.147082201150871	-0.140693235308651	0.278270997828215	0.468504729647614	-0.00638896584222018
chr1	1943390	1943534	144	-	intron	CFAP74	0.0629302390540547	0.999483279673842	0.0164555233285768	1	0.0256689256760622	0.361855268330745	0.0999989826769881	0.675099462311856	1.07761848318253	-0.52353634206204	0.0496396287406865	0.129700003413165	1.60115482524457
chr1	1956727	1956852	125	-	exon	CFAP74	0.501381078665721	0.999483279673842	0.385549347525583	1	0.497672201023743	0.931760380948446	0.653941569592662	0.924262865805283	-0.240234186025256	-0.52353634206204	0.0496396287406865	0.129700003413165	0.283302156036783
chr1	1956998	1957114	116	-	intron	CFAP74	0.482656420913742	0.999483279673842	0.375145161892719	1	0.436301446234304	0.911750006056807	0.474604114597092	0.853585364399491	-0.605814906842687	-0.52353634206204	0.0496396287406865	0.129700003413165	-0.0822785647806474
chr1	2184668	2184815	147	+	utr3	PRKCZ	0.679485582100974	0.999483279673842	0.696367821835617	1	0.565284584130437	0.949654103918463	0.347663271102995	0.793272943520944	0.427511599475517	0.0431139248778714	0.663577546264468	0.805941465690877	0.384397674597646
chr1	2184846	2185343	497	-	utr3	FAAP20	0.479836858205021	0.999483279673842	0.519747994972058	1	0.439536702459561	0.912755506326456	0.51459456678182	0.868334583969186	0.332367925069749	0.237562869779738	0.0119384214318699	0.0409862666018557	0.0948050552900107
chr1	2190734	2190994	260	-	exon	FAAP20	0.603492510735936	0.999483279673842	0.529212522733109	1	0.515165806503072	0.937756137887382	0.348990961636071	0.79466157070964	0.638842330056048	0.237562869779738	0.0119384214318699	0.0409862666018557	0.401279460276309
chr1	2192531	2192705	174	-	utr3	FAAP20	0.542368851016272	0.999483279673842	0.446711552389093	1	0.500455502524713	0.932142119562638	0.56201125727975	0.886279621251836	0.878079076137123	0.237562869779738	0.0119384214318699	0.0409862666018557	0.640516206357385
chr1	2228027	2228306	279	+	utr5*	SKI	0.248419205466286	0.999483279673842	0.244648998753234	1	0.115901223054283	0.649968761458778	0.587498554442506	0.900114191008691	0.849206581702445	0.188498075483273	0.0086033244650971	0.0310281514006661	0.660708506219172
chr1	2228362	2228624	262	+	utr5*	SKI	0.0862442127277928	0.999483279673842	0.0829369877718506	1	0.00824314999534831	0.200639964189995	0.321153004874432	0.777418059745113	0.860045327721477	0.188498075483273	0.0086033244650971	0.0310281514006661	0.671547252238204
chr1	2228717	2228901	184	+	utr5	SKI	0.0521910873883759	0.999483279673842	0.0336192236018447	1	0.0108439800571339	0.231816363607336	0.151137050433618	0.69612195930738	0.792430717783112	0.188498075483273	0.0086033244650971	0.0310281514006661	0.603932642299839
chr1	2228971	2229152	181	+	exon	SKI	0.398674919021173	0.999483279673842	0.426229899814449	1	0.31946243093223	0.856598843746304	0.14645802282132	0.694169109699395	0.378513611553234	0.188498075483273	0.0086033244650971	0.0310281514006661	0.190015536069961
chr1	2229365	2229679	314	+	exon	SKI	0.983213190735233	0.999483279673842	0.950242523801724	1	0.928508362213472	0.99240115550909	0.167019228877313	0.700242279885972	0.249274853883206	0.188498075483273	0.0086033244650971	0.0310281514006661	0.0607767783999334
chr1	2307131	2307466	335	+	utr3	SKI	0.693003227941829	0.999483279673842	0.743927928057536	1	0.702366898354084	0.974506354396745	0.579627788670398	0.896306903262787	0.251489595124158	0.188498075483273	0.0086033244650971	0.0310281514006661	0.062991519640885
chr1	2307740	2308001	261	+	utr3	SKI	0.654525376888226	0.999483279673842	0.562300024316745	1	0.468790006561555	0.92438263679306	0.454306334712301	0.846179654181671	-0.00058561055149872	0.188498075483273	0.0086033244650971	0.0310281514006661	-0.189083686034772
chr1	2308191	2308384	193	+	utr3	SKI	0.864660867757316	0.999483279673842	0.781662910029573	1	0.70006042786476	0.974506354396745	0.635441062470942	0.918836737183145	0.200963293759064	0.188498075483273	0.0086033244650971	0.0310281514006661	0.0124652182757911
chr1	2392804	2393086	282	+	intron	RER1	0.281303266626896	0.999483279673842	0.204057882436159	1	0.211244052151682	0.765323508759647	0.334368442706167	0.785302782903072	-0.262363819399289	-0.0593124624368084	0.475587486574575	0.663911136695713	-0.203051356962481
chr1	2405215	2405393	178	+	utr3	RER1	0.234998395265114	0.999483279673842	0.207710863315406	1	0.16969459052755	0.728610760671889	0.0991715350389978	0.675099462311856	0.530175400919422	-0.0593124624368084	0.475587486574575	0.663911136695713	0.58948786335623
chr1	2405521	2405621	100	-	utr3	PEX10	0.317262557550859	0.999483279673842	0.254923993733252	1	0.246987081768946	0.801925867928007	0.245821294404701	0.739634809389445	0.495046082545129	0.328198416493343	0.00453745148531135	0.018165187132721	0.166847666051786
chr1	2508628	2508943	315	-	utr3	PANK4	0.76165002432192	0.999483279673842	0.797014949784254	1	0.75914206608021	0.983222553075434	0.768569988892717	0.968215982593678	0.193323172514942	0.09133132832277	0.369339425229987	0.564767977612714	0.101991844192172
chr1	2526474	2526586	112	-	exon	PANK4	0.269013777629718	0.999483279673842	0.198483752196608	1	0.158617270634724	0.711640258847143	0.143154539834437	0.694057975069815	0.53919759834175	0.09133132832277	0.369339425229987	0.564767977612714	0.44786627001898
chr1	2556413	2556523	110	+	utr5	TNFRSF14	0.415121734336243	0.999483279673842	0.294533381674404	1	0.369226935452737	0.885852499394662	0.337571268690709	0.786048115975312	0.194844041892627	0.374019705494762	0.0117850480646395	0.0405524046556206	-0.179175663602135
chr1	2563103	2563473	370	+	utr3	TNFRSF14	0.357353130240431	0.999483279673842	0.319765243698581	1	0.277305750440331	0.824794937239332	0.182664162450134	0.709968379611902	0.855537616884683	0.374019705494762	0.0117850480646395	0.0405524046556206	0.481517911389921
chr1	2563555	2563735	180	+	utr3	TNFRSF14	0.689972581615246	0.999483279673842	0.653575819427159	1	0.64848987890453	0.965125419516977	0.718842032846474	0.949798638025589	0.357566056859717	0.374019705494762	0.0117850480646395	0.0405524046556206	-0.0164536486350458
chr1	2586816	2586946	130	+	exon	FAM213B	0.0686317810718542	0.999483279673842	0.0355302176365599	1	0.0300107107086363	0.386117683039457	0.0322284064333258	0.629934670652507	0.656530489686043	0.085156917842784	0.395674796119922	0.591575634726183	0.571373571843259
chr1	2591253	2591394	141	+	utr3	FAM213B	0.303782130396549	0.999483279673842	0.185390603486711	1	0.222938939254287	0.77960332346231	0.128287494784755	0.690584264618101	-0.119559178060881	0.085156917842784	0.395674796119922	0.591575634726183	-0.204716095903665
chr1	3195139	3195264	125	+	intron	PRDM16	0.451975329792359	0.999483279673842	0.33245439710246	1	0.411498734038744	0.900473951618948	0.313055930739271	0.772185866573789	0.71042047505284	0.18062976642333	0.65768214753279	0.80214442413973	0.529790708629509
chr1	3454664	3454806	142	+	utr5	ARHGEF16	0.623401438775561	0.999483279673842	0.592302349172343	1	0.542551198451706	0.943591343296646	0.278411112194635	0.752968012181835	0.252165797555122	-0.0629346472150322	0.479736140391474	0.666913162208466	0.315100444770154
chr1	3458691	3458999	308	+	intron	ARHGEF16	0.586077280026732	0.999483279673842	0.440270074863382	1	0.522785884962866	0.938243452463508	0.593767644632969	0.902485908374266	-0.963172128634814	-0.0629346472150322	0.479736140391474	0.666913162208466	-0.900237481419781
chr1	3459051	3459478	427	+	intron	ARHGEF16	0.412303729942848	0.999483279673842	0.26548535055823	1	0.27610866590766	0.823533518079565	0.293444408593927	0.759796513513419	-0.797696863783073	-0.0629346472150322	0.479736140391474	0.666913162208466	-0.734762216568041
chr1	3463291	3463588	297	+	exon	ARHGEF16	0.837404229582399	0.999483279673842	0.74804513731586	1	0.705812807965031	0.974815874521576	0.581274191159097	0.896306903262787	0.282385251531932	-0.0629346472150322	0.479736140391474	0.666913162208466	0.345319898746964
chr1	3488994	3489234	240	-	utr3*	MEGF6	0.670730006149918	0.999483279673842	0.615027907161751	1	0.597096061579101	0.956020218602434	0.135872181994073	0.692316331608771	-1.79613008546803	-1.4047245203408	4.35298596223834e-16	1.40697670480516e-14	-0.391405565127238
chr1	3490125	3490327	202	-	utr3	MEGF6	0.531489543587787	0.999483279673842	0.451633173839451	1	0.505293485541618	0.934566470735986	0.722301344249106	0.951265046094646	-1.40948325920968	-1.4047245203408	4.35298596223834e-16	1.40697670480516e-14	-0.00475873886888545
chr1	3628757	3628919	162	+	utr3	TPRG1L	0.329827273523852	0.999483279673842	0.224772688838626	1	0.167119856532893	0.726165067334104	0.370212003345663	0.807063982599149	0.706710615676234	0.876649723052522	8.54078360271697e-30	7.94706973651598e-28	-0.169939107376288
chr1	3629892	3630067	175	+	utr3	TPRG1L	0.953228337961242	0.999483279673842	0.976229676178456	1	0.953976154993144	0.99240115550909	0.552094616424524	0.882478902288489	0.984582844152704	0.876649723052522	8.54078360271697e-30	7.94706973651598e-28	0.107933121100182
chr1	3732964	3733064	100	+	utr3	TP73	0.826247738528785	0.999483279673842	0.720568876918772	1	0.74554859070147	0.983222553075434	0.973175629512945	1	1.34133445602279	1.26571495331136	1.86412187686729e-08	2.45243043492232e-07	0.0756195027114324
chr1	3733394	3733699	305	+	utr3	TP73	0.695537610661394	0.999483279673842	0.584643562499026	1	0.625886175431363	0.96040441125887	0.928438192015523	1	1.33268193102412	1.26571495331136	1.86412187686729e-08	2.45243043492232e-07	0.0669669777127597
chr1	3738069	3738198	129	-	exon	TP73-AS1	0.697512983934022	0.999483279673842	0.675122355242975	1	0.683230669979301	0.972327746872586	0.800444239966864	0.978572475436847	0.625079204275121	0.491688722237377	1.24834168198153e-05	9.98738397262246e-05	0.133390482037744
chr1	3738256	3738366	110	-	exon	TP73-AS1	0.624335882453604	0.999483279673842	0.471660560319004	1	0.551061116340179	0.946124152142292	0.685913195059689	0.937564026607557	0.303018730339923	0.491688722237377	1.24834168198153e-05	9.98738397262246e-05	-0.188669991897453
chr1	3739525	3739736	211	-	exon	TP73-AS1	0.655489971386386	0.999483279673842	0.616961741651546	1	0.597062902130555	0.956020218602434	0.644156164555203	0.92233379137149	0.13986680824578	0.491688722237377	1.24834168198153e-05	9.98738397262246e-05	-0.351821913991597
chr1	3739979	3740104	125	-	exon	TP73-AS1	0.974307560040966	0.999483279673842	0.992788822452099	1	0.970581207796871	0.99240115550909	0.996086763999197	1	0.0412640023006432	0.491688722237377	1.24834168198153e-05	9.98738397262246e-05	-0.450424719936734
chr1	3745607	3745904	297	-	exon	TP73-AS1	0.341980062888976	0.999483279673842	0.315717641193136	1	0.191512999745126	0.751813711324938	0.224263267389389	0.728042568732265	0.973086625761094	0.491688722237377	1.24834168198153e-05	9.98738397262246e-05	0.481397903523717
chr1	3746051	3746277	226	-	exon	TP73-AS1	0.628590614898926	0.999483279673842	0.529256616187533	1	0.481616456685386	0.926919184339162	0.622638900505928	0.913302274062682	0.635479765874589	0.491688722237377	1.24834168198153e-05	9.98738397262246e-05	0.143791043637213
chr1	3746349	3746772	423	+	exon	CCDC27	0.718187354455754	0.999483279673842	0.740524911602243	1	0.710468677708282	0.975664771146253	0.730047296967045	0.95479827433188	0.754840004102211	-0.0376791434604871	0.97549773845503	NA	0.792519147562698
chr1	3775948	3776325	377	+	utr3	SMIM1	0.957674255533121	0.999483279673842	0.986956611608413	1	0.983285613118928	0.99240115550909	0.185250620787818	0.710754601750203	0.337106344128978	-0.0375158634445266	0.796347328469681	0.891883937642554	0.374622207573505
chr1	3778162	3778280	118	-	utr3*	LRRC47	0.810025469478557	0.999483279673842	0.704690303608288	1	0.7434088284144	0.982583449416138	0.935242934337824	1	0.0717257027746573	0.182113608118543	0.0131241228784496	0.0442068140747777	-0.110387905343886
chr1	3779454	3779615	161	-	utr3	LRRC47	0.310096797438366	0.999483279673842	0.206821628208371	1	0.206329296225175	0.762321337214835	0.383339569215467	0.812845792020428	0.294809965181089	0.182113608118543	0.0131241228784496	0.0442068140747777	0.112696357062546
chr1	3786832	3787160	328	-	exon	LRRC47	0.0426675662514336	0.999483279673842	0.0394331522197405	1	0.0118383844992438	0.239757112830801	0.0287904985896891	0.629934670652507	0.568982500688869	0.182113608118543	0.0131241228784496	0.0442068140747777	0.386868892570326
chr1	3890673	3890891	218	-	exon	C1orf174	0.64592424216756	0.999483279673842	0.680550358276391	1	0.608269973499744	0.958018832122992	0.501893280192497	0.863282371193229	0.0314051578806811	-0.0238358679198921	0.844713760230076	0.920253475774307	0.0552410258005733
chr1	6098564	6098915	351	+	utr3	KCNAB2	0.990018910322037	0.999483279673842	0.932833962538353	1	0.976917306238129	0.99240115550909	1	1	-0.686914907200906	-0.607212231273356	3.15393472566408e-06	2.86692479829015e-05	-0.0797026759275502
chr1	6222911	6223157	246	-	utr3	ICMT	0.69718105252221	0.999483279673842	0.706387270466173	1	0.719290827611751	0.977223760661946	0.230949080604491	0.732091615556272	-0.195231701892921	0.0989434855401716	0.207434091027782	0.382344231689572	-0.294175187433092
chr1	6223795	6223948	153	-	utr3	ICMT	0.884023336626451	0.999483279673842	0.793618135738532	1	0.797802020692831	0.990573699999388	0.364543896664686	0.804529857304555	0.0805259513845038	0.0989434855401716	0.207434091027782	0.382344231689572	-0.0184175341556678
chr1	6224659	6225154	495	-	utr3	ICMT	0.806632798683415	0.999483279673842	0.711939329616089	1	0.625470772706617	0.960390606840669	0.388440762403332	0.815653018610727	0.150479709054563	0.0989434855401716	0.207434091027782	0.382344231689572	0.0515362235143911
chr1	6455315	6455428	113	+	exon	ESPN	0.999036016874873	0.999483279673842	0.96363474992283	1	0.952652595493634	0.99240115550909	0.991348863576677	1	-0.175819332753573	-0.0756183940631567	0.312526171224213	0.505660692043982	-0.100200938690417
chr1	6459993	6460106	113	+	exon	ESPN	0.0518424287866275	0.999483279673842	0.0557713955736834	1	0.00357655412579137	0.122654316489854	0.182308024655412	0.709968379611902	0.408547502021873	-0.0756183940631567	0.312526171224213	0.505660692043982	0.48416589608503
chr1	6467628	6467742	114	-	intron	PLEKHG5	0.0316411647582942	0.999483279673842	0.00286710130285188	1	0.00952878189534568	0.215999238963857	0.0118732640246944	0.629934670652507	1.86954434192633	0.199699274573336	0.114602738534727	0.247293864332208	1.669845067353
chr1	6468193	6468453	260	-	exon	PLEKHG5	0.720331808303783	0.999483279673842	0.714581694734671	1	0.739672821743997	0.980708943796221	0.560082345744992	0.885784770666225	0.451168005484863	0.199699274573336	0.114602738534727	0.247293864332208	0.251468730911527
chr1	6468915	6469189	274	-	exon	PLEKHG5	0.29178823687938	0.999483279673842	0.241168879172436	1	0.159273276543723	0.71318190878264	0.185218107807226	0.710754601750203	0.695903638590438	0.199699274573336	0.114602738534727	0.247293864332208	0.496204364017102
chr1	6524515	6524719	204	-	utr3	NOL9	0.603570985170517	0.999483279673842	0.472852503029265	1	0.478362031606725	0.926727538843482	0.595657587618612	0.903578918626771	0.0600455183318605	-0.00417936597814104	0.964735610510788	0.982776354045002	0.0642248843100016
chr1	6525513	6525613	100	-	utr3	NOL9	0.625617646179053	0.999483279673842	0.467609881831735	1	0.538035611190373	0.942511580271199	1	1	0.0350986948782973	-0.00417936597814104	0.964735610510788	0.982776354045002	0.0392780608564384
chr1	6525769	6525932	163	-	utr3	NOL9	0.712701879668154	0.999483279673842	0.598712914471052	1	0.633519501900905	0.961390644842301	0.728047828433451	0.95422006088653	-0.310160013550271	-0.00417936597814104	0.964735610510788	0.982776354045002	-0.30598064757213
chr1	6532468	6532569	101	-	exon	NOL9	0.191487732352067	0.999483279673842	0.0715532502046211	1	0.0965240135927477	0.610922488593571	0.0587566075922108	0.644261810428895	-0.541615743189553	-0.00417936597814104	0.964735610510788	0.982776354045002	-0.537436377211412
chr1	6580650	6580768	118	+	exon	ZBTB48	0.790218232322082	0.999483279673842	0.681142324990761	1	0.721894043918306	0.978063153357637	0.329897525599752	0.782781245314352	0.10516854146448	-0.0550549157060371	0.70388669681634	0.833470033643473	0.160223457170517
chr1	6580861	6581135	274	+	exon	ZBTB48	0.348436652453362	0.999483279673842	0.280684560735067	1	0.307670703041432	0.847592743545101	0.242780870904818	0.739634809389445	0.113389469528251	-0.0550549157060371	0.70388669681634	0.833470033643473	0.168444385234288
chr1	6589053	6589234	181	+	utr3	ZBTB48	0.508908813672418	0.999483279673842	0.429014694145678	1	0.466689898308757	0.923444204350707	0.482954038566496	0.855758785933161	0.113753671482653	-0.0550549157060371	0.70388669681634	0.833470033643473	0.16880858718869
chr1	6592689	6593012	323	-	utr3	KLHL21	0.460007435457414	0.999483279673842	0.452502290544431	1	0.411305024822137	0.900473951618948	0.205388552605253	0.717008845985745	-0.00674195016714331	-0.102704917350875	0.174566276617289	0.337588618831747	0.0959629671837315
chr1	6593190	6593668	478	-	utr3	KLHL21	0.373585716437704	0.999483279673842	0.404469270567761	1	0.318129419461422	0.855602767191446	0.327019837110788	0.782192867401972	0.108946971879703	-0.102704917350875	0.174566276617289	0.337588618831747	0.211651889230578
chr1	6599075	6599451	376	-	utr5	KLHL21	0.472807381126713	0.999483279673842	0.510103802353926	1	0.357094228809	0.87949472539074	0.107908233407445	0.677069037727335	0.0417956033724794	-0.102704917350875	0.174566276617289	0.337588618831747	0.144500520723354
chr1	6602258	6602477	219	-	exon	KLHL21	0.15926109055981	0.999483279673842	0.126792025344234	1	0.110225969761027	0.639535488198573	0.197820686678151	0.712413419571458	0.339659972867976	-0.102704917350875	0.174566276617289	0.337588618831747	0.442364890218851
chr1	6619955	6620328	373	+	exon	PHF13	0.187203375915458	0.999483279673842	0.164653571269284	1	0.100573251127896	0.620085311062847	0.116903237075679	0.684080485317511	0.450223928489778	0.36650234129135	9.96837078537564e-05	0.000655436388299238	0.083721587198428
chr1	6621548	6621932	384	+	utr3	PHF13	0.61312150862128	0.999483279673842	0.655180828755845	1	0.515218290798981	0.937756137887382	0.345417601140036	0.79221048372238	0.490404526699334	0.36650234129135	9.96837078537564e-05	0.000655436388299238	0.123902185407984
chr1	6632834	6633289	455	+	utr3	THAP3	0.663243265205422	0.999483279673842	0.557196914961211	1	0.513570917045812	0.937756137887382	0.631978154144251	0.916781839817064	0.180481289499567	0.221585785454719	0.132134665866503	0.274916514372798	-0.0411044959551512
chr1	6634430	6634890	460	+	utr3	THAP3	0.629913145557759	0.999483279673842	0.681706567005305	1	0.636589019733494	0.961390644842301	0.163452329515888	0.698362437822763	0.156788331926016	0.221585785454719	0.132134665866503	0.274916514372798	-0.0647974535287029
chr1	6635427	6635576	149	+	utr3	THAP3	0.911645013951309	0.999483279673842	0.967638305099626	1	0.985011021078966	0.99240115550909	0.868909948817678	0.99985958324131	0.261128029954891	0.221585785454719	0.132134665866503	0.274916514372798	0.0395422445001721
chr1	7772270	7772472	202	+	intron	VAMP3	0.307244344770387	0.999483279673842	0.206163363761227	1	0.255527969749972	0.80717516352835	0.366489949963044	0.806059948661136	-1.03880374716793	-0.153345585793727	0.0952599427037203	0.214603947223803	-0.885458161374201
chr1	7772777	7772884	107	+	utr5	VAMP3	0.743151957687407	0.999483279673842	0.669795299663325	1	0.734035125524392	0.979785872420463	0.939691671194723	1	-0.818790405584695	-0.153345585793727	0.0952599427037203	0.214603947223803	-0.665444819790968
chr1	8013183	8013723	540	-	utr3	ERRFI1	0.227522447352258	0.999483279673842	0.19889542356997	1	0.0384093887053213	0.428645559287528	0.012953931264319	0.629934670652507	-1.25535374439547	-0.969359397685761	4.62730382252618e-43	8.88037444840556e-41	-0.285994346709705
chr1	8013952	8014253	301	-	utr3	ERRFI1	0.190095867886238	0.999483279673842	0.156423783001865	1	0.0215864818124262	0.331355809948145	0.0530639392651788	0.634727849619151	-1.27282694827695	-0.969359397685761	4.62730382252618e-43	8.88037444840556e-41	-0.303467550591192
chr1	8026842	8027073	231	+	exon	RP11-431K24.1	0.144247486708043	0.999483279673842	0.0684914478172531	1	0.0635435200790461	0.528075400095286	0.267574937788703	0.747268426190085	-0.0636430385620038	-0.781865449254373	0.108153503344118	0.236873143629421	0.718222410692369
chr1	8354862	8355086	224	-	utr3	RERE	0.615287979823433	0.999483279673842	0.498236908573934	1	0.49313191524442	0.930778158929014	0.555747784084281	0.884249834473407	-0.222322621433408	-0.0617068166576655	0.373023681077891	0.568948190311358	-0.160615804775743
chr1	8358257	8358825	568	-	exon	RERE	0.987490066549193	0.999483279673842	0.922988443128823	1	0.888512283111323	0.99240115550909	0.943012442286115	1	-0.00302843999044186	-0.0617068166576655	0.373023681077891	0.568948190311358	0.0586783766672236
chr1	8359723	8359908	185	-	exon	RERE	0.216046367611034	0.999483279673842	0.18536214816362	1	0.143007512209404	0.690249502941088	0.152994732967786	0.69612195930738	0.229027624738004	-0.0617068166576655	0.373023681077891	0.568948190311358	0.290734441395669
chr1	8360511	8360783	272	-	exon	RERE	0.697420934293061	0.999483279673842	0.723716550702846	1	0.696479932693068	0.974047939473871	0.39385785202595	0.818257552333918	0.0829129981072877	-0.0617068166576655	0.373023681077891	0.568948190311358	0.144619814764953
chr1	8361046	8361446	400	-	exon	RERE	0.637805832666602	0.999483279673842	0.686100803763872	1	0.562583320824526	0.948924804948852	0.345377172348958	0.79221048372238	0.0398618895968672	-0.0617068166576655	0.373023681077891	0.568948190311358	0.101568706254533
chr1	8656065	8656323	258	-	utr5	RERE	0.642992883670044	0.999483279673842	0.657831160703213	1	0.61982250097813	0.958812728956685	0.645825323512608	0.922743912334057	-0.149389182978115	-0.0617068166576655	0.373023681077891	0.568948190311358	-0.0876823663204496
chr1	9103971	9104158	187	-	utr3	GPR157	0.992172815703659	0.999483279673842	0.931291487199003	1	0.953206685502693	0.99240115550909	0.93387326323017	1	0.251797439458753	0.102819578831859	0.378529922816621	0.573812194411885	0.148977860626894
chr1	9104394	9104521	127	-	utr3	GPR157	0.978332088425074	0.999483279673842	0.921907817465894	1	0.963036713604341	0.99240115550909	0.873199074003989	1	0.0244045204335209	0.102819578831859	0.378529922816621	0.573812194411885	-0.0784150583983383
chr1	9149973	9150119	146	-	exon	MIR34A	0.62985130534477	0.999483279673842	0.489072659948366	1	0.542299996235756	0.943591343296646	0.64855564142469	0.923329933620917	-0.618384932169482	-0.179704204860716	0.197739951577889	0.369376016130348	-0.438680727308766
chr1	9150701	9150952	251	-	exon	MIR34A	0.895744379055439	0.999483279673842	0.920613125073267	1	0.917403580013851	0.99240115550909	0.794188264241958	0.977279021394527	-0.446404275444307	-0.179704204860716	0.197739951577889	0.369376016130348	-0.266700070583591
chr1	9151114	9151302	188	-	exon	MIR34A	0.416861388504715	0.999483279673842	0.267324284012412	1	0.282461891867438	0.828351026715233	0.317079885543894	0.774594384894955	-0.562947928108991	-0.179704204860716	0.197739951577889	0.369376016130348	-0.383243723248275
chr1	9244962	9245354	392	+	exon	H6PD	0.996509637957631	0.999483279673842	0.954245460901839	1	0.978459803871466	0.99240115550909	0.9948486507614	1	-0.376149909675033	-0.463162035525012	2.03981848597074e-08	2.66530495447735e-07	0.087012125849979
chr1	9245400	9245546	146	+	exon	H6PD	0.82476800814187	0.999483279673842	0.730070390521537	1	0.798486627341785	0.990699662668825	0.63808418891738	0.920480366170481	-0.179241872974111	-0.463162035525012	2.03981848597074e-08	2.66530495447735e-07	0.283920162550901
chr1	9263294	9263543	249	+	exon	H6PD	0.355804546772299	0.999483279673842	0.270936394646727	1	0.262061895634526	0.810530511735118	0.559383397219977	0.885187253289678	0.320807585999474	-0.463162035525012	2.03981848597074e-08	2.66530495447735e-07	0.783969621524486
chr1	9263880	9264273	393	+	exon	H6PD	0.984412543547627	0.999483279673842	0.925279646440469	1	0.930695469843282	0.99240115550909	0.386362223462946	0.813927589396432	-0.461913588870474	-0.463162035525012	2.03981848597074e-08	2.66530495447735e-07	0.00124844665453833
chr1	9264843	9265042	199	+	utr3	H6PD	0.376802668431743	0.999483279673842	0.297053483824907	1	0.34875459799349	0.874284090157121	0.276857285484117	0.752162904183349	-0.359809574256057	-0.463162035525012	2.03981848597074e-08	2.66530495447735e-07	0.103352461268954
chr1	9265133	9265430	297	+	utr3	H6PD	0.582901208624024	0.999483279673842	0.558294228714742	1	0.545796247084633	0.944995276098872	0.549328202824996	0.88114162494693	-0.196271717962541	-0.463162035525012	2.03981848597074e-08	2.66530495447735e-07	0.266890317562471
chr1	9268941	9269445	504	+	utr3	H6PD	0.753377982239803	0.999483279673842	0.784765492225214	1	0.69930234643338	0.974506354396745	0.666969312401094	0.929750179422008	-0.460468005504539	-0.463162035525012	2.03981848597074e-08	2.66530495447735e-07	0.00269403002047269
chr1	9270039	9270169	130	+	utr3	H6PD	0.330393587537909	0.999483279673842	0.240700805463077	1	0.279751608478465	0.826117639951531	0.204834795505195	0.717008845985745	-0.242008165422977	-0.463162035525012	2.03981848597074e-08	2.66530495447735e-07	0.221153870102035
chr1	9270633	9270870	237	+	utr3	H6PD	0.540685894540567	0.999483279673842	0.52007298232107	1	0.532106123270589	0.941535831822478	0.505660443875151	0.864357820009831	-0.271472959222558	-0.463162035525012	2.03981848597074e-08	2.66530495447735e-07	0.191689076302454
chr1	9355843	9355997	154	+	utr5	SPSB1	0.740301237198511	0.999483279673842	0.639499525400295	1	0.625476843501513	0.960390606840669	0.815838860973227	0.984194431609137	-0.0866112914665292	-0.298503836400695	0.0596833891774726	0.149847763539123	0.211892544934165
chr1	9356066	9356609	543	+	exon	SPSB1	0.851871765052767	0.999483279673842	0.891925346836015	1	0.869883557393042	0.99240115550909	0.919913541714679	1	-0.426712020698492	-0.298503836400695	0.0596833891774726	0.149847763539123	-0.128208184297798
chr1	9367415	9367543	128	+	exon	SPSB1	0.795729539451634	0.999483279673842	0.805838492845265	1	0.770327949473189	0.984410967515977	0.842081299382815	0.991836394604795	-0.0541749081388799	-0.298503836400695	0.0596833891774726	0.149847763539123	0.244328928261815
chr1	9367639	9367929	290	+	utr3	SPSB1	0.924883697837453	0.999483279673842	0.853680281727115	1	0.896411174104707	0.99240115550909	0.970791987392399	1	-0.289110339399329	-0.298503836400695	0.0596833891774726	0.149847763539123	0.00939349700136571
chr1	9368035	9368148	113	+	utr3	SPSB1	0.931877129412463	0.999483279673842	0.868684327651949	1	0.924662430768695	0.99240115550909	0.850276449592798	0.994303713402812	-0.336468760581153	-0.298503836400695	0.0596833891774726	0.149847763539123	-0.0379649241804589
chr1	9539508	9539617	109	+	utr5	SLC25A33	0.201057750873638	0.999483279673842	0.220559148889623	1	0.0936546652573153	0.603993222549296	0.191757757977626	0.711572051044386	0.109980094598936	-0.207741350537252	0.0399539952274208	0.109245536727799	0.317721445136188
chr1	9582500	9582613	113	+	utr3	SLC25A33	0.0835577178502178	0.999483279673842	0.0340072039418507	1	0.0334177685248389	0.40456634406426	0.022383926263141	0.629934670652507	-0.617712009491943	-0.207741350537252	0.0399539952274208	0.109245536727799	-0.409970658954691
chr1	9602243	9602374	131	+	utr3	TMEM201	0.841811687139705	0.999483279673842	0.75382488489036	1	0.797930261236925	0.990594903219425	0.924369127176752	1	0.109677306724007	0.123801888397915	0.177745466624744	0.341970695374648	-0.0141245816739076
chr1	9613095	9613540	445	+	utr3	TMEM201	0.899353065528629	0.999483279673842	0.948052027325621	1	0.956098046121021	0.99240115550909	0.662161945516751	0.928165077739075	0.279271839198493	0.123801888397915	0.177745466624744	0.341970695374648	0.155469950800578
chr1	9726957	9727338	381	+	utr3	PIK3CD	0.683211247285739	0.999483279673842	0.695318819227566	1	0.67846669451754	0.971609593333822	0.705619887914296	0.945187140172455	-0.28085315106114	-0.366312923239107	0.000241120114384324	0.00143707962583173	0.0854597721779664
chr1	9730497	9730729	232	-	utr3	CLSTN1	0.150560057754357	0.999483279673842	0.155793125103117	1	0.0841522346262715	0.58315096175419	0.105710980154994	0.677069037727335	0.381932174322629	0.0548070133127818	0.398275066025563	0.593950178600337	0.327125161009847
chr1	9823813	9823920	107	-	utr5	CLSTN1	0.299690857538736	0.999483279673842	0.286949366635499	1	0.295865720376284	0.838531961707045	0.524349349725335	0.873391287096561	0.278470639597908	0.0548070133127818	0.398275066025563	0.593950178600337	0.223663626285126
chr1	9930078	9930271	193	-	utr3	LZIC	0.0533901819262278	0.999483279673842	0.024503387638769	1	0.0047631467100317	0.145823462783557	0.00839309455595627	0.629934670652507	-0.389557494429709	0.203539263593243	0.121024099160975	0.257459192797347	-0.593096758022952
chr1	9982576	9982784	208	+	utr3	NMNAT1	0.624295700746833	0.999483279673842	0.466313007182197	1	0.508775165519809	0.935850431734384	0.641661665692275	0.921335077006559	-0.143020828378359	0.0268763191313896	0.900074518481882	0.947989578257003	-0.169897147509749
chr1	10033247	10033419	172	+	utr5	UBE4B	0.876973124660563	0.999483279673842	0.924267426609406	1	0.929819638236362	0.99240115550909	0.699416735425215	0.943875937242895	0.392787069519891	0.195645721360414	0.0144400703796859	0.047841691959283	0.197141348159477
chr1	10303495	10303613	118	+	exon	KIF1B	0.0867270435900582	0.999483279673842	0.0331574878121615	1	0.0350432260492695	0.412216126539099	0.0696235237288415	0.660695073389357	-1.42670077133669	0.284763985926058	0.000342557609497284	0.00196168854107117	-1.71146475726275
chr1	10304421	10304525	104	+	exon	KIF1B	0.88634926866618	0.999483279673842	0.8582419681324	1	0.888637016529109	0.99240115550909	0.977656095454827	1	-1.43434190320429	0.284763985926058	0.000342557609497284	0.00196168854107117	-1.71910588913035
chr1	10304601	10304701	100	+	utr3	KIF1B	0.310927359543162	0.999483279673842	0.150766299425867	1	0.282669481686987	0.828351026715233	0.246973399032985	0.739738003873744	-1.780001105939	0.284763985926058	0.000342557609497284	0.00196168854107117	-2.06476509186505
chr1	10378181	10378491	310	+	utr3	KIF1B	0.838621008769692	0.999483279673842	0.743947964019887	1	0.727422605662569	0.978559974884	0.269242950879326	0.747268426190085	0.176290231104917	0.284763985926058	0.000342557609497284	0.00196168854107117	-0.108473754821141
chr1	10379033	10379312	279	+	utr3	KIF1B	0.0290400214674932	0.999483279673842	0.0123358441159593	1	0.00200246544504266	0.0869603268402903	0.0117395042093055	0.629934670652507	-0.125491236235332	0.284763985926058	0.000342557609497284	0.00196168854107117	-0.41025522216139
chr1	10431184	10431339	155	+	utr5	APITD1-CORT	0.630418967422282	0.999483279673842	0.588291670724397	1	0.591164727517744	0.955456497847193	0.403927338813122	0.823182421052846	0.859416316368283	-2.07962486689051	0.457114578971884	NA	2.93904118325879
chr1	10442291	10442432	141	+	utr3	APITD1-CORT	0.377432040353027	0.999483279673842	0.248735691373711	1	0.23941637299599	0.793656778397465	0.243500083538645	0.739634809389445	0.401549881617931	-2.07962486689051	0.457114578971884	NA	2.48117474850844
chr1	10461254	10461498	244	-	utr3	DFFA	0.838188451100033	0.999483279673842	0.750912714431164	1	0.733865411027841	0.97977469788103	0.080660821912134	0.668141486769459	0.0912366225900506	0.22038780732605	0.0244940997063571	0.0737223902747894	-0.129151184735999
chr1	10461618	10461719	101	-	utr3	DFFA	0.488532257271407	0.999483279673842	0.438830571643336	1	0.46334737980908	0.922413092850238	0.41801249230002	0.83089511674367	0.262016941566042	0.22038780732605	0.0244940997063571	0.0737223902747894	0.0416291342399917
chr1	10629737	10630015	278	+	utr3	PEX14	0.138358218573385	0.999483279673842	0.133790374391208	1	0.0560966246738835	0.498083756138914	0.114513334997314	0.681832193216125	0.447454177020515	0.178603059815734	0.0703556815148812	0.169864881002983	0.268851117204781
chr1	10630313	10630464	151	+	utr3	PEX14	0.77050634215532	0.999483279673842	0.79647463974439	1	0.78819349382998	0.989193893773379	0.59215857681211	0.901453354074852	0.419897877422528	0.178603059815734	0.0703556815148812	0.169864881002983	0.241294817606794
chr1	10653742	10653982	240	+	exon	RP4-734G22.3	0.355651222360065	0.999483279673842	0.32150056109904	1	0.248671813476027	0.804278546191483	0.541586699101341	0.877827890929098	-0.0906214979906474	0.297895665452243	0.526046627396711	0.705803134502525	-0.38851716344289
chr1	10665303	10665412	109	-	exon	CASZ1	0.866721902280635	0.999483279673842	0.857049344693074	1	0.880327307310404	0.99240115550909	0.956605713034139	1	-0.143211059826392	-0.245678610387337	0.213111497786564	0.38979042476973	0.102467550560946
chr1	11023375	11023598	223	+	utr3	TARDBP	0.628649736931839	0.999483279673842	0.532303220763315	1	0.441034460214092	0.912755506326456	0.254380983506508	0.743848401771296	-0.00180662827644468	0.0909933990873186	0.303484398183092	0.496208303014378	-0.0928000273637633
chr1	11045738	11046437	699	-	exon	MASP2	0.366842557933527	0.999483279673842	0.31783675702398	1	0.300047272107516	0.843025364806323	0.260701393244526	0.744905754496595	-0.00327482692483104	0.0212064106676095	0.888713989665724	0.94196933954697	-0.0244812375924405
chr1	11059924	11060026	102	-	utr5	SRM	0.267638008013398	0.999483279673842	0.307013985079986	1	0.150278199185973	0.702252414584957	0.749130503242078	0.961440296523582	0.437627517121264	-0.105999304027138	0.14315358168238	0.292810676734556	0.543626821148402
chr1	11069676	11069787	111	-	exon	EXOSC10	0.966338277750392	0.999483279673842	0.887653250044173	1	0.901334941770319	0.99240115550909	0.369867073766594	0.807051570980875	0.144867265087236	0.16918780525141	0.0408643211524259	0.111219628195922	-0.0243205401641744
chr1	11106996	11107329	333	-	utr3	MTOR	0.614905818098328	0.999483279673842	0.502574158558478	1	0.431988631057383	0.909591564129157	0.634060987639075	0.917642521875518	-0.0675974338269571	-0.0710249104501759	0.366926470313605	0.561993425650916	0.00342747662321884
chr1	11285829	11286135	306	+	utr3	UBIAD1	0.822429114173499	0.999483279673842	0.728109583524624	1	0.707833094194528	0.974842155839914	0.266922196301622	0.747268426190085	-0.496080412379855	-0.409134140680514	0.000250424785408544	0.00148504122455673	-0.0869462716993409
chr1	11650693	11650860	167	-	exon	FBXO2	0.0229047562732046	0.999483279673842	0.0291807717230638	1	0.00303655552406361	0.110289076886501	0.0518857872952897	0.634727849619151	0.494508912570118	0.107619877161777	0.12894868085126	0.270088553493779	0.386889035408341
chr1	11654271	11654688	417	-	utr5	FBXO2	0.631813661676656	0.999483279673842	0.69478066391153	1	0.504074831772166	0.934566470735986	0.75114606021794	0.962234856690197	0.0930943877071212	0.107619877161777	0.12894868085126	0.270088553493779	-0.0145254894546557
chr1	11790218	11790435	217	-	utr3	MTHFR	0.597662022869202	0.999483279673842	0.513656024011228	1	0.537198839490734	0.941635490347921	0.487507742504674	0.858402515752225	-0.00951894631300711	-0.135649241630166	0.412956666008313	0.607260951638156	0.126130295317158
chr1	11806260	11806367	107	-	utr5	MTHFR	0.847170379680651	0.999483279673842	0.856258437988921	1	0.866852112906878	0.99240115550909	0.769884650676089	0.968858341429114	-0.474602192534459	-0.135649241630166	0.412956666008313	0.607260951638156	-0.338952950904294
chr1	11926116	11926411	295	-	utr5	KIAA2013	0.196164688721524	0.999483279673842	0.0695667457642643	1	0.00119880730040373	0.0634422517739783	0.378781085723242	0.810376233975627	0.409589865584137	-0.234314520273931	0.000808948740178861	0.00417634173786763	0.643904385858069
chr1	11974777	11974941	164	+	utr3	PLOD1	0.79932861163816	0.999483279673842	0.876665676009348	1	0.868356266589038	0.99240115550909	0.125445466729722	0.689719747140559	-0.498670545171499	-0.578201323270147	2.06228831343946e-20	9.77231866550493e-19	0.0795307780986478
chr1	11975085	11975322	237	+	utr3	PLOD1	0.744263017886947	0.999483279673842	0.644149945109741	1	0.586651178614029	0.955456497847193	0.541959187133944	0.878046408109039	-0.495427304586593	-0.578201323270147	2.06228831343946e-20	9.77231866550493e-19	0.0827740186835543
chr1	12011652	12011873	221	+	utr3	MFN2	0.66225862229728	0.999483279673842	0.706591025996812	1	0.651353295665461	0.965791900400115	0.861529711262793	0.997544291819352	0.0338313054729757	0.087720984505419	0.214982006523874	0.391729367215825	-0.0538896790324433
chr1	12012420	12012540	120	+	utr3	MFN2	0.175352793277587	0.999483279673842	0.159732284923552	1	0.122311789455848	0.660359698410103	0	0	0.44437164385782	0.087720984505419	0.214982006523874	0.391729367215825	0.356650659352401
chr1	12508924	12509142	218	+	utr3	VPS13D	0.982050452633986	0.999483279673842	0.927806356955805	1	0.969567115229422	0.99240115550909	0.996034874749161	1	-0.10373933377162	0.14903013375172	0.213073820461122	0.389767945375862	-0.25276946752334
chr1	12568123	12568332	209	-	utr3	DHRS3	0.855778312660158	0.999483279673842	0.929899307811123	1	0.940622641651635	0.99240115550909	0.935277339187105	1	-0.481718019172593	-0.532929689745899	4.7292900870234e-11	9.12170737513445e-10	0.0512116705733061
chr1	12617913	12618403	490	-	utr5*	DHRS3	0.633412186494497	0.999483279673842	0.66793111390696	1	0.652603808016801	0.96667439204807	0.712647836976691	0.94771740182447	-0.000455489802004694	-0.532929689745899	4.7292900870234e-11	9.12170737513445e-10	0.532474199943895
chr1	12618958	12619095	137	-	exon	RP11-474O21.5	0.619372697917869	0.999483279673842	0.591229210735533	1	0.593532336662641	0.955911388103409	0.462824405550211	0.849099822863218	0.327795352712624	0.024197983621603	0.952179628476994	0.9756643403941	0.303597369091021
chr1	13778595	13778704	109	+	exon	PRDM2	0.72405661178091	0.999483279673842	0.662169036218185	1	0.737430671205868	0.980131362641157	0.700061817565647	0.944273556169123	0.18761877921455	0.249301053227212	0.107518071018712	0.235722018719426	-0.0616822740126625
chr1	13782483	13782704	221	+	exon	PRDM2	0.545559275650923	0.999483279673842	0.410899572684315	1	0.403369844320077	0.897806891654478	0.758186138031956	0.964796184636854	0.219002749360867	0.249301053227212	0.107518071018712	0.235722018719426	-0.030298303866345
chr1	13786716	13786833	117	+	utr3	PRDM2	0.576189177841136	0.999483279673842	0.49436119574099	1	0.536453721228057	0.941535831822478	0.576377203345792	0.895410137714504	0.510149588898576	0.249301053227212	0.107518071018712	0.235722018719426	0.260848535671363
chr1	15214980	15215175	195	+	utr5	TMEM51	0.479691150457254	0.999483279673842	0.378822847300341	1	0.386579238314012	0.891117220314175	0.32643451747229	0.781964762312742	-0.099215272121161	-0.0333655784879107	0.78213590909576	0.882815337298501	-0.0658496936332503
chr1	15219476	15220019	543	+	utr3	TMEM51	0.930484847596966	0.999483279673842	0.998295081956331	1	0.991140398088825	0.992843444376956	0.840568156478618	0.991567754696136	-0.157032028764494	-0.0333655784879107	0.78213590909576	0.882815337298501	-0.123666450276583
chr1	15220086	15220327	241	+	utr3	TMEM51	0.466188454405323	0.999483279673842	0.334880365808624	1	0.351584445312341	0.876384953335115	0.385065615741535	0.813500355008936	-0.247681215304244	-0.0333655784879107	0.78213590909576	0.882815337298501	-0.214315636816333
chr1	15409927	15410185	258	+	utr5	EFHD2	0.889112250259654	0.999483279673842	0.948217691069773	1	0.966960693125217	0.99240115550909	0.922619880398098	1	-0.251780079537267	-0.362385152741644	0.000170786832113169	0.0010590025175418	0.110605073204377
chr1	15492737	15492939	202	-	utr3	CASP9	0.388642923702497	0.999483279673842	0.252158257770848	1	0.247147467233487	0.801925867928007	0.295595412344212	0.761908459836424	0.302146372845372	0.440059588682949	0.0023022328944823	0.0102333616144516	-0.137913215837577
chr1	15567863	15568284	421	+	utr3	DNAJC16	0.337397266836627	0.999483279673842	0.210096640955453	1	0.219652382801009	0.773790509183469	0.176201379879722	0.708272394385276	-0.346665500102359	-0.186623293635873	0.124248189362781	0.262571569344361	-0.160042206466485
chr1	15568388	15568622	234	+	utr3	DNAJC16	0.865019043144003	0.999483279673842	0.874161520233126	1	0.892310675038089	0.99240115550909	0.951846881246768	1	-0.180894767199253	-0.186623293635873	0.124248189362781	0.262571569344361	0.00572852643662031
chr1	15568839	15568975	136	+	utr3	DNAJC16	0.961088542718849	0.999483279673842	0.992086792317817	1	0.972359325660769	0.99240115550909	0.997628643907059	1	0.00130526932589811	-0.186623293635873	0.124248189362781	0.262571569344361	0.187928562961771
chr1	15573378	15573580	202	-	utr3	AGMAT	0.00992389361916368	0.999483279673842	0.00700795166677395	1	3.234668700804e-05	0.00587423187585781	0.00108439565589558	0.322936259054918	-1.29985486817549	-0.793521095607808	2.77633045271581e-26	2.1206468378381e-24	-0.506333772567686
chr1	15617448	15617633	185	+	utr5	DDI2	0.431806684320245	0.999483279673842	0.371797871516033	1	0.385605109552904	0.89054935396465	0.332183593463202	0.784020393232686	0.553358625967972	0.0454189852763532	0.680976342042883	0.816653904621879	0.507939640691619
chr1	15660244	15660471	227	+	utr3	DDI2	0.734042208594561	0.999483279673842	0.715722336106715	1	0.719317523889005	0.977223760661946	0.787253476673939	0.974888061169218	0.427390404050706	0.0454189852763532	0.680976342042883	0.816653904621879	0.381971418774353
chr1	15660831	15661310	479	+	utr3	DDI2	0.65451167266369	0.999483279673842	0.549522326319208	1	0.480058566256984	0.926874788731211	0.592282098603714	0.901453354074852	0.123117347371785	0.0454189852763532	0.680976342042883	0.816653904621879	0.0776983620954317
chr1	15661609	15661806	197	+	utr3	DDI2	0.262542536972934	0.999483279673842	0.153442356858605	1	0.125672863924995	0.665025840524949	0.221459058675375	0.727638691969512	0.0027700641836254	0.0454189852763532	0.680976342042883	0.816653904621879	-0.0426489210927278
chr1	15684343	15684578	235	+	utr5	PLEKHM2	0.0229618577239819	0.999483279673842	0.0134738568896341	1	0.00493126756063291	0.148972754038704	0.0639859306280053	0.651244553913677	0.374546078293091	-0.349795741663329	7.92371460007124e-06	6.58650732295039e-05	0.72434181995642
chr1	15726983	15727418	435	+	exon	PLEKHM2	0.581117232263447	0.999483279673842	0.628904020913812	1	0.498782831789837	0.931760380948446	0.645885380717414	0.922743912334057	-0.202705412866974	-0.349795741663329	7.92371460007124e-06	6.58650732295039e-05	0.147090328796354
chr1	15727511	15727832	321	+	exon	PLEKHM2	0.258032753019539	0.999483279673842	0.233547469299664	1	0.206304137046749	0.762321337214835	0.160445198109924	0.698199660462397	-0.224306073824628	-0.349795741663329	7.92371460007124e-06	6.58650732295039e-05	0.125489667838701
chr1	15734200	15734385	185	+	utr3	PLEKHM2	0.86579824174177	0.999483279673842	0.918383294304359	1	0.882987355164797	0.99240115550909	0.686783619229247	0.937688693906513	-0.159677644097261	-0.349795741663329	7.92371460007124e-06	6.58650732295039e-05	0.190118097566068
chr1	15784636	15784801	165	+	utr3	FBLIM1	0.917530077145229	0.999483279673842	0.875462791978948	1	0.937057761910404	0.99240115550909	0.59227197906444	0.901453354074852	-0.152901007024805	-0.00497311277648651	0.96727288544496	0.983680983410193	-0.147927894248318
chr1	15834372	15834486	114	-	exon	FLJ37453	0.995815556112652	0.999483279673842	0.971530246703658	1	0.96034704820817	0.99240115550909	0.999933900633603	1	-0.597752960922119	-0.862190469383371	0.000806854504175039	0.00416811480571984	0.264437508461252
chr1	15835407	15835780	373	-	exon	FLJ37453	0.329819550693602	0.999483279673842	0.238296557179422	1	0.268621165818852	0.8156301221109	0.356291354572396	0.800389334948263	-0.627349802069529	-0.862190469383371	0.000806854504175039	0.00416811480571984	0.234840667313843
chr1	15847853	15847975	122	+	utr5	SPEN	0.124368714402181	0.999483279673842	0.0512385417843446	1	0.067100583425716	0.539587662880667	0.0723230746747032	0.661022806712083	0.427324031256315	0.119122694209773	0.155942767541752	0.310852935610039	0.308201337046543
chr1	15872867	15873156	289	+	exon	SPEN	0.904333817952464	0.999483279673842	0.930720138454102	1	0.967921390271081	0.99240115550909	0.803321625579442	0.979243546787571	0.22921630881496	0.119122694209773	0.155942767541752	0.310852935610039	0.110093614605188
chr1	15876177	15876487	310	+	exon	SPEN	0.39165369243338	0.999483279673842	0.258200821895066	1	0.287830233428449	0.831943382242728	0.361224643231903	0.802450773740427	0.00405934365758474	0.119122694209773	0.155942767541752	0.310852935610039	-0.115063350552188
chr1	15928161	15928437	276	+	exon	SPEN	0.726095393104734	0.999483279673842	0.696864961335468	1	0.707509979832383	0.974842155839914	0.788599372798165	0.975383064917848	0.039363857168386	0.119122694209773	0.155942767541752	0.310852935610039	-0.0797588370413866
chr1	15928554	15928918	364	+	exon	SPEN	0.724541157573398	0.999483279673842	0.620223108825421	1	0.620766786371372	0.958863721658822	0.337418709356909	0.786048115975312	0.122482559686758	0.119122694209773	0.155942767541752	0.310852935610039	0.00335986547698508
chr1	15930685	15930791	106	+	exon	SPEN	0.430884707801263	0.999483279673842	0.263137742425673	1	0.336986145731622	0.866051927659698	0.376704634554662	0.809866573093462	-0.206212112644074	0.119122694209773	0.155942767541752	0.310852935610039	-0.325334806853846
chr1	15932185	15932620	435	+	exon	SPEN	0.649175036528655	0.999483279673842	0.663373345183093	1	0.609708980470203	0.958018832122992	0.667420625165031	0.929750179422008	0.291665838308445	0.119122694209773	0.155942767541752	0.310852935610039	0.172543144098673
chr1	15933468	15933587	119	+	exon	SPEN	0.281048989979669	0.999483279673842	0.141373008046748	1	0.202962836706686	0.761960620468058	0.149928790828349	0.69612195930738	-0.133161721446981	0.119122694209773	0.155942767541752	0.310852935610039	-0.252284415656754
chr1	15933903	15934082	179	+	exon	SPEN	0.672645482809175	0.999483279673842	0.536776154615043	1	0.600941761851111	0.956903028670115	0.737187826014956	0.957259985987245	-0.0259128820315299	0.119122694209773	0.155942767541752	0.310852935610039	-0.145035576241302
chr1	15935143	15935655	512	+	exon	SPEN	0.573415203070099	0.999483279673842	0.595679923375557	1	0.50008466802112	0.931851018619212	0.488112536118527	0.858743995724442	0.178201859097566	0.119122694209773	0.155942767541752	0.310852935610039	0.059079164887793
chr1	15939452	15940001	549	+	utr3	SPEN	0.572099689485807	0.999483279673842	0.439630903041817	1	0.411867986772007	0.900808053316572	0.298947226445914	0.765224907544634	0.0728644255724732	0.119122694209773	0.155942767541752	0.310852935610039	-0.0462582686372994
chr1	15941914	15942050	136	-	utr3	ZBTB17	0.637537324366978	0.999483279673842	0.500349072428559	1	0.562635166537577	0.948924804948852	0.601200490148902	0.906721967253049	-0.0724795912044953	-0.196035290895394	0.109631633371255	0.239312894013405	0.123555699690899
chr1	15944993	15945236	243	-	exon	ZBTB17	0.208708713417043	0.999483279673842	0.149115092535594	1	0.142302755646314	0.690249502941088	0.118237409033727	0.685613945489114	0.0481387505834963	-0.196035290895394	0.109631633371255	0.239312894013405	0.24417404147889
chr1	16005929	16006032	103	+	exon	C1orf64	0.825031837784576	0.999483279673842	0.72413925668106	1	0.723727458108032	0.978063153357637	0.899474447463791	1	0.227349206337833	0.101447986655105	0.499987854910831	0.684285392801389	0.125901219682728
chr1	16006458	16006608	150	+	utr3	C1orf64	0.395635013131135	0.999483279673842	0.299897947093358	1	0.220746635684643	0.775841650511609	0.56675872955021	0.8895473636753	0.0426954587237246	0.101447986655105	0.499987854910831	0.684285392801389	-0.0587525279313808
chr1	16009818	16009936	118	+	utr3*	C1orf64	0.321934146998495	0.999483279673842	0.194064366672833	1	0.265807415121492	0.81351923828994	0.25529689088068	0.743848401771296	0.0846391423222197	0.101447986655105	0.499987854910831	0.684285392801389	-0.0168088443328857
chr1	16124705	16125230	525	-	utr3	EPHA2	0.561215657689506	0.999483279673842	0.507624453160654	1	0.298453358283315	0.841666242879901	0.0847092502536964	0.672105867698052	-0.655342978836904	-0.669005459778966	3.35158856020558e-16	1.09482849286886e-14	0.0136624809420619
chr1	16148432	16148602	170	-	exon	EPHA2	0.674767560895321	0.999483279673842	0.74494641272668	1	0.511304636650688	0.936988807804131	0.434559439486838	0.837618429916676	-0.512570222085867	-0.669005459778966	3.35158856020558e-16	1.09482849286886e-14	0.156435237693099
chr1	16148736	16148940	204	-	exon	EPHA2	0.97195120969272	0.999483279673842	0.958627907057555	1	0.992704445108978	0.993823826178448	0.439426729775189	0.83980942289094	-0.58510413289709	-0.669005459778966	3.35158856020558e-16	1.09482849286886e-14	0.0839013268818759
chr1	16155919	16156054	135	-	utr5	EPHA2	0.0527514218395449	0.999483279673842	0.0551899869079708	1	0.0134428307957532	0.252916117978281	0.114065868097896	0.681238014185697	-0.309980958609243	-0.669005459778966	3.35158856020558e-16	1.09482849286886e-14	0.359024501169722
chr1	16250642	16251003	361	-	utr3	FBXO42	0.75071538011168	0.999483279673842	0.641739384651911	1	0.643632795759004	0.963144096495457	0.845221946280177	0.993344015554016	0.298723978566763	0.356272284597458	0.00206361569337288	0.00934454685544516	-0.0575483060306957
chr1	16251145	16251332	187	-	exon	FBXO42	0.869391178634414	0.999483279673842	0.900352232608514	1	0.921812168968052	0.99240115550909	0.921474349499164	1	0.42929918943328	0.356272284597458	0.00206361569337288	0.00934454685544516	0.0730269048358212
chr1	16395169	16395339	170	+	utr3	SZRD1	0.702571305942729	0.999483279673842	0.594509355665585	1	0.523749527967307	0.938243452463508	0.185965454857407	0.710754601750203	0.589368909600625	0.485405355867267	5.92143492347514e-10	9.79652913578813e-09	0.103963553733358
chr1	16459109	16459255	146	+	utr3	NECAP2	0.926370910933586	0.999483279673842	0.993923535556069	1	0.983862408571365	0.99240115550909	0.586541246732891	0.899569641462412	0.480240083717968	0.511669099771223	9.26264328635365e-09	1.27086114723313e-07	-0.0314290160532553
chr1	16459865	16460022	157	+	utr3	NECAP2	0.0204013497826904	0.999483279673842	0.0101701143175652	1	0.000424000031290842	0.0327182766254051	0.00454127239881907	0.602941966971821	0.0674573450394949	0.511669099771223	9.26264328635365e-09	1.27086114723313e-07	-0.444211754731728
chr1	16607422	16607674	252	-	exon	NBPF1	0.0675172373613528	0.999483279673842	0.0210754358753735	1	0.0223289354681351	0.336323013870186	0.222453035332884	0.728018945270382	-0.557842255704381	-0.0876323792036041	0.553456405659873	0.72571533368925	-0.470209876500776
chr1	16966403	16966534	131	+	exon	CROCC	0.536606510589529	0.999483279673842	0.442853349034053	1	0.465753526289749	0.923378754981286	0.30893138840032	0.771103115509973	0.417309323714521	-0.210826289929743	0.161052844246357	0.318598675133916	0.628135613644264
chr1	17011823	17011942	119	-	utr5	ATP13A2	0.710471044343634	0.999483279673842	0.712057487715797	1	0.762988033087896	0.983222553075434	0.831456141892712	0.989276641624595	-0.0539606350912417	-0.0137548492250932	0.860557820025	0.928014624629053	-0.0402057858661485
chr1	17407902	17408033	131	-	utr3	RCC2	0.229822362378147	0.999483279673842	0.221119877262666	1	0.151593898969744	0.702400707090283	0.0482398278925924	0.634727849619151	0.590425043092211	0.197658614218612	0.00671779067607231	0.0252480392288221	0.392766428873598
chr1	17408231	17408447	216	-	utr3	RCC2	0.611056507026467	0.999483279673842	0.649403653885707	1	0.546800849476356	0.94533565651417	0.278170590137123	0.75295464108763	0.336093241143974	0.197658614218612	0.00671779067607231	0.0252480392288221	0.138434626925362
chr1	17607856	17608013	157	+	exon	ARHGEF10L	0.733307743323366	0.999483279673842	0.77357620317204	1	0.763355377267434	0.983222553075434	0.744374431193423	0.95996189355246	0.0545738090074538	-0.20558387108792	0.00390309786574458	0.0159840654928718	0.260157680095374
chr1	17640351	17640587	236	+	intron	ARHGEF10L	0.28821311121581	0.999483279673842	0.201246081123893	1	0.200011383488327	0.759671760855111	0.128621549636098	0.690828298705437	0.355670329669854	-0.20558387108792	0.00390309786574458	0.0159840654928718	0.561254200757774
chr1	17697204	17697587	383	+	utr3	ARHGEF10L	0.556372693827801	0.999483279673842	0.605968743459904	1	0.530880021065838	0.941132725331723	0.16522097193819	0.699291277222502	-0.0950087147111653	-0.20558387108792	0.00390309786574458	0.0159840654928718	0.110575156376755
chr1	18955965	18956097	132	-	exon	IFFO2	0.258208513340033	0.999483279673842	0.243968353866917	1	0.218940645313109	0.773790509183469	0.117692391442727	0.685116592757226	0.380580140122859	-0.253826483097316	0.0270131916919966	0.0798947278072094	0.634406623220175
chr1	18956247	18956632	385	-	utr5	IFFO2	0.671383652780482	0.999483279673842	0.674615824908793	1	0.712601741705344	0.976002729956511	0.209952455787606	0.719412775929413	0.0109717730504518	-0.253826483097316	0.0270131916919966	0.0798947278072094	0.264798256147768
chr1	19088726	19088853	127	-	exon	UBR4	0.507210230775197	0.999483279673842	0.437847156655898	1	0.357853150088514	0.87949472539074	0.1510022919527	0.69612195930738	-0.451058897253881	-0.460368041871674	7.54712309193078e-10	1.23121109436272e-08	0.00930914461779303
chr1	19219124	19219396	272	-	utr3	EMC1	0.24933043163688	0.999483279673842	0.262789314616805	1	0.175372937451838	0.737923884522859	0.18140464172677	0.709968379611902	-0.361560172213593	-0.457062587750706	2.34662362153355e-09	3.50123541898975e-08	0.0955024155371129
chr1	19251610	19251721	111	+	utr5	MRTO4	0.703594077689121	0.999483279673842	0.580005199679468	1	0.612226828630469	0.958184820577907	0.772728815011946	0.97006906462733	0.115704650317877	0.26367944668995	0.00731644896241698	0.0270217562954024	-0.147974796372073
chr1	19258762	19259029	267	+	utr3	MRTO4	0.99707034235524	0.999483279673842	0.924184291681111	1	0.934302681348597	0.99240115550909	0.975129273794827	1	0.30887135181181	0.26367944668995	0.00731644896241698	0.0270217562954024	0.0451919051218599
chr1	19327744	19327945	201	+	utr3	PQLC2	0.994149444039569	0.999483279673842	0.967431754666662	1	0.968713508616469	0.99240115550909	0.991593726148365	1	0.767534666466427	-0.10939247181797	0.344511997247254	0.539778823730696	0.876927138284397
chr1	19328648	19329078	430	+	utr3	PQLC2	0.974842299394239	0.999483279673842	0.952788225804007	1	0.978257842501349	0.99240115550909	0.859696984703892	0.996604932975482	-0.16399966192098	-0.10939247181797	0.344511997247254	0.539778823730696	-0.0546071901030091
chr1	19329151	19329261	110	+	utr3	PQLC2	0.80185283527096	0.999483279673842	0.709365434042505	1	0.753353438593846	0.983222553075434	0.926524152956734	1	0.06842467140182	-0.10939247181797	0.344511997247254	0.539778823730696	0.17781714321979
chr1	19597005	19597144	139	+	utr5	MINOS1-NBL1	0.0627850456514694	0.999483279673842	0.0612620210093646	1	0.00218186539779776	0.0915180864099896	0.272208823121214	0.749604342423486	0.816091114146474	NA	NA	NA	NA
chr1	19657126	19657347	221	+	utr3	MINOS1-NBL1	0.864529745275508	0.999483279673842	0.775947187265656	1	0.690942170238693	0.97316696852807	0.142692640551516	0.694057975069815	0.971964960298189	NA	NA	NA	NA
chr1	19907552	19907823	271	+	utr3	OTUD3	0.797819101616842	0.999483279673842	0.723813596658546	1	0.727369305953861	0.978559974884	0.819731566521272	0.985220046324599	0.74126165873952	0.561573406237127	0.000197684387380682	0.00120492911093193	0.179688252502393
chr1	19975511	19975697	186	-	utr3	PLA2G2A	0.819606026150369	0.999483279673842	0.739996175632473	1	0.836586512226273	0.99240115550909	0.832016430157905	0.989376261968928	-2.12327720241599	-2.03719312653623	3.61395143405815e-24	2.30228200693339e-22	-0.0860840758797545
chr1	20483430	20483594	164	-	utr3	CAMK2N1	0.244622905829356	0.999483279673842	0.219867337588343	1	0.0241107235032566	0.350383094662699	0.208363951111587	0.719111815057752	-0.68721594241324	-0.528617984367851	5.02636410502725e-14	1.36825829972488e-12	-0.158597958045389
chr1	20485919	20486209	290	-	utr5	CAMK2N1	0.992141455773033	0.999483279673842	0.969535074354496	1	0.975072296394207	0.99240115550909	0.928110725914411	1	-0.542928116921286	-0.528617984367851	5.02636410502725e-14	1.36825829972488e-12	-0.0143101325534347
chr1	20486605	20486708	103	-	utr5*	CAMK2N1	0.589938400057099	0.999483279673842	0.584935569338595	1	0.525708309956508	0.938243452463508	0.273210529848317	0.750780353129589	-0.243277865104057	-0.528617984367851	5.02636410502725e-14	1.36825829972488e-12	0.285340119263794
chr1	20499863	20500455	592	-	utr3	MUL1	0.251345342723514	0.999483279673842	0.257254452173684	1	0.140350411409305	0.688053907526163	0.0497284751947124	0.634727849619151	0.459910442518484	0.241502610074659	0.0132454327748856	0.0445395155281434	0.218407832443826
chr1	20500497	20500682	185	-	utr3	MUL1	0.0955058172331616	0.999483279673842	0.0607787661013835	1	0.0348825404435663	0.411878695181616	0.0364308156611193	0.629934670652507	0.575268930554043	0.241502610074659	0.0132454327748856	0.0445395155281434	0.333766320479385
chr1	20501085	20501226	141	-	exon	MUL1	0.876375718735035	0.999483279673842	0.91731254435247	1	0.905195356010673	0.99240115550909	0.335552342693796	0.785587967516863	0.546863797064655	0.241502610074659	0.0132454327748856	0.0445395155281434	0.305361186989996
chr1	20507989	20508105	116	-	utr5	MUL1	0.100548925124609	0.999483279673842	0.0622135557785593	1	0.0747672408279311	0.562189590381388	0.0809164164773376	0.668141486769459	0.730639307414209	0.241502610074659	0.0132454327748856	0.0445395155281434	0.48913669733955
chr1	20553735	20554097	362	+	utr3	FAM43B	0.312233558708686	0.999483279673842	0.315622862477739	1	0.184742930907322	0.747300079780066	0.64880039567095	0.923329933620917	0.714169576542886	0.391257165464762	0.00655610702146975	0.0247388106327383	0.322912411078124
chr1	20554298	20554602	304	+	utr3	FAM43B	0.743686042530503	0.999483279673842	0.725710420722485	1	0.748256923356139	0.983222553075434	0.798331646577278	0.977944273133458	0.377366952009351	0.391257165464762	0.00655610702146975	0.0247388106327383	-0.0138902134554108
chr1	20554708	20554925	217	+	utr3	FAM43B	0.978952618181919	0.999483279673842	0.916627199246664	1	0.936278764090388	0.99240115550909	0.999014982252076	1	0.541781950114725	0.391257165464762	0.00655610702146975	0.0247388106327383	0.150524784649963
chr1	20648595	20648882	287	-	exon	PINK1-AS	0.874763711564834	0.999483279673842	0.781828330381164	1	0.790386111883752	0.989469917738815	0.328266348940369	0.78239473348333	0.167185957989374	-0.287155021643465	0.315419475546611	0.50862674173586	0.454340979632839
chr1	20650672	20651079	407	+	utr3	PINK1	0.16686196563049	0.999483279673842	0.129168867657696	1	0.135932896126966	0.678751703810913	0.0530277927310561	0.634727849619151	0.165230100259434	0.0389684966614392	0.757925950668633	0.867490620888577	0.126261603597995
chr1	20787168	20787313	145	-	utr5	HP1BP3	0.127032203579028	0.999483279673842	0.0942396250635763	1	0.0473306695733358	0.466332571178471	0.164312018557725	0.699291277222502	0.45738300367794	0.285343515141285	0.000252841872376732	0.00149763937754628	0.172039488536654
chr1	20807119	20807241	122	-	utr3	EIF4G3	0.140539542950338	0.999483279673842	0.0400441198482453	1	0.0866966445418435	0.587842057012846	0.0617555208425945	0.646733275613043	-0.77658272119747	-0.188366311416632	0.0473229697003391	0.124858146384139	-0.588216409780838
chr1	20941542	20941909	367	-	exon	EIF4G3	0.182901071425526	0.999483279673842	0.112174962482576	1	0.0622109837579366	0.524336660122878	0.149115705597426	0.69612195930738	-0.620625227506951	-0.188366311416632	0.0473229697003391	0.124858146384139	-0.432258916090319
chr1	20942020	20942142	122	-	exon	EIF4G3	0.781979835107284	0.999483279673842	0.701170553006713	1	0.708778886962414	0.975114443268329	0.837236224135074	0.990950010817897	-0.578865748992877	-0.188366311416632	0.0473229697003391	0.124858146384139	-0.390499437576245
chr1	21217747	21217893	146	-	utr3	ECE1	0.89718223221261	0.999483279673842	0.824798837371086	1	0.856505139539812	0.99240115550909	0.288410866418906	0.756914827996595	-0.0413476533971315	-0.174546436035379	0.0343484783571147	0.097261561825301	0.133198782638248
chr1	21218127	21218411	284	-	utr3	ECE1	0.540285152056701	0.999483279673842	0.528533894468623	1	0.475759244023864	0.92637059568373	0.429939334071606	0.835362978455725	-0.0175514402016089	-0.174546436035379	0.0343484783571147	0.097261561825301	0.156994995833771
chr1	21219037	21219227	190	-	utr3	ECE1	0.487182206160947	0.999483279673842	0.408018353656268	1	0.351848186008266	0.876384953335115	0.171355969369884	0.704174451999104	-0.155357037177153	-0.174546436035379	0.0343484783571147	0.097261561825301	0.0191893988582263
chr1	21219664	21220062	398	-	utr3	ECE1	0.272708227837054	0.999483279673842	0.262474185449349	1	0.16530781238964	0.723380106735715	0.160727664726776	0.698199660462397	0.0211920571827892	-0.174546436035379	0.0343484783571147	0.097261561825301	0.195738493218169
chr1	21345326	21345482	156	-	utr5	ECE1	0.541804104326382	0.999483279673842	0.526743625497277	1	0.461500453469082	0.922013689829911	0.754829594057812	0.964031946186997	0.356664646665995	-0.174546436035379	0.0343484783571147	0.097261561825301	0.531211082701375
chr1	21596778	21597036	258	-	utr3	RAP1GAP	0.687515988476346	0.999483279673842	0.703203770933756	1	0.716917921333963	0.977223760661946	0.587759842572495	0.900114191008691	-0.380257029472886	-0.424802954160276	3.11773569577661e-06	2.83906264159302e-05	0.0445459246873899
chr1	21822291	21822520	229	-	utr3	HSPG2	0.749554074731589	0.999483279673842	0.676032731523093	1	0.693564731584273	0.973348210951348	0.852193233241104	0.994733771121619	-0.819751438252444	-0.927294507233536	4.70150632652552e-39	6.87449777439489e-37	0.107543068981092
chr1	21823266	21823388	122	-	utr3	HSPG2	0.990222916996093	0.999483279673842	0.946362872737809	1	0.961868011848837	0.99240115550909	0.211211977404055	0.720740698531777	-0.717237086241838	-0.927294507233536	4.70150632652552e-39	6.87449777439489e-37	0.210057420991698
chr1	22030383	22030882	499	+	exon	LINC00339	0.639365554966382	0.999483279673842	0.531751629805091	1	0.453416715624205	0.917737614245472	0.562014747623184	0.886279621251836	0.203814559201789	0.351263150669143	0.0523452347367956	0.134977559441388	-0.147448591467353
chr1	22511710	22511886	176	+	exon	ZBTB40	0.686942676456625	0.999483279673842	0.628599425407011	1	0.667917767445258	0.969266624513235	0.760392859241653	0.96581134029096	0.336170887294001	0.23705749409123	0.016417046477403	0.053344108903189	0.0991133932027707
chr1	22511953	22512059	106	+	exon	ZBTB40	0.96870612015535	0.999483279673842	0.998718742574349	1	0.969320487625856	0.99240115550909	0.948368768154056	1	0.478145697222761	0.23705749409123	0.016417046477403	0.053344108903189	0.241088203131531
chr1	22526260	22526449	189	+	utr3	ZBTB40	0.853585320529402	0.999483279673842	0.766571751800196	1	0.771890656135985	0.984410967515977	0.524855974962139	0.873569893399632	0.300192470476606	0.23705749409123	0.016417046477403	0.053344108903189	0.0631349763853762
chr1	22526589	22526867	278	+	utr3	ZBTB40	0.828113412306469	0.999483279673842	0.739915434334389	1	0.747032647595183	0.983222553075434	0.893690071370255	1	0.194007927473019	0.23705749409123	0.016417046477403	0.053344108903189	-0.0430495666182108
chr1	22527818	22527954	136	+	utr3	ZBTB40	0.37108064886225	0.999483279673842	0.202460262265374	1	0.257705242766518	0.807352936263532	0.285977381091085	0.75586842097615	0.0159079615729741	0.23705749409123	0.016417046477403	0.053344108903189	-0.221149532518256
chr1	22528065	22528243	178	+	utr3	ZBTB40	0.835764992559002	0.999483279673842	0.836473414820812	1	0.889582316062014	0.99240115550909	0.807363139593803	0.980607706103748	0.27472425296415	0.23705749409123	0.016417046477403	0.053344108903189	0.0376667588729204
chr1	22528849	22528987	138	+	utr3	ZBTB40	0.659773311650272	0.999483279673842	0.589554645275129	1	0.637708248940763	0.961889148307913	0.703762522124521	0.944635382670247	0.187561664803946	0.23705749409123	0.016417046477403	0.053344108903189	-0.0494958292872839
chr1	22530335	22530529	194	+	utr3	ZBTB40	0.570827858766227	0.999483279673842	0.405537470583294	1	0.468413589600466	0.92438263679306	0.496482283484836	0.861179025745934	-0.0651557359079729	0.23705749409123	0.016417046477403	0.053344108903189	-0.302213229999203
chr1	23087910	23088045	135	-	utr3	LUZP1	0.361961734767233	0.999483279673842	0.222615234401931	1	0.245033664468217	0.800017279294651	0.280851710160907	0.754969079912777	0.111778202896912	0.460548618851136	3.70977040112546e-06	3.3152564009592e-05	-0.348770415954224
chr1	23088617	23089018	401	-	utr3	LUZP1	0.879878324733452	0.999483279673842	0.793310095818099	1	0.758924388531586	0.983222553075434	0.863031511931336	0.997847088064952	0.385917992018865	0.460548618851136	3.70977040112546e-06	3.3152564009592e-05	-0.0746306268322707
chr1	23091272	23091506	234	-	exon	LUZP1	0.565653460145248	0.999483279673842	0.440840018300616	1	0.450191744844429	0.916965877435486	0.5372313951228	0.876312723733412	0.232511182192661	0.460548618851136	3.70977040112546e-06	3.3152564009592e-05	-0.228037436658475
chr1	23092677	23092821	144	-	exon	LUZP1	0.460698813025013	0.999483279673842	0.39475822685341	1	0.379374822608242	0.88849220110642	0.313025585491724	0.772185866573789	0.587769756300977	0.460548618851136	3.70977040112546e-06	3.3152564009592e-05	0.127221137449841
chr1	23093089	23093270	181	-	exon	LUZP1	0.64742773429952	0.999483279673842	0.514705004053079	1	0.480285972434964	0.926874788731211	0.655087958193759	0.924466649845363	0.271843523176599	0.460548618851136	3.70977040112546e-06	3.3152564009592e-05	-0.188705095674536
chr1	23310557	23310838	281	-	exon	HNRNPR	0.973275054747096	0.999483279673842	0.943456204342342	1	0.975426937577999	0.99240115550909	0.762849264790892	0.966645755325969	-1.08945315357558	-0.978462907288143	6.15060673779831e-31	6.42382756771548e-29	-0.11099024628744
chr1	23361511	23361666	155	-	utr3	ZNF436	0.244781367479345	0.999483279673842	0.121841643381239	1	0.156343837485569	0.70868431069067	0.284381075703296	0.755730608470295	0.305241718665462	0.324309641193693	0.0944887144265422	0.213304695278739	-0.0190679225282303
chr1	23362382	23362484	102	-	exon	ZNF436	0.27402945707327	0.999483279673842	0.146250059139794	1	0.221739608082393	0.777919397741054	0.162081302269137	0.698362437822763	0.788998593874674	0.324309641193693	0.0944887144265422	0.213304695278739	0.464688952680982
chr1	23362704	23362857	153	-	exon	ZNF436	0.609958088055325	0.999483279673842	0.526766210711388	1	0.590170690810943	0.955456497847193	0.716723923745259	0.948804259888418	0.123169187335152	0.324309641193693	0.0944887144265422	0.213304695278739	-0.201140453858541
chr1	23381189	23381497	308	-	utr3	TCEA3	0.863467243563036	0.999483279673842	0.815371469933769	1	0.692009655561727	0.97316696852807	0.381504343028118	0.811827018100179	-0.308760124821359	-0.312121694566582	0.000316015903099998	0.00182672897601441	0.00336156974522311
chr1	23509653	23509988	335	-	utr3	E2F2	0.323780970219404	0.999483279673842	0.263275966173559	1	0.175665850407323	0.737967385656551	0.32512562947344	0.781030382462912	1.3835600272657	1.10028776742559	1.60084782512587e-15	4.93530455003161e-14	0.283272259840106
chr1	23531129	23531230	101	-	utr5	E2F2	0.56610669520115	0.999483279673842	0.458730283647897	1	0.522320696496561	0.938243452463508	0.537977590213757	0.876312723733412	1.42078275177189	1.10028776742559	1.60084782512587e-15	4.93530455003161e-14	0.320494984346302
chr1	23751211	23752026	815	+	exon	TCEB3	0.780275996183604	0.999483279673842	0.674357698006207	1	0.625312681001153	0.960390606840669	0.264472533664526	0.746850064446175	0.145069067566251	0.213001397821475	0.0208426096228568	0.0645805419858164	-0.0679323302552244
chr1	23759527	23759737	210	+	utr3	TCEB3	0.69465813875089	0.999483279673842	0.586311797948665	1	0.545637742136584	0.944995276098872	0.438142272224063	0.839747205894611	0.12544826033036	0.213001397821475	0.0208426096228568	0.0645805419858164	-0.087553137491115
chr1	23778432	23778542	110	+	utr5	PITHD1	0.507463852245033	0.999483279673842	0.490239898877162	1	0.510273794233784	0.936674190862636	0.29628536472703	0.761908459836424	0.096185291429399	0.0410779839896391	0.735861680635017	0.854536464799235	0.0551073074397599
chr1	23787376	23787478	102	+	utr3	PITHD1	0.839071654742227	0.999483279673842	0.766983793639072	1	0.799483691948018	0.990967880324306	0.946449205567835	1	0.0620730837768746	0.0410779839896391	0.735861680635017	0.854536464799235	0.0209950997872355
chr1	23802183	23802454	271	-	utr3	HMGCL	0.960793980776099	0.999483279673842	0.872555863927542	1	0.873070657531745	0.99240115550909	1	1	0.280452172542007	0.21107078199099	0.0596272713942083	0.149731353895204	0.0693813905510167
chr1	23845439	23845790	351	-	utr3	FUCA1	0.175528655776907	0.999483279673842	0.101214149885481	1	0.055305375303062	0.496257834204511	0.0316095631306617	0.629934670652507	-0.676188775100622	-0.410096123773504	0.000327431785109368	0.00188491195979907	-0.266092651327118
chr1	24056297	24056461	164	-	utr3	MYOM3	0.448854198916393	0.999483279673842	0.395526900497936	1	0.42154303711714	0.904993137510822	0.220922398982451	0.727638691969512	0.417443963861781	0.192423984362378	0.049363725018327	0.129110948927832	0.225019979499403
chr1	24057117	24057351	234	-	utr3	MYOM3	0.200888620790264	0.999483279673842	0.145010826221995	1	0.129463719560964	0.671304251234186	0.277337586493997	0.752463449844469	0.641550605534367	0.192423984362378	0.049363725018327	0.129110948927832	0.44912662117199
chr1	24156692	24156881	189	-	utr3	IFNLR1	0.693594601818079	0.999483279673842	0.569519891107355	1	0.613367925226873	0.958184820577907	0.765974802445933	0.967905313900486	-0.185272731992676	0.0208081305389489	0.892783592041707	0.943790672209626	-0.206080862531625
chr1	24157059	24157279	220	-	utr3	IFNLR1	0.398752574743102	0.999483279673842	0.312990590644058	1	0.390587459631234	0.893407154925352	0.395652935138002	0.819307951110678	0.269495697700736	0.0208081305389489	0.892783592041707	0.943790672209626	0.248687567161788
chr1	24157413	24157779	366	-	utr3	IFNLR1	0.709994181175416	0.999483279673842	0.675191376329693	1	0.671083367158285	0.969556283749785	0.791226761523436	0.975901882059278	-0.00145978287749566	0.0208081305389489	0.892783592041707	0.943790672209626	-0.0222679134164446
chr1	24358164	24358493	329	-	utr3	STPG1	0.911236228545927	0.999483279673842	0.927732521801581	1	0.94202520818275	0.99240115550909	0.724705304640132	0.95289743898749	0.157216248655855	0.255840034260935	0.217203024905966	0.394827881825771	-0.0986237856050798
chr1	24649975	24650111	136	+	exon	SRRM1	0.0946125352778956	0.999483279673842	0.0614803637372214	1	0.00866493164182373	0.20575166903454	0.0110832466980368	0.629934670652507	0.0851700646614918	0.291831602485259	0.000411296922646384	0.00229456455428413	-0.206661537823768
chr1	24669250	24669443	193	+	exon	SRRM1	0.894165127541166	0.999483279673842	0.954352677133944	1	0.952845221774268	0.99240115550909	0.86346722322774	0.997980016952522	0.208681272859965	0.291831602485259	0.000411296922646384	0.00229456455428413	-0.0831503296252941
chr1	24671338	24671496	158	+	utr3	SRRM1	0.439416254950858	0.999483279673842	0.397463519974381	1	0.160475245127614	0.714882609990972	0.168318787673136	0.701225898280603	0.111203475922347	0.291831602485259	0.000411296922646384	0.00229456455428413	-0.180628126562912
chr1	24745393	24745542	149	+	utr5	CLIC4	0.967002810192098	0.999483279673842	0.953067689263363	1	0.931384418799667	0.99240115550909	0.104434484717394	0.676517024835294	-0.1004735052593	-0.0239890864795664	0.910657682024129	0.953710565272556	-0.0764844187797337
chr1	25338352	25338498	146	+	utr5	TMEM50A	0.536551940496875	0.999483279673842	0.476984059814764	1	0.375613409510286	0.88776807035988	0.664688819507138	0.929176586419157	-0.260645223260239	0.0856676828819497	0.373478452396598	0.569359018930093	-0.346312906142188
chr1	25361437	25361637	200	+	utr3	TMEM50A	0.121046145679718	0.999483279673842	0.0618988683439903	1	0.059887810229627	0.513723615286994	0.0633858015970592	0.651186421235593	-0.337128239592594	0.0856676828819497	0.373478452396598	0.569359018930093	-0.422795922474543
chr1	25361963	25362132	169	+	utr3	TMEM50A	0.386876715874567	0.999483279673842	0.24566859244971	1	0.304188561913842	0.845379704141329	0.33335037895286	0.785141693098234	-0.0672871285032235	0.0856676828819497	0.373478452396598	0.569359018930093	-0.152954811385173
chr1	25458398	25458824	426	+	exon	TMEM57	0.192167432280218	0.999483279673842	0.162314235777325	1	0.0267336336269741	0.368789194215574	0.0334291677103171	0.629934670652507	-0.719843855973849	-0.352235177300196	0.00141113630041895	0.00675137912755756	-0.367608678673654
chr1	25498352	25498674	322	+	utr3	TMEM57	0.0568427022576474	0.999483279673842	0.0192220630163223	1	0.0215747111960226	0.331355809948145	0.046198719516093	0.634727849619151	-0.779588112378319	-0.352235177300196	0.00141113630041895	0.00675137912755756	-0.427352935078123
chr1	25566943	25567673	730	+	utr3	LDLRAP1	0.987175157791691	0.999483279673842	0.939592289915766	1	0.936282821176993	0.99240115550909	0.662317666747136	0.928225206735535	0.155436962858054	0.216879766377244	0.0539663379736298	0.138479219328904	-0.0614428035191902
chr1	25815665	25816094	429	+	utr3	SEPN1	0.783060701070764	0.999483279673842	0.831418095108026	1	0.738434829463763	0.980131362641157	0.30538255592301	0.769163714239019	0.0484413737160932	-0.0640788011566698	0.492648826869417	0.677727686765457	0.112520174872763
chr1	25832286	25832426	140	+	utr3	MTFR1L	0.338990513199631	0.999483279673842	0.208563555753152	1	0.234158964041434	0.790045247429123	0.208045696992597	0.718560251488804	-0.199368503985501	0.0399478003528619	0.751033606896442	0.863374716844779	-0.239316304338362
chr1	25835040	25835512	472	-	exon	AUNIP	0.947836315797549	0.999483279673842	0.893620637756623	1	0.978340148116852	0.99240115550909	0.84678241404294	0.993377593614951	-0.398794260830815	-0.410335013820124	0.0390537103146256	0.107319064696697	0.011540752989309
chr1	25861516	25861636	120	-	utr3	PAQR7	0.405031258840353	0.999483279673842	0.391889641428109	1	0.349819227872298	0.875120606668984	0.671262151502033	0.931819710767235	0.129515893497897	-0.0684542067530462	0.468905612315533	0.657753117028814	0.197970100250943
chr1	25862650	25862772	122	-	utr3	PAQR7	0.340642598371167	0.999483279673842	0.314113487045079	1	0.225046936029404	0.781442590904123	0.0706668266821894	0.661022806712083	0.0397152507816906	-0.0684542067530462	0.468905612315533	0.657753117028814	0.108169457534737
chr1	25862871	25863024	153	+	exon	RP1-125I3.2	0.614194559621204	0.999483279673842	0.615850023595734	1	0.601380882283981	0.956903028670115	1	1	0.0689564323613649	-0.32468543662814	0.845308032070294	NA	0.393641868989504
chr1	25863304	25863677	373	+	exon	RP1-125I3.2	0.700461755927621	0.999483279673842	0.746593340110349	1	0.688070025950649	0.97316696852807	0.146733331632423	0.694169109699395	-0.0122445781771591	-0.32468543662814	0.845308032070294	NA	0.31244085845098
chr1	25875128	25875425	297	+	intergenic	NA	0.304038357233552	0.999483279673842	0.211939569070532	1	0.218734971467269	0.773790509183469	0.337164176096537	0.786048115975312	0.582481970015474	NA	NA	NA	NA
chr1	25900892	25901008	116	-	utr3	STMN1	0.00319716134267137	0.999483279673842	0.00180061185916847	1	4.52159500432804e-05	0.00749624340863697	0.00781414067504105	0.629934670652507	0.34249900266597	0.874345478085929	2.53938383149462e-39	3.78516116164436e-37	-0.531846475419959
chr1	25961504	25961863	359	-	utr3	PAFAH2	0.759235256891538	0.999483279673842	0.678276255578959	1	0.666241712783037	0.968659296836281	0.9064809165268	1	0.878772977575876	0.758799405737942	6.4648162723739e-07	6.61695494865043e-06	0.119973571837934
chr1	26170667	26170862	195	+	utr3	ZNF593	0.451507814215381	0.999483279673842	0.377360754156408	1	0.218604057969993	0.773790509183469	0.516499944760736	0.86980033558111	-0.156616828890742	0.958416373513815	0.598612231644352	NA	-1.11503320240456
chr1	26255625	26255760	135	+	exon	CEP85	0.887512103255447	0.999483279673842	0.816643997826985	1	0.850473380301043	0.99240115550909	0.974189194091137	1	0.485086724601385	0.406565465937823	3.79259186937279e-05	0.000274529292647244	0.0785212586635624
chr1	26277140	26277339	199	+	utr3	CEP85	0.828664172437163	0.999483279673842	0.858202565640728	1	0.853589840408705	0.99240115550909	0.705240514586471	0.945187140172455	0.388462314216253	0.406565465937823	3.79259186937279e-05	0.000274529292647244	-0.0181031517215697
chr1	26281152	26281323	171	+	utr3	SH3BGRL3	0.942357119405779	0.999483279673842	0.859318387634166	1	0.874242164018313	0.99240115550909	0.990174271754621	1	-0.018737197815005	-0.0496678107794475	0.677357167421473	0.81474965460842	0.0309306129644425
chr1	26346211	26346314	103	-	exon	AIM1L	0.138500323220404	0.999483279673842	0.0521720784407597	1	0.108285722868061	0.633604030808622	0.0819657917699987	0.670663215253892	0.599111699249417	0.157814643115167	0.477398624556852	0.665322957998205	0.44129705613425
chr1	26468871	26469150	279	+	utr3	DHDDS	0.244808952324476	0.999483279673842	0.193463008454937	1	0.17105521687617	0.73150479553066	0.108089386075173	0.677069037727335	0.157497118367019	-0.0623735973214193	0.557472689630324	0.728852585627793	0.219870715688438
chr1	26471022	26471127	105	+	utr3	DHDDS	0.228284601971913	0.999483279673842	0.152178216092025	1	0.232152381454623	0.789789390041583	0.0932199780428774	0.674089525816083	0.216418247620845	-0.0623735973214193	0.557472689630324	0.728852585627793	0.278791844942265
chr1	26472439	26472664	225	+	utr5	HMGN2	0.775473270059116	0.999483279673842	0.724246932933138	1	0.549049024525108	0.945919842705449	0.943313426809796	1	0.174103488388082	0.290711440202267	0.00993248838531387	0.0350398653905615	-0.116607951814185
chr1	26529791	26529910	119	+	utr5	RPS6KA1	0.0630483876304725	0.999483279673842	0.0383075479248524	1	0.0458166260872425	0.459416715632019	0.149511457211113	0.69612195930738	0.852377055359901	0.236961756125034	0.00694070507512898	0.0258956610008397	0.615415299234867
chr1	26574203	26574643	440	+	utr3	RPS6KA1	0.991292862696247	0.999483279673842	0.924936507809008	1	0.930222969247403	0.99240115550909	0.224730558210697	0.728334830818321	0.34949911702084	0.236961756125034	0.00694070507512898	0.0258956610008397	0.112537360895806
chr1	26696065	26696281	216	+	utr5	ARID1A	0.556545995805077	0.999483279673842	0.491514204186927	1	0.519341746429022	0.938196442079681	0.537732341513522	0.876312723733412	0.283984864826914	0.143929420906508	0.0555243877564548	0.141629161858257	0.140055443920407
chr1	26696360	26696784	424	+	utr5	ARID1A	0.443386787230314	0.999483279673842	0.44432380821655	1	0.390740317491925	0.893407154925352	0.162630648452933	0.698362437822763	0.379224335924822	0.143929420906508	0.0555243877564548	0.141629161858257	0.235294915018314
chr1	26696920	26697487	567	+	exon	ARID1A	0.656113465267991	0.999483279673842	0.559689251725637	1	0.481325600317497	0.926919184339162	0.274844505459869	0.75158967175807	0.104550307224531	0.143929420906508	0.0555243877564548	0.141629161858257	-0.0393791136819771
chr1	26731191	26731587	396	+	exon	ARID1A	0.970608782837615	0.999483279673842	0.884293307512042	1	0.896243645119	0.99240115550909	0.186328309807969	0.710754601750203	0.176986701074711	0.143929420906508	0.0555243877564548	0.141629161858257	0.0330572801682029
chr1	26774719	26774987	268	+	utr3	ARID1A	0.737725118954721	0.999483279673842	0.755548441146757	1	0.750419974935487	0.983222553075434	0.538355045540206	0.876312723733412	0.207804689838328	0.143929420906508	0.0555243877564548	0.141629161858257	0.0638752689318206
chr1	26779158	26780956	1798	+	utr3	ARID1A	0.720985041201242	0.999483279673842	0.803852179771081	1	0.701667011263201	0.974506354396745	0.711870245093807	0.947505459007585	0.20916747085981	0.143929420906508	0.0555243877564548	0.141629161858257	0.0652380499533019
chr1	26797580	26797945	365	+	utr3	PIGV	0.323490218972468	0.999483279673842	0.196333786254856	1	0.198137710384556	0.758413053748116	0.249445780515622	0.740436715535317	-0.06544237849991	0.152233504514601	0.276736292267615	0.466586019677652	-0.217675883014511
chr1	26853869	26854030	161	+	utr3	ZDHHC18	0.717524611253805	0.999483279673842	0.601881834144003	1	0.598606620058257	0.95656265331254	0.74138331762392	0.958791639340281	0.085839997518354	0.0188458325095302	0.836806294067701	0.915454398804433	0.0669941650088238
chr1	26863141	26863548	407	+	utr5	SFN	0.344795344679435	0.999483279673842	0.34428126277153	1	0.209574647108757	0.765323508759647	0.470632400829333	0.853418404363278	0.703671497185312	0.442556301928505	0.000497783857391718	0.00272264893570896	0.261115195256807
chr1	26863612	26863949	337	+	exon	SFN	0.530788138345935	0.999483279673842	0.553149491183887	1	0.394520685500405	0.894556622443526	0.305624778513095	0.769163714239019	0.663493908638688	0.442556301928505	0.000497783857391718	0.00272264893570896	0.220937606710183
chr1	26864030	26864414	384	+	utr3	SFN	0.566660340304141	0.999483279673842	0.57103929756063	1	0.507815823642303	0.934983928961449	0.418498580309642	0.831240545529425	0.658435944367198	0.442556301928505	0.000497783857391718	0.00272264893570896	0.215879642438694
chr1	26889805	26889983	178	-	exon	GPN2	0.325677234105297	0.999483279673842	0.299566267538451	1	0.362253786065548	0.881299122738787	0.112284592515812	0.680174517494914	0.540847418975848	0.176925105078459	0.0931290828980826	0.211040582179941	0.363922313897389
chr1	26890528	26890767	239	-	utr3	GPATCH3	0.799549189877516	0.999483279673842	0.701932542743956	1	0.726605532613768	0.978263911174863	0.854937324149579	0.995754928739482	0.105125705197529	0.246586520436851	0.0657239904541384	0.160960348611004	-0.141460815239323
chr1	26890995	26891104	109	-	utr3	GPATCH3	0.805634559982379	0.999483279673842	0.79570455337614	1	0.858788484591148	0.99240115550909	0.851873047174682	0.994723306071795	0.306042728712341	0.246586520436851	0.0657239904541384	0.160960348611004	0.0594562082754899
chr1	26894348	26894466	118	-	exon	GPATCH3	0.755774961131921	0.999483279673842	0.777396719047591	1	0.676968015032064	0.971412934203773	0.725635684596422	0.953414772304154	0.448860145030952	0.246586520436851	0.0657239904541384	0.160960348611004	0.202273624594101
chr1	26897249	26897591	342	-	exon	GPATCH3	0.982444804117412	0.999483279673842	0.955445824701027	1	0.987893691512677	0.99240115550909	0.497117652372522	0.861179025745934	0.368545870678561	0.246586520436851	0.0657239904541384	0.160960348611004	0.12195935024171
chr1	26911560	26911871	311	-	utr3	NR0B2	0.744359956852582	0.999483279673842	0.824889737809362	1	0.765897635610523	0.983703156365677	0.232446590256691	0.732688157572423	-0.581454488213339	-0.623826361415553	2.33467013416693e-15	7.06986007295164e-14	0.0423718732022144
chr1	26951443	26952124	681	-	utr3	KDF1	0.467188278456264	0.999483279673842	0.426785685947314	1	0.39474880496659	0.894693043847833	0.352136141864306	0.796325306837662	0.616544069582635	0.446319659973062	0.0406027340791724	0.110605709069825	0.170224409609573
chr1	26999971	27000097	126	+	utr3	TRNP1	0.353985639548526	0.999483279673842	0.257001941243999	1	0.23356053387222	0.790045247429123	0.121882625080452	0.689719747140559	-0.208156994902709	-0.0520320531554104	0.474757602133359	0.663114398249041	-0.156124941747298
chr1	27000910	27001086	176	+	utr3*	TRNP1	0.362052461409387	0.999483279673842	0.272002490285211	1	0.270073822387568	0.816848935032249	0.315689160799127	0.77382939874767	-0.22337413668502	-0.0520320531554104	0.474757602133359	0.663114398249041	-0.17134208352961
chr1	27005788	27005899	111	-	utr3	FAM46B	0.81611638594006	0.999483279673842	0.762045972113839	1	0.884684970205724	0.99240115550909	0.898770421095995	1	2.42118160880854	1.24581605629257	0.00257803863730115	0.0112797455681062	1.17536555251597
chr1	27006578	27006776	198	-	exon	FAM46B	0.270413009348762	0.999483279673842	0.143372575289703	1	0.193839839289898	0.752259278994837	0.146825592565188	0.694169109699395	1.74780805589094	1.24581605629257	0.00257803863730115	0.0112797455681062	0.501991999598371
chr1	27099363	27099466	103	-	utr3	SLC9A1	0.375291567254823	0.999483279673842	0.201668318327155	1	0.312868062369752	0.85163421984858	0.257571694358759	0.744905754496595	-0.478431393193423	-0.0173586620617883	0.876042354248737	0.936360224504377	-0.461072731131635
chr1	27099604	27099714	110	-	utr3	SLC9A1	0.947381679189973	0.999483279673842	0.985027919023763	1	0.97377586704544	0.99240115550909	0.993210758085633	1	0.385619726368532	-0.0173586620617883	0.876042354248737	0.936360224504377	0.40297838843032
chr1	27100182	27100362	180	-	utr3	SLC9A1	0.180334490552937	0.999483279673842	0.0872631721813862	1	0.0801076482906723	0.575785452781251	0.101410646990478	0.675099462311856	-0.305797391597497	-0.0173586620617883	0.876042354248737	0.936360224504377	-0.288438729535709
chr1	27154645	27154840	195	-	utr5	SLC9A1	0.389834121019953	0.999483279673842	0.239029082661009	1	0.286653557635454	0.83124850382366	0.290175628233709	0.758080162430949	-0.288881390912571	-0.0173586620617883	0.876042354248737	0.936360224504377	-0.271522728850783
chr1	27234679	27234806	127	+	utr5	WDTC1	0.680784060563509	0.999483279673842	0.653048737093048	1	0.706284474461965	0.974825716142382	0.819752891307064	0.985220046324599	-0.30083937614604	-0.37211018286469	0.000147629933279486	0.000929299862911009	0.0712708067186506
chr1	27322266	27322366	100	+	utr5	TMEM222	0.90711962953241	0.999483279673842	0.932339344873431	1	0.920929325621212	0.99240115550909	0.25777055394074	0.744905754496595	0.332746254676162	0.0766813267361306	0.481611624090564	0.668550662051527	0.256064927940031
chr1	27335565	27335696	131	+	utr3	TMEM222	0.722469608309242	0.999483279673842	0.73753343902624	1	0.74005472942908	0.980708943796221	0.770438386318497	0.969217528376431	0.23058161420145	0.0766813267361306	0.481611624090564	0.668550662051527	0.153900287465319
chr1	27394184	27394377	193	+	exon	GPR3	0.555045293814588	0.999483279673842	0.428271023947691	1	0.438994878608697	0.912755506326456	0.629010428048171	0.916420425803429	0.319099010581748	0.304396180834069	0.152722693337186	0.306103330392405	0.014702829747679
chr1	27409816	27410072	256	-	exon	WASF2	0.700186812939257	0.999483279673842	0.728066541223936	1	0.701627156236629	0.974506354396745	0.619061363023062	0.911632430456825	-0.117161521429482	-0.0697175730555001	0.361557542233104	0.557272657956516	-0.0474439483739822
chr1	27415970	27416086	116	-	exon	WASF2	0.0907154695732723	0.999483279673842	0.0364782497498973	1	0.055267466187225	0.496196279291035	0.108456837497376	0.677730001485551	-0.796157372511688	-0.0697175730555001	0.361557542233104	0.557272657956516	-0.726439799456188
chr1	27547402	27547839	437	-	exon	AHDC1	0.876719048162208	0.999483279673842	0.919969222379854	1	0.927855449001824	0.99240115550909	0.472390739849532	0.853585364399491	0.670367584275849	0.662645993830543	1.3829018079711e-10	2.52457686775034e-09	0.0077215904453064
chr1	27548079	27548309	230	-	exon	AHDC1	0.382926296603508	0.999483279673842	0.353450862410441	1	0.238339466323604	0.792201125482011	0.249592177372427	0.740436715535317	1.09287059569826	0.662645993830543	1.3829018079711e-10	2.52457686775034e-09	0.430224601867719
chr1	27548412	27548577	165	-	exon	AHDC1	0.429479560156191	0.999483279673842	0.383641060022885	1	0.278966966643355	0.826117639951531	0.261973816260152	0.745557540767513	0.921182260805512	0.662645993830543	1.3829018079711e-10	2.52457686775034e-09	0.25853626697497
chr1	27548685	27548872	187	-	exon	AHDC1	0.425360325133075	0.999483279673842	0.376904411544235	1	0.323591498211668	0.86097092231707	0.320005079702423	0.77661369456711	0.779948448126336	0.662645993830543	1.3829018079711e-10	2.52457686775034e-09	0.117302454295793
chr1	27549019	27549395	376	-	exon	AHDC1	0.967116804218982	0.999483279673842	0.90140128547513	1	0.879369900958554	0.99240115550909	0.737020232834352	0.957192655014002	0.742572281223535	0.662645993830543	1.3829018079711e-10	2.52457686775034e-09	0.0799262873929925
chr1	27549586	27550109	523	-	exon	AHDC1	0.706162713170894	0.999483279673842	0.732769802848348	1	0.745052508731898	0.983222553075434	0.416744614285512	0.829422187536194	0.742559286792761	0.662645993830543	1.3829018079711e-10	2.52457686775034e-09	0.0799132929622183
chr1	27550168	27550411	243	-	exon	AHDC1	0.919869651366316	0.999483279673842	0.954952679145008	1	0.970672585537029	0.99240115550909	0.33688089416473	0.786048115975312	0.738763460126332	0.662645993830543	1.3829018079711e-10	2.52457686775034e-09	0.0761174662957889
chr1	27550818	27551915	1097	-	exon	AHDC1	0.76775775972032	0.999483279673842	0.689317048818453	1	0.568875821355528	0.951958586500806	0.481606526737528	0.855758785933161	0.742408949951037	0.662645993830543	1.3829018079711e-10	2.52457686775034e-09	0.0797629561204944
chr1	27603748	27603897	149	-	intron	AHDC1	0.191339517125748	0.999483279673842	0.0806876489875492	1	0.107887485014062	0.632791624626392	0.0785646077404253	0.664784881893025	0.921988885830162	0.662645993830543	1.3829018079711e-10	2.52457686775034e-09	0.259342891999619
chr1	27603990	27604137	147	-	intron	AHDC1	0.34272487919614	0.999483279673842	0.22488030229941	1	0.272992647950154	0.819303804082245	0.268848766927523	0.747268426190085	1.16053183038486	0.662645993830543	1.3829018079711e-10	2.52457686775034e-09	0.497885836554316
chr1	27850073	27850403	330	+	exon	PPP1R8	0.903724537095386	0.999483279673842	0.977811271683848	1	0.941856353459397	0.99240115550909	0.897787869094303	1	0.12979042009149	0.1702369595897	0.0955107607640867	0.215011247802203	-0.0404465394982102
chr1	27966722	27966987	265	+	exon	XKR8	0.41304329386894	0.999483279673842	0.359039222622695	1	0.354886582324007	0.87806819509521	0.286571258549156	0.756099600936777	0.585861401099095	0.462258022571685	0.00180857478849154	0.00835601827496556	0.12360337852741
chr1	27967134	27967571	437	+	utr3	XKR8	0.408643883390607	0.999483279673842	0.282066174862601	1	0.250698111000416	0.804571354341972	0.264642652421987	0.746850064446175	0.520101328283854	0.462258022571685	0.00180857478849154	0.00835601827496556	0.0578433057121688
chr1	28236160	28236313	153	+	utr5	ATPIF1	0.935744637893821	0.999483279673842	0.847713284294455	1	0.809998413408275	0.99240115550909	0.707234124725675	0.945785725191436	0.442620759030555	0.328828240889985	0.000116082630061063	0.000749460310903071	0.11379251814057
chr1	28280784	28281188	404	+	utr3	SESN2	0.637453935173082	0.999483279673842	0.53693924941652	1	0.477780843533178	0.92637059568373	0.512516848926197	0.867268951735007	-0.957043092764277	-0.866490388350122	5.71513544365726e-21	2.83962700538738e-19	-0.0905527044141554
chr1	28334525	28334955	430	+	exon	MED18	0.66180072528205	0.999483279673842	0.552407083390552	1	0.486307747522331	0.928405699815359	0.139549520912608	0.694057975069815	0.357987327807045	0.49680304426612	0.00120703934558255	0.00588867971805813	-0.138815716459075
chr1	28466503	28466729	226	+	utr3	PHACTR4	0.508184328672219	0.999483279673842	0.485654863207928	1	0.452107886533005	0.917737614245472	0.341997834999956	0.789123217027765	-0.031812257526032	-0.0982824975376965	0.282568094154498	0.473300016316169	0.0664702400116645
chr1	28473701	28473999	298	+	utr3	PHACTR4	0.975920925637496	0.999483279673842	0.901148017406622	1	0.888791672218923	0.99240115550909	0.989835283191255	1	-0.066516093364593	-0.0982824975376965	0.282568094154498	0.473300016316169	0.0317664041731035
chr1	28516727	28516886	159	+	utr5	RCC1	0.0599200087533434	0.999483279673842	0.0298834207402138	1	0.014402298273977	0.260827019403933	0.051082105856969	0.634727849619151	-1.79283499107208	-0.396570024417861	1.56476015906014e-06	1.49401509465487e-05	-1.39626496665422
chr1	28538506	28538875	369	+	utr3	RCC1	0.52136370754521	0.999483279673842	0.559131804306837	1	0.355788788840274	0.879070540460116	0.757928794652563	0.964796184636854	-0.336773025568291	-0.396570024417861	1.56476015906014e-06	1.49401509465487e-05	0.0597969988495701
chr1	28592541	28592644	103	+	exon	RAB42	0.0839708185247078	0.999483279673842	0.0485161462695119	1	0.130766439739047	0.671954493077078	0.0559404006389324	0.642194816859549	0.0231234384707155	-0.470643133033668	7.90164418078646e-05	0.000534658189103634	0.493766571504384
chr1	28593885	28594300	415	+	utr3	RAB42	0.749202051368085	0.999483279673842	0.78670552337352	1	0.749073674233464	0.983222553075434	0.4993830467297	0.86221266959673	-0.285153126497448	-0.470643133033668	7.90164418078646e-05	0.000534658189103634	0.18549000653622
chr1	28594655	28595072	417	+	utr3	RAB42	0.304839548416451	0.999483279673842	0.296970956335485	1	0.220098311103876	0.774088440072659	0.331815267036304	0.783965077248252	-0.113853215118125	-0.470643133033668	7.90164418078646e-05	0.000534658189103634	0.356789917915543
chr1	28595220	28595379	159	+	utr3	RAB42	0.590513010647308	0.999483279673842	0.48714518360486	1	0.425161907785628	0.906694943329188	0.165141444181716	0.699291277222502	-0.635460248126534	-0.470643133033668	7.90164418078646e-05	0.000534658189103634	-0.164817115092866
chr1	28714253	28714400	147	+	exon	GMEB1	0.730993048983716	0.999483279673842	0.590760007621736	1	0.630601048817391	0.961390644842301	0.849017646175702	0.994222246906565	0.28849493481497	0.127024264872232	0.518874892807182	0.699779183878133	0.161470669942737
chr1	28714624	28714791	167	+	utr3	GMEB1	0.891995437854466	0.999483279673842	0.81781303671668	1	0.855489736220583	0.99240115550909	0.972349769746427	1	-0.0445422528436561	0.127024264872232	0.518874892807182	0.699779183878133	-0.171566517715888
chr1	28742669	28742841	172	+	exon	YTHDF2	0.356392567631939	0.999483279673842	0.232342562280247	1	0.239472685403453	0.793656778397465	0.243182245738989	0.739634809389445	-0.76054609990689	-0.545526598363993	3.30974160353842e-07	3.57848329852995e-06	-0.215019501542897
chr1	28743306	28743867	561	+	exon	YTHDF2	0.91627390573501	0.999483279673842	0.824853425318094	1	0.827717809362321	0.99240115550909	0.967607558352491	1	-0.552243731145965	-0.545526598363993	3.30974160353842e-07	3.57848329852995e-06	-0.0067171327819725
chr1	28987422	28987796	374	+	utr5	EPB41	0.77223449787065	0.999483279673842	0.656431383354771	1	0.661004598538441	0.968232299492805	0.512650693576033	0.867268951735007	-0.368807914808567	-0.261352547900996	0.00403862228686097	0.0164173885719658	-0.107455366907571
chr1	29119406	29119560	154	-	utr3	TMEM200B	0.730380829234254	0.999483279673842	0.626780388232221	1	0.63543554514673	0.961390644842301	0.86221832326592	0.997645490181128	-0.327365581801365	0.491869084421313	0.125267643675388	0.264144229274582	-0.819234666222678
chr1	29120850	29121015	165	-	utr3	TMEM200B	0.51121259781948	0.999483279673842	0.392914866696023	1	0.466676040615667	0.923444204350707	0.443151986918086	0.841994043863742	0.922251134406954	0.491869084421313	0.125267643675388	0.264144229274582	0.430382049985641
chr1	29148624	29149167	543	-	exon	SRSF4	0.0886227892385038	0.999483279673842	0.108244218489963	1	0.017988735982726	0.296063841132796	0.20395027410866	0.717008845985745	0.486175257771827	0.157044046881474	0.0509589215314393	0.132179814541677	0.329131210890353
chr1	30874374	30874526	152	-	exon	SDC3	0.774218454369884	0.999483279673842	0.657226734136875	1	0.717754807524432	0.977223760661946	0.860882955208577	0.997228943692974	-0.42586255927616	-0.137068574211269	0.401589979376676	0.596691275851166	-0.288793985064891
chr1	30995105	30995207	102	-	utr3	PUM1	0.723944756563689	0.999483279673842	0.663302897108736	1	0.566230862949784	0.950054481471001	0.770965353355613	0.969236030291785	-0.338559383242474	-0.27569780361048	0.000186711677717786	0.00114525944386783	-0.0628615796319937
chr1	31059271	31059428	157	-	exon	PUM1	0.924658757715099	0.999483279673842	0.987860193284336	1	0.988082068577492	0.99240115550909	0.404823078754564	0.823319399943962	-0.338767566751988	-0.27569780361048	0.000186711677717786	0.00114525944386783	-0.0630697631415083
chr1	31364013	31364311	298	+	utr3	ZCCHC17	0.993703823295561	0.999483279673842	0.919658531680977	1	0.931337084400025	0.99240115550909	0.803603853815756	0.979367209759124	0.258683563966835	0.330290493750809	0.01088011111173	0.0378780829701565	-0.0716069297839743
chr1	31586789	31587046	257	+	utr3	TINAGL1	0.896199377818469	0.999483279673842	0.946662709084256	1	0.902270364549772	0.99240115550909	0.942602022987533	1	-0.603495866056293	-0.780579082200094	4.69907193313304e-11	9.07482407413731e-10	0.177083216143801
chr1	31587110	31587317	207	+	utr3	TINAGL1	0.641365960611511	0.999483279673842	0.62731004895906	1	0.672501458555293	0.969968033318786	0.68378763846988	0.936465014173207	-0.542242453362921	-0.780579082200094	4.69907193313304e-11	9.07482407413731e-10	0.238336628837173
chr1	31630374	31630616	242	-	utr3	PEF1	0.783059255660434	0.999483279673842	0.852550161012962	1	0.815494032487868	0.99240115550909	0.232070795426816	0.732225741701074	0.318515608132782	0.267680313319587	0.00218462217088213	0.00980143313546271	0.0508352948131944
chr1	31938048	31938322	274	-	exon	PTP4A2	0.0301360756639758	0.999483279673842	0.0288546954962481	1	0.0147035354470615	0.263723007833323	0.0130059783224705	0.629934670652507	0.0997668970138932	-0.152074416476973	0.0632802092514378	0.156427676414897	0.251841313490866
chr1	32154533	32154657	124	+	exon	KPNA6	0.63201469802178	0.999483279673842	0.623764561670496	1	0.588074586632104	0.955456497847193	0.379250600957619	0.810376233975627	0.507512832327391	0.29643725660409	0.000114381789588355	0.000740347224093601	0.211075575723301
chr1	32170877	32171207	330	+	utr3	KPNA6	0.835071505085239	0.999483279673842	0.898209033759312	1	0.905506482232845	0.99240115550909	0.913373962905297	1	0.433794825137755	0.29643725660409	0.000114381789588355	0.000740347224093601	0.137357568533665
chr1	32176162	32176283	121	+	utr3	KPNA6	0.508309453466352	0.999483279673842	0.367715502129051	1	0.36451644615256	0.882626867570313	0.00548027394554351	0.612751049405955	0.121982265566922	0.29643725660409	0.000114381789588355	0.000740347224093601	-0.174454991037168
chr1	32181303	32181440	137	+	exon	TXLNA	0.838949413951419	0.999483279673842	0.903108763670203	1	0.927386156389775	0.99240115550909	0.737065941938502	0.957192655014002	0.102452976734094	-0.0311461548802096	0.654103590456511	0.799685652514637	0.133599131614303
chr1	32194885	32195271	386	+	utr3	TXLNA	0.353005488488991	0.999483279673842	0.382445507533501	1	0.18583133202215	0.747300079780066	0.0676816994819024	0.655393873647581	0.130798046207595	-0.0311461548802096	0.654103590456511	0.799685652514637	0.161944201087805
chr1	32207840	32208039	199	+	exon	IQCC	0.97231589196868	0.999483279673842	0.942050516924277	1	0.952182855348763	0.99240115550909	0.846822236888494	0.993377593614951	0.68401081318078	0.744416290612646	0.0388342626296396	0.106869050753335	-0.0604054774318656
chr1	32216350	32216699	349	-	utr3	TMEM234	0.631082653986478	0.999483279673842	0.607236395618012	1	0.558695499656199	0.947963442125008	0.606143522615519	0.9073925244448	1.10910378712485	0.536280201248499	0.0507279064381153	0.13178097251174	0.572823585876355
chr1	32292163	32292263	100	+	utr5	HDAC1	0.620178447355081	0.999483279673842	0.664025238189678	1	0.477372431083376	0.92637059568373	0.934133205998259	1	0.91238812439018	0.731716325063442	2.83532662449085e-24	1.83674133611004e-22	0.180671799326737
chr1	32334534	32334760	226	-	utr3	MARCKSL1	0.997126894463283	0.999483279673842	0.90519066786928	1	0.895859060375525	0.99240115550909	0.943163372731539	1	0.415338824403238	0.418736334613174	7.97155944420346e-10	1.29100582433392e-08	-0.00339751020993545
chr1	32336040	32336211	171	-	utr5	MARCKSL1	0.591721806666303	0.999483279673842	0.663878677678417	1	0.689315026417816	0.97316696852807	0.382624800318908	0.812455873771355	0.516482532416353	0.418736334613174	7.97155944420346e-10	1.29100582433392e-08	0.0977461978031789
chr1	32366552	32366694	142	-	utr3	BSDC1	0.371562609679681	0.999483279673842	0.345151767476052	1	0.343130813429375	0.870132264267667	0.160819225364848	0.698199660462397	0.423618776348383	0.188771660103219	0.0140909619623918	0.0468265235949354	0.234847116245163
chr1	32376256	32376416	160	-	utr3	BSDC1	0.694225879944133	0.999483279673842	0.72886735225171	1	0.697820234131317	0.974506354396745	0.332177974213287	0.784020393232686	0.188571345857964	0.188771660103219	0.0140909619623918	0.0468265235949354	-0.00020031424525549
chr1	32681445	32681593	148	+	utr3	RBBP4	0.218027092518293	0.999483279673842	0.109837078320892	1	0.12749649429373	0.66719315727427	0.0784400686400386	0.664784881893025	-0.502857706297936	-0.0226271784063653	0.799510659052909	0.893303773265359	-0.480230527891571
chr1	32771272	32771465	193	+	exon	KIAA1522	0.658065514707525	0.999483279673842	0.543177075519823	1	0.54678083669299	0.94533565651417	0.682269907388776	0.9359906764512	0.135769593894964	0.162755714213299	0.0353234930907704	0.0994902934181981	-0.026986120318335
chr1	32771978	32772457	479	+	exon	KIAA1522	0.909971567351638	0.999483279673842	0.82990883977163	1	0.833992052401332	0.99240115550909	0.837156123807369	0.990950010817897	0.188678625045988	0.162755714213299	0.0353234930907704	0.0994902934181981	0.0259229108326884
chr1	32775793	32775893	100	-	utr3	YARS	0.941220255598572	0.999483279673842	0.979657096784727	1	0.987252785327756	0.99240115550909	0.483172906983378	0.855956792650634	-0.451743176745403	-0.560787218046363	8.17302364850672e-13	1.96986549569111e-11	0.10904404130096
chr1	32817152	32817340	188	-	utr5	YARS	0.259135133700693	0.999483279673842	0.275502275843506	1	0.147409732207194	0.697880730081909	0.465676248557499	0.850240305437197	-0.325923834707292	-0.560787218046363	8.17302364850672e-13	1.96986549569111e-11	0.234863383339071
chr1	32826283	32826816	533	+	exon	S100PBP	0.410871494428999	0.999483279673842	0.28475661024484	1	0.261285646444454	0.80994416729837	0.288555606014696	0.756914827996595	0.278752127169314	0.500929233518626	0.000304374258309631	0.00176608389562652	-0.222177106349312
chr1	32936776	32937245	469	-	utr3	RNF19B	0.850898400649058	0.999483279673842	0.921281004320361	1	0.928234894861711	0.99240115550909	0.854616476437173	0.995716788957468	-0.126058098881349	-0.242218548053459	0.0140407163219176	0.0467101013413653	0.11616044917211
chr1	33008091	33008271	180	-	utr3	AK2	0.58516827823962	0.999483279673842	0.516945989662846	1	0.535956874433966	0.941535831822478	0.75656640789311	0.964731399259896	-0.732176842209351	-0.140938370416349	0.089610366441945	0.205127173994809	-0.591238471793002
chr1	33010652	33010781	129	-	utr3	AK2	0.922816002043888	0.999483279673842	0.976001616002841	1	0.954266529863048	0.99240115550909	0.762771558093115	0.966645755325969	-0.246952206345972	-0.140938370416349	0.089610366441945	0.205127173994809	-0.106013835929623
chr1	33256330	33256516	186	+	utr5*	ZNF362	0.166994582119892	0.999483279673842	0.144743885573108	1	0.0577043400905157	0.505294356939264	0.618791306643648	0.911587746264025	0.586074249116036	0.00757110336026087	0.933538255399389	0.965289118746418	0.578503145755775
chr1	33299406	33299678	272	+	utr3	ZNF362	0.551036007502725	0.999483279673842	0.562141345259206	1	0.535950897409531	0.941535831822478	0.207991401868901	0.718560251488804	0.120500233389493	0.00757110336026087	0.933538255399389	0.965289118746418	0.112929130029233
chr1	33324734	33324936	202	-	utr3	PHC2	0.824855870250744	0.999483279673842	0.912964374575281	1	0.850386422465985	0.99240115550909	0.420231345845152	0.83139241559969	-0.205424001418233	-0.220842372673372	0.00335793445123603	0.0141361029969363	0.0154183712551396
chr1	34855342	34855848	506	-	utr3	SMIM12	0.710610504287322	0.999483279673842	0.784308010265613	1	0.729701797360637	0.978980096049077	0.178684768081839	0.7094562183145	0.257481291244926	0.0204412296684551	0.850907883606248	0.923608634764764	0.23704006157647
chr1	35192723	35192838	115	-	exon	SFPQ	0.802178103906798	0.999483279673842	0.882289802156851	1	0.859929958228398	0.99240115550909	0.950122375472324	1	-0.0249211670140935	0.0111237499745934	0.859013625171227	0.927196019913797	-0.0360449169886869
chr1	35419766	35419913	147	+	utr3	ZMYM4	0.0161773558547895	0.999483279673842	0.00356067639820803	1	0.000810779608715687	0.0502211973910286	0.00673361995874411	0.629934670652507	-0.238708824537559	0.184804763273697	0.131489854912992	0.273741569250586	-0.423513587811256
chr1	35420039	35420144	105	+	utr3	ZMYM4	0.851350907329836	0.999483279673842	0.86244631726821	1	0.906830877384597	0.99240115550909	0.939581281992293	1	0.340964700632379	0.184804763273697	0.131489854912992	0.273741569250586	0.156159937358682
chr1	35506736	35507040	304	-	exon	KIAA0319L	0.663336196621545	0.999483279673842	0.550332282629063	1	0.531918865319597	0.941535831822478	0.586538368783664	0.899569641462412	-0.064816251507189	-0.0312393116962448	0.696026650481207	0.827033291915329	-0.0335769398109442
chr1	35560430	35560620	190	+	exon	NCDN	0.212330654401583	0.999483279673842	0.146307780810635	1	0.147577730916986	0.69828535020777	0.0748562679908813	0.662068100461037	0.249753636104077	-0.11768391451847	0.262927898732558	0.449777474656846	0.367437550622547
chr1	35751251	35751435	184	-	exon	CLSPN	0.345122620367377	0.999483279673842	0.22674085176531	1	0.19441969387204	0.753047358615068	0.231113474922994	0.732091615556272	-0.041982243205622	0.460567240423519	0.00213729036636772	0.00962564358898318	-0.502549483629141
chr1	35760353	35760730	377	-	exon	CLSPN	0.669435909439991	0.999483279673842	0.64210030673227	1	0.6273362734244	0.960753328758537	0.758366340029091	0.964924560509945	0.508787839610185	0.460567240423519	0.00213729036636772	0.00962564358898318	0.0482205991866657
chr1	35764282	35764413	131	-	exon	CLSPN	0.282061170065705	0.999483279673842	0.218892165576771	1	0.0960654113422815	0.609940937092173	0.157386644978899	0.697751933684475	-0.00763773675500073	0.460567240423519	0.00213729036636772	0.00962564358898318	-0.46820497717852
chr1	35855787	35855943	156	+	utr3	AGO4	0.804665956795863	0.999483279673842	0.779074489359731	1	0.787878356023213	0.989193893773379	0.906934886137257	1	-0.265366039304036	-0.318715900252427	0.0521354607272395	0.134604662032153	0.0533498609483911
chr1	35883240	35883354	114	+	utr5	AGO1	0.969910178754431	0.999483279673842	0.986124414854214	1	0.972168703490868	0.99240115550909	0.993050522064238	1	-0.378653258365591	-0.355126208891754	8.6178789808013e-05	0.000577018299137559	-0.0235270494738361
chr1	35919700	35919945	245	+	utr3	AGO1	0.632728452873811	0.999483279673842	0.605808528193804	1	0.604542135653089	0.957237060308111	0.653512597917999	0.924262865805283	-0.288029451097399	-0.355126208891754	8.6178789808013e-05	0.000577018299137559	0.0670967577943556
chr1	36093093	36093337	244	+	exon	ADPRHL2	0.582675502748043	0.999483279673842	0.592559844575552	1	0.502365124520411	0.933305865491826	0.374155225182214	0.80821315998854	0.391584253641682	0.0935886401386556	0.382662257546972	0.578705047293013	0.297995613503026
chr1	36093520	36093781	261	+	utr3	ADPRHL2	0.443182619879655	0.999483279673842	0.444512651600552	1	0.34854381519172	0.874284090157121	0.486777255487569	0.857683276730633	0.365619501484402	0.0935886401386556	0.382662257546972	0.578705047293013	0.272030861345747
chr1	36136941	36137206	265	-	utr3	TRAPPC3	0.448800142257391	0.999483279673842	0.330274145566784	1	0.288756049418628	0.832676694979317	0.211741514087126	0.720742040641636	-0.254114953577928	-0.102930406300688	0.278726025859479	0.469013664513434	-0.15118454727724
chr1	36149287	36149463	176	-	utr5	TRAPPC3	0.48068531649925	0.999483279673842	0.497179126116665	1	0.436882062125213	0.911750006056807	0.513250232093829	0.867595933900093	0.103005949481223	-0.102930406300688	0.278726025859479	0.469013664513434	0.205936355781912
chr1	36170940	36171157	217	+	utr5	MAP7D1	0.634843198736538	0.999483279673842	0.621517199299455	1	0.668207802151314	0.969266624513235	0.451701856814057	0.84517392255344	0.061676123158931	-0.0321980767733871	0.706558421100565	0.835465425827194	0.0938741999323181
chr1	36172398	36172555	157	+	exon	MAP7D1	0.390331897192295	0.999483279673842	0.349434199432982	1	0.372754931097935	0.886272719239482	0.388539535945754	0.815653018610727	0.195698138871149	-0.0321980767733871	0.706558421100565	0.835465425827194	0.227896215644536
chr1	36178002	36178194	192	+	exon	MAP7D1	0.896072402852624	0.999483279673842	0.799534329053253	1	0.811516466917631	0.99240115550909	0.375305041003376	0.80821315998854	0.102143718935623	-0.0321980767733871	0.706558421100565	0.835465425827194	0.13434179570901
chr1	36178497	36178956	459	+	exon	MAP7D1	0.11147242571669	0.999483279673842	0.110130149617994	1	0.0266646262801447	0.368622311923004	0.0919171369270457	0.672105867698052	0.277146308256026	-0.0321980767733871	0.706558421100565	0.835465425827194	0.309344385029413
chr1	36289066	36289560	494	+	exon	THRAP3	0.317920864251531	0.999483279673842	0.272004503142776	1	0.0723722146673158	0.555987030894329	0.546872378265997	0.880285280188505	-0.161778108970487	0.0106855026548762	0.873070484208243	0.935019049998449	-0.172463611625363
chr1	36303878	36304258	380	+	utr3	THRAP3	0.826429222868981	0.999483279673842	0.906715745210138	1	0.873563338119256	0.99240115550909	0.00692376597999822	0.629934670652507	0.0378250725108731	0.0106855026548762	0.873070484208243	0.935019049998449	0.0271395698559968
chr1	36319674	36319831	157	+	utr3	SH3D21	0.661550341983453	0.999483279673842	0.594629499964311	1	0.621771285201447	0.959031648374127	0.678132410759208	0.933742363259609	0.821375792238895	0.545891288895843	9.81413336080914e-05	0.000646957447352953	0.275484503343051
chr1	36320314	36320493	179	+	utr3	SH3D21	0.53346711629168	0.999483279673842	0.439153247269397	1	0.494709440121992	0.931185410966739	0.537127364342365	0.876312723733412	0.760054050282996	0.545891288895843	9.81413336080914e-05	0.000646957447352953	0.214162761387153
chr1	36320572	36320814	242	+	utr3	SH3D21	0.482632242561012	0.999483279673842	0.335468694713435	1	0.331690970604974	0.865119589005636	0.298272735056184	0.764361227622333	0.593340686898954	0.545891288895843	9.81413336080914e-05	0.000646957447352953	0.0474493980031107
chr1	36320843	36321322	479	+	utr3	SH3D21	0.143764481651212	0.999483279673842	0.0912109536063526	1	0.0619431413426451	0.523306943252506	0.0422539768956578	0.634727849619151	1.00023544749371	0.545891288895843	9.81413336080914e-05	0.000646957447352953	0.454344158597866
chr1	36322102	36322476	374	+	utr3	SH3D21	0.280764794471377	0.999483279673842	0.252281328673672	1	0.245839505773814	0.800777040999628	0.144576134276755	0.694057975069815	-0.102753321875894	0.545891288895843	9.81413336080914e-05	0.000646957447352953	-0.648644610771738
chr1	36323461	36323616	155	-	exon	EVA1B	0.425972686442862	0.999483279673842	0.420755898874609	1	0.402966958564348	0.897599467171577	0.722690002167267	0.951265046094646	0.132533443726116	-0.177435552793306	0.324844660854357	0.518488416477486	0.309968996519423
chr1	36323677	36323836	159	+	exon	SH3D21	0.380899240063134	0.999483279673842	0.344493574880696	1	0.211208281565818	0.765323508759647	0.523824938544884	0.873368327551958	0.842626659498552	0.545891288895843	9.81413336080914e-05	0.000646957447352953	0.296735370602708
chr1	36385798	36385903	105	-	utr5	STK40	0.175722018863886	0.999483279673842	0.164309483496516	1	0.0932878154932011	0.602819547224089	0.540260773215168	0.877344483364292	0.15173928257357	-0.111707839759855	0.0933482777479827	0.211289415931709	0.263447122333425
chr1	36393694	36394045	351	-	utr3	LSM10	0.62946880051519	0.999483279673842	0.693421007945487	1	0.6110058910546	0.958018832122992	0.190170007895441	0.711572051044386	0.136018738970895	0.112893401808183	0.291633519360172	0.483430421484684	0.0231253371627127
chr1	37475466	37475781	315	+	utr5	ZC3H12A	0.90546132864896	0.999483279673842	0.948318006062665	1	0.902800097665302	0.99240115550909	0.784058180705265	0.973433327054913	-0.0655817365737404	-0.165277388264109	0.247312352699944	0.431524781339044	0.0996956516903682
chr1	37482994	37483254	260	+	exon	ZC3H12A	0.342289665040212	0.999483279673842	0.274744547640666	1	0.183126620245575	0.74651996360413	0.198879392693752	0.713421228875164	-0.437401223474508	-0.165277388264109	0.247312352699944	0.431524781339044	-0.2721238352104
chr1	37537716	37537995	279	-	utr3	SNIP1	0.565876620825323	0.999483279673842	0.562275268562764	1	0.537245296082808	0.941635490347921	0.420518927752356	0.83139241559969	0.377014700420906	0.178149111638363	0.178599932103417	0.343184575417241	0.198865588782543
chr1	37540302	37540781	479	-	exon	SNIP1	0.180052504748849	0.999483279673842	0.153713246258443	1	0.0705780969240767	0.551371710027872	0.231434302260761	0.732096513149092	0.557033738974691	0.178149111638363	0.178599932103417	0.343184575417241	0.378884627336328
chr1	37553999	37554243	244	-	utr5	SNIP1	0.837080810073848	0.999483279673842	0.860766156258296	1	0.86917456363586	0.99240115550909	0.154777761489253	0.69612195930738	0.313611494788932	0.178149111638363	0.178599932103417	0.343184575417241	0.135462383150569
chr1	37566882	37567059	177	-	exon	GNL2	0.547490402271021	0.999483279673842	0.47720947953277	1	0.434765720316487	0.910734169141143	0.180632748579659	0.70965679187497	-0.322190569914041	-0.270176427113263	0.0120283567366555	0.0412028917844426	-0.0520141428007783
chr1	37682859	37682969	110	-	utr3	C1orf109	0.791627601547271	0.999483279673842	0.718279726569074	1	0.80929572151254	0.99240115550909	0.91072920692342	1	-0.221437915209349	-0.0788574047135704	0.588461544493683	0.753028805568938	-0.142580510495779
chr1	37708297	37708446	149	+	utr3	CDCA8	0.853219797016348	0.999483279673842	0.898953503367478	1	0.870520724807222	0.99240115550909	0.257691205199517	0.744905754496595	0.427193258310428	0.450127037535428	8.81346124508033e-07	8.84977570279387e-06	-0.0229337792250001
chr1	37799780	37800219	439	+	utr3	MANEAL	0.614577050025499	0.999483279673842	0.668253386600508	1	0.507007809658294	0.934566470735986	0.763216002267715	0.966708007627832	0.452499847676278	0.349869431356231	0.00102538566998221	0.00512626056373715	0.102630416320047
chr1	37800347	37800524	177	+	utr3	MANEAL	0.303338955220172	0.999483279673842	0.283151531567291	1	0.214620501698276	0.770233603781755	0.356815246653031	0.80054253218617	0.553365771657481	0.349869431356231	0.00102538566998221	0.00512626056373715	0.20349634030125
chr1	37815232	37815474	242	-	exon	MTF1	0.997300573550663	0.999483279673842	0.956565096747557	1	0.960340181324454	0.99240115550909	0.996059572270189	1	0.435657364295053	0.599140920586406	0.000483030789435738	0.00264856132507389	-0.163483556291353
chr1	37822223	37822383	160	-	exon	MTF1	0.855800471386669	0.999483279673842	0.757844084961368	1	0.785770743589941	0.989131635085051	0.840732311878646	0.991567754696136	0.636042839456558	0.599140920586406	0.000483030789435738	0.00264856132507389	0.0369019188701518
chr1	37997125	37997364	239	-	utr3	FHL3	0.427137007893162	0.999483279673842	0.344444134734918	1	0.333454631198473	0.865119589005636	0.252573501985587	0.743155140973991	-0.562139682838804	-0.40793832598944	0.00181660632146223	0.00838303482218506	-0.154201356849364
chr1	38838900	38839532	632	-	utr3	RRAGC	0.437582660598857	0.999483279673842	0.325782775847253	1	0.272498850310505	0.819156741342066	0.291985768097964	0.758727719875689	-0.486063219033437	-0.261302428056965	0.220171082691056	0.398712742693534	-0.224760790976472
chr1	38859467	38859666	199	-	utr5	RRAGC	0.105384667075533	0.999483279673842	0.0399272744196564	1	0.0826775242334938	0.579609130630903	0.0334879048272811	0.629934670652507	0.138435122362288	-0.261302428056965	0.220171082691056	0.398712742693534	0.399737550419253
chr1	38886248	38886458	210	-	utr3	RHBDL2	0.147469290466767	0.999483279673842	0.0899454735705726	1	0.0353287032674485	0.413663294956271	0.0337009632086359	0.629934670652507	-0.908498142891871	-0.464511591693596	0.017649916417955	0.0564187313689077	-0.443986551198275
chr1	38919037	38919251	214	-	utr5	RHBDL2	0.441676918057856	0.999483279673842	0.409639841874847	1	0.361505235343406	0.881047630388403	0.687546420098672	0.937915618213609	-0.398260467697772	-0.464511591693596	0.017649916417955	0.0564187313689077	0.0662511239958242
chr1	39388424	39388634	210	+	exon	MACF1	0.394791232662675	0.999483279673842	0.238447837770271	1	0.268768012467286	0.8156301221109	0.359576367226819	0.80234176484784	0.229369433150256	0.211426715610892	0.00484257075232091	0.0192113666047501	0.0179427175393637
chr1	39409158	39409377	219	+	utr5	MACF1	0.309553592899107	0.999483279673842	0.222322136938522	1	0.226966538890393	0.784249136866457	0.187348820581103	0.711572051044386	0.412673016673531	0.211426715610892	0.00484257075232091	0.0192113666047501	0.201246301062639
chr1	39409703	39409840	137	+	utr5	MACF1	0.996112736026967	0.999483279673842	0.955968609520589	1	0.959124665847663	0.99240115550909	0.999695466644896	1	0.112894308065739	0.211426715610892	0.00484257075232091	0.0192113666047501	-0.0985324075451529
chr1	39410244	39410369	125	+	utr5	MACF1	0.548401507632213	0.999483279673842	0.395891236813845	1	0.451892898973497	0.917737614245472	0.614693229859707	0.910079046849921	0.0645030747712559	0.211426715610892	0.00484257075232091	0.0192113666047501	-0.146923640839636
chr1	39411233	39411425	192	+	exon	MACF1	0.547331024710873	0.999483279673842	0.411074358653226	1	0.418058151258103	0.903381220793188	0.574401762268117	0.894427999883736	0.0369434045117435	0.211426715610892	0.00484257075232091	0.0192113666047501	-0.174483311099149
chr1	39411549	39411701	152	+	exon	MACF1	0.317933155221957	0.999483279673842	0.214728921516399	1	0.245784103155255	0.800777040999628	0.25121718483605	0.742226258248274	0.198113555714372	0.211426715610892	0.00484257075232091	0.0192113666047501	-0.0133131598965208
chr1	39411935	39412257	322	+	exon	MACF1	0.834717734148928	0.999483279673842	0.746149899612603	1	0.748863534622503	0.983222553075434	0.941904258085236	1	0.32272805235018	0.211426715610892	0.00484257075232091	0.0192113666047501	0.111301336739288
chr1	39412521	39412814	293	+	exon	MACF1	0.904273047174058	0.999483279673842	0.913270527523376	1	0.922350062497414	0.99240115550909	0.713303163599366	0.947966557794717	0.221686457959555	0.211426715610892	0.00484257075232091	0.0192113666047501	0.0102597423486628
chr1	39485676	39485853	177	+	utr3	MACF1	0.388832581600232	0.999483279673842	0.271165617189298	1	0.28535010265365	0.830239047357306	0.274156245283434	0.751076003604662	-0.0160582159658346	0.211426715610892	0.00484257075232091	0.0192113666047501	-0.227484931576727
chr1	39841710	39841872	162	-	utr3	TRIT1	0.681024303474297	0.999483279673842	0.622685000523562	1	0.689871417858514	0.97316696852807	0.741809518995383	0.958975725858697	0.29075444001223	-0.0664652582543725	0.712925662899759	0.83928800406342	0.357219698266602
chr1	40097065	40097214	149	-	exon	PPT1	0.482293070711803	0.999483279673842	0.489954977636006	1	0.509444727834628	0.93641014348266	0.746841083507353	0.960353021848327	-0.300149504642674	-0.351831446030429	2.0749593478282e-06	1.93423502533129e-05	0.051681941387755
chr1	40239102	40239245	143	+	exon	RLF	0.70675913689223	0.999483279673842	0.696233479844369	1	0.718440907208573	0.977223760661946	0.860527739912909	0.996955769077572	0.0598873847635561	0.312397838058369	0.083658676589919	0.194578345960464	-0.252510453294813
chr1	40240203	40240510	307	+	utr3	RLF	0.405888258149062	0.999483279673842	0.343913012919603	1	0.19081441180413	0.751813711324938	0.21989918238047	0.726813611719662	0.0124194510994862	0.312397838058369	0.083658676589919	0.194578345960464	-0.299978386958883
chr1	40257544	40257822	278	-	exon	RP1-39G22.7	0.849700985634711	0.999483279673842	0.791411144479018	1	0.784275022717176	0.989131635085051	0.72267473152585	0.951265046094646	-0.411804600663948	-0.205056582279457	0.531920432892479	0.710452241561372	-0.206748018384491
chr1	40292502	40292741	239	+	utr3	ZMPSTE24	0.0473535386017956	0.999483279673842	0.0320694615080864	1	0.00155491263298201	0.0750383715299995	0.0107698706327495	0.629934670652507	-0.673422695280126	0.0136568013959933	0.909568078853417	0.953084815358758	-0.68707949667612
chr1	40300565	40300801	236	-	utr3	COL9A2	0.958858286726162	0.999483279673842	0.976871195161326	1	0.986611621057693	0.99240115550909	0.506907877882327	0.865162939176973	-0.0763165129894961	-0.0248137230470392	0.762842189407657	0.87083823555569	-0.0515027899424568
chr1	40300929	40301095	166	-	utr3	COL9A2	0.733587368922317	0.999483279673842	0.749675429241122	1	0.717186315314599	0.977223760661946	0.859354949850835	0.996604932975482	0.0521623444820599	-0.0248137230470392	0.762842189407657	0.87083823555569	0.0769760675290991
chr1	40450755	40450856	101	+	utr5	ZFP69B	0.885888085362802	0.999483279673842	0.886111954084916	1	0.944795770351117	0.99240115550909	0.981754487048582	1	-0.146449796008088	-0.498941600858476	0.0242485419760387	0.0731123065510846	0.352491804850388
chr1	40462544	40462738	194	+	utr3	ZFP69B	0.0912440209423755	0.999483279673842	0.0210099994658351	1	0.0396497304144377	0.433269618877031	0.0261961279867364	0.629934670652507	-1.23457952920268	-0.498941600858476	0.0242485419760387	0.0731123065510846	-0.735637928344206
chr1	40463006	40463260	254	+	utr3	ZFP69B	0.150725944669255	0.999483279673842	0.0625936846996115	1	0.0893893916013609	0.594973705614889	0.22972063321855	0.730965284849738	-1.32356873608184	-0.498941600858476	0.0242485419760387	0.0731123065510846	-0.824627135223367
chr1	40514693	40515237	544	-	exon	RP11-656D10.5	0.381737465334472	0.999483279673842	0.248597710763824	1	0.212231297712043	0.76683454024973	0.224168902295384	0.728042568732265	0.51895666026106	NA	NA	NA	NA
chr1	40515370	40515623	253	+	exon	EXO5	0.89426475015483	0.999483279673842	0.930267070393769	1	0.930938378745004	0.99240115550909	0.579589870854778	0.896306903262787	0.587485240470444	0.351217632472633	0.0776227956681424	0.18354270474249	0.236267607997811
chr1	40546865	40547022	157	+	exon	ZNF684	0.203754219197404	0.999483279673842	0.0889801927350642	1	0.102272473147413	0.62268946435499	0.127646514519667	0.690036104312509	-1.39857065142631	-0.376029137776427	0.305517111121617	0.498364237893135	-1.02254151364988
chr1	40691890	40691997	107	-	exon	NFYC-AS1	0.618569749253382	0.999483279673842	0.544469840037778	1	0.603547377034262	0.957237060308111	0.651824486266955	0.92423139140676	0.1707004631594	-0.586645697861767	0.292601856202566	0.484532050470908	0.757346161021167
chr1	40861249	40861600	351	-	utr3	CITED4	0.518862547259529	0.999483279673842	0.549064679337926	1	0.47934867202896	0.926727538843482	0.825859376257336	0.98713976753691	0.136058619976427	-0.0476081090688969	0.674352585769882	0.812541819381026	0.183666729045324
chr1	42191346	42191512	166	-	exon	FOXJ3	0.291967933906282	0.999483279673842	0.214863400330162	1	0.2523284424435	0.805282539009075	0.123853307888658	0.689719747140559	0.0262139879142561	-0.0118226314869622	0.914264180142898	0.955978650960141	0.0380366194012183
chr1	42414554	42414673	119	+	exon	RIMKLA	0.730719674265553	0.999483279673842	0.621044137679944	1	0.603313911688645	0.957237060308111	0.900710654831885	1	0.59738881414802	0.465228543311336	0.00210217354770387	0.00948975903495958	0.132160270836684
chr1	42459810	42460130	320	+	utr3	PPCS	0.0790444804595917	0.999483279673842	0.0819574695475168	1	0.00120337104326528	0.0634422517739783	0.107055735323847	0.677069037727335	-0.18410871460097	0.268216682281429	0.0523990647748283	0.135070994205497	-0.452325396882399
chr1	42731631	42731751	120	-	utr3*	CLDN19	0.87960421122698	0.999483279673842	0.878749438002294	1	0.943045329161912	0.99240115550909	0.937523844551597	1	1.18678107598638	1.15260536400255	3.39076195485323e-14	9.37988617889398e-13	0.0341757119838242
chr1	42746434	42746698	264	-	utr3	P3H1	0.963744660317061	0.999483279673842	0.880771686879817	1	0.907111399802494	0.99240115550909	0.543019289110657	0.878783593183587	-0.710777381706842	-0.892140682925313	4.77504399630004e-29	4.23764453613841e-27	0.18136330121847
chr1	42765591	42765738	147	-	intron	P3H1	0.602021473849519	0.999483279673842	0.47415177828905	1	0.520536823379691	0.938243452463508	0.580480229500132	0.896306903262787	-1.04428535566458	-0.892140682925313	4.77504399630004e-29	4.23764453613841e-27	-0.152144672739262
chr1	42775254	42775487	233	+	utr3	RP5-994D16.12	0.379491846349003	0.999483279673842	0.248824600570511	1	0.268005299569338	0.815370577950518	0.291868191416188	0.758553515534576	-0.130544282512854	1.43331599792387	0.773841816756449	NA	-1.56386028043672
chr1	42807252	42807352	100	-	utr3	SVBP	0.431702826306183	0.999483279673842	0.316636376111337	1	0.303086838662712	0.844887435167049	0.278821920714864	0.753568764104011	0.0213019935193657	0.308488050730864	0.148143614098753	0.299861424819797	-0.287186057211499
chr1	42850946	42851230	284	+	utr5	ZNF691	0.558360519517566	0.999483279673842	0.520331552476182	1	0.539720941621729	0.942734646787944	0.546566120896645	0.880285280188505	0.358971997183965	0.333000340769888	0.0562259350842407	0.142991018941253	0.0259716564140772
chr1	42851425	42851857	432	+	utr3	ZNF691	0.444009592745328	0.999483279673842	0.415793245424596	1	0.349238871306024	0.874931243508632	0.306142320335049	0.76972545217376	0.430972441149449	0.333000340769888	0.0562259350842407	0.142991018941253	0.0979721003795616
chr1	42926600	42926700	100	-	utr3	SLC2A1	0.222241404321255	0.999483279673842	0.188606122458612	1	0.0398931768456383	0.433269618877031	0.376485677556417	0.809866573093462	-0.343010248445909	-0.227982859006443	0.000109533144710022	0.00071256880115804	-0.115027389439466
chr1	42958707	42958864	157	-	utr5	SLC2A1	0.370706560960082	0.999483279673842	0.463299824927792	1	0.40599561471278	0.898550829458215	0.272885737058423	0.750536676341045	-0.102529412892305	-0.227982859006443	0.000109533144710022	0.00071256880115804	0.125453446114137
chr1	43363740	43363874	134	-	utr3	ELOVL1	0.802076739042423	0.999483279673842	0.701774157399703	1	0.699927855357025	0.974506354396745	0.695128769540875	0.941687711717128	-0.229700943662892	-0.20025592862289	0.041696000663089	0.113082264296132	-0.0294450150400018
chr1	43367897	43367997	100	-	utr5	ELOVL1	0.512955134619612	0.999483279673842	0.392961053079987	1	0.403074909348856	0.897599467171577	0.450583009387579	0.844451685836228	-0.000812952324058434	-0.20025592862289	0.041696000663089	0.113082264296132	0.199442976298832
chr1	43450413	43450697	284	+	utr3	SZT2	0.266525107116089	0.999483279673842	0.150104908757548	1	0.146781538723042	0.697092353739356	0.311015033867155	0.772030659983168	0.0802932737313976	0.125241259043705	0.317241149240292	0.51069968325985	-0.0449479853123077
chr1	43450850	43451126	276	+	utr3	SZT2	0.3387600801436	0.999483279673842	0.220268857207226	1	0.267457383073313	0.814861518808168	0.260486659731576	0.744905754496595	0.178467693070413	0.125241259043705	0.317241149240292	0.51069968325985	0.0532264340267081
chr1	43453999	43454104	105	+	exon	HYI-AS1	0.858987536958889	0.999483279673842	0.839445290440067	1	0.886634906091461	0.99240115550909	0.950954412419884	1	0.0114590902671254	-0.00978795098441413	0.990440791173274	NA	0.0212470412515395
chr1	43530900	43531015	115	+	utr5	PTPRF	0.116158592716304	0.999483279673842	0.110294013098781	1	0.0689434601197872	0.546167765356893	0.358103722002622	0.801511701511772	-0.249109427754668	-0.627242129190861	4.63876547702035e-24	2.89507993368673e-22	0.378132701436193
chr1	43590969	43591118	149	+	exon	PTPRF	0.631552459705368	0.999483279673842	0.662571422547824	1	0.591166029188428	0.955456497847193	0.464545710050018	0.850062126952283	-0.406957670472761	-0.627242129190861	4.63876547702035e-24	2.89507993368673e-22	0.220284458718099
chr1	43603629	43604058	429	+	exon	PTPRF	0.180481661081761	0.999483279673842	0.202941456081154	1	0.0541840952121062	0.491439288073024	0.282706739474339	0.755173443654751	-0.35943682420068	-0.627242129190861	4.63876547702035e-24	2.89507993368673e-22	0.267805304990181
chr1	43622124	43622258	134	+	utr3	PTPRF	0.34926046419961	0.999483279673842	0.369966995544989	1	0.376895613884898	0.88776807035988	0.126788532922448	0.689719747140559	-0.333373485997276	-0.627242129190861	4.63876547702035e-24	2.89507993368673e-22	0.293868643193584
chr1	43650529	43650630	101	+	exon	KDM4A	0.480964170209014	0.999483279673842	0.417706698024436	1	0.38739040926173	0.891779232952214	0.789063329794692	0.97546071303782	-0.607771298266815	-0.46235410371781	9.5679706962224e-06	7.85966046544154e-05	-0.145417194549005
chr1	43667947	43668058	111	+	exon	KDM4A	0.610655556497329	0.999483279673842	0.570966035840491	1	0.565351419268181	0.949654103918463	0.263496943656923	0.746516370295125	-0.197643827619094	-0.46235410371781	9.5679706962224e-06	7.85966046544154e-05	0.264710276098715
chr1	43669037	43669154	117	+	exon	KDM4A	0.0674797566551786	0.999483279673842	0.0299169283762543	1	0.0230844744704177	0.341270107781448	0.0714139433502959	0.661022806712083	-0.0347319564874819	-0.46235410371781	9.5679706962224e-06	7.85966046544154e-05	0.427622147230328
chr1	43704418	43704754	336	+	utr3	KDM4A	0.617725309838123	0.999483279673842	0.623367054275536	1	0.616083784469967	0.958603053124872	0.496750524824253	0.861179025745934	-0.311327080113019	-0.46235410371781	9.5679706962224e-06	7.85966046544154e-05	0.151027023604791
chr1	43705146	43705292	146	+	utr3	KDM4A	0.699954224710423	0.999483279673842	0.649716701045083	1	0.653174796047545	0.966913842986653	0.472309682385254	0.853585364399491	-0.460800840918128	-0.46235410371781	9.5679706962224e-06	7.85966046544154e-05	0.00155326279968232
chr1	43930278	43930429	151	+	utr3	ST3GAL3	0.613334719523222	0.999483279673842	0.520891507867483	1	0.600402702835494	0.956849516612012	0.746237046022128	0.960353021848327	-0.620738082793313	-0.646834909922363	0.00107348521851199	0.00533718217610574	0.0260968271290498
chr1	43930889	43931089	200	+	utr3	ST3GAL3	0.889534133819816	0.999483279673842	0.908483197983102	1	0.950870611006329	0.99240115550909	0.98741224108355	1	-0.364184916162235	-0.646834909922363	0.00107348521851199	0.00533718217610574	0.282649993760128
chr1	43946976	43947351	375	+	utr5	IPO13	0.430049193297386	0.999483279673842	0.393452372566789	1	0.385028120932023	0.890468075342208	0.350650317791477	0.795658190804612	0.274027326246644	-0.0160580343553984	0.883211751505646	0.939705476151502	0.290085360602043
chr1	43947540	43947695	155	+	utr5	IPO13	0.304138966883781	0.999483279673842	0.22589723533396	1	0.244715388213884	0.799808551615355	0.500705450021992	0.862468556645773	0.358115387090857	-0.0160580343553984	0.883211751505646	0.939705476151502	0.374173421446255
chr1	43949555	43949876	321	+	exon	IPO13	0.376150860812823	0.999483279673842	0.328620291430289	1	0.295047184107717	0.837298207007097	0.162769463224309	0.698362437822763	0.289887901386302	-0.0160580343553984	0.883211751505646	0.939705476151502	0.3059459357417
chr1	43949995	43950151	156	+	exon	IPO13	0.839315245183697	0.999483279673842	0.747026424391583	1	0.754324422411949	0.983222553075434	0.436363503593322	0.838567237965954	-0.0677795987517018	-0.0160580343553984	0.883211751505646	0.939705476151502	-0.0517215643963034
chr1	43970013	43970181	168	+	utr5	DPH2	0.796174585996211	0.999483279673842	0.71444765015541	1	0.693126259444306	0.973306714690741	0.304235617121156	0.769163714239019	0.0138147776706902	0.0735613624591212	0.471769753039062	0.659901696283593	-0.059746584788431
chr1	43972491	43972626	135	+	utr3	DPH2	0.60277010572602	0.999483279673842	0.482871170313295	1	0.484848226935377	0.927725037674121	0.280193609319204	0.754247357763172	0.0695177094874855	0.0735613624591212	0.471769753039062	0.659901696283593	-0.00404365297163573
chr1	43979236	43979554	318	+	utr5	B4GALT2	0.0872748882744798	0.999483279673842	0.0953984305303162	1	0.0571952706641744	0.502917288694422	0.441086215400323	0.8407679876327	0.65168737145865	0.0837042659279746	0.304762610661744	0.497662237980191	0.567983105530675
chr1	43990389	43990619	230	+	utr3	B4GALT2	0.956037228870459	0.999483279673842	0.957226856647844	1	0.96977190824029	0.99240115550909	0.690495724984864	0.939678460486081	0.165507151053147	0.0837042659279746	0.304762610661744	0.497662237980191	0.0818028851251725
chr1	43997470	43997674	204	-	utr3	SLC6A9	0.552376340976552	0.999483279673842	0.561815918334693	1	0.491843886950875	0.930778158929014	0.37436149379173	0.80821315998854	-0.494639868667418	-0.719111193510621	5.98818835884927e-14	1.61213547203986e-12	0.224471324843203
chr1	44031359	44031470	111	-	utr5	SLC6A9	0.858743147004946	0.999483279673842	0.872802282178595	1	0.907799102350137	0.99240115550909	0.976484565702465	1	-0.637806272205923	-0.719111193510621	5.98818835884927e-14	1.61213547203986e-12	0.0813049213046986
chr1	44219036	44219157	121	+	exon	DMAP1	0.206001537841828	0.999483279673842	0.15248295638437	1	0.234477480042321	0.790045247429123	0.0511420947123437	0.634727849619151	0.460317546201805	0.193448348756897	0.0518480511436583	0.133942979843275	0.266869197444908
chr1	44412059	44412180	121	+	utr5	RNF220	0.264434660767918	0.999483279673842	0.178304586459586	1	0.18631233545679	0.747629987934522	0.151494255651533	0.69612195930738	0.309900497161172	-0.135467832733063	0.101271394997133	0.225354059817045	0.445368329894234
chr1	44412458	44412672	214	+	exon	RNF220	0.557447093788785	0.999483279673842	0.501581380815292	1	0.551935356454769	0.946165406493564	0.530814819160768	0.87526632604906	-0.0289940952107382	-0.135467832733063	0.101271394997133	0.225354059817045	0.106473737522324
chr1	44631984	44632287	303	+	utr5	RNF220	0.636783763267077	0.999483279673842	0.684536443979017	1	0.541745226952531	0.942994278611088	0.931254417591711	1	-0.0104209631600462	-0.135467832733063	0.101271394997133	0.225354059817045	0.125046869573016
chr1	44654226	44654345	119	-	utr3	TMEM53	0.387155875355598	0.999483279673842	0.213562107942108	1	0.270187314347066	0.816848935032249	0.292337228089716	0.758908583837191	-0.203953898351325	-0.187322381301746	0.180547557989549	0.346017558084327	-0.0166315170495795
chr1	44654506	44654758	252	-	utr3	TMEM53	0.837781536641348	0.999483279673842	0.732969198929276	1	0.785101728189466	0.989131635085051	0.345709220677963	0.792578872393064	-0.267592009526605	-0.187322381301746	0.180547557989549	0.346017558084327	-0.080269628224859
chr1	44783941	44784101	160	-	utr3	BEST4	0.999554792652375	0.999633618430619	0.955590575877746	1	0.9703643278619	0.99240115550909	0.990758884924082	1	1.04587033348383	0.830039978832906	0.000373915622402718	0.00211211425708202	0.215830354650922
chr1	44784716	44784838	122	-	exon	BEST4	0.407711591331656	0.999483279673842	0.322834826680811	1	0.274858971217842	0.821436800127977	0.208693239180697	0.719234122625886	1.08185260027902	0.830039978832906	0.000373915622402718	0.00211211425708202	0.251812621446113
chr1	44813685	44813902	217	+	utr3	BTBD19	0.505182236826407	0.999483279673842	0.428689471935087	1	0.404701506686835	0.898550829458215	0.433482195635737	0.837618429916676	0.158621567657588	-0.0753673232239006	0.729002900682796	0.850420297407718	0.233988890881489
chr1	45002767	45002873	106	-	utr3	HECTD3	0.593879901359824	0.999483279673842	0.554175741131689	1	0.543262200487091	0.943591343296646	0.48210941516103	0.855758785933161	-0.153114660970506	-0.21110025670056	0.0321411014502457	0.0922187124959114	0.0579855957300539
chr1	45012837	45012941	104	+	exon	UROD	0.298311023862166	0.999483279673842	0.260363228487168	1	0.202625136553579	0.761960620468058	0.112682673617927	0.680174517494914	0.369711718095758	0.112153606348788	0.211543429256229	0.388202633816964	0.25755811174697
chr1	45017704	45017806	102	-	utr3	ZSWIM5	0.996036682135968	0.999483279673842	0.948631047593175	1	0.916612872963901	0.99240115550909	0.991045240118927	1	0.2621738543439	0.245934014768244	0.00789184542989712	0.0288553233829984	0.0162398395756563
chr1	45018087	45018464	377	-	utr3	ZSWIM5	0.77554693540574	0.999483279673842	0.810518899068376	1	0.832787477145275	0.99240115550909	0.871842906705337	1	0.351928740371235	0.245934014768244	0.00789184542989712	0.0288553233829984	0.105994725602992
chr1	45018662	45018850	188	-	exon	ZSWIM5	0.584493942520601	0.999483279673842	0.442702659462211	1	0.446014337794954	0.915009309195385	0.393395321704108	0.817924892485637	0.398968633602364	0.245934014768244	0.00789184542989712	0.0288553233829984	0.153034618834121
chr1	45019037	45019323	286	-	exon	ZSWIM5	0.226287575770365	0.999483279673842	0.188716579459862	1	0.109549412905274	0.637781117537041	0.434071789024942	0.837618429916676	0.696649213340456	0.245934014768244	0.00789184542989712	0.0288553233829984	0.450715198572212
chr1	45205160	45205394	234	-	intron	ZSWIM5	0.449241926154537	0.999483279673842	0.334432694344501	1	0.391737754972985	0.894022402175877	0.566210356604448	0.889088617798914	-1.17270663757906	0.245934014768244	0.00789184542989712	0.0288553233829984	-1.4186406523473
chr1	45206060	45206180	120	-	exon	ZSWIM5	0.936719636676086	0.999483279673842	0.981678866088896	1	0.981813928112083	0.99240115550909	0.63756874930189	0.920081829744764	0.0529665732176514	0.245934014768244	0.00789184542989712	0.0288553233829984	-0.192967441550592
chr1	45343150	45343503	353	+	exon	TOE1	0.878015130111419	0.999483279673842	0.782297623309486	1	0.786388215882919	0.989131635085051	0.43701661502959	0.83881365899446	0.337426531047619	0.184591248813711	0.225236740755555	0.405352207340293	0.152835282233909
chr1	45345323	45345489	166	-	exon	TESK2	0.330424480876862	0.999483279673842	0.207369913449069	1	0.258125926266078	0.807413446970989	0.213971749880916	0.722515033698218	0.794286248091187	0.287902845348458	0.0617420734592889	0.153709429839543	0.506383402742728
chr1	45508873	45509246	373	+	utr3	MMACHC	0.84249091155967	0.999483279673842	0.879568785431082	1	0.887605881916374	0.99240115550909	0.920209896812445	1	0.73011971424158	0.490909732549377	0.000855898120434359	0.00438312336325174	0.239209981692204
chr1	45510408	45510520	112	+	utr3	MMACHC	0.629988743218228	0.999483279673842	0.492233321695673	1	0.498480972374022	0.931760380948446	0.718552278724223	0.949798638025589	0.519492334001787	0.490909732549377	0.000855898120434359	0.00438312336325174	0.0285826014524107
chr1	45550866	45550988	122	+	utr5	AKR1A1	0.91280764015419	0.999483279673842	0.839977710657134	1	0.950172862484793	0.99240115550909	0.455474013758379	0.846179654181671	-0.543215719608162	-0.64226457339226	2.69974162536274e-12	6.14972302287747e-11	0.0990488537840977
chr1	45607297	45607839	542	+	utr3	NASP	0.409538653996705	0.999483279673842	0.391923110916563	1	0.07531671047146	0.562189590381388	0.504615439223075	0.864357820009831	-0.642843465487978	0.211376090949258	0.00414561748595872	0.0168024459508776	-0.854219556437236
chr1	45608063	45608177	114	+	utr3	NASP	0.0329328899483871	0.999483279673842	0.00924487140764268	1	0.00512085894589699	0.153438911777013	0.059819842961309	0.644880217446524	-0.958061764149598	0.211376090949258	0.00414561748595872	0.0168024459508776	-1.16943785509886
chr1	45693301	45693481	180	+	exon	TMEM69	0.757724728454987	0.999483279673842	0.6713179321664	1	0.683009036834317	0.972327746872586	0.347566987293957	0.793272943520944	-0.412265026188611	-0.206780136737469	0.111174851674731	0.2419715760933	-0.205484889451142
chr1	46032146	46032249	103	+	exon	MAST2	0.254241986893932	0.999483279673842	0.178677137626691	1	0.167142212228464	0.726165067334104	0.126992445084366	0.689719747140559	0.322220611350502	-0.0547330780953491	0.483759980842498	0.670279724831401	0.376953689445851
chr1	46034698	46035317	619	+	utr3	MAST2	0.337067723919523	0.999483279673842	0.34388681384783	1	0.249578998176034	0.804571354341972	0.190504705868191	0.711572051044386	0.225853452030331	-0.0547330780953491	0.483759980842498	0.670279724831401	0.28058653012568
chr1	46035493	46035652	159	+	utr3	MAST2	0.190210138002828	0.999483279673842	0.143940183014813	1	0.119811804343391	0.656397821464425	0.0419385948065466	0.634727849619151	0.240746358240674	-0.0547330780953491	0.483759980842498	0.670279724831401	0.295479436336023
chr1	46035714	46036102	388	+	utr3	MAST2	0.977812664646164	0.999483279673842	0.945246545065819	1	0.95701379593649	0.99240115550909	0.945444056434554	1	0.0923252904745683	-0.0547330780953491	0.483759980842498	0.670279724831401	0.147058368569917
chr1	46188770	46188886	116	-	utr3	POMGNT1	0.367681968999497	0.999483279673842	0.240993129101725	1	0.330872305323059	0.865119589005636	0.450149464007967	0.844209252921556	-0.236163891519362	-0.0506477721812349	0.533805914009394	0.711210244467205	-0.185516119338127
chr1	46248043	46248145	102	+	utr5	RAD54L	0.932049929682343	0.999483279673842	0.883244300807201	1	0.880858572491764	0.99240115550909	0.979851391141086	1	0.471312592893748	0.331514661316999	0.00600285567142288	0.0230231933857995	0.139797931576749
chr1	46285554	46285932	378	-	exon	LRRC41	0.454342244410428	0.999483279673842	0.500024481937567	1	0.459079209884167	0.920404573222792	0.530089175556702	0.87526632604906	-0.0848399150910038	-0.170206025027091	0.0225915552784098	0.0689696059235286	0.0853661099360877
chr1	46361670	46361914	244	+	utr3	NSUN4	0.230358400344001	0.999483279673842	0.116054635880496	1	0.173774872346989	0.735013992484058	0.0908027054953388	0.672105867698052	-0.319605907686052	-0.118911790794028	0.318560521357312	0.512007988747456	-0.200694116892023
chr1	46635705	46635851	146	-	utr3	ATPAF1	0.680653075864031	0.999483279673842	0.568885015913506	1	0.564481470350296	0.949654103918463	0.742977551204176	0.959786940893536	0.042999319508846	0.343724864317599	9.1810993541604e-05	0.000611528930084271	-0.300725544808753
chr1	46718872	46719106	234	-	utr5	EFCAB14	0.913723451238892	0.999483279673842	0.838105261529539	1	0.787609974595393	0.989193893773379	0.692013604165931	0.940237154240414	0.451770865088104	0.421362830152601	0.000531451783918253	0.00288215444666087	0.030408034935503
chr1	47251224	47251760	536	-	exon	STIL	0.0923431478763955	0.999483279673842	0.0410872209120954	1	0.0263650050225351	0.36608330712968	0.0444714980050595	0.634727849619151	0.00292139468903282	0.351624202407758	0.00927627283922966	0.0331095040845563	-0.348702807718726
chr1	47280267	47280527	260	-	exon	STIL	0.684692720908709	0.999483279673842	0.557916977071237	1	0.591029085309806	0.955456497847193	0.782060348813224	0.972656247360312	0.222924206428478	0.351624202407758	0.00927627283922966	0.0331095040845563	-0.128699995979281
chr1	47280632	47281020	388	-	exon	STIL	0.874392022504121	0.999483279673842	0.790796045871666	1	0.773858072681498	0.98486042034243	0.949356889666953	1	0.305862140058942	0.351624202407758	0.00927627283922966	0.0331095040845563	-0.0457620623488165
chr1	47433408	47433551	143	-	exon	FOXD2-AS1	0.697936112657987	0.999483279673842	0.620870130121577	1	0.700246842096153	0.974506354396745	0.827129945501235	0.987644895352536	-0.12614306384184	0.0997394033780043	0.664160586865265	0.806330657136045	-0.225882467219845
chr1	48248486	48248586	100	+	utr3	SLC5A9	0.637479228321675	0.999483279673842	0.49697197287322	1	0.578739644523467	0.95426227269024	0.680956745611316	0.93535388078418	-0.646847091261158	-0.325394740924571	0.00601105119636676	0.0230373612126357	-0.321452350336587
chr1	50968809	50969323	514	+	utr5	CDKN2C	0.264557824890589	0.999483279673842	0.250760676885387	1	0.151327302440221	0.702277369090172	0.0764150165421666	0.662068100461037	1.16361315700414	0.885370224994346	4.05113952808344e-16	1.3149502151092e-14	0.278242932009796
chr1	50969697	50969797	100	+	utr5	CDKN2C	0.359391286254857	0.999483279673842	0.293755817887931	1	0.250356707002057	0.804571354341972	0.184973218981245	0.710754601750203	1.37250482432231	0.885370224994346	4.05113952808344e-16	1.3149502151092e-14	0.487134599327967
chr1	50973879	50974251	372	+	exon	CDKN2C	0.477548260213745	0.999483279673842	0.467438234354877	1	0.376494649079686	0.88776807035988	0.291013699665213	0.758159079850873	0.961394971350335	0.885370224994346	4.05113952808344e-16	1.3149502151092e-14	0.076024746355989
chr1	51271115	51271303	188	+	exon	RNF11	0.724979676409042	0.999483279673842	0.634928016314423	1	0.552578014988965	0.946165406493564	0.749198522086019	0.961450379945128	0.2379547616785	0.595142897922893	9.03774678174428e-07	9.05721451306265e-06	-0.357188136244393
chr1	51356699	51356851	152	-	exon	EPS15	0.272354004986101	0.999483279673842	0.180602322240111	1	0.11840552570983	0.652548993352288	0.0878963386750207	0.672105867698052	-0.504331074630945	-0.199293405255684	0.0840248744095248	0.195311717912102	-0.305037669375261
chr1	51840288	51840445	157	-	exon	NRDC	0.135286965639677	0.999483279673842	0.141820103037511	1	0.00271948211859682	0.103230507689539	0.0188810504696844	0.629934670652507	-0.720829971956172	-0.207300362919663	0.0127343674634292	0.0431591045620373	-0.513529609036509
chr1	51878302	51878547	245	-	exon	NRDC	0.939556531255282	0.999483279673842	0.978676294034473	1	0.970637299657254	0.99240115550909	0.9814537497211	1	-0.226281308103387	-0.207300362919663	0.0127343674634292	0.0431591045620373	-0.018980945183724
chr1	52032281	52032859	578	-	utr3	KTI12	0.578447463551605	0.999483279673842	0.579585917509851	1	0.583147622004942	0.955431837939407	0.449328106701479	0.844209252921556	-0.0687527750324222	-0.147779612491297	0.392179780843847	0.588173896189859	0.079026837458875
chr1	52033175	52033410	235	+	exon	RP11-91A18.4	0.651594446233939	0.999483279673842	0.64907522768626	1	0.665780025344118	0.968659296836281	0.677628966505279	0.933701207334604	0.272653196558977	-1.39295069755314	0.531779981705306	NA	1.66560389411211
chr1	52055096	52055204	108	-	utr5	TXNDC12	0.354391442306072	0.999483279673842	0.262261443614563	1	0.286828208045136	0.831453218351046	0.200294761857749	0.714010838556479	-0.465998844334658	-0.112815692566984	0.148308239081539	0.300036420426785	-0.353183151767674
chr1	52055359	52055491	132	-	utr5	TXNDC12	0.842763281416333	0.999483279673842	0.747151355003887	1	0.768122103368032	0.983981240522651	0.715924447650336	0.948611304049542	-0.682871873971864	-0.112815692566984	0.148308239081539	0.300036420426785	-0.57005618140488
chr1	52055955	52056058	103	-	utr5	TXNDC12	0.96546918790847	0.999483279673842	0.922972340339616	1	0.954981014335989	0.99240115550909	0.735766627997537	0.957003060583975	-1.05966074891259	-0.112815692566984	0.148308239081539	0.300036420426785	-0.946845056345605
chr1	52238468	52238798	330	+	exon	ZFYVE9	0.589217521978908	0.999483279673842	0.499098470334667	1	0.421523232293591	0.904993137510822	0.527353093195813	0.874721280920584	-0.595533141067331	-0.551219675521194	0.000107646426196827	0.00070148369329367	-0.0443134655461376
chr1	52238914	52239077	163	+	exon	ZFYVE9	0.523140777227383	0.999483279673842	0.429092097947329	1	0.391472924971699	0.894022402175877	0.438756186417199	0.839747205894611	-0.777845452023542	-0.551219675521194	0.000107646426196827	0.00070148369329367	-0.226625776502349
chr1	52352712	52352847	135	-	utr3	CC2D1B	0.600042837435342	0.999483279673842	0.566808188711313	1	0.537513708503912	0.941783420195265	0.560921361199791	0.885979352512735	0.744698386513785	0.511304216575393	1.08830612755168e-05	8.85467089364117e-05	0.233394169938392
chr1	52361071	52361189	118	-	exon	CC2D1B	0.746256462901684	0.999483279673842	0.7149990270201	1	0.726736036591311	0.978263911174863	0.808133546253507	0.980851076546939	0.91155402891621	0.511304216575393	1.08830612755168e-05	8.85467089364117e-05	0.400249812340817
chr1	52361487	52361629	142	-	exon	CC2D1B	0.973681504379864	0.999483279673842	0.993325710121275	1	0.968320565009868	0.99240115550909	0.994065914450778	1	0.556807095276451	0.511304216575393	1.08830612755168e-05	8.85467089364117e-05	0.0455028787010584
chr1	52393450	52393661	211	-	exon	ORC1	0.822501532063386	0.999483279673842	0.837965426812987	1	0.823460472534131	0.99240115550909	0.35115616291243	0.79577802602149	0.043358657463523	0.278856373072364	0.0149312965019488	0.0492354371122035	-0.235497715608841
chr1	52396150	52396259	109	-	exon	ORC1	0.477434436890782	0.999483279673842	0.314390205532561	1	0.382725705821671	0.889823707738754	0.496499214292444	0.861179025745934	0.124846067754799	0.278856373072364	0.0149312965019488	0.0492354371122035	-0.154010305317565
chr1	52417775	52417945	170	+	utr3	PRPF38A	0.184287926859906	0.999483279673842	0.0847005725728223	1	0.0704817471378261	0.551371710027872	0.126675481667511	0.689719747140559	-0.0178496820659525	0.314358700478406	0.0016499687911689	0.00771605763765804	-0.332208382544359
chr1	52431212	52431387	175	-	exon	ZCCHC11	0.38782518594848	0.999483279673842	0.249738244672309	1	0.339351843079606	0.867709088680831	0.246106595357686	0.739634809389445	-0.061292075938981	0.321976839139167	0.00247633093472924	0.0108937274615753	-0.383268915078148
chr1	52474945	52475430	485	-	exon	ZCCHC11	0.158696930806643	0.999483279673842	0.104716923307666	1	0.0303205061591958	0.387022371349926	0.0458428180852365	0.634727849619151	0.0113153627130962	0.321976839139167	0.00247633093472924	0.0108937274615753	-0.310661476426071
chr1	52525738	52525890	152	-	exon	ZCCHC11	0.887562622814831	0.999483279673842	0.908128749292751	1	0.935499519642856	0.99240115550909	0.785499992294908	0.973861549795572	-0.118271884584535	0.321976839139167	0.00247633093472924	0.0108937274615753	-0.440248723723702
chr1	52552969	52553078	109	-	utr5	ZCCHC11	0.839700906987694	0.999483279673842	0.752731886250077	1	0.775359360824047	0.985338468945109	0.35291953551702	0.797399561303194	0.149803739518823	0.321976839139167	0.00247633093472924	0.0108937274615753	-0.172173099620344
chr1	52608410	52608544	134	+	utr3	GPX7	0.829579097957825	0.999483279673842	0.741867018168459	1	0.727207517403731	0.978488114475796	0.953621552058659	1	0.753685920218455	0.835965212665504	1.65023996658324e-06	1.56977287527587e-05	-0.0822792924470481
chr1	52608648	52608829	181	+	utr3	GPX7	0.207285580384831	0.999483279673842	0.115916886565362	1	0.0516112694838734	0.482127744047067	0.111335686906699	0.680174517494914	0.54162701437355	0.835965212665504	1.65023996658324e-06	1.56977287527587e-05	-0.294338198291953
chr1	52687572	52688120	548	-	utr3	COA7	0.630705503817632	0.999483279673842	0.68366728131665	1	0.532859092596739	0.941535831822478	0.408203281385276	0.824715125135031	0.156985670091655	-0.155123273209797	0.216781521841346	0.394201907477221	0.312108943301452
chr1	52771138	52771246	108	+	exon	ZYG11B	0.35137600229892	0.999483279673842	0.192582291860897	1	0.218888084862986	0.773790509183469	0.355820482006729	0.799995374641185	0.391397505968089	0.432743061179312	0.00687695699113712	0.0257140576436747	-0.0413455552112221
chr1	53210081	53210314	233	+	utr3	CPT2	0.506916475594051	0.999483279673842	0.475492813731023	1	0.478996785387161	0.926727538843482	0.349007486387455	0.79466157070964	0.995749796306078	0.615275098580987	6.92856677711278e-05	0.000474309412010235	0.380474697725092
chr1	53210517	53210693	176	+	utr3	CPT2	0.588897738064812	0.999483279673842	0.457587548053249	1	0.436628711467969	0.911750006056807	0.624839401342421	0.914501688134557	0.68158536337105	0.615275098580987	6.92856677711278e-05	0.000474309412010235	0.066310264790063
chr1	53214233	53214334	101	-	utr3	C1orf123	0.682740101544727	0.999483279673842	0.542929994945356	1	0.60782986146298	0.958018832122992	0.752163556636096	0.962583907018704	-0.385655698429521	-0.236116792889159	0.0821572180191277	0.191860465795227	-0.149538905540361
chr1	53214478	53214655	177	-	utr3	C1orf123	0.953797808127192	0.999483279673842	0.880342651374322	1	0.933123519912464	0.99240115550909	0.715381888714532	0.948611304049542	-0.251294914031742	-0.236116792889159	0.0821572180191277	0.191860465795227	-0.0151781211425827
chr1	53220352	53220591	239	-	utr5	C1orf123	0.506916719639962	0.999483279673842	0.46115654542742	1	0.415170285950879	0.901710881702195	0.252911858292155	0.743155140973991	0.198134520583434	-0.236116792889159	0.0821572180191277	0.191860465795227	0.434251313472593
chr1	53327929	53328048	119	-	utr5	LRP8	0.395160106108961	0.999483279673842	0.371722030916011	1	0.309089877024209	0.848576760818397	0.58269327113793	0.896555360497313	-0.281117810070449	-0.705580864730781	1.66633737406783e-13	4.30694910842818e-12	0.424463054660332
chr1	53767787	53768004	217	-	utr3	NDC1	0.0377403861196596	0.999483279673842	0.0221634818661773	1	0.00226590138918416	0.0938118396387359	0.0286181673959462	0.629934670652507	-0.449917751912732	0.205451231013395	0.070482511352542	0.170117591069891	-0.655368982926127
chr1	53851748	53851918	170	-	utr3	YIPF1	0.329601325543047	0.999483279673842	0.194622052787106	1	0.202087360715179	0.761408348651749	0.228296453368473	0.730965284849738	0.184336135472712	0.304778095770619	0.029786223352771	0.0865949417032937	-0.120441960297907
chr1	53894214	53894314	100	+	utr5	DIO1	0.0938745857781131	0.999483279673842	0.0465224435301569	1	0.039727375364619	0.433269618877031	0.129702322765334	0.690828298705437	0.940405221040187	0.364503486001597	0.0611144848599845	0.152394134490067	0.57590173503859
chr1	53945560	53945688	128	-	utr5	HSPB11	0.957821030154475	0.999483279673842	0.986087902418015	1	0.982636676179693	0.99240115550909	0.858900061252132	0.996604932975482	0.635665617506916	0.552373718928945	0.000383481275754104	0.00216137592755241	0.0832918985779703
chr1	53952083	53952207	124	+	exon	LRRC42	0.695513893585718	0.999483279673842	0.588374507132717	1	0.626051044529688	0.96040441125887	0.713160388586045	0.947914394510607	0.195192334486028	0.0947913595849451	0.313228389914715	0.506156769851659	0.100400974901083
chr1	54053229	54053381	152	-	utr5	TMEM59	0.620381853581332	0.999483279673842	0.637892500890114	1	0.592087486030768	0.955456497847193	0.746538295564881	0.960353021848327	-0.604307570345651	-0.411773250278723	7.08156109852846e-06	5.96724520009371e-05	-0.192534320066928
chr1	54096398	54096578	180	+	utr3	TCEANC2	0.832129531570242	0.999483279673842	0.83177885275874	1	0.833818131505075	0.99240115550909	0.313363666519298	0.772341880728703	0.526830028069397	0.454222646693629	0.00803033028680161	0.0293058381015605	0.0726073813757672
chr1	54225278	54225395	117	+	utr3	MRPL37	0.358494314847112	0.999483279673842	0.21506183162531	1	0.302821643700834	0.844887435167049	0.383559859685004	0.812845792020428	-0.545764677764974	0.330998825997315	5.79411739589591e-06	4.97801255619417e-05	-0.876763503762289
chr1	54225810	54225957	147	-	utr3	SSBP3	0.317893629357868	0.999483279673842	0.194823723351905	1	0.173920872012262	0.735104325741326	0.203557749363889	0.717008845985745	-0.0318047382446341	0.337837682907596	0.00230824662732112	0.0102541986311519	-0.36964242115223
chr1	54226546	54226654	108	-	utr3	SSBP3	0.3255721695375	0.999483279673842	0.234380667308691	1	0.122308925398764	0.660359698410103	0.145909385006415	0.694057975069815	0.368432464180213	0.337837682907596	0.00230824662732112	0.0102541986311519	0.0305947812726166
chr1	54406023	54406380	357	-	utr5	SSBP3	0.109789458114705	0.999483279673842	0.100940011013079	1	0.0207752485905588	0.325499262476196	0.036152374725628	0.629934670652507	0.740303098134105	0.337837682907596	0.00230824662732112	0.0102541986311519	0.402465415226509
chr1	54609147	54609386	239	+	utr3	ACOT11	0.821223945201849	0.999483279673842	0.818537127427786	1	0.828053316365795	0.99240115550909	0.576222804910291	0.895373325309788	0.515800731225266	-0.0455382848299657	0.849328454113193	0.92290606242479	0.561339016055232
chr1	54741705	54742256	551	+	utr3	MROH7-TTC4	0.820144259469486	0.999483279673842	0.724556771059399	1	0.657185539638062	0.966913842986653	0.851871921876056	0.994723306071795	0.453910984641893	NA	NA	NA	NA
chr1	54757667	54758016	349	-	utr3	PARS2	0.551652997840281	0.999483279673842	0.511239398994725	1	0.505829126720728	0.934566470735986	0.518466356149212	0.870885628530485	0.482751910967664	0.433133491628436	0.0139230593221781	0.0463890472598524	0.0496184193392283
chr1	54758189	54758376	187	-	exon	PARS2	0.933829715287973	0.999483279673842	0.962688392401843	1	0.970762118542983	0.99240115550909	0.982981664609176	1	0.56356456560774	0.433133491628436	0.0139230593221781	0.0463890472598524	0.130431073979305
chr1	54758531	54758868	337	-	exon	PARS2	0.766500595643462	0.999483279673842	0.773415374913115	1	0.778964502510737	0.987594741342648	0.581360182138056	0.896306903262787	0.598809970050791	0.433133491628436	0.0139230593221781	0.0463890472598524	0.165676478422355
chr1	54851957	54852281	324	-	utr3	DHCR24	0.579861404982632	0.999483279673842	0.666690352924952	1	0.583327111728387	0.955456497847193	0.170050888270859	0.702714989324325	-0.512201634578144	-0.598972618462447	3.50612399693449e-26	2.63870204533996e-24	0.086770983884303
chr1	54887076	54887186	110	-	utr5	DHCR24	0.245558375613624	0.999483279673842	0.28379658005011	1	0.108475955370116	0.634072510157212	0.608373909638392	0.9073925244448	-0.321640384245533	-0.598972618462447	3.50612399693449e-26	2.63870204533996e-24	0.277332234216914
chr1	55039575	55039681	106	+	utr5	PCSK9	0.540345283011691	0.999483279673842	0.582093384396677	1	0.635916361946924	0.961390644842301	0.560496413015161	0.885979352512735	-0.980511797925849	-1.17445329512945	2.35931883210596e-90	2.01236789051794e-87	0.193941497203604
chr1	55063885	55063997	112	+	utr3	PCSK9	0.52993516659569	0.999483279673842	0.576492767707447	1	0.432807842575681	0.909591564129157	0.23839190675456	0.737036382635832	-1.01771211981723	-1.17445329512945	2.35931883210596e-90	2.01236789051794e-87	0.15674117531222
chr1	55064232	55064477	245	+	utr3	PCSK9	0.789639845759507	0.999483279673842	0.694371306854411	1	0.613699599455957	0.958184820577907	0.494433569088464	0.861179025745934	-1.16204487716169	-1.17445329512945	2.35931883210596e-90	2.01236789051794e-87	0.0124084179677684
chr1	55068703	55069026	323	-	utr3	USP24	0.93873694315551	0.999483279673842	0.998698648004984	1	0.98567632676999	0.99240115550909	0.570782095470386	0.892341450537746	-0.385847104555742	-0.348674627943219	0.000210859388240306	0.00127654739260781	-0.0371724766125229
chr1	55216022	55216124	102	+	intergenic	NA	0.719725780973047	0.999483279673842	0.621477001498916	1	0.766473747101182	0.983819016965083	0.470434349341842	0.853252903964588	-0.542442989944691	NA	NA	NA	NA
chr1	58781559	58782327	768	-	utr3	JUN	0.873218259410254	0.999483279673842	0.798546718062432	1	0.709335124318316	0.975148926328604	0.780675672174004	0.97240034868095	-1.06504448449455	-1.06567827196601	2.0188330028809e-25	1.4349603283903e-23	0.000633787471462144
chr1	58782963	58783312	349	-	utr5	JUN	0.572805448336141	0.999483279673842	0.534488224640839	1	0.271992889967384	0.818618440638163	0.088980322915775	0.672105867698052	-1.10193184696279	-1.06567827196601	2.0188330028809e-25	1.4349603283903e-23	-0.0362535749967703
chr1	59893508	59893620	112	-	utr3	CYP2J2	0.862167424167668	0.999483279673842	0.771545926657069	1	0.834158500077147	0.99240115550909	0.937104720685573	1	-0.352242947018465	-0.483254626046569	0.0397057469324339	0.108721657330775	0.131011679028104
chr1	61088277	61088576	299	+	exon	NFIA	0.347309109998426	0.999483279673842	0.235192750178486	1	0.200957423060896	0.760599178993072	0.328385701634315	0.78239473348333	0.212302669432956	0.305462199866728	0.0437730295330154	0.117593582225789	-0.0931595304337728
chr1	62238164	62238328	164	-	utr3	KANK4	0.748250764491618	0.999483279673842	0.616217165176695	1	0.65591877894692	0.966913842986653	0.828957965094023	0.988356076046307	0.0264007771386602	0.102088359271994	0.373304592948834	0.569155405300039	-0.0756875821333336
chr1	62273396	62273627	231	-	exon	KANK4	0.298774270920453	0.999483279673842	0.242581737587274	1	0.219627269263918	0.773790509183469	0.197541657616259	0.712325546012243	0.355644987826526	0.102088359271994	0.373304592948834	0.569155405300039	0.253556628554532
chr1	62273751	62274083	332	-	exon	KANK4	0.511007310395828	0.999483279673842	0.488111229110232	1	0.477177669206238	0.92637059568373	0.235381536734687	0.734335108368667	0.411962989506095	0.102088359271994	0.373304592948834	0.569155405300039	0.309874630234102
chr1	62274664	62275008	344	-	exon	KANK4	0.60945652058765	0.999483279673842	0.560647104764396	1	0.566098117253384	0.950054481471001	0.720640390800735	0.95067651541666	0.441878540375792	0.102088359271994	0.373304592948834	0.569155405300039	0.339790181103798
chr1	62444846	62445126	280	+	exon	USP1	0.392423763753262	0.999483279673842	0.17795280427791	1	0.000642603260396882	0.0435145877305194	0.0517934819115173	0.634727849619151	-0.20115048533797	0.292715315069789	0.328511935237939	0.522657382560423	-0.493865800407759
chr1	62445290	62445394	104	+	exon	USP1	0.307467646608062	0.999483279673842	0.265472196882418	1	0.119479048850279	0.655248688976082	0.10785426267005	0.677069037727335	-0.250761654337982	0.292715315069789	0.328511935237939	0.522657382560423	-0.543476969407771
chr1	62450454	62450721	267	+	exon	USP1	0.114595978360746	0.999483279673842	0.116038747699803	1	0.00363699131513331	0.123360396392302	0.0677431978450196	0.655393873647581	-0.33189455489151	0.292715315069789	0.328511935237939	0.522657382560423	-0.624609869961299
chr1	62688228	62688350	122	-	utr5	DOCK7	0.46397002873545	0.999483279673842	0.441497439005217	1	0.471680158348643	0.925184335374978	0.630705344420985	0.916768606160581	0.181429546380642	-0.315596924314714	0.00341292182051763	0.0143048290227702	0.497026470695357
chr1	62688581	62688681	100	+	exon	RP11-230B22.1	0.891556951181786	0.999483279673842	0.879634692152736	1	0.924023639316674	0.99240115550909	0.966307524021686	1	0.123417898918314	-0.559454751147015	0.352369087006581	0.547507599717847	0.682872650065329
chr1	63593372	63593527	155	+	utr5	PGM1	0.500364608889908	0.999483279673842	0.52535582511377	1	0.575601631002372	0.953198376774286	0.653025930162284	0.924262865805283	0.160795582708048	0.0338000123353125	0.637108043512963	0.788993779141014	0.126995570372735
chr1	63594143	63594289	146	+	utr5	PGM1	0.892645894065731	0.999483279673842	0.81642490120549	1	0.896508397099822	0.99240115550909	0.524919198881479	0.873569893399632	-0.755106457983114	0.0338000123353125	0.637108043512963	0.788993779141014	-0.788906470318427
chr1	63659767	63659887	120	+	utr3	PGM1	0.807534468043786	0.999483279673842	0.705936302414506	1	0.679278390082123	0.971609593333822	0.171528233236252	0.704495681148431	0.00383224220488641	0.0338000123353125	0.637108043512963	0.788993779141014	-0.0299677701304261
chr1	64777820	64777961	141	+	exon	RAVER2	0.323965512342682	0.999483279673842	0.17341599745684	1	0.230325592105298	0.787512470567987	0.181454275069761	0.709968379611902	-1.13332641838919	-0.453237554806635	0.00322789778669908	0.01367492128013	-0.680088863582553
chr1	64832900	64833038	138	+	utr3	RAVER2	0.657692547350699	0.999483279673842	0.58975169021238	1	0.509932947843816	0.936460188765507	0.582159475075232	0.896306903262787	-1.02994940647192	-0.453237554806635	0.00322789778669908	0.01367492128013	-0.576711851665289
chr1	65148142	65148272	130	+	utr5	AK4	0.351076892127442	0.999483279673842	0.186375180217471	1	0.232303081791598	0.789817826382809	0.248961272567841	0.740332875308658	-0.348701576632345	0.0986504128525835	0.389188439559655	0.585806959616128	-0.447351989484928
chr1	65432359	65432476	117	+	utr3	LEPROT	0.648749460496592	0.999483279673842	0.546621077201041	1	0.526887284053885	0.938787219687786	0.407086424061315	0.823604018600313	-1.15795829608885	-0.665268134377473	1.68926416436398e-07	1.91828940203256e-06	-0.492690161711376
chr1	66984557	66984858	301	+	exon	MIER1	0.0412616197376755	0.999483279673842	0.0344990048336351	1	0.000822234819245477	0.0505389794090845	0.0118123772575408	0.629934670652507	-0.287866915536479	0.41369057063182	0.0419461955233292	0.11360027162986	-0.701557486168299
chr1	67685204	67685440	236	+	utr5	GADD45A	0.187870178392946	0.999483279673842	0.221661325267203	1	0.0367640236538328	0.420562535441591	0.121865500606393	0.689719747140559	-0.293879606521146	-0.46115221519967	2.35204802298298e-06	2.17405137247789e-05	0.167272608678524
chr1	67687771	67688071	300	+	utr3	GADD45A	0.14375516480474	0.999483279673842	0.107142757394307	1	0.0201981902748952	0.321181371923483	0.109820533291444	0.679458746624299	-0.522274507892438	-0.46115221519967	2.35204802298298e-06	2.17405137247789e-05	-0.0611222926927683
chr1	70250341	70250829	488	+	utr3	SRSF11	0.502645546483422	0.999483279673842	0.28692645637944	1	0.000255479675630344	0.0224330807486182	0.0980776327746418	0.674629687843774	-0.295102325612654	0.0522992060155702	0.608382434568321	0.766682715088848	-0.347401531628224
chr1	70262594	70262714	120	-	utr3	ANKRD13C	0.610878752128933	0.999483279673842	0.552850093872578	1	0.379736031122656	0.888645704110582	0.48522046601541	0.857411322979845	-0.214690760312147	0.118738421183499	0.446578466987569	0.637445021373573	-0.333429181495646
chr1	70367792	70367904	112	+	utr3	HHLA3	0.99659917364609	0.999483279673842	0.944287956833369	1	0.961506523332512	0.99240115550909	0.992549655291275	1	-0.329049564835414	-0.113864690332893	0.728306230224351	0.84980130358979	-0.215184874502521
chr1	71072148	71072248	100	-	exon	ZRANB2	0.0854359947862052	0.999483279673842	0.0640122378184972	1	0.00517784591346432	0.154091537324159	0.0354357208445777	0.629934670652507	-0.332192285047434	0.436563576945367	0.0034646983414883	0.014486250990433	-0.768755861992801
chr1	74733195	74733295	100	-	utr5	CRYZ	0.675101764390482	0.999483279673842	0.670646574689452	1	0.680672218386675	0.971861050150871	0.424367370449975	0.832287400903757	0.199483358218833	0.0106143721070114	0.919386108283659	0.957986159063168	0.188868986111821
chr1	77565639	77565748	109	-	exon	ZZZ3	0.460583468031225	0.999483279673842	0.375418702067457	1	0.349656001249911	0.875061340457669	0.292280745547912	0.758885230641946	-0.971642991019724	-0.456122521704232	0.00332049408530299	0.0140044222967709	-0.515520469315492
chr1	77631911	77632127	216	-	exon	ZZZ3	0.660840717575557	0.999483279673842	0.571049732385168	1	0.549647780836538	0.946124152142292	0.686793452360661	0.937688693906513	-0.903055056938685	-0.456122521704232	0.00332049408530299	0.0140044222967709	-0.446932535234453
chr1	77632226	77632395	169	-	exon	ZZZ3	0.0498953535228809	0.999483279673842	0.0112447699328478	1	0.0213657096465547	0.330931881623216	0.0384860660704762	0.630994877874461	-1.35812132508538	-0.456122521704232	0.00332049408530299	0.0140044222967709	-0.901998803381149
chr1	77632798	77632977	179	-	exon	ZZZ3	0.166511533204993	0.999483279673842	0.065420298438681	1	0.0871557982277698	0.58843971756569	0.0894096130345289	0.672105867698052	-0.824248038604014	-0.456122521704232	0.00332049408530299	0.0140044222967709	-0.368125516899782
chr1	77633031	77633195	164	-	exon	ZZZ3	0.651993145642575	0.999483279673842	0.550980492863035	1	0.573702561940816	0.953061812118611	0.452102678299162	0.845297657479555	-0.668020270465399	-0.456122521704232	0.00332049408530299	0.0140044222967709	-0.211897748761167
chr1	78013209	78013512	303	+	exon	DNAJB4	0.309463638849275	0.999483279673842	0.260743826132688	1	0.0975375573658744	0.6146481483691	0.245428425102389	0.739634809389445	-0.0993460772235797	0.415276281403887	0.182058397485057	0.348217587714972	-0.514622358627466
chr1	81943153	81943579	426	+	exon	ADGRL2	0.563537798987196	0.999483279673842	0.461248116403573	1	0.402521199028676	0.897599467171577	0.372896880211624	0.80821315998854	-0.118835862444728	0.093338780841914	0.497909008501567	0.682657350198656	-0.212174643286642
chr1	81990411	81991006	595	+	utr3	ADGRL2	0.246231597559977	0.999483279673842	0.187335080729175	1	0.0759425991795215	0.565008695292334	0.219194343839734	0.725936597280322	-0.28484742050475	0.093338780841914	0.497909008501567	0.682657350198656	-0.378186201346664
chr1	84078179	84078302	123	+	utr5	PRKACB	0.371371929092855	0.999483279673842	0.212362147313974	1	0.245306864617493	0.800142252047466	0.478955770519778	0.855123547092905	-0.0645264752254232	0.239771445310289	0.373956295890775	0.569826049356637	-0.304297920535712
chr1	85200591	85200721	130	-	exon	SYDE2	0.449969686168882	0.999483279673842	0.284301332011856	1	0.345814730036454	0.871951257144102	0.378595034618505	0.810376233975627	-0.356410904549288	-0.0375892053561235	0.897438856813874	0.946572781611657	-0.318821699193165
chr1	85252544	85252645	101	-	utr3	C1orf52	0.284065845806294	0.999483279673842	0.233244606073509	1	0.0989472913813413	0.616482130044918	0.151909406016467	0.69612195930738	-0.043862387794122	0.310579661283599	0.025904919610087	0.077107062965038	-0.354442049077721
chr1	85267624	85267789	165	-	utr3	BCL10	0.126421520579929	0.999483279673842	0.0426534780244638	1	0.0394135145114176	0.433269618877031	0.037580718939873	0.629934670652507	-0.130082296784785	0.4670947252198	0.0140617483283477	0.0467699354603818	-0.597177022004585
chr1	85465042	85465142	100	-	utr5	DDAH1	0.592392834231069	0.999483279673842	0.541766969352564	1	0.304222431544758	0.845379704141329	0.925411593319978	1	0.347129214576073	0.50155651796791	1.39267729192245e-06	1.34139112063271e-05	-0.154427303391837
chr1	85580768	85580972	204	+	utr5	CYR61	0.902360725437321	0.999483279673842	0.852592128027461	1	0.867529634094933	0.99240115550909	0.205389018854194	0.717008845985745	-1.84092033337952	-1.68733716472274	3.03299900083209e-23	1.77731426182348e-21	-0.153583168656777
chr1	85582985	85583287	302	+	utr3	CYR61	0.894252918643754	0.999483279673842	0.834029649300726	1	0.8789864622403	0.99240115550909	0.965595434044919	1	-1.65183152316587	-1.68733716472274	3.03299900083209e-23	1.77731426182348e-21	0.0355056415568686
chr1	85707683	85708343	660	-	utr5	ZNHIT6	0.739640494493827	0.999483279673842	0.796067341610083	1	0.592826263249141	0.955831440880979	0.603962310877891	0.90708615261439	-0.114732031461413	-0.175114585248796	0.205724923993584	0.379992150875059	0.0603825537873832
chr1	86704613	86704779	166	+	utr5	SH3GLB1	0.657502512489986	0.999483279673842	0.669603531252775	1	0.628314352345967	0.961290140816622	0.552313283780298	0.882480683288686	-0.343995232004467	-0.307271843341424	0.00127587114406994	0.00618712876655268	-0.0367233886630427
chr1	86914674	86914835	161	+	utr5	HS2ST1	0.24164661445063	0.999483279673842	0.227274680443384	1	0.121193701837732	0.657879262591302	0.379200512445549	0.810376233975627	-0.348709913300225	-0.277373278823248	0.00575358263435936	0.022186077785499	-0.0713366344769771
chr1	87104610	87104811	201	+	utr3	HS2ST1	0.143027353290783	0.999483279673842	0.0817475158223901	1	0.0804444894187785	0.576611041329793	0.0523732220828159	0.634727849619151	-0.718782178074243	-0.277373278823248	0.00575358263435936	0.022186077785499	-0.441408899250995
chr1	87328504	87329160	656	+	utr5	LMO4	0.983966123569098	0.999483279673842	0.934432431729559	1	0.887551471941378	0.99240115550909	0.312310435289607	0.772030659983168	-0.633839865532798	-0.58934480574058	2.39339653376962e-10	4.21396983749598e-09	-0.0444950597922185
chr1	87344930	87345167	237	+	utr3	LMO4	0.0184798138067436	0.999483279673842	0.00838451728684785	1	0.000302840538696976	0.0251111807436831	0.0138272835908623	0.629934670652507	-1.0419225095539	-0.58934480574058	2.39339653376962e-10	4.21396983749598e-09	-0.452577703813316
chr1	88684325	88684450	125	+	utr5	PKN2	0.415708902679015	0.999483279673842	0.242840179145778	1	0.342263294529942	0.870005506468307	0.345908788563801	0.792674179785011	-1.33891073565463	-0.648684154798415	0.000351300491837461	0.00200502470304109	-0.690226580856213
chr1	88833312	88833509	197	+	utr3	PKN2	0.255782235787006	0.999483279673842	0.217692671269273	1	0.0830551848535616	0.579609130630903	0.920133895812139	1	-0.966533000781085	-0.648684154798415	0.000351300491837461	0.00200502470304109	-0.31784884598267
chr1	88834162	88834272	110	+	utr3	PKN2	0.273311558505248	0.999483279673842	0.179501900431956	1	0.151379573475854	0.702277369090172	0.0629251621220999	0.649775953694954	-1.48155701935576	-0.648684154798415	0.000351300491837461	0.00200502470304109	-0.832872864557347
chr1	88982659	88982759	100	-	exon	RBMXL1	0.911780742937846	0.999483279673842	0.906932307545041	1	0.939458348849638	0.99240115550909	0.529516841429986	0.87526632604906	0.591236323506924	0.0387571223876356	0.828160590389952	0.910471341063633	0.552479201119288
chr1	88983518	88983618	100	-	exon	RBMXL1	0.481503390463396	0.999483279673842	0.431142437331138	1	0.409194225998617	0.899371878102586	0.374301854241381	0.80821315998854	0.493507409255366	0.0387571223876356	0.828160590389952	0.910471341063633	0.45475028686773
chr1	88983685	88983787	102	-	exon	RBMXL1	0.940078378183986	0.999483279673842	0.965035132896407	1	0.973158022006021	0.99240115550909	0.992204705594986	1	-0.24556600193199	0.0387571223876356	0.828160590389952	0.910471341063633	-0.284323124319626
chr1	89584193	89584606	413	+	utr3	LRRC8B	0.108660275450794	0.999483279673842	0.0475875784711093	1	0.0454373686964081	0.458997843955309	0.0516464527165733	0.634727849619151	-1.15503395636423	-0.53857825645992	0.00406562695663901	0.0165131139326134	-0.616455699904312
chr1	89820738	89821184	446	+	utr5	LRRC8D	0.608635381254123	0.999483279673842	0.619828633657463	1	0.572847563266866	0.953061812118611	0.379339397245029	0.81045760793754	-0.42508852851064	-0.38436702915746	4.85144189706005e-05	0.000343878981743134	-0.0407214993531799
chr1	89821419	89821645	226	+	intron	RP11-302M6.4	0.96334882351511	0.999483279673842	0.918497827512425	1	0.977732713291821	0.99240115550909	0.998006902192617	1	-0.528565174490387	NA	NA	NA	NA
chr1	89933676	89933816	140	+	exon	LRRC8D	0.73046418510334	0.999483279673842	0.73764676181243	1	0.729634453416304	0.978980096049077	0.779737362983376	0.972032579516505	-0.317692019105444	-0.38436702915746	4.85144189706005e-05	0.000343878981743134	0.0666750100520162
chr1	89933875	89934061	186	+	exon	LRRC8D	0.187716652054011	0.999483279673842	0.100097475737971	1	0.0976782250671198	0.614771869602418	0.0758192185226829	0.662068100461037	-0.588839544234105	-0.38436702915746	4.85144189706005e-05	0.000343878981743134	-0.204472515076645
chr1	89934446	89935109	663	+	exon	LRRC8D	0.068609062015925	0.999483279673842	0.0359814545507092	1	0.0098666124180875	0.221147732192786	0.043774488420545	0.634727849619151	-0.663647850946176	-0.38436702915746	4.85144189706005e-05	0.000343878981743134	-0.279280821788716
chr1	89935265	89935548	283	+	exon	LRRC8D	0.408998111311764	0.999483279673842	0.299195944982182	1	0.242618269018192	0.797566706018367	0.246131134332988	0.739634809389445	-0.642743080160559	-0.38436702915746	4.85144189706005e-05	0.000343878981743134	-0.258376051003098
chr1	89935606	89935739	133	+	utr3	LRRC8D	0.320406245887137	0.999483279673842	0.198266256550572	1	0.21223385091825	0.76683454024973	0.170737241409601	0.703597693390106	-0.792621792068928	-0.38436702915746	4.85144189706005e-05	0.000343878981743134	-0.408254762911468
chr1	90027424	90027707	283	+	utr3	ZNF326	0.35440317174719	0.999483279673842	0.282885561363944	1	0.18516815733372	0.747300079780066	0.136058347079784	0.692316331608771	0.0587497399473888	0.538849832214887	9.25357653958021e-05	0.000615288699056626	-0.480100092267498
chr1	90831964	90832183	219	-	exon	RP4-665J23.1	0.879895803360336	0.999483279673842	0.79136052147124	1	0.8453157835026	0.99240115550909	0.959427932716552	1	-0.173680480648537	-0.0571863571392778	0.799077746031343	0.893024159755246	-0.116494123509259
chr1	90937586	90937833	247	-	exon	ZNF644	0.196624133142186	0.999483279673842	0.180068523936641	1	0.0327338572316515	0.401773708249929	0.0462128567723067	0.634727849619151	-0.977347419088255	-0.0790176151545587	0.662657590671969	0.805333807455612	-0.898329803933696
chr1	91524086	91524322	236	+	exon	CDC7	0.268437828568117	0.999483279673842	0.187887125427486	1	0.0868407760169614	0.587842057012846	0.570454754494008	0.892106608432208	0.608017376494546	0.677897080917479	0.00137958080396804	0.00662103910075689	-0.0698797044229327
chr1	92475083	92475484	401	-	utr3	GFI1	0.216489419363966	0.999483279673842	0.118687606238005	1	0.117403933771621	0.652548993352288	0.235050011686079	0.734335108368667	-0.1821881466577	0.0162905045682792	0.905797411990898	0.951264068846334	-0.198478651225979
chr1	92475669	92476033	364	-	utr3	GFI1	0.680756859103009	0.999483279673842	0.549072303182129	1	0.563820166250235	0.949560209424427	0.656745471652333	0.925071401339771	0.0141114703397164	0.0162905045682792	0.905797411990898	0.951264068846334	-0.0021790342285628
chr1	92513671	92513792	121	-	exon	EVI5	0.526926043597064	0.999483279673842	0.364452830500853	1	0.480277679572124	0.926874788731211	0.4486702346154	0.844209252921556	-1.17433941352357	-1.01000123028362	5.86761308135479e-07	6.07864127112281e-06	-0.164338183239945
chr1	92843517	92843951	434	-	exon	FAM69A	0.258879327609397	0.999483279673842	0.167998618775612	1	0.127446571244179	0.66719315727427	0.313761706230069	0.772727049971141	-0.325499365776092	0.124625594232326	0.554357087213114	0.726279044671954	-0.450124960008418
chr1	93136718	93137072	354	+	utr3	MTF2	0.240294010519651	0.999483279673842	0.205519158384663	1	0.0480699296281616	0.468830290225248	0.0886367269890399	0.672105867698052	-0.0510427620563315	0.422228953887932	0.00183446693153206	0.00845240238088505	-0.473271715944264
chr1	93154604	93154730	126	-	utr3	TMED5	0.236993783795709	0.999483279673842	0.0741154175291504	1	0.00154596407151495	0.0750383715299995	0.0159599043395559	0.629934670652507	-0.793018864051061	-0.0956606510983633	0.808077461608604	0.89757066690519	-0.697358212952698
chr1	93346590	93346794	204	+	utr5	DR1	0.811905130572467	0.999483279673842	0.71031688819431	1	0.64531454359876	0.963540289755376	0.824893974010599	0.986708783764213	-0.64489983394898	-0.50565248956321	1.67027997499472e-06	1.58686933515433e-05	-0.13924734438577
chr1	93553136	93553333	197	+	utr3	FNBP1L	0.441912305434408	0.999483279673842	0.34313520375188	1	0.270544810760416	0.817311270465447	0.299975320516048	0.765634346058968	-0.356988165317135	0.0535822392512729	0.643521140932256	0.792935800700877	-0.410570404568408
chr1	93582300	93582821	521	-	exon	BCAR3	0.457072091446914	0.999483279673842	0.352037593910229	1	0.267222331195183	0.814861518808168	0.66752279253947	0.929750179422008	-0.0776284042071428	-0.0755057991489817	0.611965065599535	0.769735396921007	-0.00212260505816106
chr1	93599349	93599452	103	+	exon	RP5-1033H22.2	0.730292588613389	0.999483279673842	0.61090533376356	1	0.707011494259354	0.974825716142382	0.492770489354772	0.860495779220922	-1.40801452974388	-0.740750344607551	6.09287902637797e-06	5.20556325497947e-05	-0.667264185136329
chr1	93602246	93602574	328	+	exon	RP5-1033H22.2	0.325191736322076	0.999483279673842	0.233489305642624	1	0.159225120712292	0.71318190878264	0.176104682988731	0.708272394385276	-0.8555117862198	-0.740750344607551	6.09287902637797e-06	5.20556325497947e-05	-0.114761441612249
chr1	93609802	93609920	118	-	intron	BCAR3	0.274739061093358	0.999483279673842	0.113428377842111	1	0.219771438320431	0.773790509183469	0.148986075242915	0.69612195930738	-1.17638974443875	-0.0755057991489817	0.611965065599535	0.769735396921007	-1.10088394528977
chr1	93610044	93610252	208	-	intron	BCAR3	0.343574132123635	0.999483279673842	0.265364617912209	1	0.283032847791643	0.828351026715233	0.346921946241283	0.793272943520944	-0.94797369251814	-0.0755057991489817	0.611965065599535	0.769735396921007	-0.872467893369158
chr1	93610473	93610573	100	-	intron	BCAR3	0.926126915279225	0.999483279673842	0.927017241377415	1	0.932395264718721	0.99240115550909	0.987884130323456	1	-1.54728761674337	-0.0755057991489817	0.611965065599535	0.769735396921007	-1.47178181759438
chr1	93681647	93681816	169	-	utr5	BCAR3	0.643714236537029	0.999483279673842	0.599038565836244	1	0.616125507245291	0.958603053124872	0.690449483799862	0.939678460486081	0.0586021554915662	-0.0755057991489817	0.611965065599535	0.769735396921007	0.134107954640548
chr1	93876331	93876535	204	-	exon	DNTTIP2	0.068165676012768	0.999483279673842	0.0413703817062381	1	0.009925343699183	0.221228825964312	0.0341045298909797	0.629934670652507	-0.0633614503818632	0.394469233271105	0.00278069857540541	0.0120496938267568	-0.457830683652968
chr1	93876695	93877019	324	-	exon	DNTTIP2	0.359628021727007	0.999483279673842	0.335097150301993	1	0.110796449907576	0.640018129937544	0.292680499757157	0.759633275852897	-0.116901887734564	0.394469233271105	0.00278069857540541	0.0120496938267568	-0.511371121005668
chr1	93877208	93877364	156	-	exon	DNTTIP2	0.131733836363038	0.999483279673842	0.0671135960195881	1	0.030815681970093	0.389025199001787	0.151146328591229	0.69612195930738	0.0782432772545571	0.394469233271105	0.00278069857540541	0.0120496938267568	-0.316225956016548
chr1	93877767	93877872	105	-	exon	DNTTIP2	0.503047390509091	0.999483279673842	0.454511761337342	1	0.477971583558214	0.92643588560871	0.327716528987349	0.782192867401972	0.419104864411059	0.394469233271105	0.00278069857540541	0.0120496938267568	0.0246356311399544
chr1	94173897	94174664	767	-	exon	ARHGAP29	0.097866828660302	0.999483279673842	0.0627730459406707	1	0.0184671170537564	0.299921745565123	0.0223882380829192	0.629934670652507	-0.58732265468253	-0.181362490722196	0.174860151159941	0.337859036088418	-0.405960163960333
chr1	94530348	94530479	131	-	utr3	F3	0.655892689804676	0.999483279673842	0.539643192677513	1	0.608731625979356	0.958018832122992	0.774863179763194	0.970777103467183	-0.0746194819613911	0.342265453915158	0.113845230922496	0.24597042363539	-0.416884935876549
chr1	94928052	94928270	218	+	exon	RP4-639F20.1	0.769133402370636	0.999483279673842	0.661426563592114	1	0.730713183325086	0.978980096049077	0.640321880112899	0.920614792826921	-1.12258551132642	-0.911538423599306	1.16172365256269e-05	9.38240044071274e-05	-0.211047087727114
chr1	94928588	94928927	339	+	intron	RP4-639F20.1	0.551294989382483	0.999483279673842	0.409227886792896	1	0.4305058501984	0.909591564129157	0.510045204758625	0.865933540555357	-0.803628761204347	-0.911538423599306	1.16172365256269e-05	9.38240044071274e-05	0.107909662394959
chr1	95244346	95244664	318	+	utr3	TMEM56-RWDD3	0.349291854655501	0.999483279673842	0.272189161722085	1	0.180084527354707	0.744316559841517	0.45287684457948	0.845668041960357	-0.195424184844602	2.27213210426131	0.385685398904175	NA	-2.46755628910592
chr1	99688927	99689209	282	+	exon	PALMD	0.0858173337714976	0.999483279673842	0.0455191673391285	1	0.0116365737998477	0.239336017883353	0.0495184503089406	0.634727849619151	0.419426208096384	0.819824664910841	1.06428259599958e-08	1.44857541634589e-07	-0.400398456814457
chr1	99689274	99689809	535	+	exon	PALMD	0.858060839113097	0.999483279673842	0.777092952521533	1	0.709168894943072	0.975114443268329	0.689791361910109	0.939214088326272	0.593030965502428	0.819824664910841	1.06428259599958e-08	1.44857541634589e-07	-0.226793699408413
chr1	100082094	100082241	147	+	utr3	MFSD14A	0.414918968527677	0.999483279673842	0.309592164584893	1	0.297962530429172	0.841148065498782	0.602566329903635	0.907040188201132	-1.03386391808887	-0.700174960929687	5.88799403805639e-10	9.75171224015963e-09	-0.333688957159178
chr1	100082292	100082398	106	+	utr3	MFSD14A	0.0259556494505503	0.999483279673842	0.00344185819074129	1	0.00674895546096351	0.180661737389712	0.00916701649959395	0.629934670652507	-1.57880765685383	-0.700174960929687	5.88799403805639e-10	9.75171224015963e-09	-0.878632695924147
chr1	100874054	100874252	198	-	utr3	EXTL2	0.186261888812423	0.999483279673842	0.131785096877021	1	0.0470381425881217	0.46517113657226	0.0378364217478578	0.629934670652507	-0.259400580588281	0.409898186570589	0.0186153521168447	0.058855333824118	-0.66929876715887
chr1	100877577	100877789	212	-	exon	EXTL2	0.266054937501062	0.999483279673842	0.188874035400412	1	0.109673915938143	0.637898169549216	0.141598812305818	0.694057975069815	0.039396191606397	0.409898186570589	0.0186153521168447	0.058855333824118	-0.370501994964192
chr1	100990487	100990651	164	-	utr5	DPH5	0.711852158092423	0.999483279673842	0.727385238324861	1	0.746664838014912	0.983222553075434	0.631769384409869	0.916781839817064	0.0397751230024792	-0.0028215692493543	0.981617321866055	0.991217706051148	0.0425966922518335
chr1	104462214	104462324	110	+	intergenic	NA	0.722096651434347	0.999483279673842	0.600511045434516	1	0.75055105344805	0.983222553075434	0.745224142202687	0.960100961884887	-1.1547499922645	NA	NA	NA	NA
chr1	107056718	107057222	504	+	exon	PRMT6	0.127913001982262	0.999483279673842	0.11901307343628	1	0.0508537307016314	0.478650269254907	0.0312134833513659	0.629934670652507	0.543667770553339	0.281201305118475	0.00957411271047366	0.0339315218014548	0.262466465434865
chr1	107057349	107057468	119	+	exon	PRMT6	0.5036890520557	0.999483279673842	0.467694377994875	1	0.409137744784394	0.899371430453838	0.362789599635504	0.803887338989947	0.455091111399985	0.281201305118475	0.00957411271047366	0.0339315218014548	0.17388980628151
chr1	107057667	107057939	272	+	utr3	PRMT6	0.932699142787146	0.999483279673842	0.843657354242559	1	0.855934205577511	0.99240115550909	0.442523072996014	0.841609829405952	0.262745164551583	0.281201305118475	0.00957411271047366	0.0339315218014548	-0.0184561405668918
chr1	108699250	108700051	801	+	utr3	PRPF38B	0.321302193388582	0.999483279673842	0.300000316218962	1	0.0402013368564778	0.434680354738411	0.380513272736531	0.811255879264544	-0.287423342589272	0.011794754584458	0.908022316683138	0.952263857836495	-0.29921809717373
chr1	108929761	108929913	152	-	utr3	CLCC1	0.514729458552778	0.999483279673842	0.408553967624377	1	0.338287814695638	0.866922590754867	0.444875698390401	0.843029247448005	-0.0987234337874576	-0.606084525331581	1.70711771696381e-05	0.000132975029470042	0.507361091544123
chr1	108932379	108932482	103	+	utr3	GPSM2	0.0297808380269562	0.999483279673842	0.00383870648288817	1	0.0224332336899371	0.337258238569036	0.0271380489760588	0.629934670652507	-1.4208964366267	0.410691118189659	0.0121082827081703	0.0414396933612435	-1.83158755481636
chr1	109074959	109075086	127	-	exon	TAF13	0.819597662842516	0.999483279673842	0.73515244801098	1	0.757074228241333	0.983222553075434	0.494446350644246	0.861179025745934	-1.10497784513941	-0.706919072717406	0.00196171957206653	0.00893982801719723	-0.398058772422
chr1	109094545	109094741	196	+	utr3	TMEM167B	0.884670207549357	0.999483279673842	0.807237917207293	1	0.784491073936307	0.989131635085051	0.702239237871403	0.944591688630028	0.0607359204214247	0.142336581186239	0.332202303218682	0.526155749542383	-0.081600660764814
chr1	109214620	109215061	441	+	exon	SARS	0.230873164760296	0.999483279673842	0.147240521702498	1	0.127403376914931	0.66719315727427	0.114352411974334	0.681627785894608	-1.79348284821777	-0.557064755987514	3.96994941316896e-12	8.79518518620246e-11	-1.23641809223025
chr1	109237820	109238115	295	+	utr3	SARS	0.766276991373232	0.999483279673842	0.844934893390823	1	0.749574026812252	0.983222553075434	0.141741622775875	0.694057975069815	-0.488768546579587	-0.557064755987514	3.96994941316896e-12	8.79518518620246e-11	0.0682962094079269
chr1	109249572	109250094	522	+	utr5	CELSR2	0.112076340848846	0.999483279673842	0.100689266469625	1	0.0306274451350952	0.388974046292408	0.440508466581153	0.840714441658784	0.481391726982786	0.0781241473846696	0.348003532598697	0.542572422168124	0.403267579598116
chr1	109250593	109250943	350	+	exon	CELSR2	0.955214951754912	0.999483279673842	0.907623795040364	1	0.971575537175826	0.99240115550909	0.959537096523522	1	0.194294299831312	0.0781241473846696	0.348003532598697	0.542572422168124	0.116170152446642
chr1	109251266	109251525	259	+	exon	CELSR2	0.776015290925504	0.999483279673842	0.66956028734674	1	0.649813150192249	0.965310972432026	0.82750501229639	0.987924518265994	0.111285468052989	0.0781241473846696	0.348003532598697	0.542572422168124	0.0331613206683197
chr1	109252072	109252251	179	+	exon	CELSR2	0.995839876353647	0.999483279673842	0.958060515445885	1	0.97436141312852	0.99240115550909	0.999915722583829	1	0.144716630006403	0.0781241473846696	0.348003532598697	0.542572422168124	0.0665924826217337
chr1	109252621	109252950	329	+	exon	CELSR2	0.88596918250928	0.999483279673842	0.923198082957647	1	0.979400296569507	0.99240115550909	0.494515398447732	0.861179025745934	0.328326092377871	0.0781241473846696	0.348003532598697	0.542572422168124	0.250201944993201
chr1	109253201	109253369	168	+	exon	CELSR2	0.70277055173395	0.999483279673842	0.68693134689634	1	0.707178195538244	0.974825716142382	0.912602118803094	1	0.0787254669991183	0.0781241473846696	0.348003532598697	0.542572422168124	0.000601319614448759
chr1	109274344	109274834	490	+	utr3	CELSR2	0.528819978168863	0.999483279673842	0.421136155400187	1	0.358471013673502	0.87949472539074	0.349950737590017	0.795414981855506	0.00570290579325708	0.0781241473846696	0.348003532598697	0.542572422168124	-0.0724212415914125
chr1	109279882	109280066	184	-	utr3	PSRC1	0.470827627316914	0.999483279673842	0.478398190296028	1	0.367424632921147	0.884975592873075	0.355445792054958	0.799380905460369	0.625845848484765	0.555455211161087	6.94995044456967e-09	9.71790429649163e-08	0.0703906373236778
chr1	109282908	109283104	196	-	utr5	PSRC1	0.618755587354596	0.999483279673842	0.607869377605438	1	0.514535675585129	0.937756137887382	0.535468908966497	0.876312723733412	0.90851909482709	0.555455211161087	6.94995044456967e-09	9.71790429649163e-08	0.353063883666003
chr1	109491298	109491525	227	+	utr3	ATXN7L2	0.74074504761878	0.999483279673842	0.656194574042137	1	0.696422857898966	0.974047939473871	0.864908370956307	0.998778862363809	-0.0731756602036236	-0.225519792197229	0.336089192351424	0.530186280555151	0.152344131993605
chr1	109592412	109592616	204	+	utr3	GNAI3	0.291599133182872	0.999483279673842	0.217218721443376	1	0.134683027157497	0.676611223685562	0.216217382167215	0.724488275164857	-0.25331637016335	0.201850411720841	0.0449044381660157	0.120051192424631	-0.455166781884191
chr1	109750162	109750297	135	-	utr3	EPS8L3	0.536641749169518	0.999483279673842	0.404124102689644	1	0.505415029604875	0.934566470735986	0.455627052389292	0.846179654181671	-0.654632543860247	-0.463013713384758	5.5525503146616e-06	4.79731598092287e-05	-0.191618830475489
chr1	109923214	109923851	637	+	exon	CSF1	0.372405323406152	0.999483279673842	0.366881386172296	1	0.25524951493448	0.80717516352835	0.177633848109758	0.709170296995029	-0.655977114942087	-0.720358199226399	1.42428869020637e-11	2.94308267304689e-10	0.0643810842843122
chr1	109928900	109930037	1137	+	utr3	CSF1	0.849292057749175	0.999483279673842	0.921592245701256	1	0.910885517163714	0.99240115550909	0.529065923057968	0.875255872324854	-0.50753835967939	-0.720358199226399	1.42428869020637e-11	2.94308267304689e-10	0.212819839547009
chr1	109984849	109985075	226	+	utr5	AHCYL1	0.0702844627558744	0.999483279673842	0.061069533629029	1	0.0608420702661556	0.517189960065655	0.267455914399617	0.747268426190085	-0.12815826069929	-0.380750072662869	2.48491886428098e-07	2.75060990074303e-06	0.252591811963579
chr1	110053745	110053999	254	+	utr3	STRIP1	0.657195141926241	0.999483279673842	0.532344406278859	1	0.549828341443182	0.946124152142292	0.663713645048868	0.928873610782551	-0.358892740471356	-0.249685209944034	0.0177583865944934	0.0567300269216098	-0.109207530527323
chr1	110339490	110339745	255	+	utr5	RBM15	0.23556621779701	0.999483279673842	0.187065340034985	1	0.172701623425084	0.733053026283207	0.100410521894697	0.675099462311856	0.75216825329065	0.291868226539076	0.0144961572871632	0.0480067952609614	0.460300026751574
chr1	110339982	110340490	508	+	exon	RBM15	0.48953114779281	0.999483279673842	0.373340447574432	1	0.288309322361391	0.83255634752624	0.315389245422572	0.773712307937138	0.286641275354505	0.291868226539076	0.0144961572871632	0.0480067952609614	-0.00522695118457095
chr1	110340805	110341339	534	+	exon	RBM15	0.616886943701788	0.999483279673842	0.625284004418618	1	0.617059085999199	0.958812728956685	0.60284205609747	0.907040188201132	0.412612551632472	0.291868226539076	0.0144961572871632	0.0480067952609614	0.120744325093396
chr1	110341471	110341754	283	+	exon	RBM15	0.768780777769147	0.999483279673842	0.655910760442385	1	0.667578140517122	0.969252863051161	0.664746689498206	0.929176586419157	0.232780135860752	0.291868226539076	0.0144961572871632	0.0480067952609614	-0.0590880906783234
chr1	110341967	110342226	259	+	exon	RBM15	0.407866188192407	0.999483279673842	0.297928157334924	1	0.238966348410737	0.793459633067108	0.151794491546216	0.69612195930738	0.213931621960208	0.291868226539076	0.0144961572871632	0.0480067952609614	-0.0779366045788677
chr1	110407516	110407627	111	-	utr5	LAMTOR5	0.123034771835396	0.999483279673842	0.120872814438786	1	0.0165046503509726	0.28159694592243	0.154315644531115	0.69612195930738	0.521152251698934	0.258635049540076	0.0220498417369284	0.0675306643102059	0.262517202158858
chr1	110947935	110948400	465	-	utr3	LRIF1	0.0625473447122475	0.999483279673842	0.0718782028496899	1	9.68913887532852e-05	0.0117304642701989	0.00795046146769784	0.629934670652507	-0.500333229424635	0.257723114321828	0.534702895899653	0.711747317560896	-0.758056343746463
chr1	110951404	110951573	169	-	exon	LRIF1	0.555156986684987	0.999483279673842	0.366228440878051	1	0.0665971792955892	0.53808648312576	0.0533975857752073	0.634727849619151	-0.355543267811333	0.257723114321828	0.534702895899653	0.711747317560896	-0.613266382133161
chr1	110951626	110951804	178	-	exon	LRIF1	0.43485106425959	0.999483279673842	0.401485671827138	1	0.18091212852793	0.744316559841517	0.209051683002298	0.719269763558161	-0.149278734076283	0.257723114321828	0.534702895899653	0.711747317560896	-0.407001848398112
chr1	110951991	110952186	195	+	exon	RP11-96K19.2	0.264398578003075	0.999483279673842	0.18392758698394	1	0.118725863876272	0.653135294528985	0.12740318494284	0.689719747140559	-0.437418404875606	-0.782008031436991	0.54104166187794	NA	0.344589626561385
chr1	111449148	111449250	102	+	utr5	ATP5F1	0.545497943970265	0.999483279673842	0.56444936058418	1	0.453441974975424	0.917737614245472	0.282123885912328	0.755173443654751	0.27166316826493	-0.00992019632803553	0.910769917717252	0.953710565272556	0.281583364592965
chr1	111619806	111619989	183	+	utr5	RAP1A	0.282508865321449	0.999483279673842	0.156815310792176	1	0.168629857255148	0.726880871191119	0.167093756784303	0.700242279885972	-0.00453799986061201	0.243178737679827	0.0508082880530067	0.131878215803518	-0.247716737540439
chr1	111724116	111724414	298	-	utr3	FAM212B	0.860342343217027	0.999483279673842	0.76803297035342	1	0.821229726222333	0.99240115550909	0.930533533237336	1	-0.512395307850342	0.191763089646715	0.202562848230675	0.375779048922855	-0.704158397497057
chr1	111726676	111727141	465	-	utr3	FAM212B	0.897614793456227	0.999483279673842	0.942974351876555	1	0.918155043771665	0.99240115550909	0.933232107500552	1	0.447700202578835	0.191763089646715	0.202562848230675	0.375779048922855	0.25593711293212
chr1	111727205	111727519	314	-	exon	FAM212B	0.730869949155348	0.999483279673842	0.646814608723476	1	0.632662719069201	0.961390644842301	0.866465110878784	0.999709691499087	0.715748192800949	0.191763089646715	0.202562848230675	0.375779048922855	0.523985103154234
chr1	111727668	111727834	166	-	exon	FAM212B	0.823079959025551	0.999483279673842	0.800463782706413	1	0.855757829129847	0.99240115550909	0.901988107121822	1	0.694379952759403	0.191763089646715	0.202562848230675	0.375779048922855	0.502616863112688
chr1	111765894	111766418	524	+	exon	DDX20	0.450886100454813	0.999483279673842	0.330887709405495	1	0.301623805264741	0.84484883482112	0.273280102256105	0.750780353129589	0.250517015145065	0.538765824240933	0.000513897633109201	0.00279683458388003	-0.288248809095867
chr1	111766501	111767028	527	+	utr3	DDX20	0.200959800110075	0.999483279673842	0.108425341009691	1	0.0809818943182277	0.577239809589472	0.0892475640255793	0.672105867698052	0.122738282819947	0.538765824240933	0.000513897633109201	0.00279683458388003	-0.416027541420986
chr1	112456072	112456335	263	+	exon	CTTNBP2NL	0.628869867267733	0.999483279673842	0.523377733926296	1	0.466671034637975	0.923444204350707	0.410531271338582	0.826348092752705	0.362859423266847	0.444061288941685	0.0446704535412892	0.119627677170663	-0.0812018656748382
chr1	112457161	112457313	152	+	exon	CTTNBP2NL	0.920642328190068	0.999483279673842	0.873929193128169	1	0.857983384850339	0.99240115550909	0.987594000061184	1	0.460777792533297	0.444061288941685	0.0446704535412892	0.119627677170663	0.0167165035916114
chr1	112618949	112619065	116	-	exon	ST7L	0.37695505540396	0.999483279673842	0.296146901654562	1	0.384701647908935	0.890357282437753	0.194176293997637	0.712120995272925	0.40269156192393	0.0941550433454402	0.61455687988325	0.771676762643947	0.30853651857849
chr1	112674552	112674858	306	+	utr5	MOV10	0.474004046929146	0.999483279673842	0.420909146424188	1	0.475705496074839	0.92637059568373	0.37957074437201	0.810632613851487	0.227330126143289	0.0639099460388751	0.420976361387505	0.614337675800827	0.163420180104414
chr1	112913695	112913805	110	-	utr3	SLC16A1	0.375176898763194	0.999483279673842	0.334507412051023	1	0.129936778100532	0.671564005740268	0.447796987962866	0.844013596239119	-0.279227612780863	-0.0586429333865017	0.454868667562873	0.644691957228143	-0.220584679394362
chr1	112913920	112914094	174	-	exon	SLC16A1	0.382282152263417	0.999483279673842	0.323284972203907	1	0.107900455359922	0.632791624626392	0.29473614700471	0.761671792574752	-0.244943701942176	-0.0586429333865017	0.454868667562873	0.644691957228143	-0.186300768555674
chr1	112917406	112917532	126	-	exon	SLC16A1	0.122984153400412	0.999483279673842	0.0761919177109761	1	0.0246559062627686	0.354664864966165	0.0381038803935444	0.630370716945376	-0.43379242105686	-0.0586429333865017	0.454868667562873	0.644691957228143	-0.375149487670358
chr1	112917654	112917757	103	-	exon	SLC16A1	0.258959372639157	0.999483279673842	0.187603836566614	1	0.125431791454945	0.66463045730818	0.0435099175197554	0.634727849619151	-0.365876144685828	-0.0586429333865017	0.454868667562873	0.644691957228143	-0.307233211299326
chr1	112956065	112956202	137	-	utr5	SLC16A1	0.292851805306739	0.999483279673842	0.295953035133376	1	0.183541847690981	0.746926984453672	0.0641501676643692	0.651244553913677	0.0563456582475726	-0.0586429333865017	0.454868667562873	0.644691957228143	0.114988591634074
chr1	112956603	112956727	124	+	exon	SLC16A1-AS1	0.742783749169352	0.999483279673842	0.644689356333938	1	0.685456454729397	0.972327746872586	0.856343535945826	0.996096555033797	-0.226431612415935	-0.464528262704182	0.0503887311102965	0.131143954693403	0.238096650288247
chr1	113123974	113124172	198	+	utr3	LRIG2	0.662336703788705	0.999483279673842	0.5372188614728	1	0.53152516194451	0.941535831822478	0.68352423648917	0.936387309895005	-0.451007152961155	-0.110348368656788	0.458415812413071	0.647833023562028	-0.340658784304367
chr1	113683790	113683951	161	+	utr3	MAGI3	0.431472846171613	0.999483279673842	0.332450127399795	1	0.250258683959935	0.804571354341972	0.405931640845343	0.823568287752991	0.0769851302796685	0.411832434600741	0.01763482402732	0.0563939706918233	-0.334847304321072
chr1	113766061	113766284	223	-	utr3	RSBN1	0.632932506958066	0.999483279673842	0.518756435859112	1	0.541424438328464	0.942994278611088	0.4204396107572	0.83139241559969	0.0154624833218355	0.346375363213986	0.0485295203282839	0.127276003689809	-0.33091287989215
chr1	113797747	113797956	209	-	exon	RSBN1	0.590831550317567	0.999483279673842	0.481643247954198	1	0.42562155908258	0.906881016336057	0.605081106951473	0.907366160288214	0.0852364055938465	0.346375363213986	0.0485295203282839	0.127276003689809	-0.261138957620139
chr1	113911338	113912038	700	+	exon	DCLRE1B	0.537611680402723	0.999483279673842	0.407925077943561	1	0.349909899726951	0.875120606668984	0.558722093805976	0.884952484963468	0.462419625912144	0.504274937735398	0.000499744892319581	0.00273240147143252	-0.041855311823254
chr1	113912107	113912365	258	+	utr3	DCLRE1B	0.860146446698134	0.999483279673842	0.790917186135122	1	0.791732185083997	0.989469917738815	0.75310313636893	0.963061444206085	0.336169317803726	0.504274937735398	0.000499744892319581	0.00273240147143252	-0.168105619931672
chr1	113929649	113929856	207	+	utr5	HIPK1	0.043216128815899	0.999483279673842	0.0132291110140254	1	0.0089916231199978	0.209170547420095	0.109234380910393	0.678722644373633	0.263563267366717	-0.348757714575994	0.000378240299321414	0.00213497180716238	0.612320981942711
chr1	113940410	113940586	176	+	exon	HIPK1	0.438504934469627	0.999483279673842	0.343719339761921	1	0.368006757296398	0.885179349075398	0.27905657766012	0.753693285040793	-0.283606194074567	-0.348757714575994	0.000378240299321414	0.00213497180716238	0.0651515205014266
chr1	113940735	113941283	548	+	exon	HIPK1	0.576019175193004	0.999483279673842	0.463641786912113	1	0.455260933521342	0.918767554809851	0.236654395991437	0.734761617413905	-0.458414594768046	-0.348757714575994	0.000378240299321414	0.00213497180716238	-0.109656880192052
chr1	113981224	113981331	107	+	exon	OLFML3	0.679992236251736	0.999483279673842	0.619633317957602	1	0.614948917424927	0.958419977371707	0.667242127495765	0.929750179422008	0.780743731869428	0.54190788010789	0.0261833700738517	0.0778302576464367	0.238835851761537
chr1	113981414	113981556	142	+	exon	OLFML3	0.532233589787266	0.999483279673842	0.453035892337106	1	0.424404004376446	0.906694943329188	0.46539250601571	0.850240305437197	0.973637057990642	0.54190788010789	0.0261833700738517	0.0778302576464367	0.431729177882751
chr1	114397475	114397805	330	-	utr3	TRIM33	0.0750765185725053	0.999483279673842	0.0399098762910369	1	0.0148646378726653	0.26609509291368	0.0707753971297966	0.661022806712083	-0.239562509811721	-0.00174584247015687	0.988941496835806	0.994707730668248	-0.237816667341565
chr1	114510972	114511072	100	-	exon	TRIM33	0.678914552484245	0.999483279673842	0.618676809600267	1	0.737395393055948	0.980131362641157	0.733338609352459	0.956224242498502	-0.0563822025347447	-0.00174584247015687	0.988941496835806	0.994707730668248	-0.0546363600645879
chr1	114568025	114568243	218	-	utr3	BCAS2	0.132430035865158	0.999483279673842	0.135447201268789	1	0.00440828799098635	0.14033635534652	0.129567007065318	0.690828298705437	-0.219205604746355	0.293417498654293	0.0322041791925778	0.0923479198998221	-0.512623103400648
chr1	114581420	114581545	125	-	exon	BCAS2	0.63041293024643	0.999483279673842	0.637568374097036	1	0.630006707202529	0.961342231242587	0.667251095221754	0.929750179422008	0.396306781829616	0.293417498654293	0.0322041791925778	0.0923479198998221	0.102889283175323
chr1	114774193	114774311	118	-	utr3	SIKE1	0.177687221975899	0.999483279673842	0.082077444402982	1	0.0748482383956223	0.562189590381388	0.0820809788218676	0.670663215253892	-0.448341113458243	-0.110110515545367	0.413434419571049	0.607528583812626	-0.338230597912876
chr1	114780534	114780649	115	-	utr5	SIKE1	0.645114280797271	0.999483279673842	0.523983075675873	1	0.564659829359336	0.949654103918463	0.642679574904661	0.921554725450959	-0.224029998200705	-0.110110515545367	0.413434419571049	0.607528583812626	-0.113919482655338
chr1	115663637	115663910	273	+	exon	VANGL1	0.856403664995914	0.999483279673842	0.773656385765099	1	0.702266577487399	0.974506354396745	0.930555275426652	1	0.796980686197793	0.745358085516391	4.85078154349288e-10	8.13035469838932e-09	0.0516226006814021
chr1	115691112	115691331	219	+	exon	VANGL1	0.687664989828506	0.999483279673842	0.559558333459763	1	0.557272876837685	0.947963442125008	0.767662117959275	0.968215982593678	0.548557653011213	0.745358085516391	4.85078154349288e-10	8.13035469838932e-09	-0.196800432505179
chr1	115691486	115691819	333	+	utr3	VANGL1	0.56576912504633	0.999483279673842	0.460954882950637	1	0.380115900299333	0.888828800040872	0.230015248250118	0.730965284849738	0.723942365981182	0.745358085516391	4.85078154349288e-10	8.13035469838932e-09	-0.0214157195352098
chr1	116531957	116532069	112	-	intron	CD58	0.456401752299207	0.999483279673842	0.332553805235956	1	0.398218138109123	0.896887474715506	0.752933284135162	0.963056857118415	-1.55174278634953	-0.155049976408916	0.660000291330907	0.803631094678675	-1.39669280994062
chr1	116532829	116532937	108	-	exon	NAP1L4P1	0.883352930406582	0.999483279673842	0.873141232719855	1	0.923801856060541	0.99240115550909	0.991257070147812	1	-0.752286481407459	-0.378895356403613	0.0881117229416068	0.202451254463108	-0.373391125003845
chr1	116534055	116534668	613	-	exon	NAP1L4P1	0.391469763430907	0.999483279673842	0.281840458060431	1	0.230108159748916	0.78726693263271	0.195465713452805	0.712325546012243	-0.731091267616895	-0.378895356403613	0.0881117229416068	0.202451254463108	-0.352195911213282
chr1	116909998	116910220	222	+	utr5	PTGFRN	0.765792871746366	0.999483279673842	0.672199408643787	1	0.675223190545756	0.970884452903414	0.849747487069868	0.994301514995984	0.37255255385329	0.396757886256431	0.000110666206020312	0.000719330339132031	-0.0242053324031409
chr1	116949440	116949544	104	+	exon	PTGFRN	0.93867096088153	0.999483279673842	0.967790332193658	1	0.959795630697099	0.99240115550909	0.433763319099143	0.837618429916676	0.392265528395544	0.396757886256431	0.000110666206020312	0.000719330339132031	-0.00449235786088714
chr1	116961332	116961586	254	+	exon	PTGFRN	0.901275398544955	0.999483279673842	0.815959184906913	1	0.802180623142753	0.991307930421553	0.939987487115736	1	0.488853720675352	0.396757886256431	0.000110666206020312	0.000719330339132031	0.0920958344189205
chr1	116986896	116987146	250	+	utr3	PTGFRN	0.341242365142649	0.999483279673842	0.231345754452204	1	0.184443074311859	0.747300079780066	0.378984291337869	0.810376233975627	0.50473016153335	0.396757886256431	0.000110666206020312	0.000719330339132031	0.107972275276918
chr1	117075070	117075270	200	+	exon	TTF2	0.794112001717142	0.999483279673842	0.807408596589265	1	0.794338898862708	0.990045562745118	0.501497238177282	0.863118107141133	0.538151968530713	0.170690207340602	0.136222692131132	0.281492361966552	0.367461761190111
chr1	117118207	117118649	442	-	exon	TRIM45	0.730181457939198	0.999483279673842	0.702931656477196	1	0.726749112617717	0.978263911174863	0.804543932321138	0.979567948864054	0.792856497149653	0.703209058993138	0.0026473646991126	0.0115403152258591	0.0896474381565148
chr1	117367354	117367623	269	+	utr5	MAN1A2	0.599772315611506	0.999483279673842	0.45046071665768	1	0.474801894872795	0.925893048489927	0.475351007268928	0.853585364399491	-0.259620988654025	0.16663015961063	0.265360189923531	0.452624707909784	-0.426251148264655
chr1	117367910	117368025	115	+	utr5	MAN1A2	0.683249501732041	0.999483279673842	0.570238199680453	1	0.583487430717896	0.955456497847193	0.266701987364596	0.747268426190085	-0.178755206084262	0.16663015961063	0.265360189923531	0.452624707909784	-0.345385365694892
chr1	117402191	117402406	215	+	exon	MAN1A2	0.277716391649233	0.999483279673842	0.226277046239648	1	0.0835100844192208	0.581260740027686	0.161518974872448	0.698199660462397	-0.282462289675347	0.16663015961063	0.265360189923531	0.452624707909784	-0.449092449285977
chr1	117522987	117523106	119	+	utr3	MAN1A2	0.840261343155353	0.999483279673842	0.736863347431088	1	0.791053675188885	0.989469917738815	0.933678326390346	1	-0.113459138453693	0.16663015961063	0.265360189923531	0.452624707909784	-0.280089298064323
chr1	119032896	119033266	370	-	utr3	WARS2	0.456201776983104	0.999483279673842	0.434897965601198	1	0.409797274369384	0.899764501053059	0.275201234928666	0.751814394177408	0.0254535220994576	0.0395370432923343	0.792814326748059	0.88996352278372	-0.0140835211928766
chr1	119140444	119140566	122	+	exon	RP11-418J17.1	0.67511935454815	0.999483279673842	0.620083206766648	1	0.635629244068325	0.961390644842301	0.707213554790552	0.945785725191436	-0.130672807660026	-0.168801766379973	0.586343074609211	0.75181879294381	0.0381289587199472
chr1	119622521	119622681	160	-	utr3	ZNF697	0.464938628675985	0.999483279673842	0.364992335978232	1	0.430193381160281	0.909591564129157	0.240564159428055	0.738109557536148	-0.0150763309313959	-0.0463500884908985	0.75411865264202	0.865509141662152	0.0312737575595026
chr1	119623109	119623296	187	-	exon	ZNF697	0.491936404542853	0.999483279673842	0.358153433711487	1	0.358667937340077	0.87949472539074	0.669437592934301	0.930690054169906	-0.288972187164179	-0.0463500884908985	0.75411865264202	0.865509141662152	-0.242622098673281
chr1	119623715	119624114	399	-	exon	ZNF697	0.798246956395618	0.999483279673842	0.822751616651626	1	0.820245162772226	0.99240115550909	0.701830612231638	0.944591688630028	-0.0886122590018871	-0.0463500884908985	0.75411865264202	0.865509141662152	-0.0422621705109886
chr1	119625915	119626056	141	-	exon	ZNF697	0.578289217204936	0.999483279673842	0.464686944794004	1	0.494989053636346	0.931185410966739	0.456315503167851	0.846704957654985	-0.2514845932482	-0.0463500884908985	0.75411865264202	0.865509141662152	-0.205134504757302
chr1	119711898	119712011	113	+	utr5	PHGDH	0.410391161835407	0.999483279673842	0.427420180172794	1	0.442771595053342	0.912755506326456	0.673589306905353	0.932337556344316	-0.00442631101089471	-0.167739175647162	0.00647111396414698	0.0244827532507513	0.163312864636268
chr1	119914890	119915037	147	-	utr3	NOTCH2	0.284459642408452	0.999483279673842	0.175648945069875	1	0.179155391765167	0.744203745188451	0.260606167555481	0.744905754496595	-0.0403621545769649	0.407503852804488	0.000179657134371536	0.00110685232102977	-0.447866007381452
chr1	119915187	119915384	197	-	utr3	NOTCH2	0.460040196986515	0.999483279673842	0.302562326239837	1	0.318912510112736	0.855602767191446	0.436761432860538	0.838626031304129	0.453438596673712	0.407503852804488	0.000179657134371536	0.00110685232102977	0.045934743869224
chr1	121184087	121184199	112	-	utr5	FAM72B	0.559882356589184	0.999483279673842	0.471762003215205	1	0.532005926396799	0.941535831822478	0.735792291182986	0.957003060583975	0.152441076046982	0.0555134450612843	0.882389636631966	0.939286423851527	0.096927630985698
chr1	144422811	144422927	116	-	utr3	NBPF15	0.661724641375459	0.999483279673842	0.593290615117703	1	0.601138655119324	0.956903028670115	0.229878888571417	0.730965284849738	0.405989131122952	0.159211847710628	0.485435426863479	0.671284631256256	0.246777283412324
chr1	145746835	145746939	104	-	utr3	RNF115	0.766291006914162	0.999483279673842	0.64022532558365	1	0.663294638129103	0.968535374667368	0.833970511821534	0.989999049382245	0.0856579280023493	-0.00863249679641602	0.945046019431115	0.97227712499671	0.0942904247987653
chr1	145912329	145912499	170	-	exon	PEX11B	0.231058775269229	0.999483279673842	0.128815104824017	1	0.0949904643991102	0.60849833923085	0.0882431765961672	0.672105867698052	0.28011599041142	0.520727545368506	7.46795494250863e-05	0.000508611194086356	-0.240611554957086
chr1	145957856	145957983	127	-	utr5	LIX1L	0.812839211198966	0.999483279673842	0.829449376521591	1	0.888962839283393	0.99240115550909	0.881151752394246	1	0.453905218309217	0.422440415396397	7.52696129439211e-05	0.000511786699525253	0.0314648029128206
chr1	145977868	145978136	268	+	exon	POLR3GL	0.334985201514319	0.999483279673842	0.118141300218194	1	0.00154036428105673	0.0750383715299995	0.0296524641321637	0.629934670652507	-0.122766198636311	0.853690281731622	0.191630208689461	0.361748259438006	-0.976456480367933
chr1	145978318	145978453	135	+	utr3	POLR3GL	0.481061451362845	0.999483279673842	0.447817258461544	1	0.193809005778936	0.752259278994837	0.520689976588287	0.871995547318809	0.590418365432853	0.853690281731622	0.191630208689461	0.361748259438006	-0.263271916298768
chr1	147173451	147173563	112	+	exon	RP11-337C18.10	0.249036176958807	0.999483279673842	0.122883737549094	1	0.154336580764733	0.70530537523626	0.091319711195945	0.672105867698052	-0.882316230454632	NA	NA	NA	NA
chr1	147174418	147174543	125	+	exon	RP11-337C18.10	0.295510692174153	0.999483279673842	0.156459285894926	1	0.182855792361315	0.74610467451307	0.146635516588276	0.694169109699395	-0.721781052599784	NA	NA	NA	NA
chr1	147184418	147184553	135	-	utr3	FMO5	0.295558032918389	0.999483279673842	0.225117658261812	1	0.142188443186836	0.690249502941088	0.132849818703499	0.692316331608771	-1.07921347474287	-0.465542907370367	1.8848506614151e-05	0.000145637202842003	-0.613670567372507
chr1	147203300	147203502	202	+	exon	RP11-337C18.8	0.465794608142243	0.999483279673842	0.3140980394037	1	0.379232274434738	0.88849220110642	0.412723506749817	0.82774944161072	-1.15449390974514	-0.573598575114052	0.142401989916574	0.291739758632128	-0.580895334631092
chr1	147204631	147204731	100	-	exon	CCT8P1	0.00314831527486238	0.999483279673842	0.000175727066052904	1	0.00126798642376767	0.0660055082678536	0.00767937225870108	0.629934670652507	-1.20501010144284	-0.0537890338455985	0.675362492407888	0.813202381956902	-1.15122106759724
chr1	147618943	147619061	118	+	exon	BCL9	0.440366567988863	0.999483279673842	0.266892873712196	1	0.269528496279976	0.816346715965628	0.43851622118878	0.839747205894611	0.49311220284279	0.59624240310296	1.77640616837196e-06	1.67320023944875e-05	-0.103130200260171
chr1	147619264	147619470	206	+	exon	BCL9	0.936390922126394	0.999483279673842	0.961969697434689	1	0.965874904530171	0.99240115550909	0.609412453844474	0.907910320470543	0.524112323196416	0.59624240310296	1.77640616837196e-06	1.67320023944875e-05	-0.0721300799065443
chr1	147620510	147620628	118	+	exon	BCL9	0.36998048259919	0.999483279673842	0.21532839864228	1	0.205174420082482	0.762321337214835	0.272207872764285	0.749604342423486	0.626991266071969	0.59624240310296	1.77640616837196e-06	1.67320023944875e-05	0.0307488629690085
chr1	147624432	147625115	683	+	utr3	BCL9	0.931087628685295	0.999483279673842	0.984613034600306	1	0.981811910741003	0.99240115550909	0.558709246214759	0.884952484963468	0.571552977540284	0.59624240310296	1.77640616837196e-06	1.67320023944875e-05	-0.0246894255626767
chr1	147670117	147670267	150	-	utr5	ACP6	0.757196761040917	0.999483279673842	0.660282722834813	1	0.766434810585546	0.983819016965083	1	1	-0.666838185957899	-0.280697569156962	0.0255776778883003	0.0762937268963586	-0.386140616800937
chr1	147670325	147670425	100	-	utr5	ACP6	0.993878366194054	0.999483279673842	0.97860151677537	1	0.969205030810451	0.99240115550909	0.816836292011588	0.984676833569977	-0.674221363029432	-0.280697569156962	0.0255776778883003	0.0762937268963586	-0.39352379387247
chr1	148981298	148981403	105	+	exon	PDE4DIP	0.414940059163191	0.999483279673842	0.324374813219602	1	0.403251033638842	0.897667470202303	0.397486868662217	0.820745886088403	0.422699081941312	0.186382307353896	0.335143007367018	0.529312888808336	0.236316774587416
chr1	148981476	148981590	114	+	utr3	PDE4DIP	0.367797366425178	0.999483279673842	0.187916944823627	1	0.256648348185711	0.807352936263532	0.482578600312185	0.855758785933161	-0.153488382374587	0.186382307353896	0.335143007367018	0.529312888808336	-0.339870689728484
chr1	149900198	149900532	334	+	utr3	BOLA1	0.376032700437445	0.999483279673842	0.229065899535167	1	0.229040125310521	0.786444343407221	0.297517185180105	0.763672042461173	0.28136843784747	0.542595222089128	0.0813012239733877	0.19042222603561	-0.261226784241659
chr1	149913373	149913872	499	-	utr5	SV2A	0.768751760889532	0.999483279673842	0.770660909408382	1	0.756523395714237	0.983222553075434	0.51553709043266	0.868796608900594	-0.499035046307359	-0.67288644707383	4.13022535989931e-06	3.65694059691661e-05	0.173851400766471
chr1	149923490	149923591	101	-	utr3	SF3B4	0.422441524464091	0.999483279673842	0.325762312419188	1	0.34881642943757	0.874284090157121	0.327815377122172	0.782192867401972	-0.0175594473898413	0.17114569214889	0.0666342781511449	0.16259314565393	-0.188705139538731
chr1	149943393	149944457	1064	-	utr3	OTUD7B	0.978931269912277	0.999483279673842	0.944075305766622	1	0.977187946421169	0.99240115550909	0.329829686369362	0.782781245314352	0.296234171746908	0.264221302445386	0.0228313847865757	0.0695107176691743	0.032012869301522
chr1	149944501	149944975	474	-	exon	OTUD7B	0.274838299386162	0.999483279673842	0.237989608923289	1	0.191880598492745	0.751813711324938	0.134233174090717	0.692316331608771	0.469263590222028	0.264221302445386	0.0228313847865757	0.0695107176691743	0.205042287776642
chr1	150149933	150150163	230	+	utr5	PLEKHO1	0.104256393604945	0.999483279673842	0.0717316806854646	1	0.0391355470791613	0.432762611662858	0.0198920553543265	0.629934670652507	0.389150682323883	0.12787807273626	0.29536775522298	0.487663312822714	0.261272609587623
chr1	150158937	150159079	142	+	exon	PLEKHO1	0.455312090083512	0.999483279673842	0.438261511575017	1	0.371544321931501	0.886272719239482	0.24621316492916	0.739634809389445	0.384544615442435	0.12787807273626	0.29536775522298	0.487663312822714	0.256666542706175
chr1	150159212	150159589	377	+	utr3	PLEKHO1	0.232719389183741	0.999483279673842	0.222212293438778	1	0.194531845625991	0.753047358615068	0.0697764041449961	0.660993903166083	0.37603697137247	0.12787807273626	0.29536775522298	0.487663312822714	0.24815889863621
chr1	150220720	150220822	102	-	utr3	ANP32E	0.906712284960323	0.999483279673842	0.949702876306261	1	0.893587442222393	0.99240115550909	0.848857148048571	0.994218478868111	0.364347598735976	0.163418852166933	0.07663905044454	0.181748430873498	0.200928746569043
chr1	150226565	150226849	284	-	utr3	ANP32E	0.656602363952092	0.999483279673842	0.590454430632564	1	0.404776694295982	0.898550829458215	0.504936427488201	0.864357820009831	-0.142235606151213	0.163418852166933	0.07663905044454	0.181748430873498	-0.305654458318147
chr1	150293908	150294041	133	+	utr5	MRPS21	0.650524028803902	0.999483279673842	0.53486190300813	1	0.587725008153602	0.955456497847193	0.617719034952904	0.911109834034722	-0.427193511604828	-0.309896556105971	0.00383800666607217	0.0157458263044487	-0.117296955498857
chr1	150335124	150335238	114	+	exon	PRPF3	0.290934016963351	0.999483279673842	0.211508389042875	1	0.146094159949229	0.695274201950155	0.159504249865323	0.698199660462397	-0.306766488029252	0.0834439912653429	0.469105562261011	0.657806879630074	-0.390210479294595
chr1	150470686	150470873	187	+	exon	RPRD2	0.241794622901039	0.999483279673842	0.116207394608142	1	0.127006557226505	0.667003546183629	0.0992712021897507	0.675099462311856	0.0385272747690982	0.335535995203614	0.000954816188912241	0.00481421771703437	-0.297008720434515
chr1	150471071	150471260	189	+	exon	RPRD2	0.78158990439567	0.999483279673842	0.669286059348884	1	0.683791945593435	0.972327746872586	0.88127866542106	1	0.101939026550189	0.335535995203614	0.000954816188912241	0.00481421771703437	-0.233596968653425
chr1	150471520	150471946	426	+	exon	RPRD2	0.910481785212007	0.999483279673842	0.967847858647073	1	0.985992107197012	0.99240115550909	0.883086453039312	1	0.284706557427341	0.335535995203614	0.000954816188912241	0.00481421771703437	-0.050829437776273
chr1	150472029	150472404	375	+	exon	RPRD2	0.963277676522658	0.999483279673842	0.968084337380943	1	0.975323549047317	0.99240115550909	0.527501912072516	0.874721280920584	0.266879176873619	0.335535995203614	0.000954816188912241	0.00481421771703437	-0.0686568183299944
chr1	150472863	150473351	488	+	utr3	RPRD2	0.875734320001404	0.999483279673842	0.782667344095484	1	0.718816573036495	0.977223760661946	0.738490926835079	0.957988589549845	0.298563990037683	0.335535995203614	0.000954816188912241	0.00481421771703437	-0.036972005165931
chr1	150506999	150507353	354	+	utr3	TARS2	0.575191260343245	0.999483279673842	0.591616449093002	1	0.571178481476964	0.953061812118611	0.28468007380582	0.755730608470295	0.245148988342596	0.180466043866193	0.0603193574564334	0.150950789735717	0.0646829444764029
chr1	150553564	150553775	211	+	exon	ADAMTSL4	0.634647595565485	0.999483279673842	0.617089261889486	1	0.518825329458432	0.938103432831955	0.620220507882774	0.91239541765174	-0.662980435906834	-0.659324979442028	6.81351949298813e-07	6.95531680690471e-06	-0.00365545646480658
chr1	150560321	150560421	100	+	utr3	ADAMTSL4	0.397734030794175	0.999483279673842	0.274437808552733	1	0.307545215258572	0.847530609724868	0.312642157029252	0.772068044236969	-0.498391737140362	-0.659324979442028	6.81351949298813e-07	6.95531680690471e-06	0.160933242301666
chr1	150576975	150577419	444	-	utr3	MCL1	0.143552227026725	0.999483279673842	0.121637263033358	1	0.00719809834092399	0.187349852746427	0.0383964942321088	0.630994877874461	-1.27645324656712	-0.923000242803737	4.16575852635907e-40	6.73230427949376e-38	-0.353453003763382
chr1	150579023	150579133	110	-	exon	MCL1	0.805774196041174	0.999483279673842	0.875870144443027	1	0.773397346818484	0.98486042034243	0.431480779466059	0.836608513064313	-0.892803130179527	-0.923000242803737	4.16575852635907e-40	6.73230427949376e-38	0.0301971126242102
chr1	150579416	150579556	140	-	utr5	MCL1	0.372783523475439	0.999483279673842	0.318050531082979	1	0.109656802565915	0.637898169549216	0.0360918945332882	0.629934670652507	-1.17893947363615	-0.923000242803737	4.16575852635907e-40	6.73230427949376e-38	-0.255939230832417
chr1	150624224	150624328	104	-	utr3	ENSA	0.71303641629672	0.999483279673842	0.727897105197285	1	0.719538698586064	0.977223760661946	0.899366907967411	1	0.0191556961080096	0.142506868699535	0.0726537969292358	0.174321081176622	-0.123351172591525
chr1	150625471	150625610	139	-	utr3	ENSA	0.613339457402854	0.999483279673842	0.472963508091552	1	0.518000267818238	0.938035862039935	0.357600481899902	0.800858994013156	-0.271332895222819	0.142506868699535	0.0726537969292358	0.174321081176622	-0.413839763922354
chr1	150648302	150648617	315	-	utr3	GOLPH3L	0.561174053900599	0.999483279673842	0.530109700546668	1	0.565314571210288	0.949654103918463	0.579752056196888	0.896306903262787	0.0302162154185756	0.0351870862918334	0.82829198967431	0.910486641187777	-0.00497087087325774
chr1	150950696	150950891	195	+	exon	SETDB1	0.372395080118386	0.999483279673842	0.267452332562977	1	0.314050527653538	0.852194749325336	0.257584429318374	0.744905754496595	0.369586145705141	0.104169165482788	0.351908080137246	0.54701273203879	0.265416980222352
chr1	150960650	150961184	534	-	exon	CERS2	0.545335757600138	0.999483279673842	0.418904965310608	1	0.406194612970226	0.898550829458215	0.413667300309405	0.828008157094764	0.316104436405588	-0.48926636461452	9.73603488199536e-11	1.82735138805959e-09	0.805370801020108
chr1	150974675	150974841	166	-	utr5	CERS2	0.0090257525195712	0.999483279673842	0.00782962260678212	1	0.000945545551215083	0.0552270123877739	0.0833820612764653	0.671886824395696	-0.0715516940889543	-0.48926636461452	9.73603488199536e-11	1.82735138805959e-09	0.417714670525566
chr1	151002297	151002565	268	-	utr5	FAM63A	0.317279300358981	0.999483279673842	0.218753229809419	1	0.223677938481146	0.780176773077749	0.177298197914649	0.709170296995029	0.833835553524023	0.38293405666378	0.00590904745940033	0.0227144731207244	0.450901496860243
chr1	151006530	151006705	175	-	utr5	FAM63A	0.432766504919334	0.999483279673842	0.301146556006396	1	0.385590088846623	0.89054935396465	0.372386313527819	0.80821315998854	0.680609755795111	0.38293405666378	0.00590904745940033	0.0227144731207244	0.297675699131331
chr1	151033934	151034565	631	+	utr3	PRUNE1	0.763977591588625	0.999483279673842	0.654162540250048	1	0.606600201285476	0.957970654302435	0.622421180958799	0.913302274062682	0.151056800763445	0.258624785096668	0.0225576618637967	0.0688935314491488	-0.107567984333224
chr1	151048616	151048729	113	+	exon	C1orf56	0.590130979231194	0.999483279673842	0.510760272090583	1	0.532681488813161	0.941535831822478	0.581845984583832	0.896306903262787	0.315193646602929	-0.0428610757047097	0.827754173802711	0.910311795838075	0.358054722307639
chr1	151053036	151053271	235	-	utr3	CDC42SE1	0.771363112417538	0.999483279673842	0.780348917002917	1	0.806433209822596	0.99240115550909	0.872738035087697	1	-0.0120712775971012	0.110702122453438	0.422159174871028	0.615109595880696	-0.122773400050539
chr1	151132918	151133048	130	-	exon	SEMA6C	0.168067621496829	0.999483279673842	0.0660575655680963	1	0.103533024345423	0.625953079593152	0.0797527333270482	0.666109115294142	1.05417052504243	0.457060013513757	0.0067304906099438	0.0252772070289792	0.597110511528669
chr1	151160744	151160948	204	-	utr3	LYSMD1	0.749354567161612	0.999483279673842	0.659376779113335	1	0.707222911767397	0.974825716142382	0.350985944496207	0.795730795714838	-0.0790393900475939	-0.257044845361889	0.198278167132446	0.37015621351951	0.178005455314295
chr1	151165361	151165705	344	-	utr5	LYSMD1	0.295258230378046	0.999483279673842	0.22711895055427	1	0.190612649351942	0.751813711324938	0.400842998687346	0.821625805840731	0.101126285486901	-0.257044845361889	0.198278167132446	0.37015621351951	0.35817113084879
chr1	151176682	151176812	130	-	exon	VPS72	0.5987347274577	0.999483279673842	0.468718938831298	1	0.500389205571272	0.932142119562638	0.568746170965962	0.891292887672977	-0.0377718313160109	0.137709273959124	0.207120529449505	0.381926674109807	-0.175481105275135
chr1	151185870	151185995	125	-	exon	VPS72	0.867445666944615	0.999483279673842	0.911178818023627	1	0.824858390398512	0.99240115550909	0.58874252434285	0.900349206854486	0.276186051117268	0.137709273959124	0.207120529449505	0.381926674109807	0.138476777158143
chr1	151190043	151190154	111	-	utr5	VPS72	0.931011998693002	0.999483279673842	0.985737962616389	1	0.97354346438687	0.99240115550909	0.475536843865264	0.853585364399491	0.290474148970466	0.137709273959124	0.207120529449505	0.381926674109807	0.152764875011342
chr1	151248108	151248311	203	+	utr3	PIP5K1A	0.438892922627189	0.999483279673842	0.304915405891066	1	0.302227336474929	0.84484883482112	0.260080375829457	0.744905754496595	-0.249012377685073	-0.0192712714622463	0.831327652131855	0.912085966027702	-0.229741106222826
chr1	151282268	151282418	150	+	utr5	ZNF687	0.970838627191423	0.999483279673842	0.998608636136931	1	0.966526716530714	0.99240115550909	0.505217181768857	0.864357820009831	0.49476538231111	0.125863709256522	0.171094128120822	0.332381139951789	0.368901673054588
chr1	151286417	151286826	409	+	exon	ZNF687	0.591247812640611	0.999483279673842	0.60001066622752	1	0.561304020963805	0.948694131784813	0.709444035963279	0.946955139634115	0.327982828533129	0.125863709256522	0.171094128120822	0.332381139951789	0.202119119276607
chr1	151286987	151287333	346	+	exon	ZNF687	0.466279354828429	0.999483279673842	0.441534518919139	1	0.400871788667504	0.897271062582394	0.493271524182678	0.860495779220922	0.300971116816297	0.125863709256522	0.171094128120822	0.332381139951789	0.175107407559775
chr1	151287514	151287830	316	+	exon	ZNF687	0.406508751367477	0.999483279673842	0.380398206282464	1	0.327936118406147	0.864470800555025	0.19724935395575	0.712325546012243	0.365309424078316	0.125863709256522	0.171094128120822	0.332381139951789	0.239445714821794
chr1	151287958	151288166	208	+	exon	ZNF687	0.85920446506931	0.999483279673842	0.898235277588661	1	0.873307405338545	0.99240115550909	0.625172926204479	0.914520795947916	0.271577876416533	0.125863709256522	0.171094128120822	0.332381139951789	0.145714167160012
chr1	151291497	151291601	104	+	utr3	ZNF687	0.842742357231634	0.999483279673842	0.854307792564209	1	0.891457571384299	0.99240115550909	0.205928698061878	0.717008845985745	0.191833870772687	0.125863709256522	0.171094128120822	0.332381139951789	0.0659701615161648
chr1	151292522	151292703	181	-	utr3	PI4KB	0.541395385578215	0.999483279673842	0.413064378835129	1	0.412294743940847	0.900808053316572	1	1	0.0596546732105962	0.224204483820315	0.017481444182927	0.0560669756717105	-0.164549810609719
chr1	151292824	151292939	115	-	utr3	PI4KB	0.502096834764069	0.999483279673842	0.410961239860988	1	0.375836788099399	0.88776807035988	0.199407090250454	0.713698844532429	-0.00544496708124308	0.224204483820315	0.017481444182927	0.0560669756717105	-0.229649450901558
chr1	151315682	151316009	327	-	exon	PI4KB	0.698748713700553	0.999483279673842	0.598554052389531	1	0.578523968976511	0.95426227269024	0.911648641240096	1	0.334992902318654	0.224204483820315	0.017481444182927	0.0560669756717105	0.110788418498339
chr1	151316145	151316402	257	-	exon	PI4KB	0.361682620133357	0.999483279673842	0.330650207518494	1	0.266784693302061	0.814263977016853	0.498482265963534	0.861649576128418	0.506811735235383	0.224204483820315	0.017481444182927	0.0560669756717105	0.282607251415067
chr1	151342448	151342805	357	-	exon	RFX5	0.774244017493214	0.999483279673842	0.815548441803017	1	0.82863881143403	0.99240115550909	0.811316608301852	0.982636542840118	0.20541008403951	0.0605873500185383	0.56840155619228	0.737986487507508	0.144822734020972
chr1	151404711	151405419	708	-	utr3	POGZ	0.524206261287971	0.999483279673842	0.541418908808287	1	0.486127236107191	0.928393804998688	0.369219131875529	0.806635799125627	0.367072682746394	0.234029060354559	0.00938354505924189	0.0333948927432871	0.133043622391836
chr1	151405530	151405660	130	-	exon	POGZ	0.966777681003861	0.999483279673842	0.980517531883188	1	0.981869509553867	0.99240115550909	0.993480341809425	1	0.306305756755481	0.234029060354559	0.00938354505924189	0.0333948927432871	0.0722766964009225
chr1	151405705	151406211	506	-	exon	POGZ	0.539893539928615	0.999483279673842	0.438339404705227	1	0.356042903866671	0.87914019077577	0.717523550437019	0.949322970189532	0.191903661480378	0.234029060354559	0.00938354505924189	0.0333948927432871	-0.0421253988741805
chr1	151428190	151428321	131	-	exon	POGZ	0.737538060499256	0.999483279673842	0.650701662735864	1	0.635816345669616	0.961390644842301	0.663232863126131	0.928549260267312	0.246173481257208	0.234029060354559	0.00938354505924189	0.0333948927432871	0.0121444209026488
chr1	151519095	151519248	153	+	exon	CGN	0.302203228251713	0.999483279673842	0.19674086691481	1	0.199979162356597	0.759671760855111	0.183318029518935	0.709968379611902	2.6626092262936	1.96442723406179	1.60234024417398e-35	2.12075256627613e-33	0.698181992231813
chr1	151530467	151530584	117	+	exon	CGN	0.704761065541531	0.999483279673842	0.636000622941292	1	0.646700462099927	0.964386157602168	0.354575476896	0.798851777319102	2.36114742717908	1.96442723406179	1.60234024417398e-35	2.12075256627613e-33	0.396720193117298
chr1	151581727	151582078	351	+	utr3	TUFT1	0.834443065004534	0.999483279673842	0.839853232010865	1	0.839084075487832	0.99240115550909	0.529687500695358	0.87526632604906	-0.0168927569298624	-0.144977305569579	0.345297247317212	0.540567822785884	0.128084548639717
chr1	151874263	151874488	225	-	utr3	THEM4	0.228132658727729	0.999483279673842	0.142469058954638	1	0.0728164289157444	0.557317696600819	0.393807765628668	0.818257552333918	0.52129049907946	0.825351675485762	0.00010780746102334	0.00070223502294923	-0.304061176406302
chr1	152036894	152036998	104	-	utr5	S100A11	0.488714155317259	0.999483279673842	0.42059690173573	1	0.329084606837906	0.865000736867495	0.4553842574722	0.846179654181671	-0.459246808737885	-0.532794438217007	0.0119671280606009	0.0410481048066145	0.0735476294791212
chr1	153609267	153609375	108	-	utr5	S100A16	0.856630435286751	0.999483279673842	0.862852932292651	1	0.883909823679656	0.99240115550909	0.965420216192354	1	0.399226966600559	0.18672153325844	0.0366802992741962	0.102455131885641	0.212505433342119
chr1	153612894	153613084	190	-	utr5	S100A16	0.59074043498366	0.999483279673842	0.586258533581562	1	0.53480841870419	0.941535831822478	0.780792270463297	0.97240034868095	0.515285926593633	0.18672153325844	0.0366802992741962	0.102455131885641	0.328564393335193
chr1	153634088	153634206	118	+	utr5	CHTOP	0.517483395861842	0.999483279673842	0.5475646218158	1	0.356389863122404	0.879201358839015	0.182148406657816	0.709968379611902	0.0466584124114641	-0.0427718309653187	0.622999267795011	0.778014296279226	0.0894302433767828
chr1	153645023	153645439	416	+	utr3	CHTOP	0.324044394117968	0.999483279673842	0.357791845529227	1	0.155927689481662	0.708640382915491	0.156776984614777	0.697509184612683	0.139950875321926	-0.0427718309653187	0.622999267795011	0.778014296279226	0.182722706287244
chr1	153661275	153661397	122	+	utr3	SNAPIN	0.354679807726344	0.999483279673842	0.316919829400869	1	0.247939822001417	0.803554308538765	0.131961661467195	0.692316331608771	1.08696848249041	0.926193380235151	6.28514577127997e-11	1.20319006267408e-09	0.160775102255264
chr1	153773186	153773299	113	+	utr3	INTS3	0.358518225610431	0.999483279673842	0.283825817001364	1	0.292196232995086	0.835821500170437	0.319040770925413	0.775568993026928	0.612817073874473	0.391487995906108	0.000107154188936995	0.000698969391032474	0.221329077968365
chr1	153775806	153775976	170	+	exon	SLC27A3	0.235284824047539	0.999483279673842	0.170845259112921	1	0.127156140070066	0.667131409868589	0.348798759047102	0.79466157070964	0.717503568792004	0.315879082311976	0.155049141012937	0.309392963604319	0.401624486480028
chr1	153828007	153828236	229	-	exon	GATAD2B	0.477912147246642	0.999483279673842	0.358189044889571	1	0.330291237210206	0.865119589005636	0.364342655826179	0.804529857304555	0.0515844413787521	0.116674760168265	0.256268096795537	0.44174485155167	-0.0650903187895131
chr1	153946547	153946677	130	-	utr5	DENND4B	0.535737822726102	0.999483279673842	0.46083971870526	1	0.483621243156777	0.927243963023454	0.476589230409686	0.853671053625024	0.306268936476415	0.0683803928932821	0.405418788631572	0.600520469065174	0.237888543583133
chr1	153947861	153948014	153	-	utr3	CRTC2	0.717231739550133	0.999483279673842	0.591116360698221	1	0.65669495777072	0.966913842986653	0.420642127381822	0.83139241559969	-0.207994147284266	-0.0890180943305619	0.416323222296609	0.610526768193866	-0.118976052953704
chr1	153951455	153951668	213	-	utr3	CRTC2	0.550506649576242	0.999483279673842	0.503941898276848	1	0.550897052964155	0.946124152142292	0.325890258060287	0.781585273699368	0.0411940551855648	-0.0890180943305619	0.416323222296609	0.610526768193866	0.130212149516127
chr1	153952103	153952215	112	-	utr3	CRTC2	0.838666987711407	0.999483279673842	0.849141252668044	1	0.859194650631276	0.99240115550909	0.928400668153674	1	-0.11763939910619	-0.0890180943305619	0.416323222296609	0.610526768193866	-0.0286213047756277
chr1	153981824	153982070	246	-	utr3	RAB13	0.78999048416143	0.999483279673842	0.717048900474977	1	0.608322419790896	0.958018832122992	0.968576487770975	1	0.245698207694776	0.389262015083333	0.00643460179267646	0.0243944295344247	-0.143563807388557
chr1	154183050	154183207	157	-	utr5	TPM3	0.483923451692273	0.999483279673842	0.526444264739112	1	0.35228797536071	0.876638508750887	0.53995481338	0.877242945168964	0.454872008882941	0.409103063389322	1.12079799107231e-08	1.52279748291444e-07	0.0457689454936188
chr1	154207325	154207517	192	-	utr3	C1orf43	0.329780145559411	0.999483279673842	0.247554493087481	1	0.151032242980371	0.702277369090172	0.18408619355519	0.710754601750203	-0.733160456298936	-0.465931528172523	1.61948720595085e-10	2.93207394728342e-09	-0.267228928126413
chr1	154325538	154325756	218	+	utr5	ATP8B2	0.0999891399788344	0.999483279673842	0.0786908858768868	1	0.0240913004461395	0.350383094662699	0.247822124877699	0.740096899587549	0.434231734764597	0.106981339444236	0.140615112007798	0.288811212662973	0.327250395320361
chr1	154348993	154349440	447	+	utr3	ATP8B2	0.320945650119035	0.999483279673842	0.338763463901408	1	0.197182403178848	0.756947390151616	0.570607861582694	0.89217143488436	0.313918359206326	0.106981339444236	0.140615112007798	0.288811212662973	0.20693701976209
chr1	154465209	154465418	209	+	utr3	IL6R	0.178054786964644	0.999483279673842	0.0943191824881321	1	0.0943494558172686	0.606515950690173	0.0836929597621733	0.671886824395696	0.579142198933028	0.00194222950005239	0.989404687918335	0.994978068619257	0.577199969432975
chr1	154465581	154465850	269	+	utr3	IL6R	0.159809439389512	0.999483279673842	0.0999370907029253	1	0.0892794298341605	0.594737210579291	0.0590954793774517	0.644586933400225	0.191495612247275	0.00194222950005239	0.989404687918335	0.994978068619257	0.189553382747223
chr1	154550105	154550360	255	-	utr3	UBE2Q1	0.0867101404849044	0.999483279673842	0.0407693221709467	1	0.0202971546821993	0.322434223634421	0.0432543762872847	0.634727849619151	-1.72756970812231	-1.40794378763566	2.58604076225775e-40	4.36302020032344e-38	-0.31962592048665
chr1	154558503	154558814	311	-	utr5	UBE2Q1	0.0338401829948246	0.999483279673842	0.0212591102401942	1	0.00335712199231695	0.117396425731329	0.0561088372820099	0.642194816859549	-0.832026565646822	-1.40794378763566	2.58604076225775e-40	4.36302020032344e-38	0.575917221988838
chr1	154584746	154584919	173	-	utr3	ADAR	0.581800156096939	0.999483279673842	0.469161301476213	1	0.379617037788584	0.88856775497856	0.665968234433885	0.929208058214288	0.0959278692411582	0.0983530594846984	0.131317400298907	0.273520017201075	-0.00242519024354013
chr1	154601216	154601660	444	-	exon	ADAR	0.647488423853347	0.999483279673842	0.702330271895939	1	0.651275801740226	0.965791900400115	0.50879772914861	0.865551186317361	0.0985530402566817	0.0983530594846984	0.131317400298907	0.273520017201075	0.000199980771983368
chr1	154602073	154602179	106	-	utr5	ADAR	0.943465386889764	0.999483279673842	0.995072493986148	1	0.968140902038013	0.99240115550909	0.363293859120395	0.803915294099658	0.161051282144748	0.0983530594846984	0.131317400298907	0.273520017201075	0.0626982226600496
chr1	154944762	154944939	177	-	utr3	PBXIP1	0.872594928790679	0.999483279673842	0.772088046508555	1	0.804585656182732	0.99240115550909	0.653876546247372	0.924262865805283	0.00747569735724292	-0.13836110026056	0.111656759682121	0.242504771735692	0.145836797617803
chr1	154945876	154946264	388	-	exon	PBXIP1	0.00985640688759785	0.999483279673842	0.00725370331299454	1	0.000966165822571377	0.0555406331313423	0.00953264335522652	0.629934670652507	0.289425739023987	-0.13836110026056	0.111656759682121	0.242504771735692	0.427786839284547
chr1	154946560	154946678	118	-	exon	PBXIP1	0.415263669788076	0.999483279673842	0.404057708086186	1	0.420491252161027	0.904497843252444	0.213983083317293	0.722515033698218	0.329440035856906	-0.13836110026056	0.111656759682121	0.242504771735692	0.467801136117466
chr1	154958539	154958651	112	-	utr3	PYGO2	0.698287289732468	0.999483279673842	0.70331071859214	1	0.666581690960942	0.968659296836281	0.335366314532515	0.785587967516863	0.473957545388754	0.291886292406495	0.000777063141755911	0.00403730978523807	0.182071252982259
chr1	154958749	154958990	241	-	utr3	PYGO2	0.265428484510106	0.999483279673842	0.244874848343647	1	0.185769349560683	0.747300079780066	0.314310487051286	0.77284842968482	0.533066298265022	0.291886292406495	0.000777063141755911	0.00403730978523807	0.241180005858527
chr1	154959198	154959302	104	-	exon	PYGO2	0.454088240924667	0.999483279673842	0.427650345102943	1	0.432788477118538	0.909591564129157	0.30391422491875	0.768854397408033	0.464539161362649	0.291886292406495	0.000777063141755911	0.00403730978523807	0.172652868956154
chr1	154959473	154959628	155	-	exon	PYGO2	0.920911618455635	0.999483279673842	0.843777837487253	1	0.855214978859293	0.99240115550909	0.768834824455075	0.968375577681002	0.2392158931883	0.291886292406495	0.000777063141755911	0.00403730978523807	-0.0526703992181952
chr1	154974218	154974395	177	-	utr5	SHC1	0.156045263150871	0.999483279673842	0.12106055619098	1	0.0794274961328768	0.573579220831227	0.0862411285152657	0.672105867698052	0.302060001736649	-0.499577686970205	6.64141922657715e-14	1.77023801016734e-12	0.801637688706855
chr1	154983383	154983595	212	+	utr5	FLAD1	0.991535297956923	0.999483279673842	0.965492277056138	1	0.957523610048257	0.99240115550909	0.404045771491178	0.823182421052846	0.384386180135434	0.257145252706615	0.0439809143447516	0.118069413872175	0.127240927428819
chr1	154988531	154988840	309	+	utr5	FLAD1	0.563571937428796	0.999483279673842	0.579537733817074	1	0.447571746912641	0.915799541501865	0.315277034923828	0.773712307937138	0.580784729612948	0.257145252706615	0.0439809143447516	0.118069413872175	0.323639476906333
chr1	155002356	155002501	145	+	utr5*	ZBTB7B	0.5378780064199	0.999483279673842	0.42280169457187	1	0.495985828256692	0.931744389487503	0.542524847781068	0.878339539295841	0.00575257336318606	-0.231314311036303	0.032268853322092	0.0924988246926956	0.237066884399489
chr1	155002679	155002937	258	+	utr5	ZBTB7B	0.196374477255517	0.999483279673842	0.128541608313684	1	0.115067479189772	0.649556123253882	0.0672377685805424	0.655393873647581	0.487292200274791	-0.231314311036303	0.032268853322092	0.0924988246926956	0.718606511311095
chr1	155014705	155015703	998	+	exon	ZBTB7B	0.11398458995819	0.999483279673842	0.118351070991059	1	0.0218597195883493	0.333658241395808	0.106874329727958	0.677069037727335	0.21202510642173	-0.231314311036303	0.032268853322092	0.0924988246926956	0.443339417458033
chr1	155016230	155016840	610	+	utr3	ZBTB7B	0.518351978553832	0.999483279673842	0.565522328064594	1	0.397825380000451	0.896887474715506	0.284714883404595	0.755730608470295	0.02098513024586	-0.231314311036303	0.032268853322092	0.0924988246926956	0.252299441282163
chr1	155017089	155017346	257	+	utr3	ZBTB7B	0.296264714114548	0.999483279673842	0.249490682669776	1	0.243576628020422	0.798809376645673	0.121474422011257	0.689719747140559	0.0035449975859214	-0.231314311036303	0.032268853322092	0.0924988246926956	0.234859308622225
chr1	155069085	155069367	282	+	utr3	EFNA4	0.649267749042426	0.999483279673842	0.630821443707926	1	0.646530503490224	0.964364754179324	0.690379936199517	0.939678460486081	0.274013792641719	0.17898446211353	0.352542055645451	0.547610095136038	0.0950293305281891
chr1	155134395	155134564	169	+	utr3	EFNA1	0.61325094110763	0.999483279673842	0.512397079445989	1	0.409629408085845	0.899696303695436	0.274669998753974	0.751510853336829	-0.662740631324675	-0.679953872655504	3.17278256313405e-19	1.34192095569689e-17	0.0172132413308285
chr1	155138314	155138452	138	+	utr3	SLC50A1	0.486191940408683	0.999483279673842	0.405847408841691	1	0.305508098935963	0.846410786926253	0.27693677042831	0.752162904183349	-0.468779914267922	-0.523331052878666	0.000149221725406975	0.00093816590916187	0.0545511386107434
chr1	155140170	155140285	115	-	utr5	DPM3	0.141290083199182	0.999483279673842	0.121639384128345	1	0.091718221575031	0.598264856730845	0.0784307821888037	0.664784881893025	-0.147211969016187	-0.546255478429494	0.0002820526853481	0.00164965900119976	0.399043509413307
chr1	155178835	155178940	105	+	exon	TRIM46	0.378558227597591	0.999483279673842	0.247552235847556	1	0.312014124294928	0.850451216697429	0.308408753191273	0.771033651562695	0.156403384315739	-0.00266845922679817	0.994940877677736	0.997624481401624	0.159071843542537
chr1	155250583	155250687	104	-	exon	FAM189B	0.098716098096336	0.999483279673842	0.0678516376275379	1	0.114307946234609	0.647785563395489	0.188527033372961	0.711572051044386	-0.319427947409707	-0.638399253149178	5.0461254171259e-16	1.6173938106291e-14	0.318971305739471
chr1	155255283	155255439	156	-	utr5	FAM189B	0.643827142715784	0.999483279673842	0.658625889119729	1	0.618013492138668	0.958812728956685	0.305226181845226	0.769163714239019	-0.404911712845806	-0.638399253149178	5.0461254171259e-16	1.6173938106291e-14	0.233487540303372
chr1	155262157	155262332	175	-	utr5	SCAMP3	0.847104415300854	0.999483279673842	0.755552384613815	1	0.791169555242923	0.989469917738815	0.400678307860514	0.821625805840731	-0.292564639760078	-0.370318256014419	5.38221134090761e-05	0.000377837634736875	0.0777536162543409
chr1	155273264	155273485	221	-	utr5	CLK2	0.191045104428589	0.999483279673842	0.133032417310685	1	0.116034889053241	0.649968761458778	0.0966068675528953	0.674089525816083	0.330050154839603	0.0522095100975255	0.635776066089087	0.787881987461922	0.277840644742077
chr1	155282914	155283133	219	+	intron	HCN3	0.0986579054683879	0.999483279673842	0.0376332467929229	1	0.0279399861468988	0.375192351932131	0.22985876132468	0.730965284849738	1.376667306589	-0.0654494998522265	0.661766883584754	0.804603519694922	1.44211680644122
chr1	155287894	155288028	134	+	exon	HCN3	0.476873731623273	0.999483279673842	0.35863812423545	1	0.426011521252267	0.907019733697373	0.432786310587391	0.837534273370925	0.353578197642213	-0.0654494998522265	0.661766883584754	0.804603519694922	0.419027697494439
chr1	155290405	155290536	131	-	utr3	PKLR	0.60415247783653	0.999483279673842	0.582772231774724	1	0.504949943431934	0.934566470735986	0.644242473826917	0.92233379137149	-0.733857163149172	-0.820885744402955	2.2989270437662e-11	4.56603194087225e-10	0.0870285812537828
chr1	155308944	155309062	118	+	utr5	FDPS	0.927319000258138	0.999483279673842	0.84589401719538	1	0.778057726646672	0.986993215553299	0.869138012289947	0.99989916964178	-0.543648763449981	-0.554627738141719	2.5200916663896e-15	7.60136883184273e-14	0.0109789746917371
chr1	155313619	155313797	178	+	intron	FDPS	0.762960583797673	0.999483279673842	0.759643440139785	1	0.735186022345781	0.97993333509816	0.774940926936162	0.970777103467183	-0.52400340200999	-0.554627738141719	2.5200916663896e-15	7.60136883184273e-14	0.0306243361317289
chr1	155324542	155324670	128	+	utr5	RUSC1	0.923979194866806	0.999483279673842	0.883056819401796	1	0.852308138333093	0.99240115550909	0.187187010692425	0.711572051044386	0.406047017734533	0.366950424022009	0.000254510956226743	0.0015057829329284	0.0390965937125239
chr1	155563252	155563506	254	+	exon	ASH1L-AS1	0.73726853869892	0.999483279673842	0.731384935634934	1	0.747297392583756	0.983222553075434	0.83669943820142	0.990932975583347	-0.203781691575537	-0.273542639912303	0.427785759202353	0.620639588868396	0.0697609483367663
chr1	155659743	155659925	182	-	utr3	YY1AP1	0.864666273587108	0.999483279673842	0.779403174596193	1	0.818476027749532	0.99240115550909	0.805485431774026	0.979744437567415	0.0798637772146259	0.0343736052412802	0.788458853864079	0.886616245113468	0.0454901719733457
chr1	155688467	155688694	227	-	utr5	YY1AP1	0.865701274204565	0.999483279673842	0.877753034222519	1	0.925458728982465	0.99240115550909	0.915529206988742	1	0.749408158548458	0.0343736052412802	0.788458853864079	0.886616245113468	0.715034553307178
chr1	155738246	155738438	192	+	utr3	DAP3	0.900633142828814	0.999483279673842	0.797912531149463	1	0.795941905122427	0.990045562745118	0.207497250653692	0.718035561045662	-0.213499999055365	-0.191065660049863	0.016844072350137	0.0544550521776487	-0.0224343390055025
chr1	155748276	155748398	122	+	intron	MSTO2P	0.361136708272129	0.999483279673842	0.221304000863121	1	0.248001534945064	0.803591348328682	0.241809628773531	0.739307380415114	0.682604326914206	0.0368275636685421	0.926743973016111	0.961306683177917	0.645776763245664
chr1	155753231	155753333	102	-	exon	GON4L	0.744498562890519	0.999483279673842	0.700471002617809	1	0.765409521076732	0.983573421053564	0.389280994890258	0.816302001274489	0.393841687209262	0.188906463424108	0.168914507802272	0.329430297493618	0.204935223785154
chr1	155765301	155765465	164	-	exon	GON4L	0.748014318502035	0.999483279673842	0.709630736771005	1	0.746509338554125	0.983222553075434	0.84923831437078	0.994301514995984	0.070122454741358	0.188906463424108	0.168914507802272	0.329430297493618	-0.11878400868275
chr1	155900294	155900497	203	-	utr3	RIT1	0.0394626867231795	0.999483279673842	0.00844954432093437	1	0.00884422775637825	0.207242820783989	0.0218215057885094	0.629934670652507	-0.387773852223376	-0.0767768227384514	0.659103393453902	0.803303516686335	-0.310997029484924
chr1	155913278	155913421	143	-	utr3	KIAA0907	0.547214126125387	0.999483279673842	0.473131704658393	1	0.353414852167739	0.877006638585813	0.344426247516334	0.791797154362974	-0.256590624452855	-0.162802367729442	0.136497442117184	0.281975945751497	-0.0937882567234125
chr1	155913960	155914129	169	-	utr3	KIAA0907	0.899860433745272	0.999483279673842	0.828917030185713	1	0.863903466181482	0.99240115550909	0.909521633127543	1	-0.251772242181281	-0.162802367729442	0.136497442117184	0.281975945751497	-0.0889698744518386
chr1	155947753	155948047	294	-	utr3	ARHGEF2	0.746050475030321	0.999483279673842	0.64254347081469	1	0.621119315058467	0.958863721658822	0.781595450308688	0.972642648449085	-0.34644765003934	-0.213454231791188	0.0130519198491911	0.0440409066911276	-0.132993418248152
chr1	156009085	156009218	133	-	utr3	SSR2	0.402772575476628	0.999483279673842	0.342879770602982	1	0.12564141790159	0.665025840524949	0.599624923837446	0.90552860589646	-0.697248832612503	-0.683509993450312	1.08477429918373e-21	5.68414328169549e-20	-0.0137388391621909
chr1	156036113	156036384	271	-	utr3	UBQLN4	0.542794948155215	0.999483279673842	0.558322608360099	1	0.516075718860489	0.937756137887382	0.165394734022378	0.699437217362166	0.241546987707288	0.168970823577898	0.0936268452852638	0.211826253413595	0.0725761641293902
chr1	156053701	156053822	121	-	utr5	UBQLN4	0.577955706720086	0.999483279673842	0.466579457508795	1	0.477141714386	0.92637059568373	0.524261458369685	0.873368327551958	0.173800512864782	0.168970823577898	0.0936268452852638	0.211826253413595	0.00482968928688332
chr1	156072105	156072226	121	-	utr3	MEX3A	0.264158462217984	0.999483279673842	0.212796882702951	1	0.140394233721148	0.688053907526163	0.0713682658947791	0.661022806712083	-0.980817610296649	0.0593711691644096	0.572898625967278	0.741628381490355	-1.04018877946106
chr1	156074402	156074540	138	-	utr3	MEX3A	0.391479026008391	0.999483279673842	0.316712098000817	1	0.202424232471537	0.761960620468058	0.53535246656721	0.876312723733412	-0.663743220811141	0.0593711691644096	0.572898625967278	0.741628381490355	-0.72311438997555
chr1	156076543	156077298	755	-	utr3	MEX3A	0.440291476704393	0.999483279673842	0.460819732446952	1	0.372771591094879	0.886272719239482	0.267378576008897	0.747268426190085	0.506989172890323	0.0593711691644096	0.572898625967278	0.741628381490355	0.447618003725914
chr1	156082320	156082456	136	+	utr5*	LMNA	0.769909772824568	0.999483279673842	0.766530257726555	1	0.762843846204158	0.983222553075434	0.949709267848172	1	0.336742963269193	-0.321817390152266	2.34987327121024e-07	2.61053576938428e-06	0.658560353421459
chr1	156114725	156114843	118	+	utr5	LMNA	0.611333275633123	0.999483279673842	0.679329110536474	1	0.554048319975268	0.946547160772992	0.887186008749307	1	-0.215581512558822	-0.321817390152266	2.34987327121024e-07	2.61053576938428e-06	0.106235877593444
chr1	156139859	156139981	122	+	utr3	LMNA	0.493796568145013	0.999483279673842	0.492385983284244	1	0.460664812359992	0.921514998883575	0.164353369397782	0.699291277222502	-0.775140986728135	-0.321817390152266	2.34987327121024e-07	2.61053576938428e-06	-0.453323596575869
chr1	156194113	156194235	122	+	utr5	SLC25A44	0.503551837334007	0.999483279673842	0.481238460998711	1	0.392745828976955	0.894022402175877	0.622750544891637	0.913327180903525	0.479947366864103	0.0685509377772731	0.534204631105653	0.711569721309704	0.411396429086829
chr1	156200204	156200402	198	+	exon	SLC25A44	0.390359175865592	0.999483279673842	0.349179513932276	1	0.303002779838674	0.844887435167049	0.205119750989534	0.717008845985745	0.283187928724672	0.0685509377772731	0.534204631105653	0.711569721309704	0.214636990947399
chr1	156210361	156210667	306	+	utr3	SLC25A44	0.888389335933493	0.999483279673842	0.929551455121981	1	0.915682828142732	0.99240115550909	0.969820189860534	1	0.121236132230519	0.0685509377772731	0.534204631105653	0.711569721309704	0.0526851944532458
chr1	156212580	156212705	125	+	utr3	SLC25A44	0.479615086300615	0.999483279673842	0.333423170587541	1	0.349674095498572	0.875061340457669	0.367999447054441	0.8065973973611	-0.20172364406883	0.0685509377772731	0.534204631105653	0.711569721309704	-0.270274581846103
chr1	156266038	156266203	165	-	exon	SMG5	0.468477530079222	0.999483279673842	0.486898764331977	1	0.507114079865041	0.934566470735986	0.191129737187539	0.711572051044386	-0.0793169464840552	-0.275614188018509	6.23595964632569e-05	0.000431070186627817	0.196297241534453
chr1	156282686	156282796	110	-	utr5	SMG5	0.65793779199284	0.999483279673842	0.680106743571009	1	0.687219916451735	0.97316696852807	0.625064524287915	0.914520795947916	-0.147099564113235	-0.275614188018509	6.23595964632569e-05	0.000431070186627817	0.128514623905274
chr1	156291666	156291808	142	+	utr3	TMEM79	0.264143007038116	0.999483279673842	0.12765643802514	1	0.170666392653187	0.730589837958059	0.170407488108721	0.703181654655622	-0.519042442283416	-0.222705432232777	0.399875233018048	0.595295690150886	-0.296337010050639
chr1	156292737	156292846	109	-	utr3	GLMP	0.966646281311056	0.999483279673842	0.882792949830401	1	0.860303779523267	0.99240115550909	0.935869148416751	1	-0.0697016522344309	-0.0444480313003938	0.646576271298886	0.794772840319254	-0.0252536209340371
chr1	156381517	156381667	150	+	intron	RHBG	0.37619430961732	0.999483279673842	0.30834797796002	1	0.26017129484329	0.808438161168698	0.617819911022421	0.911109834034722	0.92445457077969	0.262889693159502	0.00659588933105309	0.0248507212023701	0.661564877620188
chr1	156384941	156385102	161	+	utr3	RHBG	0.342820734470831	0.999483279673842	0.329120796760504	1	0.29072119215306	0.834114070340764	0.0801352752365583	0.667348532337383	0.537165200281059	0.262889693159502	0.00659588933105309	0.0248507212023701	0.274275507121557
chr1	156468785	156468900	115	-	utr3	MEF2D	0.625271782417437	0.999483279673842	0.542695242861411	1	0.519620949817722	0.938196442079681	0.360026823069878	0.802450773740427	-0.693399343416173	-0.368194808587719	0.00172994883852894	0.00804358101693966	-0.325204534828454
chr1	156526116	156526273	157	-	utr3	IQGAP3	0.911795932148224	0.999483279673842	0.930855716774003	1	0.911256501169447	0.99240115550909	0.922130975758865	1	0.327813711887275	0.300596270319817	0.00496683995156377	0.0196383965429716	0.0272174415674584
chr1	156594643	156594823	180	-	utr3	GPATCH4	0.3674513370149	0.999483279673842	0.251058684794827	1	0.248369437523445	0.804276013871352	0.557562770951066	0.884818393260756	-0.0916732442407339	-0.0596064173705831	0.815774530417538	0.903193651510814	-0.0320668268701508
chr1	156594966	156595707	741	-	utr3	GPATCH4	0.856940272958938	0.999483279673842	0.783044734353409	1	0.761561555625455	0.983222553075434	0.837887696637974	0.990950010817897	-0.12828564188392	-0.0596064173705831	0.815774530417538	0.903193651510814	-0.0686792245133366
chr1	156641718	156642008	290	+	utr5	BCAN	0.854024365318667	0.999483279673842	0.909025023203235	1	0.897454088988151	0.99240115550909	0.422119335914084	0.832226867804388	-0.818864161855989	-0.63793913828986	0.0172603235425596	0.0555667325118299	-0.180925023566128
chr1	156642073	156642224	151	+	utr5	BCAN	0.926092938755905	0.999483279673842	0.841611049933054	1	0.851239992777423	0.99240115550909	0.225230368985455	0.728624802987157	-0.923036717046251	-0.63793913828986	0.0172603235425596	0.0555667325118299	-0.285097578756391
chr1	156642326	156642826	500	-	exon	RP11-284F21.10	0.517451400050028	0.999483279673842	0.576627536935563	1	0.408881816718829	0.899371430453838	0.0661188700042505	0.655393873647581	-0.823978303875417	-1.00841603792046	4.86642857858133e-29	4.29392402108961e-27	0.184437734045042
chr1	156645881	156646088	207	+	utr5	BCAN	0.464223211293643	0.999483279673842	0.326813036930382	1	0.345838645141642	0.871951257144102	0.436945261051177	0.83881365899446	-0.927198172161118	-0.63793913828986	0.0172603235425596	0.0555667325118299	-0.289259033871258
chr1	156646455	156646569	114	-	exon	RP11-284F21.7	0.924789479130894	0.999483279673842	0.839300643047573	1	0.856921511767641	0.99240115550909	0.827886968721834	0.9882328687738	-0.771160744261258	-0.774860591691576	9.76418468370582e-05	0.000643941269110547	0.0036998474303187
chr1	156646752	156646963	211	-	exon	RP11-284F21.7	0.869346428376737	0.999483279673842	0.93740480679437	1	0.949374138813879	0.99240115550909	0.732741076435227	0.955959224425764	-0.707335268141506	-0.774860591691576	9.76418468370582e-05	0.000643941269110547	0.0675253235500703
chr1	156669828	156670050	222	-	exon	NES	0.443020626719195	0.999483279673842	0.410057264832899	1	0.433637204201404	0.909887506846791	0.252727713368551	0.743155140973991	-0.283995762740663	-0.199741536529153	0.00609189527511209	0.0232890607965129	-0.08425422621151
chr1	156670270	156670477	207	-	exon	NES	0.59061873775508	0.999483279673842	0.468874384322549	1	0.477434812111569	0.92637059568373	0.495728581436056	0.861179025745934	-0.269287334587813	-0.199741536529153	0.00609189527511209	0.0232890607965129	-0.0695457980586597
chr1	156670631	156670796	165	-	exon	NES	0.721922529995634	0.999483279673842	0.617678170042203	1	0.648471629639223	0.965125419516977	0.760126769469409	0.965665907635525	-0.191039141290832	-0.199741536529153	0.00609189527511209	0.0232890607965129	0.00870239523832106
chr1	156671035	156671483	448	-	exon	NES	0.878953030379203	0.999483279673842	0.960420229105987	1	0.928289101552868	0.99240115550909	0.789987123719752	0.975498029269312	-0.153868309176087	-0.199741536529153	0.00609189527511209	0.0232890607965129	0.0458732273530655
chr1	156672296	156672418	122	-	exon	NES	0.243216011462973	0.999483279673842	0.203262156102501	1	0.052286228797633	0.484665562891723	0.0607830825086321	0.645721973177656	-0.502292725262591	-0.199741536529153	0.00609189527511209	0.0232890607965129	-0.302551188733439
chr1	156672598	156672723	125	-	exon	NES	0.62348306522397	0.999483279673842	0.552292958907039	1	0.485893318151519	0.928393804998688	0.815550043831035	0.984159673802433	-0.346341249450595	-0.199741536529153	0.00609189527511209	0.0232890607965129	-0.146599712921442
chr1	156723203	156723410	207	-	utr3	ISG20L2	0.424716055637642	0.999483279673842	0.32073630200143	1	0.257736928377375	0.807352936263532	0.476816344998938	0.853671053625024	0.33265862402638	0.375702126388979	0.00060529132319696	0.00324039967183764	-0.0430435023625992
chr1	156726958	156727644	686	-	exon	ISG20L2	0.740122556003784	0.999483279673842	0.795872734060664	1	0.706792843878811	0.974825716142382	0.601491579448401	0.906748130474946	0.368406873526165	0.375702126388979	0.00060529132319696	0.00324039967183764	-0.00729525286281452
chr1	156727971	156728097	126	-	utr5	ISG20L2	0.403015791291942	0.999483279673842	0.242471847476127	1	0.244294548005986	0.799574536778168	0.378120926354871	0.810376233975627	0.414260365637417	0.375702126388979	0.00060529132319696	0.00324039967183764	0.0385582392484378
chr1	156728649	156729135	486	-	utr5	ISG20L2	0.308028392871105	0.999483279673842	0.279773344907318	1	0.209796326496496	0.765323508759647	0.148040234836184	0.69612195930738	0.357473384818331	0.375702126388979	0.00060529132319696	0.00324039967183764	-0.0182287415706483
chr1	156734257	156734426	169	+	exon	RRNAD1	0.671914028403556	0.999483279673842	0.67413157739478	1	0.643485256785726	0.96311893912362	0.705581667018113	0.945187140172455	-0.109719725721223	-0.0461890474413853	0.749511040816298	0.862495415466722	-0.0635306782798381
chr1	156751580	156751737	157	-	utr5	HDGF	0.451527462961915	0.999483279673842	0.492688372062681	1	0.37374667243619	0.886705311500776	0.57897811220727	0.896306903262787	0.204924731016664	0.203311432408998	0.00222502487407641	0.0099565161444754	0.00161329860766582
chr1	156786610	156786999	389	+	exon	PRCC	0.675645603705734	0.999483279673842	0.567001102100452	1	0.510668692154243	0.936855779827151	0.122639987151229	0.689719747140559	0.253245241145647	0.267627813732062	0.00158739779496751	0.0074621305407643	-0.0143825725864146
chr1	156800621	156800747	126	+	utr3	PRCC	0.464013634850759	0.999483279673842	0.346868810630313	1	0.33260460234089	0.865119589005636	0.330701478053242	0.7835345175343	0.206519582237021	0.267627813732062	0.00158739779496751	0.0074621305407643	-0.0611082314950408
chr1	157045218	157045648	430	-	utr5	ARHGEF11	0.123464498799323	0.999483279673842	0.0755902236188176	1	0.0684201413633695	0.544388706146989	0.0426905182483658	0.634727849619151	0.513879344096139	0.133119636637512	0.142391308371957	0.291739758632128	0.380759707458627
chr1	157124870	157125163	293	-	exon	ETV3	0.429495240961205	0.999483279673842	0.351155725047307	1	0.369730890528985	0.886123179595637	0.369689815490613	0.806909796325234	-0.204260785509411	0.0280204718910694	0.853862586314804	0.924637458317194	-0.23228125740048
chr1	157125688	157125888	200	-	exon	ETV3	0.268945023555414	0.999483279673842	0.127349569568077	1	0.141604605801886	0.68972362246874	0.192850568709197	0.711780118045828	-0.0344325571579865	0.0280204718910694	0.853862586314804	0.924637458317194	-0.0624530290490559
chr1	160030266	160030431	165	-	utr3	PIGM	0.873572501488393	0.999483279673842	0.877597249455734	1	0.940167433719174	0.99240115550909	0.96034884607492	1	0.256669245573711	0.338351349872329	0.0375999197871653	0.104370198606464	-0.0816821042986178
chr1	160030850	160031053	203	-	exon	PIGM	0.882770621442041	0.999483279673842	0.798356174869705	1	0.836619334267165	0.99240115550909	0.978869854331392	1	0.507797887936128	0.338351349872329	0.0375999197871653	0.104370198606464	0.169446538063799
chr1	160031151	160031369	218	-	exon	PIGM	0.244814710804219	0.999483279673842	0.17526512726482	1	0.156359812226541	0.70868431069067	0.0897264844824825	0.672105867698052	0.510503219697704	0.338351349872329	0.0375999197871653	0.104370198606464	0.172151869825375
chr1	160031736	160031927	191	-	utr5	PIGM	0.614763694383514	0.999483279673842	0.567988423343702	1	0.567709095219613	0.951001996929206	0.616358820126642	0.910392364675069	0.832953163438544	0.338351349872329	0.0375999197871653	0.104370198606464	0.494601813566215
chr1	160038290	160038453	163	-	utr3	KCNJ10	0.515983105713337	0.999483279673842	0.368982263424599	1	0.442884373018307	0.912755506326456	0.451382370207396	0.845062948871201	-0.235088752324796	-0.025699237923185	0.806556401751897	0.896738390621832	-0.209389514401611
chr1	160038744	160038977	233	-	utr3	KCNJ10	0.391924456486719	0.999483279673842	0.291197348145391	1	0.265921205412744	0.81351923828994	0.646021149052768	0.922743912334057	-0.321597216016913	-0.025699237923185	0.806556401751897	0.896738390621832	-0.295897978093728
chr1	160041791	160041926	135	-	exon	KCNJ10	0.877541400957227	0.999483279673842	0.784405651115686	1	0.826412812023812	0.99240115550909	0.551095366041405	0.882112104386577	0.091387543851496	-0.025699237923185	0.806556401751897	0.896738390621832	0.117086781774681
chr1	160042337	160042442	105	-	exon	KCNJ10	0.992558360704573	0.999483279673842	0.92886343775786	1	0.960338633028015	0.99240115550909	1	1	0.224395094351928	-0.025699237923185	0.806556401751897	0.896738390621832	0.250094332275113
chr1	160098496	160098634	138	-	utr5	IGSF8	0.829085034772422	0.999483279673842	0.853695838981089	1	0.84889212315503	0.99240115550909	0.490844664852887	0.860240325763027	-0.0753959232410484	-0.18881285986094	0.014517933768149	0.0480581796339782	0.113416936619892
chr1	160205421	160205530	109	+	utr5	PEA15	0.741146145065978	0.999483279673842	0.748372364549199	1	0.798958441467014	0.99084982970214	0.853906782699805	0.995570459934747	0.28809403794348	0.00795052095046683	0.939887919903052	0.969569255813449	0.280143516993013
chr1	160217335	160217557	222	-	utr3	RP11-574F21.3	0.569163400828812	0.999483279673842	0.466729657176443	1	0.40488354137332	0.898550829458215	0.776265268017845	0.970888015415891	-0.173494921545785	-2.66972086887601	0.280981336949635	NA	2.49622594733023
chr1	160239968	160240296	328	-	exon	RP11-574F21.3	0.854713782627254	0.999483279673842	0.764049463072153	1	0.720711432049736	0.97763330543255	0.732999889195728	0.955959224425764	0.0734670563953502	-2.66972086887601	0.280981336949635	NA	2.74318792527136
chr1	160262304	160262468	164	-	utr5	DCAF8	0.384921404544632	0.999483279673842	0.332377403505088	1	0.364118879284806	0.882466455846296	0.262622465612774	0.745993937451738	0.181517281804121	0.0970676917068462	0.388035296457079	0.584757156115581	0.0844495900972747
chr1	160998166	160998331	165	-	utr3	F11R	0.813094969944232	0.999483279673842	0.85938805789715	1	0.870472252689325	0.99240115550909	0.85665718051081	0.996233328608882	-0.0277468589451693	0.110464275137572	0.283420759195602	0.474279062383821	-0.138211134082741
chr1	161039556	161039957	401	-	utr3	USF1	0.674495589291845	0.999483279673842	0.698351551444483	1	0.60981309864553	0.958018832122992	0.365483174440233	0.805625739410947	0.588709276869617	0.398940360123454	0.000739176006623769	0.00386005756112065	0.189768916746163
chr1	161072678	161072803	125	-	exon	NECTIN4	0.723235417715786	0.999483279673842	0.575222806343149	1	0.677406089402499	0.971609593333822	0.768231799760973	0.968215982593678	-0.508388196843331	-0.74707285950578	0.000116653822486907	0.000752515183462808	0.23868466266245
chr1	161122064	161122345	281	-	utr3	DEDD	0.850238340006741	0.999483279673842	0.749880989020892	1	0.763600217567198	0.983222553075434	0.927230641302633	1	0.0302913559433148	0.072953745786222	0.567534775710648	0.737295770137551	-0.0426623898429072
chr1	161131849	161132406	557	-	utr5	DEDD	0.210623772460121	0.999483279673842	0.156380116109445	1	0.110273046389025	0.639535488198573	0.448370666939031	0.844209252921556	0.285360035112	0.072953745786222	0.567534775710648	0.737295770137551	0.212406289325778
chr1	161158645	161158780	135	+	utr3	UFC1	0.992851064706776	0.999483279673842	0.932305186104108	1	0.949039707612543	0.99240115550909	0.721737550184846	0.950951256451812	0.0197729611100063	-0.0558623568709048	0.615941245465428	0.77284618679558	0.0756353179809111
chr1	161159521	161159670	149	+	utr5	USP21	0.449870977233211	0.999483279673842	0.423963223255548	1	0.365121766846002	0.882795617841753	0.558735736133644	0.884952484963468	0.775938810574158	0.143294695010876	0.196387900566328	0.367610758033997	0.632644115563282
chr1	161160803	161161118	315	+	exon	USP21	0.085801378085792	0.999483279673842	0.0595852035750189	1	0.0549891775098802	0.494969677352988	0.0188879530321131	0.629934670652507	0.65974273437369	0.143294695010876	0.196387900566328	0.367610758033997	0.516448039362814
chr1	161171615	161171754	139	-	utr3	B4GALT3	0.513641515561029	0.999483279673842	0.384152508786067	1	0.40984660762887	0.899764501053059	0.52079812805557	0.872053110274106	-0.303300543005275	-0.358614820677397	5.30574780962419e-05	0.000373494480152041	0.0553142776721216
chr1	161191087	161191368	281	-	utr3	ADAMTS4	0.73753955195969	0.999483279673842	0.718833956349447	1	0.698904204202595	0.974506354396745	0.777537695079574	0.970923349436999	0.533840403956984	0.334585191157477	0.0470674454026698	0.124376332059757	0.199255212799506
chr1	161198828	161199020	192	-	utr5	ADAMTS4	0.672051707145743	0.999483279673842	0.606094085588305	1	0.606239016785017	0.957970654302435	0.685418879728106	0.937413702775769	0.567088177966873	0.334585191157477	0.0470674454026698	0.124376332059757	0.232502986809396
chr1	161223441	161223619	178	-	utr5	APOA2	0.738814525817207	0.999483279673842	0.670585864612215	1	0.553233466690577	0.946519011698809	0.379510843672582	0.810632613851487	-0.319479401697838	-0.429367965307813	6.92277600654434e-12	1.47618583372882e-10	0.109888563609976
chr1	161229165	161229348	183	+	utr3	TOMM40L	0.732058173157771	0.999483279673842	0.633304800651328	1	0.649615071776968	0.965310972432026	0.819628414942363	0.985220046324599	0.182041459987763	0.160803268031733	0.210020649950103	0.386115080671049	0.0212381919560299
chr1	161230279	161230579	300	-	utr3	NR1I3	0.850427778572844	0.999483279673842	0.75609333293242	1	0.762628065877339	0.983222553075434	0.929281774227932	1	0.11393417914285	-0.962201316815216	0.135417624070989	0.280235447144075	1.07613549595807
chr1	161305775	161305892	117	-	utr3	MPZ	0.279217575579452	0.999483279673842	0.214560307713155	1	0.268201291598731	0.815472762754817	0.223061317864738	0.72802635200272	-0.440115845605544	-0.661159477134197	3.84361527402985e-10	6.58605193104691e-09	0.221043631528653
chr1	161366290	161366395	105	+	utr3	SDHC	0.495369097467175	0.999483279673842	0.41641947108665	1	0.435892957904219	0.911750006056807	0.469266314166673	0.852659258299792	0.0775569113252921	0.156554217897449	0.108351989886034	0.237240174090172	-0.0789973065721564
chr1	161958598	161958825	227	+	utr3	ATF6	0.823823548671557	0.999483279673842	0.716466289390233	1	0.705358232695455	0.974603263621737	0.874106165686095	1	-0.194508391226278	-0.0701212466993782	0.503951803127349	0.6873820214476	-0.1243871445269
chr1	162382024	162382200	176	+	utr3	RP11-565P22.6	0.9523541458941	0.999483279673842	0.985854786173441	1	0.975360489069552	0.99240115550909	0.63161770677528	0.916781839817064	0.114952431415424	NA	NA	NA	NA
chr1	162383306	162383987	681	+	utr3	C1orf226	0.375049287330667	0.999483279673842	0.273368484850829	1	0.198075102007744	0.758413053748116	0.180344734018211	0.70965679187497	-0.286994851634109	-0.0409042215116315	0.757855129227787	0.867490620888577	-0.246090630122477
chr1	162384588	162384718	130	+	utr3	C1orf226	0.329314205974767	0.999483279673842	0.24202519584921	1	0.285958303373405	0.830739801165312	0.169210696801589	0.702182068185923	0.275450918748189	-0.0409042215116315	0.757855129227787	0.867490620888577	0.31635514025982
chr1	162566100	162566247	147	+	exon	UAP1	0.942439900888692	0.999483279673842	0.864127935975956	1	0.905012144066465	0.99240115550909	0.992284502966518	1	-0.0938460380098566	0.0133090250654986	0.885184391282111	0.940612979839469	-0.107155063075355
chr1	162599477	162599598	121	+	utr3	UAP1	0.0351131886484444	0.999483279673842	0.0255262446478033	1	0.00443939770122583	0.140765902109702	0.100254197641574	0.675099462311856	-0.72271323560783	0.0133090250654986	0.885184391282111	0.940612979839469	-0.736022260673328
chr1	163322037	163322155	118	+	utr5	NUF2	0.223680326522088	0.999483279673842	0.123086388154171	1	0.154469326199402	0.70530694342647	0.228441098633227	0.730965284849738	0.15229536314351	0.775696264521551	2.61456474238782e-06	2.40223892817954e-05	-0.623400901378042
chr1	165827662	165827853	191	-	utr5	TMCO1	0.391354259481308	0.999483279673842	0.419436580835131	1	0.340404190365146	0.8683239925965	0.608570682623676	0.907405120265811	-0.153830304700615	-0.12734172130674	0.308798920534847	0.50163896169416	-0.0264885833938747
chr1	165907878	165908066	188	+	utr3	UCK2	0.0771104337542112	0.999483279673842	0.0372526516122454	1	0.0228016769013116	0.339123300145005	0	0	-0.675896128869416	-0.354823227307643	6.82343269456857e-05	0.000468515930946831	-0.321072901561773
chr1	166849222	166850155	933	+	exon	POGK	0.777189595805846	0.999483279673842	0.833587406185551	1	0.77041835176425	0.984410967515977	0.706256736420068	0.945521396056723	-0.472454138249092	-0.43231958280382	9.19188146914016e-05	0.000611981596685641	-0.0401345554452727
chr1	166852587	166853021	434	+	utr3	POGK	0.0687540035908173	0.999483279673842	0.0316053865425766	1	0.0119512404051009	0.241414187214921	0.0731441882937081	0.661022806712083	-0.736091571079016	-0.43231958280382	9.19188146914016e-05	0.000611981596685641	-0.303771988275196
chr1	167722004	167722106	102	+	utr5	MPZL1	0.353619384929256	0.999483279673842	0.346869211214181	1	0.442107467329848	0.912755506326456	0.123653451481571	0.689719747140559	-0.0277929928486663	-0.167639502362718	0.0343417365766233	0.0972604098249212	0.139846509514051
chr1	167787877	167788111	234	+	utr3	MPZL1	0.166776031120772	0.999483279673842	0.12591027376314	1	0.0201111031202235	0.320115078649692	0.0206263919380818	0.629934670652507	-0.449049768735836	-0.167639502362718	0.0343417365766233	0.0972604098249212	-0.281410266373118
chr1	168242552	168242681	129	+	utr3	SFT2D2	0.104088417129405	0.999483279673842	0.0239918043744251	1	0.0483517999131997	0.469418303154556	0.0460095030537582	0.634727849619151	-0.927105122198798	-0.326469967724289	0.0106634246466512	0.0372419378071055	-0.600635154474509
chr1	168242882	168243006	124	+	utr3	SFT2D2	0.578750007216793	0.999483279673842	0.447178259761329	1	0.4970059032265	0.931760380948446	0.575192222026924	0.894848298183182	-0.646461629203308	-0.326469967724289	0.0106634246466512	0.0372419378071055	-0.31999166147902
chr1	169131403	169131603	200	+	utr3	ATP1B1	0.029165543135575	0.999483279673842	0.0183385432938157	1	0.00144495078457742	0.0719369423312516	0.00342968950325206	0.537351646583051	-0.783057946373829	-0.381614970185086	1.12322443079389e-08	1.5247448882386e-07	-0.401442976188743
chr1	169465688	169465790	102	-	utr3	SLC19A2	0.025679560886308	0.999483279673842	0.00676756889644625	1	0.00402580842634302	0.132332832759997	0.00712368894435433	0.629934670652507	-0.710449675174944	-0.0466750761448094	0.662203311698636	0.804972877633346	-0.663774599030135
chr1	169540386	169540522	136	-	exon	F5	0.156698055452483	0.999483279673842	0.0778885525414699	1	0.0643389318665989	0.532194860331323	0.0994241674115538	0.675099462311856	-0.484712688977991	-0.19308146123422	0.0310883780476794	0.0897517615957168	-0.29163122774377
chr1	169540725	169542085	1360	-	exon	F5	0.642293742297235	0.999483279673842	0.595233024672882	1	0.315600686020157	0.853114777281484	0.8536004353101	0.995358522925261	-0.308875643617096	-0.19308146123422	0.0310883780476794	0.0897517615957168	-0.115794182382875
chr1	169542380	169542526	146	-	exon	F5	0.671816895100187	0.999483279673842	0.582682300629021	1	0.51988523818156	0.938196442079681	0.574675723684405	0.894717382657009	-0.273502425602565	-0.19308146123422	0.0310883780476794	0.0897517615957168	-0.0804209643683449
chr1	169542813	169542978	165	-	exon	F5	0.289622427215611	0.999483279673842	0.181946331455855	1	0.13102043251416	0.672178982988376	0.158187879155426	0.698199660462397	-0.48474825570102	-0.19308146123422	0.0310883780476794	0.0897517615957168	-0.291666794466799
chr1	169793460	169793561	101	-	exon	METTL18	0.706070816109406	0.999483279673842	0.638843145379117	1	0.725844671120923	0.978263911174863	0.835063868023784	0.990517065988066	0.226624887925801	0.517491034489441	0.25390366117998	0.438649566537078	-0.29086614656364
chr1	170552093	170552287	194	+	utr3	GORAB	0.225271647339684	0.999483279673842	0.137492107523948	1	0.0982878944239173	0.615156677039644	0.0990283130337366	0.675099462311856	-0.562330616032927	0.229388244626225	0.427223520352888	0.620098183357972	-0.791718860659152
chr1	171532435	171532951	516	+	utr3	PRRC2C	0.444393538905409	0.999483279673842	0.408139192766622	1	0.118051420493626	0.652548993352288	0.400694893329998	0.821625805840731	-0.0445999834611212	0.0899618972665652	0.202018400289209	0.374995586947192	-0.134561880727686
chr1	171540523	171540680	157	+	exon	PRRC2C	0.111650078634906	0.999483279673842	0.0459427874384398	1	0.0567213219572823	0.500531996796978	0.0786971934853017	0.664784881893025	-0.363852450510244	0.0899618972665652	0.202018400289209	0.374995586947192	-0.453814347776809
chr1	171540763	171540964	201	+	exon	PRRC2C	0.638280625214701	0.999483279673842	0.521722372305942	1	0.477512365028504	0.92637059568373	0.432534988067028	0.837408316850929	-0.100032004328342	0.0899618972665652	0.202018400289209	0.374995586947192	-0.189993901594907
chr1	171541054	171541338	284	+	exon	PRRC2C	0.977904992362509	0.999483279673842	0.953533904858473	1	0.935300106828495	0.99240115550909	0.17110660354395	0.704174451999104	-0.0656448238973485	0.0899618972665652	0.202018400289209	0.374995586947192	-0.155606721163914
chr1	171541922	171542083	161	+	exon	PRRC2C	0.399081599848069	0.999483279673842	0.317206703240633	1	0.239537615524206	0.793707367549727	0.170607821269723	0.703427139244438	-0.119450184645699	0.0899618972665652	0.202018400289209	0.374995586947192	-0.209412081912264
chr1	171557565	171558006	441	+	exon	PRRC2C	0.982071441700219	0.999483279673842	0.909548396338182	1	0.931648446957455	0.99240115550909	0.998497270012249	1	-0.0335298464087809	0.0899618972665652	0.202018400289209	0.374995586947192	-0.123491743675346
chr1	171591670	171591998	328	+	utr3	PRRC2C	0.362137387509419	0.999483279673842	0.250841226684349	1	0.20672908222409	0.762321337214835	0.150238630633995	0.69612195930738	-0.0356029452937986	0.0899618972665652	0.202018400289209	0.374995586947192	-0.125564842560364
chr1	171781686	171781839	153	+	utr5	METTL13	0.758958040996216	0.999483279673842	0.788191030620888	1	0.679547156564591	0.971609593333822	0.517603912207154	0.870774837358465	0.421240438240335	0.257420257187874	0.0116056300096379	0.0400317316418716	0.163820181052461
chr1	171783730	171783841	111	+	utr5	METTL13	0.290177222698267	0.999483279673842	0.241330879477486	1	0.209242733023321	0.764671419264966	0.166001365445105	0.700242279885972	0.747622115864351	0.257420257187874	0.0116056300096379	0.0400317316418716	0.490201858676477
chr1	171783937	171784100	163	+	exon	METTL13	0.0460385239824136	0.999483279673842	0.0226451955465386	1	0.0168103064556876	0.284883889149887	0.0502205869169446	0.634727849619151	0.786141865328669	0.257420257187874	0.0116056300096379	0.0400317316418716	0.528721608140794
chr1	171784314	171784425	111	+	exon	METTL13	0.322036459049959	0.999483279673842	0.303748361484469	1	0.263898972313601	0.813129683446296	0.285810623504777	0.75586842097615	0.438897543149684	0.257420257187874	0.0116056300096379	0.0400317316418716	0.181477285961809
chr1	171796478	171796875	397	+	utr3	METTL13	0.614453228157387	0.999483279673842	0.641015440625276	1	0.574313051994471	0.953061812118611	0.468319052048441	0.851930195877762	0.395717642609152	0.257420257187874	0.0116056300096379	0.0400317316418716	0.138297385421277
chr1	172441523	172441779	256	-	utr3	PIGC	0.606420709266662	0.999483279673842	0.610684490600186	1	0.570081777383133	0.952519810662893	0.793527432363804	0.976917178692393	-0.0233260475175829	-0.177459723720858	0.227081320261953	0.407763361536581	0.154133676203275
chr1	172442342	172442740	398	-	utr5	PIGC	0.947353589779152	0.999483279673842	0.987003328325631	1	0.979707206303083	0.99240115550909	0.645835735832593	0.922743912334057	-0.0998838926036293	-0.177459723720858	0.227081320261953	0.407763361536581	0.0775758311172286
chr1	172533160	172533260	100	+	utr5	SUCO	0.504701388778178	0.999483279673842	0.410836663583567	1	0.475834356277708	0.92637059568373	0.430355895838668	0.835664346463883	0.363996148274397	0.327183667349079	0.0539737932953924	0.138479219328904	0.0368124809253182
chr1	172610030	172610296	266	+	utr3	SUCO	0.265171141020411	0.999483279673842	0.210276427944716	1	0.120044750374692	0.657223417518998	0.188771999456473	0.711572051044386	-0.0974517243756418	0.327183667349079	0.0539737932953924	0.138479219328904	-0.424635391724721
chr1	173186389	173186603	214	-	utr3	TNFSF4	0.388810105999924	0.999483279673842	0.239712333958581	1	0.272998733291906	0.819303804082245	0.321644460774737	0.777688328560035	-0.882957733814784	-0.838748700544467	0.00290823508551659	0.0125140508037938	-0.0442090332703171
chr1	173714975	173715075	100	+	utr5	KLHL20	0.860494548408324	0.999483279673842	0.764887372346047	1	0.802790802448011	0.991307930421553	0.775271422985915	0.970888015415891	0.564034914792439	0.584384010435447	0.00179306038375431	0.00829682220367085	-0.0203490956430087
chr1	173733989	173734167	178	+	exon	KLHL20	0.968784545353344	0.999483279673842	0.918530149777045	1	0.947946771884247	0.99240115550909	0.852513848377783	0.994962667854038	0.258700719157389	0.584384010435447	0.00179306038375431	0.00829682220367085	-0.325683291278058
chr1	173803170	173803319	149	-	exon	CENPL	0.191984346928156	0.999483279673842	0.0850164719784037	1	0.113107170378751	0.644396451206375	0.254101702507409	0.743848401771296	0.170884844915443	0.412296216290217	0.116828306417693	0.250827155423136	-0.241411371374773
chr1	173824945	173825192	247	+	utr5	DARS2	0.726252200529176	0.999483279673842	0.731083942153518	1	0.723128616691292	0.978063153357637	0.339632227846436	0.787465186572322	-0.356114412438889	-0.445197672949391	3.14314478517507e-05	0.000231225212682285	0.0890832605105022
chr1	174022212	174022337	125	-	utr5	RC3H1	0.842044123076161	0.999483279673842	0.73375388980169	1	0.779864210982445	0.987843110267658	0.921932662277581	1	-0.0706910714551305	0.257634892767009	0.117519721444702	0.251805011968371	-0.32832596422214
chr1	178458177	178458340	163	+	exon	RASAL2	0.263271045272359	0.999483279673842	0.144224371924498	1	0.189216002833756	0.751269799077331	0.232022185094191	0.732217004260661	0.368564705230807	0.382036346084925	0.016211115138456	0.0528315115093855	-0.0134716408541184
chr1	178725245	178725349	104	+	utr5	RALGPS2	0.977680810013101	0.999483279673842	0.923364514303066	1	0.949052141974389	0.99240115550909	0.541604593239528	0.877827890929098	-0.00210303738228165	0.309333181561294	0.0618092733010036	0.153801908102157	-0.311436218943575
chr1	178865320	178865776	456	-	exon	ANGPTL1	0.377839470420015	0.999483279673842	0.32479633975518	1	0.155790187846182	0.708640382915491	0.242135553387991	0.739634809389445	0.50784106323257	0.744533868711852	0.00891680678790645	0.0320233297344392	-0.236692805479281
chr1	178916318	178916690	372	+	utr3	RALGPS2	0.192280797176748	0.999483279673842	0.14261322781242	1	0.0527735177350182	0.485814278181639	0.114862904759869	0.682087369353014	-0.225109598302073	0.309333181561294	0.0618092733010036	0.153801908102157	-0.534442779863367
chr1	179043948	179044092	144	+	exon	FAM20B	0.822170633700321	0.999483279673842	0.828358289516171	1	0.858390686857919	0.99240115550909	0.935670325691783	1	-0.37375435051065	-0.140447624709059	0.214245619217241	0.390979792207571	-0.233306725801591
chr1	179071998	179072508	510	+	utr3	FAM20B	0.996959831508246	0.999483279673842	0.928174919013024	1	0.91417364158682	0.99240115550909	0.995884802981122	1	-0.312353242898348	-0.140447624709059	0.214245619217241	0.390979792207571	-0.171905618189289
chr1	179095190	179095412	222	+	utr3	TOR3A	0.938224433740215	0.999483279673842	0.852006714958823	1	0.863721104533156	0.99240115550909	0.13473058406407	0.692316331608771	-0.491881069136345	-0.490736886315928	1.34566925917033e-06	1.3034738256178e-05	-0.00114418282041656
chr1	179107865	179108004	139	-	exon	ABL2	0.511776438794193	0.999483279673842	0.398548441864469	1	0.463963773505108	0.922558798604595	0.538411938601151	0.876312723733412	0.144007687741796	0.133395334179329	0.301215342302667	0.493813043285942	0.010612353562467
chr1	179108721	179108920	199	-	exon	ABL2	0.621466837730208	0.999483279673842	0.462868497355197	1	0.482429648550173	0.926920999451673	0.700372461393851	0.944353127999823	0.341292160150453	0.133395334179329	0.301215342302667	0.493813043285942	0.207896825971124
chr1	179229320	179229650	330	-	utr5	ABL2	0.428419388030646	0.999483279673842	0.350070089838604	1	0.352498533085113	0.876638508750887	0.354493877982126	0.79881086633282	0.629546221240991	0.133395334179329	0.301215342302667	0.493813043285942	0.496150887061663
chr1	179353673	179353911	238	+	utr3	SOAT1	0.265781009884944	0.999483279673842	0.165337433783219	1	0.153054732571806	0.704311189746644	0.43163733674394	0.83672929142466	0.0228769103569953	0.24732550071657	0.0171037856093955	0.0551437254223118	-0.224448590359575
chr1	179846086	179846627	541	-	exon	TOR1AIP2	0.299167004201326	0.999483279673842	0.177368510808111	1	0.196234060141384	0.75599244470238	0.221076470623025	0.727638691969512	-0.104799058647931	-0.110202873909853	0.250778617519359	0.435444934943986	0.00540381526192218
chr1	179851105	179851215	110	-	exon	TOR1AIP2	0.979974447669274	0.999483279673842	0.994431002855529	1	0.970664650327832	0.99240115550909	0.958077762223778	1	-0.327511362690296	-0.110202873909853	0.250778617519359	0.435444934943986	-0.217308488780443
chr1	179865230	179865749	519	-	utr5	TOR1AIP2	0.136856958937911	0.999483279673842	0.0776585225596073	1	0.0386326382022872	0.429977058125512	0.0861107576351441	0.672105867698052	-0.517761344805025	-0.110202873909853	0.250778617519359	0.435444934943986	-0.407558470895172
chr1	179917789	179918273	484	+	utr3	TOR1AIP1	0.242944304523844	0.999483279673842	0.172478967975741	1	0.0906298779070981	0.596858018965144	0.0538082327701311	0.63732705209028	-0.386385885527015	-0.0915622464334959	0.486316684194857	0.67204500922085	-0.294823639093519
chr1	180196332	180196865	533	+	exon	QSOX1	0.456302443255842	0.999483279673842	0.482525701836506	1	0.406529176248555	0.898550829458215	0.608493153601773	0.9073925244448	0.100091226071845	-0.169949081570963	0.0573746119345755	0.145262601753222	0.270040307642807
chr1	180502297	180502546	249	-	utr5	ACBD6	0.780270376457925	0.999483279673842	0.832577182510608	1	0.766965162432518	0.983981240522651	0.177234669182795	0.709170296995029	0.0800626271582085	0.0168528134699064	0.869840117246534	0.933667854084854	0.063209813688302
chr1	180632017	180632181	164	+	utr5	XPR1	0.256972051175844	0.999483279673842	0.210090227878831	1	0.164152197775597	0.720889330214844	0.139912244751533	0.694057975069815	0.374363396970529	0.305497457062877	0.00637320800558902	0.0242077838965384	0.0688659399076516
chr1	180884320	180884501	181	+	utr3	XPR1	0.215662406234147	0.999483279673842	0.128267769719008	1	0.0819325370849023	0.579609130630903	0.13615277647355	0.692316331608771	-0.0525217342667966	0.305497457062877	0.00637320800558902	0.0242077838965384	-0.358019191329674
chr1	180976158	180976570	412	-	utr3	STX6	0.640297706033119	0.999483279673842	0.538183010031879	1	0.478866536489914	0.926727538843482	0.41448756973205	0.82855878929427	0.456558263352774	0.689578850692408	1.27243530181425e-10	2.33401423999453e-09	-0.233020587339634
chr1	181022689	181022886	197	-	utr5	STX6	0.980273582620861	0.999483279673842	0.960239490882182	1	0.986191007679872	0.99240115550909	0.288453308090788	0.756914827996595	0.485827723959223	0.689578850692408	1.27243530181425e-10	2.33401423999453e-09	-0.203751126733185
chr1	181055743	181055844	101	+	utr3	MR1	0.173224026779386	0.999483279673842	0.0764979457042579	1	0.13217497541326	0.673566169272826	0.31065769199013	0.772030659983168	-1.30086156028401	-1.02347265510373	8.46794766082403e-06	7.00476295455988e-05	-0.277388905180279
chr1	181089196	181089436	240	+	exon	IER5	0.176019586885541	0.999483279673842	0.124121949907683	1	0.106406660410365	0.630233899621509	0.0426219458644823	0.634727849619151	0.391940763884794	0.133943907421414	0.333214816180855	0.52718951698523	0.25799685646338
chr1	181089581	181090273	692	+	utr3	IER5	0.855497823986186	0.999483279673842	0.775115435755558	1	0.733330540911575	0.979612143371848	0.685019324589307	0.937123669751256	0.202932156252189	0.133943907421414	0.333214816180855	0.52718951698523	0.0689882488307742
chr1	183023634	183023917	283	+	utr5	LAMC1	0.309541089284413	0.999483279673842	0.352005188053174	1	0.149851449610136	0.701457532577501	0.553250104856887	0.88267418357166	-0.633355944052795	-0.864785742070048	2.77860392509294e-39	4.10191404441846e-37	0.231429798017252
chr1	183142613	183142949	336	+	utr3	LAMC1	0.819008611024298	0.999483279673842	0.723723400898907	1	0.663490595049288	0.968659296836281	0.751762231657306	0.96250984695908	-0.86316157567191	-0.864785742070048	2.77860392509294e-39	4.10191404441846e-37	0.00162416639813778
chr1	183542287	183542508	221	+	exon	SMG7	0.117319152255384	0.999483279673842	0.0423942129738828	1	0.0504291683247969	0.476305283096087	0.0797780393387766	0.666109115294142	-0.0373989959285576	0.34308704517688	3.06782033725397e-05	0.000226770561568898	-0.380486041105437
chr1	183552996	183553235	239	+	utr3	SMG7	0.0362794840542593	0.999483279673842	0.00916558019167888	1	0.00603669255610443	0.168985937727481	0.0634719568552005	0.651244553913677	0.00599929158679625	0.34308704517688	3.06782033725397e-05	0.000226770561568898	-0.337087753590083
chr1	183635598	183635843	245	-	utr5	ARPC5	0.293576983241261	0.999483279673842	0.314773728187411	1	0.219159113122221	0.773790509183469	0.0564790465345182	0.642582877286477	0.188066028156099	0.0508613640645319	0.552422209869271	0.724962662460289	0.137204664091567
chr1	183926123	183926342	219	+	utr3	RGL1	0.91780795359422	0.999483279673842	0.933824966440357	1	0.948381794813132	0.99240115550909	0.96349309235409	1	0.592716601807407	0.470894143763446	0.00518812715803544	0.020340479125975	0.121822458043961
chr1	183926664	183926995	331	+	utr3	RGL1	0.817427639195754	0.999483279673842	0.817166195637162	1	0.870141462042834	0.99240115550909	0.925653385765065	1	0.637295392358651	0.470894143763446	0.00518812715803544	0.020340479125975	0.166401248595205
chr1	183935902	183936077	175	-	utr3	COLGALT2	0.728863489154925	0.999483279673842	0.616650713289191	1	0.620968789319306	0.958863721658822	0.781579483148181	0.972642648449085	-0.207139484469374	-0.195816963646146	0.0706143367120777	0.170382195747372	-0.0113225208232277
chr1	183938738	183938972	234	-	utr3	COLGALT2	0.949371337460507	0.999483279673842	0.99633837661556	1	0.98273790986367	0.99240115550909	0.996260024804657	1	-0.182998626185945	-0.195816963646146	0.0706143367120777	0.170382195747372	0.0128183374602011
chr1	184037571	184037720	149	-	utr5	COLGALT2	0.644374345323011	0.999483279673842	0.491330720231919	1	0.56678251441244	0.950645609028673	0.751559995600881	0.962471375085959	0.00948006273575635	-0.195816963646146	0.0706143367120777	0.170382195747372	0.205297026381903
chr1	184694073	184694250	177	-	exon	EDEM3	0.117444567838315	0.999483279673842	0.0690527351002647	1	0.0394352124150388	0.433269618877031	0.089167670140333	0.672105867698052	-0.968906318299045	-0.359335209071973	0.0513745485798123	0.133078023341633	-0.609571109227072
chr1	185317076	185317180	104	-	utr5	IVNS1ABP	0.457924960368819	0.999483279673842	0.398680598426123	1	0.553779660808702	0.946519011698809	0.371127007197215	0.807925446399494	-0.00391263683037029	-0.0561114340903634	0.589327443811061	0.753730512804517	0.0521987972599932
chr1	186326065	186326277	212	-	exon	TPR	0.53081788347293	0.999483279673842	0.509980727606253	1	0.228264356845171	0.785961373112189	0.129085686500805	0.690828298705437	-0.221050554579409	0.319651225467062	0.00217434917602454	0.00976390257370718	-0.540701780046471
chr1	186327429	186327548	119	-	exon	TPR	0.0147148600971997	0.999483279673842	0.0038999675763307	1	0.00241186111825767	0.0970880416394857	0.0166507977154657	0.629934670652507	-0.752579241439561	0.319651225467062	0.00217434917602454	0.00976390257370718	-1.07223046690662
chr1	193016209	193016376	167	-	utr3	UCHL5	0.118004632748039	0.999483279673842	0.0552978907921197	1	0.0410277110738654	0.438474069355126	0.0481568625731719	0.634727849619151	-0.209785950864669	0.521149833128663	8.83234709256975e-05	0.000590091492220293	-0.730935783993332
chr1	193059223	193059329	106	-	utr5	UCHL5	0.892888498135409	0.999483279673842	0.947113940559693	1	0.903022860502249	0.99240115550909	0.385836721020031	0.813544560286438	0.319212625593356	0.521149833128663	8.83234709256975e-05	0.000590091492220293	-0.201937207535307
chr1	193069111	193069259	148	+	exon	TROVE2	0.511949999669057	0.999483279673842	0.391374152725811	1	0.38375243177026	0.889966454549958	0.424423813728204	0.832287400903757	-0.451112805671562	0.31245993393456	0.13736554149473	0.283464134216209	-0.763572739606122
chr1	193122057	193122224	167	+	utr5	CDC73	0.541392900275674	0.999483279673842	0.525807785054649	1	0.506851467242777	0.934566470735986	0.698060632741216	0.942759041875982	-0.0416544042011294	-0.0396893651293172	0.74512171334421	0.860332114082119	-0.00196503907181225
chr1	200407011	200407402	391	-	utr3	ZNF281	0.626703360958583	0.999483279673842	0.534871199890207	1	0.467810487737896	0.924161640044545	0.608505455508098	0.9073925244448	-0.20069364587278	0.28607143653763	0.0352542607380051	0.0993135165340536	-0.48676508241041
chr1	200408244	200408421	177	-	exon	ZNF281	0.0637038181712388	0.999483279673842	0.0240754443045639	1	0.0102885689317545	0.225235096025163	0.0162091635544735	0.629934670652507	-0.149010356554684	0.28607143653763	0.0352542607380051	0.0993135165340536	-0.435081793092314
chr1	200408562	200408836	274	-	exon	ZNF281	0.290662782039177	0.999483279673842	0.211604384656529	1	0.150372802872769	0.702252414584957	0.168132513350477	0.700815257134578	-0.212388069371552	0.28607143653763	0.0352542607380051	0.0993135165340536	-0.498459505909182
chr1	200408992	200409225	233	-	exon	ZNF281	0.142746048302821	0.999483279673842	0.076365720696934	1	0.0519453407183939	0.483200518056259	0.313923158604087	0.77277940326746	-0.311773010346048	0.28607143653763	0.0352542607380051	0.0993135165340536	-0.597844446883678
chr1	200666034	200666201	167	-	exon	DDX59	0.276796011147241	0.999483279673842	0.181249787455403	1	0.169583261971395	0.728524223001307	0.149949470257006	0.69612195930738	-0.753934616424626	-0.19154902033595	0.27585520327689	0.465611800341918	-0.562385596088676
chr1	200738957	200739187	230	+	utr5*	CAMSAP2	0.921373465176937	0.999483279673842	0.860551862670791	1	0.928088119388219	0.99240115550909	0.988347231797381	1	-0.272045804987188	0.0431075038521835	0.80582030192934	0.896360194692899	-0.315153308839372
chr1	200739502	200739640	138	+	utr5	CAMSAP2	0.996703944035627	0.999483279673842	0.962367219809341	1	0.958950357194769	0.99240115550909	0.73300967571963	0.955959224425764	-0.0691398249829357	0.0431075038521835	0.80582030192934	0.896360194692899	-0.112247328835119
chr1	200849058	200849289	231	+	exon	CAMSAP2	0.260443269728976	0.999483279673842	0.154437359453959	1	0.117794794992958	0.652548993352288	0.179751836618031	0.70965679187497	-0.544140713601313	0.0431075038521835	0.80582030192934	0.896360194692899	-0.587248217453497
chr1	200894906	200895022	116	+	utr5	C1orf106	0.192974112906436	0.999483279673842	0.101796063616196	1	0.083038649493313	0.579609130630903	0.0868201137579646	0.672105867698052	1.93391169311314	0.722197440412974	3.29341089371526e-07	3.56638028284564e-06	1.21171425270017
chr1	201154194	201154417	223	-	utr5	TMEM9	0.384879446531275	0.999483279673842	0.301691987951308	1	0.405586369028408	0.898550829458215	0.332334955371305	0.784020393232686	-0.0729662722879036	-0.0364492737558346	0.638193231455369	0.789921048253328	-0.036516998532069
chr1	201381450	201381578	128	-	utr3	LAD1	0.887591163975226	0.999483279673842	0.944682904736103	1	0.954851657244177	0.99240115550909	0.505699614705783	0.864357820009831	-0.128598023288386	-0.160684953450009	0.0517622471000322	0.133811378974035	0.032086930161623
chr1	201386846	201387105	259	-	exon	LAD1	0.766839573249141	0.999483279673842	0.839232602198807	1	0.81621622575169	0.99240115550909	0.43936545213706	0.83980942289094	-0.0011216218926436	-0.160684953450009	0.0517622471000322	0.133811378974035	0.159563331557366
chr1	201465903	201466116	213	-	utr3	PHLDA3	0.284834531301338	0.999483279673842	0.297190914844489	1	0.182757185446126	0.74610467451307	0.132909701787255	0.692316331608771	0.651772024211915	0.295215660426376	0.000234265871946	0.0014005778551351	0.356556363785539
chr1	201468423	201468525	102	-	exon	PHLDA3	0.660084398866726	0.999483279673842	0.708082869519539	1	0.587641206268399	0.955456497847193	0.157325660542946	0.697751933684475	0.690816045709656	0.295215660426376	0.000234265871946	0.0014005778551351	0.395600385283281
chr1	201468889	201469220	331	-	utr5	PHLDA3	0.0211115651244659	0.999483279673842	0.0207190436166	1	0.000629630541626359	0.0431850887799607	0.0637502718916224	0.651244553913677	0.698747100836809	0.295215660426376	0.000234265871946	0.0014005778551351	0.403531440410433
chr1	201483629	201483785	156	-	utr3	CSRP1	0.179581417041123	0.999483279673842	0.0911025688101484	1	0.162785694279955	0.718095806637817	0.24808719400579	0.740096899587549	-0.146879055707769	0.0345599801264866	0.742955595778778	0.858784086009588	-0.181439035834256
chr1	201876147	201876395	248	+	utr3	IPO9	0.984076404118222	0.999483279673842	0.9424540258198	1	0.983218613303696	0.99240115550909	0.507616983553967	0.865304214845434	0.334809739859815	0.460439825842325	3.25798596212643e-08	4.12364867902119e-07	-0.12563008598251
chr1	201969553	201969864	311	+	utr3	TIMM17A	0.0562109177108303	0.999483279673842	0.0426873038416009	1	0.00133203709572508	0.0680104946542571	0.0195715444645487	0.629934670652507	-0.628741268504303	-0.128935192486245	0.284653646349059	0.475341247813477	-0.499806076018059
chr1	202000125	202000301	176	-	exon	RP11-465N4.4	0.791377016488997	0.999483279673842	0.760696818413434	1	0.761233974709751	0.983222553075434	0.929850572718161	1	-0.738157418249379	-0.87599339011859	0.158767914207441	0.315215800701777	0.137835971869212
chr1	202015244	202015795	551	+	utr3	ELF3	0.821211293421764	0.999483279673842	0.883716317225457	1	0.870736620343936	0.99240115550909	0.467552962277462	0.851117882464531	-0.567075477575483	-0.636384797536215	4.52394704336889e-06	3.9848628202434e-05	0.0693093199607314
chr1	202144593	202144721	128	-	utr5	ARL8A	0.609028160387745	0.999483279673842	0.592066190182836	1	0.570175914080075	0.952519810662893	0.569554259901023	0.89149644396518	0.564963407689092	0.434729376915981	0.0016256660882188	0.00761172657896409	0.13023403077311
chr1	202728886	202729093	207	-	utr3	KDM5B	0.119634852593115	0.999483279673842	0.0525241710805711	1	0.0300563655844926	0.386117683039457	0.0214392683534782	0.629934670652507	0.30071580200118	0.54060700172838	1.42335010929536e-11	2.94308267304689e-10	-0.2398911997272
chr1	202729835	202729972	137	-	exon	KDM5B	0.363393065364332	0.999483279673842	0.341805782846031	1	0.271571622094605	0.818618440638163	0.192525087711185	0.711780118045828	0.667271873510939	0.54060700172838	1.42335010929536e-11	2.94308267304689e-10	0.126664871782559
chr1	202733402	202733566	164	-	exon	KDM5B	0.670477449265722	0.999483279673842	0.564717361503292	1	0.477719269711979	0.92637059568373	0.882340821300485	1	0.637760707951732	0.54060700172838	1.42335010929536e-11	2.94308267304689e-10	0.0971537062233525
chr1	202852231	202852461	230	-	exon	RP11-480I12.5	0.5277490811943	0.999483279673842	0.434124698489184	1	0.453747107498547	0.917876037327073	0.376739193550798	0.809866573093462	0.681109855042846	0.530311320362485	0.0130109787929043	0.0439607300632612	0.150798534680361
chr1	202852918	202853208	290	-	exon	RP11-480I12.5	0.559461876992708	0.999483279673842	0.513589012516581	1	0.518841596016659	0.938103432831955	0.306404655967638	0.76972545217376	0.902706139831131	0.530311320362485	0.0130109787929043	0.0439607300632612	0.372394819468646
chr1	202857605	202857738	133	-	exon	RP11-480I12.5	0.973778117062642	0.999483279673842	0.987230113514212	1	0.944806800890152	0.99240115550909	0.965562053317671	1	0.828581051123669	0.530311320362485	0.0130109787929043	0.0439607300632612	0.298269730761183
chr1	202880876	202881119	243	-	utr3	RABIF	0.646981659781931	0.999483279673842	0.642435081679418	1	0.631991018101262	0.961390644842301	0.665583037900187	0.929176586419157	0.190117786419199	0.0748402679615119	0.647670559872674	0.795377495398793	0.115277518457687
chr1	202892327	202892511	184	-	utr3	KLHL12	0.401817730719491	0.999483279673842	0.307203554241922	1	0.403577078976995	0.897892983312175	0.306814375047192	0.76972545217376	-0.206178791179962	-0.114903445999295	0.364809747538363	0.56015306435554	-0.0912753451806662
chr1	202941183	202941351	168	-	utr3	ADIPOR1	0.174043978933352	0.999483279673842	0.109203305905005	1	0.0892045097707486	0.59448593438129	0.0790069129361097	0.664784881893025	-2.02710576390474	-1.56366180780768	4.78195690318692e-67	2.22476922226148e-64	-0.46344395609706
chr1	203305542	203305651	109	+	utr5	BTG2	0.596438352506056	0.999483279673842	0.560173522345661	1	0.620180514249854	0.958812728956685	0.69976658629203	0.94426832859351	0.376772578457287	0.376351767109792	0.00288624594252474	0.0124333709190747	0.000420811347494943
chr1	203307114	203307264	150	+	exon	BTG2	0.551832302313611	0.999483279673842	0.434363148825456	1	0.40115691456243	0.897271062582394	0.43936865797688	0.83980942289094	0.411968146984409	0.376351767109792	0.00288624594252474	0.0124333709190747	0.0356163798746167
chr1	203307386	203307507	121	+	utr3	BTG2	0.428163075364798	0.999483279673842	0.304024480097201	1	0.294789810586962	0.837298207007097	0.335697405054293	0.785587967516863	0.14435613962418	0.376351767109792	0.00288624594252474	0.0124333709190747	-0.231995627485612
chr1	203307616	203307829	213	+	utr3	BTG2	0.676826256392835	0.999483279673842	0.687439085544444	1	0.69019653007776	0.97316696852807	0.590175346082891	0.900767233721009	0.435953050948211	0.376351767109792	0.00288624594252474	0.0124333709190747	0.0596012838384189
chr1	203739691	203739836	145	+	utr3	ATP2B4	0.582108350345014	0.999483279673842	0.513897879756336	1	0.541524025213229	0.942994278611088	0.334691023988037	0.785302782903072	0.135409492066495	0.26160265020042	0.0345271934459276	0.0976955401723787	-0.126193158133925
chr1	203847422	203847575	153	+	exon	ZC3H11A	0.351910695363177	0.999483279673842	0.238438760515557	1	0.318930335032817	0.855602767191446	0.167292921873847	0.700242279885972	-0.382521852171469	0.0608372814532446	0.540435291708165	0.715929659515835	-0.443359133624713
chr1	203852336	203852447	111	+	utr3	ZC3H11A	0.29104932768586	0.999483279673842	0.198773346439942	1	0.140029092339301	0.688053907526163	0.107126731500168	0.677069037727335	-0.376742127861509	0.0608372814532446	0.540435291708165	0.715929659515835	-0.437579409314753
chr1	203853718	203853894	176	+	utr3	ZC3H11A	0.0565205423029839	0.999483279673842	0.0315945487337535	1	0.00476227842291672	0.145823462783557	0.0262682825949053	0.629934670652507	-0.592839216872147	0.0608372814532446	0.540435291708165	0.715929659515835	-0.653676498325392
chr1	203861832	203861998	166	+	exon	SNRPE	0.514832227757721	0.999483279673842	0.46095492042167	1	0.407151240537045	0.898550829458215	0.314311688376125	0.77284842968482	0.486496854226936	0.016572511388501	0.932289921031735	0.964583001388249	0.469924342838435
chr1	204073141	204073551	410	+	exon	SOX13	0.391703836946521	0.999483279673842	0.383907220977456	1	0.340973133853745	0.868935042595551	0.403803574427417	0.823182421052846	0.00675407482614692	-0.18177068046953	0.0541925555510849	0.138878034614556	0.188524755295677
chr1	204126012	204126343	331	+	utr3	SOX13	0.706453975431822	0.999483279673842	0.74384212400252	1	0.675259991484072	0.970884452903414	0.748987698814182	0.96143824219124	-0.0401733028578445	-0.18177068046953	0.0541925555510849	0.138878034614556	0.141597377611685
chr1	204151922	204152025	103	-	utr5	ETNK2	0.84760825957354	0.999483279673842	0.853597828711737	1	0.912795699815905	0.99240115550909	1	1	0.0450226266663991	-0.143858427676598	0.26068977831636	0.447392149171817	0.188881054342997
chr1	204198214	204198460	246	-	utr3	GOLT1A	0.424928710784693	0.999483279673842	0.324492757631255	1	0.254630391721119	0.806626517639823	0.218419934621249	0.725539175884884	-0.375726934549329	-0.253605825766811	0.112302370014273	0.243528006614285	-0.122121108782518
chr1	204198874	204198974	100	-	exon	GOLT1A	0.872763158384733	0.999483279673842	0.803931675148544	1	0.87691997890018	0.99240115550909	0.856870416759252	0.996236456052817	-1.12088874165021	-0.253605825766811	0.112302370014273	0.243528006614285	-0.8672829158834
chr1	204221903	204222508	605	-	utr3	PLEKHA6	0.352204601966673	0.999483279673842	0.327370462425824	1	0.270099751594127	0.816848935032249	0.182871868002794	0.709968379611902	0.101208698956027	0.0100735156563952	0.933331501158939	0.96514033389191	0.0911351832996315
chr1	204259568	204259722	154	-	exon	PLEKHA6	0.759564787084554	0.999483279673842	0.734816519854332	1	0.755203679638542	0.983222553075434	0.858368007137218	0.996558320043387	0.00945768882860187	0.0100735156563952	0.933331501158939	0.96514033389191	-0.000615826827793375
chr1	204406077	204406312	235	-	utr3	PPP1R15B	0.324795142100529	0.999483279673842	0.235979457114376	1	0.156367941710852	0.70868431069067	0.291353429025497	0.758159079850873	-0.063627842943394	0.105276924507954	0.274486112498051	0.463918324391418	-0.168904767451348
chr1	204409675	204409822	147	-	exon	PPP1R15B	0.211845203448316	0.999483279673842	0.114850899650853	1	0.102620261475832	0.62268946435499	0.0907121293068504	0.672105867698052	-0.0442096906478978	0.105276924507954	0.274486112498051	0.463918324391418	-0.149486615155851
chr1	204409911	204410015	104	-	exon	PPP1R15B	0.753407339092629	0.999483279673842	0.636260461644456	1	0.685300073196645	0.972327746872586	0.509138363240033	0.865551186317361	-0.0219780267391858	0.105276924507954	0.274486112498051	0.463918324391418	-0.127254951247139
chr1	204410557	204410837	280	-	exon	PPP1R15B	0.453151972523379	0.999483279673842	0.425450745580646	1	0.421025094407157	0.904963621688851	0.292173847906764	0.75885426026296	0.251172033455825	0.105276924507954	0.274486112498051	0.463918324391418	0.145895108947871
chr1	204411361	204411535	174	-	utr5	PPP1R15B	0.907669339861216	0.999483279673842	0.960744205874558	1	0.977975102461908	0.99240115550909	0.332290920270358	0.784020393232686	0.00232200555192369	0.105276924507954	0.274486112498051	0.463918324391418	-0.10295491895603
chr1	204411694	204411845	151	-	utr5	PPP1R15B	0.946102543450635	0.999483279673842	0.891494096024481	1	0.952641241706219	0.99240115550909	0.95481742915703	1	-0.383933973361302	0.105276924507954	0.274486112498051	0.463918324391418	-0.489210897869256
chr1	204549321	204549635	314	+	utr3	MDM4	0.851922544175845	0.999483279673842	0.868737893212673	1	0.906986662811657	0.99240115550909	0.978908129524286	1	-0.575199258119523	-0.385686881187587	0.012647815807033	0.0429649134234563	-0.189512376931935
chr1	205088538	205088747	209	-	utr3	RBBP5	0.17401431104196	0.999483279673842	0.0682972728353192	1	0.0589073516318946	0.509352180063276	0.0843198977278572	0.672105867698052	-0.0857150117733915	0.468774319413963	0.000242274390844834	0.00144206204528386	-0.554489331187354
chr1	205169376	205169597	221	-	exon	DSTYK	0.87791157735626	0.999483279673842	0.809195897309438	1	0.838031299260312	0.99240115550909	0.739292906810172	0.957988589549845	0.515348930679546	0.370323346572269	0.021086473281824	0.0651896849860708	0.145025584107276
chr1	205187512	205187654	142	-	exon	DSTYK	0.850787504149015	0.999483279673842	0.829908946474308	1	0.897544616360444	0.99240115550909	0.943660213947915	1	0.379800253093654	0.370323346572269	0.021086473281824	0.0651896849860708	0.009476906521385
chr1	205303042	205303205	163	-	utr3	NUAK2	0.996272652884178	0.999483279673842	0.983047826627024	1	0.944540545907372	0.99240115550909	0.996032974965216	1	-0.737356375305512	-0.938253583007178	0.000228765982740022	0.00137250649980756	0.200897207701666
chr1	205531373	205531526	153	+	utr3	CDK18	0.28177430925928	0.999483279673842	0.220712545642468	1	0.270954648789947	0.817776438585863	0.252724111528788	0.743155140973991	-0.357426407309445	-0.632945602304054	6.23595851393866e-13	1.5148840358307e-11	0.275519194994608
chr1	205619987	205620741	754	-	exon	ELK4	0.287932899746768	0.999483279673842	0.208798728186034	1	0.110670057700071	0.639880990396434	0.115771551105581	0.682499484990653	-0.339139252353766	0.0986355994755563	0.48107467520917	0.668229393692789	-0.437774851829322
chr1	205718213	205718357	144	-	utr3	NUCKS1	0.0857670779804414	0.999483279673842	0.0640049027079167	1	0.0444300715945143	0.455151906507649	0.212762048813765	0.721835081495387	-0.266443368495023	0.0617844923141003	0.374593361151966	0.570265926997138	-0.328227860809123
chr1	205750064	205750187	123	-	utr5	NUCKS1	0.129674712452321	0.999483279673842	0.101914088488276	1	0.0552637271193572	0.496196279291035	0.0702016936814827	0.661022806712083	0.16650002730939	0.0617844923141003	0.374593361151966	0.570265926997138	0.104715534995289
chr1	205769413	205769628	215	-	utr3	RAB29	0.451363645263456	0.999483279673842	0.344472617422513	1	0.351839865058187	0.876384953335115	0.405023083843929	0.823319399943962	-0.349663059568036	-0.39551900546783	0.0303179896389858	0.0878746639470169	0.0458559458997944
chr1	205810209	205810322	113	-	exon	SLC41A1	0.763025974185126	0.999483279673842	0.659642633523219	1	0.662600165270255	0.968296519101634	0.857107324353361	0.996249338169399	0.875420205280041	0.457591628486538	0.00247963962614049	0.0109020352749527	0.417828576793503
chr1	206454313	206454416	103	+	utr3	SRGAP2	0.162338538563197	0.999483279673842	0.0587248824626532	1	0.0785354442144564	0.571210046796692	0.229205426107045	0.730965284849738	0.43084823329759	0.117601467113585	0.230371669756751	0.411697851911932	0.313246766184005
chr1	206461173	206461623	450	+	utr3	SRGAP2	0.517992558325164	0.999483279673842	0.492408101151585	1	0.528545434457293	0.939702327607955	0.430150332532778	0.835569765917871	0.235296626548484	0.117601467113585	0.230371669756751	0.411697851911932	0.117695159434899
chr1	206463913	206464177	264	+	utr3	SRGAP2	0.485001598679061	0.999483279673842	0.367985326524018	1	0.40584618199552	0.898550829458215	0.380597725421478	0.81130215418976	-0.129138028854039	0.117601467113585	0.230371669756751	0.411697851911932	-0.246739495967623
chr1	206684969	206685130	161	+	utr5	MAPKAPK2	0.0670720348950688	0.999483279673842	0.0324493151682704	1	0.0396116976810152	0.433269618877031	0.0225169736097871	0.629934670652507	0.212504884893798	-0.164299801515744	0.0413492159782326	0.112280600090875	0.376804686409542
chr1	206732661	206732922	261	+	utr3	MAPKAPK2	0.713469779066462	0.999483279673842	0.622831871693214	1	0.557571733896659	0.947963442125008	0.587629073492735	0.900114191008691	-0.28155903749106	-0.164299801515744	0.0413492159782326	0.112280600090875	-0.117259235975316
chr1	207021852	207022042	190	-	utr3	C1orf116	0.793659542683832	0.999483279673842	0.772620857143999	1	0.829787369097939	0.99240115550909	0.885102286265222	1	0.834630572350105	0.54194153488681	0.0221941430851123	0.0679319535059267	0.292689037463295
chr1	207022998	207023188	190	-	utr5	C1orf116	0.517840849998598	0.999483279673842	0.444562308871408	1	0.434339347049503	0.910168604881873	0.456333758856291	0.846704957654985	1.03606232079036	0.54194153488681	0.0221941430851123	0.0679319535059267	0.494120785903548
chr1	207048974	207049137	163	-	utr3	YOD1	0.617268029372515	0.999483279673842	0.507210154803615	1	0.533971786372781	0.941535831822478	0.773267037950531	0.970131516468298	0.0490940901724556	0.240916340527014	0.361653293552262	0.557308342457883	-0.191822250354559
chr1	207049384	207049563	179	+	utr5	PFKFB2	0.728323886320186	0.999483279673842	0.629793611327565	1	0.628469680611206	0.961290140816622	0.810323345394282	0.98228785605118	-0.0632884397519356	-1.24997442320567	2.00691212759898e-10	3.57929849444531e-09	1.18668598345373
chr1	208216859	208217030	171	-	exon	PLXNA2	0.833980525512365	0.999483279673842	0.742422493066389	1	0.754478370490568	0.983222553075434	0.890518378476902	1	-0.261103442900676	-0.241180169944936	0.0498825144456248	0.130135589895935	-0.0199232729557396
chr1	208217701	208217801	100	-	exon	PLXNA2	0.294618173795472	0.999483279673842	0.14523631476423	1	0.245263495019984	0.800142252047466	0.241284582458769	0.73894093324633	-0.225915679387602	-0.241180169944936	0.0498825144456248	0.130135589895935	0.0152644905573338
chr1	208243632	208243747	115	-	utr5	PLXNA2	0.710864148625791	0.999483279673842	0.654157220442565	1	0.721962862252033	0.978063153357637	0.862706893265242	0.997847088064952	-0.258923304558817	-0.241180169944936	0.0498825144456248	0.130135589895935	-0.0177431346138812
chr1	208243999	208244279	280	-	utr5	PLXNA2	0.343511536001214	0.999483279673842	0.260750629604706	1	0.286911033170883	0.831542477530626	0.248358233894994	0.740096899587549	-0.115543290505275	-0.241180169944936	0.0498825144456248	0.130135589895935	0.125636879439661
chr1	209851227	209851348	121	+	exon	DIEXF	0.0579009055554722	0.999483279673842	0.0140545038623721	1	0.0415604270349213	0.440711039628016	0.0160504572054611	0.629934670652507	-1.19845821953562	-0.0731486719305017	0.670592449991803	0.810422377575894	-1.12530954760512
chr1	211313663	211313914	251	+	utr3	RCOR3	0.608442549812393	0.999483279673842	0.510448934456828	1	0.496833243869544	0.931760380948446	0.640324312650885	0.920614792826921	-0.430251057266306	-0.000395067043411922	0.997851972414993	0.99876271807076	-0.429855990222894
chr1	211575414	211575821	407	-	exon	SLC30A1	0.905023292855321	0.999483279673842	0.814459511213933	1	0.788264909571285	0.989193893773379	0.938510435469108	1	-0.428445208846465	-0.252288737629151	0.0313997934873813	0.0904976589847504	-0.176156471217314
chr1	211576128	211576323	195	-	exon	SLC30A1	0.629542105645465	0.999483279673842	0.521628405242946	1	0.519672319628765	0.938196442079681	0.797566409671656	0.977918977852047	-0.171686808207114	-0.252288737629151	0.0313997934873813	0.0904976589847504	0.0806019294220367
chr1	211578084	211578240	156	-	exon	SLC30A1	0.470968116457721	0.999483279673842	0.436423386646877	1	0.494741345868228	0.931185410966739	0.536777392943162	0.876312723733412	0.0266829465227884	-0.252288737629151	0.0313997934873813	0.0904976589847504	0.278971684151939
chr1	211578765	211578869	104	-	utr5*	SLC30A1	0.505615624702843	0.999483279673842	0.501126670182515	1	0.501214268292047	0.932431172181498	0.220684918853084	0.727638691969512	0.274811281330847	-0.252288737629151	0.0313997934873813	0.0904976589847504	0.527100018959998
chr1	211579030	211579158	128	-	utr5*	SLC30A1	0.170968381255278	0.999483279673842	0.1158549715876	1	0.193060022516649	0.751813711324938	0.334228102747057	0.785302782903072	-0.0889835437836832	-0.252288737629151	0.0313997934873813	0.0904976589847504	0.163305193845468
chr1	211941796	211942034	238	-	utr3	INTS7	0.676875623084616	0.999483279673842	0.656333064418398	1	0.670245046808423	0.969338107967911	0.759446380497859	0.965580685707429	-0.236857684843105	-0.138392928311389	0.327572505970486	0.521703390473534	-0.0984647565317167
chr1	212100645	212100834	189	+	exon	DTL	0.958664102493944	0.999483279673842	0.898556072634573	1	0.921862339449573	0.99240115550909	0.997899000699774	1	0.264821602972336	0.364487141071462	0.00658063075711292	0.0247993186092181	-0.0996655380991254
chr1	212285457	212285637	180	+	utr5	PPP2R5A	0.842174980407695	0.999483279673842	0.739076432292253	1	0.770617814206686	0.984410967515977	0.828452745835514	0.988356076046307	-0.313175119280186	-0.159803065712477	0.129245706365401	0.270548045342572	-0.153372053567708
chr1	212364992	212365282	290	-	utr3	TMEM206	0.233940612838927	0.999483279673842	0.109319382692684	1	0.137215957725425	0.680806718614876	0.128277003630489	0.690584264618101	-0.511073495171751	-0.417588449158322	0.0179155474961427	0.0570906827369222	-0.0934850460134282
chr1	212619480	212619673	193	+	utr3	ATF3	0.448993162064921	0.999483279673842	0.368405183118952	1	0.384983677208039	0.890468075342208	0.402817674407226	0.822779812717521	-2.49084890735474	-2.06941901059067	3.48203321057037e-40	5.74835009482655e-38	-0.421429896764064
chr1	212738368	212738571	203	-	utr3	NSL1	0.0853271818772785	0.999483279673842	0.0693421812248976	1	0.00233905176028886	0.095313281344756	0.0269046905456519	0.629934670652507	0.246468928836455	0.640180394155104	8.76900801540956e-07	8.81090183642559e-06	-0.393711465318649
chr1	212856723	212856868	145	-	exon	FLVCR1-AS1	0.223713579674323	0.999483279673842	0.106788600185255	1	0.166172642238886	0.724872916831915	0.106055701130713	0.677069037727335	0.37309114312091	-0.0763799315519235	0.726253654082308	0.848244378176164	0.449471074672834
chr1	212856923	212857162	239	-	exon	FLVCR1-AS1	0.557817660388984	0.999483279673842	0.415872899726276	1	0.462095795972858	0.92218383811775	0.554055211622054	0.883008927413641	-0.0841712871820343	-0.0763799315519235	0.726253654082308	0.848244378176164	-0.00779135563011081
chr1	212857934	212858036	102	-	exon	FLVCR1-AS1	0.399227770871261	0.999483279673842	0.278684377918017	1	0.393911522809964	0.894242417377919	0.311755241786379	0.772030659983168	0.253232042686311	-0.0763799315519235	0.726253654082308	0.848244378176164	0.329611974238235
chr1	212858296	212858763	467	+	utr5	FLVCR1	0.0448939111223595	0.999483279673842	0.0353103234001239	1	0.0114090405109297	0.237097368537279	0.0398527310114334	0.634115513614244	0.378776340311916	0.103817846213384	0.33417435636247	0.528326525922459	0.274958494098532
chr1	213241574	213241769	195	+	exon	RPS6KC1	0.378496623673606	0.999483279673842	0.222953678637045	1	0.248906513814469	0.804332554566333	0.250231670368676	0.741089244806166	-0.608311912847754	-0.199488132599823	0.193255325064873	0.363742675704424	-0.408823780247931
chr1	213241943	213242182	239	+	exon	RPS6KC1	0.761502159172083	0.999483279673842	0.655074923740866	1	0.675627682919646	0.970884452903414	0.814732842957787	0.983843897998261	-0.653571421948777	-0.199488132599823	0.193255325064873	0.363742675704424	-0.454083289348954
chr1	213272668	213272786	118	+	utr3	RPS6KC1	0.730426895392182	0.999483279673842	0.633167651887156	1	0.683460081058817	0.972327746872586	0.740554602054356	0.958492789368916	-0.660029418936167	-0.199488132599823	0.193255325064873	0.363742675704424	-0.460541286336344
chr1	213988014	213988318	304	+	utr5	PROX1	0.458919885521764	0.999483279673842	0.319442308292932	1	0.310062871498529	0.849205612582347	0.399202782350267	0.821625805840731	0.147595008642076	0.194198291757396	0.0727488136063733	0.174463063932935	-0.0466032831153199
chr1	213996549	213996679	130	+	exon	PROX1	0.79744743291436	0.999483279673842	0.70497577746783	1	0.670866336329512	0.969550464664673	0.784736488390387	0.973665566550971	0.376211542552651	0.194198291757396	0.0727488136063733	0.174463063932935	0.182013250795254
chr1	213997142	213997775	633	+	exon	PROX1	0.658333096345552	0.999483279673842	0.552251079626645	1	0.499258890371031	0.931760380948446	0.372528540863492	0.80821315998854	0.167677939978165	0.194198291757396	0.0727488136063733	0.174463063932935	-0.0265203517792313
chr1	213997846	213998001	155	+	exon	PROX1	0.893424719539203	0.999483279673842	0.822381113263599	1	0.80426152878067	0.99240115550909	0.971865605289763	1	0.447767489994662	0.194198291757396	0.0727488136063733	0.174463063932935	0.253569198237266
chr1	214383427	214383551	124	-	utr3	PTPN14	0.967234292584555	0.999483279673842	0.932190678469297	1	0.941914653959206	0.99240115550909	0.990711967765951	1	-0.543749683479661	-0.850821508811107	4.27758269715163e-08	5.30911294659409e-07	0.307071825331446
chr1	214640282	214640434	152	+	exon	CENPF	0.231458459140617	0.999483279673842	0.145475223969055	1	0.0815250689691411	0.57930285780162	0.0828733103776979	0.671886824395696	-0.0948322316565267	0.24194504191652	0.0429137459183206	0.115730676459508	-0.336777273573047
chr1	214644564	214644734	170	+	exon	CENPF	0.903533416230512	0.999483279673842	0.923437983812176	1	0.942965233256392	0.99240115550909	0.959981993596543	1	-0.0728048417461112	0.24194504191652	0.0429137459183206	0.115730676459508	-0.314749883662631
chr1	214645982	214646148	166	+	exon	CENPF	0.531275133418092	0.999483279673842	0.429465652383759	1	0.386284603306644	0.8907957064132	0.309114524516482	0.771145678472977	-0.145326182892582	0.24194504191652	0.0429137459183206	0.115730676459508	-0.387271224809102
chr1	214646520	214646717	197	+	exon	CENPF	0.154870149431661	0.999483279673842	0.127061523691335	1	0.0334670362838966	0.40456634406426	0.135871663302607	0.692316331608771	-0.20910487173935	0.24194504191652	0.0429137459183206	0.115730676459508	-0.45104991365587
chr1	214647170	214647362	192	+	exon	CENPF	0.255292279242133	0.999483279673842	0.145384875107098	1	0.115974313972691	0.649968761458778	0.163857801131216	0.699252766466761	-0.11692395550275	0.24194504191652	0.0429137459183206	0.115730676459508	-0.35886899741927
chr1	214648705	214648824	119	+	exon	CENPF	0.342756114450925	0.999483279673842	0.266230533066657	1	0.182769532718433	0.74610467451307	0.410917711210035	0.826469425690624	-0.470324161838658	0.24194504191652	0.0429137459183206	0.115730676459508	-0.712269203755178
chr1	214663661	214663860	199	+	utr3	CENPF	0.240667658406866	0.999483279673842	0.161837244267	1	0.106365753093161	0.630233899621509	0.100829861006002	0.675099462311856	-0.383295781873237	0.24194504191652	0.0429137459183206	0.115730676459508	-0.625240823789757
chr1	215567341	215567581	240	+	utr5	KCTD3	0.868679787597774	0.999483279673842	0.774783339919736	1	0.77828930646392	0.987208620255568	0.518693785657517	0.870896478357389	0.00413663350755648	0.00217170365708364	0.980422559202855	0.990336150835641	0.00196492985047284
chr1	215620062	215620600	538	+	exon	KCTD3	0.0297523279597649	0.999483279673842	0.0267170405022333	1	6.10122783707864e-05	0.00883980659173546	0.0134433691938884	0.629934670652507	-0.408038338940487	0.00217170365708364	0.980422559202855	0.990336150835641	-0.410210042597571
chr1	217619844	217620341	497	-	exon	GPATCH2	0.821161523040518	0.999483279673842	0.745194134976216	1	0.727797987286625	0.978729050777159	0.742802367086709	0.959638207632393	-0.245744152554745	-0.21624303375972	0.3476940499813	0.542388932118933	-0.0295011187950248
chr1	218304996	218305119	123	+	exon	RRP15	0.189636770224185	0.999483279673842	0.179387206564325	1	0.0252961461150484	0.35965988528878	0.093126503991922	0.674089525816083	-0.0456560635203008	0.424216828133982	0.00432731116121636	0.0174330118756638	-0.469872891654283
chr1	219915265	219915605	340	-	utr3	SLC30A10	0.755691405382995	0.999483279673842	0.697013944958345	1	0.575101143893971	0.953076114772321	0.213395576681416	0.722120866086546	0.0655428792590605	0.282439970718669	0.0290609275093655	0.0848397832385033	-0.216897091459609
chr1	219915729	219915936	207	-	utr3	SLC30A10	0.339911718447271	0.999483279673842	0.229155648842411	1	0.203338721120481	0.762321337214835	0.204321959424826	0.717008845985745	0.0510067874781724	0.282439970718669	0.0290609275093655	0.0848397832385033	-0.231433183240497
chr1	219987159	219987263	104	-	exon	EPRS	0.190870967763846	0.999483279673842	0.137781044845371	1	0.0876456401343533	0.590002095613774	0.0550239375929797	0.642194816859549	-0.55727859414614	-0.262579283585746	0.00131820889608656	0.00636229524728606	-0.294699310560395
chr1	220690393	220690639	246	+	utr5	C1orf115	0.108882205900158	0.999483279673842	0.105035523725458	1	0.0373237691951021	0.423086053554484	0.169997612839613	0.702714989324325	0.520591358974962	0.122221413182105	0.130901525600476	0.27316786175234	0.398369945792857
chr1	220696742	220696843	101	+	utr3	C1orf115	0.412328466116891	0.999483279673842	0.295702829260383	1	0.260019715399527	0.808373873187885	0.293951888922873	0.760505931176369	0.161836321682334	0.122221413182105	0.130901525600476	0.27316786175234	0.0396149085002295
chr1	220697327	220697481	154	+	utr3	C1orf115	0.886335024055653	0.999483279673842	0.946268130350315	1	0.950966304544858	0.99240115550909	0.544707481037448	0.879696395352982	0.0745932074593498	0.122221413182105	0.130901525600476	0.27316786175234	-0.0476282057227548
chr1	220697696	220697858	162	+	utr3	C1orf115	0.397985476645991	0.999483279673842	0.416456184397479	1	0.308705563226458	0.848429201932094	0.543832097661181	0.879353902349453	0.370503226993368	0.122221413182105	0.130901525600476	0.27316786175234	0.248281813811263
chr1	220698210	220698320	110	+	utr3	C1orf115	0.926193375273762	0.999483279673842	0.980990656636899	1	0.986023399789096	0.99240115550909	0.985679208134655	1	0.150315463203958	0.122221413182105	0.130901525600476	0.27316786175234	0.0280940500218536
chr1	220813571	220813757	186	+	utr3	MARC1	0.12720089772352	0.999483279673842	0.0808617784441837	1	0.0271701501998349	0.36953716624984	0.0387167210146102	0.630994877874461	-0.0864307324015153	0.236696481607113	0.0121909644372946	0.0416801246679713	-0.323127214008629
chr1	220813872	220814034	162	+	utr3	MARC1	0.217517510748997	0.999483279673842	0.112505481411185	1	0.177915517051496	0.74184634348714	0.0676380056857563	0.655393873647581	0.000608264467938387	0.236696481607113	0.0121909644372946	0.0416801246679713	-0.236088217139175
chr1	222627940	222628043	103	+	exon	MIA3	0.997226863159886	0.999483279673842	0.966634590441337	1	0.948884529927777	0.99240115550909	0.990145446548778	1	-0.73465720519001	-0.288848089201136	0.0188146467411035	0.0593090717219515	-0.445809115988873
chr1	222629586	222630056	470	+	exon	MIA3	0.629471067258372	0.999483279673842	0.554751011578836	1	0.447364286878481	0.915799541501865	0.71462410333442	0.948242313439399	-0.349391629293594	-0.288848089201136	0.0188146467411035	0.0593090717219515	-0.0605435400924574
chr1	222665440	222665642	202	+	utr3	MIA3	0.976343992946604	0.999483279673842	0.983718396147626	1	0.956758593995385	0.99240115550909	0.982082145227941	1	-0.569416441847677	-0.288848089201136	0.0188146467411035	0.0593090717219515	-0.28056835264654
chr1	223755516	223755617	101	+	exon	CAPN2	0.424467926691777	0.999483279673842	0.353489449203834	1	0.367206485370186	0.884850247693145	0.305597751006606	0.769163714239019	0.679944340577848	0.523711066650484	2.15732449796393e-05	0.000164619299290458	0.156233273927365
chr1	223780608	223780755	147	-	utr3	TP53BP2	0.447151230696155	0.999483279673842	0.281514791160712	1	0.310289844439059	0.849398054932107	0.381472866767493	0.811827018100179	-0.143521437972168	0.282273755915621	0.0162641206186226	0.0529817619048829	-0.425795193887789
chr1	223795968	223796413	445	-	utr3	TP53BP2	0.727713248677004	0.999483279673842	0.610322015888823	1	0.631301996538588	0.961390644842301	0.801081369061083	0.978786521227497	0.154974137844305	0.282273755915621	0.0162641206186226	0.0529817619048829	-0.127299618071315
chr1	223846297	223846401	104	-	utr5*	TP53BP2	0.968471452307883	0.999483279673842	0.905044316524031	1	0.952096273606684	0.99240115550909	0.715453924396936	0.948611304049542	-0.261807173943019	0.282273755915621	0.0162641206186226	0.0529817619048829	-0.544080929858639
chr1	224114134	224114294	160	+	exon	FBXO28	0.808845100089473	0.999483279673842	0.707819226856164	1	0.748497192054664	0.983222553075434	0.914883320667114	1	0.421633582811509	0.511418176411001	0.000358597579294136	0.00204060364525681	-0.0897845935994921
chr1	224157436	224157918	482	+	utr3	FBXO28	0.366130349974738	0.999483279673842	0.25456330190016	1	0.208809168447718	0.764071327636755	0.19880445492847	0.713421228875164	0.209283087612437	0.511418176411001	0.000358597579294136	0.00204060364525681	-0.302135088798564
chr1	224183249	224183349	100	+	utr5	DEGS1	0.858152726506889	0.999483279673842	0.760520874943582	1	0.76430680313381	0.983284128916881	0.897111344531392	1	-0.69969885199681	-0.500401456237238	0.000716669829601312	0.00375914994665834	-0.199297395759572
chr1	224189659	224189794	135	+	exon	DEGS1	0.0736099478034033	0.999483279673842	0.0196827946468417	1	0.0247007067584846	0.354664864966165	0.0791118987064964	0.664784881893025	-1.0487480725484	-0.500401456237238	0.000716669829601312	0.00375914994665834	-0.548346616311166
chr1	224192333	224192677	344	+	utr3	DEGS1	0.290478114880664	0.999483279673842	0.221495398802898	1	0.118201035836126	0.652548993352288	0.209425969455467	0.719406701037313	-0.996724264298577	-0.500401456237238	0.000716669829601312	0.00375914994665834	-0.496322808061339
chr1	224389531	224389838	307	-	utr3	WDR26	0.433492099766131	0.999483279673842	0.330548249766056	1	0.25597670538525	0.80717516352835	0.268040991294848	0.747268426190085	-0.385281927198834	-0.0674105019838739	0.435554404045254	0.627363426710459	-0.31787142521496
chr1	224433944	224434124	180	-	utr5	WDR26	0.88744862568374	0.999483279673842	0.803240098790539	1	0.801659098424134	0.991221579487112	0.687946754265441	0.937948242281036	-0.0390692259275666	-0.0674105019838739	0.435554404045254	0.627363426710459	0.0283412760563073
chr1	224434533	224434782	249	+	exon	CNIH3	0.93085964163117	0.999483279673842	0.975264028461911	1	0.980175101877799	0.99240115550909	0.800311854221639	0.978485482542729	0.0224569578156422	-0.290755103747988	0.454055648519609	0.644375121452809	0.31321206156363
chr1	225497491	225497850	359	-	utr3	ENAH	0.0477962027684351	0.999483279673842	0.0427133989668567	1	0.000591500195297037	0.0418263921285042	0.00863611934475594	0.629934670652507	-1.26915736605764	-0.683442942356184	6.09420836142533e-13	1.48751003136666e-11	-0.585714423701457
chr1	225519221	225519591	370	-	exon	ENAH	0.913126727300191	0.999483279673842	0.854412783810048	1	0.829439652116526	0.99240115550909	0.995991243989323	1	-0.710278846445592	-0.683442942356184	6.09420836142533e-13	1.48751003136666e-11	-0.0268359040894088
chr1	225846593	225846693	100	-	utr3	TMEM63A	0.286107305415675	0.999483279673842	0.165099801960654	1	0.210653883416986	0.765323508759647	0.154367530296171	0.69612195930738	-0.209341808750746	0.091016368568304	0.351844334392716	0.546969022471787	-0.30035817731905
chr1	225886582	225886741	159	-	utr3	RP4-559A3.7	0.644586214226782	0.999483279673842	0.578228038604836	1	0.626804087497009	0.96040441125887	0.608394480189163	0.9073925244448	2.37457853013877	NA	NA	NA	NA
chr1	225920032	225920198	166	-	utr3	PYCR2	0.430860939145138	0.999483279673842	0.461612774126489	1	0.392989471147711	0.894022402175877	0.0895151374890263	0.672105867698052	0.000652592955018855	-0.0903076666180831	0.378930873013359	0.574249895703691	0.090960259573102
chr1	225985300	225985567	267	-	utr3	SDE2	0.463830564531786	0.999483279673842	0.358500368371153	1	0.332380019498906	0.865119589005636	0.357667173312803	0.800858994013156	0.0406345766653215	-0.0509888066290885	0.668793180466752	0.808997140281872	0.0916233832944099
chr1	225987882	225988272	390	-	exon	SDE2	0.452306871402361	0.999483279673842	0.469139484489797	1	0.411901840965343	0.900808053316572	0.157599093075625	0.697751933684475	0.049324109747734	-0.0509888066290885	0.668793180466752	0.808997140281872	0.100312916376822
chr1	226146713	226146881	168	-	exon	ACBD3	0.345768428646073	0.999483279673842	0.380177278522183	1	0.1281964185578	0.668638043398237	0.615539040385682	0.910321062780269	0.350524543144785	0.098128080676161	0.291094203388529	0.483420617809666	0.252396462468624
chr1	226152295	226152522	227	-	exon	ACBD3	0.90743531566223	0.999483279673842	0.975634874116616	1	0.989646963688594	0.992545765625838	0.288007834330453	0.756914827996595	0.0569767765051696	0.098128080676161	0.291094203388529	0.483420617809666	-0.0411513041709915
chr1	226161576	226161735	159	-	exon	ACBD3	0.802507774369772	0.999483279673842	0.737629625687388	1	0.606287130264132	0.957970654302435	0.804568481120679	0.979567948864054	0.150540681843823	0.098128080676161	0.291094203388529	0.483420617809666	0.0524126011676624
chr1	226225595	226225971	376	+	utr3	MIXL1	0.86238226859069	0.999483279673842	0.91859472538885	1	0.938546800167724	0.99240115550909	0.319245865746512	0.77571357465334	0.569267547867791	0.66029591407682	7.65550989620851e-10	1.243757073402e-08	-0.0910283662090295
chr1	226895721	226895949	228	+	utr3	PSEN2	0.834496923179904	0.999483279673842	0.858885028551347	1	0.906254200772257	0.99240115550909	0.94335068381228	1	0.510123426668834	0.401931273402137	0.00433753370865634	0.0174696104483213	0.108192153266696
chr1	226940336	226940444	108	+	utr5	ADCK3	0.901365234360653	0.999483279673842	0.846639310596158	1	0.790716148676065	0.989469917738815	0.768295750908219	0.968215982593678	-0.0574373787596598	-0.243099759112073	0.000712991872459156	0.0037458717087537	0.185662380352413
chr1	226986691	226986794	103	+	utr3	ADCK3	0.802413360039033	0.999483279673842	0.727541398357054	1	0.705103994592639	0.974506354396745	0.255542796358965	0.743848401771296	-0.154320307471813	-0.243099759112073	0.000712991872459156	0.0037458717087537	0.0887794516402606
chr1	226994028	226994162	134	-	utr3	CDC42BPA	0.319687149111304	0.999483279673842	0.217358543978522	1	0.143579149291596	0.690382897550544	0.169065711282563	0.701958724865326	-0.089798852988329	-0.114305597113884	0.427485611307771	0.620397635920996	0.0245067441255552
chr1	227317772	227317913	141	-	utr5	CDC42BPA	0.251428758784061	0.999483279673842	0.166654427707562	1	0.107743531071822	0.632791624626392	0.117748239731326	0.685116592757226	-0.548586548751977	-0.114305597113884	0.427485611307771	0.620397635920996	-0.434280951638093
chr1	227731496	227731613	117	-	utr3	JMJD4	0.532254251896365	0.999483279673842	0.461486174802666	1	0.466912654399641	0.923710216632911	0.479974540966473	0.855351531741448	0.332289712726757	-0.00509978416685132	0.981166018736201	0.99094836674662	0.337389496893608
chr1	227732292	227732667	375	-	utr3	JMJD4	0.309307135536603	0.999483279673842	0.3153457055354	1	0.132260223964591	0.673566169272826	0.0218378835581411	0.629934670652507	0.256561188554513	-0.00509978416685132	0.981166018736201	0.99094836674662	0.261660972721365
chr1	227734753	227735002	249	+	utr5	SNAP47	0.354001489591171	0.999483279673842	0.265075871086316	1	0.252171705481254	0.805282539009075	0.176214945252228	0.708272394385276	0.936092890630739	0.402719491680262	0.00048012864392668	0.00263547195931581	0.533373398950477
chr1	227748019	227748223	204	+	exon	SNAP47	0.946053127253947	0.999483279673842	0.995713410670255	1	0.983449120927581	0.99240115550909	0.992027050129496	1	0.409668793027113	0.402719491680262	0.00048012864392668	0.00263547195931581	0.00694930134685096
chr1	227780547	227780672	125	+	exon	SNAP47	0.16422413183401	0.999483279673842	0.129504067537298	1	0.0805103115902615	0.576611041329793	0.0375243740639373	0.629934670652507	0.537119343324711	0.402719491680262	0.00048012864392668	0.00263547195931581	0.134399851644449
chr1	227780857	227781091	234	+	utr3	SNAP47	0.305731760725912	0.999483279673842	0.210856464333606	1	0.161215316228437	0.71526428890801	0.174606790421175	0.706939700283232	0.228260029772407	0.402719491680262	0.00048012864392668	0.00263547195931581	-0.174459461907856
chr1	228100869	228101020	151	-	utr3	C1orf35	0.361053725234568	0.999483279673842	0.256828007110621	1	0.234474718125633	0.790045247429123	0.182818978484253	0.709968379611902	0.242398094569194	0.309282521475471	0.0064579682401166	0.0244499818144359	-0.0668844269062766
chr1	228101364	228101512	148	-	exon	C1orf35	0.776315595874533	0.999483279673842	0.803960609823463	1	0.745996568448366	0.983222553075434	0.455831473581195	0.84619555791131	0.48584499438228	0.309282521475471	0.0064579682401166	0.0244499818144359	0.176562472906809
chr1	228158179	228158623	444	+	exon	GJC2	0.679100946310009	0.999483279673842	0.684198733862498	1	0.656895461755245	0.966913842986653	0.528941984401823	0.875255872324854	-0.120218790074916	-0.20880557223606	0.181826381818235	0.34786049097263	0.0885867821611448
chr1	228158761	228159140	379	+	utr3	GJC2	0.620680849961823	0.999483279673842	0.54536520286344	1	0.47784870316851	0.92637059568373	0.375234862124591	0.80821315998854	-0.300426422690411	-0.20880557223606	0.181826381818235	0.34786049097263	-0.0916208504543508
chr1	228175281	228175469	188	+	exon	IBA57	0.578483139196392	0.999483279673842	0.473306266200281	1	0.436607313518939	0.911750006056807	0.323057484394598	0.778827882789059	-0.092551488127711	-0.0851298232960502	0.486902769885268	0.672491743977017	-0.00742166483166079
chr1	228394472	228394994	522	-	utr3	TRIM11	0.982032737202077	0.999483279673842	0.897680992184509	1	0.917099809995811	0.99240115550909	0.935763595548708	1	-0.230168767089104	-0.323912832236166	0.00117444550259585	0.0057589465989633	0.0937440651470627
chr1	228395355	228395488	133	+	intron	RP11-245P10.8	0.72144996053311	0.999483279673842	0.635835573039172	1	0.65566428452356	0.966913842986653	0.629330392275996	0.916517179860284	1.10101971451098	NA	NA	NA	NA
chr1	228395682	228395910	228	-	utr3	TRIM11	0.541234872881965	0.999483279673842	0.47617216972338	1	0.443961271352487	0.913622583603334	0.115364487634498	0.682499484990653	1.4460130691597	-0.323912832236166	0.00117444550259585	0.0057589465989633	1.76992590139587
chr1	228646822	228647057	235	+	intergenic	NA	0.532951992384849	0.999483279673842	0.466878385509972	1	0.491340701338147	0.930778158929014	0.488718282671965	0.85920867715959	-0.234185925528219	NA	NA	NA	NA
chr1	228743479	228743768	289	+	utr3	RHOU	0.271947295485615	0.999483279673842	0.17304833090582	1	0.132524116582159	0.674265490958129	0.0609316523091111	0.645721973177656	-0.298522907943587	-0.28214401560357	0.0126434934955683	0.0429649134234563	-0.0163788923400167
chr1	229268631	229268734	103	-	intron	RP5-1061H20.4	0.630131913164969	0.999483279673842	0.539275140017566	1	0.58873776105912	0.955456497847193	0.739040543905521	0.957988589549845	-0.358411587902675	-0.343662570804864	0.638710235651843	0.790071701656027	-0.0147490170978108
chr1	229325118	229325365	247	-	utr3	CCSAP	0.328424880265255	0.999483279673842	0.248531258844541	1	0.155603111971462	0.70825785599998	0.154033099683205	0.69612195930738	-0.34305253388427	0.168702044032869	0.301065326481452	0.493672536309916	-0.511754577917138
chr1	229326846	229327043	197	-	exon	CCSAP	0.480935524684893	0.999483279673842	0.356761134449647	1	0.340078648577737	0.868317124607895	0.346975113955583	0.793272943520944	-0.0723720634748627	0.168702044032869	0.301065326481452	0.493672536309916	-0.241074107507732
chr1	229342350	229342525	175	-	utr5	CCSAP	0.363051642266183	0.999483279673842	0.254587076650031	1	0.240293715734489	0.794829404396589	0.438833014782998	0.839747205894611	-0.288914219822707	0.168702044032869	0.301065326481452	0.493672536309916	-0.457616263855576
chr1	229593987	229595105	1118	-	utr3	TAF5L	0.962178304593728	0.999483279673842	0.876691115497217	1	0.88862943452764	0.99240115550909	0.99625337407367	1	0.0612210386320483	-0.108377181543708	0.417966843472824	0.612138218815059	0.169598220175756
chr1	229602249	229602661	412	-	exon	TAF5L	0.221320321775663	0.999483279673842	0.124244443599256	1	0.123528169447666	0.662112629527379	0.121997440875546	0.689719747140559	-0.120931591099506	-0.108377181543708	0.417966843472824	0.612138218815059	-0.0125544095557985
chr1	229635184	229635420	236	+	exon	URB2	0.757628637656346	0.999483279673842	0.740381698815733	1	0.721602406677887	0.978063153357637	0.668679780845858	0.930586046086701	0.452902665943779	0.426532619718198	0.000261198468751329	0.00154119142611036	0.0263700462255806
chr1	229635914	229636100	186	+	exon	URB2	0.339992539721586	0.999483279673842	0.301392876203883	1	0.208153098347382	0.7639915634369	0.214557748450391	0.723101156634686	0.606933157788704	0.426532619718198	0.000261198468751329	0.00154119142611036	0.180400538070506
chr1	229636280	229636499	219	+	exon	URB2	0.828008028044663	0.999483279673842	0.841176687712017	1	0.867725208239799	0.99240115550909	0.523256674750351	0.873368327551958	0.566638176305448	0.426532619718198	0.000261198468751329	0.00154119142611036	0.14010555658725
chr1	229636663	229636987	324	+	exon	URB2	0.95264368287224	0.999483279673842	0.890004398375737	1	0.901245175168968	0.99240115550909	0.996554601702144	1	0.345651937251777	0.426532619718198	0.000261198468751329	0.00154119142611036	-0.0808806824664209
chr1	229637097	229637364	267	+	exon	URB2	0.63465070921477	0.999483279673842	0.554323719805073	1	0.494976667480213	0.931185410966739	0.400707577834368	0.821625805840731	0.367541624052964	0.426532619718198	0.000261198468751329	0.00154119142611036	-0.0589909956652336
chr1	229637953	229638175	222	+	exon	URB2	0.610805994082449	0.999483279673842	0.580528188580493	1	0.582329852534647	0.955071159006178	0.63912548299683	0.920614792826921	0.553318571525085	0.426532619718198	0.000261198468751329	0.00154119142611036	0.126785951806887
chr1	229659182	229659366	184	+	utr3	URB2	0.279570101969378	0.999483279673842	0.14685327775394	1	0.12999839159149	0.671564005740268	0.216966420939264	0.725027304695194	0.406503762572488	0.426532619718198	0.000261198468751329	0.00154119142611036	-0.0200288571457103
chr1	230279526	230279930	404	+	utr3	GALNT2	0.975411009797036	0.999483279673842	0.935786925993867	1	0.928842829020818	0.99240115550909	0.347731892901895	0.793272943520944	-0.43788205628849	-0.404835018275557	1.63451231034845e-09	2.52207713575676e-08	-0.0330470380129327
chr1	230693394	230693563	169	+	utr3	COG2	0.53484881872531	0.999483279673842	0.390275911835031	1	0.416358914106626	0.901847628942531	0.40468439998908	0.823319399943962	-0.190655680463164	-0.114927173304278	0.283994565540173	0.474807617470959	-0.0757285071588854
chr1	230710314	230710450	136	-	exon	AGT	0.957870718296824	0.999483279673842	0.862738566395486	1	0.779615464607073	0.987793129301961	0.954300557001691	1	-0.575974698382621	-0.635455501434207	5.29975933535504e-30	5.05386366929851e-28	0.0594808030515861
chr1	230838905	230839027	122	-	utr3	C1orf198	0.47467851927275	0.999483279673842	0.337804618544281	1	0.350132488121053	0.875186116444514	0.565526352030855	0.888849749935905	-0.0155211495573482	0.272676086527214	0.00499143796976311	0.0197204187209915	-0.288197236084562
chr1	230979120	230979228	108	+	utr5	ARV1	0.853061027773273	0.999483279673842	0.862782938422066	1	0.86831889750671	0.99240115550909	0.44471449008274	0.843029247448005	-0.0929123547552933	0.0383842010746541	0.87745194992852	0.936839333334692	-0.131296555829947
chr1	231000261	231000452	191	+	utr3	ARV1	0.922892948055353	0.999483279673842	0.954153253432508	1	0.973404016610387	0.99240115550909	0.993562290528993	1	-0.0413720220477003	0.0383842010746541	0.87745194992852	0.936839333334692	-0.0797562231223544
chr1	231224233	231224418	185	-	utr3	C1orf131	0.505491577331173	0.999483279673842	0.431986701492434	1	0.337188084738634	0.86619559270344	0.207255145139953	0.717846656801386	-0.106472197454199	0.0772077731438219	0.592575069825505	0.755882772269108	-0.183679970598021
chr1	231267760	231267988	228	+	exon	GNPAT	0.828532458557972	0.999483279673842	0.728432488985352	1	0.771890184760096	0.984410967515977	0.2371895597927	0.735296373396364	-0.682272251354241	-0.534579653730786	5.8003910608554e-10	9.6169982675284e-09	-0.147692597623455
chr1	231335599	231336173	574	-	exon	EXOC8	0.915170544305005	0.999483279673842	0.957891468302333	1	0.979121517066679	0.99240115550909	0.98078544847583	1	-0.0573640690392082	0.0819788521117169	0.689892980784234	0.823103795212914	-0.139342921150925
chr1	231336606	231336744	138	-	exon	EXOC8	0.738380659969376	0.999483279673842	0.59514352618843	1	0.688076586878632	0.97316696852807	0.802105788204486	0.97886662937967	-0.380328049167013	0.0819788521117169	0.689892980784234	0.823103795212914	-0.46230690127873
chr1	231336790	231337008	218	-	exon	EXOC8	0.801384006140722	0.999483279673842	0.714382448356839	1	0.734382093675668	0.979809670982706	0.862989600312098	0.997847088064952	-0.0013568990327673	0.0819788521117169	0.689892980784234	0.823103795212914	-0.0833357511444842
chr1	231337060	231337239	179	+	utr5	SPRTN	0.804419624132195	0.999483279673842	0.786854430370803	1	0.8306596947016	0.99240115550909	0.895266490662195	1	0.383941208808317	0.0549241926175239	0.789987703923155	0.887832605104472	0.329017016190793
chr1	231337615	231337824	209	+	utr5	SPRTN	0.0544413548923938	0.999483279673842	0.0178083569697568	1	0.0178400970145998	0.295137257132835	0.0658614511524922	0.654677510683511	0.34370114783076	0.0549241926175239	0.789987703923155	0.887832605104472	0.288776955213236
chr1	231366159	231366293	134	-	utr3	EGLN1	0.0767488234424909	0.999483279673842	0.0367395237084783	1	0.0118262780976457	0.239757112830801	0.0128566815150261	0.629934670652507	-0.323269084807872	0.135802775166227	0.124434892800043	0.262857582437956	-0.459071859974099
chr1	231421025	231421227	202	-	exon	EGLN1	0.465803510649601	0.999483279673842	0.367318503015061	1	0.35855627222835	0.87949472539074	0.478708145092456	0.855123547092905	-0.0562894621748403	0.135802775166227	0.124434892800043	0.262857582437956	-0.192092237341067
chr1	231421594	231421771	177	-	exon	EGLN1	0.576981482413999	0.999483279673842	0.59074415163394	1	0.577355723294754	0.953982952353272	0.416270613764851	0.829375474202229	0.230350127893441	0.135802775166227	0.124434892800043	0.262857582437956	0.0945473527272145
chr1	231421995	231422098	103	-	utr5	EGLN1	0.548316198994363	0.999483279673842	0.416438678256622	1	0.458657386609909	0.920237384196976	0.327199501621399	0.782192867401972	-0.0143034413855272	0.135802775166227	0.124434892800043	0.262857582437956	-0.150106216551754
chr1	234383749	234383937	188	+	utr3	COA6	0.163527593382957	0.999483279673842	0.0349717067507524	1	8.59334409036468e-05	0.0109864185526494	0.0981105142922266	0.674629687843774	-0.716542195593708	-0.234414629823273	0.0929404306737737	0.210739097937446	-0.482127565770435
chr1	234478391	234478638	247	-	exon	TARBP1	0.130333152538846	0.999483279673842	0.082517697776094	1	0.147200979995348	0.697880730081909	0.198436934008148	0.713042136069609	-0.293862357840282	-0.4309156939686	3.7393169723161e-05	0.000271184381086297	0.137053336128318
chr1	234607104	234607226	122	-	utr3	IRF2BP2	0.0706705894532896	0.999483279673842	0.0468836453590445	1	0.00660005133098972	0.178407815857777	0.049546570016577	0.634727849619151	-0.914132179167123	-0.661118983362402	8.49958585048777e-26	6.24373883074348e-24	-0.253013195804721
chr1	234607326	234607710	384	+	exon	RP4-781K5.2	0.530002453144472	0.999483279673842	0.616902032692429	1	0.498162859709496	0.931760380948446	0.308697771698847	0.771103115509973	-0.594441419507461	NA	NA	NA	NA
chr1	234608544	234608733	189	-	exon	IRF2BP2	0.340355503125915	0.999483279673842	0.401609660434628	1	0.247165974331332	0.801925867928007	0.40146930579759	0.82162872118649	-0.453006581342015	-0.661118983362402	8.49958585048777e-26	6.24373883074348e-24	0.208112402020387
chr1	234609075	234609194	119	-	exon	IRF2BP2	0.366949856744202	0.999483279673842	0.432571802343126	1	0.171798796156023	0.732873818986868	0.543151290043795	0.878783593183587	-0.333796196588964	-0.661118983362402	8.49958585048777e-26	6.24373883074348e-24	0.327322786773438
chr1	234610038	234610232	194	-	utr5*	IRF2BP2	0.445328422405738	0.999483279673842	0.475370899173738	1	0.433735249806574	0.909887506846791	0.550029037527604	0.881734782699232	-0.372691168714772	-0.661118983362402	8.49958585048777e-26	6.24373883074348e-24	0.28842781464763
chr1	234610454	234610562	108	-	utr5*	IRF2BP2	0.669511628982874	0.999483279673842	0.557980025060445	1	0.549866079961014	0.946124152142292	0.483996671001288	0.856248838585512	-1.01193570978958	-0.661118983362402	8.49958585048777e-26	6.24373883074348e-24	-0.35081672642718
chr1	235052367	235052543	176	+	intergenic	NA	0.279624843600155	0.999483279673842	0.147236124699782	1	0.223395303296412	0.780176773077749	0.162471065386351	0.698362437822763	-1.60108163167368	NA	NA	NA	NA
chr1	235055127	235055458	331	+	intergenic	NA	0.92465351195609	0.999483279673842	0.871856791960803	1	0.946466235684213	0.99240115550909	0.965197357738806	1	-1.46849040999574	NA	NA	NA	NA
chr1	235110206	235110352	146	-	utr3	TOMM20	0.465650083887614	0.999483279673842	0.493675220045351	1	0.280756382655487	0.827115612361057	0.461200159252964	0.848854037389422	-1.28472908888598	-1.26292408239007	1.28081511603855e-64	4.91608861913496e-62	-0.0218050064959114
chr1	235131663	235131939	276	-	utr3	ARID4B	0.0442594658051274	0.999483279673842	0.0454526611960371	1	0.000382318916781722	0.0300977271383679	0.0909620549965531	0.672105867698052	-0.736230808210853	0.0457991829589203	0.791571306832036	0.888961617569471	-0.782029991169773
chr1	235161011	235161202	191	-	utr3	ARID4B	0.934003918571956	0.999483279673842	0.858256488481346	1	0.909901320938646	0.99240115550909	0.673912858458556	0.932410784937569	-0.0549399500072969	0.0457991829589203	0.791571306832036	0.888961617569471	-0.100739132966217
chr1	235181995	235182436	441	-	exon	ARID4B	0.598299486219146	0.999483279673842	0.598530046549047	1	0.517830884814278	0.938035862039935	0.718550194132359	0.949798638025589	-0.0661758413279051	0.0457991829589203	0.791571306832036	0.888961617569471	-0.111975024286825
chr1	235213850	235214022	172	-	exon	ARID4B	0.390421635469224	0.999483279673842	0.331695247566527	1	0.168496434875686	0.726880871191119	0.32485593297961	0.780797513151924	-0.454593059094433	0.0457991829589203	0.791571306832036	0.888961617569471	-0.500392242053354
chr1	235328596	235328743	147	+	utr5	GGPS1	0.761083962658076	0.999483279673842	0.778441955634216	1	0.736034259212748	0.979978382568876	0.941528287212984	1	0.104778059494435	-0.0363976329338221	0.798157897747931	0.892556212977788	0.141175692428257
chr1	235329348	235329675	327	+	exon	GGPS1	0.959103785139545	0.999483279673842	0.903285994091097	1	0.936681314218638	0.99240115550909	0.939895875305957	1	-0.30418628404886	-0.0363976329338221	0.798157897747931	0.892556212977788	-0.267788651115038
chr1	235342176	235342395	219	+	exon	GGPS1	0.531805838124949	0.999483279673842	0.426832263442152	1	0.383275736948977	0.889823707738754	0.621249757086989	0.912853288709744	-0.239592677028581	-0.0363976329338221	0.798157897747931	0.892556212977788	-0.203195044094759
chr1	235649823	235649984	161	-	utr5	GNG4	0.154165665731281	0.999483279673842	0.0843615726971784	1	0.120323011366857	0.657277879165053	0.0501096448545281	0.634727849619151	0.835998364106138	0.0264715247843928	0.764855402730623	0.8714526900277	0.809526839321746
chr1	235976381	235976531	150	-	utr3	NID1	0.121013539928541	0.999483279673842	0.0171076391285156	1	3.58200555870314e-08	2.72590623017309e-05	0.00313940746736552	0.516355017527358	-0.872219559796386	-0.503928285709483	8.22308766165615e-17	2.83705763751476e-15	-0.368291274086903
chr1	235977580	235977867	287	-	utr3	NID1	0.265700986683978	0.999483279673842	0.183375656286969	1	0.189552986804436	0.751674015414812	0.0655072668735672	0.65388609113459	-0.700112329095677	-0.503928285709483	8.22308766165615e-17	2.83705763751476e-15	-0.196184043386194
chr1	236065766	236065877	111	-	utr5*	NID1	0.751600411005937	0.999483279673842	0.706642980526437	1	0.817791665123182	0.99240115550909	0.741384749385221	0.958791639340281	0.407962238952611	-0.503928285709483	8.22308766165615e-17	2.83705763751476e-15	0.911890524662093
chr1	236523268	236523428	160	+	utr5	LGALS8	0.487943962934749	0.999483279673842	0.320895364303254	1	0.39387537136125	0.894242417377919	0.459855124318193	0.848509957479395	-0.433822865160054	-0.554554478141151	2.17736875913529e-08	2.83057938687587e-07	0.120731612981098
chr1	236523630	236523972	342	+	utr5	LGALS8	0.894951260603776	0.999483279673842	0.94410235980792	1	0.933093415015931	0.99240115550909	0.99371957131222	1	-0.785129184357002	-0.554554478141151	2.17736875913529e-08	2.83057938687587e-07	-0.230574706215851
chr1	236551576	236551877	301	+	utr3	LGALS8	0.165114552461827	0.999483279673842	0.0724842676114015	1	0.0755697587336075	0.563283728694861	0.102771254318595	0.675099462311856	-0.927588642078243	-0.554554478141151	2.17736875913529e-08	2.83057938687587e-07	-0.373034163937091
chr1	236897736	236897876	140	+	utr3	MTR	0.269970924478356	0.999483279673842	0.18760273437421	1	0.147691134585734	0.698299414738051	0.245078358904632	0.739634809389445	-0.180135953462877	-0.00270224657920637	0.976646053819015	0.988390086821135	-0.177433706883671
chr1	236898030	236898271	241	+	utr3	MTR	0.414426855947757	0.999483279673842	0.368227241406558	1	0.360999593368692	0.881017133623297	0.244424912952722	0.739634809389445	0.246326755825809	-0.00270224657920637	0.976646053819015	0.988390086821135	0.249029002405016
chr1	236899227	236899384	157	+	utr3	MTR	0.89813373746388	0.999483279673842	0.925743356757738	1	0.933414551097959	0.99240115550909	0.575215163247513	0.894848298183182	-0.132297693773938	-0.00270224657920637	0.976646053819015	0.988390086821135	-0.129595447194732
chr1	236900983	236901173	190	+	utr3	MTR	0.29190053133367	0.999483279673842	0.169619377802964	1	0.216910649978045	0.772037660868406	0.180721152848234	0.70965679187497	0.0878666436117331	-0.00270224657920637	0.976646053819015	0.988390086821135	0.0905688901909394
chr1	241593781	241593951	170	+	utr3	KMO	0.229252412321476	0.999483279673842	0.1065148692288	1	0.111068763434126	0.640339688468941	0.108952538523796	0.678429352527344	0.30017359488516	2.30476630779539	0.623918007585281	NA	-2.00459271291023
chr1	241594242	241594418	176	+	utr3	KMO	0.80790167436328	0.999483279673842	0.826147342191759	1	0.863897801367865	0.99240115550909	0.965047353962279	1	0.374023420285666	2.30476630779539	0.623918007585281	NA	-1.93074288750972
chr1	241640178	241640334	156	-	utr5	OPN3	0.897717352104908	0.999483279673842	0.934473137688277	1	0.938697059210723	0.99240115550909	0.179809385056028	0.70965679187497	0.356630913303019	0.084419213221714	0.7643198134722	0.871359775468826	0.272211700081305
chr1	241878808	241878957	149	+	exon	EXO1	0.50553937929313	0.999483279673842	0.344334109541011	1	0.331595091200493	0.865119589005636	0.258454594290157	0.744905754496595	0.59113663809732	0.956274519398251	1.77169386447416e-09	2.71194575286857e-08	-0.365137881300931
chr1	244053890	244054104	214	+	exon	ZBTB18	0.664560246172675	0.999483279673842	0.610877309786084	1	0.674865210805803	0.970884452903414	0.397627394388344	0.820745886088403	-0.183787164301978	-0.186268245739901	0.406233474560417	0.601113692131895	0.00248108143792342
chr1	244054226	244054418	192	+	exon	ZBTB18	0.6886263797849	0.999483279673842	0.657034898354436	1	0.680942196023462	0.971861050150871	0.845539797732873	0.993377593614951	-0.235222163271985	-0.186268245739901	0.406233474560417	0.601113692131895	-0.0489539175320833
chr1	244054606	244054847	241	+	exon	ZBTB18	0.712414709571324	0.999483279673842	0.698626626724402	1	0.68195778971315	0.972287218967423	0.660657413898244	0.927276140128917	0.0212032320397085	-0.186268245739901	0.406233474560417	0.601113692131895	0.20747147777961
chr1	244054991	244055327	336	+	exon	ZBTB18	0.99386814169495	0.999483279673842	0.959472383676365	1	0.971866214685231	0.99240115550909	0.999233539730457	1	-0.0763675738118075	-0.186268245739901	0.406233474560417	0.601113692131895	0.109900671928094
chr1	244409477	244409585	108	-	utr3	ADSS	0.0330653952870972	0.999483279673842	0.00595030315219445	1	0.00766546612502311	0.193831984405054	0.00906761378006726	0.629934670652507	-1.35033801842415	-0.408371079505649	0.00231545127819261	0.0102743131428009	-0.941966938918503
chr1	244705658	244705918	260	+	utr3	DESI2	0.250752692270162	0.999483279673842	0.179151892487311	1	0.0773350936528217	0.569048922732428	0.1043945268117	0.676517024835294	-0.486763271608868	0.0234803018331718	0.851192866369172	0.923737619936946	-0.51024357344204
chr1	244835462	244835592	130	+	utr5	COX20	0.437550523548551	0.999483279673842	0.333730403314017	1	0.370636680770573	0.886272719239482	0.342897952926426	0.79046702178564	0.108440301857908	-0.049466137245655	0.826695697059688	0.909513367033851	0.157906439103563
chr1	244835638	244835786	148	+	utr5	COX20	0.426848286686786	0.999483279673842	0.317363716530536	1	0.373720047260981	0.886705311500776	0.190399273373961	0.711572051044386	-0.0562770971060274	-0.049466137245655	0.826695697059688	0.909513367033851	-0.0068109598603724
chr1	244854398	244854518	120	-	utr3	HNRNPU	0.828400392668281	0.999483279673842	0.70954092534156	1	0.33664322248672	0.866048831062505	0.0464559848465872	0.634727849619151	0.155473818305374	0.10784932542688	0.0601206259759057	0.150600745734717	0.0476244928784938
chr1	244863612	244864110	498	-	exon	HNRNPU	0.348634758968297	0.999483279673842	0.430055957781568	1	0.308312358329453	0.848044715742338	0.35433719059668	0.798683024390062	0.160728385185039	0.10784932542688	0.0601206259759057	0.150600745734717	0.0528790597581597
chr1	244864383	244864487	104	-	utr5	HNRNPU	0.970430144725767	0.999483279673842	0.964428284240457	1	0.950954648175216	0.99240115550909	0.13707041405109	0.692319217925136	0.0457586460375884	0.10784932542688	0.0601206259759057	0.150600745734717	-0.0620906793892914
chr1	246540970	246541097	127	-	utr3	TFB2M	0.572962899862266	0.999483279673842	0.496295426984892	1	0.440456208471973	0.912755506326456	0.36723770272208	0.806157380110105	-1.02946370355277	-0.595501595131029	0.000276097315206543	0.00161667508785891	-0.433962108421737
chr1	246591691	246591857	166	+	exon	CNST	0.945277114625994	0.999483279673842	0.979664990450979	1	0.972287185728305	0.99240115550909	0.987314312291844	1	0.118729449902303	0.256484623035277	0.107391629663292	0.235540527174361	-0.137755173132974
chr1	246647356	246647849	493	+	exon	CNST	0.638775545104723	0.999483279673842	0.511180373282903	1	0.552155440437962	0.946165406493564	0.713204597934768	0.947914394510607	0.057678436444847	0.256484623035277	0.107391629663292	0.235540527174361	-0.19880618659043
chr1	246665791	246666037	246	+	utr3	CNST	0.920379743158395	0.999483279673842	0.946308423445479	1	0.968192547073166	0.99240115550909	0.989617264895387	1	-0.142513803473584	0.256484623035277	0.107391629663292	0.235540527174361	-0.398998426508862
chr1	246851011	246851151	140	-	exon	AHCTF1	0.94940419446506	0.999483279673842	0.983761720702341	1	0.967569093599078	0.99240115550909	0.536964612658504	0.876312723733412	-0.0907355440379026	-0.019860502711897	0.885244465287042	0.940612979839469	-0.0708750413260056
chr1	247037570	247037767	197	-	exon	ZNF670	0.14420733518061	0.999483279673842	0.0677059722322739	1	0.0666627336581436	0.53808648312576	0.0918791537259273	0.672105867698052	-1.47698554172086	-0.562187947474527	0.109790556947944	0.239535941569104	-0.914797594246335
chr1	247100325	247100486	161	-	utr3	ZNF669	0.978523924485028	0.999483279673842	0.928293858612029	1	0.955644896679804	0.99240115550909	0.990293236815469	1	-0.228508383138811	0.0479810646545088	0.879876232358752	0.938115627721651	-0.27648944779332
chr1	247100658	247100888	230	-	utr3	ZNF669	0.400749413026581	0.999483279673842	0.242974598528381	1	0.333191186834295	0.865119589005636	0.389869626988784	0.816366156827537	-0.630658611258873	0.0479810646545088	0.879876232358752	0.938115627721651	-0.678639675913382
chr1	247156760	247156925	165	-	exon	ZNF124	0.194439647229435	0.999483279673842	0.0823075086124083	1	0.110633161070128	0.639880990396434	0.087902897205641	0.672105867698052	-0.950364989961769	-0.555077351026076	0.0646435047709344	0.158803701953864	-0.395287638935692
chr1	247190274	247190451	177	-	exon	RP11-488L18.4	0.145751618204504	0.999483279673842	0.0486705797288001	1	0.060537442577673	0.515699185267248	0.0389769545236835	0.631506020156445	-0.829552000239859	-0.114368101495503	0.689598912457926	0.822898500152848	-0.715183898744355
chr1	247299927	247300083	156	-	utr3	ZNF496	0.985944636450049	0.999483279673842	0.921674745634593	1	0.934462604614726	0.99240115550909	0.938240251304828	1	-0.417372347543837	-0.421766145835137	3.55976897097678e-07	3.82993223625834e-06	0.00439379829129982
chr1	247300159	247301265	1106	-	utr3	ZNF496	0.538293520777903	0.999483279673842	0.590951445114421	1	0.477851840860777	0.92637059568373	0.236848118133454	0.734828604346	-0.264881936392021	-0.421766145835137	3.55976897097678e-07	3.82993223625834e-06	0.156884209443116
chr1	247332158	247332334	176	-	utr5*	ZNF496	0.0290094541374686	0.999483279673842	0.00556367513916998	1	0.0164060038938339	0.281481595751136	0.0398915516243714	0.634115513614244	-0.339974882399164	-0.421766145835137	3.55976897097678e-07	3.82993223625834e-06	0.0817912634359731
chr1	247332473	247332651	178	-	utr5*	ZNF496	0.408491787978233	0.999483279673842	0.349829767610539	1	0.283922869180251	0.829137366594526	0.423036843305661	0.832287400903757	-0.410581640785927	-0.421766145835137	3.55976897097678e-07	3.82993223625834e-06	0.0111845050492098
chr1	247332941	247333478	537	-	utr5*	ZNF496	0.75826597409418	0.999483279673842	0.673850871102103	1	0.657047365162596	0.966913842986653	0.650857635835677	0.924072128490579	-0.707887810367325	-0.421766145835137	3.55976897097678e-07	3.82993223625834e-06	-0.286121664532188
chr1	247334221	247334399	178	+	intergenic	NA	0.918238415124149	0.999483279673842	0.857243430772283	1	0.936834769113935	0.99240115550909	0.712916710557169	0.947847084144269	-0.665358643271199	NA	NA	NA	NA
chr1	248810491	248810637	146	-	utr3	SH3BP5L	0.362414543471339	0.999483279673842	0.283893592212304	1	0.261962052710869	0.810408678089132	0.195911392456954	0.712325546012243	0.534364082029564	0.110574668809613	0.252907687262983	0.437368048551465	0.423789413219951
chr1	248811298	248811477	179	-	utr3	SH3BP5L	0.920148702269787	0.999483279673842	0.841832202552645	1	0.857381508310777	0.99240115550909	0.96849589747232	1	0.0933773040751946	0.110574668809613	0.252907687262983	0.437368048551465	-0.0171973647344186
chr1	248812058	248812307	249	-	exon	SH3BP5L	0.848900602787665	0.999483279673842	0.753574560915776	1	0.745996869816051	0.983222553075434	0.91274216865946	1	0.204686444760012	0.110574668809613	0.252907687262983	0.437368048551465	0.0941117759503988
chr1	248825110	248825258	148	-	utr5	SH3BP5L	0.149313775498283	0.999483279673842	0.0864064477795987	1	0.0698269115450082	0.549165292027941	0.1304262893189	0.691585447759344	0.701113889830047	0.110574668809613	0.252907687262983	0.437368048551465	0.590539221020434
chr1	248838253	248838418	165	+	utr5	ZNF672	0.842136142453297	0.999483279673842	0.750962296490681	1	0.768510079776798	0.983981240522651	0.434788629504358	0.837656068488142	0.410541300541938	-0.0349644316517753	0.715325113798961	0.840327090266972	0.445505732193714
chr1	248847146	248847602	456	+	utr5	ZNF672	0.433092524133727	0.999483279673842	0.445927094547139	1	0.372756952809807	0.886272719239482	0.681087335530322	0.93535388078418	0.269973528544553	-0.0349644316517753	0.715325113798961	0.840327090266972	0.304937960196328
chr1	248847732	248847848	116	+	exon	ZNF672	0.236531387062399	0.999483279673842	0.214969501074808	1	0.152391781330229	0.703255286583423	0.137499406670536	0.692342917823966	0.257295814877351	-0.0349644316517753	0.715325113798961	0.840327090266972	0.292260246529126
chr1	248847954	248848413	459	+	exon	ZNF672	0.890636334079616	0.999483279673842	0.819040969861136	1	0.78560210918888	0.989131635085051	0.56362892591929	0.887702203793425	-0.0389938033535016	-0.0349644316517753	0.715325113798961	0.840327090266972	-0.00402937170172627
chr1	248848653	248848791	138	+	utr3	ZNF672	0.45827150660054	0.999483279673842	0.424053899151238	1	0.412269987757866	0.900808053316572	0.260476891084099	0.744905754496595	0.142147086763451	-0.0349644316517753	0.715325113798961	0.840327090266972	0.177111518415226
chr1	248850029	248850181	152	-	utr3	ZNF692	0.924747282506459	0.999483279673842	0.946720076347701	1	0.971511787148485	0.99240115550909	0.985344736365553	1	0.0503202999039907	-0.0667167371510253	0.625359626138285	0.779756869983034	0.117037037055016
chr1	248916817	248916952	135	+	exon	PGBD2	0.763797098485398	0.999483279673842	0.730034677957916	1	0.796981344778142	0.990324148269923	0.87554746865938	1	0.237490167062577	0.256780996036201	0.297298790905648	0.489325507801717	-0.0192908289736239
chr1	248917334	248917517	183	+	utr5	PGBD2	0.313360297962159	0.999483279673842	0.177517859010509	1	0.172563784671979	0.733053026283207	0.182605423906781	0.709968379611902	-0.176520949985591	0.256780996036201	0.297298790905648	0.489325507801717	-0.433301946021792
chr1	248917671	248917905	234	+	exon	PGBD2	0.501630460739141	0.999483279673842	0.382033544518213	1	0.364399529070287	0.882611226746325	0.636336724448416	0.919216956829986	0.21244664815162	0.256780996036201	0.297298790905648	0.489325507801717	-0.0443343478845807
chr1	248918137	248918317	180	+	exon	PGBD2	0.865863444168437	0.999483279673842	0.793294513949801	1	0.849570674287708	0.99240115550909	0.971397020792996	1	0.0771595952477399	0.256780996036201	0.297298790905648	0.489325507801717	-0.179621400788461
chr10	135488	135589	101	+	utr5	ZMYND11	0.803628875091847	0.999483279673842	0.694317826614279	1	0.763051610089344	0.983222553075434	0.887223609780319	1	-0.267477048339084	-0.167047549147145	0.120107964790882	0.256006883719897	-0.10042949919194
chr10	248867	249071	204	+	exon	ZMYND11	0.938394339885899	0.999483279673842	0.987236486115058	1	0.983163600652698	0.99240115550909	0.964298092481603	1	-0.101776225862093	-0.167047549147145	0.120107964790882	0.256006883719897	0.0652713232850514
chr10	277096	277283	187	-	utr3	DIP2C	0.87479121808948	0.999483279673842	0.886330741114563	1	0.94869297420955	0.99240115550909	0.985490517795914	1	-0.201730123383386	-0.108143981144888	0.433477783175025	0.626311349998698	-0.093586142238498
chr10	813007	813128	121	-	exon	LARP4B	0.123412100527138	0.999483279673842	0.0703907691981669	1	0.0424285393197719	0.443929078496904	0.0396594730807798	0.634115513614244	-0.247008162738935	0.00507433057740999	0.952175015864336	0.9756643403941	-0.252082493316345
chr10	3137796	3137961	165	-	utr3	PITRM1	0.80189044386664	0.999483279673842	0.807650540868006	1	0.821052419936057	0.99240115550909	0.854194442502202	0.995615300534439	-0.177812036014577	-0.0885001120431326	0.408820621816276	0.60311549983139	-0.0893119239714444
chr10	3781695	3782185	490	-	exon	KLF6	0.794859853611275	0.999483279673842	0.719002502786747	1	0.576453145502896	0.953654008103704	0.808579920982758	0.981013947557353	-1.21443859548692	-1.11721726028165	5.14051213984144e-37	7.17475298936233e-35	-0.0972213352052711
chr10	5456860	5457038	178	+	utr3	NET1	0.891648408227204	0.999483279673842	0.799560164775812	1	0.760016805224835	0.983222553075434	0.117405417839403	0.684764957113684	0.331745706249561	0.424397118710401	6.46245536325136e-08	7.79403591453245e-07	-0.0926514124608405
chr10	5639155	5639358	203	-	utr3	ASB13	0.922183645724815	0.999483279673842	0.967771851510533	1	0.921042238360759	0.99240115550909	0.774927278141252	0.970777103467183	0.0388397976905855	-0.0331528707641187	0.785425275337177	0.884647806635733	0.0719926684547043
chr10	5639461	5639680	219	-	utr3	ASB13	0.233222049159088	0.999483279673842	0.122759648774531	1	0.125293881689199	0.664560744532055	0.141741400753374	0.694057975069815	-0.279368175725497	-0.0331528707641187	0.785425275337177	0.884647806635733	-0.246215304961378
chr10	5640118	5640484	366	-	utr3	ASB13	0.624244434619219	0.999483279673842	0.630790084341133	1	0.665303541658937	0.968659296836281	0.67605748490448	0.932993643197172	0.123583378996739	-0.0331528707641187	0.785425275337177	0.884647806635733	0.156736249760857
chr10	5730688	5730788	100	+	exon	FAM208B	0.5496142812216	0.999483279673842	0.441141054482135	1	0.495854075137797	0.931688728066927	0.609287471583293	0.907910320470543	-0.1865506304263	-0.298793967426406	0.0031011211822036	0.0132107418175283	0.112243337000106
chr10	5730968	5731156	188	+	exon	FAM208B	0.198901675322376	0.999483279673842	0.141763015091143	1	0.075073266182499	0.562189590381388	0.241597295301425	0.73894093324633	-0.998511516225158	-0.298793967426406	0.0031011211822036	0.0132107418175283	-0.699717548798752
chr10	5746265	5746852	587	+	exon	FAM208B	0.485521626327554	0.999483279673842	0.455090852399962	1	0.440961033071432	0.912755506326456	0.401166121576881	0.821625805840731	-0.361381198092464	-0.298793967426406	0.0031011211822036	0.0132107418175283	-0.0625872306660583
chr10	5748787	5748921	134	+	exon	FAM208B	0.679370013895582	0.999483279673842	0.575181850115599	1	0.589904481853978	0.955456497847193	0.752478525634275	0.962721905224669	-0.435504012155456	-0.298793967426406	0.0031011211822036	0.0132107418175283	-0.13671004472905
chr10	5749025	5749417	392	+	exon	FAM208B	0.469361053107605	0.999483279673842	0.452907271937409	1	0.387029793123839	0.891579838930402	0.289201047478081	0.756914827996595	-0.220736405965799	-0.298793967426406	0.0031011211822036	0.0132107418175283	0.0780575614606074
chr10	5765940	5766041	101	-	utr3	GDI2	0.274199998216091	0.999483279673842	0.096076450660441	1	0.000146385455946271	0.0158465946993245	0.00180575658238669	0.42437935210473	-0.205973502218582	0.0634587489745846	0.435828316779804	0.627699075752377	-0.269432251193167
chr10	5887975	5888075	100	-	exon	ANKRD16	0.719310778842193	0.999483279673842	0.674289222596934	1	0.691597785695991	0.97316696852807	0.73931097380028	0.957988589549845	0.366532389309078	-0.0849454353203439	0.578087454823553	0.745454115060138	0.451477824629422
chr10	5889424	5889599	175	-	utr5	ANKRD16	0.542847152438083	0.999483279673842	0.502247819155816	1	0.526537581876773	0.938457328142484	0.485856343165759	0.857568110853358	0.147601671175539	-0.0849454353203439	0.578087454823553	0.745454115060138	0.232547106495883
chr10	5906034	5906245	211	+	utr5	FBXO18	0.515694179531012	0.999483279673842	0.475135637974983	1	0.522428278263377	0.938243452463508	0.471111555924902	0.85345053739457	0.08882332494921	-0.0429892878024556	0.618599428960704	0.774220023871663	0.131812612751666
chr10	5906334	5906488	154	+	exon	FBXO18	0.909359193971489	0.999483279673842	0.954512324665378	1	0.950730581422206	0.99240115550909	0.966123233064118	1	0.0373699755723244	-0.0429892878024556	0.618599428960704	0.774220023871663	0.08035926337478
chr10	6115534	6115699	165	+	utr3	RBM17	0.73856100173549	0.999483279673842	0.775956451837987	1	0.761590979283551	0.983222553075434	0.729579914894366	0.954639697953424	0.02147711033478	0.0958074461217821	0.239496095609125	0.422933466285588	-0.0743303357870021
chr10	6233322	6233571	249	+	utr3	PFKFB3	0.358376695803735	0.999483279673842	0.271265940310314	1	0.249966606016291	0.804571354341972	0.217341556124901	0.725027304695194	0.590615809965928	0.371160004821188	0.0162916246630023	0.0530601004351028	0.219455805144741
chr10	7562949	7563287	338	-	utr3	ITIH5	0.561605065594288	0.999483279673842	0.498291462432479	1	0.522371280791159	0.938243452463508	0.660319839350473	0.92688373760737	-0.513776575249063	-0.700094148972736	2.17886309068275e-05	0.000166097740969475	0.186317573723674
chr10	7818563	7818674	111	+	utr5	TAF3	0.561901581259588	0.999483279673842	0.461659222239525	1	0.562355920626313	0.948924804948852	0.572713214477781	0.893840057803149	0.473477688047548	0.333224887324976	0.0246009313694339	0.0739714256394278	0.140252800722572
chr10	7964051	7964669	618	+	exon	TAF3	0.43334411286937	0.999483279673842	0.307858309206076	1	0.288689424313398	0.832676694979317	0.301695634903169	0.767304052290876	0.00427128558811614	0.333224887324976	0.0246009313694339	0.0739714256394278	-0.32895360173686
chr10	7965070	7965767	697	+	exon	TAF3	0.271754261791089	0.999483279673842	0.233372295999491	1	0.0726656681608519	0.556734363961554	0.0752302194891391	0.662068100461037	0.0312347217477105	0.333224887324976	0.0246009313694339	0.0739714256394278	-0.301990165577265
chr10	8014660	8014989	329	+	utr3	TAF3	0.411364967370368	0.999483279673842	0.268617246247066	1	0.287013067252197	0.831585426439002	0.302053050057062	0.767304052290876	0.125891431460093	0.333224887324976	0.0246009313694339	0.0739714256394278	-0.207333455864883
chr10	11462234	11463091	857	-	utr3	USP6NL	0.88080174675937	0.999483279673842	0.955726846063008	1	0.959998928531658	0.99240115550909	0.936155764702446	1	-0.108232291576095	-0.0144278313593577	0.891113657044923	0.943222393488851	-0.0938044602167374
chr10	11463220	11463391	171	-	exon	USP6NL	0.146339817750462	0.999483279673842	0.0870184110880663	1	0.0775873143349445	0.569425303855963	0.0288732856880258	0.629934670652507	-0.271300405572712	-0.0144278313593577	0.891113657044923	0.943222393488851	-0.256872574213354
chr10	11463443	11463787	344	-	exon	USP6NL	0.664386945552186	0.999483279673842	0.699615037897483	1	0.643091521928044	0.96311893912362	0.578813089213949	0.896306903262787	-0.0197938026379264	-0.0144278313593577	0.891113657044923	0.943222393488851	-0.00536597127856864
chr10	11869637	11869960	323	+	utr5	PROSER2	0.760118974878964	0.999483279673842	0.816069641383436	1	0.767651317273504	0.983981240522651	0.655177267711014	0.924466649845363	-0.159032983041663	-0.233078162047633	0.013522464855513	0.0452803496023318	0.0740451790059693
chr10	11870202	11870722	520	+	utr3	PROSER2	0.510579233935992	0.999483279673842	0.433115952823243	1	0.284294747842451	0.829829107811911	0.378228380492924	0.810376233975627	-0.276141330509627	-0.233078162047633	0.013522464855513	0.0452803496023318	-0.0430631684619948
chr10	11920733	11921003	270	-	utr3	UPF2	0.452696024511405	0.999483279673842	0.392293865360536	1	0.225318995285731	0.781561432160556	0.42888394929073	0.834618688036343	-0.0150513362974903	0.0950748987454568	0.554082535687716	0.72616733184208	-0.110126235042947
chr10	12035072	12035415	343	-	exon	UPF2	0.609890102637741	0.999483279673842	0.559630373477588	1	0.385237809727705	0.89054935396465	0.514373717819397	0.868284530013154	-0.0331041583518432	0.0950748987454568	0.554082535687716	0.72616733184208	-0.1281790570973
chr10	12121140	12121273	133	+	utr3	DHTKD1	0.914230427882909	0.999483279673842	0.929598839599628	1	0.964825095582976	0.99240115550909	0.984090920511412	1	0.249092243643595	0.116414011346647	0.42004770267378	0.613673122764799	0.132678232296948
chr10	13100189	13100299	110	+	utr5	OPTN	0.864883755154121	0.999483279673842	0.889748187404649	1	0.915451166206645	0.99240115550909	0.586938943850394	0.899575262460262	-0.719892204483354	-0.632219453131875	2.18870522436446e-08	2.84050645052136e-07	-0.0876727513514797
chr10	13110258	13110368	110	+	utr3	OPTN	0.293538520465251	0.999483279673842	0.257471591776559	1	0.231240941359854	0.788862290584837	0.136146919898982	0.692316331608771	-0.536036884558359	-0.632219453131875	2.18870522436446e-08	2.84050645052136e-07	0.0961825685735158
chr10	13209185	13209410	225	+	utr3	MCM10	0.553142426897176	0.999483279673842	0.458269200554037	1	0.325134977461779	0.86283329040463	0.551528228935141	0.882112104386577	0.813463415444668	0.68576613475653	2.86339306619546e-07	3.14686283073006e-06	0.127697280688137
chr10	13317462	13317777	315	-	utr3	SEPHS1	0.953920664451731	0.999483279673842	0.996674565087892	1	0.982704851484254	0.99240115550909	0.295764415420442	0.761908459836424	0.228101764807666	0.075038873703364	0.415246494886455	0.609374826609802	0.153062891104302
chr10	13348136	13348249	113	-	utr5	SEPHS1	0.799753157052003	0.999483279673842	0.812803043511102	1	0.819199286996363	0.99240115550909	0.560093555320831	0.885784770666225	0.117656783362756	0.075038873703364	0.415246494886455	0.609374826609802	0.0426179096593922
chr10	13441435	13441553	118	-	utr3	BEND7	0.808741583269905	0.999483279673842	0.72955862571485	1	0.814303271083751	0.99240115550909	0.453056365043944	0.845668041960357	-0.334521658514168	-0.242056630128575	0.076404861725289	0.18124904852725	-0.0924650283855934
chr10	13480898	13481019	121	-	exon	BEND7	0.463317266801615	0.999483279673842	0.288904624301887	1	0.383553121273201	0.889890016124713	0.405576484487809	0.823363541488781	-0.675495519562906	-0.242056630128575	0.076404861725289	0.18124904852725	-0.433438889434331
chr10	13499829	13500069	240	-	exon	BEND7	0.432256931435365	0.999483279673842	0.361734662956149	1	0.390771291716927	0.893407154925352	0.343697827044509	0.790876166162463	-0.0492116569645515	-0.242056630128575	0.076404861725289	0.18124904852725	0.192844973164023
chr10	14520858	14521108	250	-	utr3	FAM107B	0.13046281660104	0.999483279673842	0.0836177248453521	1	0.0307236214988887	0.389025199001787	0.107271210752298	0.677069037727335	-0.11793648528478	0.244588590174157	0.0198526429598016	0.0620263791945124	-0.362525075458937
chr10	14521887	14522022	135	-	utr3	FAM107B	0.069590193109972	0.999483279673842	0.0310300164704423	1	0.0212908653528411	0.330360641203596	0.0354572111878024	0.629934670652507	-0.170295162283039	0.244588590174157	0.0198526429598016	0.0620263791945124	-0.414883752457196
chr10	14842542	14842778	236	+	intron	HSPA14	0.85116600083163	0.999483279673842	0.770784423066264	1	0.811658821532251	0.99240115550909	0.630254373180382	0.91661153817427	-0.0379511462981834	0.374640360736445	0.00327709724205771	0.0138489606268406	-0.412591507034628
chr10	14843423	14843834	411	+	utr3	HSPA14	0.896720166553673	0.999483279673842	0.95706600788558	1	0.976651959797867	0.99240115550909	0.968595192750877	1	0.359194667818514	0.374640360736445	0.00327709724205771	0.0138489606268406	-0.0154456929179311
chr10	14896953	14897245	292	+	utr3	SUV39H2	0.168200302558713	0.999483279673842	0.142950539174365	1	0.0257526002628165	0.361963328759956	0.0789510785276339	0.664784881893025	-0.170851486931534	0.155583947653979	0.484618361585462	0.670811340372814	-0.326435434585514
chr10	15103383	15103518	135	-	exon	NMT2	0.422415060842652	0.999483279673842	0.329993076925546	1	0.28708195968112	0.831585426439002	0.443859307076907	0.842280417655693	-0.042595320149451	0.71438946971454	6.46902954683921e-08	7.79584070899705e-07	-0.756984789863991
chr10	15103832	15104150	318	+	exon	RPP38	0.237464196688813	0.999483279673842	0.159565666760518	1	0.0807156247182799	0.576611041329793	0.054988211298872	0.642194816859549	-0.0751098163821019	0.189630610172345	0.366188909762797	0.561255698471421	-0.264740426554447
chr10	15141509	15141611	102	-	exon	NMT2	0.60135268626408	0.999483279673842	0.593229826091014	1	0.518612316329534	0.938080750114577	0.615902948566863	0.910392364675069	0.728533302007817	0.71438946971454	6.46902954683921e-08	7.79584070899705e-07	0.0141438322932778
chr10	15168458	15168661	203	-	utr5	NMT2	0.94244169879395	0.999483279673842	0.981544420872606	1	0.978896503440095	0.99240115550909	0.756705343202728	0.964731399259896	0.528271537877988	0.71438946971454	6.46902954683921e-08	7.79584070899705e-07	-0.186117931836552
chr10	15212536	15213384	848	-	utr3	FAM171A1	0.929224100347761	0.999483279673842	0.990557616226608	1	0.996852455852714	0.996977226170738	0.9587684606558	1	-0.790328186920003	-0.775513620731958	1.9968746315017e-25	1.42595424267189e-23	-0.0148145661880454
chr10	15213697	15213877	180	-	exon	FAM171A1	0.924471010432179	0.999483279673842	0.985162843823112	1	0.988611159958947	0.99240115550909	0.844020244903187	0.992734785736206	-0.738837292460497	-0.775513620731958	1.9968746315017e-25	1.42595424267189e-23	0.0366763282714609
chr10	15214353	15214460	107	-	exon	FAM171A1	0.277725501950984	0.999483279673842	0.178336095279413	1	0.199969050173036	0.759671760855111	0.122477870810369	0.689719747140559	-0.932948796586059	-0.775513620731958	1.9968746315017e-25	1.42595424267189e-23	-0.157435175854101
chr10	15371065	15371301	236	-	utr5*	FAM171A1	0.0152777814448913	0.999483279673842	0.0115990552664689	1	0.00207353754510278	0.0890785040545364	0.0940342375313985	0.674089525816083	-0.0868681298376186	-0.775513620731958	1.9968746315017e-25	1.42595424267189e-23	0.688645490894339
chr10	17714650	17714796	146	+	utr3	STAM	0.429116394632553	0.999483279673842	0.283015493803768	1	0.318432751687694	0.855602767191446	0.290760578353091	0.758159079850873	0.0954095202065218	0.401474311159029	0.00144988642633231	0.00689532325961787	-0.306064790952507
chr10	17714878	17715018	140	+	utr3	STAM	0.114350702145989	0.999483279673842	0.0724841299642815	1	0.0128566625485954	0.249347480812017	0.0478772505825392	0.634727849619151	0.0125409298805749	0.401474311159029	0.00144988642633231	0.00689532325961787	-0.388933381278454
chr10	18675184	18675324	140	+	utr3	ARL5B	0.286829016988615	0.999483279673842	0.229069182028566	1	0.140880819283734	0.688717152943823	0.146800552328138	0.694169109699395	-0.652408461058237	0.101270640222645	0.75068353315938	0.863249515736346	-0.753679101280882
chr10	21494399	21494629	230	-	utr3	CASC10	0.492089595084423	0.999483279673842	0.333872883165299	1	0.378668637633877	0.88849220110642	0.311536466704439	0.772030659983168	-0.27379971061099	-0.237844434896769	0.0637435580072583	0.157188378748062	-0.0359552757142211
chr10	21494840	21495072	232	-	utr3	CASC10	0.787354676496157	0.999483279673842	0.801305510043797	1	0.818353484720674	0.99240115550909	0.674070409264257	0.932410784937569	-0.163507481316107	-0.237844434896769	0.0637435580072583	0.157188378748062	0.0743369535806618
chr10	21495302	21495615	313	-	utr3	CASC10	0.888272235251013	0.999483279673842	0.794204029698955	1	0.76415032878899	0.983243671849988	0.852078024307256	0.994733771121619	-0.160931362500078	-0.237844434896769	0.0637435580072583	0.157188378748062	0.0769130723966911
chr10	21496937	21497092	155	-	utr5	CASC10	0.668605924902983	0.999483279673842	0.625268318200034	1	0.692262988924661	0.97316696852807	0.438680799307502	0.839747205894611	-0.233077664660687	-0.237844434896769	0.0637435580072583	0.157188378748062	0.00476677023608191
chr10	21534346	21534529	183	+	utr5	MLLT10	0.209220986095872	0.999483279673842	0.14848598316156	1	0.126530673797984	0.665639701057019	0.628925753121266	0.916419833783219	-0.164237554051381	-0.324829202729142	0.00269573973310899	0.0117278810208054	0.16059164867776
chr10	21759218	21759522	304	-	exon	DNAJC1	0.888391770487205	0.999483279673842	0.941917772778258	1	0.946879781742102	0.99240115550909	0.346838919033229	0.793272943520944	-0.190137818579766	-0.10712870453963	0.419930412049042	0.613673122764799	-0.0830091140401362
chr10	22321216	22321573	357	+	utr5	BMI1	0.468831660960867	0.999483279673842	0.502502282397839	1	0.242591243663313	0.797566706018367	0.46340543166173	0.849470314680674	-0.537979550155122	-0.409171677949591	0.0223612274774741	0.0683479843642563	-0.128807872205531
chr10	22329229	22329552	323	+	utr3	BMI1	0.216888729139421	0.999483279673842	0.189439506968814	1	0.0325904959142901	0.400945893153403	0.128733035371276	0.690828298705437	-0.973623458990518	-0.409171677949591	0.0223612274774741	0.0683479843642563	-0.564451781040928
chr10	22329692	22329857	165	+	utr3	BMI1	0.0848845756120298	0.999483279673842	0.0738400159495455	1	0.00662947582644135	0.178407815857777	0.0198603885111369	0.629934670652507	-1.05532618256365	-0.409171677949591	0.0223612274774741	0.0683479843642563	-0.646154504614055
chr10	22537064	22537276	212	-	utr3	PIP4K2A	0.887013112198257	0.999483279673842	0.938249056681494	1	0.904181259958034	0.99240115550909	0.925669951678982	1	0.247975239296844	0.302393651697532	0.00228977526709165	0.0101957423653301	-0.0544184124006887
chr10	22714320	22714564	244	-	utr5	PIP4K2A	0.391210977179004	0.999483279673842	0.408000511429338	1	0.250203074200989	0.804571354341972	0.670497050920678	0.931266915748214	0.57033931337313	0.302393651697532	0.00228977526709165	0.0101957423653301	0.267945661675597
chr10	23095589	23095697	108	+	utr5	MSRB2	0.639262060591037	0.999483279673842	0.622140945628385	1	0.662678119605442	0.968296519101634	0.710538880954774	0.947259465595199	0.540343516823243	0.324270898398252	0.0821652160882965	0.191860465795227	0.216072618424991
chr10	23440379	23440900	521	+	exon	OTUD1	0.969385425129135	0.999483279673842	0.981276236068845	1	0.978752093348524	0.99240115550909	0.366325609784528	0.806059948661136	0.0918260873593719	0.121752310940829	0.578858043342909	0.746197106586371	-0.0299262235814573
chr10	24473412	24473529	117	+	exon	KIAA1217	0.619730274591879	0.999483279673842	0.479589169071068	1	0.513970583935084	0.937756137887382	0.67121715386984	0.931819710767235	0.131208374038247	0.190642106423608	0.0679635209141222	0.165258779948451	-0.0594337323853608
chr10	24473648	24473941	293	+	exon	KIAA1217	0.56609540990526	0.999483279673842	0.451613686367627	1	0.398378767028193	0.896887474715506	0.579821622827341	0.896306903262787	0.0675540169933133	0.190642106423608	0.0679635209141222	0.165258779948451	-0.123088089430295
chr10	24543538	24543728	190	+	exon	KIAA1217	0.901286081652069	0.999483279673842	0.830048215434249	1	0.881304445566551	0.99240115550909	0.971884697786017	1	-0.308687773578357	0.190642106423608	0.0679635209141222	0.165258779948451	-0.499329880001965
[truncated: 14,458 more rows]
