# Supplementary material for: Limits in the detection of m6A changes using MeRIP/m6A-seq
Source: Sci Rep. 2020 Apr 20;10:6590. doi: 10.1038/s41598-020-63355-3 (PMC7170965; doi:10.1038/s41598-020-63355-3)
Supplement: Supplementary file 3 — Supplementary information 3. [file 41598_2020_63355_MOESM3_ESM.zip › additional_file4_v2/macs2_deq_results/positive_huang_mettl14_2018_deq_results.counts.txt]

control_input	control_input.1	control_IP	control_IP.1	treatment_input	treatment_input.1	treatment_IP	treatment_IP.1
peak1	6	0	40	88	0	0	1	108
peak2	247	112	406	409	342	205	307	264
peak3	378	247	1250	2621	450	225	1131	1837
peak4	373	278	665	1639	267	354	538	1143
peak5	281	243	684	1836	276	254	816	1406
peak6	269	212	310	624	272	257	328	557
peak7	158	70	229	536	126	63	286	477
peak8	0	3	10	66	4	1	3	20
peak9	11	3	95	641	3	14	30	357
peak10	22	13	142	761	16	13	58	555
peak11	2	0	15	257	4	2	9	76
peak12	4	0	60	24	8	0	47	16
peak13	44	20	344	877	35	46	177	874
peak14	27	1	66	315	31	11	29	53
peak15	120	62	108	438	59	26	54	174
peak16	61	5	45	342	35	3	31	62
peak17	3	21	92	803	14	8	59	309
peak18	1	2	12	24	6	18	16	121
peak19	185	172	541	1209	273	232	687	1226
peak20	175	185	398	254	219	320	457	251
peak21	60	4	129	1108	55	13	122	537
peak22	331	107	798	1361	280	278	577	1488
peak23	13	25	21	188	4	9	14	88
peak24	175	36	101	112	190	195	92	133
peak25	261	91	484	1964	326	197	361	1575
peak26	371	137	461	884	385	351	265	815
peak27	179	80	178	302	151	75	131	343
peak28	305	94	600	944	332	278	496	698
peak29	228	154	263	573	212	182	198	552
peak30	278	122	226	647	270	283	208	788
peak31	282	65	272	688	332	268	283	561
peak32	409	163	370	1527	380	340	308	1594
peak33	197	59	204	458	250	208	189	519
peak34	101	37	296	325	146	106	164	410
peak35	1536	707	15405	14269	1587	1301	9382	13402
peak36	7	4	49	176	12	11	44	369
peak37	17	16	178	594	6	18	91	746
peak38	43	48	180	413	34	46	95	293
peak39	132	60	967	260	85	109	422	331
peak40	9	18	25	90	7	16	12	24
peak41	66	44	712	1301	77	86	481	874
peak42	13	3	210	566	7	0	107	169
peak43	6	5	81	202	4	4	46	88
peak44	8	3	60	219	13	8	36	81
peak45	6	4	21	88	8	0	11	18
peak46	5	7	58	121	3	0	28	40
peak47	7	1	73	192	8	6	48	81
peak48	14	0	58	215	8	0	65	71
peak49	24	21	345	1187	24	9	210	518
peak50	7	2	24	116	2	0	14	40
peak51	325	187	973	879	268	423	778	853
peak52	57	6	239	552	93	34	164	287
peak53	904	588	958	1099	892	981	919	1467
peak54	523	372	1042	1481	554	484	1498	2132
peak55	1010	668	2267	1431	1174	1150	2444	1741
peak56	1295	874	5143	8346	2002	1222	5955	10611
peak57	11	0	146	176	3	6	34	186
peak58	2	0	92	1	3	3	41	19
peak59	60	18	344	1000	93	26	495	1459
peak60	5	2	23	109	5	0	30	79
peak61	119	46	800	1462	99	71	443	515
peak62	703	278	4050	1825	465	358	2115	1098
peak63	47	10	189	25	20	0	53	14
peak64	19	0	147	221	3	0	29	70
peak65	8	9	50	120	0	0	5	23
peak66	6	0	66	92	2	0	7	19
peak67	31	27	187	16	10	0	39	4
peak68	475	178	2478	1456	386	332	1466	1300
peak69	6	1	38	81	4	13	21	38
peak70	10	9	41	188	7	0	24	178
peak71	8	1	20	236	11	18	19	163
peak72	17	2	25	113	19	9	17	50
peak73	21	4	11	109	14	4	11	54
peak74	32	6	18	138	15	9	30	30
peak75	52	17	82	446	46	54	63	234
peak76	84	30	81	174	87	52	57	121
peak77	79	44	75	218	49	53	38	216
peak78	87	79	101	139	53	74	51	102
peak79	53	23	27	99	13	46	17	102
peak80	67	35	301	575	40	40	137	369
peak81	194	124	455	964	137	116	296	620
peak82	32	29	52	161	18	19	37	114
peak83	10	0	24	72	10	13	18	32
peak84	236	144	367	461	193	139	257	454
peak85	174	78	278	518	224	131	192	414
peak86	104	18	230	179	112	33	211	192
peak87	293	85	924	1302	318	167	762	1091
peak88	240	119	472	971	189	173	309	920
peak89	219	51	463	1172	203	78	299	810
peak90	489	270	2719	2456	344	327	1418	1963
peak91	117	26	571	758	180	73	592	747
peak92	13	17	62	196	38	47	79	327
peak93	350	135	3006	4231	658	358	3721	5135
peak94	2	0	1	78	3	10	10	87
peak95	1	1	31	109	4	7	27	228
peak96	299	184	412	820	456	292	492	831
peak97	467	200	1313	1483	875	487	1518	1199
peak98	187	106	121	273	245	135	206	322
peak99	86	19	88	325	162	64	97	431
peak100	81	14	202	651	173	97	232	434
peak101	120	48	268	825	255	130	293	721
peak102	107	64	226	728	225	134	224	710
peak103	5	11	49	307	12	30	69	614
peak104	6	6	11	99	5	13	23	165
peak105	74	54	197	128	88	94	165	181
peak106	8	2	51	201	9	5	58	451
peak107	17	23	144	595	12	73	127	1196
peak108	527	262	626	373	471	487	307	491
peak109	697	250	1634	2431	650	573	1478	3799
peak110	36	4	93	232	50	37	89	150
peak111	44	15	75	91	42	29	38	73
peak112	9	3	62	313	10	0	49	368
peak113	5	0	44	71	2	0	27	102
peak114	908	707	2238	3163	990	750	2565	2696
peak115	1351	766	2621	3484	1571	1125	2412	3270
peak116	132	55	503	764	128	109	512	476
peak117	82	65	362	88	46	102	145	135
peak118	895	494	9178	1737	412	856	3263	2215
peak119	485	269	1279	551	259	375	498	639
peak120	307	128	484	1134	138	286	299	1649
peak121	379	254	563	1010	112	518	194	1509
peak122	94	46	131	322	35	84	55	379
peak123	127	89	751	1295	125	85	558	1372
peak124	499	207	3405	1820	382	381	2307	2525
peak125	81	29	294	364	121	80	350	368
peak126	1	1	107	125	4	9	88	98
peak127	272	139	2564	4937	267	270	1933	5541
peak128	30	9	109	302	16	20	45	205
peak129	248	148	3014	7092	248	318	2391	8871
peak130	44	18	323	107	25	11	111	93
peak131	45	22	475	692	36	5	342	640
peak132	11	1	122	674	10	7	70	329
peak133	109	83	904	1637	78	101	571	882
peak134	48	18	681	988	39	15	421	954
peak135	20	24	81	37	19	20	57	104
peak136	25	3	142	260	19	56	76	216
peak137	13	9	211	401	17	18	109	356
peak138	17	10	141	30	12	19	47	35
peak139	661	416	833	1641	1136	651	1028	2216
peak140	7	21	105	235	17	20	77	177
peak141	2176	1139	13453	22304	3436	2072	14610	20002
peak142	55	11	106	110	40	1	75	74
peak143	1	3	22	93	6	16	28	61
peak144	47	3	225	97	76	8	285	85
peak145	67	29	160	180	65	21	152	133
peak146	193	118	161	378	270	232	208	199
peak147	1	0	72	194	3	0	34	130
peak148	2	0	52	78	5	0	45	111
peak149	692	228	601	671	633	235	713	385
peak150	380	262	700	7	192	206	385	26
peak151	314	114	557	572	323	158	416	580
peak152	64	17	286	586	116	50	348	456
peak153	209	89	1496	507	305	118	1534	756
peak154	62	28	399	518	117	76	432	638
peak155	8	5	40	143	24	0	38	77
peak156	13	5	211	1137	13	11	247	779
peak157	3	0	15	153	2	0	10	55
peak158	21	4	93	556	22	5	102	299
peak159	21	1	169	1283	28	15	195	487
peak160	25	7	86	157	60	21	72	128
peak161	124	63	327	124	135	91	310	144
peak162	55	19	172	168	89	40	142	270
peak163	37	14	98	118	54	31	74	93
peak164	3	0	1	33	0	0	5	12
peak165	15	5	22	85	17	2	18	79
peak166	97	47	399	92	72	74	267	128
peak167	528	159	8981	11427	532	249	5699	15069
peak168	18	11	268	87	14	12	126	151
peak169	34	6	243	472	32	21	210	322
peak170	146	39	153	205	116	101	133	172
peak171	12	0	52	122	2	5	34	104
peak172	0	0	18	69	1	0	12	68
peak173	169	84	639	40	131	86	287	14
peak174	2	6	26	151	6	1	23	49
peak175	17	15	130	199	24	16	162	239
peak176	10	4	67	44	11	19	52	28
peak177	0	3	49	141	9	0	68	95
peak178	5	1	50	21	9	1	84	71
peak179	7	12	59	49	14	0	95	27
peak180	9	8	50	383	9	7	53	243
peak181	8	10	60	355	13	17	89	232
peak182	1	6	83	84	4	11	97	108
peak183	2	1	76	80	5	1	100	15
peak184	1	0	34	102	5	1	37	32
peak185	3	4	95	44	9	10	129	112
peak186	6	0	59	162	5	0	36	118
peak187	34	6	408	843	24	9	183	494
peak188	284	176	632	1558	275	366	535	1898
peak189	387	164	1656	2669	416	419	1312	2453
peak190	213	62	374	436	305	86	304	267
peak191	12	3	43	89	11	0	41	81
peak192	52	36	264	506	65	37	299	457
peak193	80	29	336	276	37	42	171	239
peak194	77	36	462	386	44	34	248	339
peak195	251	62	759	981	359	196	658	939
peak196	74	26	127	211	64	23	121	129
peak197	10	4	89	125	7	10	59	67
peak198	8	2	46	336	29	5	85	214
peak199	120	51	1077	944	203	100	1124	1065
peak200	0	0	5	99	5	5	23	55
peak201	3	0	5	269	2	0	9	114
peak202	1	4	20	802	2	0	16	319
peak203	70	28	72	486	156	65	114	476
peak204	86	40	206	402	125	89	214	489
peak205	10	1	64	422	18	14	65	150
peak206	53	33	111	0	47	63	77	0
peak207	112	26	661	667	181	95	619	490
peak208	132	63	895	72	113	91	670	117
peak209	98	58	603	335	104	95	715	419
peak210	69	42	79	177	131	109	112	142
peak211	1	0	9	19	1	6	10	62
peak212	14	8	58	35	7	16	50	131
peak213	18	0	179	205	10	13	117	276
peak214	6	0	90	34	9	0	86	17
peak215	11	2	60	71	14	2	76	78
peak216	10	0	46	41	11	4	29	31
peak217	119	100	873	1097	67	137	484	1361
peak218	256	97	739	883	230	157	581	565
peak219	65	31	98	255	78	25	74	176
peak220	130	90	241	212	163	87	175	161
peak221	267	166	1392	3311	277	158	1031	1614
peak222	31	7	55	91	53	22	64	66
peak223	32	28	88	184	27	32	123	153
peak224	6	0	42	87	13	28	33	348
peak225	7	1	22	64	6	21	19	143
peak226	29	3	81	75	22	39	73	323
peak227	31	6	283	433	40	90	224	1569
peak228	29	0	267	602	28	66	200	2501
peak229	22	14	246	283	13	74	210	1052
peak230	2	1	35	40	4	3	62	35
peak231	3	0	162	353	25	22	375	869
peak232	3	8	29	108	2	3	15	120
peak233	55	20	292	52	62	65	211	35
peak234	46	6	255	308	51	19	350	232
peak235	25	9	156	346	34	27	149	301
peak236	2	2	74	184	6	9	50	201
peak237	0	0	37	119	0	9	29	118
peak238	10	3	41	73	5	11	36	133
peak239	89	50	244	162	89	163	168	396
peak240	14	20	88	400	11	26	45	697
peak241	202	146	1224	1502	243	326	972	2794
peak242	12	0	169	297	16	2	174	316
peak243	14	14	202	314	27	17	240	292
peak244	264	104	510	332	291	192	418	315
peak245	16	15	44	93	6	2	21	45
peak246	1	0	26	82	3	0	11	33
peak247	0	0	18	70	0	1	7	16
peak248	6	0	41	47	4	0	52	18
peak249	14	10	75	59	10	3	81	28
peak250	23	1	99	41	16	8	64	22
peak251	24	0	201	27	23	11	90	19
peak252	20	6	93	123	10	13	75	65
peak253	13	6	97	62	15	15	63	57
peak254	4	0	24	98	5	9	13	65
peak255	2	1	27	206	2	0	13	78
peak256	3	0	45	111	6	7	47	78
peak257	19	20	87	233	32	23	85	160
peak258	14	9	69	5	15	21	74	26
peak259	21	26	250	205	36	31	262	297
peak260	157	93	1558	3074	184	164	1223	3769
peak261	105	109	255	417	102	132	237	586
peak262	77	56	86	476	76	69	166	532
peak263	90	53	80	183	101	136	88	243
peak264	98	61	371	510	85	179	246	828
peak265	31	5	67	283	55	26	52	310
peak266	147	42	275	775	160	104	260	1033
peak267	136	93	216	260	178	130	199	328
peak268	3	0	24	61	0	0	16	86
peak269	6	0	52	194	6	1	18	158
peak270	115	23	976	396	62	29	317	438
peak271	113	22	1369	2329	67	71	617	2730
peak272	0	0	12	75	0	0	4	109
peak273	160	178	620	7	116	206	349	12
peak274	120	57	211	345	97	113	133	280
peak275	22	13	195	300	19	15	206	135
peak276	3	10	25	76	9	8	39	168
peak277	90	83	378	190	47	27	186	144
peak278	51	41	153	63	37	22	95	32
peak279	32	21	228	118	29	13	133	61
peak280	64	51	557	517	55	29	421	395
peak281	78	39	179	9	55	22	100	30
peak282	111	60	743	677	105	62	429	448
peak283	11	4	96	727	14	10	100	171
peak284	4	10	59	86	3	5	54	31
peak285	76	41	212	1099	82	43	210	598
peak286	56	62	757	1521	83	65	697	1079
peak287	8	4	34	169	17	5	81	131
peak288	16	13	269	389	60	18	348	316
peak289	14	3	58	158	23	0	112	131
peak290	8	7	111	59	21	8	155	106
peak291	103	22	175	512	101	98	217	588
peak292	95	60	407	966	93	80	461	1033
peak293	305	116	1557	3422	396	271	1437	3148
peak294	48	33	155	531	32	35	125	352
peak295	6	0	95	313	14	8	91	190
peak296	62	17	115	199	47	18	81	166
peak297	12	10	96	59	9	4	83	94
peak298	109	121	992	1141	93	121	778	708
peak299	49	40	130	719	43	19	101	383
peak300	23	7	36	185	8	1	23	62
peak301	114	33	400	143	111	73	308	122
peak302	24	6	78	23	24	12	54	18
peak303	26	45	77	28	32	14	62	17
peak304	4	2	32	109	2	0	12	139
peak305	4	0	45	80	7	2	30	101
peak306	12	20	96	61	13	19	49	31
peak307	73	18	428	96	90	60	498	114
peak308	310	270	822	394	267	332	700	294
peak309	794	456	4635	898	643	529	2986	821
peak310	392	155	510	524	749	354	804	809
peak311	110	66	438	318	285	169	825	777
peak312	8	1	54	102	12	8	79	54
peak313	20	5	261	115	5	0	56	208
peak314	71	19	619	1421	136	11	1040	887
peak315	422	155	1157	3415	893	188	1912	2312
peak316	3	1	55	742	2	7	104	393
peak317	2	1	29	132	7	6	53	41
peak318	7	14	138	177	13	6	222	39
peak319	45	18	356	2191	137	41	654	1439
peak320	495	133	2258	7153	704	187	3517	4900
peak321	3	4	64	265	5	9	69	148
peak322	40	14	155	285	21	25	94	131
peak323	160	60	648	589	63	62	265	528
peak324	105	52	597	522	48	96	283	465
peak325	30	4	59	147	13	19	32	143
peak326	25	14	72	134	13	16	37	160
peak327	35	43	205	285	26	16	138	135
peak328	6	1	40	79	1	24	63	143
peak329	130	103	880	692	125	168	704	894
peak330	82	28	423	1666	94	86	461	1608
peak331	724	508	4823	2831	918	699	4894	3056
peak332	179	94	1623	440	248	170	1653	419
peak333	42	11	172	45	67	26	143	48
peak334	8	2	222	684	13	19	190	376
peak335	187	79	1113	670	147	118	832	725
peak336	264	112	1636	459	222	190	1020	490
peak337	53	21	98	103	45	48	65	71
peak338	150	116	1477	1443	118	109	928	1297
peak339	437	254	1381	2816	496	391	950	2096
peak340	276	198	1542	2582	232	214	972	2075
peak341	15	10	63	256	7	2	30	292
peak342	138	36	474	53	116	56	423	110
peak343	42	1	94	13	15	30	17	26
peak344	24	12	152	0	13	58	52	0
peak345	30	16	150	326	11	19	76	511
peak346	0	0	0	313	0	0	1	73
peak347	1103	279	3746	26	447	491	1297	22
peak348	1783	526	5685	33	802	736	1757	83
peak349	120	32	428	47	141	52	230	77
peak350	421	74	3100	1442	548	159	2438	1669
peak351	221	121	563	2882	201	112	689	2672
peak352	161	55	661	52	169	79	314	64
peak353	259	112	2444	547	387	133	1666	768
peak354	272	118	894	423	198	158	656	505
peak355	25	7	105	31	17	35	78	17
peak356	12	0	207	160	17	17	176	162
peak357	2306	729	6305	769	1958	1198	6332	943
peak358	60	55	237	180	38	17	159	88
peak359	18	16	59	155	8	19	22	83
peak360	144	58	569	101	44	101	150	74
peak361	246	80	1625	617	91	97	440	754
peak362	72	18	268	106	36	27	101	152
peak363	13	3	26	171	8	1	35	131
peak364	19	7	68	185	11	12	47	207
peak365	186	75	1502	581	276	199	1545	860
peak366	76	37	61	54	83	44	71	121
peak367	143	50	530	861	122	102	465	1097
peak368	113	57	797	356	193	77	720	585
peak369	60	17	144	60	100	66	118	97
peak370	284	110	1549	1070	411	254	1661	1063
peak371	181	62	1326	354	236	143	1548	382
peak372	196	79	556	426	247	207	673	581
peak373	159	89	437	184	201	108	670	197
peak374	281	93	2867	1279	270	235	1875	1957
peak375	81	23	785	287	126	95	426	377
peak376	68	15	294	21	63	65	221	13
peak377	66	21	48	83	42	46	82	163
peak378	0	0	20	68	1	0	11	45
peak379	30	6	116	107	39	14	89	64
peak380	46	23	350	257	36	37	262	171
peak381	43	26	94	135	65	13	106	45
peak382	24	6	46	188	37	24	70	136
peak383	178	73	721	138	135	62	465	117
peak384	948	421	3055	9795	1253	802	3800	8301
peak385	447	226	545	1903	500	445	858	1731
peak386	215	146	316	717	248	190	517	654
peak387	35	12	154	0	30	34	56	0
peak388	146	49	455	161	103	123	308	271
peak389	90	59	124	550	94	46	107	582
peak390	24	40	137	20	13	32	35	23
peak391	39	21	160	12	21	54	44	0
peak392	16	10	157	11	9	19	38	12
peak393	174	136	665	505	72	100	267	455
peak394	130	82	438	0	41	173	127	6
peak395	79	44	205	13	29	59	87	12
peak396	128	61	238	25	139	68	248	20
peak397	77	50	958	664	98	79	1078	1065
peak398	79	29	354	20	97	119	281	60
peak399	196	109	1579	5502	250	267	1629	5727
peak400	149	69	442	1166	259	150	524	1511
peak401	1	0	23	130	0	0	10	143
peak402	10	13	66	9	10	22	36	14
peak403	66	25	449	661	41	26	230	401
peak404	22	9	67	31	26	18	33	36
peak405	15	7	50	123	9	2	40	61
peak406	12	23	64	39	4	7	58	8
peak407	36	10	174	244	35	10	108	250
peak408	560	459	3444	170	256	643	1480	191
peak409	46	13	130	132	55	47	137	151
peak410	153	136	1339	1621	193	129	1308	1005
peak411	133	54	792	1361	270	136	812	934
peak412	247	170	642	304	102	160	283	222
peak413	134	44	52	343	43	100	13	247
peak414	139	39	52	742	55	73	26	515
peak415	34	6	38	60	14	16	26	74
peak416	264	183	924	151	187	380	494	95
peak417	42	33	132	93	40	10	91	65
peak418	45	11	200	71	61	11	185	87
peak419	308	158	1122	310	258	124	590	269
peak420	56	65	49	404	40	36	58	281
peak421	9	0	50	4	8	0	65	14
peak422	2	2	12	117	9	6	8	87
peak423	636	203	1101	1712	982	584	1021	2306
peak424	593	250	1024	1161	832	505	980	1710
peak425	598	245	1594	668	746	446	1553	1026
peak426	470	117	7777	45438	747	374	8880	42724
peak427	158	47	2150	9768	167	146	2672	7438
peak428	68	64	160	249	73	94	127	440
peak429	108	63	89	146	70	107	47	129
peak430	62	35	111	105	61	93	104	134
peak431	9	5	38	41	9	3	37	106
peak432	48	15	53	404	37	14	61	165
peak433	12	1	38	331	17	5	45	120
peak434	49	26	152	169	57	30	234	148
peak435	327	120	531	367	254	163	338	234
peak436	65	57	832	337	81	65	556	440
peak437	28	7	98	56	18	26	86	58
peak438	10	13	23	184	1	0	8	98
peak439	236	156	880	2564	428	236	1069	1932
peak440	280	140	813	1017	386	122	953	739
peak441	261	154	1003	1752	411	235	1472	1286
peak442	31	12	295	670	75	18	285	615
peak443	9	2	36	160	3	3	33	113
peak444	7	9	22	71	0	5	18	34
peak445	353	205	583	271	429	439	977	418
peak446	365	184	441	451	450	306	712	622
peak447	1231	1219	9862	6659	1817	1617	10650	8002
peak448	482	376	2955	517	568	498	2289	580
peak449	65	19	266	715	38	33	247	486
peak450	121	84	564	1268	120	116	363	877
peak451	92	68	137	129	94	72	93	101
peak452	114	111	151	515	135	125	88	220
peak453	28	6	88	0	12	24	19	0
peak454	24	21	180	12	7	32	16	10
peak455	21	14	119	5	8	29	19	0
peak456	118	80	452	731	50	97	190	630
peak457	177	62	326	432	215	172	280	101
peak458	81	32	293	436	142	91	382	259
peak459	142	76	1362	1078	215	130	1544	821
peak460	33	9	168	9	53	74	161	39
peak461	40	24	135	11	18	44	61	40
peak462	19	10	127	9	8	34	20	16
peak463	22	10	83	0	10	23	15	11
peak464	6	17	77	0	4	27	13	0
peak465	44	17	208	0	15	71	65	0
peak466	27	34	148	13	11	25	39	19
peak467	52	19	74	284	65	56	97	359
peak468	75	50	127	177	75	106	175	205
peak469	77	35	204	345	118	129	305	557
peak470	49	12	91	178	95	74	104	277
peak471	57	4	154	11	16	7	120	16
peak472	0	1	8	116	0	0	11	25
peak473	131	45	664	433	111	67	499	533
peak474	402	155	3602	1398	327	198	2278	1913
peak475	100	45	1244	129	66	49	717	272
peak476	45	36	193	569	28	23	132	349
peak477	254	128	308	335	236	238	290	418
peak478	115	62	140	343	142	72	203	229
peak479	93	42	445	241	75	54	382	233
peak480	152	93	761	30	67	98	191	23
peak481	278	147	161	385	291	100	128	288
peak482	44	19	79	319	74	21	80	216
peak483	3	0	78	134	0	9	39	77
peak484	176	58	666	28	51	151	170	73
peak485	115	66	476	5	51	123	76	2
peak486	54	39	161	1	23	21	41	32
peak487	29	31	118	11	9	33	40	10
peak488	233	136	308	692	243	204	278	823
peak489	523	375	4911	5242	513	501	3484	5555
peak490	199	62	164	611	164	188	138	517
peak491	193	75	553	498	168	140	446	456
peak492	170	93	421	422	204	112	241	353
peak493	321	131	747	144	249	161	380	169
peak494	1926	1174	7392	9076	1666	1584	7027	9616
peak495	33	11	109	38	19	27	66	35
peak496	30	17	371	979	22	34	245	1066
peak497	6	1	34	116	2	0	13	92
peak498	69	26	416	40	12	56	113	33
peak499	18	7	123	0	6	14	17	0
peak500	18	8	200	6	3	3	27	16
peak501	89	31	686	25	18	37	140	3
peak502	84	25	236	64	13	61	73	106
peak503	145	93	1114	110	50	111	265	67
peak504	80	36	472	63	30	56	143	107
peak505	59	23	201	4	24	43	61	0
peak506	121	78	329	106	44	98	97	73
peak507	199	143	634	496	89	163	213	312
peak508	61	35	213	7	21	60	62	21
peak509	93	47	245	70	38	68	100	81
peak510	94	23	224	28	32	19	63	39
peak511	88	45	243	28	42	61	83	36
peak512	102	41	347	50	48	75	106	59
peak513	186	198	1244	170	101	190	510	190
peak514	24	32	145	173	22	15	78	79
peak515	56	24	105	254	54	27	91	313
peak516	58	23	195	345	58	40	82	288
peak517	29	3	123	182	21	17	55	186
peak518	60	20	475	1015	52	67	350	1123
peak519	21	6	142	402	16	22	104	265
peak520	51	22	171	402	56	83	136	408
peak521	77	59	695	363	95	155	1159	616
peak522	355	255	2304	1682	508	578	2563	2894
peak523	35	15	339	66	14	6	197	61
peak524	606	441	2559	236	501	381	1516	212
peak525	419	241	1433	581	364	268	964	476
peak526	416	161	634	546	380	342	549	565
peak527	257	91	587	301	307	189	488	278
peak528	172	127	1053	130	134	187	1000	192
peak529	517	201	2140	530	445	450	1734	432
peak530	13	3	144	244	15	9	100	155
peak531	19	5	243	378	5	12	137	127
peak532	347	154	2222	297	238	247	1200	280
peak533	56	18	86	14	44	20	85	3
peak534	495	128	2457	291	613	328	2295	364
peak535	800	408	4391	1090	820	672	3086	1196
peak536	404	214	1065	246	302	296	733	343
peak537	156	175	383	37	112	172	261	66
peak538	2	5	37	113	1	0	11	144
peak539	6	1	47	85	5	12	14	174
peak540	117	74	307	91	56	105	186	102
peak541	15	5	139	53	14	16	81	94
peak542	223	104	481	869	163	113	317	540
peak543	62	25	132	283	45	53	102	194
peak544	80	13	240	588	74	65	210	378
peak545	25	0	47	145	9	10	39	202
peak546	43	12	143	661	31	39	118	393
peak547	53	47	136	1679	60	75	120	1429
peak548	38	20	108	338	22	32	77	237
peak549	54	36	183	214	32	87	119	192
peak550	74	40	453	766	87	64	387	815
peak551	37	3	124	135	27	42	74	168
peak552	24	1	60	188	12	9	31	134
peak553	36	14	84	216	21	23	38	160
peak554	140	47	390	0	59	71	143	0
peak555	6	2	23	89	3	0	15	103
peak556	1	0	14	87	2	0	19	82
peak557	1	0	4	178	2	0	10	130
peak558	11	11	43	96	6	12	56	179
peak559	6	0	43	163	8	6	19	100
peak560	3	3	20	111	9	0	13	139
peak561	90	32	128	133	133	72	148	152
peak562	45	32	72	135	67	66	117	133
peak563	142	44	429	222	251	58	410	268
peak564	166	62	465	405	181	115	481	260
peak565	105	74	249	384	138	130	368	467
peak566	53	28	81	143	54	45	79	304
peak567	67	64	231	486	165	103	363	486
peak568	99	74	293	950	149	126	403	1091
peak569	110	41	97	262	195	90	131	400
peak570	338	258	2237	2699	504	316	2233	2738
peak571	37	6	363	379	36	52	202	866
peak572	13	0	73	72	13	1	57	110
peak573	40	15	194	291	23	48	118	601
peak574	16	23	92	11	21	54	61	66
peak575	114	83	1290	394	108	176	855	847
peak576	142	111	329	454	231	103	469	660
peak577	20	7	62	309	27	5	89	436
peak578	132	74	583	2293	110	100	522	2901
peak579	7	1	21	157	11	9	46	285
peak580	0	0	2	33	1	0	2	42
peak581	4	2	79	176	3	3	66	82
peak582	155	108	410	93	90	142	241	106
peak583	304	154	428	376	194	299	277	336
peak584	181	56	112	114	100	133	85	81
peak585	474	347	3322	1394	413	534	2428	1161
peak586	53	0	346	182	65	16	364	111
peak587	496	229	2830	1378	409	238	2270	1120
peak588	53	11	444	563	114	69	544	708
peak589	55	16	215	167	62	64	194	261
peak590	51	24	222	27	27	35	100	81
peak591	42	22	107	193	31	28	52	188
peak592	312	119	3369	2719	329	335	2428	3165
peak593	11	6	235	169	19	8	281	278
peak594	586	359	983	54	448	510	767	14
peak595	369	62	932	1164	276	198	922	640
peak596	10	1	124	811	15	13	103	169
peak597	97	39	434	132	49	48	259	186
peak598	184	135	1502	1350	153	277	1146	1191
peak599	155	49	121	194	147	115	104	363
peak600	27	13	172	20	32	11	80	7
peak601	33	9	499	520	34	31	460	646
peak602	44	28	315	58	10	41	48	73
peak603	354	72	1111	37	33	18	74	5
peak604	875	63	5246	1978	61	22	632	427
peak605	53	24	216	560	26	19	91	553
peak606	218	40	325	250	251	192	307	410
peak607	271	61	882	246	209	150	594	384
peak608	621	193	3021	309	497	474	2003	536
peak609	49	14	219	146	48	15	136	149
peak610	6	0	66	61	4	0	20	84
peak611	550	395	3412	1013	654	614	3227	1558
peak612	206	161	1133	2462	312	349	1229	3670
peak613	43	11	166	143	73	42	132	83
peak614	10	2	68	140	22	0	65	78
peak615	6	6	96	1061	6	2	89	724
peak616	75	68	455	532	82	89	421	798
peak617	193	126	1302	1274	216	157	1098	1195
peak618	188	105	793	59	231	242	854	122
peak619	2	0	17	22	2	0	10	131
peak620	60	17	121	370	24	81	61	442
peak621	52	16	121	186	32	68	82	150
peak622	69	68	330	89	40	103	166	87
peak623	23	4	88	74	15	22	39	49
peak624	0	0	16	61	3	0	9	16
peak625	66	39	144	66	22	93	27	38
peak626	214	90	806	18	56	144	175	23
peak627	46	6	125	81	24	23	60	110
peak628	402	218	1699	1994	716	433	2225	3254
peak629	400	158	914	323	608	357	1412	646
peak630	431	146	2812	2399	806	432	3570	4036
peak631	176	73	239	105	229	242	276	273
peak632	69	23	371	247	118	79	477	457
peak633	22	0	300	451	66	45	435	459
peak634	14	6	215	975	34	30	377	1123
peak635	230	150	857	1184	275	194	612	1080
peak636	49	8	87	138	70	63	90	186
peak637	87	36	342	1842	88	53	428	2466
peak638	81	46	334	1884	75	105	393	1902
peak639	95	34	139	437	60	59	108	578
peak640	5	0	37	59	4	10	13	24
peak641	473	177	3266	1743	312	270	2012	1565
peak642	281	94	694	491	165	103	479	469
peak643	127	19	264	223	163	33	145	179
peak644	94	40	75	129	83	95	37	205
peak645	165	63	107	109	137	120	78	199
peak646	154	39	232	229	119	62	299	174
peak647	82	11	105	97	79	34	115	71
peak648	64	7	77	150	81	48	50	152
peak649	166	90	1575	743	125	117	1129	954
peak650	56	56	121	247	25	76	50	174
peak651	84	76	508	558	34	163	188	613
peak652	51	54	385	351	53	64	205	254
peak653	65	74	189	75	51	110	93	77
peak654	74	40	311	154	39	51	119	182
peak655	51	47	250	14	19	45	86	14
peak656	126	127	468	281	69	206	183	415
peak657	34	38	149	15	37	85	60	6
peak658	113	22	170	249	81	21	90	122
peak659	54	39	149	0	25	61	51	16
peak660	200	70	1332	1234	101	196	575	1221
peak661	121	80	795	1340	80	106	324	1309
peak662	135	96	527	206	58	184	200	291
peak663	99	57	266	10	41	113	115	18
peak664	43	0	197	122	20	19	87	145
peak665	854	445	6019	1635	401	615	1969	1593
peak666	42	9	559	30	19	67	204	22
peak667	42	22	160	16	22	31	48	34
peak668	36	12	160	27	7	8	41	25
peak669	354	246	365	962	261	258	346	899
peak670	74	39	74	281	47	68	91	237
peak671	79	42	135	41	60	71	62	21
peak672	85	40	226	45	51	63	198	22
peak673	4	0	29	156	7	3	28	39
peak674	59	45	407	122	73	32	346	68
peak675	4	2	59	107	6	4	74	79
peak676	1500	825	3751	2104	439	857	769	1245
peak677	462	167	610	552	167	204	186	415
peak678	645	353	4411	3847	387	479	2284	3630
peak679	90	38	545	0	67	96	227	6
peak680	187	182	1152	17	113	133	587	31
peak681	0	0	55	50	2	5	29	33
peak682	173	102	489	257	141	173	353	182
peak683	147	86	797	191	130	130	777	279
peak684	283	155	354	692	233	198	241	444
peak685	264	143	666	255	225	278	564	304
peak686	172	96	429	6	109	242	250	19
peak687	9	0	43	0	12	9	74	0
peak688	0	0	10	141	0	0	8	89
peak689	90	38	45	66	83	112	88	323
peak690	71	30	39	70	87	53	125	198
peak691	55	17	42	68	92	45	87	144
peak692	28	3	81	358	66	37	78	654
peak693	47	18	168	587	87	39	159	990
peak694	62	21	96	8	66	97	126	49
peak695	35	13	71	146	59	18	117	130
peak696	29	3	63	3	35	14	125	0
peak697	27	15	110	16	19	20	83	7
peak698	109	65	1544	3526	91	41	1022	2595
peak699	3	0	14	219	0	0	6	73
peak700	36	13	317	296	20	11	192	263
peak701	28	4	115	12	39	14	103	0
peak702	7	28	44	27	29	7	110	27
peak703	72	8	1104	2865	53	21	603	1234
peak704	117	14	235	121	44	74	108	118
peak705	15	11	129	12	9	10	61	38
peak706	78	14	229	7	46	63	80	0
peak707	103	43	504	151	40	133	152	369
peak708	8	13	25	111	9	17	46	153
peak709	36	21	84	220	70	56	130	356
peak710	66	46	349	286	134	116	374	512
peak711	84	33	437	134	127	109	550	158
peak712	490	123	2373	460	516	204	1981	687
peak713	1	1	32	82	9	17	31	31
peak714	14	0	49	191	13	6	35	229
peak715	17	10	138	21	13	3	83	20
peak716	91	28	249	42	57	34	229	73
peak717	98	100	530	32	39	79	262	14
peak718	110	94	357	151	133	126	347	76
peak719	96	45	592	74	108	156	433	105
peak720	140	45	570	130	137	101	494	96
peak721	2101	1198	2806	60	1145	1044	1424	50
peak722	1053	478	2299	419	721	257	2114	344
peak723	111	39	1402	672	95	132	878	1174
peak724	11	16	169	2	0	10	42	11
peak725	93	20	299	591	135	68	217	314
peak726	99	29	310	685	82	78	191	514
peak727	656	327	3518	1773	488	297	3036	1051
peak728	21	11	99	52	22	7	108	72
peak729	23	11	127	85	27	14	93	106
peak730	49	28	90	88	46	43	67	118
peak731	51	24	129	53	23	47	104	51
peak732	75	60	272	42	44	84	114	32
peak733	184	59	539	114	236	163	516	255
peak734	575	227	1554	236	668	553	1131	574
peak735	130	89	815	1660	63	101	396	850
peak736	103	103	1165	1618	65	96	507	1200
peak737	4	0	45	109	6	0	20	53
peak738	180	70	1041	2111	137	120	677	2066
peak739	67	12	394	239	67	34	291	196
peak740	4	0	34	139	2	0	10	47
peak741	79	35	146	373	45	32	77	384
peak742	398	138	1994	2476	260	177	1171	1497
peak743	29	3	367	1240	31	22	237	814
peak744	32	7	297	964	31	5	194	381
peak745	225	118	484	29	148	193	98	37
peak746	544	317	3349	1582	391	434	2030	1590
peak747	741	473	6471	1521	470	341	3290	1333
peak748	3	1	35	99	2	12	55	87
peak749	131	59	380	14	142	157	247	18
peak750	86	118	188	174	85	92	190	129
peak751	618	236	4166	2154	755	440	3813	1935
peak752	123	74	256	32	130	132	286	27
peak753	72	15	267	845	77	63	215	310
peak754	79	91	467	359	94	136	505	259
peak755	118	62	306	347	93	136	205	352
peak756	99	57	605	101	71	59	318	67
peak757	162	98	1300	351	137	119	623	217
peak758	55	18	164	20	54	16	92	29
peak759	422	275	3198	2247	917	1102	6130	6596
peak760	291	116	287	179	815	561	389	627
peak761	220	143	152	216	483	596	202	816
peak762	313	61	799	822	780	341	1877	3307
peak763	313	58	2334	2173	432	229	2530	2680
peak764	191	101	1473	651	295	238	1234	917
peak765	826	304	3183	8626	697	552	2959	9331
peak766	850	455	3346	14087	815	690	4412	11616
peak767	102	14	816	162	103	113	528	160
peak768	29	3	114	9	29	0	115	4
peak769	76	15	392	2270	97	122	443	2990
peak770	175	85	524	1154	203	377	560	1550
peak771	43	69	322	56	54	158	442	144
peak772	10	4	107	1	8	16	51	0
peak773	13	16	182	78	11	26	101	64
peak774	20	4	244	141	9	1	93	89
peak775	124	46	480	170	108	41	297	122
peak776	50	13	79	266	36	6	63	192
peak777	36	52	106	46	15	43	39	61
peak778	261	161	869	713	178	203	679	497
peak779	10	4	36	111	8	5	15	123
peak780	13	2	45	70	13	0	26	122
peak781	88	22	188	342	87	81	160	368
peak782	107	43	195	548	75	147	163	653
peak783	120	26	265	1504	144	133	220	1491
peak784	111	25	258	148	93	104	152	105
peak785	53	24	164	198	60	35	101	133
peak786	26	14	55	111	40	12	74	105
peak787	34	5	178	23	37	7	130	24
peak788	4	2	28	119	5	0	46	138
peak789	17	13	71	9	13	19	34	9
peak790	40	16	470	598	46	13	307	535
peak791	330	89	2953	2687	368	246	2058	2925
peak792	128	49	1125	861	148	95	806	913
peak793	19	12	123	565	20	24	79	570
peak794	3	0	79	324	3	0	48	243
peak795	14	7	219	539	9	20	135	570
peak796	425	94	2424	368	159	250	582	331
peak797	6	8	250	158	6	3	110	210
peak798	19	0	157	95	4	10	86	94
peak799	6	5	83	1	2	24	29	0
peak800	17	0	124	44	13	9	45	103
peak801	27	3	113	25	27	32	48	140
peak802	24	0	105	13	16	7	58	40
peak803	138	61	700	176	139	115	497	232
peak804	36	9	583	17	34	12	232	42
peak805	298	134	961	168	153	202	466	115
peak806	417	169	3536	2150	440	344	2625	2080
peak807	465	301	1186	20	320	419	519	17
peak808	127	4	888	1932	128	16	552	844
peak809	21	6	58	376	8	2	40	90
peak810	141	11	126	226	91	33	67	67
peak811	637	172	2150	181	289	155	887	108
peak812	198	128	1766	900	183	184	1252	1073
peak813	0	0	1	72	0	0	1	17
peak814	135	68	589	41	82	51	145	12
peak815	105	78	245	25	68	29	105	20
peak816	189	125	556	469	145	20	403	448
peak817	440	355	1181	1028	375	212	803	670
peak818	522	463	1645	228	339	373	901	209
peak819	14	17	24	117	12	11	35	103
peak820	224	94	1643	283	524	315	2737	521
peak821	217	107	1084	701	469	323	1842	1369
peak822	90	76	343	3	226	186	501	28
peak823	16	23	53	33	20	17	59	14
peak824	19	9	108	47	14	6	82	78
peak825	30	37	273	197	35	17	211	164
peak826	35	3	215	315	22	15	89	156
peak827	4	0	27	48	1	3	13	25
peak828	546	236	2734	147	263	217	1134	176
peak829	73	24	384	10	30	43	174	5
peak830	163	126	2173	3768	81	111	750	4539
peak831	39	1	136	47	26	39	55	13
peak832	37	4	510	299	22	11	210	344
peak833	1207	638	7173	13043	736	831	4248	8927
peak834	27	2	238	37	25	11	118	19
peak835	110	54	192	185	170	97	191	129
peak836	3	0	43	182	1	0	11	99
peak837	195	2	997	292	95	117	423	623
peak838	135	16	804	350	70	118	380	812
peak839	59	0	257	68	44	21	80	159
peak840	387	155	1962	309	202	234	935	293
peak841	303	187	1053	94	209	337	587	85
peak842	22	6	172	90	13	10	128	80
peak843	20	0	110	93	17	0	95	51
peak844	32	8	102	78	48	9	136	116
peak845	185	46	1083	853	324	143	1373	667
peak846	425	300	2135	110	392	530	1821	93
peak847	181	108	897	19	209	125	982	28
peak848	85	17	121	407	29	17	61	247
peak849	33	14	44	398	20	11	25	261
peak850	28	8	25	232	10	2	17	105
peak851	27	4	45	145	20	10	19	94
peak852	37	3	81	290	26	20	29	217
peak853	30	15	64	162	8	16	31	67
peak854	54	13	96	303	11	15	42	181
peak855	41	22	75	241	10	23	33	189
peak856	44	1	142	123	20	24	63	60
peak857	12	0	69	195	7	4	23	98
peak858	91	9	159	135	86	58	76	68
peak859	94	44	507	29	71	153	299	82
peak860	181	149	1175	1264	132	178	714	963
peak861	89	132	216	14	64	125	127	16
peak862	180	102	650	1036	144	205	618	1289
peak863	230	251	1109	673	263	423	1025	798
peak864	137	131	303	217	134	309	215	233
peak865	88	99	217	1791	90	131	317	1444
peak866	340	335	3935	14074	384	612	3626	14378
peak867	41	24	117	120	30	26	155	227
peak868	35	14	83	133	20	12	47	152
peak869	35	20	144	18	18	0	84	46
peak870	52	29	439	99	19	27	232	116
peak871	85	73	770	994	50	141	509	1278
peak872	8	7	49	125	8	3	29	133
peak873	634	381	2115	2744	373	404	1583	2838
peak874	70	20	292	24	33	24	178	80
peak875	429	244	1194	1719	281	374	839	2195
peak876	146	91	655	1185	87	137	393	1461
peak877	133	107	201	904	78	86	194	1008
peak878	3698	1650	19466	46967	3245	2510	18074	41619
peak879	233	58	594	848	204	215	407	696
peak880	70	45	297	115	36	42	209	323
peak881	291	103	1187	639	283	245	1026	1010
peak882	165	74	1542	173	136	157	1082	294
peak883	388	184	2768	1838	321	421	1861	2943
peak884	127	45	509	17	110	95	416	70
peak885	43	16	69	0	13	70	101	22
peak886	40	21	165	121	36	33	157	262
peak887	4	0	24	55	6	5	10	15
peak888	119	43	368	172	136	29	211	80
peak889	303	142	1852	993	205	192	1116	523
peak890	210	63	1325	782	165	79	893	496
peak891	802	373	1214	91	541	457	1094	93
peak892	414	61	1665	915	363	77	1208	723
peak893	157	45	1616	1533	150	55	1440	1212
peak894	50	45	180	0	25	82	40	0
peak895	72	66	383	43	16	51	87	16
peak896	3	8	73	486	2	0	28	208
peak897	262	189	2133	476	253	151	1405	392
peak898	93	67	932	436	64	55	484	539
peak899	63	50	202	7	40	46	126	15
peak900	13	11	75	13	14	24	36	20
peak901	78	27	111	80	67	63	89	62
peak902	204	147	572	920	202	119	380	694
peak903	206	149	2991	3595	246	177	2344	2305
peak904	965	536	5338	3912	1067	900	5934	4611
peak905	7	0	109	104	3	0	57	115
peak906	15	4	126	5	17	27	64	20
peak907	9	5	114	20	8	9	51	29
peak908	12	8	160	36	7	0	92	35
peak909	580	344	4787	2994	548	381	3105	2789
peak910	0	4	14	70	0	1	3	45
peak911	7	12	75	12	1	13	26	57
peak912	20	2	103	0	9	23	19	0
peak913	52	6	47	125	21	31	19	13
peak914	261	24	690	780	211	154	299	389
peak915	56	31	332	7	23	73	70	5
peak916	71	32	621	118	34	43	211	103
peak917	208	136	791	317	254	206	709	230
peak918	348	171	2344	981	318	306	2436	1632
peak919	2	0	25	54	12	5	36	79
peak920	117	55	587	175	102	96	390	200
peak921	161	80	410	685	138	88	412	881
peak922	33	9	42	103	39	38	41	95
peak923	18	22	66	176	2	33	28	60
peak924	17	22	89	48	5	7	41	16
peak925	43	68	426	129	17	37	172	62
peak926	30	34	161	0	23	23	77	13
peak927	12	5	71	291	4	8	47	203
peak928	22	28	115	31	5	43	38	17
peak929	29	14	358	208	7	39	86	206
peak930	111	156	287	71	68	84	181	44
peak931	27	3	39	264	14	20	29	140
peak932	429	408	2791	976	427	363	2291	831
peak933	2	3	17	46	2	13	9	27
peak934	566	480	2552	8059	568	670	1922	8310
peak935	36	5	612	207	95	46	742	220
peak936	5	0	22	266	5	7	21	137
peak937	198	77	504	1450	165	108	355	1632
peak938	115	73	369	1604	72	118	360	2049
peak939	125	38	443	530	79	115	345	734
peak940	40	2	118	459	28	30	68	430
peak941	159	79	851	4598	149	170	540	5334
peak942	211	66	1335	18951	152	142	1098	12348
peak943	81	33	259	1281	44	27	171	1453
peak944	25	14	89	280	17	37	65	297
peak945	84	41	187	540	41	63	100	624
peak946	235	131	335	771	191	238	171	799
peak947	806	575	3128	3566	398	929	2077	4291
peak948	333	263	848	1897	201	466	652	2187
peak949	257	252	792	120	213	379	483	135
peak950	594	456	3327	2031	463	606	2360	1766
peak951	223	225	1223	2914	139	203	609	2284
peak952	36	32	364	874	26	35	163	613
peak953	95	67	1254	2807	134	125	1063	3686
peak954	29	2	88	540	20	22	53	262
peak955	6	6	29	84	2	5	16	65
peak956	320	146	912	143	464	324	826	179
peak957	222	174	225	98	262	221	258	72
peak958	176	118	540	722	215	155	730	777
peak959	37	10	232	529	32	39	243	291
peak960	13	1	89	4	23	7	51	20
peak961	439	204	3783	4492	507	519	3061	5252
peak962	42	5	382	1323	63	42	406	1202
peak963	27	37	91	43	56	36	112	34
peak964	103	15	244	97	127	97	188	210
peak965	34	4	145	27	29	13	152	114
peak966	28	11	211	170	28	9	287	295
peak967	15	19	160	252	13	16	225	460
peak968	11	2	194	211	14	48	146	562
peak969	9	2	111	16	8	14	89	16
peak970	169	43	1118	1386	125	31	896	1103
peak971	12	0	35	53	8	7	25	101
peak972	76	25	141	251	65	27	122	140
peak973	163	32	1351	543	161	81	685	515
peak974	198	24	841	592	150	90	698	975
peak975	4	3	21	84	1	0	21	74
peak976	161	97	1139	3	77	132	486	3
peak977	155	73	1250	765	95	100	790	685
peak978	20	8	84	283	7	11	35	70
peak979	17	3	264	825	18	19	194	413
peak980	6	9	32	70	4	15	18	123
peak981	228	157	543	73	102	158	198	63
peak982	136	79	537	54	88	47	271	61
peak983	108	52	312	10	42	82	95	17
peak984	38	25	112	89	24	27	62	97
peak985	87	104	476	2	90	64	317	8
peak986	5	0	8	41	7	9	14	37
peak987	497	294	3828	1215	540	518	3341	1235
peak988	8	3	105	73	28	9	104	60
peak989	147	52	553	3345	173	54	491	1817
peak990	195	76	657	2341	181	166	604	2052
peak991	24	14	304	252	17	28	88	402
peak992	9	10	107	10	11	14	30	18
peak993	40	25	368	4	22	15	158	28
peak994	148	47	369	74	65	55	182	92
peak995	271	78	697	21	216	113	318	58
peak996	55	53	279	7	16	60	129	19
peak997	69	36	311	0	35	82	104	0
peak998	23	22	132	309	35	19	107	300
peak999	37	0	71	251	24	14	57	76
peak1000	1254	704	3572	99	856	970	2201	66
peak1001	2	0	23	90	0	0	5	34
peak1002	167	79	483	102	63	262	140	263
peak1003	173	82	741	561	61	231	187	1348
peak1004	68	79	341	18	24	154	80	37
peak1005	249	173	1523	465	91	368	478	1217
peak1006	0	5	2	206	0	1	8	169
peak1007	6	1	90	138	5	10	31	96
peak1008	81	25	265	12	30	99	78	12
peak1009	125	69	610	94	26	109	166	98
peak1010	189	116	1703	721	64	241	458	711
peak1011	102	75	676	69	26	60	124	113
peak1012	145	105	1015	599	47	128	268	762
peak1013	26	9	62	91	12	43	15	28
peak1014	72	26	342	12	31	63	78	9
peak1015	63	43	128	215	52	22	112	159
peak1016	3	0	42	216	2	0	39	174
peak1017	19	0	255	179	8	0	105	89
peak1018	16	0	115	0	4	8	35	30
peak1019	40	14	193	0	6	6	47	11
peak1020	10	0	91	27	9	2	28	34
peak1021	506	167	1320	10	350	238	1204	43
peak1022	1	6	13	126	1	3	7	85
peak1023	91	26	431	311	82	19	359	430
peak1024	59	16	202	6	17	21	48	6
peak1025	41	11	172	0	18	21	54	0
peak1026	40	73	402	18	25	44	162	0
peak1027	117	36	980	265	52	78	402	471
peak1028	178	124	666	2	75	119	159	0
peak1029	386	146	1235	39	140	229	173	40
peak1030	535	334	3384	4307	240	392	1094	4123
peak1031	98	54	222	550	48	107	65	535
peak1032	145	40	334	576	82	138	133	614
peak1033	46	7	164	520	27	51	71	318
peak1034	258	88	1193	3136	146	110	457	2875
peak1035	91	61	269	369	51	92	129	371
peak1036	126	68	241	867	63	93	107	782
peak1037	120	72	248	1257	61	159	93	1169
peak1038	75	20	206	228	21	16	56	288
peak1039	126	25	412	273	63	63	175	417
peak1040	132	43	199	177	40	66	96	226
peak1041	87	53	208	383	21	104	59	434
peak1042	7	8	182	79	7	12	40	73
peak1043	48	25	207	504	94	49	232	488
peak1044	13	16	80	35	7	30	30	14
peak1045	41	17	328	8	11	14	64	6
peak1046	0	0	4	64	0	0	2	27
peak1047	3	0	5	77	2	1	3	30
peak1048	49	21	124	9	34	28	88	23
peak1049	99	50	521	78	42	31	220	98
peak1050	73	67	290	50	45	110	156	31
peak1051	14	19	198	3	15	13	101	0
peak1052	18	25	65	51	12	2	40	25
peak1053	20	13	127	165	24	13	57	135
peak1054	264	113	739	777	192	79	417	434
peak1055	8	1	64	154	23	2	47	39
peak1056	2	0	6	87	1	0	6	35
peak1057	211	120	511	6	111	285	198	0
peak1058	622	77	18325	9886	683	146	12111	9529
peak1059	1130	595	2013	163	710	689	1147	222
peak1060	474	368	2210	1694	607	730	2504	2507
peak1061	206	171	193	190	178	234	235	234
peak1062	148	48	698	1517	231	135	972	1419
peak1063	154	75	670	145	70	83	361	155
peak1064	14	12	72	3	13	6	30	0
peak1065	113	22	846	503	62	18	553	435
peak1066	145	48	1049	118	98	37	484	149
peak1067	8127	3624	19779	3883	8180	4968	21532	4390
peak1068	3697	1104	2260	1294	4220	1759	3055	1383
peak1069	3142	738	8162	889	2958	1088	7933	1651
peak1070	784	246	7475	4232	789	411	7172	5981
peak1071	1844	265	29200	12620	2218	607	32131	12377
peak1072	0	0	15	18	0	1	6	89
peak1073	165	32	481	37	123	60	275	34
peak1074	18	3	148	6	72	15	176	19
peak1075	176	41	326	360	213	60	255	185
peak1076	421	210	1632	178	441	391	877	325
peak1077	7	1	15	128	3	13	9	158
peak1078	23	10	133	110	25	34	141	134
peak1079	158	113	214	10	204	108	202	27
peak1080	250	81	1437	144	106	185	575	155
peak1081	10	2	95	31	4	40	39	44
peak1082	13	0	40	86	6	2	28	79
peak1083	33	1	153	610	26	0	98	279
peak1084	230	110	625	39	168	162	394	111
peak1085	330	65	887	448	421	194	647	320
peak1086	192	102	173	293	218	125	152	202
peak1087	1178	466	7692	4921	1013	745	4601	5242
peak1088	250	140	325	532	277	302	261	597
peak1089	93	37	216	0	44	39	123	4
peak1090	96	45	284	28	66	49	147	12
peak1091	218	87	756	67	131	175	384	46
peak1092	93	45	450	549	90	50	410	541
peak1093	64	32	447	244	58	20	294	173
peak1094	7	0	105	66	4	4	52	30
peak1095	3	0	45	110	3	0	19	41
peak1096	84	34	548	624	96	32	486	542
peak1097	32	17	77	141	40	36	84	101
peak1098	111	78	1040	776	109	117	805	926
peak1099	23	7	179	289	23	30	162	485
peak1100	261	158	2104	375	218	129	1237	223
peak1101	243	97	628	471	176	167	486	450
peak1102	90	9	246	133	105	66	243	82
peak1103	1	2	3	106	1	0	9	25
peak1104	109	29	169	245	132	45	110	91
peak1105	739	527	4592	5946	721	354	4789	3450
peak1106	3	1	18	42	2	5	6	98
peak1107	2	0	47	48	11	16	35	105
peak1108	9	1	46	22	6	9	31	107
peak1109	119	32	260	41	84	19	176	9
peak1110	15	0	83	30	14	0	73	8
peak1111	110	39	199	62	94	62	159	101
peak1112	94	46	103	65	76	54	49	52
peak1113	135	66	296	303	104	53	252	309
peak1114	77	70	62	221	67	53	73	198
peak1115	24	10	75	5	18	8	36	7
peak1116	42	15	149	39	23	13	85	29
peak1117	67	39	326	314	35	45	230	229
peak1118	102	87	379	115	95	142	276	108
peak1119	33	35	127	38	41	31	43	10
peak1120	62	33	152	41	70	40	118	29
peak1121	41	19	116	116	49	23	84	118
peak1122	27	4	82	123	28	16	75	144
peak1123	1712	427	1004	1924	797	498	470	1838
peak1124	35	23	195	35	29	46	121	42
peak1125	7	4	44	163	6	0	28	158
peak1126	1	0	4	58	0	0	1	61
peak1127	36	14	112	7	27	83	28	32
peak1128	7	2	23	75	4	19	15	92
peak1129	36	9	295	288	26	15	174	627
peak1130	86	27	234	45	51	57	180	15
peak1131	17	8	30	76	28	21	31	45
peak1132	352	153	1993	788	356	177	2642	1377
peak1133	31	11	168	45	73	91	192	170
peak1134	129	91	1469	1154	177	311	1346	2919
peak1135	76	30	236	73	83	115	176	172
peak1136	36	27	138	3	35	82	115	0
peak1137	53	20	325	0	46	10	136	3
peak1138	25	3	195	233	25	15	161	289
peak1139	12	7	105	34	7	4	53	47
peak1140	0	0	0	94	0	0	0	23
peak1141	178	104	1495	143	126	95	762	118
peak1142	76	41	248	17	88	49	131	16
peak1143	220	99	580	178	209	106	565	114
peak1144	20	0	223	25	17	7	120	32
peak1145	403	137	1947	316	219	233	1288	242
peak1146	435	256	3091	84	317	314	2138	90
peak1147	425	459	2058	1606	189	419	693	1008
peak1148	48	22	200	40	36	23	97	36
peak1149	305	130	190	129	150	196	149	196
peak1150	21	14	81	37	11	36	21	37
peak1151	951	502	5576	6417	631	470	3025	3680
peak1152	76	47	113	14	70	44	89	40
peak1153	642	325	2869	3733	875	709	3277	3141
peak1154	7	8	148	777	10	7	67	541
peak1155	8	7	56	68	25	4	44	19
peak1156	37	25	100	133	12	32	73	233
peak1157	110	55	301	0	62	75	127	4
peak1158	25	15	140	170	18	28	101	242
peak1159	4	0	77	60	8	40	62	204
peak1160	40	19	213	270	14	33	56	280
peak1161	37	27	155	9	14	20	44	0
peak1162	32	15	160	1	7	6	32	0
peak1163	37	7	129	0	6	15	14	0
peak1164	8	2	115	30	11	0	82	30
peak1165	63	52	223	180	54	25	281	265
peak1166	5	2	13	552	0	0	10	140
peak1167	147	120	361	648	199	166	321	424
peak1168	100	35	677	1401	183	55	1116	804
peak1169	102	107	561	28	173	135	676	37
peak1170	50	9	87	29	50	60	63	122
peak1171	297	99	1547	12	226	492	822	51
peak1172	51	13	195	19	23	63	113	12
peak1173	11	6	123	116	10	5	149	175
peak1174	93	19	570	362	44	71	368	563
peak1175	357	100	3891	2300	129	184	1280	2249
peak1176	44	6	181	8	32	81	96	66
peak1177	148	96	1222	127	113	167	774	237
peak1178	53	12	248	278	55	58	244	247
peak1179	19	0	126	78	26	17	121	69
peak1180	200	29	821	184	270	153	613	176
peak1181	126	29	552	34	128	46	379	23
peak1182	56	33	167	0	19	68	37	12
peak1183	152	82	730	42	65	160	198	86
peak1184	40	19	177	0	19	13	36	2
peak1185	45	23	119	0	21	56	56	0
peak1186	80	62	289	46	69	76	192	33
peak1187	94	41	182	440	73	69	160	277
peak1188	85	71	164	351	73	132	87	344
peak1189	64	27	200	342	44	49	157	207
peak1190	44	45	205	550	44	35	169	496
peak1191	43	29	182	147	35	61	100	207
peak1192	70	68	255	4	53	68	97	0
peak1193	71	79	154	22	54	38	100	22
peak1194	89	42	156	316	114	111	251	384
peak1195	34	34	201	3	23	85	107	39
peak1196	191	79	1249	2	49	128	216	12
peak1197	477	301	4278	473	234	228	1638	267
peak1198	28	10	94	6	2	0	17	0
peak1199	222	104	720	43	184	285	477	73
peak1200	112	65	187	48	114	101	173	115
peak1201	3	10	30	7	8	5	58	38
peak1202	0	1	8	40	8	0	28	118
peak1203	0	0	17	66	0	7	18	71
peak1204	95	57	454	147	119	122	542	366
peak1205	83	40	182	43	113	115	240	102
peak1206	221	157	739	60	124	176	421	36
peak1207	106	45	411	376	61	59	339	447
peak1208	148	89	362	2	68	49	121	0
peak1209	35	18	73	46	30	16	121	112
peak1210	7	5	51	95	5	7	37	15
peak1211	303	116	754	246	200	198	434	160
peak1212	390	106	1874	858	263	220	1304	1471
peak1213	62	11	311	25	22	16	130	46
peak1214	41	28	318	74	15	53	173	163
peak1215	335	181	1066	801	429	301	890	561
peak1216	112	36	220	104	94	90	211	135
peak1217	9	0	64	85	2	5	35	68
peak1218	121	69	669	275	138	96	407	247
peak1219	282	253	2113	170	206	279	1334	157
peak1220	38	29	416	21	49	37	293	77
peak1221	35	19	249	23	35	0	121	15
peak1222	79	20	734	227	66	22	496	206
peak1223	1432	1245	2169	7322	2457	1718	3093	7999
peak1224	2508	1998	15604	14632	3792	2946	19187	14106
peak1225	185	138	525	419	314	180	787	523
peak1226	2	7	23	2511	13	18	44	347
peak1227	21	117	35	236	21	29	51	58
peak1228	65	68	143	0	38	60	58	0
peak1229	273	136	1789	334	109	299	640	470
peak1230	147	39	824	309	93	112	284	186
peak1231	0	0	2	180	0	1	4	69
peak1232	57	91	202	229	88	76	262	171
peak1233	49	16	113	24	14	25	36	17
peak1234	69	38	402	5	10	24	80	40
peak1235	49	11	126	0	10	17	22	0
peak1236	1206	414	13503	8022	657	970	5104	4760
peak1237	549	133	1327	1506	377	370	554	976
peak1238	1094	294	4341	6923	695	705	1940	5253
peak1239	38	44	206	1	13	34	60	1
peak1240	18	19	95	2	10	16	33	0
peak1241	49	16	226	78	9	22	59	19
peak1242	239	127	2706	3961	71	84	867	1536
peak1243	88	58	390	542	31	33	125	139
peak1244	62	2	463	206	59	8	205	219
peak1245	161	52	809	3	65	119	263	2
peak1246	15	2	110	425	4	12	42	100
peak1247	120	25	438	199	242	104	819	275
peak1248	92	89	373	82	163	109	750	94
peak1249	27	5	283	6	21	35	86	18
peak1250	42	41	196	14	19	77	89	0
peak1251	34	8	231	115	24	10	150	81
peak1252	110	60	498	0	44	174	129	0
peak1253	830	132	2465	1294	577	297	1306	1090
peak1254	114	22	1192	1207	52	56	403	710
peak1255	327	94	347	233	168	163	124	232
peak1256	133	17	164	162	96	68	56	78
peak1257	932	408	4595	13	327	781	1407	18
peak1258	113	37	376	111	46	54	102	58
peak1259	60	34	257	128	30	16	72	46
peak1260	604	312	2969	3	190	529	707	1
peak1261	83	16	297	223	54	14	139	170
peak1262	27	1	213	118	13	12	157	191
peak1263	33	4	110	36	17	4	87	24
peak1264	170	65	547	186	84	107	319	144
peak1265	4	0	16	172	0	0	1	123
peak1266	81	16	329	0	36	46	117	0
peak1267	61	29	181	0	41	27	46	0
peak1268	44	17	185	1	22	15	44	0
peak1269	60	13	244	0	29	49	91	1
peak1270	31	5	121	68	6	7	33	134
peak1271	13	0	38	91	12	7	49	48
peak1272	42	5	284	2	23	42	100	0
peak1273	101	16	574	168	69	95	282	281
peak1274	6	9	59	69	10	0	39	50
peak1275	213	127	931	9	134	155	595	16
peak1276	188	45	1116	49	96	52	464	68
peak1277	473	76	587	250	563	186	485	206
peak1278	0	0	52	235	1	0	30	131
peak1279	102	26	82	89	63	49	40	138
peak1280	80	26	256	6	43	109	79	0
peak1281	31	9	94	0	17	37	35	10
peak1282	23	6	105	61	11	18	54	68
peak1283	16	0	90	284	16	33	92	577
peak1284	1	5	40	79	6	1	55	96
peak1285	52	1	132	251	57	14	72	92
peak1286	754	375	3282	288	689	1023	2620	613
peak1287	188	96	931	23	66	143	207	11
peak1288	14	3	88	4	8	38	28	10
peak1289	54	1	322	83	38	10	91	52
peak1290	240	58	1287	871	91	89	312	822
peak1291	4	7	19	104	1	19	12	42
peak1292	1	1	38	214	4	0	35	46
peak1293	97	30	288	114	74	2	163	64
peak1294	39	19	259	50	15	20	88	31
peak1295	196	37	1065	38	73	116	326	30
peak1296	24	32	184	0	12	2	47	0
peak1297	17	3	133	6	6	0	50	4
peak1298	42	1	145	27	17	3	53	6
peak1299	47	14	131	5	70	55	122	2
peak1300	81	24	209	23	32	26	114	53
peak1301	21	3	108	0	7	8	17	0
peak1302	79	22	609	42	30	88	128	35
peak1303	28	1	135	0	11	10	32	0
peak1304	29	5	115	106	39	19	118	59
peak1305	30	0	263	440	34	18	239	177
peak1306	173	37	519	0	49	57	144	0
peak1307	490	203	2463	145	176	288	649	152
peak1308	307	182	3069	8809	132	280	1004	7373
peak1309	109	48	383	12	44	112	100	24
peak1310	52	54	132	21	37	36	85	36
peak1311	120	62	496	0	63	63	146	0
peak1312	46	20	141	0	15	4	54	0
peak1313	36	12	127	0	14	19	30	0
peak1314	21	14	117	0	7	23	39	10
peak1315	15	10	175	142	10	3	120	125
peak1316	3	0	24	52	3	0	16	7
peak1317	19	11	137	0	7	22	22	0
peak1318	36	22	129	155	18	18	74	140
peak1319	46	54	316	29	37	52	249	8
peak1320	72	30	397	153	69	61	386	252
peak1321	2	8	35	55	8	0	48	59
peak1322	24	17	102	25	6	38	30	27
peak1323	3240	4061	3439	112	1360	3501	1521	77
peak1324	31	8	193	0	32	58	87	0
peak1325	91	46	495	3	53	117	172	6
peak1326	51	16	101	0	37	42	54	14
peak1327	75	32	354	6	45	33	135	2
peak1328	130	83	831	12	54	119	239	17
peak1329	437	53	685	244	274	176	279	303
peak1330	12	20	51	56	7	5	32	22
peak1331	360	127	879	211	200	252	360	174
peak1332	88	18	454	69	39	38	184	99
peak1333	7	14	70	14	15	17	68	0
peak1334	67	40	749	422	54	79	558	779
peak1335	93	34	203	45	46	58	215	131
peak1336	172	17	523	56	145	149	341	104
peak1337	23	19	101	6	14	10	48	17
peak1338	86	50	454	257	75	98	451	375
peak1339	163	34	512	98	60	32	242	84
peak1340	295	151	2665	586	166	364	793	1340
peak1341	39	21	221	0	5	30	22	4
peak1342	0	0	11	62	0	0	18	10
peak1343	208	57	707	2817	136	99	285	1145
peak1344	83	15	225	38	34	77	120	37
peak1345	43	13	288	81	21	44	139	131
peak1346	140	60	1155	494	44	73	412	593
peak1347	0	0	0	135	0	0	4	18
peak1348	0	1	4	551	0	0	3	309
peak1349	356	236	1508	155	351	583	1282	284
peak1350	57	16	387	62	39	44	167	78
peak1351	0	0	10	70	1	0	10	47
peak1352	105	49	230	0	59	64	117	3
peak1353	48	8	357	0	32	50	82	7
peak1354	70	18	290	0	29	61	111	7
peak1355	304	134	687	3	97	133	270	17
peak1356	81	2	237	11	12	0	35	9
peak1357	145	53	576	44	30	26	93	16
peak1358	371	146	3795	2475	275	214	1979	3034
peak1359	9	14	124	3475	8	10	83	1933
peak1360	49	3	253	6	13	6	87	17
peak1361	491	153	1795	74	154	406	417	27
peak1362	180	80	842	0	78	163	122	12
peak1363	27	25	151	6	17	48	87	18
peak1364	83	42	257	0	47	134	81	0
peak1365	13	6	124	5	3	45	37	12
peak1366	746	119	2274	258	573	182	1579	231
peak1367	178	34	1313	19	78	35	435	0
peak1368	2147	970	6765	412	1607	936	3616	286
peak1369	1	0	19	97	1	0	10	76
peak1370	118	24	624	634	123	101	483	581
peak1371	84	39	419	4	59	38	290	15
peak1372	51	58	223	153	51	46	150	136
peak1373	160	61	869	197	120	97	610	205
peak1374	99	32	337	48	86	46	229	42
peak1375	24	6	107	48	29	6	64	59
peak1376	36	23	46	83	27	17	53	197
peak1377	41	18	84	278	56	17	121	293
peak1378	98	45	1034	870	79	66	678	924
peak1379	165	193	938	1451	177	164	918	727
peak1380	45	55	72	270	70	52	55	200
peak1381	78	67	132	151	101	43	150	80
peak1382	2	0	14	44	6	1	19	54
peak1383	479	204	735	266	245	149	420	331
peak1384	23	13	12	82	4	12	10	27
peak1385	57	43	243	115	22	39	122	102
peak1386	38	32	264	82	45	45	132	82
peak1387	18	0	76	106	11	9	44	167
peak1388	27	12	311	14	23	13	173	84
peak1389	181	38	956	31	124	153	439	68
peak1390	399	194	1295	13	134	391	411	30
peak1391	83	12	186	97	81	80	197	191
peak1392	36	11	48	157	69	51	71	168
peak1393	85	34	97	128	91	102	132	293
peak1394	173	78	160	185	204	169	279	364
peak1395	60	13	184	244	74	49	214	155
peak1396	22	17	124	99	25	49	111	127
peak1397	152	120	370	328	146	194	388	377
peak1398	107	20	573	297	148	123	489	498
peak1399	36	9	294	450	36	49	271	675
peak1400	373	104	2507	1209	331	309	1555	2295
peak1401	443	123	5711	5148	344	326	3410	9665
peak1402	98	13	188	413	72	63	101	537
peak1403	219	154	1356	376	183	144	1141	466
peak1404	40	15	118	18	24	16	63	0
peak1405	15	16	53	236	11	4	18	83
peak1406	74	90	491	389	41	77	241	291
peak1407	167	168	1029	614	91	140	520	351
peak1408	73	80	586	80	40	105	210	31
peak1409	242	154	805	77	101	253	287	138
peak1410	22	0	132	25	15	48	68	53
peak1411	98	61	330	60	108	89	217	96
peak1412	125	47	421	111	78	48	380	66
peak1413	29	24	161	4	22	9	73	2
peak1414	83	61	768	6	49	104	325	62
peak1415	376	248	3313	3792	238	309	1883	4022
peak1416	368	214	2304	52	134	240	656	74
peak1417	106	16	435	75	26	97	141	97
peak1418	84	45	334	17	26	78	68	57
peak1419	21	10	112	42	21	8	96	66
peak1420	33	22	240	55	15	21	95	65
peak1421	40	18	134	44	25	19	78	56
peak1422	101	25	258	126	62	68	140	103
peak1423	1550	719	2175	3257	1382	1367	1848	3657
peak1424	717	293	2486	1891	532	609	2064	3518
peak1425	78	37	206	462	48	95	200	985
peak1426	918	458	4021	152	397	672	1094	167
peak1427	70	22	375	4	69	8	80	5
peak1428	93	7	1479	1300	89	21	976	1285
peak1429	23	2	135	134	10	11	77	69
peak1430	47	18	318	94	15	57	103	104
peak1431	36	5	99	0	16	19	20	0
peak1432	5	0	93	143	8	6	74	62
peak1433	12	17	361	105	7	29	117	205
peak1434	25	9	195	66	11	42	58	66
peak1435	45	1	293	0	34	24	110	6
peak1436	42	10	204	0	18	11	82	0
peak1437	29	39	97	12	18	28	75	10
peak1438	186	150	1399	618	145	101	861	502
peak1439	79	18	245	78	14	35	47	51
peak1440	183	55	1084	35	91	73	254	51
peak1441	123	68	392	116	108	140	330	199
peak1442	78	29	204	113	56	78	189	92
peak1443	147	101	1097	246	133	190	726	446
peak1444	209	166	927	57	78	238	394	25
peak1445	12	5	50	179	9	7	20	68
peak1446	220	122	783	4	94	184	255	0
peak1447	72	37	283	7	27	54	39	9
peak1448	28	5	326	668	27	27	151	702
peak1449	93	37	374	674	41	83	207	370
peak1450	40	14	125	12	22	9	58	5
peak1451	44	38	177	0	25	43	75	0
peak1452	48	40	276	8	43	53	125	3
peak1453	37	1	175	53	26	52	104	95
peak1454	36	17	137	5	6	26	56	7
peak1455	106	28	536	118	131	105	310	213
peak1456	10	0	149	47	24	5	101	71
peak1457	10	4	82	0	3	0	37	0
peak1458	46	36	465	30	35	57	223	15
peak1459	62	31	215	19	31	23	171	16
peak1460	190	79	852	105	71	68	266	44
peak1461	6	5	83	0	7	4	19	1
peak1462	32	31	477	101	6	42	157	82
peak1463	1	0	14	89	0	0	5	45
peak1464	14	2	126	398	8	16	54	190
peak1465	50	49	263	0	24	50	102	25
peak1466	34	13	141	4	15	59	14	4
peak1467	170	66	393	5	242	124	245	0
peak1468	76	35	276	14	27	86	37	35
peak1469	84	68	465	0	26	91	115	10
peak1470	15	0	117	5	6	16	38	0
peak1471	91	19	939	94	48	40	308	92
peak1472	60	18	152	32	30	44	43	31
peak1473	29	20	85	2	7	12	55	0
peak1474	2	0	28	97	3	0	11	56
peak1475	81	28	998	900	39	49	392	641
peak1476	51	13	515	261	23	28	203	266
peak1477	523	301	1381	273	424	132	979	96
peak1478	491	274	1026	434	532	115	748	220
peak1479	583	334	957	1241	525	126	776	570
peak1480	48	10	270	0	30	19	61	0
peak1481	132	28	527	20	54	61	241	33
peak1482	62	11	147	5	26	29	99	38
peak1483	142	78	292	0	54	87	135	7
peak1484	12	0	204	774	6	1	103	482
peak1485	12	8	169	51	12	6	67	26
peak1486	53	41	197	37	17	34	94	25
peak1487	56	39	177	37	61	181	159	67
peak1488	101	4	216	143	82	24	161	178
peak1489	6	0	53	4	42	58	148	39
peak1490	131	103	698	934	107	171	800	1119
peak1491	47	4	126	6	28	39	106	29
peak1492	105	23	356	34	63	82	226	34
peak1493	29	5	231	254	20	13	77	110
peak1494	35	10	208	7	19	43	99	19
peak1495	29	13	32	73	16	42	34	135
peak1496	22	23	128	0	11	26	38	0
peak1497	12	10	90	0	6	13	16	5
peak1498	41	166	280	0	87	233	221	12
peak1499	11	18	105	189	9	18	57	210
peak1500	185	64	437	37	160	240	570	75
peak1501	491	563	968	654	377	795	912	757
peak1502	42	12	119	4	36	41	60	23
peak1503	97	44	602	453	75	105	411	701
peak1504	19	28	71	4	16	30	58	25
peak1505	37	23	210	44	46	55	130	28
peak1506	94	64	930	157	79	61	598	259
peak1507	119	28	433	214	102	133	279	335
peak1508	11	6	120	97	20	17	70	159
peak1509	13	4	75	148	14	26	73	200
peak1510	38	33	67	34	31	55	90	73
peak1511	22	11	74	87	15	12	69	184
peak1512	44	1	416	405	25	21	273	360
peak1513	50	14	206	24	44	68	225	107
peak1514	91	10	312	21	46	34	231	16
peak1515	448	234	3595	5056	271	409	1932	5342
peak1516	37	1	155	315	22	35	95	386
peak1517	22	34	162	71	17	34	164	69
peak1518	405	266	4872	17408	301	241	2921	12288
peak1519	194	119	863	67	78	128	320	48
peak1520	73	12	173	2	20	23	35	5
peak1521	23	8	204	71	33	10	128	35
peak1522	149	40	1071	672	111	45	786	793
peak1523	80	29	261	0	62	60	118	1
peak1524	87	50	364	2	71	65	168	18
peak1525	202	129	1162	59	145	191	657	37
peak1526	151	75	565	119	157	77	372	136
peak1527	209	115	1004	277	167	154	951	378
peak1528	17	20	223	127	10	7	100	114
peak1529	26	4	254	142	20	20	136	111
peak1530	84	25	180	181	45	18	96	243
peak1531	235	48	835	51	109	70	323	33
peak1532	77	28	145	79	33	45	55	76
peak1533	1391	842	6046	177	495	1561	1692	259
peak1534	773	458	3369	3525	360	842	1476	4241
peak1535	869	350	5308	2962	463	985	2215	4208
peak1536	368	242	1314	211	330	365	1142	242
peak1537	71	22	419	7	34	30	127	4
peak1538	60	30	219	4	30	14	120	6
peak1539	174	97	1705	799	118	133	783	804
peak1540	58	5	88	117	48	1	114	96
peak1541	26	31	80	103	54	40	140	165
peak1542	53	16	240	120	106	111	484	275
peak1543	23	21	159	122	37	21	163	221
peak1544	0	0	6	46	1	0	12	86
peak1545	143	62	961	170	194	151	884	217
peak1546	34	3	121	59	49	17	130	107
peak1547	40	11	140	14	48	11	116	10
peak1548	242	112	1392	172	147	163	570	301
peak1549	4	0	10	66	4	0	11	30
peak1550	48	30	232	82	22	38	150	105
peak1551	49	29	252	97	33	43	207	95
peak1552	183	124	794	207	123	108	423	145
peak1553	144	58	869	64	137	82	638	54
peak1554	208	121	880	164	123	243	363	178
peak1555	1022	820	2959	335	920	1163	2554	274
peak1556	27	26	104	39	20	14	92	42
peak1557	7	0	69	71	3	5	64	60
peak1558	292	124	1702	645	202	153	976	526
peak1559	203	94	1384	846	167	76	754	533
peak1560	324	93	2192	364	282	125	1334	262
peak1561	65	33	77	183	71	51	78	127
peak1562	291	128	1138	525	326	330	1136	737
peak1563	165	88	795	182	155	250	638	239
peak1564	207	95	837	284	177	213	660	376
peak1565	126	109	441	246	73	146	254	384
peak1566	154	93	342	568	74	179	228	619
peak1567	49	29	73	74	58	26	138	76
peak1568	721	370	2110	14	550	418	1318	24
peak1569	40	24	103	6	20	54	56	0
peak1570	401	228	2448	945	228	386	1337	1253
peak1571	83	73	260	100	38	81	145	101
peak1572	3	0	42	28	5	9	26	127
peak1573	5	0	53	26	7	20	28	143
peak1574	1	0	8	40	0	0	14	229
peak1575	4	13	21	26	5	4	19	93
peak1576	5	0	6	30	5	3	11	174
peak1577	4	3	15	112	2	16	21	309
peak1578	9	0	35	71	3	19	32	222
peak1579	31	11	187	38	24	44	102	41
peak1580	46	43	195	139	14	51	111	172
peak1581	95	27	314	114	82	48	192	114
peak1582	30	8	457	158	78	17	333	81
peak1583	13	8	67	28	20	32	84	13
peak1584	59	12	251	27	59	36	280	78
peak1585	37	24	201	140	17	24	73	200
peak1586	216	125	340	37	194	207	205	19
peak1587	235	34	617	183	180	300	334	501
peak1588	12	2	130	335	9	15	114	851
peak1589	729	382	2706	477	478	820	1778	996
peak1590	146	154	422	79	67	296	222	149
peak1591	18	7	73	18	11	50	55	43
peak1592	723	229	1146	167	758	937	1259	497
peak1593	554	195	2387	2638	728	617	3381	7503
peak1594	79	31	226	58	68	33	233	51
peak1595	60	13	634	2802	93	169	1168	8090
peak1596	465	532	953	119	501	1193	1049	224
peak1597	463	453	1296	79	491	983	1717	145
peak1598	767	543	3647	2038	1173	1188	6302	4391
peak1599	458	359	2022	1570	982	842	3567	2661
peak1600	276	49	979	229	236	75	664	368
peak1601	373	214	1969	61	265	234	975	20
peak1602	1615	1328	3462	1291	1243	1584	2837	1081
peak1603	65	48	79	184	24	28	27	135
peak1604	30	25	58	121	17	31	25	66
peak1605	78	60	247	339	42	61	154	247
peak1606	7	6	48	82	22	0	66	147
peak1607	3	1	55	176	7	5	88	117
peak1608	51	59	313	75	46	56	230	39
peak1609	47	10	56	65	60	22	50	78
peak1610	35	42	95	118	56	71	72	112
peak1611	2	0	9	127	1	0	16	112
peak1612	77	49	258	66	67	108	204	30
peak1613	93	25	222	4	103	57	97	2
peak1614	270	165	694	311	230	274	683	592
peak1615	90	74	217	123	72	111	177	95
peak1616	253	45	583	718	246	185	639	973
peak1617	634	340	2373	1074	397	747	1341	1152
peak1618	337	86	2019	679	538	198	2263	1038
peak1619	696	113	757	180	666	199	533	167
peak1620	410	337	1225	854	409	550	1276	1095
peak1621	242	204	1075	547	226	286	872	746
peak1622	71	150	315	170	102	215	388	290
peak1623	224	93	323	108	207	79	479	170
peak1624	3	1	14	28	1	7	13	29
peak1625	318	162	3033	2923	398	322	2831	3727
peak1626	1	0	12	41	3	0	22	116
peak1627	24	3	23	4	17	21	29	95
peak1628	18	4	21	98	18	31	48	323
peak1629	150	35	1327	396	230	295	1595	1882
peak1630	382	219	2976	55	310	322	1817	75
peak1631	25	2	185	786	26	23	178	628
peak1632	377	221	2089	129	198	304	1215	55
peak1633	717	568	4205	245	346	788	1547	421
peak1634	404	279	1133	735	243	321	539	703
peak1635	181	119	341	114	88	186	215	114
peak1636	108	111	157	455	145	132	182	494
peak1637	358	126	947	1437	397	427	997	3813
peak1638	769	267	4754	3576	870	1170	5082	11093
peak1639	388	144	821	1445	409	520	910	3661
peak1640	173	44	327	649	217	303	463	2001
peak1641	154	65	415	435	207	246	543	1416
peak1642	213	93	428	229	208	335	431	960
peak1643	189	104	640	231	244	248	715	559
peak1644	299	207	1412	710	301	326	832	881
peak1645	228	107	641	99	241	189	349	78
peak1646	16	3	158	508	33	8	131	310
peak1647	6	0	81	233	9	4	75	195
peak1648	410	219	1043	794	406	593	833	1345
peak1649	249	172	1154	1134	210	355	841	1498
peak1650	25	13	173	23	13	30	55	20
peak1651	135	74	955	194	138	119	570	199
peak1652	10	9	129	4	7	10	61	0
peak1653	122	65	409	49	90	73	163	53
peak1654	252	175	2023	949	183	202	1128	737
peak1655	49	20	136	24	39	34	87	0
peak1656	106	36	137	227	90	73	70	137
peak1657	33	3	333	761	40	23	292	598
peak1658	28	0	80	115	25	14	56	113
peak1659	606	234	4728	3319	604	367	3553	3521
peak1660	493	219	7181	2427	527	336	4680	2805
peak1661	285	167	1538	2034	174	154	871	1313
peak1662	243	45	611	113	426	117	847	136
peak1663	486	312	1270	318	704	565	1257	369
peak1664	669	606	4232	1154	747	929	4254	1295
peak1665	11	4	67	47	4	4	75	71
peak1666	156	136	823	87	199	105	1024	122
peak1667	16	18	84	83	7	21	42	44
peak1668	219	99	905	690	294	121	813	980
peak1669	23	6	94	55	33	10	65	25
peak1670	24	8	190	203	50	7	136	149
peak1671	157	32	534	365	144	130	483	472
peak1672	54	13	385	377	116	21	375	337
peak1673	82	12	643	664	132	51	741	596
peak1674	65	17	447	955	58	43	207	933
peak1675	8	0	117	317	5	2	50	189
peak1676	16	10	21	94	38	23	37	80
peak1677	141	98	740	62	134	98	755	37
peak1678	18	40	74	36	33	7	109	26
peak1679	435	346	1540	56	481	338	1594	95
peak1680	355	355	710	378	405	360	696	234
peak1681	1	0	3	90	0	0	0	65
peak1682	8	6	42	171	5	2	32	97
peak1683	32	8	74	122	16	19	68	58
peak1684	220	119	786	1858	172	132	522	1291
peak1685	81	52	268	9	37	33	89	2
peak1686	46	22	186	27	5	23	31	26
peak1687	80	36	266	5	26	109	60	10
peak1688	57	31	385	14	18	44	65	16
peak1689	37	22	111	0	12	39	12	0
peak1690	101	71	630	6	31	84	104	5
peak1691	64	45	549	102	28	44	79	67
peak1692	19	17	109	109	11	18	39	107
peak1693	7	0	150	291	10	9	93	209
peak1694	25	10	435	48	15	17	212	88
peak1695	306	168	1308	571	248	295	800	444
peak1696	196	79	458	17	120	87	247	20
peak1697	39	13	159	102	33	69	123	184
peak1698	443	185	1180	12	219	259	584	73
peak1699	682	536	2887	1844	320	475	1716	1179
peak1700	29	15	252	41	8	33	75	67
peak1701	8	0	77	113	6	1	28	42
peak1702	33	23	72	121	18	21	39	169
peak1703	63	44	173	411	16	70	69	516
peak1704	129	98	860	168	47	179	264	169
peak1705	43	25	131	38	8	50	39	47
peak1706	59	16	223	0	10	60	79	0
peak1707	48	75	148	6	22	52	62	0
peak1708	38	23	136	97	22	32	76	76
peak1709	3	0	12	11	7	9	56	40
peak1710	2	0	27	29	14	2	87	132
peak1711	191	42	747	3	112	77	279	0
peak1712	301	50	548	501	211	92	498	600
peak1713	256	42	729	288	231	79	506	236
peak1714	230	10	1141	136	174	45	487	258
peak1715	49	6	200	74	34	15	95	92
peak1716	79	32	125	115	89	67	108	124
peak1717	143	44	328	212	112	92	269	302
peak1718	402	184	702	67	330	341	540	80
peak1719	316	273	533	67	262	444	429	58
peak1720	205	51	2682	2530	144	73	1180	1401
peak1721	31	13	433	281	26	16	184	223
peak1722	1285	517	12874	24206	1816	1302	13157	22141
peak1723	1000	571	2878	2102	1349	1091	3136	2308
peak1724	1523	871	3378	2575	1603	1606	3122	2700
peak1725	597	362	1243	4121	722	547	1311	5922
peak1726	1043	605	3359	23387	1332	1175	3104	27457
peak1727	1184	614	1518	9898	1653	1153	1783	9289
peak1728	688	446	969	701	809	489	1315	884
peak1729	920	464	1091	855	1110	768	1208	824
peak1730	123	65	115	255	179	64	95	211
peak1731	75	61	529	107	77	49	368	186
peak1732	76	83	435	71	74	115	247	116
peak1733	130	74	462	109	84	139	217	140
peak1734	260	168	455	298	312	167	527	205
peak1735	323	138	1037	564	353	196	1053	271
peak1736	26	5	88	65	28	11	54	35
peak1737	448	281	1727	582	358	296	1414	571
peak1738	25	26	194	109	26	13	165	149
peak1739	23	6	98	26	26	0	32	5
peak1740	41	12	304	121	27	13	117	95
peak1741	28	11	128	35	10	12	30	49
peak1742	2	8	12	98	7	5	13	106
peak1743	157	32	461	110	224	53	318	83
peak1744	471	512	1623	1091	341	281	1203	504
peak1745	1	2	59	272	2	4	34	126
peak1746	3	7	35	355	1	0	43	100
peak1747	49	42	97	1083	90	10	209	439
peak1748	36	34	31	388	38	23	70	155
peak1749	42	45	329	66	55	17	421	12
peak1750	27	0	229	19	32	6	292	15
peak1751	69	20	77	150	71	52	73	113
peak1752	277	267	996	571	114	231	575	331
peak1753	816	622	5213	1212	339	844	1766	997
peak1754	120	70	356	92	47	103	162	134
peak1755	919	384	12593	21616	931	323	9849	11130
peak1756	632	241	3608	1758	509	207	2073	1327
peak1757	498	129	1927	1293	546	214	1176	633
peak1758	204	79	731	134	147	73	417	34
peak1759	229	295	435	848	195	387	408	1146
peak1760	1078	988	4469	23421	1084	2096	4873	26357
peak1761	1030	1007	6925	5942	780	1940	4751	7361
peak1762	457	360	1337	1376	332	969	1007	2536
peak1763	378	347	1910	1524	387	761	1272	2297
peak1764	347	160	649	656	283	515	342	1162
peak1765	60	29	114	356	44	73	89	389
peak1766	218	164	661	3020	168	376	486	1981
peak1767	40	1	134	5	11	17	31	0
peak1768	182	85	920	121	168	124	638	33
peak1769	299	168	2225	374	209	229	1342	450
peak1770	29	12	116	6	26	13	101	23
peak1771	176	98	1006	617	149	98	612	739
peak1772	66	35	124	23	61	38	86	33
peak1773	79	46	86	286	89	68	114	129
peak1774	52	40	244	198	57	73	185	204
peak1775	110	70	69	227	89	106	57	190
peak1776	208	85	522	98	143	59	398	113
peak1777	1531	790	2191	3578	1513	945	2105	2805
peak1778	427	278	1164	1230	436	295	997	1220
peak1779	1034	515	5782	2845	801	817	4933	2929
peak1780	2134	1508	6900	1659	1913	2175	7368	2143
peak1781	183	69	225	130	209	104	138	132
peak1782	15	2	55	101	6	2	50	74
peak1783	322	97	1061	1600	315	109	586	1362
peak1784	486	249	2174	152	422	395	976	100
peak1785	31	0	276	8	19	18	99	31
peak1786	83	32	181	82	69	49	160	80
peak1787	126	107	558	739	115	95	426	753
peak1788	61	48	86	259	56	70	101	130
peak1789	64	78	248	61	64	122	146	112
peak1790	1	0	6	80	0	0	4	27
peak1791	93	56	786	865	37	102	262	995
peak1792	55	29	355	43	19	68	129	70
peak1793	2	0	31	100	1	6	18	143
peak1794	280	66	916	47	290	254	994	230
peak1795	76	19	288	49	48	18	153	49
peak1796	132	64	558	50	72	139	210	88
peak1797	132	73	363	53	86	118	194	84
peak1798	271	122	649	476	354	178	790	418
peak1799	240	82	826	261	284	180	846	273
peak1800	447	214	939	2060	521	310	942	1961
peak1801	101	44	158	16	75	67	72	0
peak1802	24	1	200	320	38	34	162	307
peak1803	75	46	298	96	59	72	256	134
peak1804	354	236	1552	107	267	495	792	154
peak1805	624	424	4053	3230	475	790	2806	6154
peak1806	123	59	553	119	133	149	416	213
peak1807	199	91	527	232	158	120	475	448
peak1808	236	69	762	128	251	127	891	176
peak1809	188	105	445	123	130	125	244	258
peak1810	69	66	334	157	55	45	361	330
peak1811	266	267	1193	584	189	566	732	581
peak1812	194	71	746	78	47	77	207	61
peak1813	490	259	879	114	229	296	409	78
peak1814	287	142	1145	58	148	155	544	20
peak1815	218	22	2650	3572	222	67	1570	2478
peak1816	27	3	300	901	24	3	154	653
peak1817	131	89	443	380	82	120	277	370
peak1818	278	129	1463	57	147	181	618	57
peak1819	86	10	239	26	86	58	156	37
peak1820	127	74	507	608	113	85	313	429
peak1821	25	0	117	36	22	13	76	52
peak1822	161	104	492	69	131	125	412	34
peak1823	16	0	127	25	6	5	39	0
peak1824	25	10	197	302	5	31	97	141
peak1825	209	36	1158	39	213	110	938	54
peak1826	25769	23236	84907	25234	43374	41152	74678	30903
peak1827	13065	11239	65648	107336	22326	20141	93935	174058
peak1828	3518	3469	18252	14977	4102	7147	23578	27710
peak1829	120	92	574	463	108	196	486	452
peak1830	171	183	1633	125	173	276	1056	159
peak1831	8	6	173	47	29	0	157	0
peak1832	9	0	139	8	10	1	98	1
peak1833	37	0	454	8	48	1	467	1
peak1834	13	6	59	143	14	0	32	137
peak1835	223	130	1165	86	139	168	475	127
peak1836	28	23	22	85	38	30	24	109
peak1837	57	26	257	221	58	51	227	187
peak1838	349	132	2284	889	288	261	1284	1276
peak1839	147	97	441	7	85	92	186	12
peak1840	27	0	121	75	16	4	103	56
peak1841	49	8	257	352	50	16	203	182
peak1842	178	86	1170	255	90	137	512	245
peak1843	288	116	1860	973	161	263	987	1136
peak1844	120	49	737	57	75	90	320	43
peak1845	18	23	149	135	12	27	48	121
peak1846	56	6	193	540	35	21	162	247
peak1847	172	49	957	1282	285	240	1315	1374
peak1848	16	25	151	263	11	34	65	314
peak1849	75	120	295	79	15	68	75	35
peak1850	1	0	5	184	0	0	3	65
peak1851	0	0	3	46	1	0	7	4
peak1852	12	10	120	7	8	29	36	15
peak1853	0	0	7	22	0	0	2	46
peak1854	256	33	3401	785	148	140	1437	1078
peak1855	125	39	343	918	64	88	136	838
peak1856	45	6	89	0	20	50	9	1
peak1857	25	10	194	134	16	1	129	77
peak1858	385	150	1053	138	279	816	451	740
peak1859	175	41	825	3	93	298	392	31
peak1860	213	70	1357	240	274	455	1487	1123
peak1861	53	8	421	157	14	36	174	196
peak1862	39	14	154	0	12	32	47	3
peak1863	44	5	219	8	12	22	43	5
peak1864	525	489	4251	3127	268	488	1925	2892
peak1865	304	269	1185	5	84	408	266	42
peak1866	475	315	2258	1350	113	494	593	1742
peak1867	226	202	919	484	56	259	272	699
peak1868	254	182	763	69	75	249	112	79
peak1869	279	126	941	10	73	228	219	13
peak1870	98	41	293	8	48	87	156	2
peak1871	213	148	821	207	132	91	516	150
peak1872	53	29	237	99	41	43	199	74
peak1873	196	189	1610	166	170	203	875	181
peak1874	295	132	1627	76	208	163	1337	137
peak1875	66	21	212	0	23	54	106	12
peak1876	128	39	996	48	43	210	392	153
peak1877	19	23	171	20	20	47	195	45
peak1878	1094	328	626	186	1051	561	537	220
peak1879	56	6	237	8	15	28	82	9
peak1880	15	5	114	0	6	15	32	8
peak1881	6	6	75	0	11	14	24	0
peak1882	190	67	538	22	89	63	205	30
peak1883	10	27	100	18	4	8	22	15
peak1884	13	8	90	47	6	0	23	32
peak1885	169	76	413	65	262	84	459	38
peak1886	120	58	290	22	165	62	304	28
peak1887	3	3	21	72	1	0	13	59
peak1888	25	30	79	172	26	44	85	263
peak1889	5	0	33	51	9	3	29	120
peak1890	12	2	45	49	10	6	14	158
peak1891	33	5	105	0	11	15	36	0
peak1892	43	16	166	15	11	101	56	26
peak1893	44	9	367	227	13	66	143	520
peak1894	1	0	23	64	3	6	17	69
peak1895	1	4	25	127	2	14	31	146
peak1896	1	0	2	138	0	0	3	40
peak1897	2	13	24	5	17	28	72	0
peak1898	4	17	36	0	10	13	61	0
peak1899	101	26	647	20	40	169	240	52
peak1900	48	66	154	6	31	61	64	14
peak1901	180	129	932	89	78	144	401	85
peak1902	4	3	20	134	11	11	19	56
peak1903	167	157	1291	87	134	159	640	56
peak1904	79	43	677	147	38	54	221	160
peak1905	49	19	442	202	19	43	151	303
peak1906	18	15	116	0	9	16	37	0
peak1907	2	3	37	208	1	0	15	89
peak1908	59	53	775	224	26	95	223	420
peak1909	199	215	1272	93	91	420	452	114
peak1910	0	0	2	57	1	0	1	0
peak1911	256	127	1468	24	67	277	315	20
peak1912	33	18	138	0	7	23	47	4
peak1913	15	0	99	0	5	9	23	0
peak1914	621	326	4984	5609	960	993	5547	11786
peak1915	363	141	898	744	485	643	1024	1694
peak1916	282	75	2233	4266	293	161	1660	3253
peak1917	27	1	91	22	17	9	39	20
peak1918	58	4	306	235	11	26	80	278
peak1919	111	27	633	5	27	66	128	8
peak1920	30	5	245	91	38	23	157	118
peak1921	304	124	1553	276	134	226	652	235
peak1922	96	20	148	55	45	50	60	88
peak1923	26	1	176	178	15	17	107	195
peak1924	194	43	937	15	88	165	386	52
peak1925	112	25	216	108	132	50	157	158
peak1926	23	6	285	1209	32	7	198	902
peak1927	139	37	2610	5036	165	90	2155	5729
peak1928	147	61	410	33	104	110	284	11
peak1929	453	112	1618	3156	185	204	455	1620
peak1930	1312	901	8459	293	434	908	2525	285
peak1931	7	4	25	74	2	12	27	58
peak1932	217	40	1081	327	117	78	408	309
peak1933	699	154	5187	1192	379	338	2447	1172
peak1934	19	7	124	15	6	12	39	22
peak1935	87	11	862	80	49	76	399	206
peak1936	117	27	617	57	67	141	268	96
peak1937	20	2	85	103	14	14	85	192
peak1938	74	10	327	27	77	46	372	112
peak1939	5	0	96	7	6	4	112	39
peak1940	16	6	116	232	14	0	75	99
peak1941	46	17	229	4	19	26	81	26
peak1942	80	15	193	144	51	16	92	90
peak1943	18	0	163	26	13	19	98	15
peak1944	6	14	90	6	3	0	62	12
peak1945	93	25	349	9	98	23	160	21
peak1946	30	17	99	188	7	45	48	257
peak1947	1	1	23	627	1	3	15	632
peak1948	21	1	97	43	8	9	31	40
peak1949	14	9	120	0	12	6	85	0
peak1950	3	3	26	45	5	0	17	143
peak1951	22	11	113	13	8	37	30	48
peak1952	116	31	705	4	52	104	164	16
peak1953	141	75	801	66	70	97	178	74
peak1954	386	109	2177	220	194	226	558	261
peak1955	25	0	85	59	12	4	40	29
peak1956	8	9	92	13	10	2	13	0
peak1957	22	10	141	0	19	13	38	0
peak1958	15	2	216	346	10	1	72	374
peak1959	14	0	73	99	6	8	27	87
peak1960	102	33	363	4	42	66	113	10
peak1961	46	18	158	0	18	12	40	1
peak1962	67	24	247	0	22	28	59	6
peak1963	44	7	198	107	52	56	201	284
peak1964	63	31	122	133	88	59	136	112
peak1965	88	20	125	173	74	82	145	286
peak1966	73	21	145	193	73	80	130	338
peak1967	36	9	82	548	25	36	98	733
peak1968	89	30	113	466	100	84	128	583
peak1969	5	11	39	251	16	1	43	340
peak1970	20	9	52	101	20	24	59	148
peak1971	7	2	53	87	5	4	35	34
peak1972	1538	753	10419	42820	1252	851	8356	29075
peak1973	151	43	666	1985	120	73	478	1520
peak1974	23	11	276	197	16	18	253	97
peak1975	30	14	98	22	7	20	40	38
peak1976	49	25	307	2	21	51	99	0
peak1977	45	11	226	6	12	17	67	23
peak1978	50	10	126	3	40	40	74	0
peak1979	1186	686	5349	2751	957	1209	3514	2605
peak1980	500	163	2701	7106	416	430	1656	5429
peak1981	293	84	819	869	273	183	715	640
peak1982	213	47	873	1040	169	35	915	804
peak1983	323	219	1805	225	150	227	863	230
peak1984	507	288	2088	90	201	420	674	142
peak1985	10	0	31	139	4	0	17	35
peak1986	34	31	225	26	50	25	204	47
peak1987	25	18	92	60	64	50	168	92
peak1988	682	417	4851	1906	447	315	2690	1319
peak1989	17	5	247	10	6	9	168	31
peak1990	161	16	194	136	203	81	148	158
peak1991	73	47	246	2	36	56	79	10
peak1992	155	35	390	0	71	130	129	0
peak1993	187	99	816	232	76	178	386	455
peak1994	33	8	306	74	40	30	184	57
peak1995	21	26	334	381	29	26	234	116
peak1996	15	16	97	48	11	11	72	22
peak1997	7	0	84	25	18	6	89	34
peak1998	142	110	808	394	88	112	446	421
peak1999	252	83	520	673	310	138	860	931
[truncated: 23,569 more rows]
