# Supplementary material for: Limits in the detection of m6A changes using MeRIP/m6A-seq
Source: Sci Rep. 2020 Apr 20;10:6590. doi: 10.1038/s41598-020-63355-3 (PMC7170965; doi:10.1038/s41598-020-63355-3)
Supplement: Supplementary file 3 — Supplementary information 3. [file 41598_2020_63355_MOESM3_ESM.zip › additional_file4_v2/macs2_deq_results/positive_li_leukemia_2017_deq_results.counts.txt]

control_input	control_input.1	control_IP	control_IP.1	treatment_input	treatment_input.1	treatment_IP	treatment_IP.1
peak1	7108	3881	885	600	16449	3477	925	1631
peak2	3946	2107	630	402	6875	1628	868	1368
peak3	8	3	51	43	25	8	53	91
peak4	138	72	166	194	115	53	41	50
peak5	185	95	446	630	147	67	164	142
peak6	181	105	704	653	226	52	293	255
peak7	195	89	513	431	257	52	203	176
peak8	24	18	62	51	53	5	31	29
peak9	112	64	646	702	148	34	361	188
peak10	87	45	242	314	100	31	107	67
peak11	79	55	124	202	67	20	49	81
peak12	67	31	71	90	48	17	33	56
peak13	4	3	62	259	1	1	46	66
peak14	374	203	1086	1971	36	12	95	124
peak15	45	52	35	87	54	8	18	17
peak16	10	6	13	100	3	3	11	19
peak17	11	5	13	76	14	1	11	5
peak18	5	10	23	78	5	2	10	5
peak19	10	17	28	139	11	9	16	10
peak20	18	16	19	55	11	1	10	6
peak21	58	68	83	350	87	16	53	49
peak22	13	20	50	226	11	4	34	28
peak23	8	5	12	72	5	3	15	9
peak24	32	35	42	142	22	6	16	14
peak25	82	101	199	587	82	24	150	81
peak26	21	30	26	93	25	9	20	24
peak27	253	235	1000	3066	306	82	743	643
peak28	10	9	58	67	6	3	34	62
peak29	88	45	606	1174	72	32	298	432
peak30	35	8	72	42	33	14	51	83
peak31	19	6	57	50	29	13	17	48
peak32	613	345	1971	3234	631	169	1118	1234
peak33	513	339	1302	2071	543	129	477	388
peak34	210	141	883	1200	317	81	427	321
peak35	401	293	683	1058	549	114	354	309
peak36	377	243	872	1290	488	91	405	283
peak37	335	248	1011	2104	307	112	561	536
peak38	10	5	174	438	7	4	89	131
peak39	568	209	2855	1747	547	162	1429	2496
peak40	306	175	1164	1799	415	125	1065	1305
peak41	60	41	184	342	59	29	124	211
peak42	23	8	39	73	20	9	20	30
peak43	15	13	75	91	26	9	37	55
peak44	28	9	95	92	39	11	64	42
peak45	39	18	111	122	41	19	89	104
peak46	30	18	63	75	59	15	24	24
peak47	15	9	22	63	7	8	12	8
peak48	35	18	50	102	32	16	32	35
peak49	96	48	186	331	171	42	203	161
peak50	252	140	455	578	286	106	292	452
peak51	87	42	105	205	66	37	37	45
peak52	118	73	244	561	115	45	104	116
peak53	391	242	628	919	494	177	342	520
peak54	67	35	176	102	111	28	73	123
peak55	127	94	91	106	176	48	43	55
peak56	61	32	171	110	84	18	59	113
peak57	137	72	179	177	171	52	77	163
peak58	87	63	100	46	125	37	47	80
peak59	119	72	87	59	221	60	40	62
peak60	355	245	741	956	469	140	418	623
peak61	73	27	132	272	67	22	87	84
peak62	101	75	923	1788	79	55	580	1041
peak63	226	102	650	1421	170	88	284	383
peak64	104	49	143	252	91	29	78	75
peak65	66	33	60	137	53	23	34	25
peak66	19	11	54	161	16	3	11	12
peak67	16	12	39	125	15	6	18	18
peak68	38	25	62	121	26	13	26	34
peak69	80	28	169	286	44	21	62	177
peak70	546	283	1631	2213	486	268	874	1903
peak71	41	21	101	152	29	21	41	80
peak72	49	29	68	91	51	11	38	67
peak73	39	13	164	363	11	12	105	220
peak74	34	13	47	89	17	8	19	49
peak75	69	29	309	523	47	38	163	407
peak76	54	31	323	306	78	28	176	384
peak77	28	17	62	80	41	20	34	89
peak78	66	32	185	332	91	29	209	288
peak79	8	8	35	40	11	5	54	67
peak80	742	308	4096	4216	609	206	1426	1749
peak81	87	48	198	242	243	52	356	393
peak82	138	72	63	57	325	83	104	151
peak83	1201	688	4613	7239	2318	728	5560	7499
peak84	186	96	481	861	353	93	308	263
peak85	332	176	395	466	858	207	297	198
peak86	406	221	331	370	1047	277	282	237
peak87	877	495	888	1005	2559	588	1141	1468
peak88	477	299	170	173	1359	277	285	358
peak89	183	118	53	95	472	98	117	85
peak90	6	3	53	83	7	0	19	35
peak91	76	30	188	196	95	25	92	157
peak92	492	223	2956	2555	693	180	2367	3473
peak93	822	323	1542	980	929	301	899	1235
peak94	185	99	219	210	149	58	117	116
peak95	24	17	69	138	16	14	27	41
peak96	16	15	78	263	6	1	41	75
peak97	22	14	50	56	23	11	15	25
peak98	50	9	162	117	42	24	53	93
peak99	150	55	200	132	128	31	70	62
peak100	39	17	147	176	19	24	45	42
peak101	141	49	251	227	81	50	72	115
peak102	404	186	847	495	407	141	313	634
peak103	679	328	677	563	633	219	319	417
peak104	384	157	683	535	392	108	271	334
peak105	331	150	1025	769	332	116	588	965
peak106	276	144	693	683	389	102	516	762
peak107	578	313	3473	5573	491	267	2160	3738
peak108	23	6	77	83	38	18	77	133
peak109	18	2	128	109	23	10	130	245
peak110	14	7	37	24	19	4	33	68
peak111	2	0	41	150	0	2	38	36
peak112	5	6	55	295	5	0	78	42
peak113	17	24	61	173	22	11	51	41
peak114	15	15	13	82	53	11	45	33
peak115	86	40	178	345	143	33	128	112
peak116	11	9	39	69	37	9	58	35
peak117	27	18	80	159	30	10	40	32
peak118	19	15	83	183	23	9	52	45
peak119	38	21	68	193	50	18	46	34
peak120	35	21	48	106	43	18	34	26
peak121	8	3	29	99	5	3	21	25
peak122	81	35	121	100	120	26	62	80
peak123	106	52	436	488	196	48	350	258
peak124	147	100	235	268	343	64	327	376
peak125	487	430	2237	4586	1114	226	2835	4029
peak126	58	28	78	85	105	24	116	133
peak127	17	20	52	58	66	10	71	108
peak128	102	51	204	257	155	41	192	133
peak129	139	101	54	66	355	84	74	80
peak130	123	97	153	159	273	56	149	234
peak131	47	38	72	65	109	20	99	112
peak132	65	45	55	56	114	28	56	109
peak133	145	80	230	282	277	61	299	434
peak134	53	27	204	249	49	18	226	166
peak135	809	388	772	759	1278	263	478	492
peak136	111	48	197	227	142	49	119	122
peak137	75	40	61	98	74	22	26	25
peak138	214	121	341	383	391	107	209	184
peak139	185	96	248	275	321	76	217	150
peak140	38	13	71	105	58	11	122	152
peak141	215	137	271	285	429	91	128	129
peak142	32	16	68	73	46	14	46	56
peak143	66	33	61	65	181	33	97	134
peak144	167	108	130	151	367	49	125	101
peak145	451	335	271	265	905	212	151	213
peak146	1128	851	1045	1480	1995	453	856	1082
peak147	195	206	285	537	305	83	98	105
peak148	850	754	533	664	1769	301	291	254
peak149	795	647	350	509	1551	256	202	159
peak150	439	355	440	619	994	174	272	190
peak151	14	8	85	81	22	4	57	69
peak152	2	2	26	73	3	1	11	4
peak153	10	5	44	92	10	4	42	54
peak154	21	25	108	301	23	9	97	138
peak155	175	112	673	1139	183	46	397	601
peak156	57	28	302	666	29	21	106	150
peak157	113	53	372	359	126	41	204	250
peak158	105	56	210	189	122	49	173	264
peak159	88	57	338	709	92	31	152	153
peak160	39	19	119	171	41	14	49	65
peak161	3	6	14	79	6	2	9	18
peak162	137	147	581	1796	95	66	218	548
peak163	214	203	142	210	264	138	83	429
peak164	54	62	49	91	51	38	34	107
peak165	297	279	562	1319	287	155	288	1301
peak166	100	102	192	381	122	51	75	219
peak167	120	141	471	1135	102	57	126	288
peak168	75	68	122	182	57	31	34	62
peak169	37	35	126	283	37	17	34	80
peak170	127	163	358	1027	93	58	76	113
peak171	4	6	51	323	1	3	15	20
peak172	251	268	869	2153	208	126	376	955
peak173	721	734	1508	2082	849	341	914	2834
peak174	338	306	923	1548	320	140	538	1427
peak175	327	331	214	409	307	167	44	109
peak176	97	87	117	252	49	54	32	77
peak177	7	5	74	238	1	1	25	73
peak178	14	6	80	117	9	5	24	69
peak179	4	4	61	56	6	5	48	65
peak180	18	8	126	151	20	3	52	170
peak181	22	19	222	300	19	10	130	243
peak182	19	18	148	203	34	9	112	193
peak183	40	12	93	106	57	9	84	117
peak184	23	12	38	51	35	10	31	80
peak185	18	6	72	82	17	7	55	122
peak186	15	13	77	73	20	8	37	83
peak187	17	3	81	71	21	8	26	64
peak188	14	5	125	94	25	10	43	128
peak189	575	374	2008	2917	1181	261	2541	3007
peak190	120	94	100	150	210	48	140	104
peak191	198	102	198	357	314	83	191	220
peak192	129	90	108	131	271	58	95	119
peak193	759	432	1793	2230	1009	288	1381	1775
peak194	199	107	228	198	274	80	100	125
peak195	291	134	427	516	302	133	252	345
peak196	59	28	106	93	88	24	84	129
peak197	49	30	222	378	74	32	249	451
peak198	8	4	32	99	8	4	43	55
peak199	72	58	157	306	118	27	181	179
peak200	35	43	37	129	53	14	16	24
peak201	6	10	25	123	15	2	37	43
peak202	14	16	28	90	28	8	27	40
peak203	24	22	24	121	16	8	14	20
peak204	25	27	46	73	48	20	31	40
peak205	143	144	647	1751	262	65	812	1080
peak206	23	11	58	108	18	5	25	16
peak207	12	4	28	57	11	5	19	11
peak208	22	9	47	45	40	10	78	152
peak209	31	45	140	240	102	24	154	218
peak210	104	56	67	91	221	52	73	68
peak211	68	50	56	65	165	32	78	123
peak212	103	60	97	95	249	63	88	54
peak213	97	41	138	121	177	39	120	108
peak214	22	5	66	75	15	7	41	53
peak215	15	8	105	142	25	5	93	130
peak216	11	7	49	100	16	6	21	30
peak217	49	25	70	53	69	19	55	56
peak218	195	142	609	763	345	91	600	787
peak219	114	56	201	241	172	51	194	184
peak220	38	26	118	139	71	14	102	117
peak221	44	32	362	572	57	23	386	445
peak222	183	129	692	988	259	77	639	874
peak223	199	95	136	100	252	71	95	93
peak224	117	54	292	516	137	36	165	164
peak225	51	28	222	328	47	22	75	78
peak226	62	38	150	217	73	20	70	75
peak227	165	94	818	1215	163	56	514	540
peak228	10	9	62	175	9	1	28	29
peak229	16	6	50	59	13	8	43	69
peak230	47	35	72	55	111	28	98	136
peak231	239	167	202	250	569	98	303	366
peak232	258	175	1069	1554	637	135	1271	1462
peak233	34	25	35	45	74	13	66	105
peak234	8	2	16	15	30	0	59	24
peak235	4	1	29	45	18	1	79	36
peak236	25	20	36	57	32	16	40	82
peak237	82	46	195	251	112	42	169	187
peak238	40	19	70	55	74	21	68	105
peak239	328	239	200	232	762	158	182	190
peak240	112	90	129	123	262	54	86	66
peak241	45	31	49	31	108	16	27	70
peak242	152	90	234	194	270	47	120	192
peak243	48	41	57	39	87	13	43	44
peak244	44	24	48	45	74	17	34	62
peak245	120	92	420	474	186	54	328	523
peak246	106	85	61	59	396	66	85	86
peak247	102	79	73	90	309	53	106	207
peak248	441	351	636	791	1128	210	415	373
peak249	405	338	311	444	907	194	268	236
peak250	126	85	184	428	210	92	203	338
peak251	442	334	445	779	901	268	378	503
peak252	646	389	1134	1777	1156	380	864	1168
peak253	7706	5496	16679	23543	14894	3574	14944	18607
peak254	191	178	187	298	545	117	258	172
peak255	13	15	49	94	26	12	32	37
peak256	15	7	36	21	9	7	24	90
peak257	83	35	257	246	90	30	151	252
peak258	232	116	552	416	273	82	364	514
peak259	388	226	1613	1383	637	123	1087	1809
peak260	11	2	38	111	0	1	12	10
peak261	19	8	53	76	5	2	11	12
peak262	45	23	175	103	87	26	136	211
peak263	69	32	68	56	105	36	64	135
peak264	103	48	207	135	191	57	171	324
peak265	32	20	72	60	84	21	75	144
peak266	229	134	931	1175	345	88	804	1059
peak267	82	49	128	129	154	29	103	109
peak268	49	26	170	183	85	27	82	80
peak269	104	54	640	672	150	64	402	481
peak270	54	50	64	40	184	32	25	66
peak271	48	24	76	70	99	24	93	52
peak272	200	121	966	1212	493	99	1113	1243
peak273	36	32	191	387	76	14	191	251
peak274	134	86	683	973	281	58	703	740
peak275	239	153	868	1186	428	104	840	1100
peak276	101	57	68	76	222	35	66	78
peak277	105	115	809	1557	270	70	950	1055
peak278	340	155	644	822	354	131	309	494
peak279	157	81	342	427	188	61	203	342
peak280	108	69	215	172	161	39	68	63
peak281	70	43	49	61	73	29	30	77
peak282	90	56	287	239	150	24	135	132
peak283	19	25	102	127	72	6	146	165
peak284	12	9	39	78	24	6	35	30
peak285	211	170	189	258	495	140	264	235
peak286	309	131	269	260	423	90	218	143
peak287	1071	533	1242	1014	1676	386	970	999
peak288	34	29	60	135	79	19	32	32
peak289	65	66	243	647	123	27	249	246
peak290	45	35	130	235	96	20	86	66
peak291	20	14	57	118	24	7	31	29
peak292	91	64	215	403	164	38	184	264
peak293	80	60	188	250	192	35	174	224
peak294	12441	9911	4987	7118	17679	3817	2395	2370
peak295	1590	1395	895	1328	2419	482	431	336
peak296	6142	5311	3915	5768	9250	1820	1682	1291
peak297	6576	6073	4570	6402	11032	2075	2323	1828
peak298	4698	4368	2144	3001	9131	1494	1459	1086
peak299	6657	6264	2676	4987	10966	1935	1638	982
peak300	4273	4073	2535	4033	8530	1273	1526	1125
peak301	104	209	89	301	366	61	160	207
peak302	182	338	159	587	577	96	254	352
peak303	1505	1392	1321	2325	2481	395	1270	1261
peak304	474	500	2174	4968	763	120	2861	2924
peak305	4	4	38	38	8	3	32	98
peak306	325	189	315	295	365	74	186	238
peak307	440	304	1053	1036	545	157	781	1026
peak308	1	3	5	61	1	2	8	15
peak309	92	54	102	203	71	16	50	45
peak310	90	90	76	180	165	38	75	97
peak311	426	436	1990	2587	507	133	913	1687
peak312	108	103	181	170	116	51	66	115
peak313	1193	989	3727	5650	899	378	1292	3071
peak314	240	151	199	196	187	63	57	128
peak315	438	327	367	378	512	154	139	306
peak316	237	199	303	472	205	77	84	162
peak317	338	219	245	257	323	118	77	150
peak318	683	527	3815	4706	679	268	1666	3307
peak319	797	532	2394	3037	728	261	1250	2227
peak320	471	314	2436	2877	407	174	1199	1924
peak321	11	8	115	153	16	1	55	62
peak322	9	10	50	77	15	1	21	23
peak323	13	10	143	185	10	2	85	55
peak324	63	45	232	322	81	29	142	313
peak325	51	21	85	113	61	17	64	92
peak326	72	43	41	122	108	49	25	22
peak327	50	47	89	155	101	25	57	45
peak328	332	274	1482	2166	624	158	1324	1881
peak329	139	88	108	106	295	63	192	216
peak330	416	280	708	770	833	268	550	577
peak331	598	460	972	1330	931	228	691	976
peak332	965	805	4244	7560	1241	383	2243	2385
peak333	264	263	363	723	432	131	237	206
peak334	384	361	634	1283	589	136	261	259
peak335	272	294	141	200	470	94	78	62
peak336	232	290	428	949	347	80	101	94
peak337	300	353	210	338	683	117	119	123
peak338	324	408	256	420	656	108	166	103
peak339	118	156	164	290	279	59	160	119
peak340	49	41	69	65	138	19	91	98
peak341	30	26	50	69	85	8	79	54
peak342	60	52	161	180	172	26	248	266
peak343	74	99	203	388	325	47	262	203
peak344	51	49	89	153	113	28	34	37
peak345	148	113	359	501	247	63	224	247
peak346	100	71	175	183	187	31	160	245
peak347	63	72	137	149	150	32	128	202
peak348	45	22	86	77	66	21	57	63
peak349	421	223	645	594	652	153	351	238
peak350	313	177	420	332	460	95	162	161
peak351	213	110	214	157	353	72	67	59
peak352	773	367	626	550	1053	238	358	481
peak353	547	203	374	294	690	185	165	219
peak354	22	10	93	105	22	8	83	153
peak355	60	46	154	149	99	18	96	149
peak356	307	220	784	920	540	171	724	1107
peak357	40	33	90	169	56	17	71	86
peak358	72	42	238	338	117	25	208	214
peak359	407	271	2082	3588	390	110	1094	971
peak360	306	219	291	345	711	147	356	304
peak361	772	441	506	486	1568	361	412	542
peak362	1057	619	5134	4061	1918	419	5239	6024
peak363	120	60	1165	809	181	44	1342	1617
peak364	570	226	666	912	367	167	278	465
peak365	229	114	142	142	196	60	40	56
peak366	268	166	629	1003	585	112	317	272
peak367	169	154	212	245	445	65	106	119
peak368	402	148	750	462	499	140	514	905
peak369	54	29	82	46	89	23	35	40
peak370	35	17	38	83	41	9	17	19
peak371	32	16	83	80	48	11	70	95
peak372	74	28	132	122	99	19	100	160
peak373	24	19	48	85	26	10	63	85
peak374	21	14	38	70	39	11	49	55
peak375	52	20	184	260	95	32	232	288
peak376	207	126	351	408	227	75	205	306
peak377	56	19	57	46	111	29	75	70
peak378	295	133	612	604	551	109	613	571
peak379	280	98	147	167	429	107	122	112
peak380	165	109	254	262	397	73	287	184
peak381	93	55	198	221	208	35	254	215
peak382	52	44	88	56	165	20	48	36
peak383	302	189	1074	1182	896	140	1392	1382
peak384	43	31	46	43	188	24	93	36
peak385	98	90	201	216	480	56	429	284
peak386	34	31	69	84	140	23	111	90
peak387	57	42	52	61	213	32	65	70
peak388	88	62	151	153	251	37	217	168
peak389	35	20	71	87	63	17	91	84
peak390	61	26	89	70	178	23	91	104
peak391	31	24	57	60	92	19	75	90
peak392	7	12	84	165	14	13	110	148
peak393	60	53	71	143	214	41	116	135
peak394	134	88	136	160	263	53	155	114
peak395	103	71	78	106	185	47	65	69
peak396	145	83	95	164	306	69	187	214
peak397	17	7	49	42	11	9	25	58
peak398	259	195	860	1081	538	86	774	767
peak399	20	13	61	69	42	8	54	78
peak400	104	66	275	566	86	35	153	211
peak401	325	293	1040	2311	577	128	892	708
peak402	107	92	857	1785	183	34	849	813
peak403	5	7	69	268	2	0	45	60
peak404	160	234	632	1302	390	46	448	186
peak405	146	189	287	494	375	33	189	82
peak406	95	120	78	366	135	29	28	14
peak407	127	135	118	306	194	37	89	53
peak408	279	319	336	480	615	71	155	70
peak409	1774	1825	7237	11726	3285	519	7024	6127
peak410	449	279	1002	1097	776	163	898	1366
peak411	563	356	692	665	1055	237	522	637
peak412	145	88	195	242	238	62	181	210
peak413	35	19	165	308	54	20	164	180
peak414	139	71	315	503	164	49	228	207
peak415	16	23	45	57	46	16	56	56
peak416	38	18	59	78	62	15	60	41
peak417	129	70	352	445	153	64	208	227
peak418	235	191	235	320	611	54	177	120
peak419	68	53	99	213	121	25	55	36
peak420	475	359	1683	2085	975	160	1778	1130
peak421	383	249	416	576	839	110	314	182
peak422	869	566	5892	5688	1922	288	7875	6123
peak423	33	32	61	71	87	15	84	101
peak424	38	35	68	56	106	22	69	138
peak425	33	34	107	78	96	22	116	149
peak426	81	55	407	546	122	20	298	352
peak427	36	22	91	80	77	17	62	63
peak428	388	349	1203	1898	239	49	364	391
peak429	46	40	49	163	29	6	19	12
peak430	18	20	65	181	11	2	19	21
peak431	15	20	179	365	7	3	49	35
peak432	38	33	62	101	20	2	17	19
peak433	128	118	198	227	290	52	179	173
peak434	82	57	95	108	207	33	75	114
peak435	80	71	149	172	197	39	116	225
peak436	63	66	100	93	222	33	127	222
peak437	131	116	243	227	340	47	263	397
peak438	117	108	123	163	281	67	96	114
peak439	69	49	129	118	170	37	127	183
peak440	77	54	116	96	141	29	103	150
peak441	376	275	867	910	858	182	698	1309
peak442	110	78	268	289	228	68	276	463
peak443	14	30	20	41	77	16	51	63
peak444	27	28	31	46	115	31	57	49
peak445	157	70	143	127	199	29	47	68
peak446	358	184	953	1217	355	103	329	266
peak447	241	102	272	289	262	94	81	91
peak448	179	76	119	69	243	52	73	70
peak449	69	38	227	326	102	23	249	300
peak450	29	23	42	80	41	10	50	71
peak451	69	57	173	167	217	37	168	409
peak452	35	24	49	70	75	15	28	38
peak453	68	26	195	138	78	23	95	126
peak454	5	2	20	38	6	1	37	115
peak455	455	390	902	1044	1297	154	1051	1274
peak456	138	135	215	214	359	48	199	221
peak457	45	47	86	65	121	14	82	92
peak458	106	94	284	528	205	44	158	139
peak459	202	168	1416	2886	332	92	1302	1369
peak460	58	32	131	209	106	19	125	83
peak461	79	44	89	198	131	30	136	97
peak462	81	63	76	117	109	20	23	28
peak463	264	199	720	1322	411	136	522	580
peak464	1090	655	3629	4516	1637	428	3206	2533
peak465	91	60	373	410	242	63	683	632
peak466	22	11	178	293	38	3	183	174
peak467	182	152	640	685	472	88	810	1145
peak468	210	187	421	392	634	131	624	1055
peak469	188	155	528	472	421	80	623	1050
peak470	926	822	2682	2790	2428	458	2724	4237
peak471	164	174	182	167	445	83	146	191
peak472	405	330	538	543	1087	181	653	1000
peak473	235	192	321	356	550	102	264	340
peak474	745	606	1676	2016	1618	381	1282	1692
peak475	706	599	1164	1244	1572	272	781	1120
peak476	150	119	302	374	291	66	149	269
peak477	373	312	660	855	693	172	368	576
peak478	43	38	72	144	65	18	30	56
peak479	250	181	385	529	422	108	220	368
peak480	538	369	1261	1389	895	230	1282	2255
peak481	21	8	122	150	20	6	73	164
peak482	85	43	162	162	87	28	75	110
peak483	41	25	34	56	50	23	16	23
peak484	46	36	86	168	68	20	55	59
peak485	46	25	182	390	42	16	74	89
peak486	17	18	35	106	18	8	31	26
peak487	58	47	689	1109	73	24	290	260
peak488	8	9	63	157	14	5	32	25
peak489	35	30	141	308	65	24	68	64
peak490	59	40	75	90	80	23	27	21
peak491	88	57	331	394	174	45	263	329
peak492	10	5	66	80	23	4	71	113
peak493	335	297	1406	1920	742	143	1540	2278
peak494	79	66	109	225	180	33	143	126
peak495	189	162	568	840	403	76	388	468
peak496	442	372	1778	2717	742	170	1502	1724
peak497	193	148	130	156	421	67	96	91
peak498	184	130	117	126	334	90	83	74
peak499	298	162	194	241	467	133	135	142
peak500	12	13	24	45	39	15	83	119
peak501	440	249	976	907	650	185	737	1118
peak502	327	193	479	444	477	148	373	542
peak503	29	16	39	20	32	10	20	79
peak504	41	20	77	58	48	20	39	180
peak505	116	57	63	44	322	57	77	126
peak506	129	84	165	185	221	68	124	142
peak507	19	12	62	120	22	9	20	19
peak508	37	30	72	174	37	15	32	23
peak509	11	19	50	137	32	8	23	26
peak510	40	27	89	147	59	23	54	52
peak511	7	2	38	80	6	2	23	50
peak512	34	4	80	52	11	3	14	23
peak513	134	81	96	200	151	41	76	83
peak514	13	3	64	31	17	4	57	41
peak515	951	440	712	633	1038	331	284	390
peak516	220	136	672	800	224	78	373	624
peak517	645	320	886	980	756	217	633	987
peak518	843	489	1794	1600	1153	280	1084	1369
peak519	159	83	173	137	181	53	67	57
peak520	243	148	130	132	484	125	103	118
peak521	95	58	285	340	177	39	157	110
peak522	195	121	516	582	445	110	311	264
peak523	171	136	140	109	403	72	70	68
peak524	125	95	116	171	234	50	77	81
peak525	86	58	53	91	136	28	23	35
peak526	718	587	3507	4013	1201	220	3316	3695
peak527	100	121	80	125	239	32	128	135
peak528	5	0	34	88	6	0	11	12
peak529	304	146	1711	1550	423	106	1401	1933
peak530	97	41	116	90	137	27	59	59
peak531	35	20	82	60	65	16	68	126
peak532	543	464	214	310	995	277	124	147
peak533	237	240	149	409	471	112	145	99
peak534	3	2	17	84	2	1	16	19
peak535	14	14	52	174	13	8	24	38
peak536	55	62	79	157	70	28	37	56
peak537	298	193	2044	2769	377	127	1381	2363
peak538	5	4	62	35	8	3	24	47
peak539	1779	1035	1401	1416	2779	601	857	1011
peak540	316	178	441	486	442	88	318	304
peak541	91	83	223	375	162	29	108	94
peak542	29	15	222	270	42	9	184	267
peak543	262	159	281	260	618	145	295	384
peak544	16	8	173	191	28	4	247	232
peak545	23	9	134	127	39	18	119	218
peak546	22	12	194	235	37	9	197	202
peak547	49	37	189	277	128	21	267	357
peak548	97	99	136	219	259	60	155	145
peak549	47	33	63	96	63	7	66	66
peak550	51	36	64	118	110	22	78	75
peak551	53	31	39	51	83	15	25	18
peak552	63	45	107	101	90	19	62	56
peak553	197	97	870	847	307	71	730	877
peak554	42	31	270	278	77	10	191	250
peak555	81	85	128	307	498	47	532	386
peak556	53	28	253	228	60	13	150	217
peak557	167	97	408	327	235	52	297	284
peak558	2744	1855	1290	1509	4862	1071	935	894
peak559	606	458	296	361	1190	252	142	166
peak560	1501	1208	1170	1943	3128	637	695	686
peak561	1003	794	254	344	2050	387	241	151
peak562	1124	910	575	1010	2411	478	490	291
peak563	367	310	387	1067	480	169	361	301
peak564	620	462	1232	1307	1913	344	1102	875
peak565	344	263	450	519	1037	160	522	279
peak566	321	276	176	233	1167	199	270	211
peak567	276	227	246	227	809	89	204	161
peak568	365	304	465	550	1252	161	474	330
peak569	387	232	757	666	659	180	620	708
peak570	232	164	305	272	556	95	179	155
peak571	88	77	139	173	248	32	175	187
peak572	179	126	386	431	456	69	466	423
peak573	122	97	64	60	324	45	67	95
peak574	192	177	137	149	529	68	117	75
peak575	222	139	253	277	540	86	289	246
peak576	643	513	1129	1036	1830	273	1254	1576
peak577	161	126	125	171	453	61	115	96
peak578	97	63	404	664	91	21	222	255
peak579	57	29	137	168	64	10	69	94
peak580	125	103	529	1164	138	39	264	307
peak581	57	48	92	98	54	14	18	34
peak582	41	51	81	123	80	16	39	21
peak583	11	14	26	68	6	3	15	12
peak584	58	33	207	285	67	14	107	129
peak585	528	357	489	640	1316	285	725	885
peak586	300	257	220	232	722	128	167	213
peak587	277	201	379	481	595	115	318	317
peak588	253	217	120	148	650	127	120	99
peak589	223	213	201	302	632	150	235	222
peak590	256	247	117	136	761	130	144	129
peak591	124	120	995	1427	205	71	766	1173
peak592	31	43	157	368	55	25	116	202
peak593	15	14	40	122	6	3	13	24
peak594	27	40	29	83	36	14	7	11
peak595	23	13	61	102	39	11	66	146
peak596	406	238	1686	1789	614	164	1760	2116
peak597	92	70	222	220	251	24	239	198
peak598	103	76	354	345	264	45	311	319
peak599	217	102	524	525	408	73	460	514
peak600	49	47	143	183	101	20	88	118
peak601	68	41	170	148	155	29	204	278
peak602	168	115	392	404	436	77	496	383
peak603	105	45	109	111	223	36	56	43
peak604	130	65	318	318	241	51	437	377
peak605	83	107	408	609	272	42	391	197
peak606	40	43	163	216	135	20	144	81
peak607	101	115	204	323	334	51	164	61
peak608	454	343	240	316	796	171	231	188
peak609	349	213	712	655	517	170	650	849
peak610	39	35	115	136	130	15	218	213
peak611	45	36	86	103	138	19	89	118
peak612	88	67	403	456	232	31	423	442
peak613	71	76	257	294	201	21	264	273
peak614	91	86	298	318	266	39	340	318
peak615	119	115	330	454	425	45	520	502
peak616	108	66	75	63	203	42	73	104
peak617	1099	589	2911	2805	1734	372	2080	2663
peak618	448	291	242	198	953	161	184	169
peak619	29	55	189	397	106	24	264	352
peak620	77	102	244	554	256	39	312	294
peak621	21	31	66	165	52	7	112	83
peak622	24	9	62	101	56	10	110	88
peak623	163	113	291	357	307	128	450	694
peak624	31	32	28	84	122	30	60	120
peak625	65	54	125	195	136	54	105	105
peak626	73	77	85	155	194	54	68	81
peak627	87	78	189	274	187	48	136	117
peak628	11	6	68	154	13	7	44	42
peak629	6	11	58	56	20	4	45	76
peak630	3099	2746	1477	2850	7679	1964	1368	1321
peak631	6777	5815	4906	9416	16482	4352	5569	4645
peak632	3356	3038	2392	3638	9964	2444	3074	3057
peak633	6724	6103	4944	8818	18414	4917	4883	4990
peak634	473	307	2445	2267	877	160	1705	2146
peak635	52	37	214	182	110	25	99	150
peak636	137	86	570	495	210	47	433	656
peak637	98	70	67	84	188	43	65	79
peak638	307	196	654	842	623	151	916	796
peak639	29	18	125	103	53	18	71	105
peak640	80	69	119	190	91	27	52	47
peak641	73	36	77	88	72	26	31	18
peak642	401	303	1318	1939	857	174	1370	1139
peak643	231	145	424	358	388	81	330	437
peak644	260	218	491	587	576	148	428	776
peak645	186	136	336	363	435	79	290	392
peak646	277	186	118	142	507	116	77	139
peak647	270	165	307	290	449	94	251	241
peak648	148	98	150	218	362	75	234	385
peak649	30	20	94	78	28	1	23	16
peak650	75	75	815	883	89	8	368	222
peak651	18	11	165	108	29	6	92	142
peak652	74	67	137	169	182	32	128	210
peak653	21	20	42	50	38	7	63	63
peak654	22	23	70	97	63	11	56	40
peak655	213	147	203	319	781	109	380	301
peak656	144	122	126	177	666	83	183	154
peak657	224	213	273	415	1074	153	399	282
peak658	111	107	94	144	494	67	114	86
peak659	459	484	400	604	1989	282	386	368
peak660	150	123	207	501	479	87	240	170
peak661	501	422	818	1369	1837	311	818	970
peak662	247	215	233	293	962	148	328	291
peak663	310	236	1053	1729	1009	161	1319	907
peak664	412	295	132	137	1333	235	245	275
peak665	5	8	48	162	10	2	35	36
peak666	133	119	74	94	405	66	82	82
peak667	60	59	133	206	72	11	66	84
peak668	17	19	72	222	12	2	30	52
peak669	10	8	24	93	9	2	2	7
peak670	422	354	281	334	1097	210	240	233
peak671	217	185	630	852	478	95	608	509
peak672	136	110	258	355	257	52	268	262
peak673	48	43	93	260	73	24	66	80
peak674	551	279	234	296	864	256	227	452
peak675	333	168	358	407	549	164	263	340
peak676	107	67	221	436	87	51	132	150
peak677	94	69	57	118	107	46	24	31
peak678	53	29	179	216	66	7	151	247
peak679	10	10	41	77	25	10	81	144
peak680	22	9	49	63	52	8	96	101
peak681	146	75	168	140	201	58	115	198
peak682	165	71	180	169	182	61	159	253
peak683	83	55	188	148	187	29	153	284
peak684	82	59	161	147	179	30	111	128
peak685	52	23	123	216	89	22	209	152
peak686	78	41	258	236	225	23	449	362
peak687	32	12	23	34	69	14	65	39
peak688	81	54	267	245	114	15	108	85
peak689	52	22	52	85	54	9	20	24
peak690	181	123	528	729	401	100	705	1132
peak691	62	47	48	73	200	49	85	102
peak692	68	39	96	147	162	44	91	107
peak693	95	81	77	103	218	51	51	48
peak694	184	131	143	220	353	84	171	142
peak695	323	253	366	433	742	168	537	779
peak696	172	90	96	118	306	90	93	104
peak697	51	15	188	92	75	19	161	274
peak698	54	26	89	112	73	21	81	95
peak699	45	21	101	128	85	27	88	111
peak700	40	26	96	151	63	21	86	154
peak701	41	26	40	78	58	18	50	76
peak702	45	38	151	292	81	29	136	237
peak703	3582	2095	5523	5359	6098	1479	4819	6240
peak704	2097	1187	5391	5772	3208	843	3438	3381
peak705	983	593	796	901	1748	422	738	895
peak706	55	26	392	389	128	16	420	317
peak707	62	49	213	242	191	19	399	538
peak708	9	1	75	129	5	3	20	34
peak709	144	63	1846	1208	181	50	904	1591
peak710	201	191	350	442	683	113	417	551
peak711	59	32	88	88	166	28	102	75
peak712	56	31	126	140	150	24	130	80
peak713	60	34	69	103	161	38	78	57
peak714	84	66	139	183	213	41	100	76
peak715	143	104	451	491	432	86	483	568
peak716	419	229	703	1049	466	89	446	396
peak717	1669	944	2221	2383	2477	446	1241	1306
peak718	21	12	70	81	21	8	13	21
peak719	34	25	97	96	76	27	74	66
peak720	28	21	82	100	35	19	55	41
peak721	57	20	123	101	80	24	93	141
peak722	18	12	46	34	31	11	32	72
peak723	25	18	74	48	61	15	57	117
peak724	78	54	278	421	121	37	169	275
peak725	64	32	58	54	90	28	51	88
peak726	79	41	119	90	156	38	95	77
peak727	35	24	425	1157	47	11	480	450
peak728	203	181	33	119	470	96	170	118
peak729	135	129	174	283	210	55	68	52
peak730	141	118	170	261	301	65	122	119
peak731	133	122	103	155	282	82	98	86
peak732	146	99	118	166	289	60	196	251
peak733	154	96	102	172	250	65	67	75
peak734	219	185	198	332	292	66	92	65
peak735	229	211	138	162	401	110	60	47
peak736	298	200	194	259	425	98	92	84
peak737	225	208	155	253	366	85	55	74
peak738	1872	1346	5875	7465	2662	691	3824	5679
peak739	7	0	41	29	6	2	48	113
peak740	8	6	55	130	9	5	50	64
peak741	5	2	47	164	3	0	52	41
peak742	12	15	132	574	15	5	90	126
peak743	108	69	71	202	140	38	54	104
peak744	579	523	589	885	1200	233	306	452
peak745	232	201	119	140	461	103	67	58
peak746	141	128	115	122	332	67	43	98
peak747	172	176	85	88	472	83	74	48
peak748	173	144	148	184	291	60	58	86
peak749	662	489	664	945	1058	274	408	773
peak750	123	87	148	118	256	68	158	194
peak751	2861	2075	8870	10328	4973	1199	6709	11691
peak752	244	150	124	107	446	117	141	243
peak753	94	56	88	105	98	23	79	64
peak754	77	52	199	181	126	37	152	218
peak755	161	106	282	279	230	64	234	393
peak756	153	110	320	431	243	61	189	266
peak757	31	25	62	82	68	16	41	60
peak758	50	30	84	122	50	15	55	64
peak759	126	87	272	230	217	56	151	114
peak760	68	28	120	163	79	23	57	69
peak761	19	10	79	272	6	6	56	63
peak762	14	9	34	72	16	4	19	25
peak763	41	10	254	211	53	22	128	191
peak764	45	24	137	103	65	10	67	121
peak765	41	22	230	192	56	18	144	158
peak766	59	40	439	391	78	19	357	681
peak767	22	15	260	657	10	7	133	172
peak768	225	100	935	1213	220	50	367	264
peak769	102	61	723	633	157	37	427	241
peak770	344	215	1696	1507	473	114	871	606
peak771	397	226	886	740	536	141	331	330
peak772	248	130	526	423	373	86	232	212
peak773	410	211	410	424	633	153	230	227
peak774	38	25	103	105	36	5	61	93
peak775	23	9	61	109	13	2	26	46
peak776	56	26	85	117	54	21	42	43
peak777	46	32	67	86	52	14	44	59
peak778	128	73	245	305	240	67	183	228
peak779	138	112	172	161	345	59	154	160
peak780	83	50	89	106	162	40	62	73
peak781	20	11	40	29	45	10	31	85
peak782	247	131	754	962	345	79	614	617
peak783	170	96	181	265	214	72	101	122
peak784	46	16	87	103	105	33	113	142
peak785	16	7	39	78	27	6	81	104
peak786	47	18	71	122	126	27	129	130
peak787	25	7	65	111	36	14	81	72
peak788	48	32	176	192	67	19	103	129
peak789	203	207	119	195	395	90	116	112
peak790	241	206	109	145	545	98	82	80
peak791	158	151	218	232	363	58	170	158
peak792	230	261	179	194	546	94	114	120
peak793	333	377	468	816	820	138	295	240
peak794	17	10	59	58	31	8	52	50
peak795	19	13	46	98	46	9	30	29
peak796	15	17	145	392	26	12	79	123
peak797	120	107	341	691	149	48	281	435
peak798	22	22	135	351	32	13	90	160
peak799	87	69	446	1052	73	24	287	355
peak800	20	19	30	80	19	4	28	25
peak801	4	4	23	82	1	3	7	23
peak802	45	42	222	552	49	25	165	192
peak803	164	79	108	66	115	16	17	9
peak804	23	11	36	66	8	3	12	7
peak805	188	63	261	223	175	19	151	85
peak806	121	48	225	180	72	11	86	48
peak807	6743	3186	4451	4738	733	276	243	402
peak808	609	269	268	374	47	18	19	43
peak809	96	54	144	446	6	3	5	13
peak810	450	264	373	455	56	19	34	38
peak811	66	54	63	71	143	20	69	78
peak812	302	215	1213	1718	494	120	858	1177
peak813	78	55	202	276	90	24	92	55
peak814	13	7	60	76	14	2	78	23
peak815	44	29	73	93	40	10	40	19
peak816	207	117	1338	1737	215	32	798	650
peak817	447	207	1722	1519	455	78	1189	1274
peak818	16	11	80	97	30	6	45	81
peak819	56	30	249	293	80	19	208	226
peak820	48	25	87	68	81	17	38	49
peak821	42	36	60	44	86	17	51	34
peak822	329	196	623	738	669	120	470	371
peak823	22	12	308	941	17	19	255	316
peak824	253	154	694	1458	408	126	502	437
peak825	990	598	997	1298	1730	450	952	1055
peak826	77	33	263	225	126	37	194	349
peak827	97	37	113	54	93	36	58	116
peak828	231	153	1153	1284	451	79	1144	1540
peak829	129	129	287	372	236	45	145	253
peak830	165	158	313	288	282	61	115	295
peak831	68	50	147	101	79	26	58	108
peak832	156	97	370	451	233	39	146	84
peak833	162	110	230	233	230	43	78	69
peak834	361	240	738	808	467	129	443	553
peak835	389	207	904	894	499	125	515	745
peak836	90	69	155	199	225	30	244	234
peak837	58	43	238	480	76	17	211	377
peak838	76	47	281	359	124	24	257	335
peak839	30	34	94	116	68	9	69	145
peak840	238	175	325	363	631	119	369	555
peak841	94	66	55	64	219	35	35	51
peak842	10	8	41	41	25	10	34	58
peak843	22	14	73	95	52	11	70	146
peak844	191	114	673	610	371	72	681	720
peak845	28	20	58	32	64	9	68	114
peak846	500	352	600	606	1250	226	742	857
peak847	391	237	1851	1713	787	149	2006	2992
peak848	70	37	258	158	177	31	261	403
peak849	165	175	922	1343	555	51	1410	1102
peak850	93	90	83	106	321	20	114	100
peak851	58	62	188	208	231	32	128	60
peak852	108	97	232	249	335	40	155	142
peak853	105	101	69	76	240	56	66	100
peak854	180	116	193	197	467	101	121	140
peak855	48	24	78	76	75	20	83	95
peak856	1927	1450	8803	13274	3865	851	6564	6121
peak857	320	252	299	542	683	145	402	359
peak858	53	33	71	47	155	16	74	92
peak859	44	22	133	125	85	16	167	299
peak860	100	68	173	163	198	47	109	171
peak861	2	3	42	112	4	1	27	74
peak862	5086	3869	3751	5854	5702	1611	1470	1992
peak863	1051	937	575	758	1512	294	205	212
peak864	1576	1583	844	1241	2347	487	286	333
peak865	1164	1177	698	1038	1696	337	266	305
peak866	255	254	547	1111	327	65	236	315
peak867	291	231	252	304	612	132	229	263
peak868	168	152	173	219	414	70	156	205
peak869	194	185	246	295	522	81	216	153
peak870	204	219	406	551	614	110	481	551
peak871	485	206	525	526	654	173	523	626
peak872	20	5	75	118	28	12	78	101
peak873	218	133	501	588	461	73	465	426
peak874	64	40	116	158	135	30	130	142
peak875	229	109	102	132	96	31	23	19
peak876	464	248	620	674	166	53	97	143
peak877	73	86	88	176	22	9	14	39
peak878	59	88	79	213	23	12	15	35
peak879	112	207	109	186	48	29	15	34
peak880	54	74	75	125	23	13	12	40
peak881	98	177	132	212	50	20	30	72
peak882	109	199	108	174	67	24	18	39
peak883	64	105	136	265	28	12	40	96
peak884	216	285	431	702	76	35	75	220
peak885	99	128	68	114	19	14	11	42
peak886	72	92	193	242	17	12	29	96
peak887	62	101	63	137	28	17	12	33
peak888	73	88	87	140	23	11	13	30
peak889	178	311	386	1064	63	20	82	344
peak890	609	448	1321	1509	1026	228	1324	1374
peak891	658	348	734	611	1063	186	571	620
peak892	198	162	269	234	442	73	252	257
peak893	17	15	30	178	13	8	16	19
peak894	214	204	300	441	395	94	200	186
peak895	317	294	459	592	804	132	301	291
peak896	333	281	354	459	815	157	272	224
peak897	373	337	453	659	564	163	202	200
peak898	596	494	302	370	1227	276	277	312
peak899	59	43	63	99	74	29	22	29
peak900	203	155	380	520	293	100	231	298
peak901	32	37	75	119	98	15	104	67
peak902	65	69	151	265	184	26	249	234
peak903	59	59	51	56	175	31	72	84
peak904	134	114	547	705	418	50	573	794
peak905	84	81	139	147	272	33	154	120
peak906	129	90	218	200	312	75	274	319
peak907	87	60	221	328	219	48	217	203
peak908	173	98	818	923	419	79	697	843
peak909	136	83	284	258	293	62	237	151
peak910	115	62	162	271	201	59	113	80
peak911	134	89	195	186	300	57	131	107
peak912	96	70	236	204	214	51	189	120
peak913	128	83	214	216	272	57	181	123
peak914	125	74	285	285	314	47	251	236
peak915	323	213	1390	1881	651	138	1354	1644
peak916	83	51	210	262	127	49	153	162
peak917	63	25	59	73	82	34	32	26
peak918	91	61	190	263	160	42	167	128
peak919	34	30	67	76	66	12	38	51
peak920	38	28	82	124	78	29	68	60
peak921	130	100	672	931	269	73	779	1207
peak922	116	73	533	675	192	51	557	637
peak923	417	232	1497	1373	651	178	778	953
peak924	40	46	23	75	97	19	66	53
peak925	62	81	48	118	242	45	105	65
peak926	311	285	311	514	817	162	252	165
peak927	416	286	1501	1840	764	158	924	677
peak928	111	85	661	777	260	36	425	297
peak929	648	557	2350	5000	954	202	1600	1179
peak930	5	9	65	294	5	1	58	32
peak931	65	33	68	110	126	36	88	112
peak932	80	56	156	212	163	44	147	198
peak933	118	77	101	102	203	45	74	51
peak934	150	119	353	413	388	84	331	382
peak935	87	54	369	493	152	33	361	479
peak936	169	111	523	647	387	105	482	644
peak937	187	88	86	72	299	91	74	106
peak938	116	114	227	515	212	42	180	170
peak939	649	538	145	202	1583	287	232	168
peak940	200	168	94	139	628	112	192	205
peak941	15	12	29	130	7	5	30	23
peak942	35	38	202	530	42	13	157	135
peak943	30	46	139	364	38	15	107	90
peak944	347	116	350	175	374	124	221	445
peak945	1159	423	1768	1158	1416	404	904	1783
peak946	541	227	1052	846	736	197	711	798
peak947	343	169	241	187	477	124	121	136
peak948	329	138	194	134	457	121	112	110
peak949	212	117	350	336	314	85	183	189
peak950	24	12	282	553	19	14	174	182
peak951	518	409	1063	1188	1367	268	1380	2162
peak952	179	101	247	271	324	76	173	269
peak953	261	180	759	996	313	113	395	546
peak954	187	143	127	227	196	82	41	62
peak955	41	36	35	95	46	17	9	9
peak956	341	284	2224	2729	365	110	1169	2294
peak957	22	12	27	120	11	5	18	22
peak958	464	276	2068	1539	406	172	793	2065
peak959	722	391	828	618	762	254	303	557
peak960	777	448	294	239	1047	324	197	261
peak961	1358	757	295	303	1753	569	178	207
peak962	1666	1041	431	543	2211	570	172	252
peak963	687	466	365	491	810	216	162	149
peak964	2730	1731	2218	2520	3864	868	1362	1760
peak965	138	90	706	1437	136	44	439	574
peak966	102	91	175	349	57	27	41	62
peak967	145	97	185	301	77	33	43	72
peak968	216	206	371	736	96	53	104	215
peak969	45	19	80	114	20	13	20	38
peak970	69	33	93	72	63	19	10	22
peak971	107	56	287	278	83	25	110	143
peak972	79	43	539	660	79	18	247	531
peak973	47	24	120	103	26	21	30	30
peak974	362	195	607	528	419	91	208	183
peak975	271	173	1345	1750	294	65	496	735
peak976	44	55	73	107	54	13	30	23
peak977	4	9	71	62	29	0	62	74
peak978	15	16	105	97	42	7	108	146
peak979	5	14	73	97	26	3	40	85
peak980	6	6	95	108	26	3	103	111
peak981	29	12	85	94	60	12	58	86
peak982	18	19	85	90	32	10	70	88
peak983	296	141	2039	1667	416	113	1664	2265
peak984	16	12	42	93	33	9	54	76
peak985	139	71	80	111	240	61	77	99
peak986	67	37	97	58	146	40	125	231
peak987	15	5	17	30	37	7	37	69
peak988	42	40	42	67	115	17	95	141
peak989	180	169	303	326	510	96	450	703
peak990	151	110	272	286	333	71	355	710
peak991	95	62	101	104	265	61	111	240
peak992	210	152	286	319	466	122	418	861
peak993	535	274	665	568	768	246	352	488
peak994	530	259	359	281	793	248	219	371
peak995	562	249	484	279	824	237	250	371
peak996	558	243	463	260	779	207	217	223
peak997	1202	578	2014	1341	1861	437	979	1162
peak998	722	372	780	549	1123	268	387	462
peak999	1052	568	852	616	1783	395	440	456
peak1000	895	488	669	459	1550	327	612	890
peak1001	344	192	530	428	509	122	368	471
peak1002	56	34	206	576	37	17	105	148
peak1003	206	217	326	483	575	73	438	553
peak1004	96	92	58	65	248	43	72	96
peak1005	168	181	432	606	406	43	472	454
peak1006	764	512	1488	1526	1225	275	1495	2127
peak1007	306	184	691	832	456	133	602	695
peak1008	83	53	131	183	130	36	100	100
peak1009	315	194	443	588	452	136	373	458
peak1010	55	39	54	65	76	21	57	75
peak1011	68	46	132	120	122	32	98	72
peak1012	172	155	519	687	412	77	619	678
peak1013	67	41	76	135	63	15	39	57
peak1014	284	177	802	1145	426	134	562	679
peak1015	86	60	57	60	150	49	55	62
peak1016	16	7	26	53	11	9	9	9
peak1017	194	87	189	176	303	66	125	192
peak1018	79	58	73	98	234	51	158	119
peak1019	153	96	265	219	476	107	422	453
peak1020	34	18	61	64	30	14	32	22
peak1021	149	96	485	750	153	60	271	440
peak1022	23	17	29	42	74	15	30	38
peak1023	42	34	81	105	99	25	119	170
peak1024	61	43	659	1562	71	38	387	637
peak1025	38	15	56	57	86	22	64	74
peak1026	158	96	596	765	307	76	736	754
peak1027	41	30	131	123	103	18	122	144
peak1028	522	268	180	216	749	161	130	82
peak1029	237	141	194	282	249	77	80	126
peak1030	481	217	1551	1037	1073	273	2069	2548
peak1031	183	69	76	66	450	93	109	94
peak1032	183	110	915	1171	407	98	1075	1358
peak1033	77	37	64	56	170	27	58	92
peak1034	44	14	115	82	72	15	97	54
peak1035	75	44	184	121	141	32	124	112
peak1036	68	37	247	156	115	29	267	213
peak1037	56	40	89	72	111	22	79	105
peak1038	179	108	600	566	319	65	674	954
peak1039	131	98	378	343	268	38	398	575
peak1040	55	65	87	85	200	20	78	58
peak1041	221	206	312	432	620	109	485	502
peak1042	112	98	160	191	279	58	215	211
peak1043	248	200	683	809	630	100	858	1028
peak1044	195	158	224	299	372	70	240	276
peak1045	45	53	93	133	171	17	125	153
peak1046	64	34	68	63	72	17	31	26
peak1047	356	233	1214	1570	446	108	787	884
peak1048	55	46	72	74	74	37	57	92
peak1049	182	154	516	582	218	85	299	469
peak1050	220	194	1099	1678	279	87	707	1391
peak1051	65	49	329	646	47	28	134	225
peak1052	17	9	43	126	26	8	46	53
peak1053	481	268	1367	1493	854	211	1479	1961
peak1054	6	3	68	224	6	4	35	52
peak1055	160	90	389	647	216	46	175	176
peak1056	74	51	277	354	74	31	105	79
peak1057	73	67	399	701	87	26	128	114
peak1058	60	43	132	191	62	25	38	57
peak1059	12	8	188	419	7	2	74	50
peak1060	88	65	578	1358	55	30	187	189
peak1061	91	90	1136	3235	79	33	463	340
peak1062	58	48	294	274	99	28	104	89
peak1063	165	128	263	272	238	59	98	113
peak1064	230	144	285	240	360	92	133	172
peak1065	210	187	499	476	511	91	333	355
peak1066	107	113	114	116	211	45	71	59
peak1067	617	467	2396	2385	1278	220	2201	2043
peak1068	316	173	1055	923	557	89	584	655
peak1069	235	147	635	603	430	83	424	546
peak1070	524	260	2951	2767	814	183	2074	2679
peak1071	36	71	56	177	161	22	100	78
peak1072	205	429	764	2626	873	114	1653	1232
peak1073	32	50	174	869	91	26	303	236
peak1074	46	38	39	127	69	18	64	68
peak1075	78	54	661	1255	86	32	362	561
peak1076	10	7	35	136	6	4	29	39
peak1077	22	16	44	102	20	10	19	33
peak1078	2	1	2	58	0	0	9	6
peak1079	110	112	180	377	247	39	233	330
peak1080	67	90	83	150	204	31	74	51
peak1081	42	53	54	121	105	12	61	30
peak1082	115	122	94	215	335	59	121	73
peak1083	218	190	284	837	424	64	861	515
peak1084	163	180	163	391	390	65	284	245
peak1085	16	11	88	118	23	10	88	94
peak1086	70	28	62	48	81	24	48	32
peak1087	162	63	174	125	173	39	97	103
peak1088	51	29	75	91	65	23	31	37
peak1089	43	17	103	132	33	7	86	87
peak1090	24	16	103	100	34	2	58	49
peak1091	130	45	697	718	191	37	593	771
peak1092	6	4	46	29	7	4	35	79
peak1093	304	141	535	518	479	105	329	481
peak1094	165	58	92	55	380	75	94	80
peak1095	278	127	397	357	499	106	319	323
peak1096	52	31	54	60	138	34	69	59
peak1097	92	44	120	112	176	43	93	82
peak1098	111	55	129	143	204	43	138	95
peak1099	230	114	429	453	455	79	367	376
peak1100	150	73	254	258	375	70	183	207
peak1101	200	137	349	366	492	109	322	304
peak1102	142	57	249	169	291	61	188	208
peak1103	103	47	110	78	217	41	110	99
peak1104	6	4	67	88	7	4	58	79
peak1105	33	21	144	197	29	6	73	96
peak1106	74	40	232	267	71	16	105	185
peak1107	116	75	69	84	263	70	75	108
peak1108	60	51	100	164	92	30	71	87
peak1109	140	98	413	575	261	48	527	591
peak1110	109	103	731	999	239	43	572	698
peak1111	4	4	37	77	7	4	37	34
peak1112	227	121	401	442	354	92	260	315
peak1113	461	255	422	421	777	204	300	343
peak1114	51	45	125	173	96	15	65	75
peak1115	51	10	141	69	83	18	77	110
peak1116	114	69	337	340	186	36	296	368
peak1117	194	117	242	238	303	70	215	158
peak1118	131	54	608	440	157	38	395	517
peak1119	5	1	66	109	0	3	18	20
peak1120	2	1	40	115	0	1	20	14
peak1121	71	32	268	343	73	19	172	272
peak1122	32	20	78	46	49	11	83	115
peak1123	41	24	145	154	103	10	103	140
peak1124	28	31	66	62	68	9	68	97
peak1125	43	32	149	160	104	17	178	163
peak1126	58	35	53	54	122	29	60	58
peak1127	167	82	95	83	273	65	73	81
peak1128	98	41	94	68	140	28	64	53
peak1129	266	130	327	332	354	86	277	242
peak1130	248	118	335	384	423	68	186	127
peak1131	29	23	145	161	52	10	140	109
peak1132	141	112	307	344	179	57	138	228
peak1133	121	94	320	283	300	51	410	593
peak1134	266	136	106	100	485	101	106	145
peak1135	497	260	634	612	705	193	377	538
peak1136	12	11	64	26	21	4	33	67
peak1137	36	52	73	101	136	7	145	164
peak1138	19	18	32	52	67	14	61	37
peak1139	18	27	58	53	95	21	92	75
peak1140	47	40	103	102	143	20	162	201
peak1141	37	64	125	221	192	28	235	223
peak1142	51	71	45	115	148	27	114	60
peak1143	84	103	225	389	310	41	319	282
peak1144	39	60	35	64	130	15	72	50
peak1145	85	106	211	405	284	45	303	329
peak1146	48	78	109	158	196	32	196	196
peak1147	116	131	508	769	393	49	633	667
peak1148	23	9	100	42	21	8	57	97
peak1149	37	30	168	115	70	11	100	173
peak1150	45	6	180	82	52	13	79	125
peak1151	36	13	176	85	37	10	94	126
peak1152	26	17	111	69	42	8	64	84
peak1153	53	15	204	103	65	6	120	188
peak1154	50	49	76	78	157	15	69	99
peak1155	63	73	80	70	190	25	77	64
peak1156	51	62	41	71	156	20	73	46
peak1157	72	68	71	121	163	26	100	91
peak1158	97	81	175	220	205	37	101	140
peak1159	58	33	168	359	113	38	185	165
peak1160	83	60	262	463	148	60	323	425
peak1161	111	91	338	608	241	77	381	606
peak1162	47	29	70	70	100	28	62	40
peak1163	473	340	247	274	1065	188	214	139
peak1164	465	288	462	399	908	152	376	315
peak1165	237	171	126	207	463	93	117	106
peak1166	74	40	106	220	90	34	78	81
peak1167	73	69	89	132	168	23	92	106
peak1168	40	31	226	279	121	14	226	157
peak1169	345	202	669	714	600	169	567	560
peak1170	71	38	83	56	166	32	83	66
peak1171	37	19	45	32	125	20	48	84
peak1172	27	14	52	22	65	10	60	72
peak1173	19	10	60	67	41	6	53	69
peak1174	24	8	49	28	60	10	49	56
peak1175	81	31	177	117	197	26	255	229
peak1176	71	26	72	79	100	22	72	94
peak1177	69	22	93	74	177	54	125	295
peak1178	137	93	131	142	173	58	86	192
peak1179	88	74	132	114	151	42	77	98
peak1180	16	7	149	81	43	7	144	167
peak1181	13	6	57	30	24	1	42	56
peak1182	43	18	188	107	75	20	145	189
peak1183	30	14	108	95	43	11	122	174
peak1184	18	7	75	52	49	3	72	35
peak1185	85	36	257	195	84	21	181	168
peak1186	97	78	147	193	187	25	130	122
peak1187	144	108	149	171	296	43	96	69
peak1188	274	141	194	290	391	60	108	84
peak1189	380	206	218	190	619	139	160	200
peak1190	11	27	38	116	29	6	34	32
peak1191	92	129	166	243	266	40	233	249
peak1192	29	64	52	86	128	23	69	88
peak1193	48	56	74	145	154	14	111	139
peak1194	72	118	101	148	285	41	127	168
peak1195	53	89	66	120	165	28	67	138
peak1196	27	50	29	65	107	16	46	86
peak1197	53	49	68	111	118	22	66	84
peak1198	55	64	44	74	147	19	54	119
peak1199	82	88	178	220	207	29	249	424
peak1200	174	165	349	389	371	79	419	749
peak1201	40	20	31	29	88	17	58	89
peak1202	89	52	497	470	203	52	777	1238
peak1203	89	33	126	57	89	24	82	198
peak1204	152	120	654	1350	377	81	1293	1188
peak1205	2	7	54	203	5	3	40	51
peak1206	15	13	35	102	16	2	18	11
peak1207	171	148	407	559	342	68	533	583
peak1208	60	17	123	84	81	25	124	399
peak1209	17	12	102	65	47	14	92	198
peak1210	7	7	50	29	35	9	69	139
peak1211	78	57	166	261	76	21	63	63
peak1212	642	367	3141	4095	678	280	1991	3098
peak1213	9	5	63	200	5	4	49	68
peak1214	121	76	127	89	195	50	34	50
peak1215	56	23	68	48	82	19	25	50
peak1216	99	58	106	133	120	36	32	46
peak1217	99	70	197	183	190	40	85	78
peak1218	49	38	40	28	119	19	59	113
peak1219	40	24	31	31	73	11	53	110
peak1220	10	6	68	80	5	2	11	63
peak1221	174	140	157	201	399	79	200	296
peak1222	138	138	136	200	420	51	75	74
peak1223	89	86	97	95	277	47	93	101
peak1224	262	143	424	371	455	104	470	732
peak1225	115	97	1273	3779	65	37	941	1236
peak1226	1127	753	801	743	2167	424	560	525
peak1227	1224	735	2424	2747	2056	434	1095	1213
peak1228	315	144	1161	1244	392	98	914	1162
peak1229	168	83	300	300	328	52	233	184
peak1230	6	3	31	121	5	2	26	21
peak1231	92	73	359	398	178	52	387	541
peak1232	79	44	202	196	122	21	145	188
peak1233	110	56	363	352	105	27	186	203
peak1234	70	23	443	269	93	21	294	444
peak1235	151	52	603	457	166	51	430	724
peak1236	172	186	255	353	209	47	152	356
peak1237	222	217	320	733	187	39	148	249
peak1238	92	93	131	259	86	17	33	38
peak1239	11	18	156	789	5	3	78	76
peak1240	108	41	230	131	82	38	63	55
peak1241	98	29	149	73	68	18	31	42
peak1242	33	31	71	170	25	14	28	31
peak1243	224	129	207	162	296	59	111	108
peak1244	258	125	239	256	241	63	91	83
peak1245	242	116	531	509	300	90	364	396
peak1246	9	7	46	43	26	4	46	36
peak1247	189	76	201	131	227	55	140	153
peak1248	142	75	295	299	228	45	204	200
peak1249	121	75	142	119	224	52	45	34
peak1250	48	29	101	67	90	18	63	99
peak1251	347	156	997	619	448	118	655	1074
peak1252	68	25	109	113	89	31	58	84
peak1253	223	111	400	352	302	105	274	384
peak1254	75	40	67	88	131	34	100	124
peak1255	9	1	34	66	5	3	21	31
peak1256	97	72	204	499	170	31	176	174
peak1257	17	12	38	114	11	4	20	18
peak1258	251	223	708	1363	396	79	473	596
peak1259	61	69	130	159	101	24	77	92
peak1260	74	91	128	187	156	28	80	97
peak1261	54	38	46	86	56	15	24	14
peak1262	209	168	281	453	238	78	143	196
peak1263	140	98	267	338	199	42	233	250
peak1264	97	57	231	211	181	38	127	132
peak1265	111	53	163	193	163	42	121	122
peak1266	18	12	41	33	36	12	61	107
peak1267	342	173	754	661	455	109	454	761
peak1268	135	59	104	79	110	49	81	86
peak1269	228	94	250	111	134	52	73	162
peak1270	222	121	533	378	134	55	154	335
peak1271	255	104	253	198	141	38	76	134
peak1272	170	72	177	125	87	51	60	122
peak1273	224	104	220	133	131	42	83	176
peak1274	232	110	643	477	116	65	264	498
peak1275	212	100	205	146	156	36	99	173
peak1276	213	102	312	243	111	54	144	149
peak1277	177	111	378	660	123	61	137	205
peak1278	240	110	1296	1220	207	102	513	1215
peak1279	6	6	53	127	7	4	28	10
peak1280	40	12	105	124	22	1	32	17
peak1281	61	20	134	159	42	4	65	22
peak1282	76	37	105	145	42	2	57	33
peak1283	135	76	1350	1821	78	9	572	530
peak1284	42	21	151	163	58	10	102	100
peak1285	53	32	301	196	95	16	207	194
peak1286	24	11	127	102	30	9	60	59
peak1287	50	20	150	186	61	11	158	116
peak1288	97	45	294	276	141	33	290	289
peak1289	19	11	53	81	11	7	21	29
peak1290	69	43	66	71	60	24	14	34
peak1291	240	101	959	865	277	92	827	1256
peak1292	142	43	230	130	137	33	101	159
peak1293	34	12	67	124	38	9	35	38
peak1294	57	32	86	68	87	14	22	23
peak1295	102	61	179	263	140	38	186	183
peak1296	74	26	193	274	94	19	80	83
peak1297	46	26	112	83	58	23	40	54
peak1298	170	86	169	167	143	63	94	110
peak1299	100	60	123	139	172	32	107	99
peak1300	29	16	58	74	29	6	28	45
peak1301	923	636	1941	1999	1221	310	1150	1868
peak1302	96	75	156	162	149	38	71	95
peak1303	138	95	523	494	198	65	229	196
peak1304	236	160	590	524	348	94	212	216
peak1305	248	117	404	387	295	74	167	121
peak1306	154	87	257	255	182	42	118	62
peak1307	322	198	284	323	336	137	95	114
peak1308	277	145	165	199	422	112	126	171
peak1309	328	157	243	265	438	136	164	180
peak1310	48	34	139	150	65	18	80	81
peak1311	24	10	44	28	30	7	32	71
peak1312	84	46	186	145	134	28	196	419
peak1313	896	631	754	1319	1336	432	669	696
peak1314	2480	1624	6950	12674	4158	1248	6349	7059
peak1315	115	76	330	413	199	52	233	181
peak1316	264	164	719	710	427	85	523	499
peak1317	230	175	321	540	415	98	215	266
peak1318	2124	1512	2082	3150	4239	1246	1472	1582
peak1319	4994	3522	2515	3628	10942	2992	1847	2074
peak1320	1318	901	1584	1765	2646	875	1123	1242
peak1321	11	9	39	99	11	4	12	23
peak1322	52	24	61	47	60	14	18	18
peak1323	113	49	89	96	120	37	44	53
peak1324	193	64	233	170	146	44	77	104
peak1325	21	10	246	295	12	7	143	326
peak1326	179	55	1098	781	138	77	559	1346
peak1327	91	37	508	323	105	23	330	546
peak1328	72	33	95	63	97	26	60	84
peak1329	28	17	38	80	82	13	65	57
peak1330	58	45	188	97	61	21	77	130
peak1331	4728	2656	1504	1458	4328	1195	612	774
peak1332	111	58	145	169	99	43	65	109
peak1333	446	275	345	358	518	142	136	143
peak1334	355	206	184	237	476	130	96	136
peak1335	588	335	264	199	701	223	93	152
peak1336	15	5	93	127	13	4	167	177
peak1337	153	102	293	391	190	50	182	251
peak1338	367	197	513	372	404	125	243	287
peak1339	544	302	1706	1467	793	179	942	1420
peak1340	107	58	277	240	174	46	168	296
peak1341	411	189	370	296	523	129	224	254
peak1342	611	271	2003	1636	698	225	786	751
peak1343	455	209	1323	949	542	173	493	536
peak1344	56	17	141	64	61	23	94	196
peak1345	353	194	641	659	604	121	349	379
peak1346	177	102	234	222	316	52	122	103
peak1347	216	105	260	270	359	70	137	119
peak1348	285	155	253	272	485	109	181	161
peak1349	302	205	551	593	691	120	503	453
peak1350	319	135	275	237	449	120	121	270
peak1351	197	76	194	178	184	55	118	233
peak1352	8	7	36	26	68	13	98	95
peak1353	205	96	957	1111	489	98	1165	1284
peak1354	79	34	336	297	152	38	189	286
peak1355	115	92	134	168	223	50	131	111
peak1356	239	145	263	259	320	80	141	193
peak1357	133	99	296	293	267	54	252	260
peak1358	114	75	312	497	166	40	185	215
peak1359	82	66	67	69	151	23	43	89
peak1360	65	35	45	23	127	29	20	64
peak1361	19	11	31	26	40	13	47	73
peak1362	558	340	591	574	1179	247	503	399
peak1363	436	287	151	122	996	187	113	116
peak1364	99	59	131	121	177	29	108	105
peak1365	184	99	274	208	385	67	233	333
peak1366	61	61	30	84	232	38	120	94
peak1367	115	108	124	221	306	76	200	138
peak1368	27	33	61	96	67	23	112	103
peak1369	220	174	311	426	481	153	277	336
peak1370	79	63	67	106	172	49	90	102
peak1371	84	45	191	260	126	40	103	103
peak1372	166	78	308	356	268	62	374	336
peak1373	78	40	333	315	157	39	326	319
peak1374	31	16	149	271	32	8	92	133
peak1375	19	9	64	58	24	4	46	46
peak1376	12	5	36	26	32	5	64	70
peak1377	169	126	259	283	313	75	241	360
peak1378	83	73	74	73	204	32	84	66
peak1379	75	48	176	262	184	22	180	148
peak1380	43	58	142	272	106	10	136	87
peak1381	158	73	462	418	290	64	422	601
peak1382	94	71	167	150	213	29	131	170
peak1383	99	61	146	119	235	34	134	171
peak1384	2	2	41	24	8	1	19	53
peak1385	29	10	134	75	31	10	89	123
peak1386	36	13	184	143	32	13	128	175
peak1387	36	9	234	132	31	8	164	263
peak1388	29	11	123	102	26	6	81	187
peak1389	22	25	96	272	15	0	48	19
peak1390	280	205	148	191	529	139	81	93
peak1391	183	124	290	293	368	75	152	115
peak1392	124	93	229	280	246	48	162	142
peak1393	19	14	111	135	39	12	165	208
peak1394	294	138	1889	2584	266	69	1084	1156
peak1395	200	100	1100	1514	266	73	986	1103
peak1396	233	133	608	774	318	73	369	407
peak1397	916	550	3739	3640	1223	292	2755	3800
peak1398	94	37	347	206	99	28	178	416
peak1399	14	16	51	99	32	8	13	17
peak1400	158	126	410	483	436	73	516	562
peak1401	87	61	166	218	200	34	176	229
peak1402	70	59	83	101	197	26	42	34
peak1403	442	360	1173	914	1003	144	998	816
peak1404	281	238	1867	2743	540	87	1647	1623
peak1405	482	281	308	307	582	124	143	158
peak1406	281	120	1174	1027	404	108	1096	1670
peak1407	142	70	368	356	105	30	107	179
peak1408	77	53	307	244	172	35	333	637
peak1409	255	148	618	546	424	124	461	601
peak1410	79	42	226	201	112	28	140	114
peak1411	65	41	132	138	117	36	56	89
peak1412	56	34	115	108	91	24	65	42
peak1413	83	100	238	408	259	33	332	482
peak1414	83	84	166	289	201	36	255	196
peak1415	115	101	78	130	233	36	104	97
peak1416	89	49	162	197	120	20	92	70
peak1417	115	66	234	327	209	34	101	87
peak1418	90	88	269	303	217	38	211	187
peak1419	240	131	421	493	558	101	484	637
peak1420	165	112	181	213	312	68	164	249
peak1421	183	131	110	138	412	84	64	129
peak1422	225	158	296	291	535	105	240	212
peak1423	483	344	1041	1043	1244	197	1155	1937
peak1424	175	124	117	129	425	70	131	164
peak1425	149	111	116	133	368	75	133	112
peak1426	413	366	576	598	1132	211	566	895
peak1427	76	54	64	102	93	24	25	31
peak1428	750	402	740	754	1086	276	540	836
peak1429	46	22	132	99	7	8	6	45
peak1430	6	2	61	79	1	2	2	22
peak1431	96	55	95	135	55	40	32	79
peak1432	288	136	542	442	149	76	123	600
peak1433	98	53	263	180	53	36	67	332
peak1434	293	110	1326	763	368	94	973	1471
peak1435	70	20	76	64	78	15	61	53
peak1436	12	18	44	68	65	5	58	84
peak1437	29	41	41	48	104	8	83	78
peak1438	241	126	709	755	475	104	778	964
peak1439	108	75	131	212	179	58	96	79
peak1440	145	59	140	132	223	56	86	82
peak1441	136	79	83	50	300	52	78	58
peak1442	204	128	129	92	393	63	127	133
peak1443	238	155	323	275	332	81	199	287
peak1444	178	94	743	690	281	69	557	542
peak1445	170	96	572	579	246	70	407	442
peak1446	171	80	312	214	176	66	177	236
peak1447	126	75	245	201	246	71	317	489
peak1448	174	80	433	436	309	67	494	591
peak1449	15	18	84	153	42	14	57	71
peak1450	85	39	107	42	119	22	31	39
peak1451	131	54	74	81	159	41	34	32
peak1452	177	112	269	250	263	69	250	378
peak1453	118	43	275	192	132	32	185	297
peak1454	42	41	87	147	91	14	73	97
peak1455	99	54	189	228	151	38	167	208
peak1456	140	98	261	512	169	40	206	163
peak1457	75	36	286	321	156	31	290	371
peak1458	41	22	56	52	105	16	53	66
peak1459	28	27	90	84	97	13	88	180
peak1460	42	29	115	126	90	20	126	193
peak1461	35	24	159	149	77	16	205	292
peak1462	22	16	41	55	40	10	38	62
peak1463	114	90	210	445	150	37	99	110
peak1464	266	141	267	242	398	102	185	284
peak1465	259	137	259	182	425	105	152	216
peak1466	237	103	889	638	320	91	816	1141
peak1467	21	10	118	111	33	8	106	133
peak1468	11	8	61	53	19	3	47	77
peak1469	19	16	110	157	37	10	126	167
peak1470	311	136	202	111	522	152	163	209
peak1471	453	170	426	261	643	156	314	361
peak1472	1394	699	2967	2317	2450	457	2082	2306
peak1473	458	253	2582	2078	882	160	2177	2242
peak1474	151	83	147	110	226	35	84	59
peak1475	130	73	103	103	310	43	51	31
peak1476	74	51	157	182	165	24	77	67
peak1477	31	16	97	96	23	8	43	30
peak1478	176	100	246	178	303	64	174	342
peak1479	131	80	145	129	245	44	144	178
peak1480	230	151	787	717	412	98	797	1278
peak1481	44	21	46	39	79	12	49	106
peak1482	80	73	137	112	300	48	208	260
peak1483	268	228	550	619	787	127	683	1079
peak1484	91	130	898	2316	227	33	966	1142
peak1485	81	101	432	1550	151	37	359	347
peak1486	55	67	164	197	162	22	202	355
peak1487	15	10	30	103	19	4	33	28
peak1488	48	34	54	53	95	20	87	128
peak1489	366	243	1031	965	741	122	1113	1298
peak1490	151	108	145	100	282	60	121	95
peak1491	117	76	88	59	212	46	78	126
peak1492	384	213	333	224	728	164	279	382
peak1493	43	39	65	91	90	9	90	102
peak1494	9	7	41	34	25	2	69	45
peak1495	66	76	183	490	72	14	121	92
peak1496	155	125	80	145	294	43	90	55
peak1497	161	119	450	584	340	57	390	314
peak1498	20	15	64	98	39	6	107	94
peak1499	53	37	88	137	122	21	126	136
peak1500	45	50	74	72	159	16	84	76
peak1501	66	61	70	76	257	33	124	110
peak1502	146	81	202	171	243	36	155	168
peak1503	88	52	84	73	145	31	93	117
peak1504	56	28	416	217	57	7	204	214
peak1505	136	92	209	227	268	36	271	446
peak1506	720	376	1190	1024	944	212	794	1377
peak1507	336	203	772	1257	448	122	433	401
peak1508	425	233	821	727	554	117	434	338
peak1509	282	187	667	868	260	69	188	162
peak1510	17	11	83	43	18	2	37	77
peak1511	27	0	78	0	0	0	0	0
peak1512	90	75	69	154	205	34	110	114
peak1513	100	110	126	226	288	57	105	121
peak1514	404	276	706	700	903	174	346	317
peak1515	464	291	908	971	1100	214	528	566
peak1516	433	277	658	672	935	174	482	523
peak1517	1566	982	3700	3347	3493	727	3929	5791
peak1518	87	64	135	155	177	45	139	181
peak1519	19	23	80	172	47	11	68	63
peak1520	34	30	76	109	61	12	44	56
peak1521	88	52	130	127	163	31	95	119
peak1522	270	191	112	89	770	97	123	122
peak1523	43	32	92	202	88	23	108	101
peak1524	115	100	84	135	247	49	147	181
peak1525	82	40	62	71	112	28	96	164
peak1526	634	429	1792	2057	955	169	845	407
peak1527	105	74	76	90	172	22	74	133
peak1528	265	225	492	572	677	84	691	917
peak1529	129	116	348	363	364	55	351	388
peak1530	99	85	166	158	269	36	173	206
peak1531	67	38	223	220	50	14	71	102
peak1532	68	53	182	115	59	19	48	114
peak1533	95	66	248	146	97	24	56	122
peak1534	187	114	191	247	387	81	292	290
peak1535	76	68	102	120	182	33	204	303
peak1536	194	142	501	566	419	81	648	1002
peak1537	147	105	143	134	326	64	201	260
peak1538	88	77	146	109	0	2	1	16
peak1539	115	65	306	230	2	5	3	30
peak1540	525	377	412	614	18	7	6	32
peak1541	493	338	534	543	10	7	2	10
peak1542	544	301	789	670	62	13	56	122
peak1543	107	57	73	43	12	3	2	4
peak1544	36	29	76	99	35	8	28	30
peak1545	44	31	144	219	46	14	69	39
peak1546	570	521	1618	1955	987	139	1391	1499
peak1547	1219	692	3314	2589	1436	291	1780	3125
peak1548	271	152	236	136	334	83	110	257
peak1549	17	15	16	35	103	32	40	107
peak1550	50	16	160	177	89	24	127	163
peak1551	96	57	150	317	103	22	67	69
peak1552	82	73	66	76	196	37	83	111
peak1553	54	45	39	57	137	19	63	93
peak1554	38	23	78	143	37	10	40	68
peak1555	34	35	141	156	32	14	75	141
peak1556	129	35	98	67	330	66	150	164
peak1557	88	24	96	88	244	49	136	120
peak1558	128	58	274	194	367	80	633	925
peak1559	84	34	82	45	272	41	135	197
peak1560	13	5	19	21	24	7	37	90
peak1561	6	7	28	21	24	5	32	123
peak1562	8	6	41	27	28	6	59	115
peak1563	9	12	24	20	34	8	41	75
peak1564	6	5	15	20	33	5	34	71
peak1565	207	114	280	296	450	96	318	495
peak1566	128	72	139	136	313	51	128	157
peak1567	52	44	104	151	96	26	79	76
peak1568	43	46	109	107	118	24	78	121
peak1569	40	16	103	136	74	11	86	120
peak1570	112	55	344	322	198	44	385	437
peak1571	663	435	190	217	942	212	130	177
peak1572	366	220	547	772	441	120	344	407
peak1573	42	62	58	102	133	25	72	47
peak1574	96	115	119	169	256	41	215	208
peak1575	40	29	124	239	72	16	158	259
peak1576	104	50	380	446	126	33	210	264
peak1577	47	25	59	63	61	19	21	42
peak1578	395	225	447	380	586	139	411	835
peak1579	46	26	90	101	117	14	153	157
peak1580	107	70	338	334	235	39	393	594
peak1581	94	67	329	253	162	35	182	337
peak1582	94	54	335	239	177	28	220	372
peak1583	37	24	161	98	94	13	128	178
peak1584	132	76	189	198	216	19	127	83
peak1585	109	53	171	186	162	18	125	70
peak1586	78	46	169	256	88	11	154	68
peak1587	38	40	75	124	64	5	98	60
peak1588	25	24	84	60	41	9	25	39
peak1589	42	25	100	93	21	6	28	25
peak1590	309	182	393	376	132	22	45	66
peak1591	562	338	2716	3022	241	46	404	355
peak1592	233	153	509	509	88	21	119	87
peak1593	327	219	291	293	111	24	57	64
peak1594	35	33	92	90	77	10	82	71
peak1595	66	48	119	131	133	21	84	132
peak1596	41	18	95	95	88	23	134	153
peak1597	102	86	373	300	256	43	415	600
peak1598	45	23	94	80	70	16	69	125
peak1599	31	17	65	55	55	13	85	129
peak1600	25	26	16	15	54	9	10	55
peak1601	806	748	1005	988	1459	246	744	1183
peak1602	485	391	578	583	782	130	529	762
peak1603	832	645	1528	1367	1245	249	1276	2390
peak1604	24	24	94	105	45	12	123	150
peak1605	198	126	296	262	447	91	210	326
peak1606	278	148	620	445	541	110	472	750
peak1607	505	283	1290	961	1033	255	1177	1927
peak1608	264	142	1403	1103	444	118	1116	1744
peak1609	116	55	93	62	170	47	75	213
peak1610	10	5	64	79	10	2	41	91
peak1611	77	44	158	98	141	33	113	123
peak1612	14	4	49	38	12	9	36	81
peak1613	101	94	128	121	207	37	94	128
peak1614	174	124	386	385	360	62	419	791
peak1615	134	131	209	232	305	56	223	308
peak1616	72	56	46	56	206	35	60	110
peak1617	117	94	101	144	279	40	129	220
peak1618	201	100	416	417	405	95	503	942
peak1619	13	11	57	80	29	1	84	129
peak1620	11	11	26	26	27	4	35	74
peak1621	1306	529	4268	2431	2464	620	4011	6542
peak1622	134	57	91	94	264	64	71	67
peak1623	77	47	91	131	107	45	45	49
peak1624	82	58	164	227	157	47	116	137
peak1625	101	46	446	497	196	57	429	542
peak1626	25	14	54	50	57	23	77	64
peak1627	8	5	42	87	10	4	49	41
peak1628	21	13	87	84	44	9	71	108
peak1629	1550	1284	334	458	4286	1037	527	605
peak1630	896	620	615	752	2106	574	574	554
peak1631	2986	2000	727	1003	6356	1907	743	937
peak1632	2439	1544	2280	2587	5991	1720	2136	2401
peak1633	46	54	79	129	138	21	95	82
peak1634	344	275	920	1165	862	136	1198	1253
peak1635	224	191	210	225	439	65	243	302
peak1636	158	133	76	106	291	42	81	77
peak1637	132	126	189	270	178	43	81	118
peak1638	14	14	54	89	23	6	35	46
peak1639	29	15	65	41	57	7	97	131
peak1640	48	25	79	59	102	20	73	160
peak1641	70	43	77	60	114	23	65	103
peak1642	126	97	468	470	346	87	915	1151
peak1643	256	169	573	909	647	154	1102	1239
peak1644	258	183	638	786	822	184	1344	1930
peak1645	85	65	131	142	254	70	316	643
peak1646	156	128	116	99	452	106	165	201
peak1647	86	58	31	25	182	40	35	79
peak1648	521	457	290	352	1912	383	491	564
peak1649	253	187	112	139	812	140	186	245
peak1650	172	181	73	129	597	117	175	210
peak1651	6	7	31	69	8	4	20	9
peak1652	299	203	679	804	517	93	642	711
peak1653	22	16	31	22	38	23	18	72
peak1654	20	5	105	56	14	2	43	39
peak1655	137	63	227	158	217	48	103	144
peak1656	716	316	1276	786	1069	237	862	1233
peak1657	78	55	121	103	141	45	92	116
peak1658	296	219	252	275	535	116	142	211
peak1659	23	11	40	135	13	8	32	24
peak1660	97	53	373	335	155	34	336	414
peak1661	61	52	122	126	170	26	109	146
peak1662	4	8	44	71	29	5	109	155
peak1663	26	27	92	211	49	12	60	46
peak1664	441	338	466	536	995	186	660	941
peak1665	55	24	60	55	142	12	81	101
peak1666	24	14	22	16	70	18	47	83
peak1667	37	33	135	118	73	20	139	293
peak1668	65	43	168	162	101	22	133	251
peak1669	114	67	247	258	232	83	240	416
peak1670	57	23	97	101	84	19	133	222
peak1671	189	97	274	323	314	61	354	374
peak1672	52	27	461	578	34	9	225	361
peak1673	53	22	444	391	57	19	213	407
peak1674	148	103	305	315	316	78	298	490
peak1675	77	121	151	194	243	36	156	224
peak1676	189	96	535	409	308	62	510	531
peak1677	1050	527	2744	2303	1881	398	2063	2573
peak1678	93	54	241	213	174	31	164	306
peak1679	69	38	144	112	142	38	154	206
peak1680	115	77	314	368	295	61	282	376
peak1681	62	37	84	96	157	33	103	156
peak1682	26	14	97	137	63	16	168	211
peak1683	81	29	179	103	133	31	133	108
peak1684	213	170	354	499	610	88	449	479
peak1685	81	59	318	348	115	44	240	194
peak1686	31	24	117	97	92	26	182	396
peak1687	189	114	143	112	293	55	104	83
peak1688	641	277	1756	1462	710	213	1174	1951
peak1689	7	6	22	33	5	3	22	62
peak1690	237	166	985	1356	504	107	1355	1511
peak1691	57	60	101	214	127	43	82	67
peak1692	56	48	50	99	164	37	70	53
peak1693	81	65	228	401	181	33	218	211
peak1694	105	36	238	270	113	26	145	190
peak1695	21	12	44	72	16	12	34	55
peak1696	14	11	26	62	13	17	14	21
peak1697	39	26	148	197	30	13	126	297
peak1698	19	5	64	47	29	6	79	105
peak1699	50	37	65	148	46	8	43	39
peak1700	312	220	672	677	584	101	708	1087
peak1701	30	21	59	80	37	15	36	52
peak1702	62	33	72	105	100	27	21	39
peak1703	48	26	35	73	54	35	27	26
peak1704	30	21	80	123	83	23	131	139
peak1705	9	3	51	39	1	0	4	13
peak1706	317	202	274	308	553	117	206	218
peak1707	57	29	109	85	102	30	72	48
peak1708	164	73	775	698	235	61	712	920
peak1709	7	5	37	72	19	3	19	17
peak1710	895	850	3720	6064	2851	470	5540	7252
peak1711	188	146	144	150	465	89	250	340
peak1712	134	65	295	262	334	67	357	509
peak1713	164	102	133	179	350	75	129	108
peak1714	18	14	51	37	32	4	49	110
peak1715	29	31	121	103	97	22	153	276
peak1716	16	17	44	58	47	9	47	83
peak1717	9	9	36	26	17	10	34	67
peak1718	1903	1348	1858	2466	2308	383	1251	1627
peak1719	441	270	699	618	940	211	611	1066
peak1720	78	63	48	25	180	34	53	98
peak1721	101	63	136	96	239	43	140	280
peak1722	64	46	82	59	184	44	117	195
peak1723	57	48	51	51	180	35	79	141
peak1724	86	65	61	97	175	42	45	45
peak1725	306	202	110	141	768	140	177	218
peak1726	247	158	576	544	394	64	511	633
peak1727	92	41	117	63	118	31	82	110
peak1728	148	44	163	82	172	53	65	97
peak1729	380	191	469	508	599	165	263	300
peak1730	277	76	529	202	352	88	394	564
peak1731	7	0	32	26	3	1	26	68
peak1732	272	118	877	570	381	78	673	1228
peak1733	18	20	99	145	29	4	78	90
peak1734	659	451	352	307	1233	265	236	282
peak1735	56	42	85	146	87	24	67	81
peak1736	157	133	83	127	317	56	66	67
peak1737	225	161	180	292	347	66	114	116
peak1738	135	120	145	199	252	51	111	100
peak1739	119	100	156	192	233	51	76	77
peak1740	180	131	166	255	318	58	90	81
peak1741	472	334	725	767	754	197	391	504
peak1742	150	84	129	139	178	45	73	55
peak1743	366	182	480	514	337	118	164	185
peak1744	157	86	254	258	207	47	124	106
peak1745	57	33	86	113	75	17	52	59
peak1746	525	279	1657	1229	607	152	876	1639
peak1747	259	144	394	298	351	83	260	502
peak1748	256	156	355	300	328	80	213	341
peak1749	6	10	66	133	6	1	27	33
peak1750	22	16	121	128	22	11	106	131
peak1751	62	63	194	296	141	41	294	504
peak1752	36	30	40	36	60	14	27	76
peak1753	53	52	105	154	145	28	129	151
peak1754	188	161	449	554	428	86	500	877
peak1755	15	17	85	117	50	1	115	74
peak1756	16	11	59	74	45	5	65	65
peak1757	56	94	263	449	197	28	347	494
peak1758	50	72	119	246	196	32	254	317
peak1759	8	14	29	124	26	6	32	31
peak1760	85	50	83	87	273	44	158	225
peak1761	91	42	83	70	216	27	135	138
peak1762	86	38	189	179	248	58	395	443
peak1763	64	26	52	37	133	40	82	81
peak1764	63	37	113	125	228	49	214	212
peak1765	111	77	568	507	224	47	593	705
peak1766	343	299	867	1043	974	127	1088	1262
peak1767	175	43	386	146	7	0	2	5
peak1768	124	31	269	139	2	0	1	4
peak1769	269	70	948	463	4	2	8	25
peak1770	63	43	68	70	118	18	71	87
peak1771	118	93	345	429	332	51	436	647
peak1772	69	59	109	119	214	30	119	115
peak1773	111	69	255	255	223	47	258	418
peak1774	136	109	123	183	342	37	137	104
peak1775	716	403	174	185	1241	259	165	122
peak1776	1360	1030	811	797	2978	526	543	493
peak1777	977	759	495	574	2233	366	342	293
peak1778	907	883	294	338	2722	361	274	242
peak1779	720	722	244	360	2281	287	349	356
peak1780	499	559	294	438	1703	204	300	277
peak1781	123	83	168	196	305	48	251	313
peak1782	99	74	81	140	271	37	156	104
peak1783	12	17	66	200	28	7	104	71
peak1784	64	28	48	20	104	16	36	100
peak1785	325	167	643	417	571	127	569	1029
peak1786	422	344	176	190	826	112	113	91
peak1787	363	242	170	181	651	105	97	70
peak1788	360	261	300	267	616	95	116	89
peak1789	482	324	493	454	834	146	214	183
peak1790	428	273	206	184	631	118	121	101
peak1791	488	316	579	504	683	138	291	223
peak1792	500	253	423	354	566	116	192	162
peak1793	897	398	654	447	1239	297	318	381
peak1794	6	5	44	62	15	1	38	76
peak1795	33	18	215	249	38	2	135	66
peak1796	37	12	72	90	30	3	38	17
peak1797	36	23	199	161	42	6	85	36
peak1798	110	87	385	296	261	40	330	379
peak1799	30	36	182	132	74	14	102	103
peak1800	11	9	74	67	18	5	39	81
peak1801	38	24	314	264	43	14	169	444
peak1802	21	12	63	78	31	10	43	95
peak1803	26	27	98	113	61	9	142	139
peak1804	17	17	45	66	67	7	69	83
peak1805	46	27	58	58	125	16	58	75
peak1806	64	40	81	92	158	29	119	181
peak1807	156	58	306	153	175	40	215	326
peak1808	29	16	163	198	38	13	157	227
peak1809	11	14	38	35	35	6	40	91
peak1810	30	12	107	64	74	15	74	95
peak1811	22	6	56	55	55	5	46	86
peak1812	18	12	63	51	46	7	39	78
peak1813	7	1	26	62	8	0	23	16
peak1814	128	82	183	211	138	58	96	148
peak1815	188	114	236	282	198	52	102	100
peak1816	235	121	399	500	228	71	177	134
peak1817	149	89	205	197	109	57	45	52
peak1818	509	267	462	350	464	158	195	283
peak1819	453	439	937	1098	1008	162	873	1290
peak1820	178	193	200	258	354	62	153	185
peak1821	256	239	308	454	620	81	303	273
peak1822	103	88	195	271	260	32	251	209
peak1823	106	120	134	238	220	38	181	174
peak1824	52	30	111	109	104	14	139	141
peak1825	27	11	34	40	30	7	44	85
peak1826	123	91	322	408	203	51	265	275
peak1827	51	26	143	133	44	19	96	180
peak1828	6	2	108	152	12	5	55	62
peak1829	12	3	29	21	29	3	30	74
peak1830	5	2	128	367	6	2	106	160
peak1831	41	24	95	107	55	11	62	119
peak1832	105	53	256	241	161	39	214	334
peak1833	6	14	91	89	28	9	76	92
peak1834	27	21	67	58	48	7	51	49
peak1835	45	26	94	162	75	30	92	161
peak1836	87	83	81	170	212	58	92	79
peak1837	33	24	145	156	54	9	163	288
peak1838	191	124	596	589	324	65	529	623
peak1839	114	64	159	131	178	55	81	112
peak1840	353	190	261	309	443	122	153	127
peak1841	45	36	136	189	82	14	96	113
peak1842	2	4	51	68	3	7	21	48
peak1843	74	36	424	392	89	31	338	370
peak1844	301	163	580	490	422	109	567	752
peak1845	2248	1557	373	490	5434	289	465	123
peak1846	2056	1688	1037	999	5437	239	1169	410
peak1847	1507	1493	440	694	4603	166	467	70
peak1848	832	838	151	201	2804	86	209	32
peak1849	806	854	655	702	2959	88	539	76
peak1850	1144	1207	822	1201	3395	124	755	105
peak1851	13	9	62	54	6	6	70	92
peak1852	40	23	67	58	84	15	57	99
peak1853	35	6	94	58	62	8	127	159
peak1854	186	145	121	99	353	53	83	72
peak1855	601	431	362	495	1235	175	370	256
peak1856	535	409	458	598	1018	171	405	229
peak1857	21	12	81	49	52	10	94	132
peak1858	162	137	95	89	371	86	65	62
peak1859	94	60	153	100	168	52	45	50
peak1860	209	85	748	585	275	59	338	261
peak1861	131	65	173	119	195	53	93	79
peak1862	18	18	32	18	67	9	74	62
peak1863	36	27	68	67	97	22	88	142
peak1864	187	97	289	312	418	104	291	581
peak1865	50	29	44	39	120	40	72	92
peak1866	112	53	110	115	185	41	112	162
peak1867	109	69	54	50	181	37	57	138
peak1868	126	85	105	86	197	61	69	143
peak1869	5	7	111	160	14	2	90	136
peak1870	67	48	224	249	89	23	195	215
peak1871	142	87	144	148	421	74	255	318
peak1872	9	3	146	226	17	2	129	258
peak1873	145	100	388	551	287	60	384	345
peak1874	93	56	221	208	145	30	210	265
peak1875	10	15	28	46	19	4	78	62
peak1876	77	50	262	271	85	19	135	203
peak1877	168	89	888	1418	266	79	781	1193
peak1878	279	152	294	268	289	97	128	181
peak1879	265	158	262	294	283	89	102	115
peak1880	126	61	96	122	110	26	46	43
peak1881	406	267	1711	1854	529	141	1057	1369
peak1882	359	151	319	328	351	115	104	141
peak1883	674	372	948	839	1096	218	643	971
peak1884	116	86	92	116	143	32	45	37
peak1885	21	11	60	42	18	8	50	53
peak1886	21	11	235	164	42	2	107	137
peak1887	7	7	73	58	18	2	35	22
peak1888	29	20	115	105	54	6	58	39
peak1889	52	22	332	254	70	8	180	184
peak1890	29	26	52	63	106	15	80	78
peak1891	15	8	40	48	54	4	74	57
peak1892	33	25	79	74	104	13	115	143
peak1893	184	95	216	207	258	60	161	151
peak1894	30	8	186	114	9	2	29	7
peak1895	58	8	996	481	18	2	139	114
peak1896	488	247	1460	1076	792	150	987	578
peak1897	336	144	818	545	436	72	520	329
peak1898	807	393	2765	1922	1211	216	1854	1210
peak1899	632	325	410	307	969	163	385	267
peak1900	609	309	488	354	1050	163	312	287
peak1901	415	229	462	325	642	136	304	254
peak1902	188	97	324	224	263	53	221	237
peak1903	2681	1547	2942	3180	3706	1035	1902	2392
peak1904	917	582	1853	1958	1239	356	1174	1748
peak1905	129	91	140	289	87	64	47	62
peak1906	334	150	501	487	539	146	506	769
peak1907	1350	642	1444	1489	1782	491	998	1454
peak1908	43	18	69	60	76	18	52	64
peak1909	238	136	231	238	441	86	178	181
peak1910	230	144	264	272	513	70	194	155
peak1911	686	377	695	639	1363	272	503	551
peak1912	266	138	261	241	548	111	217	280
peak1913	238	133	367	268	519	105	228	157
peak1914	322	176	208	163	670	137	153	161
peak1915	686	340	544	492	1200	235	612	629
peak1916	28	17	37	43	59	7	51	49
peak1917	277	212	412	448	749	96	416	645
peak1918	338	222	537	613	771	105	546	671
peak1919	367	288	792	771	789	138	726	1054
peak1920	296	209	587	581	551	89	438	641
peak1921	81	48	59	62	126	32	58	28
peak1922	369	204	2558	2410	633	126	2129	2738
peak1923	24	28	94	135	43	6	29	49
peak1924	150	145	181	244	154	32	48	35
peak1925	334	200	710	1083	248	41	283	265
peak1926	285	138	266	346	263	41	94	57
peak1927	214	126	156	168	192	47	57	91
peak1928	40	15	145	79	35	13	61	202
peak1929	71	60	125	215	99	29	56	132
peak1930	159	145	285	562	168	56	162	237
peak1931	648	510	1706	2888	872	262	982	1424
peak1932	65	56	69	182	64	27	35	52
peak1933	89	75	83	202	100	30	42	34
peak1934	56	39	40	138	29	15	21	23
peak1935	162	83	169	410	128	55	87	106
peak1936	108	89	178	423	101	40	85	109
peak1937	105	83	110	237	113	48	57	68
peak1938	127	105	118	395	130	69	52	84
peak1939	1006	684	1077	1416	1116	378	568	891
peak1940	286	170	344	469	309	102	209	186
peak1941	1235	887	3336	2866	2409	397	3244	4166
peak1942	613	478	2084	2757	1047	189	1671	1578
peak1943	315	283	2207	4166	440	109	1535	1624
peak1944	85	76	54	70	308	48	124	130
peak1945	781	401	932	712	1172	209	731	976
peak1946	142	101	119	106	400	57	105	132
peak1947	414	228	813	851	833	165	668	792
peak1948	41	28	72	64	130	12	93	123
peak1949	30	28	47	51	86	21	100	65
peak1950	217	99	627	593	300	54	356	318
peak1951	229	131	645	583	282	76	293	333
peak1952	283	223	571	729	604	92	647	777
peak1953	360	307	232	292	443	63	101	66
peak1954	118	90	101	125	315	51	83	100
peak1955	227	167	251	340	506	84	348	235
peak1956	144	112	84	114	345	64	109	64
peak1957	174	126	147	191	403	90	267	189
peak1958	235	163	489	505	434	93	628	852
peak1959	126	91	120	135	293	39	95	97
peak1960	79	32	36	17	108	22	23	51
peak1961	472	292	2155	2246	849	154	2001	2603
peak1962	195	140	283	191	368	111	124	104
peak1963	418	258	316	318	659	136	277	338
peak1964	499	327	493	533	958	204	358	533
peak1965	148	110	181	254	207	57	72	72
peak1966	107	80	130	146	189	43	70	82
peak1967	25	21	69	92	65	16	73	114
peak1968	49	46	247	292	102	20	183	266
peak1969	40	18	151	164	92	17	153	211
peak1970	172	101	530	470	292	64	415	792
peak1971	1050	630	2452	2206	2149	447	2694	4457
peak1972	554	292	554	468	1133	216	360	399
peak1973	474	278	576	550	886	205	445	413
peak1974	148	99	226	191	272	57	175	246
peak1975	23	8	70	85	32	8	62	64
peak1976	97	46	243	222	113	39	138	282
peak1977	28	12	70	49	44	7	47	50
peak1978	94	51	334	247	183	23	247	196
peak1979	59	25	149	129	89	13	78	157
peak1980	275	92	1809	1046	315	100	904	1546
peak1981	68	61	350	455	130	31	360	613
peak1982	90	69	289	348	184	41	224	280
peak1983	34	19	83	135	72	16	69	103
peak1984	88	57	415	556	151	20	442	573
peak1985	73	48	199	274	106	29	196	276
peak1986	94	88	126	144	175	38	92	103
peak1987	237	163	248	287	394	114	120	111
peak1988	185	131	250	207	306	87	154	132
peak1989	476	273	554	572	673	189	375	595
peak1990	134	79	152	140	274	76	103	115
peak1991	179	122	171	171	343	95	102	84
peak1992	199	121	625	663	391	95	399	337
peak1993	88	50	347	455	102	25	261	327
peak1994	189	123	448	566	316	75	290	274
peak1995	151	124	89	70	406	59	114	116
peak1996	151	104	169	214	323	61	205	374
peak1997	399	295	788	990	840	168	863	1346
peak1998	107	73	185	166	175	37	109	160
peak1999	440	233	583	567	551	109	164	158
[truncated: 31,003 more rows]
