# Supplementary material for: Limits in the detection of m6A changes using MeRIP/m6A-seq
Source: Sci Rep. 2020 Apr 20;10:6590. doi: 10.1038/s41598-020-63355-3 (PMC7170965; doi:10.1038/s41598-020-63355-3)
Supplement: Supplementary file 3 — Supplementary information 3. [file 41598_2020_63355_MOESM3_ESM.zip › additional_file4_v2/macs2_deq_results/positive_schwartz_various_2014_deq_results.counts.txt]

control_input	control_input.1	control_IP	control_IP.1	treatment_input	treatment_input.1	treatment_IP	treatment_IP.1
peak1	544	223	1417	284	297	324	1735	1853
peak2	4	3	11	6	1	3	32	15
peak3	1538	778	1508	545	1034	1181	2728	2324
peak4	1	1	11	47	0	2	48	10
peak5	1	0	10	16	0	1	84	24
peak6	3	8	18	99	18	14	78	22
peak7	62	42	54	197	60	56	278	136
peak8	35	22	48	6	21	12	51	34
peak9	6	9	25	235	12	13	26	17
peak10	76	96	377	697	177	158	1152	546
peak11	91	106	378	1006	197	179	1265	617
peak12	8	10	40	109	3	5	84	38
peak13	1	7	22	57	5	3	29	8
peak14	98	93	403	823	109	110	633	440
peak15	41	65	66	418	91	77	244	63
peak16	8	0	12	103	9	10	45	4
peak17	13	21	56	196	21	20	146	53
peak18	61	59	322	458	26	36	330	158
peak19	20	22	100	360	10	10	142	67
peak20	59	43	179	410	67	69	284	126
peak21	24	29	50	108	25	31	28	17
peak22	3	1	37	17	3	2	17	8
peak23	23	33	98	165	35	40	82	59
peak24	12	16	80	281	18	15	224	109
peak25	23	15	81	237	30	18	129	61
peak26	13	14	38	319	9	13	107	38
peak27	1	5	24	69	2	3	46	17
peak28	109	93	180	661	75	90	328	124
peak29	39	53	196	485	39	27	280	121
peak30	8	3	36	85	7	5	56	33
peak31	4	1	31	76	3	4	162	72
peak32	80	77	280	191	116	100	157	89
peak33	5	6	43	227	6	9	109	33
peak34	4	2	5	59	5	1	17	3
peak35	19	25	64	112	36	38	167	67
peak36	68	37	183	116	61	59	167	155
peak37	15	7	70	224	14	18	196	88
peak38	8	7	31	76	5	2	122	36
peak39	7	5	44	9	6	8	90	42
peak40	4	3	23	75	5	1	35	8
peak41	16	17	134	359	10	2	178	43
peak42	12	17	147	492	10	5	236	68
peak43	3	2	6	41	2	3	73	18
peak44	10	24	44	75	18	12	22	7
peak45	13	9	24	90	13	4	54	28
peak46	16	14	51	96	17	13	61	38
peak47	17	11	84	240	16	16	163	50
peak48	32	24	245	351	41	28	363	160
peak49	37	27	252	255	31	27	346	262
peak50	20	14	109	194	14	16	248	92
peak51	74	111	347	576	106	122	248	142
peak52	55	62	170	203	59	57	102	71
peak53	20	20	71	88	31	37	73	46
peak54	20	29	54	100	39	34	33	21
peak55	13	11	61	126	11	10	56	41
peak56	7	9	31	28	14	7	40	20
peak57	2	2	14	96	1	2	9	15
peak58	1	11	14	31	10	5	38	27
peak59	2	5	15	40	10	9	70	45
peak60	6	22	32	172	24	18	218	75
peak61	7	11	47	83	19	28	37	30
peak62	4	7	43	95	3	5	52	21
peak63	6	5	25	62	3	4	38	14
peak64	5	8	26	83	3	4	79	27
peak65	9	8	22	56	5	1	83	30
peak66	12	9	64	151	4	6	130	32
peak67	18	18	38	139	19	13	94	27
peak68	9	9	38	53	10	11	33	15
peak69	14	6	34	91	12	10	60	27
peak70	26	16	76	52	18	15	26	15
peak71	32	31	121	281	16	24	163	56
peak72	1	6	21	27	10	10	36	42
peak73	7	10	27	42	10	13	100	50
peak74	1	4	13	48	6	9	46	14
peak75	27	25	137	369	16	14	186	71
peak76	76	76	297	372	50	41	241	93
peak77	153	106	1038	1995	65	55	1405	585
peak78	0	1	2	9	1	1	70	20
peak79	7	4	65	74	2	4	31	15
peak80	14	5	61	49	5	1	21	9
peak81	13	5	45	13	4	3	19	1
peak82	4	9	12	46	6	4	52	18
peak83	7	13	74	226	33	24	457	178
peak84	11	3	32	146	14	13	73	22
peak85	2	3	22	69	12	8	66	18
peak86	3	2	7	59	6	5	22	7
peak87	5	5	34	27	7	7	50	23
peak88	10	6	36	38	10	0	31	12
peak89	19	12	143	294	13	9	239	87
peak90	21	6	112	157	13	9	144	67
peak91	17	12	39	79	15	10	49	18
peak92	16	17	65	139	14	20	136	50
peak93	8	14	50	12	7	7	25	51
peak94	4	9	30	28	3	5	5	10
peak95	6	7	42	69	4	2	23	24
peak96	3	2	35	67	1	0	14	9
peak97	83	132	239	449	115	94	142	61
peak98	66	76	193	459	65	52	769	484
peak99	92	125	349	1061	130	100	830	544
peak100	71	105	375	1106	97	76	987	457
peak101	1	5	12	100	6	3	54	15
peak102	4	13	57	76	10	6	83	43
peak103	10	11	87	140	16	17	224	92
peak104	15	10	45	41	26	10	116	57
peak105	9	7	29	0	16	11	86	33
peak106	10	7	19	10	13	16	70	53
peak107	12	5	69	120	21	11	110	42
peak108	23	12	82	25	31	30	163	82
peak109	5	2	15	44	7	4	38	11
peak110	1	1	8	64	1	1	20	12
peak111	9	18	84	214	33	27	413	144
peak112	2	2	10	44	9	7	42	10
peak113	21	24	110	382	45	37	546	165
peak114	9	16	45	83	27	22	333	109
peak115	13	11	38	96	21	14	163	59
peak116	17	24	96	211	55	26	464	186
peak117	3	8	26	54	31	15	119	63
peak118	4	11	22	45	9	11	202	57
peak119	13	11	53	177	28	27	231	96
peak120	4	6	40	113	13	12	159	83
peak121	13	21	67	71	30	29	158	74
peak122	33	26	196	574	47	58	1087	474
peak123	13	21	64	143	40	39	155	115
peak124	8	14	51	81	17	21	84	43
peak125	2	1	21	73	1	2	43	24
peak126	24	32	60	305	33	42	305	111
peak127	32	43	72	174	56	46	131	69
peak128	16	48	39	32	47	34	217	76
peak129	22	17	108	82	9	2	29	9
peak130	12	12	50	64	12	8	51	23
peak131	9	3	42	15	6	9	16	7
peak132	15	3	59	34	11	6	39	17
peak133	12	9	128	126	10	9	172	70
peak134	4	4	16	13	5	5	55	24
peak135	16	24	82	204	31	20	180	73
peak136	5	6	28	34	8	6	23	7
peak137	7	13	52	86	10	14	59	33
peak138	14	15	67	82	6	13	86	28
peak139	27	22	69	12	13	16	17	30
peak140	35	27	198	115	11	17	144	72
peak141	8	11	71	122	11	9	38	14
peak142	2	3	32	16	1	1	11	7
peak143	17	8	68	82	21	10	38	11
peak144	10	12	62	35	10	8	101	54
peak145	192	180	1341	1071	128	132	1146	699
peak146	39	30	236	346	35	32	145	58
peak147	31	28	123	155	13	14	77	34
peak148	10	8	35	86	12	8	117	57
peak149	12	10	43	63	23	23	64	28
peak150	24	24	75	228	15	24	242	135
peak151	28	21	67	152	63	44	84	54
peak152	1	1	17	84	1	3	34	16
peak153	3	0	13	40	1	1	38	8
peak154	18	17	64	83	7	15	73	26
peak155	7	15	44	64	16	13	85	22
peak156	14	12	44	95	16	14	71	32
peak157	13	3	24	120	12	8	176	69
peak158	81	71	353	1126	113	123	1276	671
peak159	34	33	216	634	22	28	584	223
peak160	21	9	40	88	12	10	33	9
peak161	3	2	30	32	5	7	44	11
peak162	6	13	39	145	19	6	55	21
peak163	58	98	135	756	110	134	707	357
peak164	32	59	70	234	67	68	451	290
peak165	25	51	147	439	76	63	789	529
peak166	10	5	37	31	4	6	47	43
peak167	7	6	43	34	12	3	59	36
peak168	8	6	30	37	10	5	59	42
peak169	3	1	33	25	1	4	22	16
peak170	5	9	44	49	6	7	55	47
peak171	9	2	48	60	11	8	80	47
peak172	8	5	43	37	10	5	46	43
peak173	4	2	36	30	6	2	34	19
peak174	12	12	44	67	5	7	52	16
peak175	71	62	429	826	52	40	607	364
peak176	6	12	60	167	13	14	87	25
peak177	11	8	57	76	4	3	69	23
peak178	8	5	68	130	5	5	158	60
peak179	9	6	25	15	8	2	56	39
peak180	6	5	28	59	4	3	26	11
peak181	4	9	31	41	10	3	17	9
peak182	11	9	44	46	6	3	28	12
peak183	15	8	57	59	4	6	37	22
peak184	22	22	183	209	12	12	101	101
peak185	14	8	65	114	10	3	79	46
peak186	7	7	36	70	4	1	21	7
peak187	19	26	163	453	32	47	645	206
peak188	12	7	40	52	8	13	48	19
peak189	13	22	61	185	31	36	133	52
peak190	75	64	164	60	59	57	251	185
peak191	16	22	171	262	15	16	324	121
peak192	2	2	27	21	4	2	57	52
peak193	2	4	40	82	7	6	111	80
peak194	20	10	183	189	23	18	291	115
peak195	21	11	56	33	11	12	28	23
peak196	33	23	155	167	28	18	147	78
peak197	13	4	47	48	8	5	58	30
peak198	17	26	85	84	26	14	79	37
peak199	16	5	41	25	17	11	77	42
peak200	15	16	51	69	10	10	74	48
peak201	39	48	221	569	42	36	544	265
peak202	15	12	48	58	8	19	40	47
peak203	134	164	511	1323	237	243	1025	464
peak204	46	34	46	151	82	72	93	26
peak205	49	81	183	786	102	80	469	118
peak206	79	159	387	922	186	194	740	290
peak207	1	4	19	52	4	3	45	14
peak208	8	5	82	275	14	9	287	144
peak209	6	5	64	134	10	8	173	60
peak210	48	37	81	24	26	34	140	66
peak211	77	57	391	509	48	42	383	156
peak212	14	32	95	196	37	42	149	90
peak213	11	29	73	154	23	39	60	45
peak214	4	1	23	36	4	3	36	7
peak215	2	4	9	43	6	5	65	56
peak216	0	3	11	29	7	11	76	73
peak217	3	5	24	46	3	7	50	24
peak218	35	47	46	148	17	27	44	12
peak219	68	54	182	278	36	40	191	54
peak220	68	73	287	208	37	50	136	101
peak221	84	66	203	269	41	44	125	72
peak222	25	12	38	53	13	6	85	55
peak223	0	3	45	178	8	14	86	47
peak224	7	6	34	56	14	11	165	93
peak225	7	6	28	71	21	15	156	74
peak226	7	7	17	23	15	7	61	33
peak227	5	9	75	70	28	33	313	219
peak228	2	4	28	37	10	13	106	77
peak229	6	4	20	103	8	9	122	73
peak230	27	21	110	148	27	19	89	39
peak231	39	51	296	361	39	41	360	194
peak232	54	38	353	625	53	54	523	199
peak233	4	2	23	59	2	1	16	5
peak234	3	5	69	302	4	3	91	36
peak235	2	2	28	52	1	1	19	9
peak236	219	192	256	201	181	169	563	447
peak237	35	40	105	292	34	28	608	299
peak238	10	30	106	469	22	27	148	93
peak239	1	5	13	12	2	4	38	26
peak240	0	3	15	57	2	1	60	39
peak241	50	75	261	312	75	78	569	353
peak242	28	44	64	55	39	47	335	168
peak243	12	19	37	140	14	13	195	42
peak244	54	65	290	660	51	50	732	311
peak245	23	34	96	272	29	27	194	85
peak246	8	22	19	87	23	32	122	70
peak247	7	8	46	90	7	6	42	13
peak248	27	43	113	340	33	24	205	77
peak249	2	2	18	54	4	3	23	10
peak250	47	47	78	60	57	29	157	84
peak251	51	31	99	36	46	30	149	88
peak252	14	8	67	24	21	9	53	34
peak253	10	8	57	32	11	19	20	25
peak254	12	13	31	16	8	5	20	23
peak255	20	19	79	27	27	13	101	67
peak256	30	23	129	104	25	17	126	84
peak257	25	20	74	88	26	19	121	71
peak258	10	25	52	110	55	51	156	73
peak259	23	46	173	870	123	100	1239	451
peak260	16	38	68	331	76	71	258	118
peak261	19	31	87	240	80	65	274	119
peak262	23	34	133	320	105	92	629	264
peak263	9	20	25	97	8	9	49	8
peak264	8	14	31	152	13	5	70	22
peak265	19	35	112	240	72	94	394	199
peak266	15	35	59	207	48	75	239	161
peak267	22	51	195	580	34	33	395	197
peak268	6	2	27	67	4	4	35	9
peak269	8	6	31	70	4	7	62	17
peak270	3	1	32	62	4	4	52	16
peak271	6	10	51	125	3	3	57	14
peak272	42	62	215	649	91	84	645	216
peak273	43	64	272	710	106	87	1073	686
peak274	19	29	86	251	48	52	377	161
peak275	3	7	34	26	13	13	31	29
peak276	34	41	100	178	45	39	110	32
peak277	1	1	31	33	2	1	23	18
peak278	16	15	44	96	10	6	108	54
peak279	12	6	33	66	15	13	39	25
peak280	10	12	81	153	17	11	163	85
peak281	8	14	88	215	10	13	133	55
peak282	27	23	121	186	20	21	179	74
peak283	27	20	80	85	24	15	61	27
peak284	13	13	54	30	14	8	63	28
peak285	16	15	53	197	22	14	158	96
peak286	11	26	59	312	26	28	455	192
peak287	3	12	38	47	10	7	105	33
peak288	4	20	59	195	7	26	169	49
peak289	177	174	757	547	271	235	874	468
peak290	5	7	33	85	7	2	153	53
peak291	4	3	28	36	8	4	37	25
peak292	3	2	32	25	3	3	53	16
peak293	5	2	35	87	1	0	47	12
peak294	136	246	343	2131	305	265	900	292
peak295	74	40	407	283	61	52	326	256
peak296	8	17	88	79	14	19	144	94
peak297	17	13	55	52	15	18	31	20
peak298	10	27	59	127	14	12	75	45
peak299	13	14	27	68	18	14	53	21
peak300	21	15	67	45	13	9	48	24
peak301	35	29	170	76	13	10	46	17
peak302	6	5	32	145	5	6	107	28
peak303	4	7	16	35	5	4	42	21
peak304	21	14	32	9	24	23	27	29
peak305	47	37	63	15	62	38	117	95
peak306	76	43	198	119	63	48	395	231
peak307	22	13	61	6	19	17	111	69
peak308	4	1	21	80	2	1	22	3
peak309	13	12	58	11	18	22	86	77
peak310	35	37	80	246	32	10	284	97
peak311	21	30	80	130	13	15	21	15
peak312	60	90	217	371	34	27	71	24
peak313	18	7	60	143	7	4	69	48
peak314	10	11	39	92	9	7	72	17
peak315	4	10	37	92	8	15	45	19
peak316	7	12	36	133	4	8	73	38
peak317	55	30	113	189	60	49	257	123
peak318	39	27	119	274	41	32	240	73
peak319	21	24	110	168	28	26	260	116
peak320	9	15	46	111	17	20	44	28
peak321	9	9	77	146	2	3	63	37
peak322	7	2	40	44	3	3	7	14
peak323	4	5	17	63	6	12	106	48
peak324	8	10	38	141	20	13	197	88
peak325	287	180	929	592	135	115	215	224
peak326	306	173	885	127	107	92	351	219
peak327	16	7	70	105	4	5	81	24
peak328	6	2	28	49	0	2	47	26
peak329	5	4	74	95	8	0	123	57
peak330	25	26	150	200	35	54	216	98
peak331	13	7	47	63	2	4	71	19
peak332	5	7	33	39	2	9	21	2
peak333	84	115	161	248	153	149	541	422
peak334	3	3	14	65	0	6	96	58
peak335	3	12	74	176	15	7	66	18
peak336	204	171	381	319	145	109	758	406
peak337	26	17	137	385	18	24	166	76
peak338	3	3	27	156	11	5	64	17
peak339	18	11	75	174	13	10	243	56
peak340	60	43	118	90	51	36	476	217
peak341	15	18	63	98	15	8	32	8
peak342	56	33	231	189	46	36	265	126
peak343	99	83	694	1090	102	82	1622	657
peak344	20	23	53	52	19	19	79	63
peak345	7	4	22	33	5	9	55	17
peak346	3	11	43	165	15	13	104	53
peak347	10	25	69	148	15	15	53	45
peak348	129	161	587	1235	277	324	1547	966
peak349	62	112	285	579	172	214	867	501
peak350	5	7	18	39	7	8	11	9
peak351	7	3	38	57	3	3	72	29
peak352	74	59	285	36	66	53	352	209
peak353	51	51	91	166	66	43	93	43
peak354	150	205	599	1435	175	150	999	548
peak355	17	12	73	135	7	6	51	29
peak356	9	8	24	18	21	16	54	46
peak357	4	6	49	20	14	23	42	11
peak358	4	8	23	54	5	12	83	34
peak359	12	8	27	52	15	20	88	62
peak360	12	5	17	26	7	16	77	49
peak361	14	12	38	135	18	11	190	108
peak362	22	27	24	28	15	9	89	44
peak363	5	5	18	54	8	2	73	14
peak364	4	4	33	107	4	5	95	41
peak365	6	6	25	90	9	6	46	13
peak366	2	11	23	73	4	5	48	17
peak367	5	5	38	79	8	3	111	41
peak368	9	7	82	172	18	7	224	50
peak369	4	2	27	43	6	1	45	17
peak370	7	5	32	44	4	6	31	31
peak371	3	2	17	67	3	4	33	10
peak372	37	16	115	191	20	13	241	77
peak373	28	27	91	20	30	29	124	116
peak374	52	126	79	284	13	34	40	108
peak375	35	32	159	279	28	25	187	98
peak376	3	2	6	54	4	2	21	7
peak377	48	34	107	243	71	43	446	316
peak378	5	10	25	73	10	10	57	21
peak379	29	24	184	353	60	60	603	277
peak380	35	23	127	70	23	21	225	127
peak381	37	28	154	146	22	26	254	106
peak382	19	16	76	92	26	19	34	25
peak383	42	36	150	159	28	22	95	48
peak384	83	55	251	280	51	59	137	84
peak385	60	42	117	114	50	30	125	101
peak386	13	18	62	46	24	24	51	54
peak387	19	17	30	13	31	22	82	62
peak388	3	8	17	34	4	2	100	25
peak389	2	2	65	76	5	4	70	28
peak390	63	72	307	533	69	60	395	178
peak391	70	69	771	1035	98	76	974	549
peak392	25	29	169	160	42	33	108	82
peak393	8	7	43	36	13	2	51	33
peak394	33	39	115	119	23	35	94	42
peak395	45	40	142	161	60	55	91	51
peak396	59	46	293	129	49	46	405	359
peak397	8	6	11	15	5	7	31	39
peak398	7	3	35	50	8	7	62	20
peak399	13	14	25	13	27	15	88	76
peak400	9	16	51	182	25	23	306	105
peak401	7	5	27	74	13	7	66	19
peak402	5	4	13	74	10	4	75	29
peak403	18	23	56	59	17	21	78	29
peak404	10	17	47	19	21	15	68	43
peak405	25	12	53	75	27	14	92	40
peak406	18	15	31	35	12	6	115	53
peak407	17	14	113	48	19	14	99	83
peak408	50	58	249	469	37	41	196	99
peak409	5	10	37	113	3	3	157	86
peak410	10	8	47	181	7	7	131	50
peak411	11	3	37	104	4	8	80	42
peak412	170	136	608	458	94	83	268	156
peak413	111	95	160	349	62	54	126	41
peak414	20	35	35	121	34	11	33	18
peak415	4	9	30	76	2	5	32	7
peak416	16	5	87	75	13	11	202	101
peak417	26	14	105	201	22	18	147	46
peak418	27	17	117	101	23	22	69	25
peak419	12	9	48	95	13	8	119	110
peak420	25	25	121	68	28	26	174	71
peak421	14	8	55	27	18	9	35	31
peak422	27	19	205	274	26	32	186	98
peak423	16	10	87	98	16	24	98	34
peak424	9	7	40	107	4	6	88	49
peak425	80	89	300	201	80	59	249	147
peak426	17	17	55	4	11	10	82	78
peak427	64	66	197	558	64	83	359	138
peak428	17	16	22	131	29	19	55	28
peak429	18	12	34	103	12	9	92	35
peak430	12	10	34	8	7	6	36	48
peak431	25	33	50	62	27	17	153	105
peak432	15	13	20	75	8	13	117	31
peak433	9	16	12	52	21	9	33	48
peak434	8	3	21	33	19	10	111	48
peak435	1	7	19	40	9	0	105	42
peak436	23	19	35	93	27	22	120	32
peak437	6	15	41	133	14	8	106	50
peak438	37	46	242	687	62	52	653	258
peak439	22	33	138	249	58	50	294	101
peak440	28	31	112	167	47	41	147	64
peak441	102	92	422	1094	93	73	611	238
peak442	48	36	104	157	33	25	347	166
peak443	25	23	216	268	32	19	283	148
peak444	23	28	130	452	50	65	330	163
peak445	2	2	14	80	1	0	10	3
peak446	82	83	207	185	72	79	152	107
peak447	39	16	68	231	14	26	308	154
peak448	8	10	36	117	10	7	51	16
peak449	7	5	58	117	6	4	101	26
peak450	31	35	141	279	31	24	221	64
peak451	19	20	34	107	12	10	17	13
peak452	49	50	342	676	29	43	511	261
peak453	5	6	33	16	1	4	12	16
peak454	6	7	42	3	4	4	2	4
peak455	9	3	46	37	6	0	31	12
peak456	13	6	107	97	4	6	65	35
peak457	126	117	451	146	92	73	385	280
peak458	119	82	170	123	74	66	241	135
peak459	21	24	129	116	19	10	92	56
peak460	11	10	49	77	12	11	44	9
peak461	15	10	19	3	7	5	40	35
peak462	40	28	193	218	33	17	127	53
peak463	11	9	31	26	13	3	24	9
peak464	17	25	59	117	27	26	67	30
peak465	11	8	41	71	15	14	21	22
peak466	17	23	77	213	19	34	184	66
peak467	18	13	98	137	24	13	80	45
peak468	13	7	62	33	7	8	65	34
peak469	6	6	39	92	8	3	87	18
peak470	4	7	41	3	4	1	5	3
peak471	16	6	91	14	6	2	31	24
peak472	31	17	176	136	4	8	72	37
peak473	23	10	156	62	6	6	22	21
peak474	1	2	14	51	3	1	18	17
peak475	6	10	56	157	12	14	83	46
peak476	13	13	58	107	17	17	76	42
peak477	74	87	473	995	79	116	734	368
peak478	25	25	73	33	27	18	171	106
peak479	25	20	197	46	30	22	364	188
peak480	67	53	235	238	60	41	387	167
peak481	138	88	524	309	113	86	505	349
peak482	36	30	65	10	29	18	77	55
peak483	42	30	116	48	40	34	214	108
peak484	36	28	108	33	35	22	177	111
peak485	94	78	485	594	104	78	746	363
peak486	13	9	71	192	13	9	188	51
peak487	74	41	375	1011	104	77	855	445
peak488	11	7	53	97	10	20	282	134
peak489	61	30	254	249	42	40	282	202
peak490	5	6	11	82	7	11	66	16
peak491	2	11	21	98	2	4	54	29
peak492	3	14	47	176	7	7	140	75
peak493	2	6	20	118	8	5	78	21
peak494	9	18	92	128	16	11	135	87
peak495	21	15	144	174	28	16	254	110
peak496	12	10	36	53	4	7	24	9
peak497	28	28	181	351	32	23	433	183
peak498	12	8	62	139	20	8	93	43
peak499	1	2	23	31	4	6	20	29
peak500	10	5	41	55	4	2	64	28
peak501	8	2	44	86	6	3	76	38
peak502	6	2	49	42	4	2	75	10
peak503	40	32	174	320	19	34	163	82
peak504	11	12	41	102	13	12	43	16
peak505	40	54	105	108	32	37	38	24
peak506	6	7	49	39	13	6	23	12
peak507	11	6	41	61	17	6	55	21
peak508	8	8	47	63	5	5	48	26
peak509	20	12	94	154	24	21	219	73
peak510	3	0	19	65	8	4	55	7
peak511	32	26	171	243	23	12	218	111
peak512	18	16	140	147	20	10	191	133
peak513	16	14	33	36	10	5	31	28
peak514	12	12	41	65	16	8	41	29
peak515	33	27	249	329	30	24	408	197
peak516	34	21	171	239	19	23	274	136
peak517	23	26	135	320	23	21	222	104
peak518	3	5	52	96	8	7	114	35
peak519	13	18	22	12	28	13	37	30
peak520	2	4	21	44	3	2	48	28
peak521	8	4	24	45	5	5	18	5
peak522	1	1	1	14	1	1	78	25
peak523	3	1	39	29	5	1	47	20
peak524	4	4	36	34	3	6	26	17
peak525	5	1	49	27	4	4	13	11
peak526	11	13	88	148	10	12	153	80
peak527	6	2	22	38	0	1	3	3
peak528	74	55	319	545	64	50	342	134
peak529	3	3	40	24	2	7	67	31
peak530	1	2	17	5	4	3	23	27
peak531	76	95	228	1113	98	95	672	253
peak532	17	24	15	191	37	22	79	20
peak533	21	28	99	64	28	23	19	14
peak534	16	16	45	12	19	10	125	47
peak535	19	16	70	52	11	6	38	17
peak536	27	34	96	64	40	35	58	61
peak537	30	33	98	101	39	37	78	77
peak538	148	108	1074	2329	113	71	3428	1729
peak539	34	25	131	421	31	23	161	76
peak540	6	7	38	112	13	6	29	11
peak541	16	11	57	89	21	21	54	23
peak542	2	11	39	81	4	5	109	39
peak543	9	9	53	51	7	9	57	45
peak544	14	11	80	178	13	13	135	62
peak545	85	144	504	1756	132	134	1019	549
peak546	100	153	321	1288	121	110	700	324
peak547	65	90	232	724	49	54	486	126
peak548	14	26	46	62	23	18	10	12
peak549	10	2	36	127	5	5	93	49
peak550	10	3	23	63	7	1	42	37
peak551	47	37	207	737	63	54	664	222
peak552	185	130	552	827	195	163	1015	381
peak553	78	65	175	265	97	99	247	100
peak554	20	17	101	260	27	25	242	100
peak555	2	4	17	67	1	4	53	22
peak556	5	13	50	68	14	6	63	7
peak557	8	9	85	193	3	2	155	51
peak558	9	2	23	48	6	3	27	9
peak559	20	14	96	73	20	18	86	57
peak560	60	58	372	1384	45	35	837	263
peak561	15	14	34	26	7	14	58	38
peak562	6	4	30	63	7	13	202	164
peak563	0	0	11	36	1	3	27	22
peak564	18	12	95	123	16	7	73	36
peak565	14	16	17	77	13	21	133	61
peak566	18	24	70	19	21	13	39	44
peak567	47	26	262	120	10	7	78	49
peak568	21	8	63	52	3	2	23	10
peak569	7	5	34	35	2	2	7	7
peak570	3	1	28	58	6	9	52	15
peak571	17	10	67	102	13	11	49	15
peak572	10	7	77	99	10	12	80	31
peak573	18	14	35	43	5	4	47	27
peak574	5	14	93	118	11	9	83	23
peak575	24	26	65	217	22	19	60	17
peak576	62	49	251	369	58	57	440	146
peak577	93	109	304	578	90	92	1055	634
peak578	19	18	73	98	12	14	79	43
peak579	50	60	164	129	45	36	58	40
peak580	36	34	119	101	20	9	65	24
peak581	10	6	33	86	6	5	23	5
peak582	32	24	192	131	16	14	65	36
peak583	41	32	273	233	16	22	145	75
peak584	13	12	65	55	5	6	101	41
peak585	25	19	110	149	19	7	122	29
peak586	24	16	69	107	18	8	89	44
peak587	21	27	206	569	26	18	263	86
peak588	13	20	63	29	25	16	52	35
peak589	15	11	68	39	15	22	38	23
peak590	24	22	140	205	22	19	126	66
peak591	16	15	72	38	31	9	47	32
peak592	32	36	47	168	26	24	31	24
peak593	41	29	191	35	39	39	123	125
peak594	64	34	311	424	64	50	308	136
peak595	23	39	240	477	43	41	637	387
peak596	14	11	59	169	20	22	196	67
peak597	15	12	42	190	13	14	21	14
peak598	10	6	34	50	6	4	31	13
peak599	8	8	37	26	7	4	28	14
peak600	4	6	43	34	3	5	58	25
peak601	18	8	43	52	4	5	17	12
peak602	17	15	53	100	3	4	20	17
peak603	31	17	170	153	12	8	64	27
peak604	15	13	53	23	6	5	21	18
peak605	5	4	40	34	12	5	26	36
peak606	23	22	146	240	18	27	216	157
peak607	20	15	62	18	8	4	49	32
peak608	17	14	52	51	7	16	15	9
peak609	51	35	346	474	35	34	389	209
peak610	15	10	104	119	12	8	70	33
peak611	20	8	104	87	16	12	105	47
peak612	5	11	38	76	10	10	90	30
peak613	10	13	56	61	8	8	60	40
peak614	7	12	33	43	8	5	54	11
peak615	5	7	15	64	14	7	17	10
peak616	17	25	66	144	17	19	45	36
peak617	33	29	106	224	30	19	98	56
peak618	3	3	26	44	3	1	39	10
peak619	35	33	99	79	28	20	28	8
peak620	77	60	416	453	45	31	157	90
peak621	10	15	63	54	14	17	30	15
peak622	23	25	69	140	9	16	105	46
peak623	20	24	46	20	17	9	22	19
peak624	2	0	23	97	2	2	52	16
peak625	5	10	23	27	8	4	19	28
peak626	44	47	298	692	37	37	566	311
peak627	4	5	13	32	6	4	50	23
peak628	7	5	35	64	6	9	128	63
peak629	1	1	23	85	2	5	103	66
peak630	3	7	29	104	6	3	68	31
peak631	48	47	149	221	33	36	195	84
peak632	22	21	52	101	7	17	62	43
peak633	25	17	36	128	18	13	65	18
peak634	11	17	32	117	10	10	30	21
peak635	35	44	352	798	30	33	496	230
peak636	3	3	18	55	3	2	24	7
peak637	7	14	74	90	20	10	28	24
peak638	5	9	27	46	7	5	26	9
peak639	28	18	228	267	20	16	220	113
peak640	12	13	50	67	19	7	28	16
peak641	7	9	39	95	4	9	154	57
peak642	124	144	1214	1643	101	108	1618	1179
peak643	58	57	210	333	52	49	351	154
peak644	21	30	75	111	21	15	72	36
peak645	33	35	63	103	16	7	151	119
peak646	13	1	38	33	13	9	101	33
peak647	41	21	167	173	22	12	213	100
peak648	14	7	46	71	12	9	29	18
peak649	11	9	38	56	6	8	19	8
peak650	2	5	28	22	5	1	5	5
peak651	60	49	266	126	32	23	70	72
peak652	30	20	133	54	28	13	49	41
peak653	17	8	43	10	18	5	35	7
peak654	9	19	60	42	11	10	9	6
peak655	50	45	211	149	39	20	70	50
peak656	8	6	30	59	6	6	33	10
peak657	44	60	155	165	42	26	88	46
peak658	6	3	24	59	9	2	81	19
peak659	19	26	208	287	22	25	335	244
peak660	20	11	65	97	7	19	77	44
peak661	34	14	161	182	23	24	260	214
peak662	11	11	73	98	13	10	88	54
peak663	8	4	39	71	11	5	93	36
peak664	7	10	38	176	13	4	183	90
peak665	3	1	35	70	5	2	18	24
peak666	61	50	493	809	75	54	960	423
peak667	10	8	24	4	15	12	47	34
peak668	13	4	80	50	12	16	66	37
peak669	162	92	640	495	77	63	259	306
peak670	59	49	168	129	35	51	78	31
peak671	47	46	198	148	59	72	141	167
peak672	53	35	127	117	6	5	67	61
peak673	8	3	47	32	0	0	7	6
peak674	24	15	68	29	18	22	40	27
peak675	17	9	51	76	9	6	163	96
peak676	13	10	51	11	3	0	5	0
peak677	10	7	44	29	1	0	5	0
peak678	6	9	42	37	2	0	0	5
peak679	7	5	33	99	14	11	196	75
peak680	47	29	85	23	34	28	41	84
peak681	42	20	162	25	19	14	61	90
peak682	45	56	271	134	40	39	132	101
peak683	14	8	46	28	6	5	22	12
peak684	9	5	28	63	5	8	24	9
peak685	10	16	90	140	10	7	80	43
peak686	30	23	154	131	9	9	98	40
peak687	14	2	46	37	6	4	15	12
peak688	9	12	64	51	2	0	26	11
peak689	13	12	60	23	3	7	40	13
peak690	9	8	40	21	9	4	23	23
peak691	14	7	51	18	25	16	82	41
peak692	37	23	183	165	60	45	363	285
peak693	12	16	54	30	31	20	67	46
peak694	33	19	195	169	22	15	137	83
peak695	29	27	237	361	17	14	288	117
peak696	9	4	38	62	6	4	12	11
peak697	16	20	50	76	9	8	73	95
peak698	8	6	43	33	6	7	12	11
peak699	16	5	27	14	11	5	30	27
peak700	10	15	53	92	22	17	50	30
peak701	64	93	341	638	100	127	401	248
peak702	38	18	157	35	12	9	157	122
peak703	12	28	60	41	19	19	25	22
peak704	4	6	34	5	6	2	78	62
peak705	39	16	172	195	28	27	78	36
peak706	26	17	87	132	15	19	91	47
peak707	48	37	183	126	33	41	95	87
peak708	21	10	66	22	10	5	31	22
peak709	28	23	166	268	28	18	83	77
peak710	23	28	64	36	17	6	23	11
peak711	13	10	140	155	13	7	193	109
peak712	9	4	61	93	4	3	32	29
peak713	11	11	29	64	7	8	70	25
peak714	18	24	114	295	30	27	260	185
peak715	34	38	179	304	27	24	269	166
peak716	50	61	225	205	55	52	146	108
peak717	22	28	140	217	27	30	160	103
peak718	149	151	818	1085	149	169	1068	748
peak719	19	13	40	69	10	8	24	9
peak720	24	5	45	6	18	6	26	38
peak721	41	26	162	38	28	26	166	181
peak722	15	17	44	76	15	7	26	16
peak723	27	11	133	98	16	7	110	81
peak724	7	5	33	49	5	1	62	33
peak725	10	7	62	94	14	11	58	30
peak726	25	32	53	80	18	25	260	231
peak727	13	6	71	52	5	3	94	20
peak728	12	1	13	0	0	2	12	32
peak729	4	7	30	14	5	0	31	9
peak730	273	369	391	150	307	244	584	369
peak731	4	6	27	53	12	8	31	16
peak732	3	10	58	59	11	15	60	70
peak733	5	5	52	90	8	16	124	78
peak734	3	8	38	27	5	10	74	53
peak735	26	25	129	130	17	16	90	23
peak736	25	29	116	68	10	7	6	5
peak737	39	37	301	277	53	41	355	183
peak738	28	23	133	117	32	20	175	105
peak739	39	47	240	604	41	44	398	133
peak740	43	43	281	329	52	58	323	183
peak741	66	27	152	94	49	34	128	91
peak742	14	17	42	208	21	3	245	87
peak743	51	59	540	1196	73	62	1028	577
peak744	16	15	85	268	15	12	156	104
peak745	7	4	25	2	6	3	13	26
peak746	1	4	1	11	2	6	19	26
peak747	0	3	5	10	9	5	44	38
peak748	19	21	75	109	31	26	82	35
peak749	8	4	23	15	4	1	45	41
peak750	1	6	35	18	10	3	15	4
peak751	8	6	50	79	7	1	33	21
peak752	9	15	65	75	9	5	22	11
peak753	23	26	128	172	28	16	139	113
peak754	11	8	31	79	4	6	66	12
peak755	50	37	171	190	36	30	172	53
peak756	4	7	33	18	2	1	20	3
peak757	72	47	490	94	58	41	197	253
peak758	10	5	26	24	7	3	7	10
peak759	14	9	71	97	9	7	28	24
peak760	20	26	84	79	14	13	47	23
peak761	21	20	62	76	25	18	60	42
peak762	26	41	107	58	25	23	28	23
peak763	11	13	59	54	15	10	156	102
peak764	3	7	15	113	6	5	200	56
peak765	7	13	50	80	21	9	97	32
peak766	11	4	31	46	4	3	19	6
peak767	47	36	107	146	55	53	419	223
peak768	13	12	128	149	3	1	56	24
peak769	58	77	248	517	142	108	340	178
peak770	4	4	21	47	1	2	22	9
peak771	7	10	93	123	16	11	229	58
peak772	11	6	41	95	16	6	103	19
peak773	8	14	39	91	8	4	56	38
peak774	10	14	74	121	18	11	147	48
peak775	4	5	27	63	6	6	66	14
peak776	7	9	34	112	6	11	175	43
peak777	18	10	116	415	11	13	294	110
peak778	18	10	91	56	10	10	27	18
peak779	75	84	476	547	61	51	173	98
peak780	34	21	185	276	35	33	312	133
peak781	36	23	310	732	27	36	550	240
peak782	7	9	45	53	9	11	47	20
peak783	12	20	101	230	7	14	88	36
peak784	21	6	103	142	28	12	234	65
peak785	12	8	59	27	24	12	58	18
peak786	21	17	198	199	22	15	435	157
peak787	24	13	127	124	28	17	221	87
peak788	17	12	119	159	7	19	300	139
peak789	28	54	131	399	86	79	451	300
peak790	33	34	169	81	52	56	194	176
peak791	6	6	26	45	1	1	18	6
peak792	14	16	50	39	12	14	30	14
peak793	43	51	73	201	29	38	271	126
peak794	0	1	8	25	1	1	36	42
peak795	48	33	241	351	45	35	312	261
peak796	31	27	227	231	42	29	206	109
peak797	16	9	59	27	19	11	75	58
peak798	3	7	33	67	12	11	61	44
peak799	21	14	79	110	26	23	187	124
peak800	6	5	30	54	7	5	23	12
peak801	3	4	38	69	11	9	42	17
peak802	11	16	43	68	9	11	53	19
peak803	95	65	462	241	86	77	280	173
peak804	151	95	675	913	136	112	1065	635
peak805	5	3	41	54	2	2	93	44
peak806	8	11	79	152	7	9	198	58
peak807	8	3	31	22	4	4	16	17
peak808	8	6	59	23	4	1	31	36
peak809	6	5	73	63	5	7	91	42
peak810	2	6	27	25	5	2	48	36
peak811	12	8	74	160	9	9	143	72
peak812	6	7	58	87	6	5	83	51
peak813	11	10	71	53	7	9	66	42
peak814	20	13	104	129	12	11	127	75
peak815	23	24	178	163	21	15	239	109
peak816	12	5	54	27	8	3	54	11
peak817	20	8	93	82	20	10	121	47
peak818	12	5	36	48	3	1	9	2
peak819	8	5	93	69	6	5	29	14
peak820	26	35	133	136	34	46	52	53
peak821	15	11	50	97	9	7	15	12
peak822	24	18	143	259	9	16	239	105
peak823	51	43	354	687	35	30	495	231
peak824	12	19	23	49	16	12	132	52
peak825	12	21	56	88	14	14	52	24
peak826	31	29	96	112	26	15	59	16
peak827	24	26	144	341	25	9	70	31
peak828	22	63	250	661	42	35	635	208
peak829	17	29	143	301	15	20	228	90
peak830	15	18	56	68	31	19	43	9
peak831	12	8	38	125	14	8	27	12
peak832	14	13	39	117	15	6	26	14
peak833	50	44	192	700	36	25	618	188
peak834	4	3	7	1	14	4	52	34
peak835	14	9	65	195	36	25	150	52
peak836	23	26	178	180	45	39	367	196
peak837	16	12	50	52	49	32	103	48
peak838	12	25	113	114	49	32	406	223
peak839	7	12	75	52	8	7	68	37
peak840	0	1	19	63	4	0	31	17
peak841	1	4	25	70	2	2	104	33
peak842	0	0	1	4	4	2	12	26
peak843	8	2	17	100	8	5	111	25
peak844	12	16	68	47	15	10	104	53
peak845	15	17	164	215	21	15	259	114
peak846	36	21	76	25	41	22	66	86
peak847	17	13	97	165	12	11	93	46
peak848	30	18	158	68	22	27	83	44
peak849	24	19	98	65	18	14	61	34
peak850	11	7	55	51	13	11	43	21
peak851	57	55	378	463	98	67	1072	608
peak852	13	11	40	51	15	11	147	55
peak853	25	14	50	59	29	33	100	34
peak854	16	15	34	74	16	11	80	22
peak855	13	14	69	118	8	10	104	38
peak856	27	25	135	170	22	14	82	30
peak857	23	31	84	259	31	34	128	39
peak858	13	6	41	37	5	4	90	59
peak859	6	2	31	17	17	18	87	101
peak860	1	10	24	94	6	1	40	14
peak861	34	25	71	26	18	16	77	64
peak862	7	1	38	18	1	8	94	34
peak863	5	5	28	60	2	3	55	25
peak864	4	2	25	23	2	5	48	29
peak865	6	3	34	86	4	9	105	39
peak866	7	13	14	71	15	6	70	34
peak867	23	32	261	492	38	57	445	199
peak868	84	84	189	311	89	67	309	124
peak869	108	81	273	349	92	84	223	106
peak870	20	14	107	235	16	13	279	119
peak871	16	15	121	59	31	18	232	156
peak872	7	8	76	64	7	5	71	26
peak873	36	18	165	22	11	9	95	77
peak874	51	29	328	55	23	32	234	189
peak875	39	23	147	30	18	16	78	79
peak876	71	28	119	21	29	16	60	56
peak877	66	85	151	316	69	69	195	99
peak878	107	86	197	275	93	91	285	208
peak879	19	21	60	42	25	22	103	41
peak880	13	13	14	13	18	9	48	40
peak881	34	16	55	77	28	27	181	96
peak882	15	16	113	115	21	31	131	75
peak883	37	28	157	236	60	28	365	210
peak884	27	21	195	195	34	27	354	158
peak885	14	14	45	89	20	18	83	49
peak886	22	28	167	303	45	37	192	65
peak887	25	29	157	216	35	16	192	95
peak888	187	270	1258	2234	222	156	2092	1316
peak889	120	163	560	952	134	103	768	364
peak890	130	178	450	922	128	107	751	278
peak891	79	93	377	989	59	46	1281	533
peak892	53	65	208	208	63	44	145	107
peak893	42	37	193	291	45	20	148	58
peak894	17	22	98	212	20	12	87	50
peak895	26	17	158	242	22	13	250	138
peak896	22	22	157	282	32	31	279	98
peak897	2	2	20	46	9	5	84	27
peak898	64	45	274	889	57	48	418	164
peak899	37	25	161	217	17	9	152	74
peak900	7	7	30	43	7	2	8	20
peak901	6	15	33	97	7	8	40	33
peak902	6	11	25	61	8	12	89	76
peak903	45	39	175	130	37	42	156	72
peak904	18	23	69	73	29	10	158	114
peak905	8	8	47	61	15	11	73	26
peak906	38	40	231	534	35	29	306	141
peak907	67	71	288	138	103	68	298	210
peak908	25	26	112	209	21	19	208	67
peak909	17	11	66	149	17	12	132	58
peak910	15	15	122	155	27	12	154	66
peak911	15	14	49	143	13	16	114	36
peak912	15	24	74	184	29	31	84	34
peak913	85	66	387	532	75	73	662	323
peak914	9	9	47	49	4	5	150	84
peak915	16	12	68	115	8	16	86	26
peak916	27	27	277	537	49	25	746	352
peak917	44	36	255	325	53	34	538	171
peak918	21	13	34	17	18	9	118	48
peak919	1	10	31	95	3	7	42	25
peak920	6	4	17	6	14	7	51	50
peak921	18	32	98	302	42	44	182	66
peak922	71	65	131	144	36	29	70	49
peak923	30	17	130	219	14	14	180	96
peak924	9	3	22	73	5	5	61	22
peak925	301	448	355	591	367	402	1669	1355
peak926	11	5	9	89	9	17	171	126
peak927	193	246	305	790	254	248	459	287
peak928	42	87	229	500	94	86	1158	733
peak929	67	115	91	96	113	124	226	221
peak930	25	48	118	1334	40	45	2116	1103
peak931	11	11	22	16	18	18	47	57
peak932	71	84	503	578	82	78	547	339
peak933	41	45	118	213	43	32	78	37
peak934	14	18	59	37	19	12	36	21
peak935	24	21	110	97	25	10	77	41
peak936	7	15	36	42	7	7	36	17
peak937	16	17	31	30	8	12	111	28
peak938	146	158	273	687	140	123	296	131
peak939	50	37	216	1411	50	38	1812	790
peak940	55	53	262	103	70	56	419	453
peak941	23	27	50	91	20	19	268	163
peak942	170	232	909	1638	202	213	1215	542
peak943	10	14	46	48	5	12	102	68
peak944	50	40	151	33	29	30	168	72
peak945	38	43	59	26	46	31	112	62
peak946	17	28	125	219	7	14	124	35
peak947	1	4	36	54	4	3	37	21
peak948	4	3	18	86	2	1	48	10
peak949	85	65	479	834	69	65	442	311
peak950	106	74	596	651	102	89	504	280
peak951	246	175	1284	1490	239	209	1880	1003
peak952	95	62	308	241	80	60	357	179
peak953	71	56	187	140	74	59	292	123
peak954	2	7	13	44	3	8	159	40
peak955	10	6	44	23	7	13	111	76
peak956	6	23	18	92	39	29	96	53
peak957	11	19	62	239	54	42	460	248
peak958	7	10	21	68	10	11	220	111
peak959	29	25	141	203	30	25	215	89
peak960	18	19	72	125	18	10	164	68
peak961	106	100	122	398	149	154	295	108
peak962	161	213	360	920	262	280	626	308
peak963	48	55	80	110	99	75	301	154
peak964	7	7	18	30	14	3	48	58
peak965	8	4	60	57	14	10	267	162
peak966	36	68	244	574	63	77	575	223
peak967	27	19	129	283	40	46	467	193
peak968	8	13	85	167	20	15	203	71
peak969	13	7	30	81	15	15	55	26
peak970	43	34	336	578	57	61	944	419
peak971	25	36	41	195	31	35	78	34
peak972	9	6	38	48	8	5	25	13
peak973	10	15	64	136	17	14	118	62
peak974	8	13	24	130	13	17	177	67
peak975	26	23	73	171	16	26	56	29
peak976	22	20	42	148	28	33	262	113
peak977	3	6	17	22	5	7	75	43
peak978	9	6	46	59	13	15	47	15
peak979	10	6	32	58	10	9	43	13
peak980	22	6	30	25	8	9	164	55
peak981	9	8	26	67	2	12	14	5
peak982	35	45	150	312	26	26	420	229
peak983	27	28	157	163	23	15	91	75
peak984	19	20	136	189	20	18	161	54
peak985	15	12	58	59	6	2	25	16
peak986	8	9	40	26	7	3	24	5
peak987	16	8	40	39	11	4	79	29
peak988	41	28	243	185	15	10	255	106
peak989	23	17	112	99	10	10	106	31
peak990	6	5	31	82	2	0	19	9
peak991	21	33	151	202	46	41	162	80
peak992	97	100	402	618	91	93	352	161
peak993	10	11	56	35	17	11	42	37
peak994	7	0	47	39	5	7	44	18
peak995	11	7	35	61	11	12	49	15
peak996	5	8	26	41	7	15	62	21
peak997	10	23	85	66	24	19	70	40
peak998	26	16	95	219	14	9	37	23
peak999	9	16	67	69	14	10	77	31
peak1000	11	7	39	73	10	9	33	24
peak1001	154	202	705	801	188	167	629	273
peak1002	127	151	234	357	138	121	248	196
peak1003	44	45	122	56	44	28	87	102
peak1004	70	79	134	255	74	91	163	71
peak1005	27	53	102	105	51	68	115	90
peak1006	1	2	37	54	1	1	107	24
peak1007	3	1	33	40	1	1	86	27
peak1008	78	87	83	77	71	64	342	279
peak1009	33	21	133	202	26	17	165	71
peak1010	21	13	151	298	21	20	224	89
peak1011	16	13	87	107	14	23	71	35
peak1012	39	11	42	99	24	26	32	23
peak1013	20	13	43	80	17	5	36	18
peak1014	44	38	141	165	28	24	97	54
peak1015	2	5	53	113	3	6	72	20
peak1016	8	7	26	53	7	7	13	7
peak1017	11	12	46	53	23	19	42	27
peak1018	15	27	59	113	33	23	77	48
peak1019	22	7	61	95	8	5	29	17
peak1020	18	9	30	59	8	7	15	3
peak1021	59	44	94	162	64	53	124	60
peak1022	43	26	256	285	42	54	152	114
peak1023	164	72	817	197	131	118	823	822
peak1024	3	11	39	28	8	2	29	22
peak1025	1	4	30	67	3	3	85	20
peak1026	16	16	177	373	17	8	363	170
peak1027	9	12	52	49	4	5	57	17
peak1028	16	12	13	17	7	5	51	31
peak1029	7	9	38	141	10	7	93	34
peak1030	17	14	118	124	15	12	94	51
peak1031	68	66	402	611	44	40	481	243
peak1032	15	6	56	43	2	5	53	17
peak1033	24	30	144	519	34	30	387	155
peak1034	9	6	17	47	6	6	36	9
peak1035	221	173	806	237	125	94	631	357
peak1036	27	48	128	584	18	22	394	205
peak1037	29	37	72	172	46	46	273	135
peak1038	126	97	734	686	178	149	959	484
peak1039	90	57	191	374	80	73	233	118
peak1040	2	5	31	62	2	2	32	13
peak1041	16	10	24	8	17	5	28	27
peak1042	22	19	95	62	25	15	102	50
peak1043	6	3	22	46	9	3	44	23
peak1044	10	4	49	52	9	7	109	45
peak1045	9	7	20	18	12	11	115	40
peak1046	7	6	59	115	13	8	169	91
peak1047	9	2	42	14	6	7	101	130
peak1048	72	41	496	699	106	104	1083	503
peak1049	30	43	72	63	33	41	56	40
peak1050	15	25	127	225	24	23	221	129
peak1051	45	32	229	390	44	55	653	352
peak1052	16	11	27	69	13	11	62	25
peak1053	2	1	9	14	1	1	34	32
peak1054	19	36	117	266	41	33	217	126
peak1055	7	22	48	38	38	22	52	26
peak1056	32	46	203	416	61	47	457	202
peak1057	12	10	38	56	14	14	155	71
peak1058	4	15	21	33	11	8	182	48
peak1059	29	33	62	61	37	31	149	106
peak1060	20	38	73	190	38	40	89	49
peak1061	39	36	166	403	36	33	189	74
peak1062	11	8	31	46	5	12	70	60
peak1063	20	24	117	160	31	26	389	289
peak1064	22	34	89	259	36	22	52	43
peak1065	24	35	206	490	56	60	477	256
peak1066	16	14	32	54	30	30	38	16
peak1067	6	6	21	36	5	9	104	69
peak1068	56	69	136	199	60	50	131	97
peak1069	9	7	28	126	7	4	33	8
peak1070	19	18	74	191	21	18	66	33
peak1071	5	2	41	62	2	3	31	5
peak1072	17	11	88	102	6	3	49	31
peak1073	15	26	44	54	18	17	6	13
peak1074	12	16	18	15	13	5	11	25
peak1075	41	42	229	508	49	28	446	152
peak1076	12	22	100	150	23	16	75	31
peak1077	16	15	56	60	15	16	26	18
peak1078	16	8	46	3	6	3	7	6
peak1079	49	23	88	140	17	14	175	53
peak1080	37	33	237	184	28	18	256	81
peak1081	23	13	27	108	9	11	170	32
peak1082	18	22	21	22	27	6	40	44
peak1083	88	75	269	382	50	46	162	69
peak1084	97	102	791	1229	125	94	1185	436
peak1085	22	21	99	63	23	22	75	73
peak1086	50	34	311	300	25	30	284	220
peak1087	44	29	80	122	35	26	69	36
peak1088	9	8	48	70	8	4	102	16
peak1089	3	0	42	38	1	1	24	24
peak1090	33	54	66	55	19	12	31	18
peak1091	103	119	565	606	86	92	486	283
peak1092	2	4	37	77	1	5	30	19
peak1093	5	8	26	66	8	3	35	8
peak1094	13	10	58	65	2	5	115	48
peak1095	13	3	90	189	11	5	244	85
peak1096	7	5	44	143	4	6	117	37
peak1097	38	35	89	85	25	20	55	32
peak1098	46	41	270	427	39	37	418	147
peak1099	185	349	830	1668	264	214	528	247
peak1100	22	24	64	63	16	9	43	25
peak1101	12	5	67	83	5	6	54	36
peak1102	4	4	9	62	14	7	86	30
peak1103	155	67	787	154	145	93	710	827
peak1104	95	61	261	171	61	60	211	105
peak1105	107	66	422	223	96	60	399	270
peak1106	102	91	531	258	110	67	496	283
peak1107	60	42	199	119	56	56	165	109
peak1108	47	22	90	39	45	40	179	119
peak1109	126	94	250	130	107	90	755	384
peak1110	81	60	349	288	81	56	333	230
peak1111	11	19	39	37	20	16	196	126
peak1112	20	24	64	90	21	14	71	39
peak1113	35	45	123	224	53	47	211	65
peak1114	17	19	45	88	17	25	85	35
peak1115	45	42	363	526	66	49	369	221
peak1116	27	38	128	95	42	43	91	77
peak1117	15	36	60	101	31	25	56	29
peak1118	44	34	176	328	34	37	330	200
peak1119	5	10	27	118	8	9	186	111
peak1120	20	21	64	110	14	13	88	45
peak1121	14	17	51	116	8	16	39	20
peak1122	15	31	105	123	26	13	77	44
peak1123	25	41	264	358	38	19	272	220
peak1124	13	9	85	142	19	17	180	58
peak1125	5	9	40	48	4	3	33	18
peak1126	11	10	86	66	5	5	43	33
peak1127	15	13	140	133	8	8	112	79
peak1128	61	58	425	478	46	36	591	233
peak1129	120	100	501	183	68	65	159	91
peak1130	8	8	30	75	7	6	26	19
peak1131	13	3	51	57	8	6	60	30
peak1132	15	10	32	46	6	7	30	18
peak1133	15	14	54	89	16	9	58	27
peak1134	7	12	97	136	6	7	120	49
peak1135	12	20	105	107	17	7	128	41
peak1136	3	4	15	56	7	3	13	5
peak1137	26	21	188	233	9	14	151	81
peak1138	24	16	68	114	12	9	51	15
peak1139	46	33	346	540	28	22	366	108
peak1140	38	45	284	747	52	37	504	190
peak1141	18	12	203	347	15	9	364	118
peak1142	15	3	62	67	9	13	67	40
peak1143	9	5	99	133	6	5	203	54
peak1144	6	4	45	62	4	4	93	38
peak1145	41	41	166	165	45	31	92	53
peak1146	14	10	96	27	22	17	36	18
peak1147	46	36	351	412	78	62	1670	647
peak1148	69	50	578	737	76	46	444	251
peak1149	117	97	615	1011	67	53	665	423
peak1150	24	11	111	80	14	8	59	45
peak1151	13	8	67	43	12	9	63	47
peak1152	18	9	53	14	9	8	50	26
peak1153	14	15	85	55	22	13	57	23
peak1154	18	10	94	185	16	10	88	16
peak1155	75	110	265	691	157	152	891	409
peak1156	30	41	72	265	57	72	245	98
peak1157	28	19	72	84	32	23	101	54
peak1158	4	10	25	97	7	10	80	32
peak1159	53	61	245	662	37	32	400	144
peak1160	16	16	49	28	5	9	18	5
peak1161	34	37	276	447	20	20	238	100
peak1162	13	23	84	161	45	55	549	275
peak1163	18	24	94	109	21	16	107	39
peak1164	151	102	1057	1491	129	111	1801	741
peak1165	98	68	379	327	84	62	235	140
peak1166	7	13	33	59	12	5	48	6
peak1167	69	44	58	31	40	22	114	51
peak1168	28	43	112	600	61	34	318	61
peak1169	66	72	131	62	82	77	243	185
peak1170	128	182	901	1385	208	197	1739	1061
peak1171	7	21	23	150	23	21	141	156
peak1172	9	42	31	19	43	34	212	174
peak1173	5	53	47	333	51	55	240	100
peak1174	15	57	81	361	63	59	251	157
peak1175	6	61	18	42	53	54	151	157
peak1176	23	10	86	17	11	6	57	27
peak1177	23	9	36	18	11	6	102	38
peak1178	17	17	63	105	19	8	56	27
peak1179	39	23	185	141	42	27	82	54
peak1180	76	90	422	459	141	127	1133	602
peak1181	21	20	159	232	12	9	91	37
peak1182	20	26	104	42	30	15	171	116
peak1183	30	26	76	5	32	16	100	76
peak1184	43	22	50	16	21	11	34	37
peak1185	11	7	35	50	9	8	24	26
peak1186	17	15	56	60	12	5	29	7
peak1187	9	13	30	24	8	3	75	37
peak1188	7	25	43	46	12	12	12	4
peak1189	37	37	284	401	23	24	185	103
peak1190	24	17	75	43	17	8	9	3
peak1191	26	8	83	55	14	8	75	30
peak1192	10	20	43	7	13	13	23	14
peak1193	34	18	99	68	14	8	31	14
peak1194	22	17	54	43	12	8	130	64
peak1195	6	4	49	27	2	11	12	14
peak1196	22	10	110	81	8	3	24	45
peak1197	15	13	70	35	5	2	24	13
peak1198	18	12	53	12	6	0	12	7
peak1199	32	18	131	64	16	3	51	23
peak1200	30	7	169	158	18	13	223	94
peak1201	5	4	27	46	3	2	32	23
peak1202	2	1	13	38	1	1	61	27
peak1203	17	29	44	60	25	18	15	10
peak1204	14	17	129	341	17	15	264	127
peak1205	20	25	155	269	39	37	552	341
peak1206	13	18	68	90	28	26	151	72
peak1207	57	44	311	518	118	86	636	376
peak1208	12	13	49	81	34	25	115	42
peak1209	26	28	67	61	20	19	45	38
peak1210	27	35	178	127	40	39	86	52
peak1211	61	61	424	603	66	56	635	306
peak1212	69	63	263	317	76	57	505	270
peak1213	50	35	266	128	39	24	336	179
peak1214	56	30	307	307	50	37	614	252
peak1215	24	20	183	183	30	24	432	169
peak1216	21	15	103	159	31	17	227	68
peak1217	13	8	43	45	5	1	16	8
peak1218	20	6	88	65	1	6	29	12
peak1219	54	15	254	105	10	8	83	36
peak1220	20	5	64	18	6	8	31	5
peak1221	12	5	49	11	6	4	10	4
peak1222	6	13	39	66	10	13	49	29
peak1223	12	7	87	86	11	6	190	110
peak1224	3	5	19	56	2	3	44	14
peak1225	7	10	32	17	14	12	15	6
peak1226	36	37	171	161	33	16	183	122
peak1227	22	33	107	79	33	16	100	35
peak1228	44	29	238	201	33	37	181	131
peak1229	27	11	64	66	22	14	145	45
peak1230	31	21	104	130	22	18	122	98
peak1231	44	31	245	248	37	29	79	77
peak1232	5	3	14	9	8	3	48	44
peak1233	29	32	22	46	37	28	118	63
peak1234	7	6	35	79	12	15	90	45
peak1235	42	45	91	288	90	84	428	176
peak1236	37	44	166	505	86	104	426	187
peak1237	50	57	71	268	86	101	232	84
peak1238	26	30	129	192	68	61	843	622
peak1239	145	156	446	1294	173	153	533	323
peak1240	6	9	67	104	12	13	109	51
peak1241	0	4	27	65	4	1	36	22
peak1242	3	5	11	33	5	2	35	16
peak1243	112	82	505	848	101	69	981	511
peak1244	6	3	51	77	10	9	39	21
peak1245	14	5	51	31	10	7	15	9
peak1246	8	13	22	91	13	12	71	32
peak1247	175	137	854	898	135	133	390	269
peak1248	4	7	24	73	2	1	36	19
peak1249	5	7	44	95	7	9	83	46
peak1250	51	92	102	39	79	49	189	82
peak1251	212	377	1559	5347	294	280	3782	1430
peak1252	18	39	171	382	16	8	149	93
peak1253	2	5	10	68	8	5	185	45
peak1254	16	10	80	199	45	42	235	129
peak1255	16	15	61	65	39	37	151	94
peak1256	6	24	50	78	41	30	80	36
peak1257	9	15	17	34	18	26	101	37
peak1258	27	37	162	345	20	28	165	71
peak1259	78	75	213	296	55	53	188	109
peak1260	7	4	32	100	23	34	197	66
peak1261	9	7	32	76	25	31	123	72
peak1262	10	16	3	4	30	28	99	99
peak1263	6	14	83	169	15	3	144	46
peak1264	13	26	107	255	14	7	181	55
peak1265	21	15	199	228	27	13	157	75
peak1266	12	7	51	38	15	12	47	30
peak1267	19	14	66	51	16	12	64	19
peak1268	32	27	138	111	33	13	171	59
peak1269	15	8	32	100	15	8	107	27
peak1270	8	4	45	75	13	6	30	11
peak1271	12	11	63	61	11	11	48	26
peak1272	37	27	128	90	24	17	94	63
peak1273	14	13	116	112	10	15	114	65
peak1274	30	36	133	135	28	31	51	56
peak1275	2	1	7	59	4	3	49	20
peak1276	3	9	52	178	5	7	123	55
peak1277	11	6	29	73	7	8	31	23
peak1278	9	9	27	62	8	11	66	29
peak1279	24	37	134	529	27	27	416	169
peak1280	6	14	54	88	9	7	124	29
peak1281	21	33	111	35	24	21	15	12
peak1282	38	23	172	198	32	28	136	69
peak1283	103	72	594	985	86	68	1019	444
peak1284	63	56	451	534	71	57	752	271
peak1285	29	18	96	126	17	16	87	56
peak1286	11	11	30	82	16	13	157	71
peak1287	9	9	29	36	10	6	89	45
peak1288	9	7	19	57	8	10	66	26
peak1289	9	9	35	25	11	6	83	35
peak1290	27	5	185	184	9	12	166	104
peak1291	3	9	22	98	7	11	116	57
peak1292	8	15	39	176	12	9	172	88
peak1293	3	5	13	66	10	7	47	20
peak1294	6	13	24	152	8	8	105	62
peak1295	8	20	18	155	22	14	192	84
peak1296	12	22	69	411	30	19	324	178
peak1297	5	7	21	84	7	5	98	28
peak1298	18	11	73	27	13	12	22	14
peak1299	15	14	92	158	9	11	71	39
peak1300	16	13	130	244	14	18	250	99
peak1301	7	6	34	133	9	9	74	13
peak1302	47	47	345	740	56	48	557	247
peak1303	55	49	293	558	53	46	458	281
peak1304	63	38	262	623	38	48	704	284
peak1305	24	13	62	109	18	28	61	32
peak1306	11	11	33	77	19	19	94	32
peak1307	20	10	131	111	10	15	102	52
peak1308	39	16	227	201	21	23	326	191
peak1309	36	15	132	102	30	21	147	95
peak1310	301	132	790	329	148	100	444	335
peak1311	197	82	505	110	101	72	276	206
peak1312	249	151	749	126	157	112	501	324
peak1313	22	10	112	83	7	10	105	42
peak1314	12	7	14	10	7	9	33	34
peak1315	12	8	42	76	9	7	36	11
peak1316	12	4	33	50	11	3	38	11
peak1317	26	9	97	113	14	20	88	42
peak1318	9	10	50	70	12	8	34	21
peak1319	11	12	66	69	5	8	105	49
peak1320	16	11	85	113	14	10	109	43
peak1321	17	19	101	224	17	14	149	69
peak1322	43	45	365	599	56	69	591	271
peak1323	11	39	96	823	47	40	770	386
peak1324	3	19	28	137	23	16	136	70
peak1325	1	9	5	29	7	2	78	42
peak1326	15	8	97	113	16	8	124	50
peak1327	15	13	106	107	16	15	173	82
peak1328	0	0	5	33	5	2	35	18
peak1329	5	50	24	227	44	67	228	94
peak1330	6	21	8	121	16	21	255	222
peak1331	10	5	40	84	8	6	76	47
peak1332	5	1	32	104	7	8	155	37
peak1333	0	0	25	83	4	5	111	34
peak1334	14	16	56	73	18	14	60	36
peak1335	8	9	36	47	14	20	70	26
peak1336	2	0	24	44	7	8	36	36
peak1337	4	0	25	37	5	1	79	38
peak1338	3	1	37	12	6	4	64	73
peak1339	12	14	41	110	11	11	50	39
peak1340	11	13	111	289	11	12	255	125
peak1341	7	12	62	78	11	6	64	43
peak1342	93	81	636	459	96	92	332	197
peak1343	24	14	198	115	48	29	112	51
peak1344	19	14	57	124	32	19	246	84
peak1345	15	11	25	63	22	15	188	65
peak1346	3	3	7	17	2	2	13	25
peak1347	47	25	102	54	11	14	23	10
peak1348	22	13	60	5	7	4	28	5
peak1349	29	40	117	125	32	29	84	29
peak1350	36	24	169	213	16	28	153	76
peak1351	62	51	216	201	27	17	159	66
peak1352	36	27	133	152	18	9	34	39
peak1353	14	22	69	99	23	15	36	21
peak1354	17	19	150	125	13	11	52	33
peak1355	78	67	151	335	74	78	134	90
peak1356	14	14	67	153	8	8	71	27
peak1357	35	39	191	199	27	30	147	102
peak1358	7	4	28	43	1	0	88	30
peak1359	10	7	10	65	7	4	39	4
peak1360	1	2	8	58	1	3	38	8
peak1361	9	13	71	101	17	13	67	22
peak1362	12	12	35	56	12	12	24	20
peak1363	10	8	50	36	7	8	12	11
peak1364	13	15	77	118	14	7	62	33
peak1365	11	24	92	117	10	5	84	36
peak1366	11	15	41	9	7	7	7	8
peak1367	29	11	78	90	11	9	41	15
peak1368	17	11	88	123	10	8	127	35
peak1369	11	11	50	41	8	4	28	20
peak1370	25	19	144	103	24	14	124	32
peak1371	14	11	85	54	15	8	96	39
peak1372	11	8	86	65	7	4	120	42
peak1373	26	9	66	5	15	4	48	12
peak1374	64	23	248	76	23	16	47	23
peak1375	43	17	89	26	13	11	28	10
peak1376	29	20	114	18	12	6	39	11
peak1377	49	17	152	24	18	8	58	26
peak1378	58	15	171	26	17	10	36	21
peak1379	53	32	228	120	19	22	125	60
peak1380	27	18	179	99	22	7	102	36
peak1381	47	20	157	29	25	4	50	23
peak1382	66	24	247	167	18	13	169	75
peak1383	59	20	204	37	11	13	62	38
peak1384	61	24	146	33	26	19	31	31
peak1385	55	15	183	101	26	19	79	32
peak1386	62	18	188	77	18	18	79	36
peak1387	27	6	103	11	12	6	82	31
peak1388	29	6	92	22	17	10	18	29
peak1389	31	16	148	63	16	15	56	36
peak1390	61	23	64	18	19	15	70	44
peak1391	54	30	236	164	22	20	177	83
peak1392	82	65	343	297	59	51	151	70
peak1393	28	34	205	191	40	24	242	168
peak1394	27	32	76	75	28	20	243	159
peak1395	20	10	66	18	13	15	73	79
peak1396	9	23	41	14	14	12	34	21
peak1397	46	31	201	144	44	50	76	72
peak1398	32	40	128	65	75	57	451	417
peak1399	46	60	150	284	119	115	507	410
peak1400	30	49	79	120	58	74	144	121
peak1401	52	83	362	499	168	153	890	406
peak1402	103	127	540	771	226	235	1063	801
peak1403	49	69	297	396	119	124	338	245
peak1404	71	53	125	41	65	37	159	106
peak1405	51	45	110	109	53	38	96	27
peak1406	153	121	433	115	93	69	357	248
peak1407	4	6	40	71	9	8	91	38
peak1408	5	6	17	45	11	14	8	5
peak1409	0	2	18	64	0	1	10	1
peak1410	26	30	91	130	11	10	55	25
peak1411	2	4	25	55	5	4	61	39
peak1412	3	1	12	39	1	7	56	26
peak1413	2	6	31	69	6	3	49	31
peak1414	6	8	34	31	7	5	33	24
peak1415	8	6	41	31	12	6	29	29
peak1416	8	8	31	50	21	12	28	12
peak1417	7	8	60	66	14	13	49	33
peak1418	3	7	50	118	15	10	87	59
peak1419	29	30	103	244	27	30	203	62
peak1420	2	5	20	76	2	0	63	37
peak1421	3	0	13	14	2	4	30	31
peak1422	3	1	1	6	8	1	45	55
peak1423	10	14	50	23	12	15	7	7
peak1424	18	21	116	92	15	26	80	43
peak1425	47	29	235	350	42	35	328	175
peak1426	21	12	22	34	13	9	66	40
peak1427	15	9	32	61	9	15	53	14
peak1428	73	39	369	372	60	60	441	237
peak1429	8	17	58	35	16	19	34	11
peak1430	50	57	125	205	29	19	310	94
peak1431	57	83	309	473	32	36	517	181
peak1432	113	104	331	240	48	53	156	116
peak1433	141	136	769	950	65	59	385	250
peak1434	15	10	27	67	12	19	22	9
peak1435	10	13	35	16	15	10	67	70
peak1436	50	74	551	788	62	64	790	486
peak1437	52	43	152	65	30	20	29	16
peak1438	109	78	530	494	67	72	450	293
peak1439	14	5	21	4	7	7	44	27
peak1440	97	68	561	153	61	65	828	571
peak1441	37	22	76	19	16	14	87	81
peak1442	7	12	87	118	12	13	125	42
peak1443	32	22	190	181	25	20	166	104
peak1444	17	22	55	113	24	26	21	19
peak1445	27	26	94	75	34	32	90	68
peak1446	29	35	184	300	60	42	296	137
peak1447	28	16	122	23	38	27	222	177
peak1448	17	16	66	13	19	20	101	83
peak1449	12	14	57	47	5	3	15	10
peak1450	40	38	129	34	27	19	119	68
peak1451	0	1	26	35	5	2	67	38
peak1452	13	22	65	87	19	25	107	67
peak1453	5	6	14	47	12	7	47	11
peak1454	28	28	118	117	22	11	144	69
peak1455	33	42	176	322	35	20	312	129
peak1456	17	15	39	8	16	7	36	16
peak1457	9	6	12	37	11	3	79	20
peak1458	19	5	89	95	6	10	187	46
peak1459	6	5	17	43	8	5	67	14
peak1460	34	23	150	306	33	28	193	82
peak1461	17	17	75	110	18	19	144	41
peak1462	28	31	80	75	29	34	76	34
peak1463	19	25	166	384	42	24	397	168
peak1464	0	2	2	52	1	1	36	14
peak1465	20	16	74	169	13	15	135	35
peak1466	33	37	91	158	30	35	101	43
peak1467	3	1	30	82	5	4	69	13
peak1468	0	0	12	39	2	3	82	18
peak1469	34	40	164	426	39	36	297	86
peak1470	3	9	56	73	14	11	88	50
peak1471	58	81	173	410	76	86	173	83
peak1472	10	16	49	133	9	12	104	66
peak1473	18	8	105	46	3	4	85	63
peak1474	7	3	41	11	4	3	28	10
peak1475	10	6	11	48	8	4	100	28
peak1476	25	20	122	86	8	18	75	35
peak1477	39	45	360	829	36	34	975	442
peak1478	23	30	135	198	26	19	167	83
peak1479	27	31	139	244	27	23	206	121
peak1480	10	13	72	174	3	10	176	47
peak1481	20	23	85	82	18	13	117	31
peak1482	23	9	71	147	4	12	88	41
peak1483	40	20	200	199	16	15	311	167
peak1484	17	10	74	102	14	10	46	15
peak1485	14	11	102	146	17	8	91	33
peak1486	22	21	112	72	15	8	40	21
peak1487	178	231	951	1307	246	242	1699	1019
peak1488	63	90	164	258	88	114	197	173
peak1489	24	27	116	123	34	22	79	29
peak1490	12	14	60	82	17	14	76	25
peak1491	32	30	156	97	24	30	57	68
peak1492	11	10	81	127	20	15	195	86
peak1493	18	15	72	82	19	17	35	28
peak1494	11	12	39	66	7	6	38	16
peak1495	27	31	109	285	23	21	119	47
peak1496	40	57	103	140	35	44	64	42
peak1497	29	16	241	249	26	21	527	288
peak1498	11	9	69	52	9	10	141	78
peak1499	6	2	28	85	15	5	142	29
peak1500	10	8	35	28	7	4	37	9
peak1501	12	11	74	46	9	8	48	23
peak1502	85	81	267	398	74	80	284	125
peak1503	85	87	219	506	95	80	266	59
peak1504	19	23	75	157	24	21	156	37
peak1505	20	16	81	95	25	19	74	27
peak1506	6	3	28	41	6	11	55	25
peak1507	1	5	16	28	3	7	82	13
peak1508	6	3	21	30	3	6	66	16
peak1509	1	3	9	71	2	0	30	10
peak1510	4	1	16	32	1	0	31	28
peak1511	8	11	38	76	5	10	140	78
peak1512	14	10	46	134	20	10	197	78
peak1513	6	11	53	167	10	11	177	72
peak1514	9	7	27	104	11	2	109	32
peak1515	7	4	42	89	8	2	105	30
peak1516	9	6	48	173	11	5	70	17
peak1517	20	23	81	127	17	18	131	38
peak1518	24	23	171	325	25	24	287	128
peak1519	23	35	310	522	43	39	661	306
peak1520	18	32	44	236	30	26	120	69
peak1521	10	37	32	166	22	33	82	47
peak1522	7	3	37	144	3	2	23	25
peak1523	3	10	27	94	20	18	54	23
peak1524	4	7	30	40	10	7	38	31
peak1525	49	49	164	162	39	37	69	67
peak1526	227	218	1608	3056	255	232	3487	1852
peak1527	20	21	54	91	58	26	125	33
peak1528	29	28	30	184	44	27	112	21
peak1529	52	33	203	140	35	34	104	87
peak1530	22	13	46	18	21	19	45	31
peak1531	13	7	38	46	17	10	75	74
peak1532	6	16	62	72	13	11	46	17
peak1533	36	26	146	152	26	17	170	125
peak1534	12	14	58	9	18	10	60	57
peak1535	20	8	35	3	7	9	42	32
peak1536	16	3	42	4	9	6	30	38
peak1537	5	5	54	22	3	0	32	31
peak1538	37	40	172	329	42	42	283	153
peak1539	13	16	69	28	10	10	19	18
peak1540	3	0	18	38	2	2	11	10
peak1541	26	21	60	138	19	18	40	22
peak1542	12	15	49	128	17	21	96	69
peak1543	15	19	122	187	15	17	224	82
peak1544	8	6	37	28	2	6	65	33
peak1545	9	7	40	71	1	0	32	25
peak1546	2	1	34	46	2	1	41	25
peak1547	3	3	33	30	2	0	50	15
peak1548	7	0	30	78	0	0	45	4
peak1549	30	25	120	234	20	11	348	135
peak1550	42	69	227	375	120	126	701	531
peak1551	41	42	156	244	111	104	731	464
peak1552	27	28	98	183	79	68	343	207
peak1553	6	9	19	68	44	27	59	13
peak1554	87	62	621	613	5	5	115	41
peak1555	26	10	121	40	2	1	5	4
peak1556	34	29	299	220	2	2	57	17
peak1557	11	15	52	5	8	4	1	3
peak1558	5	8	75	195	6	8	114	39
peak1559	3	2	41	39	5	1	34	9
peak1560	15	4	56	35	5	8	64	28
peak1561	12	25	62	110	19	22	53	24
peak1562	7	6	41	8	17	6	37	13
peak1563	57	58	500	637	71	63	1057	469
peak1564	29	33	337	798	44	41	933	466
peak1565	6	7	37	50	10	10	31	28
peak1566	29	26	122	106	31	22	49	73
peak1567	37	38	236	329	22	19	132	40
peak1568	26	17	44	84	20	7	22	10
peak1569	260	180	1021	741	180	144	514	423
peak1570	315	200	725	231	215	180	819	810
peak1571	140	91	355	118	123	78	432	236
peak1572	308	198	819	271	246	175	1709	705
peak1573	30	38	147	136	29	32	43	37
peak1574	13	14	31	79	7	13	91	35
peak1575	3	5	28	56	8	11	35	11
peak1576	7	7	43	93	20	9	73	22
peak1577	18	22	130	148	27	19	254	118
peak1578	14	6	92	116	22	17	108	52
peak1579	29	20	146	94	19	18	70	67
peak1580	34	26	169	184	12	15	114	72
peak1581	3	2	21	49	3	3	21	13
peak1582	4	1	32	46	5	1	31	9
peak1583	6	6	47	35	6	4	33	30
peak1584	2	1	34	26	2	3	22	20
peak1585	13	6	60	83	5	4	47	22
peak1586	9	9	36	66	19	12	36	14
peak1587	19	20	52	26	28	16	61	23
peak1588	8	8	50	35	13	13	72	34
peak1589	48	48	385	631	92	52	933	320
peak1590	5	2	54	103	3	7	62	33
peak1591	8	13	38	135	14	16	85	17
peak1592	3	6	24	148	20	10	96	21
peak1593	5	7	8	94	13	12	135	64
peak1594	8	17	37	97	13	13	52	26
peak1595	15	20	52	207	23	24	88	40
peak1596	8	9	30	113	5	17	72	21
peak1597	19	25	158	547	46	46	1021	372
peak1598	8	8	56	60	3	1	30	13
peak1599	0	1	38	59	2	1	97	34
peak1600	2	7	23	26	4	3	41	28
peak1601	2	6	25	70	4	3	71	48
peak1602	1	6	32	65	6	3	51	27
peak1603	33	26	159	45	26	21	103	81
peak1604	6	9	48	126	15	4	176	89
peak1605	35	32	177	148	17	26	124	65
peak1606	82	91	350	173	60	69	224	162
peak1607	2	3	22	80	3	1	24	12
peak1608	24	19	157	244	7	8	84	46
peak1609	11	11	70	81	11	4	61	29
peak1610	12	9	77	86	4	5	48	13
peak1611	23	11	135	288	11	9	135	61
peak1612	61	82	196	264	66	79	167	129
peak1613	23	24	27	10	16	5	68	46
peak1614	16	28	60	137	21	11	69	21
peak1615	72	80	370	976	36	31	425	236
peak1616	9	4	15	43	9	7	26	9
peak1617	934	1261	775	1178	1206	1052	1210	620
peak1618	62	87	478	950	77	70	876	328
peak1619	13	10	48	147	13	13	103	39
peak1620	16	15	87	126	9	25	92	54
peak1621	19	26	163	341	19	32	503	200
peak1622	11	10	29	120	23	10	86	22
peak1623	49	39	214	238	39	25	286	81
peak1624	32	16	115	106	20	12	95	26
peak1625	65	32	201	152	29	30	137	55
peak1626	33	26	99	87	30	17	71	33
peak1627	112	87	546	523	94	74	687	266
peak1628	32	18	167	178	26	22	305	108
peak1629	52	33	242	353	49	35	313	122
peak1630	25	12	71	48	17	18	62	37
peak1631	3	5	36	102	0	6	58	19
peak1632	6	6	33	22	4	7	68	17
peak1633	21	15	98	285	14	19	339	110
peak1634	23	28	85	192	32	34	167	56
peak1635	20	16	65	121	24	24	136	34
peak1636	38	18	108	43	24	26	94	82
peak1637	56	43	392	328	54	46	193	104
peak1638	90	95	320	1000	136	110	851	328
peak1639	86	127	480	2004	168	147	1801	590
peak1640	64	106	404	1426	131	138	1253	434
peak1641	56	87	224	820	139	139	750	286
peak1642	4	3	41	95	8	3	70	33
peak1643	9	4	36	48	13	16	27	20
peak1644	19	15	18	95	18	17	152	93
peak1645	29	24	118	449	35	34	203	83
peak1646	21	18	39	87	25	21	30	17
peak1647	9	11	36	143	8	8	121	84
peak1648	23	10	26	28	16	10	76	46
peak1649	11	14	33	23	13	16	63	74
peak1650	24	22	211	287	23	18	229	202
peak1651	11	9	50	50	14	9	88	18
peak1652	14	9	58	85	7	9	93	24
peak1653	22	9	54	125	13	8	78	36
peak1654	9	7	45	210	11	9	96	35
peak1655	9	4	23	77	6	7	64	18
peak1656	16	9	60	79	6	4	182	59
peak1657	31	20	154	114	23	19	136	111
peak1658	16	6	49	9	9	10	30	48
peak1659	15	6	51	8	10	7	23	53
peak1660	14	6	54	94	11	12	39	25
peak1661	0	5	5	21	7	8	46	32
peak1662	7	6	25	67	14	8	56	35
peak1663	53	41	300	405	40	19	419	192
peak1664	21	16	103	87	10	9	110	67
peak1665	7	10	42	27	5	3	24	19
peak1666	9	18	38	171	23	23	108	40
peak1667	7	17	47	349	19	18	198	46
peak1668	18	34	136	311	45	40	341	180
peak1669	21	16	136	56	19	10	151	84
peak1670	61	30	346	256	36	37	339	219
peak1671	40	19	163	32	17	17	73	89
peak1672	10	11	55	73	7	5	79	31
peak1673	7	2	11	3	10	4	66	39
peak1674	15	23	141	255	36	24	168	102
peak1675	3	5	27	79	18	14	55	30
peak1676	43	17	246	270	11	8	63	40
peak1677	37	24	172	262	7	8	68	30
peak1678	33	31	123	106	25	22	72	38
peak1679	5	4	37	80	6	6	40	13
peak1680	23	25	82	108	14	23	42	38
peak1681	2	5	35	15	4	6	29	19
peak1682	133	206	888	1863	101	104	1537	743
peak1683	54	56	137	50	38	29	123	76
peak1684	10	12	108	127	10	5	106	50
peak1685	35	23	222	279	22	17	191	108
peak1686	38	27	203	131	8	9	65	46
peak1687	14	18	77	72	11	3	17	8
peak1688	6	10	26	84	5	4	71	22
peak1689	3	3	36	30	5	2	42	20
peak1690	29	29	142	155	39	35	65	68
peak1691	48	45	311	505	46	45	436	282
peak1692	12	4	35	47	5	5	84	53
peak1693	40	46	289	596	70	65	607	318
peak1694	27	22	82	111	37	28	129	63
peak1695	15	17	47	70	17	20	111	52
peak1696	23	24	111	101	19	10	75	37
peak1697	7	9	29	19	6	2	23	8
peak1698	26	24	93	98	26	23	75	54
peak1699	27	35	131	172	26	28	54	46
peak1700	28	17	127	93	24	11	41	28
peak1701	32	25	128	241	10	9	94	53
peak1702	24	24	133	339	9	15	112	58
peak1703	63	46	350	658	21	30	379	257
peak1704	31	17	90	328	16	16	188	51
peak1705	1	3	23	56	2	5	72	44
peak1706	2	5	36	34	3	0	36	31
peak1707	7	14	30	82	6	3	23	11
peak1708	28	28	64	125	21	18	74	43
peak1709	50	37	168	153	41	26	165	59
peak1710	83	62	319	278	62	42	198	116
peak1711	28	20	184	265	20	9	81	35
peak1712	0	1	6	69	5	1	29	4
peak1713	3	11	56	201	15	6	238	133
peak1714	5	7	42	37	3	5	73	46
peak1715	2	2	33	49	3	4	27	27
peak1716	35	38	310	295	53	53	703	358
peak1717	12	10	48	64	13	17	78	35
peak1718	26	29	113	68	26	13	141	113
peak1719	9	10	46	61	14	7	148	53
peak1720	6	8	45	86	11	5	78	36
peak1721	28	29	149	142	32	27	213	137
peak1722	21	19	60	77	13	10	69	24
peak1723	12	9	73	95	20	10	108	86
peak1724	7	9	67	35	11	2	61	36
peak1725	13	6	52	18	10	11	14	15
peak1726	22	19	52	90	7	10	180	81
peak1727	14	7	64	44	5	6	41	24
peak1728	42	14	236	186	7	9	81	36
peak1729	28	15	142	60	3	5	41	14
peak1730	15	29	48	24	22	13	94	55
peak1731	86	75	286	262	68	50	122	65
peak1732	5	10	45	45	6	3	24	22
peak1733	9	5	46	7	14	6	31	33
peak1734	18	10	81	97	12	6	165	90
peak1735	10	15	68	75	12	6	113	96
peak1736	19	27	88	51	22	16	53	39
peak1737	52	37	175	216	33	21	126	85
peak1738	28	20	57	26	17	20	98	45
peak1739	45	51	186	209	41	42	129	48
peak1740	10	15	58	154	42	38	266	121
peak1741	22	32	70	186	102	102	350	152
peak1742	51	85	378	1246	159	171	1956	1224
peak1743	59	50	298	313	31	41	211	138
peak1744	14	17	86	117	16	19	120	42
peak1745	15	18	38	35	13	11	50	22
peak1746	23	19	62	87	29	17	128	54
peak1747	11	15	42	69	13	9	38	12
peak1748	3	4	35	20	12	20	35	28
peak1749	4	5	35	18	6	7	46	46
peak1750	7	9	62	31	16	24	123	68
peak1751	3	4	27	23	9	13	24	8
peak1752	62	69	411	478	29	29	398	252
peak1753	20	32	96	105	19	15	39	18
peak1754	1	1	24	43	1	0	31	17
peak1755	5	6	28	61	0	2	34	10
peak1756	18	8	65	121	7	8	107	47
peak1757	12	11	82	19	9	16	81	71
peak1758	68	78	384	444	84	62	506	338
peak1759	14	14	52	72	6	7	41	9
peak1760	14	11	68	79	9	14	99	42
peak1761	9	10	51	99	8	11	53	29
peak1762	2	9	28	93	9	15	73	19
peak1763	5	10	41	97	13	7	58	51
peak1764	15	10	44	31	16	12	46	17
peak1765	43	41	110	58	50	46	60	75
peak1766	117	115	375	673	124	133	453	239
peak1767	296	325	2409	3923	374	301	5109	2611
peak1768	30	47	149	299	33	35	181	67
peak1769	80	61	275	109	60	41	199	166
peak1770	123	114	420	503	101	77	396	198
peak1771	9	17	66	70	7	12	23	20
peak1772	22	18	96	143	22	14	112	55
peak1773	13	13	41	22	8	9	18	15
peak1774	36	31	131	143	27	32	65	42
peak1775	27	47	95	100	26	30	73	33
peak1776	24	23	94	168	13	36	136	61
peak1777	12	7	45	168	9	16	75	24
peak1778	12	21	20	142	12	14	66	22
peak1779	15	12	37	250	19	21	365	131
peak1780	24	8	91	282	17	20	394	89
peak1781	2	3	23	60	9	7	47	15
peak1782	5	5	36	42	2	1	53	15
peak1783	7	5	50	15	3	3	28	8
peak1784	1	1	38	30	4	2	33	17
peak1785	7	5	43	16	6	2	15	29
peak1786	9	4	32	71	6	3	71	42
peak1787	7	3	38	20	7	5	52	40
peak1788	4	2	23	65	3	1	13	11
peak1789	40	32	153	69	19	17	72	37
peak1790	58	53	313	305	25	22	209	83
peak1791	4	7	62	96	6	9	84	35
peak1792	6	12	43	56	13	8	74	40
peak1793	153	177	491	645	175	171	555	346
peak1794	215	198	902	1654	232	194	1296	495
peak1795	318	330	1838	2109	386	307	1881	874
peak1796	4	5	5	33	6	2	99	37
peak1797	4	3	18	62	1	1	62	21
peak1798	8	11	39	153	15	21	81	48
peak1799	16	13	54	76	29	23	70	33
peak1800	8	10	91	107	5	7	74	47
peak1801	11	7	55	63	6	7	36	26
peak1802	9	5	43	56	6	7	77	29
peak1803	11	16	70	83	11	11	56	30
peak1804	5	6	3	7	22	10	48	44
peak1805	7	5	26	52	14	16	118	52
peak1806	15	22	123	208	37	43	405	187
peak1807	2	1	22	48	0	0	24	9
peak1808	6	6	27	95	8	15	41	23
peak1809	116	91	237	298	115	107	115	112
peak1810	59	46	159	158	55	44	210	100
peak1811	71	77	145	233	69	56	155	59
peak1812	17	17	107	145	25	31	177	115
peak1813	2	1	15	75	0	1	30	8
peak1814	13	18	77	80	22	16	160	86
peak1815	2	3	20	54	1	4	48	19
peak1816	37	23	212	396	24	29	903	448
peak1817	14	16	147	426	24	15	752	277
peak1818	5	10	22	47	8	8	58	32
peak1819	5	6	22	90	11	10	51	20
peak1820	31	33	122	513	53	46	328	109
peak1821	10	10	33	115	14	9	114	22
peak1822	30	27	236	1015	40	37	852	248
peak1823	10	7	31	65	14	10	57	12
peak1824	11	13	11	9	4	4	29	31
peak1825	5	8	36	70	3	4	24	20
peak1826	6	10	29	120	5	9	77	38
peak1827	6	14	54	256	9	12	245	105
peak1828	3	8	29	38	9	10	70	39
peak1829	2	4	10	38	5	10	194	106
peak1830	13	13	79	48	8	9	162	134
peak1831	7	6	24	114	17	14	69	29
peak1832	13	12	62	214	4	3	53	18
peak1833	17	35	114	317	17	9	172	76
peak1834	18	40	86	167	13	7	67	35
peak1835	29	27	108	202	18	11	194	85
peak1836	26	34	139	215	11	5	105	81
peak1837	1	3	25	33	4	1	37	25
peak1838	3	3	25	101	1	2	59	15
peak1839	21	20	59	143	17	13	153	92
peak1840	8	5	33	83	5	4	80	45
peak1841	11	10	45	17	10	5	36	28
peak1842	5	4	40	9	2	5	53	34
peak1843	28	24	154	195	25	23	79	36
peak1844	23	24	108	248	15	16	160	49
peak1845	31	20	148	364	19	18	195	62
peak1846	21	12	32	13	17	7	57	49
peak1847	39	37	375	575	38	30	661	340
peak1848	40	53	188	252	51	29	342	209
peak1849	178	298	677	1215	638	615	1546	980
peak1850	2	4	3	0	9	6	41	62
peak1851	69	62	314	147	21	23	120	74
peak1852	8	4	27	34	10	6	62	46
peak1853	7	6	32	39	11	7	60	45
peak1854	45	53	197	150	68	80	124	78
peak1855	15	17	49	36	16	24	19	14
peak1856	70	76	660	1366	110	89	834	421
peak1857	27	31	178	310	8	15	45	34
peak1858	74	76	317	285	17	13	176	73
peak1859	5	4	9	33	7	6	14	2
peak1860	8	7	45	112	16	12	220	68
peak1861	4	5	23	24	9	7	106	49
peak1862	6	1	26	18	1	0	14	4
peak1863	50	51	336	881	101	68	1119	371
peak1864	19	19	52	27	33	29	35	21
peak1865	31	44	311	594	25	34	472	233
peak1866	15	13	44	55	6	5	43	27
peak1867	12	12	63	55	10	6	62	30
peak1868	9	13	46	43	6	8	24	12
peak1869	8	9	39	22	10	10	56	45
peak1870	10	2	52	23	3	1	12	21
peak1871	4	4	41	5	1	6	40	19
peak1872	22	47	43	23	33	10	42	42
peak1873	40	39	155	132	26	11	71	40
peak1874	31	31	136	90	24	16	62	31
peak1875	30	31	123	138	24	32	51	11
peak1876	29	31	133	104	23	20	57	39
peak1877	3	0	16	9	5	7	75	24
peak1878	111	80	205	91	61	51	297	222
peak1879	11	9	51	61	15	21	15	16
peak1880	41	20	56	36	28	21	57	63
peak1881	59	23	163	17	25	18	72	95
peak1882	49	25	154	18	18	17	40	101
peak1883	42	19	175	29	14	17	50	84
peak1884	39	21	119	9	18	18	88	47
peak1885	20	17	65	38	11	8	39	26
peak1886	114	50	218	210	53	29	244	140
peak1887	189	75	620	272	57	46	243	194
peak1888	122	63	318	80	54	36	105	74
peak1889	195	161	849	558	109	105	588	310
peak1890	15	20	93	200	8	9	275	108
peak1891	39	27	127	68	23	27	50	16
peak1892	21	23	79	40	19	18	228	100
peak1893	34	17	149	151	15	29	116	85
peak1894	38	43	119	196	40	45	181	100
peak1895	25	24	123	215	62	54	105	90
peak1896	7	11	26	77	6	7	188	46
peak1897	16	14	64	130	12	10	42	15
peak1898	35	27	190	305	28	22	161	71
peak1899	11	17	64	36	24	8	222	124
peak1900	15	37	102	252	28	33	171	87
peak1901	33	36	146	654	38	62	322	152
peak1902	16	9	12	63	21	24	50	21
peak1903	76	68	493	733	46	44	343	126
peak1904	11	10	37	79	9	7	15	5
peak1905	13	15	49	176	9	6	33	5
peak1906	16	12	39	66	4	7	29	7
peak1907	41	49	160	471	54	41	251	87
peak1908	7	16	17	113	29	45	151	97
peak1909	11	37	68	254	52	45	341	197
peak1910	2	14	38	250	40	37	209	83
peak1911	34	68	232	1175	89	108	1126	573
peak1912	91	164	268	2152	190	184	4523	1907
peak1913	12	23	26	163	20	15	35	20
peak1914	34	35	183	545	49	27	393	118
peak1915	25	38	159	471	44	36	472	194
peak1916	18	46	104	207	35	29	208	97
peak1917	18	32	93	133	34	39	164	90
peak1918	39	46	360	699	77	70	772	481
peak1919	11	35	95	215	43	32	365	173
peak1920	22	40	65	212	46	36	181	66
peak1921	34	34	72	205	26	29	95	32
peak1922	72	110	227	704	66	68	271	88
peak1923	137	184	973	2042	176	109	1725	597
peak1924	8	10	53	42	7	12	12	17
peak1925	26	24	183	267	29	28	182	114
peak1926	2	4	36	51	1	2	3	6
peak1927	15	13	70	59	13	19	66	43
peak1928	48	73	206	409	64	82	421	128
peak1929	24	43	53	9	41	32	98	55
peak1930	31	22	65	133	23	16	63	36
peak1931	138	122	318	226	120	116	201	83
peak1932	13	9	90	200	6	6	174	70
peak1933	8	3	32	79	2	4	25	16
peak1934	7	6	73	158	3	6	44	19
peak1935	3	8	42	95	3	4	35	19
peak1936	10	6	35	41	2	5	29	5
peak1937	34	36	136	95	46	44	69	28
peak1938	9	7	36	49	2	1	33	8
peak1939	44	25	258	374	16	12	189	79
peak1940	23	17	159	208	11	11	102	50
peak1941	82	66	280	539	134	104	171	132
peak1942	9	11	39	156	18	8	77	21
peak1943	3	3	24	63	7	1	47	17
peak1944	13	11	103	188	18	13	346	127
peak1945	21	15	34	63	10	12	24	10
peak1946	21	24	270	655	29	17	460	147
peak1947	110	126	279	835	76	73	272	101
peak1948	219	232	909	1636	233	200	1113	474
peak1949	8	0	23	29	8	1	81	26
peak1950	13	4	70	91	9	5	105	27
peak1951	11	7	25	10	4	4	48	35
peak1952	16	9	54	39	13	9	75	63
peak1953	8	5	58	85	11	4	78	29
peak1954	12	14	116	174	10	9	259	111
peak1955	3	4	42	73	3	5	59	40
peak1956	4	3	11	9	5	2	69	27
peak1957	23	17	170	216	30	26	298	125
peak1958	19	16	75	145	20	28	122	24
peak1959	35	36	339	579	60	48	824	334
peak1960	18	14	118	204	17	16	238	90
peak1961	8	11	55	138	21	20	106	27
peak1962	1	4	25	43	3	2	35	36
peak1963	28	31	141	334	61	68	257	104
peak1964	42	43	167	448	67	48	324	148
peak1965	52	47	314	650	76	49	732	309
peak1966	7	9	17	23	17	13	81	32
peak1967	814	895	852	679	880	839	857	566
peak1968	18	12	27	12	24	17	100	66
peak1969	38	31	173	197	54	54	280	116
peak1970	54	55	472	734	66	65	902	326
peak1971	30	27	122	180	36	38	104	79
peak1972	56	60	196	185	65	62	194	106
peak1973	141	127	580	736	33	29	142	55
peak1974	4	5	40	82	1	3	36	15
peak1975	107	106	191	357	121	122	255	172
peak1976	2	1	17	43	4	0	45	30
peak1977	8	4	42	101	10	5	102	30
peak1978	9	6	20	65	2	1	58	18
peak1979	15	11	34	50	9	7	128	70
peak1980	64	49	255	344	47	33	152	95
peak1981	18	18	39	141	18	23	51	28
peak1982	142	163	896	2327	138	129	1591	606
peak1983	85	99	287	639	89	87	312	85
peak1984	110	127	167	101	94	108	396	226
peak1985	35	40	54	58	38	39	189	84
peak1986	34	18	69	104	22	19	30	10
peak1987	26	21	112	201	27	15	80	41
peak1988	37	30	179	159	23	21	173	124
peak1989	13	7	68	49	14	8	78	34
peak1990	12	7	51	46	8	11	64	43
peak1991	17	14	103	103	14	20	123	75
peak1992	35	31	225	187	38	32	173	90
peak1993	19	18	60	45	18	26	15	12
peak1994	31	20	139	84	18	10	59	70
peak1995	44	42	240	199	34	21	313	130
peak1996	12	19	145	84	19	11	93	44
peak1997	12	11	80	77	12	4	96	43
peak1998	10	11	98	117	19	10	52	36
peak1999	0	1	3	14	3	5	79	46
[truncated: 14,938 more rows]
