# Supplementary material for: Limits in the detection of m6A changes using MeRIP/m6A-seq
Source: Sci Rep. 2020 Apr 20;10:6590. doi: 10.1038/s41598-020-63355-3 (PMC7170965; doi:10.1038/s41598-020-63355-3)
Supplement: Supplementary file 3 — Supplementary information 3. [file 41598_2020_63355_MOESM3_ESM.zip › additional_file4_v2/macs2_deq_results/zhang_alkbh5_2017_deq_results.counts.txt]

control_input	control_input.1	control_IP	control_IP.1	treatment_input	treatment_input.1	treatment_IP	treatment_IP.1
peak1	23	34	211	204	42	28	195	69
peak2	2	0	15	35	5	3	66	111
peak3	5	8	25	23	15	15	71	75
peak4	8	2	30	35	22	13	76	97
peak5	1	9	93	42	27	16	99	77
peak6	3	6	85	86	10	12	93	39
peak7	11	6	68	60	41	17	184	135
peak8	12	13	45	105	45	25	72	75
peak9	10	7	74	85	42	15	124	94
peak10	10	10	117	137	28	23	116	113
peak11	7	6	52	72	10	8	73	53
peak12	22	6	116	177	17	11	135	152
peak13	0	3	10	38	0	2	38	179
peak14	0	1	3	23	1	8	30	70
peak15	7	10	58	179	20	22	173	352
peak16	8	13	61	166	45	67	191	448
peak17	19	14	32	95	64	58	84	119
peak18	253	206	301	749	581	365	623	440
peak19	311	237	647	1165	713	420	1137	1067
peak20	169	168	390	444	278	186	348	268
peak21	26	21	112	94	52	50	104	119
peak22	214	154	142	282	306	219	150	110
peak23	302	264	859	1290	551	427	887	696
peak24	111	89	243	286	177	128	219	172
peak25	2	0	9	16	1	5	22	85
peak26	3	1	30	56	6	9	56	188
peak27	4	10	47	89	21	32	147	244
peak28	17	7	34	81	38	28	144	268
peak29	49	30	60	30	170	124	76	117
peak30	37	21	25	135	93	51	125	249
peak31	65	52	39	171	147	82	181	279
peak32	14	18	308	596	83	61	1306	1432
peak33	573	811	980	2584	2272	1362	2393	1731
peak34	24	32	155	268	44	70	190	490
peak35	204	226	559	652	358	307	581	815
peak36	1	2	19	19	6	9	72	99
peak37	25	13	48	45	75	114	86	214
peak38	17	2	59	39	41	75	106	137
peak39	29	10	18	50	87	105	91	135
peak40	33	13	47	65	80	113	95	176
peak41	21	7	32	44	43	50	61	160
peak42	96	110	39	100	218	237	111	186
peak43	119	112	49	99	222	244	47	79
peak44	92	102	84	229	275	272	156	200
peak45	218	198	303	806	540	532	411	509
peak46	361	285	371	586	898	729	729	976
peak47	152	135	333	386	351	275	421	651
peak48	95	124	129	381	307	246	278	367
peak49	126	112	100	294	378	326	186	359
peak50	156	147	92	341	432	370	215	349
peak51	181	147	184	422	403	387	215	348
peak52	332	310	214	455	586	552	243	344
peak53	98	127	107	253	273	246	170	244
peak54	801	642	6036	7128	1349	1113	6970	8214
peak55	10	6	40	46	40	32	112	79
peak56	30	36	113	87	67	41	180	90
peak57	138	108	1179	1638	348	226	1642	1213
peak58	10	13	61	48	48	26	123	90
peak59	7	4	79	40	19	12	59	44
peak60	14	11	73	75	39	25	118	99
peak61	947	862	1498	2385	1094	629	1262	1393
peak62	679	558	832	1713	738	401	714	433
peak63	437	334	752	978	445	325	414	322
peak64	759	530	956	2391	798	484	835	535
peak65	1014	827	3997	7689	1861	1000	3762	2639
peak66	219	195	842	2774	474	327	1932	2893
peak67	135	144	310	142	150	66	132	79
peak68	323	330	2258	2581	410	265	1328	971
peak69	7	1	23	28	10	21	46	96
peak70	0	0	22	26	4	9	63	80
peak71	1	0	7	8	4	7	45	51
peak72	6	8	38	41	23	37	111	194
peak73	440	432	1252	1776	899	540	1845	1539
peak74	26	16	107	93	72	37	147	109
peak75	11	15	45	156	19	21	209	461
peak76	69	48	561	889	171	149	1022	1087
peak77	17	14	44	97	48	33	108	79
peak78	43	47	335	555	283	213	1226	1314
peak79	22	29	61	154	97	99	239	351
peak80	89	88	101	91	260	208	205	192
peak81	32	36	33	101	134	125	113	155
peak82	12	14	15	114	92	84	118	136
peak83	60	47	86	231	291	242	410	826
peak84	58	63	62	154	420	328	183	209
peak85	110	51	51	193	378	279	192	197
peak86	123	53	121	147	401	364	290	306
peak87	297	223	705	1277	1023	701	1673	1272
peak88	46	34	34	77	155	146	84	86
peak89	23	9	36	48	59	69	99	96
peak90	20	21	59	56	86	83	116	172
peak91	53	17	148	129	144	140	245	265
peak92	34	22	216	157	120	113	289	333
peak93	34	16	45	167	55	68	147	370
peak94	0	5	23	72	7	5	76	116
peak95	11	10	12	81	38	39	90	131
peak96	29	31	21	73	150	103	73	48
peak97	157	166	203	345	369	231	370	328
peak98	509	499	1772	2538	1363	1029	2967	2368
peak99	270	275	1025	1023	714	472	1692	1505
peak100	299	250	1004	933	599	434	1314	953
peak101	46	48	186	104	117	43	183	111
peak102	82	58	110	100	85	70	101	73
peak103	246	257	1901	1535	708	548	2634	2313
peak104	94	70	304	478	299	222	463	255
peak105	88	64	483	591	211	178	641	444
peak106	13	27	62	183	75	78	307	493
peak107	281	285	2303	3745	1303	843	4560	4079
peak108	1	0	22	32	7	5	49	67
peak109	160	119	206	186	327	229	363	430
peak110	206	162	495	866	635	414	1095	1123
peak111	95	103	99	261	350	258	203	222
peak112	71	49	44	179	212	164	128	117
peak113	33	42	86	306	148	112	304	306
peak114	45	34	116	333	243	157	360	265
peak115	47	48	126	250	133	88	229	196
peak116	45	37	66	87	52	62	98	97
peak117	1	2	8	20	8	12	29	71
peak118	126	90	1089	1334	364	392	2217	2461
peak119	70	60	184	332	173	170	396	505
peak120	27	22	83	123	85	104	146	213
peak121	17	15	36	123	83	72	113	180
peak122	3	2	7	25	8	13	44	95
peak123	57	52	147	262	163	129	342	348
peak124	22	17	80	188	41	37	140	119
peak125	37	26	370	482	49	38	507	480
peak126	558	468	1146	1698	1202	883	1692	1327
peak127	886	718	2303	3509	2475	2103	3908	3633
peak128	155	148	564	1011	408	299	1118	2071
peak129	91	59	253	127	128	66	184	164
peak130	1675	1276	5788	4632	2863	2317	5374	4977
peak131	594	548	966	1128	815	591	890	849
peak132	170	154	319	541	427	374	746	1032
peak133	392	339	2694	3203	830	596	2799	2453
peak134	465	494	465	668	863	629	632	462
peak135	8	6	124	115	64	133	384	893
peak136	10	4	151	98	53	89	411	808
peak137	5	6	39	56	13	11	35	31
peak138	0	3	9	33	0	1	32	84
peak139	16	13	208	171	21	17	224	216
peak140	1	1	29	52	9	5	52	71
peak141	5	5	105	117	12	1	46	35
peak142	50	39	75	90	181	120	214	189
peak143	4	15	55	128	25	36	129	199
peak144	35	26	74	139	84	37	118	136
peak145	97	77	71	219	291	166	216	185
peak146	113	104	118	247	367	191	270	223
peak147	17	15	127	153	16	14	44	53
peak148	498	395	439	897	826	571	528	268
peak149	480	315	311	469	568	395	319	110
peak150	265	249	411	537	557	391	818	631
peak151	55	62	246	294	234	184	514	575
peak152	8	13	50	78	13	7	47	35
peak153	15	30	315	949	130	70	1152	1470
peak154	18	20	90	212	91	58	239	286
peak155	18	14	35	54	93	67	164	188
peak156	76	39	342	973	223	146	1139	1220
peak157	15	6	31	35	63	45	94	112
peak158	61	51	153	258	229	113	184	169
peak159	36	34	107	272	198	123	167	133
peak160	48	47	62	202	164	77	113	112
peak161	42	16	59	144	142	72	141	98
peak162	27	15	42	79	147	87	77	104
peak163	23	25	30	149	75	47	165	213
peak164	181	183	272	303	308	193	277	193
peak165	553	456	10527	9393	1656	1126	13788	13068
peak166	13	8	140	84	45	42	232	205
peak167	27	43	172	319	64	59	220	206
peak168	8	3	23	29	36	32	60	82
peak169	288	286	426	403	506	364	404	321
peak170	23	15	84	79	63	42	159	156
peak171	1649	1245	385	422	2590	1841	510	251
peak172	8	12	81	168	8	10	221	686
peak173	2	4	67	85	21	24	236	213
peak174	15	9	47	89	9	22	83	84
peak175	5	0	69	29	4	3	82	109
peak176	135	135	752	1042	208	137	562	453
peak177	12	25	57	92	25	16	73	43
peak178	20	19	93	108	22	14	81	81
peak179	236	154	371	913	549	421	914	659
peak180	86	70	569	784	398	240	1310	901
peak181	114	75	639	643	355	255	1538	1405
peak182	281	292	1043	1906	794	609	1501	1592
peak183	3	4	18	15	6	10	54	58
peak184	2	0	6	35	6	3	78	114
peak185	5	7	22	26	41	25	81	88
peak186	202	132	1122	1773	798	451	2500	2462
peak187	8	4	60	114	17	13	157	222
peak188	136	100	121	379	593	333	422	451
peak189	99	87	62	271	388	202	216	176
peak190	98	80	236	441	373	233	386	438
peak191	59	64	107	533	147	121	480	729
peak192	153	178	956	1192	653	352	1692	1191
peak193	117	156	495	354	269	148	484	415
peak194	85	102	99	168	464	264	249	198
peak195	11	23	194	273	46	45	310	459
peak196	10	6	106	119	20	16	56	68
peak197	2	7	42	70	5	5	42	11
peak198	23	37	251	372	30	6	256	85
peak199	19	6	82	107	19	5	71	19
peak200	10	4	27	65	11	5	46	9
peak201	7	11	67	76	15	2	50	26
peak202	13	13	182	194	67	25	459	286
peak203	10	12	108	53	60	24	191	134
peak204	16	3	45	55	46	24	142	123
peak205	13	7	87	50	26	14	83	84
peak206	34	35	321	224	110	65	354	313
peak207	1	5	6	20	16	10	36	59
peak208	16	31	44	128	23	22	113	320
peak209	232	211	2195	1421	329	274	1588	1237
peak210	56	38	75	93	105	87	91	74
peak211	617	523	658	361	728	520	473	351
peak212	340	381	564	1343	530	341	1244	894
peak213	257	252	239	334	462	254	271	156
peak214	290	328	919	1224	690	365	1635	1307
peak215	64	77	99	243	298	219	231	261
peak216	9	14	23	91	16	17	83	176
peak217	1	2	50	37	41	44	401	602
peak218	53	72	132	164	215	162	205	183
peak219	0	2	15	14	2	5	49	53
peak220	32	50	140	106	183	160	192	243
peak221	23	13	80	101	228	297	626	1200
peak222	33	34	57	67	254	278	290	449
peak223	33	56	23	88	182	170	82	107
peak224	151	134	930	1173	681	732	2639	4288
peak225	30	31	303	408	71	61	290	365
peak226	215	155	334	421	361	237	334	301
peak227	29	45	138	124	71	56	121	104
peak228	56	70	507	908	88	43	469	347
peak229	26	36	111	87	22	23	27	26
peak230	190	128	789	684	212	171	451	440
peak231	89	51	185	97	94	86	86	115
peak232	38	37	185	204	52	53	141	104
peak233	170	131	927	776	249	198	593	504
peak234	147	92	860	750	266	247	888	1024
peak235	219	268	502	505	690	450	744	726
peak236	89	85	207	347	200	176	416	410
peak237	122	86	600	955	460	274	1007	978
peak238	377	311	1782	2360	1206	929	2852	3604
peak239	71	75	372	717	221	175	817	1340
peak240	41	43	93	179	145	73	227	196
peak241	10	17	48	71	40	35	87	185
peak242	182	123	1461	820	229	161	1201	984
peak243	29	12	80	92	43	24	101	86
peak244	85	81	451	217	54	43	220	137
peak245	106	135	147	303	93	53	66	39
peak246	266	264	862	357	205	105	248	196
peak247	161	123	1588	1548	326	260	1708	2081
peak248	44	24	102	78	65	45	100	99
peak249	41	34	232	197	54	58	196	252
peak250	16	21	23	70	38	39	77	135
peak251	55	20	46	56	78	56	46	98
peak252	229	168	224	338	399	307	188	235
peak253	50	30	97	181	123	83	83	64
peak254	76	49	278	381	141	121	275	243
peak255	44	37	72	117	73	71	90	83
peak256	0	0	29	21	10	15	43	115
peak257	76	50	132	239	187	160	306	353
peak258	32	21	54	73	47	47	42	150
peak259	137	85	335	281	220	155	286	270
peak260	622	410	1657	1856	1476	1257	2328	2490
peak261	211	140	1240	842	434	348	1221	1247
peak262	76	56	249	434	149	103	277	263
peak263	97	60	86	277	259	236	153	205
peak264	63	44	67	185	159	113	125	146
peak265	219	140	203	541	437	447	265	339
peak266	79	68	223	292	100	108	161	179
peak267	116	72	320	446	196	175	382	395
peak268	49	35	110	131	136	111	97	189
peak269	24	16	110	45	24	11	70	25
peak270	53	43	444	368	142	108	405	419
peak271	31	21	286	361	97	70	575	507
peak272	158	205	995	1296	558	365	1459	1337
peak273	58	37	408	473	257	197	574	668
peak274	15	25	190	395	114	89	587	981
peak275	12	14	32	70	39	13	36	74
peak276	89	84	529	345	122	63	255	226
peak277	148	111	566	761	155	91	270	207
peak278	32	32	72	98	90	74	97	85
peak279	127	92	1092	1173	226	147	1209	920
peak280	127	131	417	500	298	175	613	486
peak281	65	61	370	326	163	103	469	491
peak282	20	19	337	166	36	22	374	247
peak283	33	12	42	65	75	67	109	170
peak284	1845	1709	1599	1022	1460	967	879	566
peak285	6	2	40	26	1	4	69	37
peak286	14	14	23	119	15	5	101	219
peak287	5	8	64	79	28	35	128	94
peak288	11	12	56	84	41	25	73	114
peak289	20	17	72	140	81	79	127	128
peak290	35	25	328	280	75	66	365	403
peak291	112	136	361	393	447	275	702	467
peak292	456	380	3535	4233	1641	1055	6344	4681
peak293	208	137	968	1268	542	374	1637	1647
peak294	120	114	174	339	448	293	257	182
peak295	145	146	394	195	565	347	369	290
peak296	396	348	2855	2520	1107	712	4953	3421
peak297	6	12	15	46	22	14	60	70
peak298	130	82	423	314	133	117	362	298
peak299	39	34	170	213	84	64	268	240
peak300	4799	3474	1060	2328	7723	5410	1342	726
peak301	7653	5848	2688	3168	9220	7506	2119	1965
peak302	6640	5627	928	1633	6655	4623	942	394
peak303	2090	1526	2813	1416	1030	874	1009	963
peak304	21	10	36	96	49	43	84	143
peak305	72	61	155	70	208	182	248	348
peak306	127	71	691	411	264	263	930	1334
peak307	49	25	95	59	145	178	166	271
peak308	4	10	64	73	51	49	204	297
peak309	1	7	90	71	52	34	283	403
peak310	21	6	98	107	56	41	316	312
peak311	159	144	1086	890	282	182	752	547
peak312	62	50	70	175	153	92	118	76
peak313	99	87	428	502	181	119	529	578
peak314	350	301	1648	2152	746	455	1777	1176
peak315	67	47	65	44	178	70	74	79
peak316	129	140	840	670	208	100	586	400
peak317	143	125	659	750	244	102	642	331
peak318	92	99	685	638	214	126	512	342
peak319	60	65	455	632	174	100	879	376
peak320	13	16	66	163	91	53	174	107
peak321	127	76	168	259	386	278	271	339
peak322	98	97	433	401	296	250	585	596
peak323	100	78	114	115	325	227	109	101
peak324	109	98	93	152	183	136	143	139
peak325	24	35	117	216	38	18	144	88
peak326	20	15	66	54	36	20	70	47
peak327	861	834	3657	5794	1928	1232	4838	4464
peak328	286	250	523	699	633	402	574	415
peak329	354	330	678	1837	644	484	742	528
peak330	319	335	482	958	695	434	568	394
peak331	10	6	8	31	12	9	44	140
peak332	113	105	50	210	229	132	79	36
peak333	78	74	227	236	181	144	207	201
peak334	96	92	171	261	169	132	238	230
peak335	0	4	5	48	7	4	56	174
peak336	133	122	368	264	141	71	217	168
peak337	229	188	415	215	177	114	188	114
peak338	155	99	377	137	110	66	142	88
peak339	192	220	598	646	271	123	502	235
peak340	72	89	218	169	78	32	134	52
peak341	886	680	731	856	1006	692	494	224
peak342	127	102	269	224	131	113	154	105
peak343	7	19	149	138	33	38	286	238
peak344	164	126	316	275	222	132	172	121
peak345	132	70	94	128	145	103	80	67
peak346	59	34	104	61	129	102	65	96
peak347	84	61	1077	505	92	61	628	473
peak348	299	241	2031	2724	805	653	2997	3118
peak349	15	6	46	89	37	21	191	254
peak350	1	6	79	65	5	12	183	291
peak351	11	11	122	140	52	52	233	262
peak352	24	15	179	192	83	78	253	230
peak353	20	16	103	144	53	48	183	163
peak354	668	693	1787	743	434	269	463	256
peak355	354	397	333	447	1311	728	684	482
peak356	268	219	723	556	259	199	560	367
peak357	130	144	334	242	131	74	228	128
peak358	78	63	88	130	148	104	113	108
peak359	28	32	88	136	72	51	111	88
peak360	21	20	98	107	82	39	104	97
peak361	42	73	198	111	102	40	101	50
peak362	11	3	171	103	18	14	131	112
peak363	5	1	55	62	20	27	138	440
peak364	4	3	61	56	20	30	80	342
peak365	106	63	183	233	293	287	434	468
peak366	462	345	421	637	1276	1072	1050	1126
peak367	28	32	130	144	113	86	226	235
peak368	173	207	208	556	405	270	497	416
peak369	6	8	55	149	14	7	140	233
peak370	131	127	1034	1755	245	235	1613	2187
peak371	100	88	210	442	187	163	320	362
peak372	258	175	2941	2405	357	266	2119	2191
peak373	249	190	2317	1053	187	169	983	871
peak374	257	195	518	468	258	171	333	228
peak375	142	119	145	190	304	211	201	160
peak376	66	62	146	171	194	109	289	188
peak377	51	42	107	89	94	80	114	103
peak378	91	75	1018	929	279	192	1417	935
peak379	38	25	40	71	84	62	102	108
peak380	30	31	113	75	78	66	110	117
peak381	11	13	41	38	46	36	65	91
peak382	25	6	214	268	67	35	398	384
peak383	31	15	91	106	84	75	346	358
peak384	175	159	330	274	226	142	233	157
peak385	93	55	232	243	186	131	257	178
peak386	156	129	589	638	425	270	847	766
peak387	126	119	575	613	279	180	653	501
peak388	124	80	719	598	227	177	688	576
peak389	20	24	128	370	67	54	335	396
peak390	14	5	29	89	13	11	67	177
peak391	584	538	786	1143	624	508	440	385
peak392	569	443	634	1266	561	486	485	427
peak393	3623	2775	12728	11342	3386	2548	5861	5057
peak394	513	464	1373	990	953	595	898	649
peak395	375	316	384	361	626	373	395	212
peak396	34	21	273	304	108	86	436	404
peak397	68	54	445	656	307	207	1057	769
peak398	108	54	133	194	283	180	332	200
peak399	79	70	154	240	41	35	49	66
peak400	61	38	375	256	28	15	65	71
peak401	154	108	1512	833	69	28	272	196
peak402	108	81	427	319	142	82	490	368
peak403	305	347	295	509	699	401	380	213
peak404	401	403	252	639	661	408	328	156
peak405	579	726	643	584	865	406	448	221
peak406	136	120	229	165	143	93	148	89
peak407	70	76	102	40	75	40	39	45
peak408	61	71	104	58	100	52	48	40
peak409	83	72	142	71	105	53	82	50
peak410	65	66	158	88	77	37	59	38
peak411	27	27	77	155	85	74	107	133
peak412	26	26	25	81	84	72	70	85
peak413	9	11	139	162	26	39	86	122
peak414	30	16	171	176	28	26	105	102
peak415	61	45	252	278	92	47	207	170
peak416	294	210	2267	1097	282	185	1019	641
peak417	116	104	517	1221	124	111	949	1915
peak418	163	137	155	306	226	212	208	196
peak419	699	577	1293	1926	838	724	1038	983
peak420	431	313	435	508	717	563	322	297
peak421	668	457	557	793	959	756	499	526
peak422	150	139	497	422	257	155	401	331
peak423	109	92	65	158	174	123	126	87
peak424	20	14	71	104	68	59	138	142
peak425	54	47	75	30	73	36	60	29
peak426	5	6	71	85	6	2	86	95
peak427	186	157	409	607	556	354	805	574
peak428	416	357	3400	3790	1004	578	4643	3841
peak429	178	173	150	319	538	319	334	305
peak430	264	253	835	1105	862	508	1796	1331
peak431	126	102	124	125	224	154	154	150
peak432	272	248	308	634	472	303	394	315
peak433	358	310	203	713	789	478	315	192
peak434	232	216	174	342	602	280	255	184
peak435	263	229	135	381	663	341	303	211
peak436	129	66	566	126	125	67	458	277
peak437	1146	902	1774	1405	1580	866	1523	1126
peak438	617	535	505	447	856	438	489	369
peak439	3051	1553	8740	5195	1486	1415	2558	2451
peak440	30	16	63	88	65	56	91	93
peak441	26	20	337	468	27	25	310	370
peak442	26	10	82	106	36	37	148	201
peak443	86	94	405	253	113	92	191	150
peak444	115	111	230	90	152	95	131	82
peak445	376	371	942	690	395	321	599	492
peak446	192	181	526	327	212	173	359	335
peak447	257	234	300	228	332	227	277	207
peak448	345	339	809	772	640	446	822	739
peak449	103	98	166	129	200	171	155	241
peak450	138	120	265	142	231	202	287	252
peak451	130	113	131	65	194	135	115	97
peak452	216	161	485	288	555	406	527	394
peak453	128	88	425	255	282	235	483	352
peak454	257	258	1037	474	427	232	755	533
peak455	161	134	249	454	386	256	439	410
peak456	65	63	181	341	213	157	222	291
peak457	196	154	1055	1678	552	473	1957	1741
peak458	58	22	212	409	113	95	425	468
peak459	69	59	270	506	186	126	453	500
peak460	816	606	1670	1190	975	579	982	757
peak461	236	130	92	228	393	212	108	56
peak462	363	251	296	288	389	295	176	178
peak463	285	195	530	695	550	425	506	505
peak464	449	338	993	1175	610	370	576	415
peak465	17	12	91	300	20	16	189	233
peak466	26	16	231	563	15	14	388	643
peak467	15	12	113	65	8	11	60	52
peak468	3	2	18	30	12	12	73	74
peak469	68	51	488	511	253	226	1327	1879
peak470	23	13	54	52	62	51	90	101
peak471	332	284	918	675	534	376	675	513
peak472	573	606	1558	1468	1640	1284	1777	1351
peak473	711	770	2792	2758	1946	1457	3815	3436
peak474	16	14	28	31	94	47	88	53
peak475	113	72	141	212	301	207	213	152
peak476	426	456	904	786	655	483	628	490
peak477	149	156	163	100	252	191	112	63
peak478	22	11	43	49	58	56	37	58
peak479	24	19	54	105	69	76	89	125
peak480	16	11	109	180	52	53	244	343
peak481	18	8	53	57	36	44	84	156
peak482	8	6	25	50	31	29	66	92
peak483	14	8	52	81	34	55	110	192
peak484	36	11	168	132	61	67	193	205
peak485	57	28	92	75	50	30	72	39
peak486	24	37	116	135	30	20	125	210
peak487	95	64	209	310	181	141	312	336
peak488	44	22	54	108	93	94	74	90
peak489	36	39	86	283	161	112	263	247
peak490	14	16	46	89	58	56	112	165
peak491	23	25	91	213	116	84	219	313
peak492	25	9	42	181	78	65	154	299
peak493	17	1	44	64	51	30	78	104
peak494	25	11	77	129	67	49	137	160
peak495	26	36	168	295	142	131	336	397
peak496	28	25	42	102	75	64	92	83
peak497	11	12	104	142	47	42	208	229
peak498	9	5	68	143	31	32	167	257
peak499	8	6	16	45	14	18	38	92
peak500	9	6	32	149	32	19	214	337
peak501	10	4	45	85	34	39	65	94
peak502	4	5	24	82	24	16	75	153
peak503	5	2	60	158	30	20	118	205
peak504	15	9	65	106	22	29	119	157
peak505	8	7	51	129	32	46	93	123
peak506	5	6	15	57	14	24	37	137
peak507	12	19	80	103	61	64	131	212
peak508	4	15	77	103	63	79	191	220
peak509	13	12	34	110	60	47	123	142
peak510	22	11	46	134	75	70	159	201
peak511	12	15	52	129	79	72	182	206
peak512	16	13	44	50	55	49	119	176
peak513	7	10	48	113	74	60	238	374
peak514	14	11	45	94	55	50	176	240
peak515	90	79	117	160	252	149	254	187
peak516	286	313	697	696	241	149	278	69
peak517	598	491	855	605	616	356	406	351
peak518	52	42	43	93	59	48	39	149
peak519	45	27	101	125	89	63	132	104
peak520	36	24	99	188	67	64	109	93
peak521	113	112	520	577	274	159	568	538
peak522	127	98	642	1156	315	209	1233	738
peak523	8	8	6	39	28	31	34	69
peak524	15	20	41	83	57	31	85	124
peak525	9	6	98	266	29	20	369	527
peak526	115	99	283	280	412	223	342	256
peak527	55	35	101	196	115	75	151	88
peak528	114	106	90	199	233	114	160	85
peak529	26	19	30	69	41	25	94	164
peak530	540	544	1255	885	487	310	516	410
peak531	46	36	163	164	76	67	182	143
peak532	295	245	1793	1507	465	238	1350	892
peak533	33	28	122	144	75	36	212	78
peak534	14	14	10	26	11	20	30	72
peak535	8	7	54	55	55	25	83	86
peak536	24	29	200	345	150	96	443	377
peak537	43	51	37	163	163	93	148	115
peak538	19	16	62	43	79	45	92	101
peak539	114	110	1143	1212	422	229	1709	1435
peak540	12	5	110	127	34	6	205	128
peak541	236	182	789	809	377	338	943	1160
peak542	24	25	166	218	36	32	298	391
peak543	166	116	439	277	119	149	280	283
peak544	62	85	416	610	190	104	489	293
peak545	36	58	38	91	122	65	55	30
peak546	18	37	274	334	74	76	558	385
peak547	6	2	10	37	20	24	28	89
peak548	61	45	120	51	63	41	79	73
peak549	19	15	321	154	31	16	341	147
peak550	5	0	63	80	16	3	71	35
peak551	59	72	209	163	111	38	154	81
peak552	691	694	3326	3594	1441	949	2991	2165
peak553	20	26	53	138	170	132	105	98
peak554	8	5	33	85	28	22	112	154
peak555	5	12	79	208	13	15	251	346
peak556	12	20	95	86	63	31	132	88
peak557	34	29	24	125	83	44	89	124
peak558	102	108	102	175	394	233	231	131
peak559	148	198	343	486	522	302	344	146
peak560	304	320	767	1155	604	278	950	419
peak561	409	390	488	354	830	442	351	294
peak562	688	661	513	447	604	365	252	174
peak563	4	6	42	210	5	7	154	395
peak564	305	270	236	166	323	224	105	71
peak565	390	368	540	390	223	167	230	118
peak566	67	47	256	175	165	130	196	213
peak567	145	123	66	180	335	222	117	73
peak568	870	648	3520	3860	1458	1108	3607	3277
peak569	683	482	1642	1286	1132	820	1382	1233
peak570	648	474	5503	4393	1223	916	4968	5075
peak571	280	204	362	288	427	325	234	183
peak572	245	189	388	446	470	349	306	182
peak573	105	103	613	534	300	268	493	465
peak574	85	49	501	580	183	170	560	593
peak575	34	24	449	586	63	43	497	613
peak576	4	4	57	57	13	11	55	51
peak577	24	21	106	119	22	17	106	90
peak578	12	5	50	121	16	11	60	64
peak579	27	21	193	117	18	16	58	148
peak580	54	49	551	301	69	58	271	244
peak581	82	74	152	140	101	93	113	88
peak582	91	101	447	356	146	104	483	379
peak583	100	87	379	337	229	184	400	338
peak584	98	95	416	280	229	129	462	345
peak585	55	45	115	50	69	35	92	100
peak586	54	70	177	172	108	74	255	168
peak587	52	55	123	70	78	37	76	40
peak588	77	72	170	187	80	43	101	57
peak589	186	153	479	420	291	174	418	295
peak590	501	420	2654	1593	517	386	1144	980
peak591	81	62	226	154	64	55	135	109
peak592	142	76	104	388	106	99	199	360
peak593	114	106	288	182	93	45	207	70
peak594	238	219	1888	1565	384	215	1513	1264
peak595	148	159	994	792	155	100	791	739
peak596	273	191	458	468	284	190	337	283
peak597	62	53	276	229	50	21	153	94
peak598	937	836	3804	4234	1134	751	2992	1845
peak599	1203	1533	10070	4475	735	206	2344	935
peak600	2500	3161	3863	5619	1781	544	1880	728
peak601	63	72	88	110	99	54	75	57
peak602	114	87	134	223	184	98	131	89
peak603	32	48	60	165	107	49	94	58
peak604	75	49	187	160	95	51	99	91
peak605	45	28	158	115	27	12	76	32
peak606	1942	2113	3162	4154	5727	5673	4339	5125
peak607	1702	1774	1037	2289	5605	6907	2603	3502
peak608	119	125	136	132	210	118	97	83
peak609	697	635	3849	3361	955	597	3610	2485
peak610	217	170	423	232	241	141	319	220
peak611	14	26	92	324	29	31	246	455
peak612	109	97	116	204	182	118	208	141
peak613	16	30	70	77	29	16	69	67
peak614	140	161	262	358	169	113	165	97
peak615	7	11	50	99	11	8	39	35
peak616	15	9	171	94	36	23	244	263
peak617	67	60	205	141	144	132	145	129
peak618	145	126	263	97	230	181	157	135
peak619	113	107	289	98	101	107	163	148
peak620	364	231	4571	6978	658	434	5381	4637
peak621	569	504	600	1839	491	254	878	421
peak622	132	104	265	349	367	401	289	322
peak623	6	6	42	117	29	19	111	108
peak624	6	17	25	44	30	14	54	101
peak625	103	99	240	372	82	50	202	81
peak626	28	20	83	117	82	56	175	111
peak627	102	68	275	285	160	89	285	259
peak628	75	59	225	128	105	48	157	114
peak629	3	17	105	535	30	19	337	358
peak630	67	98	816	1761	198	58	1596	955
peak631	117	136	359	875	156	46	413	146
peak632	3	8	22	60	2	5	45	97
peak633	132	131	415	731	215	124	449	303
peak634	611	729	434	547	1625	770	400	174
peak635	24	25	55	84	99	50	123	111
peak636	17	21	77	97	80	32	199	161
peak637	556	715	358	693	1307	652	417	226
peak638	2420	2505	7087	8165	4563	2076	8467	5385
peak639	36	20	117	272	115	65	365	421
peak640	35	32	127	58	81	54	113	95
peak641	107	113	441	294	239	152	337	274
peak642	46	57	149	47	16	8	32	16
peak643	57	50	236	225	112	94	252	179
peak644	63	46	200	112	121	54	166	138
peak645	1754	1214	3051	1301	539	424	464	234
peak646	87	53	735	614	91	49	557	375
peak647	1	0	19	28	7	5	35	66
peak648	81	96	302	157	39	24	73	57
peak649	41	55	99	383	263	139	337	220
peak650	256	175	1639	1651	492	387	1730	1269
peak651	98	57	180	107	45	47	79	60
peak652	33	54	85	103	35	41	47	37
peak653	88	58	248	174	68	59	134	106
peak654	165	204	481	588	522	321	598	671
peak655	919	1075	1995	1936	2981	2071	2481	2312
peak656	2172	2173	3764	2386	4378	2848	3938	2684
peak657	73	67	94	170	166	90	141	136
peak658	90	88	83	136	157	91	80	57
peak659	83	89	760	903	228	175	1541	1250
peak660	196	188	1018	1488	242	224	921	846
peak661	123	71	467	315	55	54	111	145
peak662	6	6	39	116	12	17	54	73
peak663	113	83	882	1588	173	153	1555	3020
peak664	90	65	83	112	135	116	113	123
peak665	211	175	187	53	331	257	82	42
peak666	975	803	8480	5920	1352	815	6134	4446
peak667	1	1	4	11	1	1	13	114
peak668	105	101	221	143	263	151	386	441
peak669	91	84	136	117	220	115	230	283
peak670	104	78	139	106	190	145	247	288
peak671	187	138	195	280	365	257	366	227
peak672	104	77	262	586	305	271	708	1188
peak673	49	46	240	244	105	62	256	146
peak674	48	45	181	208	175	92	238	231
peak675	41	35	147	253	101	73	174	117
peak676	105	85	414	587	278	214	486	352
peak677	265	181	1432	1283	473	307	1234	954
peak678	636	524	3507	4777	895	619	3937	2472
peak679	616	530	2910	2541	626	404	2595	1258
peak680	394	330	522	1013	760	417	497	193
peak681	670	626	785	1178	892	475	874	358
peak682	9	5	42	126	13	12	133	228
peak683	5	5	88	38	11	13	33	68
peak684	174	121	419	508	422	275	573	402
peak685	52	42	114	136	81	39	196	234
peak686	75	79	148	124	170	116	127	143
peak687	301	324	1076	965	610	296	1178	817
peak688	274	262	314	342	801	539	540	409
peak689	63	47	170	203	53	26	107	57
peak690	30	40	47	103	35	19	40	24
peak691	19	20	38	69	32	19	20	31
peak692	33	46	185	252	33	20	102	72
peak693	82	74	98	48	182	139	90	54
peak694	7	4	54	91	21	13	117	197
peak695	936	583	8463	6830	2662	2523	9630	11557
peak696	40	23	56	137	90	70	85	75
peak697	38	19	183	332	107	100	409	429
peak698	19	16	181	340	38	59	550	594
peak699	40	18	524	349	27	60	520	790
peak700	269	234	166	381	264	171	146	96
peak701	352	369	1124	1510	408	228	883	586
peak702	4	3	107	107	5	16	115	113
peak703	8	1	78	67	14	7	101	103
peak704	28	17	68	30	46	27	80	40
peak705	426	393	2389	3513	1114	997	4191	3873
peak706	32	24	199	351	258	196	959	1032
peak707	96	98	208	140	327	187	339	239
peak708	129	139	1085	857	208	146	952	832
peak709	129	97	197	99	190	154	157	105
peak710	156	106	411	589	228	160	320	246
peak711	269	240	543	207	172	95	130	85
peak712	12	12	84	66	11	15	27	24
peak713	36	33	103	94	40	36	151	143
peak714	150	108	966	873	216	156	966	647
peak715	63	76	386	884	161	137	838	701
peak716	385	392	984	582	469	244	448	370
peak717	169	196	1272	527	158	90	450	207
peak718	90	66	667	309	66	52	422	356
peak719	1823	1437	10674	12981	2007	1653	10088	7514
peak720	12	16	8	30	12	14	26	62
peak721	11	4	188	225	20	31	337	434
peak722	6	8	63	66	15	20	73	87
peak723	16	18	344	368	25	14	371	247
peak724	4509	3386	5462	6990	2989	1683	2171	1594
peak725	2026	1378	1116	1790	1529	839	457	267
peak726	4911	3733	32685	26632	3525	1918	10594	7494
peak727	2813	1868	26261	26017	2359	1456	12287	9879
peak728	3110	2451	8626	9063	3317	1820	4650	3867
peak729	71	39	303	60	44	29	66	37
peak730	329	280	1018	820	460	319	681	461
peak731	185	186	265	135	127	118	109	68
peak732	650	521	1461	800	787	529	730	544
peak733	121	86	273	203	423	305	240	202
peak734	206	170	102	137	313	204	219	182
peak735	152	110	259	402	322	263	407	422
peak736	89	79	124	497	269	171	439	455
peak737	84	56	118	455	218	170	222	256
peak738	8	7	37	53	21	7	64	37
peak739	115	86	115	324	215	154	163	96
peak740	57	48	47	137	78	74	74	59
peak741	102	62	312	676	231	168	503	459
peak742	72	41	165	356	114	75	224	234
peak743	86	57	264	471	175	115	306	282
peak744	56	60	106	311	111	86	144	179
peak745	75	65	302	280	161	109	226	265
peak746	152	120	532	431	264	191	554	597
peak747	244	243	811	754	509	388	874	764
peak748	78	52	81	160	114	99	86	118
peak749	342	298	862	924	831	597	1235	1420
peak750	331	277	1539	1636	793	646	1801	2068
peak751	6	6	14	27	13	12	32	48
peak752	5	4	36	85	4	7	91	288
peak753	81	114	225	588	231	43	432	131
peak754	139	148	346	724	350	60	548	160
peak755	126	189	381	722	306	80	522	123
peak756	33	33	137	339	27	17	343	969
peak757	307	341	183	495	632	469	402	487
peak758	513	466	1046	1033	907	677	870	861
peak759	136	74	415	154	140	117	259	251
peak760	147	128	1443	957	337	198	1500	1134
peak761	237	206	1380	1098	352	250	1103	710
peak762	263	242	747	959	488	296	703	483
peak763	171	215	198	526	329	173	379	312
peak764	139	159	212	564	315	192	396	320
peak765	348	334	4191	4353	743	456	5325	4304
peak766	281	206	1751	1258	389	324	1125	1081
peak767	103	77	113	187	171	140	133	81
peak768	170	142	144	272	207	188	147	119
peak769	178	158	134	244	249	232	219	369
peak770	22	25	55	69	67	59	68	45
peak771	75	29	146	265	70	72	153	123
peak772	52	53	281	150	92	70	144	147
peak773	88	62	606	195	95	68	215	193
peak774	74	70	746	549	168	86	772	570
peak775	25	14	106	81	63	31	124	143
peak776	476	492	1931	1254	503	336	1921	1178
peak777	5	2	11	17	8	9	25	55
peak778	4	3	17	22	14	16	35	49
peak779	87	85	177	142	156	117	189	189
peak780	523	453	2044	1902	405	327	1360	1042
peak781	3963	3699	18912	26312	6272	4401	19101	15947
peak782	235	266	594	1820	394	376	1286	1310
peak783	7	11	32	71	30	31	80	192
peak784	61	24	196	95	99	84	186	217
peak785	214	180	143	146	337	213	186	99
peak786	252	238	791	1403	504	339	1159	989
peak787	124	121	530	466	212	174	561	559
peak788	312	273	934	1240	634	521	1690	1899
peak789	6	2	64	40	2	0	24	29
peak790	12	3	52	58	35	20	108	90
peak791	19	18	101	106	54	43	128	117
peak792	48	41	227	180	86	50	227	219
peak793	43	26	287	220	54	42	288	240
peak794	152	163	518	628	329	182	778	415
peak795	88	75	1137	884	213	150	1164	876
peak796	128	78	244	71	65	43	82	68
peak797	5	7	233	84	36	49	415	616
peak798	6	1	16	5	17	20	39	100
peak799	111	117	283	539	144	93	304	161
peak800	207	198	1195	848	327	182	1029	582
peak801	22	20	14	35	125	70	50	77
peak802	9	12	11	29	15	17	94	111
peak803	55	50	453	462	32	12	144	52
peak804	5	7	98	54	1	4	52	37
peak805	112	85	183	89	135	99	116	109
peak806	178	140	487	381	304	282	430	509
peak807	49	37	91	173	109	125	152	173
peak808	24	25	60	62	45	58	92	216
peak809	68	116	142	148	164	119	103	90
peak810	260	197	612	705	403	228	521	343
peak811	284	268	3010	2652	470	275	1804	1260
peak812	1	0	23	31	16	12	78	92
peak813	1645	1610	9304	9702	2441	1669	7099	6004
peak814	290	219	250	169	728	560	231	199
peak815	144	106	141	121	316	197	184	179
peak816	164	119	164	143	296	231	154	145
peak817	101	75	117	182	316	272	216	195
peak818	73	43	342	674	121	129	653	1335
peak819	32	14	228	208	45	49	189	247
peak820	29	34	308	195	71	55	277	218
peak821	23	16	205	105	34	42	158	172
peak822	40	37	145	86	38	42	108	84
peak823	46	39	137	77	86	34	109	52
peak824	48	59	104	89	68	54	114	84
peak825	20	25	116	99	44	24	159	135
peak826	221	160	993	1021	310	221	1066	689
peak827	89	55	101	199	120	100	114	52
peak828	339	402	2594	2174	629	419	1949	1254
peak829	551	540	1287	2475	1600	1244	2880	3342
peak830	22	13	57	122	27	22	78	126
peak831	116	146	597	244	116	65	190	97
peak832	156	131	315	260	262	149	340	258
peak833	141	195	158	153	303	182	114	99
peak834	163	197	1231	1014	227	134	774	545
peak835	14	17	45	127	79	39	222	122
peak836	25	33	59	109	97	50	110	79
peak837	57	70	164	308	267	175	343	282
peak838	316	381	1182	1909	1355	752	2233	1728
peak839	1	0	5	17	3	6	43	55
peak840	214	235	1082	1564	528	396	1053	965
peak841	22	20	157	329	36	41	307	423
peak842	66	68	212	52	15	12	12	13
peak843	115	116	711	365	35	24	111	75
peak844	27	18	91	50	38	30	78	48
peak845	25	24	132	91	18	17	113	82
peak846	90	80	158	85	163	109	132	101
peak847	15	11	73	169	44	54	198	192
peak848	321	306	1584	1561	664	411	1728	1214
peak849	1	1	101	29	3	6	28	27
peak850	553	509	3257	2653	765	537	2927	3068
peak851	78	80	650	538	183	202	590	617
peak852	56	54	170	628	118	85	549	1202
peak853	800	700	2932	4702	1876	1305	4833	4752
peak854	306	212	683	994	724	487	974	918
peak855	225	197	226	438	499	323	346	243
peak856	288	273	537	1499	789	550	1272	1308
peak857	458	426	3259	7973	1758	1147	7825	6475
peak858	518	468	6664	17412	1691	1347	19177	19469
peak859	193	168	1099	1898	371	245	1473	952
peak860	283	275	747	1611	480	321	1141	995
peak861	556	536	747	2068	1383	899	1722	1269
peak862	891	966	2724	3082	753	534	1797	1357
peak863	430	417	1405	1134	359	257	901	617
peak864	642	553	2135	2225	878	718	1460	1202
peak865	20	9	172	160	43	39	198	191
peak866	18	6	80	60	21	16	118	55
peak867	13	1	35	88	14	6	65	51
peak868	176	147	1936	2195	386	332	2276	3254
peak869	17	13	42	95	43	32	86	82
peak870	10	3	19	69	4	2	53	175
peak871	257	221	293	306	786	535	507	502
peak872	215	140	202	188	452	279	231	156
peak873	93	88	449	451	267	173	461	370
peak874	25	20	191	250	80	51	343	684
peak875	497	413	3465	5605	1033	604	3616	2169
peak876	52	44	467	725	136	98	577	562
peak877	17	17	173	213	37	8	177	109
peak878	21	20	195	326	60	48	184	224
peak879	31	18	145	147	50	44	132	154
peak880	175	169	618	440	214	132	406	272
peak881	69	84	370	285	92	54	178	107
peak882	89	93	847	593	196	119	812	472
peak883	17	10	39	206	26	22	183	181
peak884	8	12	191	424	43	38	379	431
peak885	41	88	362	265	58	37	203	221
peak886	284	223	1542	2586	579	389	1633	776
peak887	125	115	192	677	213	128	309	97
peak888	212	164	642	1918	456	276	985	601
peak889	238	229	961	2083	336	224	980	575
peak890	178	141	168	69	158	96	98	84
peak891	50	42	46	62	113	78	82	64
peak892	65	48	146	159	94	77	146	130
peak893	21	8	106	115	28	19	74	73
peak894	109	112	201	127	51	34	52	44
peak895	261	129	323	110	118	102	74	60
peak896	12	14	37	37	26	11	24	57
peak897	7	6	27	57	19	12	57	100
peak898	445	416	2518	1541	699	445	1604	1186
peak899	124	143	876	2321	320	282	2511	4692
peak900	339	426	1965	4397	1057	796	4584	4461
peak901	62	73	376	368	100	78	420	261
peak902	73	54	375	220	106	57	228	149
peak903	147	151	410	277	182	129	219	136
peak904	134	149	224	108	375	206	208	115
peak905	133	101	2067	1797	170	154	1392	1922
peak906	0	1	26	18	20	22	69	147
peak907	47	59	78	222	85	74	252	539
peak908	1615	1659	1629	740	1611	1211	640	460
peak909	18	27	158	411	40	39	433	1480
peak910	88	126	174	140	96	67	121	55
peak911	237	241	466	424	199	132	437	280
peak912	273	214	248	487	344	254	353	234
peak913	654	493	1005	1179	674	402	874	550
peak914	654	551	1465	1553	686	409	1091	665
peak915	337	281	422	210	261	127	228	121
peak916	816	623	3141	2644	796	435	2297	1195
peak917	11	9	106	75	5	6	83	56
peak918	25	8	160	243	34	29	192	282
peak919	66	48	184	84	55	50	82	57
peak920	96	90	261	119	47	33	78	71
peak921	247	161	1372	956	165	111	537	311
peak922	111	83	370	209	69	44	139	113
peak923	158	156	528	442	140	58	271	187
peak924	552	440	688	454	809	479	591	441
peak925	127	103	158	252	177	105	147	93
peak926	33	13	43	67	44	19	55	43
peak927	413	320	1156	403	457	348	453	376
peak928	26	16	89	146	144	80	209	189
peak929	79	97	118	38	65	48	43	29
peak930	68	63	601	480	142	97	470	427
peak931	135	148	231	221	259	136	200	136
peak932	53	31	224	230	75	71	269	309
peak933	49	48	158	383	86	44	206	211
peak934	101	95	147	68	77	32	65	39
peak935	16	9	152	129	15	8	124	79
peak936	27	27	112	169	133	91	252	256
peak937	128	76	137	209	259	220	207	162
peak938	200	159	513	384	567	388	694	610
peak939	30	31	60	106	73	39	130	141
peak940	11	4	11	38	15	10	18	60
peak941	315	259	260	287	194	85	97	40
peak942	103	45	120	129	141	84	73	63
peak943	77	63	158	92	104	61	87	47
peak944	0	1	16	30	3	4	36	128
peak945	7	6	99	170	11	10	99	285
peak946	26	6	198	269	36	39	246	521
peak947	8	18	95	77	29	29	83	181
peak948	3	3	40	31	30	38	107	165
peak949	145	107	1369	2018	446	273	3653	2689
peak950	139	154	2932	3344	533	343	5453	3843
peak951	4	4	89	71	10	7	63	54
peak952	179	146	362	327	278	195	388	262
peak953	315	255	1293	1244	718	461	2100	1506
peak954	97	82	211	198	256	142	370	302
peak955	73	52	91	70	108	79	83	70
peak956	52	33	168	135	102	60	229	146
peak957	52	86	227	178	65	43	61	31
peak958	66	50	137	128	81	28	127	64
peak959	47	46	93	118	92	41	78	62
peak960	79	123	172	268	184	89	221	88
peak961	3	5	37	50	29	18	160	158
peak962	8	3	63	76	44	32	252	263
peak963	604	459	19963	12578	1042	752	15110	10984
peak964	1088	911	938	412	1053	689	523	343
peak965	323	285	1331	1514	687	437	1419	1286
peak966	104	101	425	672	297	259	806	1281
peak967	8	15	61	157	60	53	180	152
peak968	90	114	325	263	106	62	373	202
peak969	127	123	88	130	124	76	120	50
peak970	67	42	560	361	54	54	288	262
peak971	102	99	382	209	166	114	229	255
peak972	281	385	749	780	927	342	1341	641
peak973	134	182	287	792	445	232	766	252
peak974	48	52	496	1198	179	91	1510	863
peak975	64	108	1072	2246	373	185	3728	3067
peak976	238	95	443	438	175	144	210	195
peak977	413	376	661	380	665	409	421	432
peak978	4	8	18	33	16	17	61	67
peak979	222	174	746	666	441	278	837	602
peak980	100	86	153	217	206	145	157	183
peak981	15	27	46	65	50	28	149	119
peak982	18	10	28	42	49	20	56	79
peak983	64	36	276	287	78	88	280	291
peak984	39	24	98	44	49	60	72	72
peak985	355	314	445	287	427	301	332	244
peak986	56	55	372	565	79	53	425	253
peak987	58	50	269	190	79	51	193	132
peak988	10	7	87	72	8	2	90	52
peak989	7	4	45	50	22	18	119	81
peak990	149	152	1036	1111	734	454	1932	1668
peak991	20	12	65	71	30	28	111	81
peak992	183	183	1262	1198	567	329	1898	1512
peak993	51	34	302	328	148	113	652	506
peak994	97	93	874	457	231	192	856	651
peak995	154	108	258	218	375	236	409	417
peak996	1	0	8	33	5	10	45	93
peak997	88	76	139	281	270	186	214	346
peak998	396	318	2462	1344	617	347	1322	939
peak999	58	60	350	542	212	226	760	814
peak1000	85	98	155	174	291	212	282	271
peak1001	122	90	101	72	218	168	171	150
peak1002	90	95	286	362	232	197	451	357
peak1003	72	50	20	143	163	127	85	69
peak1004	17	11	25	77	44	56	83	134
peak1005	88	72	164	68	118	94	105	87
peak1006	113	83	258	133	120	107	129	130
peak1007	43	53	135	160	93	85	183	304
peak1008	91	76	167	211	131	129	134	112
peak1009	126	127	176	234	235	184	191	70
peak1010	115	88	176	278	267	204	167	144
peak1011	73	62	98	204	171	130	153	64
peak1012	43	52	75	87	115	69	89	73
peak1013	3	3	57	41	23	15	91	150
peak1014	4	7	16	29	24	25	58	130
peak1015	6	3	23	47	19	11	100	103
peak1016	79	56	86	59	131	105	86	40
peak1017	96	65	536	847	291	179	1055	1027
peak1018	55	47	164	85	51	38	74	47
peak1019	112	49	134	84	164	153	139	241
peak1020	16	14	50	58	26	30	77	97
peak1021	20	27	37	121	89	90	81	109
peak1022	267	164	1057	434	185	233	481	802
peak1023	208	172	565	369	279	281	348	425
peak1024	319	331	174	137	335	260	141	99
peak1025	10	19	108	53	16	9	79	50
peak1026	39	23	109	76	67	33	80	57
peak1027	100	132	471	299	121	50	219	123
peak1028	82	71	156	134	161	128	144	94
peak1029	7	6	82	24	5	7	45	24
peak1030	332	244	2740	1602	230	157	906	371
peak1031	523	448	2340	2210	294	139	1009	335
peak1032	666	657	2063	2091	168	137	394	164
peak1033	31	45	82	54	12	3	23	9
peak1034	39	55	72	68	120	67	56	34
peak1035	69	66	52	82	171	92	64	41
peak1036	376	286	1756	2021	625	320	1770	1121
peak1037	304	316	585	402	394	319	407	360
peak1038	461	358	444	420	1253	1227	870	857
peak1039	304	273	648	571	318	153	552	409
peak1040	90	125	128	175	128	101	114	142
peak1041	19	12	103	83	33	23	74	73
peak1042	72	39	496	343	84	72	247	221
peak1043	685	516	3363	2569	1486	852	2760	1951
peak1044	31	28	404	831	92	106	852	1032
peak1045	82	37	132	48	59	36	48	61
peak1046	72	104	196	189	185	108	184	108
peak1047	38	26	145	166	78	42	156	173
peak1048	13	23	192	246	71	60	305	283
peak1049	2	9	86	49	16	10	105	114
peak1050	8	8	4	28	7	14	38	111
peak1051	102	77	381	711	178	146	775	1185
peak1052	110	91	103	97	200	126	110	107
peak1053	29	12	91	72	58	38	87	82
peak1054	35	11	138	59	30	27	83	82
peak1055	29	13	92	66	44	28	89	84
peak1056	9	24	36	24	37	20	34	68
peak1057	4	10	51	70	13	8	68	135
peak1058	6	2	63	131	11	6	110	228
peak1059	30	13	113	91	23	29	83	107
peak1060	32	39	163	208	36	25	153	256
peak1061	10	16	32	50	18	20	60	56
peak1062	51	44	139	141	46	46	83	76
peak1063	94	100	272	265	140	88	288	259
peak1064	101	81	673	1296	237	154	1184	1540
peak1065	24	21	188	636	64	40	415	614
peak1066	24	19	43	133	35	28	81	99
peak1067	86	64	576	739	159	136	675	788
peak1068	6	8	77	101	19	7	43	42
peak1069	165	142	195	205	123	100	137	87
peak1070	47	41	46	85	110	63	118	109
peak1071	1291	1158	10964	11592	851	624	4564	5517
peak1072	1064	938	1195	732	554	429	358	314
peak1073	15	7	87	107	21	20	51	94
peak1074	4	7	28	35	10	21	49	98
peak1075	59	53	156	92	12	14	31	15
peak1076	4	7	9	16	9	15	24	68
peak1077	199	184	257	399	456	373	601	559
peak1078	484	533	1484	810	449	233	590	281
peak1079	480	386	4818	5639	1028	848	4927	4495
peak1080	119	129	539	173	108	82	229	179
peak1081	166	127	604	668	459	291	878	796
peak1082	79	112	179	173	168	101	136	88
peak1083	103	101	202	135	232	149	212	150
peak1084	86	50	133	220	165	127	187	162
peak1085	73	59	105	188	166	152	183	175
peak1086	50	35	97	257	132	129	163	153
peak1087	56	43	145	293	124	136	239	229
peak1088	39	23	207	337	76	104	291	297
peak1089	71	40	180	356	149	148	311	276
peak1090	98	97	320	465	234	199	345	296
peak1091	145	129	260	114	78	45	95	65
peak1092	213	164	1027	609	253	165	595	423
peak1093	22	19	54	40	46	43	65	105
peak1094	185	132	627	409	186	153	423	448
peak1095	134	116	248	152	197	124	204	150
peak1096	114	106	160	142	226	143	169	129
peak1097	205	223	254	210	147	99	97	48
peak1098	85	51	771	698	115	105	496	515
peak1099	213	119	211	228	95	62	62	45
peak1100	65	43	49	190	29	33	27	38
peak1101	5	1	26	37	17	15	89	134
peak1102	165	134	184	99	44	29	41	9
peak1103	183	181	248	208	181	129	146	81
peak1104	193	187	285	226	155	135	139	119
peak1105	376	336	1891	1812	733	441	1636	1288
peak1106	35	33	157	67	42	30	100	96
peak1107	41	27	229	162	51	33	107	86
peak1108	246	280	643	830	622	401	820	650
peak1109	119	114	279	219	194	171	260	251
peak1110	4	1	34	76	6	6	68	177
peak1111	12	11	93	108	42	37	85	157
peak1112	249	208	887	540	276	173	555	326
peak1113	19	23	151	122	61	59	142	112
peak1114	30	25	83	84	49	28	75	55
peak1115	61	52	433	280	154	89	473	334
peak1116	1727	1778	2507	2777	896	379	756	296
peak1117	911	847	1771	1741	469	268	652	340
peak1118	820	747	1769	2059	690	371	866	557
peak1119	1736	1503	12331	10398	1100	532	4786	2647
peak1120	429	406	231	404	347	181	111	61
peak1121	246	262	437	833	222	106	284	232
peak1122	281	307	1076	981	273	156	570	340
peak1123	36	36	87	147	72	56	168	310
peak1124	3	3	45	48	11	10	77	87
peak1125	226	235	655	1049	456	296	717	762
peak1126	54	51	93	90	79	71	119	103
peak1127	69	59	175	92	101	113	186	140
peak1128	9315	9704	44602	79701	22506	8725	69573	41380
peak1129	6	9	17	41	115	12	389	39
peak1130	3	1	12	25	6	4	26	66
peak1131	172	183	253	72	168	160	116	89
peak1132	135	121	260	66	181	104	140	108
peak1133	132	122	505	854	252	123	512	379
peak1134	6	10	33	96	18	19	74	127
peak1135	3	1	32	60	15	8	63	113
peak1136	2	3	45	80	9	7	114	224
peak1137	136	137	350	390	249	166	313	229
peak1138	228	290	413	385	278	113	223	124
peak1139	1	0	5	36	4	1	141	89
peak1140	110	84	519	403	71	39	322	169
peak1141	72	52	199	97	21	18	49	36
peak1142	2	5	29	91	2	4	64	99
peak1143	124	81	738	527	148	124	587	335
peak1144	111	79	135	32	84	61	26	24
peak1145	1142	685	13562	4872	636	389	3602	2362
peak1146	6	4	32	49	22	17	80	74
peak1147	721	656	1695	2674	1264	917	2118	1710
peak1148	96	61	568	1150	244	240	2148	3663
peak1149	159	152	139	609	842	619	702	559
peak1150	427	480	685	309	582	412	442	269
peak1151	44	39	328	204	62	37	365	374
peak1152	391	389	557	415	453	220	322	257
peak1153	297	253	2050	1882	390	280	1898	1311
peak1154	2	3	45	37	22	16	118	52
peak1155	37	62	104	66	59	20	160	42
peak1156	79	63	353	116	89	63	148	90
peak1157	276	232	682	954	347	263	1080	1147
peak1158	182	158	674	908	531	349	1074	852
peak1159	36	33	117	93	134	83	131	98
peak1160	10	16	114	140	61	66	255	318
peak1161	16	8	52	39	33	22	60	54
peak1162	98	71	231	171	131	105	236	143
peak1163	2041	1661	2024	3143	1565	1046	1241	632
peak1164	1	6	3	33	31	26	49	79
peak1165	14	22	47	40	43	21	131	67
peak1166	44	23	76	131	58	63	87	106
peak1167	105	75	308	430	98	56	253	254
peak1168	287	295	612	329	136	75	127	74
peak1169	560	448	1775	907	330	210	525	383
peak1170	4	2	34	29	16	15	60	86
peak1171	7	8	82	137	60	25	140	167
peak1172	1	0	55	43	9	8	68	77
peak1173	116	108	494	354	244	149	465	364
peak1174	187	199	100	188	416	201	213	170
peak1175	0	3	35	56	7	8	68	95
peak1176	28	24	89	73	103	64	143	131
peak1177	17	11	124	212	35	27	173	224
peak1178	65	104	172	200	135	78	173	112
peak1179	14	20	88	111	71	47	148	149
peak1180	79	67	430	458	154	110	358	267
peak1181	358	303	800	1554	512	361	854	1551
peak1182	243	288	228	275	442	282	164	173
peak1183	48	23	100	66	90	47	75	105
peak1184	145	106	225	87	106	73	73	52
peak1185	40	44	118	73	33	22	53	40
peak1186	38	31	99	77	24	24	32	25
peak1187	23	29	164	119	23	11	67	31
peak1188	107	116	157	147	79	59	92	60
peak1189	116	87	1679	988	99	96	1100	820
peak1190	7	7	78	49	41	29	130	107
peak1191	4	0	21	37	8	8	45	79
peak1192	164	154	271	265	379	214	368	277
peak1193	307	254	728	464	403	284	501	523
peak1194	52	32	214	132	119	127	208	255
peak1195	87	52	679	463	136	144	568	638
peak1196	137	119	240	340	204	131	215	137
peak1197	85	51	377	246	67	53	287	140
peak1198	114	114	440	177	85	46	190	127
peak1199	84	92	534	791	124	39	360	143
peak1200	307	330	1008	2502	843	565	2702	2893
peak1201	15	22	40	67	26	22	62	61
peak1202	43	59	295	247	72	32	144	98
peak1203	0	4	21	35	12	13	62	51
peak1204	1	3	38	32	2	5	62	28
peak1205	10	7	50	155	16	14	159	340
peak1206	1	2	24	19	31	29	127	121
peak1207	14	27	69	88	173	104	576	364
peak1208	101	111	531	356	286	236	467	440
peak1209	21	20	123	64	59	53	126	94
peak1210	390	334	4013	4985	985	862	4886	5607
peak1211	38	39	189	263	77	68	253	345
peak1212	76	82	194	248	266	204	252	207
peak1213	630	446	480	81	348	310	100	75
peak1214	152	126	382	161	73	37	43	53
peak1215	371	282	524	478	446	238	483	344
peak1216	104	69	179	134	105	59	103	73
peak1217	20	21	118	132	53	38	184	338
peak1218	138	106	315	90	148	95	153	117
peak1219	487	427	1086	867	986	700	1073	724
peak1220	86	105	403	200	218	85	421	182
peak1221	1444	999	2711	1532	2397	1564	2812	1815
peak1222	1644	1300	7437	6670	2091	1773	4103	6289
peak1223	1139	1028	3779	3063	1382	1087	2121	1980
peak1224	166	187	602	712	535	418	454	653
peak1225	165	127	73	168	304	229	83	70
peak1226	196	154	222	336	311	236	278	347
peak1227	178	137	440	691	350	236	500	597
peak1228	152	175	426	612	320	219	383	450
peak1229	606	562	5661	4376	749	473	3679	3344
peak1230	1777	1379	4453	3449	1737	1188	2613	2234
peak1231	1196	916	1476	2456	1876	1483	1729	1206
peak1232	1019	827	1189	2312	1823	1324	1615	1340
peak1233	743	488	1150	784	837	623	642	503
peak1234	22	18	77	134	41	44	145	221
peak1235	66	60	117	114	145	129	222	219
peak1236	34	28	54	28	91	69	101	107
peak1237	94	87	408	358	340	241	600	649
peak1238	69	88	253	389	215	97	337	210
peak1239	50	32	180	169	81	41	173	139
peak1240	50	46	216	168	104	55	174	126
peak1241	6	18	42	50	36	21	84	101
peak1242	2	7	20	30	8	7	64	131
peak1243	214	189	441	247	682	558	493	482
peak1244	476	488	501	134	384	216	172	126
peak1245	151	136	208	281	317	154	166	149
peak1246	184	158	277	282	365	294	266	297
peak1247	244	179	212	285	438	315	297	279
peak1248	346	217	228	274	653	483	308	375
peak1249	105	101	224	268	213	244	264	314
peak1250	46	57	306	182	44	20	133	87
peak1251	123	99	420	159	205	203	299	361
peak1252	33	24	131	198	38	42	134	341
peak1253	1317	823	8263	6553	1617	1049	6007	3883
peak1254	1384	946	16807	14204	1981	1232	11050	9790
peak1255	157	151	376	578	168	131	343	357
peak1256	15	23	51	74	34	37	98	237
peak1257	121	106	209	174	264	193	184	233
peak1258	251	192	1517	778	452	317	975	620
peak1259	132	111	782	582	374	259	851	847
peak1260	256	193	1360	793	401	321	1068	1046
peak1261	56	56	290	141	69	91	176	282
peak1262	53	32	134	51	33	19	42	33
peak1263	33	29	82	80	23	16	44	16
peak1264	54	32	564	251	44	28	220	189
peak1265	89	54	77	57	241	137	124	86
peak1266	32	7	41	35	71	44	111	99
peak1267	90	57	129	124	215	115	99	82
peak1268	74	63	272	167	132	77	147	135
peak1269	17	12	81	63	79	86	127	215
peak1270	963	1030	2032	1070	940	484	749	395
peak1271	1107	1166	5171	1621	931	548	1675	943
peak1272	1843	1739	21467	20625	3303	2018	16789	10531
peak1273	25	21	166	199	71	58	197	275
peak1274	193	209	951	1995	466	265	1312	895
peak1275	133	99	132	109	141	108	91	48
peak1276	434	334	2195	1115	287	149	762	553
peak1277	209	211	569	340	99	46	135	58
peak1278	38	21	42	95	168	114	100	119
peak1279	173	174	356	254	159	54	206	103
peak1280	300	290	913	490	260	144	481	290
peak1281	34	29	133	84	64	22	175	105
peak1282	29	45	250	332	115	71	356	296
peak1283	2	0	9	52	4	3	46	112
peak1284	403	302	1051	883	437	323	840	626
peak1285	256	232	700	364	448	346	617	480
peak1286	66	84	474	494	155	88	360	310
peak1287	25	24	84	41	23	15	56	49
peak1288	126	132	204	137	278	180	139	176
peak1289	563	465	453	366	770	569	423	345
peak1290	5433	4441	6411	10322	8030	4539	6853	4039
peak1291	3510	2137	3842	6796	3767	2365	3414	1688
peak1292	1918	1634	6552	8526	2649	1491	4377	2700
peak1293	237	230	1001	974	427	258	749	574
peak1294	56	43	176	403	120	91	388	423
peak1295	4	8	31	71	15	7	68	86
peak1296	97	109	1119	1113	250	163	966	1265
peak1297	12	16	148	94	20	23	93	120
peak1298	40	49	247	108	73	39	152	84
peak1299	19	16	126	201	74	61	229	278
peak1300	52	60	701	324	62	39	310	232
peak1301	49	46	182	92	25	27	95	68
peak1302	88	70	175	44	56	37	66	42
peak1303	28	21	31	108	113	80	115	64
peak1304	293	244	2212	1207	222	126	917	491
peak1305	34	4	153	119	22	17	123	200
peak1306	258	197	1058	426	273	179	587	428
peak1307	12	7	27	67	76	77	81	76
peak1308	16	16	72	73	70	79	107	142
peak1309	6	8	85	28	10	9	192	84
peak1310	23	18	53	162	95	64	188	221
peak1311	66	63	527	722	205	166	825	832
peak1312	191	176	161	183	230	223	166	156
peak1313	211	159	681	299	173	97	163	111
peak1314	215	156	1830	1614	320	200	995	902
peak1315	117	95	465	385	195	141	231	182
peak1316	124	101	117	184	76	70	64	44
peak1317	126	115	364	358	137	107	181	184
peak1318	124	89	265	193	167	100	104	75
peak1319	69	65	324	278	80	63	126	160
peak1320	114	121	754	618	134	118	446	369
peak1321	35	27	94	224	74	87	184	221
peak1322	371	270	552	783	648	549	536	580
peak1323	141	171	80	213	445	486	178	299
peak1324	774	467	3048	1416	939	790	1447	1448
peak1325	536	423	549	450	627	489	369	375
peak1326	315	271	365	583	552	394	331	310
peak1327	810	574	3126	2056	794	564	1535	1154
peak1328	414	311	958	550	201	133	292	237
peak1329	26	23	103	56	29	25	58	74
peak1330	67	60	751	420	106	104	423	543
peak1331	82	103	553	1558	182	131	1153	1501
peak1332	193	195	743	483	241	153	343	196
peak1333	205	164	633	263	245	164	408	273
peak1334	80	63	142	61	175	116	121	114
peak1335	76	49	169	190	107	75	192	226
peak1336	43	66	275	226	78	57	251	162
peak1337	10	16	43	64	64	43	168	110
peak1338	23	18	344	509	160	90	952	728
peak1339	19	23	277	208	56	32	366	267
peak1340	307	243	322	332	277	206	161	111
peak1341	354	228	419	787	469	256	355	271
peak1342	297	153	83	242	347	204	123	52
peak1343	266	291	609	362	425	226	457	237
peak1344	297	282	283	236	425	241	237	169
peak1345	229	149	393	202	299	151	306	244
peak1346	10	15	196	332	80	44	350	386
peak1347	8	5	100	118	21	19	145	143
peak1348	37	30	52	81	40	24	47	28
peak1349	24	3	539	379	17	16	303	394
peak1350	12	13	69	64	25	23	91	89
peak1351	59	39	229	211	86	43	138	131
peak1352	57	74	222	211	66	50	175	108
peak1353	63	80	180	308	192	112	295	352
peak1354	19	8	48	71	75	55	138	145
peak1355	24	17	74	83	76	36	170	147
peak1356	124	129	796	500	280	216	711	750
peak1357	60	67	396	469	89	64	345	209
peak1358	34	29	66	114	83	73	142	175
peak1359	1	7	36	24	34	19	57	78
peak1360	43	21	262	199	130	89	455	426
peak1361	28	13	83	79	80	58	135	194
peak1362	13	6	130	229	28	31	264	366
peak1363	14	13	80	181	62	72	323	431
peak1364	15	19	96	107	69	40	125	100
peak1365	29	36	60	76	64	53	125	123
peak1366	278	307	1218	847	547	365	944	740
peak1367	181	193	514	537	368	261	464	391
peak1368	97	143	192	149	260	158	176	133
peak1369	159	165	1338	876	400	223	1436	1056
peak1370	91	74	157	206	313	167	191	113
peak1371	9	4	72	40	3	0	36	21
peak1372	13	10	212	129	6	6	148	84
peak1373	10	18	157	176	34	44	159	186
peak1374	29	13	212	125	51	36	147	125
peak1375	64	34	480	354	72	100	355	351
peak1376	158	131	348	352	183	149	265	148
peak1377	25	42	142	106	112	70	216	213
peak1378	154	153	296	145	204	203	227	235
peak1379	132	77	1076	1426	309	244	1434	1663
peak1380	316	281	319	496	426	260	231	104
peak1381	1406	1316	4719	3468	1202	761	1879	1410
peak1382	328	319	561	569	480	326	358	181
peak1383	391	447	4085	4180	1002	593	4746	3058
peak1384	32	34	267	396	153	101	438	425
peak1385	39	34	301	199	85	67	300	255
peak1386	408	287	303	306	333	243	271	209
peak1387	442	347	7271	6845	559	367	4400	3916
peak1388	502	363	741	274	153	96	103	79
peak1389	687	416	941	235	176	158	102	84
peak1390	27	12	164	36	49	50	85	101
peak1391	657	576	632	434	1007	675	417	307
peak1392	175	165	195	202	605	366	271	201
peak1393	146	62	442	192	240	394	360	513
peak1394	169	152	836	456	321	199	469	494
peak1395	224	203	502	297	284	191	339	209
peak1396	112	137	381	235	340	196	369	241
peak1397	171	135	524	406	217	161	380	313
peak1398	247	185	391	329	181	270	197	420
peak1399	318	228	271	739	502	531	323	450
peak1400	545	263	469	293	397	573	228	348
peak1401	909	644	893	550	834	1127	636	903
peak1402	26	12	76	46	66	49	108	98
peak1403	1000	1445	1470	689	631	295	463	211
peak1404	1131	1493	4762	11039	1180	520	3708	1492
peak1405	1168	1309	6511	13433	2089	1088	7042	4952
peak1406	376	297	1225	906	586	275	869	552
peak1407	587	455	1624	944	732	497	1091	813
peak1408	193	194	1398	837	270	189	1173	780
peak1409	46	37	73	89	88	46	114	133
peak1410	52	25	127	130	131	101	223	203
peak1411	74	84	426	324	207	152	601	536
peak1412	64	67	304	194	116	87	358	342
peak1413	141	76	668	237	139	115	357	402
peak1414	861	816	2354	1552	1331	938	1930	1478
peak1415	640	581	759	1137	1215	830	752	482
peak1416	81	58	183	230	179	113	177	200
peak1417	820	621	6997	3517	527	376	2732	2651
peak1418	1579	1582	4512	4925	1303	957	2214	1521
peak1419	4	6	34	34	11	13	49	59
peak1420	8	5	10	73	26	20	99	180
peak1421	10	12	20	24	21	19	46	99
peak1422	78	77	381	195	97	98	325	311
peak1423	84	82	592	304	137	114	339	315
peak1424	220	190	453	510	305	174	415	285
peak1425	165	147	727	504	260	188	483	281
peak1426	352	329	670	681	351	214	440	244
peak1427	826	729	1615	1433	1006	858	1484	1349
peak1428	316	265	1440	1812	688	464	1821	1306
peak1429	175	172	1131	1044	556	409	1340	1086
peak1430	91	83	110	186	232	129	140	145
peak1431	101	94	86	125	347	203	217	173
peak1432	616	582	1794	1247	1504	914	1795	1304
peak1433	251	247	154	293	544	367	253	131
peak1434	315	320	1356	952	589	346	1304	807
peak1435	427	389	1035	1586	798	451	1319	819
peak1436	20	35	85	224	85	67	212	236
peak1437	629	493	1264	1182	954	805	1248	1335
peak1438	320	196	624	485	473	371	443	591
peak1439	776	697	3466	2472	1239	755	2302	1497
peak1440	14	23	46	160	36	45	162	226
peak1441	80	86	178	397	308	192	320	274
peak1442	51	47	414	795	217	174	816	589
peak1443	34	17	349	277	34	22	323	467
peak1444	11192	9697	22241	15174	25119	20145	28739	32912
peak1445	6237	5650	19653	11977	14967	13129	20380	26104
peak1446	358	288	1301	861	585	561	1539	2028
peak1447	1467	824	2408	618	2099	2658	1394	2108
peak1448	72	81	109	197	270	108	355	184
peak1449	6	13	34	54	59	27	136	45
peak1450	1261	1403	1823	2562	3458	1698	3411	1577
peak1451	782	881	5671	5686	2300	1178	10375	6440
peak1452	145	166	3368	3209	550	367	6707	4273
peak1453	517	555	392	571	513	423	432	265
peak1454	424	403	887	565	651	534	619	603
peak1455	33	28	89	66	61	45	124	48
peak1456	407	346	1240	723	1011	781	956	981
peak1457	515	538	685	341	695	416	308	220
peak1458	90	110	233	309	412	312	349	316
peak1459	2906	2520	3688	1592	1915	1371	1685	1523
peak1460	14	13	59	17	6	4	32	22
peak1461	7	10	31	54	9	15	50	82
peak1462	15	7	67	141	13	10	96	205
peak1463	79	57	318	204	66	70	162	184
peak1464	270	226	586	760	693	614	787	714
peak1465	334	220	1101	1186	537	445	1695	1837
peak1466	984	650	4409	7869	1495	1502	5667	10541
peak1467	592	384	507	480	1017	844	482	469
peak1468	976	786	1932	1198	1365	1119	1391	1250
peak1469	209	224	446	316	367	168	369	215
peak1470	49	39	87	100	303	200	189	168
peak1471	86	51	80	146	210	122	202	243
peak1472	1	5	15	79	4	9	105	278
peak1473	251	185	594	410	813	577	936	827
peak1474	107	90	125	54	341	215	146	100
peak1475	962	776	688	1075	1936	1204	802	727
peak1476	329	307	673	753	724	536	566	583
peak1477	43	44	102	65	63	45	82	122
peak1478	529	538	1411	1418	1063	680	1834	2120
peak1479	3181	2686	6953	7437	2161	1628	3211	2410
peak1480	266	207	1866	1500	483	366	1068	805
peak1481	611	515	588	506	1907	1242	792	690
peak1482	531	371	1577	1527	676	457	1147	831
peak1483	262	197	714	999	406	260	623	445
peak1484	32	34	136	127	31	16	121	62
peak1485	236	245	385	462	340	242	340	175
peak1486	125	117	1837	1574	490	320	2856	2738
peak1487	617	566	2057	857	751	438	974	539
peak1488	46	69	358	1061	105	99	1012	1515
peak1489	8	6	87	153	146	137	612	589
peak1490	6	5	27	19	24	20	75	78
peak1491	16	6	16	23	64	58	85	123
peak1492	607	638	1918	785	777	350	927	768
peak1493	355	384	885	799	504	274	739	329
peak1494	1054	1053	3024	1526	1318	818	1719	1169
peak1495	1412	1433	2383	2897	2254	1324	2176	1393
peak1496	26	18	34	44	39	31	59	155
peak1497	156	117	326	137	78	43	99	97
peak1498	47	18	129	43	0	8	20	17
peak1499	119	47	221	143	37	21	110	104
peak1500	54	57	311	117	22	14	68	68
peak1501	5	9	155	60	18	19	114	178
peak1502	149	117	235	349	352	298	351	241
peak1503	341	272	602	913	713	627	1042	1375
peak1504	931	791	4869	5330	2232	2144	7204	8303
peak1505	103	95	170	477	445	409	415	659
peak1506	120	103	246	652	426	443	530	790
peak1507	196	173	223	511	448	414	423	506
peak1508	124	108	297	482	419	363	469	403
peak1509	647	568	1116	1216	1353	921	1399	1353
peak1510	33	31	98	254	116	58	256	275
peak1511	6	7	38	97	13	5	115	166
peak1512	1441	1381	1929	1512	1372	1018	1187	1116
peak1513	655	469	610	845	1004	735	700	773
peak1514	1241	1220	2794	4005	2359	1830	2466	2482
peak1515	148	106	763	577	351	234	731	669
peak1516	499	416	2101	1461	791	512	1345	1193
peak1517	32	20	248	368	73	86	390	550
peak1518	24	15	34	44	77	51	94	89
peak1519	315	256	3104	3369	955	825	4351	4952
peak1520	267	189	4795	2887	722	614	5156	4966
peak1521	84	65	146	96	172	167	123	134
peak1522	63	55	57	112	246	204	125	148
peak1523	180	159	237	204	336	172	206	132
peak1524	146	66	946	694	159	96	722	618
peak1525	128	109	490	298	237	120	433	338
peak1526	125	107	413	240	361	272	313	304
peak1527	189	199	924	631	704	524	894	834
peak1528	220	241	185	129	482	265	197	100
peak1529	34	21	115	113	68	61	103	111
peak1530	43	26	119	36	78	64	70	71
peak1531	18	35	96	167	78	29	142	83
peak1532	11	19	34	62	53	24	89	112
peak1533	12	20	35	77	72	41	145	94
peak1534	171	162	142	175	354	277	156	113
peak1535	214	167	768	350	310	245	322	314
peak1536	60	47	223	338	165	142	427	643
peak1537	101	45	160	154	190	141	204	197
peak1538	67	68	107	133	201	157	164	188
peak1539	40	29	219	274	99	107	311	295
peak1540	218	214	671	979	759	584	1990	1504
peak1541	156	150	576	1530	572	358	1604	986
peak1542	192	127	1509	2328	675	489	3040	2295
peak1543	133	111	728	638	293	244	971	1066
peak1544	27	18	187	257	55	60	371	467
peak1545	15	15	85	156	26	25	155	269
peak1546	16	24	56	87	52	24	74	87
peak1547	23	12	67	42	67	56	91	79
peak1548	433	299	2007	537	192	156	448	371
peak1549	1465	1065	3339	1109	779	482	691	480
peak1550	903	581	1010	1069	542	446	463	262
peak1551	4	4	62	35	27	21	75	108
peak1552	116	120	572	563	419	432	1084	1401
peak1553	3	16	25	75	29	22	106	113
peak1554	64	58	266	288	169	139	279	210
peak1555	87	83	45	146	323	231	80	60
peak1556	275	292	1136	1397	620	434	1586	1634
peak1557	149	136	141	88	179	114	177	160
peak1558	237	217	499	373	366	253	511	437
peak1559	222	166	276	115	205	119	170	140
peak1560	204	164	191	76	267	157	100	79
peak1561	179	124	363	205	153	97	258	147
peak1562	182	158	183	76	128	76	58	44
peak1563	241	201	1030	582	179	127	526	321
peak1564	31	36	97	142	118	65	179	288
peak1565	9	8	107	178	50	27	202	220
peak1566	325	363	965	626	462	232	800	494
peak1567	214	222	413	391	347	198	335	270
peak1568	71	60	212	240	195	118	277	292
peak1569	540	501	1071	1194	615	425	771	595
peak1570	26	37	99	37	63	34	43	22
peak1571	31	30	154	98	39	21	96	97
peak1572	96	48	496	504	89	62	521	316
peak1573	28	20	198	156	35	17	182	137
peak1574	64	54	145	156	109	79	97	110
peak1575	59	50	261	333	105	65	215	102
peak1576	111	55	414	617	77	57	334	191
peak1577	305	254	1196	716	311	224	718	603
peak1578	103	103	194	257	143	87	224	119
peak1579	542	535	549	358	1203	626	540	335
peak1580	1813	2159	4025	3091	2823	1410	2980	1796
peak1581	73	90	415	268	306	231	491	535
peak1582	384	332	578	583	1086	482	1069	642
peak1583	340	257	913	1486	1344	629	2307	1501
peak1584	313	243	676	1505	1773	844	2561	1578
peak1585	293	247	1724	1233	1355	649	3734	1616
peak1586	50	30	109	141	140	76	241	154
peak1587	51	33	168	112	179	96	189	180
peak1588	65	49	254	140	171	73	435	282
peak1589	1709	1626	1069	617	2014	1477	810	559
peak1590	153	131	164	88	210	120	120	61
peak1591	54	34	110	196	141	91	181	108
peak1592	164	132	401	313	258	250	357	358
peak1593	418	301	460	600	938	712	602	372
peak1594	480	327	5474	4076	1037	870	5632	6207
peak1595	101	69	715	446	154	149	651	820
peak1596	1439	1035	16311	22194	3798	3924	28286	34896
peak1597	759	539	1142	1975	1494	1398	1428	1569
peak1598	1069	698	1726	4043	1962	1900	2412	2475
peak1599	1325	976	1951	3528	2018	1785	1910	2088
peak1600	493	375	943	1849	1049	877	1460	1905
peak1601	857	660	2508	5687	2209	2091	5581	7708
peak1602	1029	709	1611	5588	2809	2403	3767	3352
peak1603	1171	861	1296	2559	2578	2360	1982	1840
peak1604	681	446	440	1279	1837	1674	973	942
peak1605	239	193	137	298	865	817	276	363
peak1606	182	175	623	934	309	176	717	366
peak1607	133	167	460	323	245	128	295	248
peak1608	187	203	469	508	302	134	425	204
peak1609	159	245	327	241	121	58	153	85
peak1610	240	180	430	689	431	323	501	415
peak1611	265	224	549	1148	641	385	808	606
peak1612	51	45	100	194	96	80	139	121
peak1613	136	94	319	380	269	210	367	328
peak1614	428	326	362	468	819	518	504	344
peak1615	483	365	436	510	824	575	513	387
peak1616	762	678	1218	1861	1380	931	1755	1383
peak1617	40	40	151	266	141	120	298	284
peak1618	132	99	407	373	260	133	390	282
peak1619	164	92	1039	570	231	127	581	421
peak1620	1469	1432	1164	887	1660	1081	872	524
peak1621	5725	5708	2239	2581	4196	2871	1322	764
peak1622	1106	763	2130	1946	1635	1206	1653	1261
peak1623	422	283	525	885	985	767	1101	739
peak1624	732	503	1456	739	803	473	819	514
peak1625	1341	1210	2480	2889	1911	1108	2410	1403
peak1626	404	275	680	648	596	567	503	501
peak1627	228	178	2162	4015	362	425	2013	3294
peak1628	1307	1419	6231	3444	742	532	2072	1768
peak1629	366	293	1692	1194	262	200	859	808
peak1630	47	36	174	384	48	56	246	419
peak1631	11	8	120	178	11	13	119	123
peak1632	26	12	110	98	12	4	6	5
peak1633	166	144	130	219	437	363	303	407
peak1634	1205	1153	4024	2736	944	509	2074	1111
peak1635	0	2	7	22	8	14	21	64
peak1636	7	2	14	26	9	10	46	173
peak1637	7	20	42	88	51	14	141	41
peak1638	22	26	49	62	57	19	140	66
peak1639	16	29	57	171	71	34	198	93
peak1640	130	175	1525	2325	505	257	3353	1922
peak1641	65	121	395	662	329	211	1013	447
peak1642	93	151	207	506	600	322	681	513
peak1643	67	54	72	76	268	168	262	197
peak1644	149	96	422	606	490	361	1005	928
peak1645	40	37	60	103	128	100	90	82
peak1646	77	51	186	288	293	201	270	290
peak1647	158	116	292	422	561	399	553	510
peak1648	29291	30504	94831	172537	47813	25404	99202	63795
peak1649	13183	13265	19123	15699	10543	5514	12202	6861
peak1650	10483	10324	13961	20943	17135	9195	17239	12927
peak1651	195	161	413	610	402	236	605	383
peak1652	790	838	1150	3247	1687	1066	1836	1495
peak1653	2400	2732	5678	23592	5486	3442	14107	18969
peak1654	23	9	108	81	17	10	132	72
peak1655	172	186	510	351	280	153	317	192
peak1656	305	359	2019	1376	449	255	1199	736
peak1657	38	45	70	86	80	61	61	42
peak1658	108	93	728	683	316	225	744	619
peak1659	37	39	63	93	149	107	111	113
peak1660	68	28	130	159	144	113	152	149
peak1661	23	23	104	111	113	77	146	163
peak1662	411	400	533	577	737	420	520	265
peak1663	3885	2968	8630	11133	4112	3073	6007	4974
peak1664	2060	1372	5974	4089	1640	1239	2660	2066
peak1665	224	188	331	440	193	148	374	481
peak1666	483	487	946	1232	1695	1176	1620	1913
peak1667	890	884	1275	968	1667	1120	1063	739
peak1668	405	368	646	502	766	592	628	474
peak1669	144	134	354	596	381	231	462	317
peak1670	102	66	273	293	133	85	259	177
peak1671	65	45	144	107	106	92	113	121
peak1672	219	192	813	1065	438	314	902	847
peak1673	120	117	168	262	248	205	197	256
peak1674	71	60	71	127	60	41	105	373
peak1675	160	161	1596	1286	376	206	1824	1078
peak1676	91	57	456	268	170	95	365	264
peak1677	7	7	76	124	31	31	149	154
peak1678	276	213	1806	1022	599	512	1302	1518
peak1679	407	415	768	673	501	284	654	321
peak1680	2207	2135	1797	2214	4021	2448	2219	1302
peak1681	2191	1933	5340	3469	3009	1887	3273	2961
peak1682	6	3	86	31	4	9	18	14
peak1683	80	52	249	338	204	125	261	192
peak1684	214	136	568	314	126	97	203	173
peak1685	213	157	416	190	217	116	123	140
peak1686	351	282	590	1121	714	442	567	491
peak1687	245	186	493	710	379	239	405	268
peak1688	433	332	1009	2000	704	446	1054	824
peak1689	87	104	35	136	166	107	69	48
peak1690	28	19	203	270	69	35	231	191
peak1691	64	83	525	535	160	132	594	490
peak1692	549	607	1602	1810	1156	921	2049	1366
peak1693	933	924	680	314	1085	717	461	279
peak1694	480	390	660	572	648	462	446	493
peak1695	746	636	2849	2665	1019	843	2290	1851
peak1696	119	117	286	300	364	327	413	493
peak1697	154	133	322	423	247	125	322	241
peak1698	177	131	669	383	275	162	516	284
peak1699	216	232	417	523	340	183	383	197
peak1700	201	158	794	537	207	139	466	435
peak1701	1	5	35	73	8	9	113	124
peak1702	90	76	261	324	166	118	305	300
peak1703	83	74	119	110	141	91	89	53
peak1704	107	81	1031	739	109	67	554	411
peak1705	728	613	2271	2509	1186	801	2086	1611
peak1706	191	163	331	444	371	268	401	292
peak1707	1	2	56	38	16	28	106	106
peak1708	1	1	17	13	17	13	62	78
peak1709	14	4	40	10	74	109	79	170
peak1710	11	16	25	74	44	57	87	139
peak1711	895	798	895	847	666	444	750	295
peak1712	296	256	3762	4040	680	380	3404	2180
peak1713	80	56	426	329	65	60	375	447
peak1714	93	113	194	169	135	76	167	170
peak1715	223	247	566	372	214	101	221	172
peak1716	233	220	299	341	245	163	228	138
peak1717	201	181	231	268	245	153	159	68
peak1718	23	26	137	179	78	65	244	252
peak1719	213	138	827	897	574	446	1285	1172
peak1720	561	667	2241	3456	899	430	1617	975
peak1721	224	282	112	338	349	204	144	84
peak1722	973	1107	6693	8103	1482	819	5004	3148
peak1723	275	181	702	422	678	603	635	575
peak1724	415	400	322	292	839	611	369	211
peak1725	61	39	96	49	52	47	39	34
peak1726	141	115	487	347	184	105	280	228
peak1727	200	177	610	390	118	96	221	134
peak1728	17	2	345	46	7	11	76	120
peak1729	7	0	206	27	6	7	41	72
peak1730	95	11	744	67	28	24	101	125
peak1731	11	7	105	35	14	7	47	46
peak1732	19	14	120	78	34	20	92	93
peak1733	4	10	43	38	13	11	57	60
peak1734	23	17	90	76	52	52	115	147
peak1735	197	210	419	690	468	283	502	314
peak1736	221	225	182	102	283	183	145	80
peak1737	144	198	483	192	186	129	220	139
peak1738	25	15	62	43	47	24	71	119
peak1739	38	62	142	264	112	50	216	110
peak1740	131	74	220	238	181	125	149	152
peak1741	170	119	121	269	264	234	143	126
peak1742	94	80	53	130	192	136	74	84
peak1743	129	86	118	237	225	194	152	117
peak1744	212	140	655	652	318	292	498	589
peak1745	806	619	4486	3803	1117	755	3124	2777
peak1746	495	301	443	423	475	349	267	221
peak1747	18	23	130	77	26	32	100	89
peak1748	38	43	294	208	51	33	247	268
peak1749	65	61	27	108	78	55	63	58
peak1750	38	24	237	513	48	37	359	579
peak1751	192	137	160	97	153	96	99	45
peak1752	168	130	2006	1271	442	288	2090	1550
peak1753	8	3	4	11	8	10	31	78
peak1754	11	10	72	98	31	17	137	147
peak1755	63	92	105	210	122	64	190	164
peak1756	1266	1117	7608	7627	1592	992	4982	3734
peak1757	347	290	894	754	298	197	462	292
peak1758	17	14	39	112	20	10	80	98
peak1759	11	16	70	35	47	19	50	41
peak1760	5	8	10	18	11	15	24	84
peak1761	69	51	437	674	139	106	509	477
peak1762	380	284	1380	1813	815	591	1819	1557
peak1763	32	34	27	83	48	27	91	60
peak1764	268	201	2222	1348	246	123	1148	816
peak1765	34	34	123	217	52	24	117	92
peak1766	133	107	442	394	208	109	231	220
peak1767	6	6	60	79	24	9	100	107
peak1768	220	169	290	252	465	359	388	308
peak1769	43	28	234	96	46	40	151	135
peak1770	103	94	229	119	99	75	128	71
peak1771	33	30	200	255	86	126	228	590
peak1772	29	36	184	393	31	50	361	836
peak1773	44	44	100	113	38	13	28	13
peak1774	15	7	115	79	35	30	90	87
peak1775	77	72	503	367	55	36	352	221
peak1776	16	22	106	113	15	4	41	12
peak1777	135	122	179	272	172	111	209	102
peak1778	228	233	277	152	216	122	141	101
peak1779	83	50	214	90	81	47	113	75
peak1780	110	57	420	447	242	164	495	450
peak1781	95	62	211	303	143	101	262	220
peak1782	116	91	211	136	51	39	94	70
peak1783	1031	855	6124	2195	646	505	3015	1669
peak1784	433	408	466	267	354	197	233	154
peak1785	442	375	2005	1199	375	195	860	507
peak1786	422	358	1066	670	280	160	478	296
peak1787	512	497	520	218	553	326	315	172
peak1788	351	268	497	150	421	252	226	164
peak1789	496	443	530	414	552	298	358	183
peak1790	86	108	104	47	109	62	49	26
peak1791	341	293	981	1000	548	351	743	718
peak1792	152	107	116	179	193	135	117	88
peak1793	237	201	701	309	296	150	293	255
peak1794	26	24	157	337	62	53	347	443
peak1795	289	210	643	304	185	119	139	123
peak1796	32	47	129	214	173	92	230	281
peak1797	295	304	1296	486	198	108	529	274
peak1798	11	10	52	22	19	15	41	107
peak1799	114	79	223	274	188	108	248	111
peak1800	73	109	152	74	109	75	72	52
peak1801	128	119	170	206	128	81	144	88
peak1802	7	3	25	62	46	40	138	98
peak1803	3	13	26	21	46	31	95	65
peak1804	20	26	111	53	45	21	54	41
peak1805	25	11	69	33	36	15	57	64
peak1806	4	2	52	55	6	13	94	210
peak1807	438	322	385	173	397	262	191	156
peak1808	514	544	1034	800	438	229	571	327
peak1809	487	369	302	433	483	313	217	122
peak1810	233	196	783	990	293	141	710	520
peak1811	116	79	699	662	105	44	443	281
peak1812	137	81	2429	1735	128	102	1681	1304
peak1813	106	125	573	451	186	148	439	523
peak1814	64	72	96	246	135	116	205	306
peak1815	34	48	91	92	89	79	122	71
peak1816	37	70	264	325	157	114	396	251
peak1817	44	51	169	138	130	65	219	147
peak1818	14	22	75	83	34	49	109	137
peak1819	16	16	64	183	43	39	177	281
peak1820	45	30	324	432	104	53	453	272
peak1821	36	23	115	59	14	19	53	19
peak1822	419	294	1588	1004	211	102	420	240
peak1823	43	20	63	178	108	79	137	150
peak1824	266	261	672	379	282	136	278	216
peak1825	227	224	1499	1065	439	309	1562	1111
peak1826	86	54	165	119	103	66	132	89
peak1827	15	21	56	169	30	24	155	273
peak1828	102	102	349	204	169	113	169	58
peak1829	294	252	1593	884	487	326	1693	1248
peak1830	216	205	239	145	300	239	189	165
peak1831	265	239	748	317	357	162	392	280
peak1832	190	188	767	1123	626	332	1596	954
peak1833	31	17	88	72	52	51	142	229
peak1834	81	81	138	79	60	27	67	26
peak1835	69	54	77	78	74	30	27	22
peak1836	23	33	37	171	58	46	137	167
peak1837	824	742	7784	9291	2068	1255	9165	8111
peak1838	740	683	1051	1738	1475	880	1566	1304
peak1839	324	273	2527	3643	933	761	4226	5063
peak1840	47	52	229	304	132	113	385	391
peak1841	11	5	36	80	30	23	86	134
peak1842	2	0	26	45	5	3	43	65
peak1843	1	5	32	46	6	4	46	97
peak1844	51	36	244	311	60	60	232	256
peak1845	133	98	1869	2150	257	307	2301	3531
peak1846	24	17	109	138	36	55	185	228
peak1847	31	15	17	40	12	15	77	34
peak1848	52	31	106	130	102	98	177	185
peak1849	352	303	1008	876	767	643	1344	1330
peak1850	157	110	186	274	287	293	428	282
peak1851	32	34	256	441	232	208	879	1301
peak1852	95	146	224	111	123	42	83	49
peak1853	869	663	13644	13140	1839	1990	17166	27054
peak1854	490	295	813	515	535	471	415	450
peak1855	115	131	1177	2366	715	612	4404	6260
peak1856	69	48	172	413	308	271	470	571
peak1857	78	60	191	356	208	230	367	371
peak1858	28	30	105	318	148	123	232	239
peak1859	187	213	1655	1968	1127	989	4282	4146
peak1860	5347	3179	4821	1663	6336	5408	3361	3623
peak1861	90	51	140	55	230	143	94	87
peak1862	58	23	90	36	69	50	74	62
peak1863	25	6	75	32	43	38	92	91
peak1864	35	26	257	136	114	93	452	329
peak1865	1	0	20	71	12	5	38	35
peak1866	3	4	28	67	13	13	87	104
peak1867	1231	959	4240	7017	1542	1304	4059	6309
peak1868	2110	1403	760	816	1118	779	328	146
peak1869	4605	3952	16113	11683	2190	1381	4217	2671
peak1870	55	54	136	236	47	37	92	72
peak1871	12	21	62	156	77	37	248	256
peak1872	179	149	255	242	448	303	417	220
peak1873	159	144	387	243	286	130	496	322
peak1874	937	690	4594	2884	1047	968	2537	2735
peak1875	49	31	151	115	84	63	80	76
peak1876	119	82	982	568	156	108	634	509
peak1877	131	104	360	157	150	132	241	177
peak1878	22	12	75	57	33	24	59	71
peak1879	58	23	234	168	103	70	287	215
peak1880	4	2	82	37	10	2	56	88
peak1881	48	31	102	166	75	46	169	277
peak1882	33	21	130	164	33	41	130	132
peak1883	231	229	466	293	153	92	170	92
peak1884	15	32	68	136	84	48	112	116
peak1885	3356	2215	15378	10842	3473	2786	8789	8572
peak1886	288	249	533	722	408	302	552	307
peak1887	201	129	1556	1302	424	317	1439	1306
peak1888	132	92	104	207	146	123	157	130
peak1889	18	12	85	62	42	27	76	103
peak1890	85	83	281	107	24	24	45	46
peak1891	18	32	193	66	37	53	217	201
peak1892	47	45	336	266	84	67	490	274
peak1893	89	143	424	269	171	114	250	184
peak1894	207	132	444	369	396	337	535	457
peak1895	85	86	164	256	109	55	252	238
peak1896	132	41	128	94	49	52	54	101
peak1897	29	58	174	95	51	25	91	41
peak1898	122	121	325	162	90	49	123	83
peak1899	178	158	949	638	347	228	772	800
peak1900	14	7	82	50	10	11	18	37
peak1901	12	20	77	129	43	52	163	151
peak1902	196	145	1728	1879	198	153	1199	1683
peak1903	418	249	510	217	212	117	143	113
peak1904	10	13	32	83	18	7	30	10
peak1905	53	29	83	128	52	17	55	25
peak1906	0	0	14	18	5	1	53	69
peak1907	13	22	82	74	47	31	72	106
peak1908	506	402	1359	1426	1559	1113	1961	2132
peak1909	296	226	1417	3024	848	769	4539	6761
peak1910	158	145	146	121	210	157	90	120
peak1911	51	55	201	248	59	43	122	73
peak1912	105	120	933	872	192	95	742	456
peak1913	1	2	68	24	3	3	25	21
peak1914	5	6	108	55	5	6	64	50
peak1915	9	16	313	148	7	10	127	93
peak1916	119	79	573	893	216	139	778	930
peak1917	7	6	79	101	20	14	91	114
peak1918	9	2	57	46	14	15	63	83
peak1919	50	54	23	99	95	62	44	41
peak1920	152	134	562	446	182	122	377	204
peak1921	171	152	227	306	229	152	186	92
peak1922	161	131	698	489	233	128	557	353
peak1923	132	101	246	139	243	135	168	98
peak1924	397	358	1517	1098	537	276	877	570
peak1925	107	127	438	283	119	41	199	104
peak1926	940	836	2357	1442	612	338	810	530
peak1927	125	156	253	192	117	84	141	76
peak1928	118	146	150	42	91	38	18	12
peak1929	49	51	419	668	94	58	510	712
peak1930	231	166	449	429	343	266	368	329
peak1931	630	757	576	219	478	307	207	110
peak1932	27	25	55	210	53	33	136	343
peak1933	301	252	344	420	885	582	754	648
peak1934	60	71	102	148	94	77	141	404
peak1935	14	7	43	74	23	18	50	91
peak1936	317	295	1360	1034	469	290	1424	934
peak1937	253	206	255	122	396	228	186	162
peak1938	35	44	85	106	173	100	232	249
peak1939	186	221	882	1166	287	114	594	291
peak1940	230	174	570	500	323	236	354	337
peak1941	248	204	264	306	315	205	255	238
peak1942	58	49	105	134	151	90	139	140
peak1943	44	50	78	164	106	65	157	133
peak1944	29	21	110	128	60	35	145	125
peak1945	35	27	62	116	56	51	98	85
peak1946	18	20	50	87	53	32	83	79
peak1947	59	39	154	150	131	77	210	132
peak1948	73	49	165	159	108	85	161	163
peak1949	25	31	73	101	126	35	105	46
peak1950	39	29	60	86	98	41	60	19
peak1951	99	96	426	582	207	98	458	226
peak1952	280	293	1334	1394	530	244	901	446
peak1953	167	187	629	538	275	104	402	250
peak1954	39159	45529	26223	32427	27554	5079	12754	2086
peak1955	8658	12197	1520	2178	4967	825	749	95
peak1956	12943	14928	8617	8249	10721	2057	3458	696
peak1957	15	3	109	102	36	27	296	188
peak1958	2	6	18	39	55	36	87	62
peak1959	231	208	1800	1974	1614	1672	5957	6427
peak1960	465	389	2143	2726	2982	2504	6845	6674
peak1961	578	591	869	504	1736	1518	910	872
peak1962	3	2	9	8	18	38	55	96
peak1963	103	67	230	166	101	82	129	97
peak1964	419	333	2019	2349	331	218	951	616
peak1965	163	157	525	770	213	135	365	189
peak1966	333	267	393	305	343	250	211	200
peak1967	286	295	311	208	185	112	147	78
peak1968	77	57	122	82	143	104	77	53
peak1969	137	167	144	76	107	81	45	19
peak1970	321	249	531	186	276	178	287	190
peak1971	107	97	288	219	310	288	478	359
peak1972	108	80	1599	3124	282	301	3182	5079
peak1973	113	72	117	404	215	209	232	209
peak1974	175	136	267	346	217	186	278	322
peak1975	617	442	6415	5691	1237	946	5547	4848
peak1976	12	12	19	55	18	31	37	65
peak1977	71	53	135	250	72	70	135	138
peak1978	133	63	865	780	150	145	629	694
peak1979	52	32	397	420	164	170	562	706
peak1980	177	214	730	302	176	101	382	202
peak1981	325	293	1330	611	473	228	882	553
peak1982	189	218	449	351	386	246	471	365
peak1983	343	306	882	994	1032	663	1411	1187
peak1984	13	14	32	45	34	27	97	121
peak1985	39	13	115	47	36	31	95	98
peak1986	13	11	85	57	36	35	66	87
peak1987	112	112	646	280	131	92	313	167
peak1988	4	4	27	30	29	30	78	133
peak1989	10	4	57	45	35	44	101	106
peak1990	141	142	677	527	527	365	1094	938
peak1991	256	267	879	918	579	447	1289	1123
peak1992	66	62	94	31	121	102	87	72
peak1993	7	3	98	42	23	20	88	98
peak1994	47	49	122	89	64	24	101	66
peak1995	50	41	111	164	63	33	94	42
peak1996	117	101	612	293	119	87	329	238
peak1997	40	35	159	177	101	45	156	129
peak1998	9	10	181	460	46	32	478	447
peak1999	37	33	354	379	75	74	414	480
[truncated: 22,476 more rows]
