# Supplementary material for: Limits in the detection of m6A changes using MeRIP/m6A-seq
Source: Sci Rep. 2020 Apr 20;10:6590. doi: 10.1038/s41598-020-63355-3 (PMC7170965; doi:10.1038/s41598-020-63355-3)
Supplement: Supplementary file 3 — Supplementary information 3. [file 41598_2020_63355_MOESM3_ESM.zip › additional_file4_v2/macs2_deq_results/anders_stress_2018_deq_results.counts.txt]

control_input	control_input.1	control_IP	control_IP.1	treatment_input	treatment_input.1	treatment_IP	treatment_IP.1
peak1	6	1	81	18	1	0	43	10
peak2	2	2	95	33	0	0	43	22
peak3	4	6	100	116	4	4	107	63
peak4	0	0	6	2	0	1	58	13
peak5	18	3	39	18	12	6	94	47
peak6	30	16	147	47	23	9	404	128
peak7	31	11	34	13	19	10	148	66
peak8	0	0	36	4	0	1	226	113
peak9	3	3	37	6	7	3	85	32
peak10	3	3	11	3	3	2	55	23
peak11	22	12	220	88	6	8	362	146
peak12	37	28	491	175	24	12	609	122
peak13	4	2	43	6	0	1	108	39
peak14	19	13	77	96	22	6	72	27
peak15	18	8	31	9	8	2	94	19
peak16	6	4	19	3	2	5	51	6
peak17	3	2	30	5	1	5	93	36
peak18	4	4	62	7	2	1	219	82
peak19	61	39	390	205	34	7	300	87
peak20	47	19	604	307	26	7	449	120
peak21	13	4	123	43	14	3	140	50
peak22	22	6	120	35	14	6	113	43
peak23	28	13	157	58	25	7	326	90
peak24	16	7	90	28	11	0	60	18
peak25	4	5	107	6	11	1	203	65
peak26	70	14	309	62	30	6	261	45
peak27	6	1	68	19	2	1	113	72
peak28	15	8	46	9	5	3	51	32
peak29	12	6	79	34	10	0	40	38
peak30	8	8	59	40	6	0	30	14
peak31	1	0	19	3	2	1	47	14
peak32	0	0	19	4	2	0	53	7
peak33	9	4	65	24	9	3	185	44
peak34	28	11	55	20	18	5	105	27
peak35	13	4	72	14	8	5	535	92
peak36	0	3	76	16	0	1	289	106
peak37	25	8	395	209	22	12	379	282
peak38	8	4	40	7	1	6	104	53
peak39	39	13	530	177	38	9	448	112
peak40	2	0	49	2	0	1	75	45
peak41	19	11	86	19	11	4	86	16
peak42	21	5	271	87	17	2	249	73
peak43	1	0	19	6	0	0	104	16
peak44	0	2	13	3	1	0	66	34
peak45	1	3	71	52	7	0	133	52
peak46	1	1	42	16	2	1	69	31
peak47	21	11	422	178	5	5	421	187
peak48	2	3	5	0	1	0	57	17
peak49	6	6	114	59	4	2	156	35
peak50	30	12	146	31	14	12	191	99
peak51	28	11	193	100	6	5	273	151
peak52	73	39	389	368	24	9	344	236
peak53	166	71	1910	1172	61	25	788	437
peak54	57	14	301	164	49	3	316	94
peak55	28	7	103	41	25	5	101	24
peak56	11	4	101	78	9	4	134	35
peak57	16	4	214	70	4	0	191	37
peak58	2	1	20	12	3	0	60	10
peak59	14	9	306	116	13	3	374	125
peak60	33	13	327	117	12	1	250	67
peak61	26	10	138	51	11	5	67	46
peak62	14	11	176	84	18	0	126	31
peak63	4	5	71	45	5	1	91	56
peak64	8	3	28	17	6	1	91	31
peak65	7	8	181	72	8	2	237	63
peak66	29	22	185	14	28	9	167	8
peak67	63	8	266	62	26	5	307	89
peak68	37	20	397	281	40	13	535	130
peak69	60	23	227	139	38	5	181	48
peak70	83	38	1852	741	52	20	1674	581
peak71	8	5	17	2	3	2	46	7
peak72	6	3	216	15	1	0	568	260
peak73	25	18	214	81	24	5	182	74
peak74	10	3	69	68	4	4	41	35
peak75	23	10	56	27	14	3	42	5
peak76	12	7	158	92	10	2	298	168
peak77	3	4	66	11	6	6	126	52
peak78	2	0	18	4	1	0	63	19
peak79	6	3	139	39	4	2	203	104
peak80	8	5	131	24	8	1	89	26
peak81	38	14	273	158	18	7	315	140
peak82	6	1	85	47	4	1	186	32
peak83	12	5	88	41	18	2	105	15
peak84	4	3	40	21	4	1	91	44
peak85	18	7	118	76	11	5	56	47
peak86	32	11	185	125	21	3	187	82
peak87	6	7	24	11	2	0	81	30
peak88	5	2	61	34	3	1	108	43
peak89	3	2	56	50	2	3	95	22
peak90	3	0	74	70	1	0	25	12
peak91	5	5	135	60	5	2	77	58
peak92	12	5	245	85	4	4	118	65
peak93	3	2	73	54	1	0	36	46
peak94	20	12	323	221	12	3	312	159
peak95	44	23	193	98	25	9	148	51
peak96	25	8	99	23	15	7	171	46
peak97	8	16	116	49	15	6	104	27
peak98	15	1	80	19	10	3	65	31
peak99	18	8	220	130	6	4	151	64
peak100	17	7	149	98	6	1	77	52
peak101	19	5	96	71	5	2	71	28
peak102	37	20	223	187	32	5	136	74
peak103	11	1	92	30	2	1	69	24
peak104	1	0	78	25	0	0	73	27
peak105	61	38	351	405	45	14	199	252
peak106	1	0	16	1	0	1	74	46
peak107	25	4	87	54	8	4	78	31
peak108	16	4	147	69	9	2	188	34
peak109	5	4	50	31	2	0	39	11
peak110	25	14	39	20	25	5	92	23
peak111	10	4	92	44	4	3	106	21
peak112	5	2	93	26	3	0	53	26
peak113	12	8	140	97	7	3	111	54
peak114	4	5	34	5	4	1	73	19
peak115	39	9	485	265	32	9	581	140
peak116	74	13	448	251	33	6	472	86
peak117	24	24	203	130	27	5	180	46
peak118	12	7	102	55	9	1	47	36
peak119	15	6	128	28	4	3	59	17
peak120	3	3	75	42	1	1	123	106
peak121	16	9	123	91	13	5	116	41
peak122	26	4	52	56	11	3	43	26
peak123	20	12	88	74	6	4	40	28
peak124	10	3	90	59	3	2	44	58
peak125	3	0	44	14	1	0	55	11
peak126	5	6	61	10	2	0	82	18
peak127	11	2	116	56	2	0	130	35
peak128	13	0	236	149	6	1	213	69
peak129	42	22	151	69	16	7	93	36
peak130	18	4	41	68	5	6	27	20
peak131	29	11	929	290	14	3	534	145
peak132	41	12	343	95	11	5	184	63
peak133	14	3	127	70	6	1	205	78
peak134	37	18	322	332	28	9	341	101
peak135	6	7	72	51	9	1	85	42
peak136	17	9	109	12	7	2	64	20
peak137	15	10	146	36	9	4	108	73
peak138	316	149	3911	3870	102	42	1739	1799
peak139	121	72	823	709	31	8	264	318
peak140	28	18	250	179	7	5	91	137
peak141	74	24	353	127	18	18	152	70
peak142	22	18	111	58	4	2	91	94
peak143	153	75	3561	1972	37	21	1236	1152
peak144	60	25	197	92	28	10	92	46
peak145	21	14	111	68	12	6	108	41
peak146	4	8	49	16	7	1	75	19
peak147	11	4	51	6	5	1	56	13
peak148	14	5	22	10	10	2	66	18
peak149	37	13	169	88	18	5	205	73
peak150	16	11	226	220	25	3	167	111
peak151	9	1	55	79	8	2	38	36
peak152	37	21	294	171	23	11	308	154
peak153	22	7	121	51	17	1	109	23
peak154	30	2	242	68	18	2	151	34
peak155	0	1	38	1	0	0	102	60
peak156	67	31	275	127	36	9	359	95
peak157	41	22	292	90	31	15	516	207
peak158	9	4	32	1	0	0	87	16
peak159	49	21	233	98	23	8	188	33
peak160	35	25	190	102	22	6	132	59
peak161	36	13	289	145	57	8	330	128
peak162	3	2	147	42	8	2	273	46
peak163	0	1	33	6	3	4	92	79
peak164	14	6	229	81	13	5	167	77
peak165	18	7	91	32	9	3	44	33
peak166	26	12	158	85	19	10	185	74
peak167	9	6	87	28	7	1	145	44
peak168	4	3	53	17	5	0	42	3
peak169	20	14	51	56	20	7	30	28
peak170	38	17	539	125	15	4	195	99
peak171	8	3	143	61	7	4	85	31
peak172	8	4	32	13	6	2	68	27
peak173	9	3	158	74	8	2	171	53
peak174	14	5	93	51	5	4	48	24
peak175	14	6	89	37	6	4	53	19
peak176	7	5	79	40	3	2	76	25
peak177	3	0	87	23	3	0	132	33
peak178	12	5	77	50	7	3	52	18
peak179	20	4	82	40	6	2	41	20
peak180	6	5	65	23	4	2	30	22
peak181	4	5	63	51	6	2	55	18
peak182	1	2	53	15	2	0	39	12
peak183	19	7	209	84	3	2	396	106
peak184	5	5	86	57	4	2	69	33
peak185	6	3	73	61	6	1	91	34
peak186	12	2	152	39	7	4	182	78
peak187	14	9	71	42	5	1	58	30
peak188	6	2	92	62	11	3	68	31
peak189	33	13	267	89	14	6	204	77
peak190	20	5	110	90	11	2	114	32
peak191	3	2	114	54	4	0	156	62
peak192	24	4	188	106	13	3	141	60
peak193	9	3	48	13	4	3	358	226
peak194	23	10	155	113	19	1	173	53
peak195	16	7	70	41	17	1	86	18
peak196	10	8	88	44	5	1	58	19
peak197	20	9	218	68	13	5	151	39
peak198	8	3	65	51	5	0	74	42
peak199	18	11	219	63	17	5	239	51
peak200	25	7	137	58	20	1	114	21
peak201	32	13	372	148	20	1	344	61
peak202	27	10	131	47	15	3	122	33
peak203	4	3	90	40	3	2	63	34
peak204	39	25	510	382	33	12	357	143
peak205	16	3	82	73	10	2	47	37
peak206	0	0	45	1	0	0	168	16
peak207	13	8	115	55	13	4	163	73
peak208	21	6	76	41	13	4	72	25
peak209	2	0	19	4	0	1	50	26
peak210	0	8	165	24	3	2	330	85
peak211	22	9	314	108	9	3	256	69
peak212	8	9	109	58	4	8	35	62
peak213	70	33	1134	454	20	9	421	377
peak214	48	28	491	490	22	11	214	261
peak215	6	0	76	25	2	2	42	21
peak216	6	3	118	76	10	2	148	46
peak217	7	3	29	5	0	0	104	31
peak218	21	3	1185	175	13	3	938	188
peak219	12	10	63	45	16	3	34	15
peak220	2	2	91	36	0	1	71	48
peak221	1	1	505	66	5	2	1474	720
peak222	16	15	192	121	15	6	283	81
peak223	12	14	269	142	14	1	265	67
peak224	1	2	43	17	3	1	71	17
peak225	22	8	65	54	13	2	79	24
peak226	4	3	63	13	3	1	58	8
peak227	8	1	48	33	0	4	57	22
peak228	1	0	33	0	1	0	159	95
peak229	84	32	774	304	69	19	762	183
peak230	110	39	1709	801	58	16	1712	445
peak231	27	8	515	205	12	4	444	112
peak232	38	21	94	86	42	5	83	27
peak233	63	36	386	268	46	11	371	117
peak234	51	25	335	126	33	5	347	53
peak235	53	15	310	154	40	12	280	82
peak236	0	0	16	2	4	0	160	68
peak237	34	18	523	215	21	6	379	112
peak238	4	1	23	20	4	0	90	62
peak239	7	6	77	28	7	0	65	18
peak240	9	9	62	36	3	1	42	20
peak241	19	3	125	61	10	0	104	20
peak242	2	3	152	11	9	4	438	235
peak243	40	7	305	177	19	4	256	119
peak244	15	9	139	52	3	7	97	36
peak245	9	1	109	48	4	5	114	78
peak246	6	4	59	53	3	1	91	45
peak247	11	0	140	52	5	1	102	24
peak248	5	3	22	11	0	0	60	30
peak249	29	14	437	212	26	3	350	129
peak250	3	2	98	36	1	1	83	29
peak251	4	2	194	60	2	0	212	26
peak252	14	3	88	89	8	2	78	36
peak253	44	15	310	237	19	6	235	124
peak254	5	3	35	3	6	2	122	39
peak255	28	8	78	59	14	3	80	30
peak256	36	15	177	86	20	1	103	45
peak257	24	10	111	38	21	1	115	22
peak258	3	3	23	20	1	1	64	27
peak259	29	4	97	21	3	6	72	15
peak260	16	3	153	89	14	4	124	63
peak261	12	2	51	32	8	3	48	15
peak262	14	3	97	76	5	3	61	35
peak263	7	3	22	34	1	0	25	24
peak264	9	7	59	56	8	0	91	21
peak265	25	6	96	33	9	1	133	37
peak266	77	22	309	183	49	9	345	76
peak267	78	30	237	98	15	7	193	36
peak268	1	0	17	8	0	0	77	12
peak269	0	1	19	2	0	0	129	49
peak270	15	5	91	107	5	0	89	48
peak271	10	3	220	87	2	4	209	59
peak272	62	23	526	221	33	4	518	162
peak273	14	5	140	77	18	3	164	74
peak274	3	1	88	33	3	0	78	20
peak275	5	3	69	14	3	0	60	23
peak276	18	3	101	55	1	0	48	36
peak277	7	8	232	131	5	6	168	83
peak278	14	11	125	62	10	9	69	32
peak279	88	40	125	145	57	11	174	58
peak280	20	14	824	153	15	6	1745	876
peak281	21	10	150	87	8	5	89	48
peak282	15	6	150	91	8	5	88	55
peak283	19	11	154	62	1	3	42	50
peak284	6	8	93	64	6	2	22	32
peak285	29	9	231	169	8	4	104	98
peak286	15	10	88	57	6	3	29	30
peak287	21	5	156	75	6	3	40	35
peak288	7	1	89	55	1	0	30	38
peak289	12	7	114	34	5	3	39	38
peak290	12	3	108	36	4	0	41	17
peak291	25	18	33	20	19	4	91	36
peak292	69	10	195	42	53	14	176	53
peak293	12	5	62	52	4	1	44	13
peak294	6	0	74	16	1	1	57	10
peak295	2	2	79	27	2	0	56	23
peak296	6	3	82	32	4	1	68	24
peak297	3	1	118	87	4	1	94	29
peak298	1	1	69	6	1	3	345	147
peak299	14	4	76	34	7	5	55	21
peak300	22	5	103	64	14	6	73	29
peak301	12	2	90	55	4	1	41	30
peak302	36	9	380	151	15	4	291	84
peak303	12	3	93	74	7	0	76	19
peak304	5	3	80	33	1	0	138	83
peak305	69	18	526	208	43	6	449	105
peak306	3	2	113	58	1	0	65	27
peak307	14	6	169	93	17	17	179	44
peak308	11	0	98	68	8	2	81	37
peak309	2	0	44	3	2	0	181	59
peak310	33	17	71	72	16	1	69	31
peak311	18	8	152	38	10	2	147	35
peak312	41	8	71	53	19	0	65	21
peak313	10	6	62	41	9	3	61	19
peak314	4	4	128	29	2	0	71	18
peak315	4	5	140	18	9	6	275	96
peak316	20	9	139	67	15	1	105	51
peak317	22	10	137	103	24	4	145	37
peak318	19	8	300	178	19	0	588	118
peak319	30	8	21	5	20	7	63	15
peak320	12	7	106	56	4	2	50	30
peak321	25	11	116	50	17	8	176	53
peak322	5	0	18	1	1	1	60	20
peak323	14	8	467	136	8	3	578	176
peak324	4	1	29	19	3	0	62	14
peak325	1	0	27	11	0	0	58	17
peak326	6	5	35	5	2	1	54	18
peak327	6	2	36	6	4	3	62	13
peak328	25	8	238	89	15	8	337	88
peak329	17	16	53	8	20	4	81	9
peak330	37	16	334	120	34	9	759	233
peak331	10	2	49	34	2	1	45	16
peak332	20	20	230	75	24	9	185	89
peak333	0	2	25	1	2	1	67	17
peak334	10	6	44	20	9	3	52	15
peak335	19	8	217	39	8	3	346	123
peak336	5	1	96	64	6	2	68	40
peak337	15	7	129	89	7	6	84	51
peak338	23	12	125	73	11	2	76	26
peak339	27	8	73	37	17	3	56	11
peak340	20	1	193	129	11	2	112	57
peak341	39	21	192	135	17	0	202	77
peak342	10	6	61	56	9	3	47	13
peak343	6	1	37	44	0	0	34	14
peak344	5	0	48	23	2	0	49	6
peak345	8	2	68	23	3	1	103	25
peak346	15	3	100	63	9	5	113	33
peak347	39	15	310	186	31	6	322	75
peak348	54	33	597	378	39	6	490	210
peak349	6	7	51	21	7	3	94	32
peak350	50	22	634	321	41	11	696	164
peak351	2	1	64	31	3	1	113	26
peak352	10	5	31	10	2	2	188	85
peak353	11	6	30	31	6	0	30	7
peak354	10	3	63	31	10	1	59	13
peak355	19	9	114	52	12	3	181	41
peak356	37	17	654	552	9	1	521	289
peak357	19	6	117	32	6	1	73	20
peak358	22	10	386	165	14	7	242	167
peak359	34	16	412	155	23	8	298	123
peak360	43	12	239	187	23	8	210	63
peak361	34	13	275	83	18	5	172	45
peak362	40	15	210	152	18	7	158	107
peak363	15	4	78	32	12	6	76	25
peak364	16	4	96	46	4	0	58	19
peak365	28	8	265	65	15	2	215	29
peak366	16	4	75	29	4	1	73	15
peak367	16	8	145	77	10	2	179	20
peak368	29	15	135	66	15	6	117	30
peak369	5	3	45	47	0	2	20	27
peak370	78	34	242	117	41	14	270	75
peak371	29	13	558	242	25	7	563	114
peak372	22	9	571	412	24	5	659	172
peak373	10	3	138	131	7	4	89	47
peak374	7	3	186	69	6	2	119	34
peak375	6	1	76	47	5	3	69	26
peak376	59	36	288	140	54	7	227	58
peak377	35	20	281	146	35	12	220	69
peak378	33	23	147	15	18	6	233	11
peak379	0	1	47	7	1	1	181	162
peak380	30	12	197	99	13	4	158	51
peak381	34	9	386	259	24	9	336	179
peak382	14	4	68	39	5	0	50	26
peak383	194	111	2110	2672	258	130	4192	5060
peak384	138	91	1100	860	119	78	2176	1465
peak385	25	7	241	96	26	39	725	491
peak386	46	25	360	128	51	34	466	352
peak387	49	15	146	89	39	24	255	174
peak388	30	12	247	117	18	8	168	87
peak389	10	6	80	43	3	0	45	20
peak390	2	1	104	18	4	1	201	66
peak391	21	6	134	30	15	5	115	26
peak392	18	5	70	106	25	1	54	47
peak393	26	6	39	58	24	2	38	28
peak394	10	4	75	39	7	2	69	22
peak395	15	2	86	44	4	3	66	20
peak396	3	2	31	3	2	0	118	26
peak397	9	2	61	46	4	1	41	17
peak398	14	4	98	38	6	2	106	19
peak399	5	2	76	54	6	0	49	20
peak400	30	7	442	182	10	3	220	76
peak401	21	16	294	166	26	4	230	132
peak402	10	5	36	82	5	3	47	29
peak403	37	10	175	85	18	3	117	41
peak404	5	2	61	78	8	2	36	30
peak405	212	77	719	776	119	39	625	290
peak406	75	38	106	19	30	10	267	76
peak407	17	10	27	9	21	3	86	21
peak408	12	4	83	37	10	1	53	20
peak409	1	3	23	1	3	1	62	11
peak410	6	3	195	29	3	3	133	39
peak411	2	1	49	10	4	1	102	35
peak412	7	5	106	71	6	2	90	29
peak413	13	7	68	54	14	2	39	21
peak414	10	3	88	38	4	3	52	11
peak415	40	13	233	87	24	6	117	44
peak416	53	34	464	308	35	9	287	128
peak417	48	19	375	282	30	10	308	192
peak418	47	19	402	234	22	10	319	139
peak419	24	7	102	66	15	7	90	34
peak420	2	2	58	43	1	0	45	16
peak421	12	4	49	7	8	1	137	21
peak422	23	10	108	72	18	4	95	30
peak423	25	12	363	89	14	3	273	61
peak424	14	7	113	92	10	2	84	46
peak425	5	3	33	43	2	2	37	15
peak426	18	12	149	68	11	4	141	43
peak427	13	1	126	49	3	1	52	28
peak428	24	16	362	216	8	3	218	101
peak429	16	6	122	67	5	3	60	16
peak430	20	8	84	26	11	3	59	17
peak431	12	4	75	60	7	1	88	34
peak432	13	5	72	25	4	1	69	19
peak433	8	3	50	32	20	8	174	262
peak434	19	10	88	74	22	2	83	28
peak435	29	14	202	151	18	5	185	61
peak436	14	2	61	8	11	3	121	41
peak437	33	33	508	327	49	3	400	149
peak438	45	15	413	129	23	3	396	95
peak439	11	8	46	24	7	1	62	13
peak440	11	5	264	94	11	3	140	50
peak441	13	3	71	44	8	3	53	32
peak442	9	6	210	76	8	2	119	39
peak443	11	6	491	274	11	1	402	161
peak444	11	6	136	58	8	1	110	38
peak445	24	8	466	210	21	3	373	113
peak446	24	12	164	73	24	0	140	38
peak447	16	3	56	52	11	2	47	13
peak448	32	10	210	167	23	4	283	98
peak449	11	4	69	40	10	3	70	16
peak450	38	22	360	163	32	6	225	74
peak451	48	12	501	210	29	4	374	101
peak452	13	7	86	51	14	5	70	21
peak453	40	8	499	288	23	7	515	157
peak454	4	0	15	33	0	1	12	13
peak455	28	12	170	101	9	6	120	72
peak456	11	1	123	79	8	2	77	37
peak457	26	9	171	137	12	2	151	53
peak458	18	19	231	17	7	17	660	179
peak459	8	1	54	60	4	0	85	18
peak460	14	7	116	106	7	1	104	47
peak461	19	15	173	80	19	9	185	42
peak462	13	6	146	18	12	2	177	40
peak463	8	5	80	11	1	5	164	56
peak464	53	26	181	114	37	7	220	76
peak465	22	10	133	102	22	8	173	33
peak466	15	2	250	124	11	3	178	111
peak467	11	9	56	31	6	3	68	39
peak468	24	10	277	208	14	5	232	88
peak469	0	0	30	1	0	1	121	35
peak470	14	9	115	38	10	2	130	18
peak471	3	1	124	46	0	0	92	30
peak472	13	2	76	32	6	0	48	12
peak473	31	9	410	228	15	6	460	158
peak474	44	15	132	117	22	4	138	46
peak475	19	5	278	31	7	3	216	57
peak476	12	6	135	154	9	1	158	74
peak477	14	6	154	102	6	6	125	42
peak478	49	12	161	151	19	4	186	37
peak479	8	4	48	36	1	4	72	21
peak480	10	1	52	25	4	2	64	19
peak481	14	3	113	28	6	4	72	23
peak482	6	2	32	6	4	3	63	40
peak483	2	1	57	16	4	3	163	53
peak484	14	1	430	176	8	4	404	122
peak485	14	7	111	36	12	3	97	22
peak486	21	10	306	77	6	1	225	42
peak487	14	7	144	109	10	0	74	50
peak488	8	6	100	89	4	2	100	44
peak489	11	7	61	44	2	0	51	18
peak490	15	3	74	34	9	6	62	28
peak491	10	7	125	81	8	2	105	25
peak492	10	5	101	49	6	0	66	21
peak493	36	10	244	221	23	8	278	172
peak494	33	16	334	238	32	10	350	134
peak495	11	6	73	22	2	0	60	21
peak496	25	13	173	82	9	5	74	68
peak497	30	17	168	55	9	5	157	61
peak498	14	8	121	92	6	4	60	35
peak499	29	22	266	78	17	11	144	51
peak500	10	2	128	35	11	3	59	33
peak501	9	4	94	34	6	2	48	28
peak502	6	1	71	17	2	3	80	47
peak503	13	6	128	24	9	4	43	16
peak504	20	14	192	179	18	4	233	93
peak505	13	4	67	42	12	0	70	33
peak506	24	10	140	41	18	6	156	101
peak507	43	20	570	140	32	9	413	192
peak508	86	51	1560	477	46	13	1163	478
peak509	40	22	344	101	23	3	180	87
peak510	58	26	666	290	21	13	427	177
peak511	31	19	368	183	9	2	130	61
peak512	18	7	108	52	5	3	38	24
peak513	4	0	90	27	3	2	143	174
peak514	57	26	622	146	47	3	547	188
peak515	9	3	49	42	1	0	38	23
peak516	7	4	92	78	3	0	44	48
peak517	44	13	538	192	38	7	418	111
peak518	37	17	311	231	30	5	295	102
peak519	13	2	81	34	9	3	60	10
peak520	8	7	107	34	8	2	71	22
peak521	5	2	44	45	3	0	26	16
peak522	128	56	413	320	84	17	417	130
peak523	271	103	2080	743	216	38	1700	416
peak524	11	16	541	74	13	8	963	424
peak525	31	18	309	142	7	3	258	99
peak526	21	3	183	43	3	8	94	26
peak527	26	8	133	87	13	5	96	37
peak528	10	4	93	53	10	3	53	37
peak529	16	12	389	214	18	3	479	155
peak530	26	11	251	124	22	6	214	72
peak531	11	3	83	33	5	3	119	28
peak532	12	4	443	176	12	1	323	112
peak533	12	3	161	44	8	3	136	22
peak534	18	3	86	71	6	3	78	31
peak535	21	15	130	71	17	4	135	39
peak536	15	2	80	42	7	2	62	22
peak537	16	3	69	39	11	2	59	26
peak538	17	4	88	70	15	2	122	36
peak539	3	1	86	37	1	0	68	23
peak540	4	4	336	32	6	0	769	192
peak541	25	6	151	87	23	2	119	45
peak542	13	8	119	110	3	1	103	35
peak543	22	11	572	223	7	4	525	133
peak544	26	4	208	103	10	1	165	66
peak545	5	2	79	54	3	3	36	34
peak546	10	7	114	44	6	1	73	36
peak547	45	14	194	124	18	8	132	92
peak548	32	16	200	156	16	7	121	58
peak549	42	4	125	62	9	6	95	31
peak550	9	5	72	16	1	1	113	45
peak551	21	3	68	54	4	4	67	28
peak552	22	14	209	115	13	5	144	65
peak553	14	2	78	32	5	1	144	26
peak554	10	15	179	105	19	7	145	80
peak555	28	10	150	98	31	2	102	57
peak556	108	38	1247	803	43	18	655	332
peak557	39	16	218	182	23	0	115	86
peak558	8	3	104	7	9	3	174	69
peak559	9	5	57	38	5	4	41	10
peak560	16	2	88	45	9	1	76	26
peak561	4	3	44	19	3	0	84	43
peak562	12	3	193	60	7	0	163	59
peak563	15	7	120	82	9	4	97	39
peak564	4	3	75	31	6	1	74	13
peak565	1	1	29	7	2	1	105	24
peak566	18	3	120	61	8	1	78	21
peak567	50	23	125	33	40	6	143	29
peak568	8	0	55	44	2	2	33	29
peak569	4	1	86	59	5	3	142	68
peak570	38	15	1104	39	10	4	940	21
peak571	8	4	39	43	4	2	36	33
peak572	21	9	192	77	10	3	136	39
peak573	13	4	55	33	3	2	20	27
peak574	4	2	119	37	4	1	80	48
peak575	8	2	94	25	5	2	82	33
peak576	17	5	167	81	11	2	131	71
peak577	62	27	483	277	61	22	498	196
peak578	64	23	269	172	69	14	264	162
peak579	8	6	23	16	8	8	111	55
peak580	43	7	863	217	38	5	806	266
peak581	17	13	494	207	5	3	946	441
peak582	40	7	281	158	21	6	231	104
peak583	35	12	459	207	22	7	371	134
peak584	14	10	132	102	12	4	142	84
peak585	15	4	119	41	4	1	102	43
peak586	13	4	77	27	13	0	52	22
peak587	19	6	108	79	9	6	93	29
peak588	43	23	353	181	25	12	391	129
peak589	15	5	85	27	8	3	64	43
peak590	20	9	104	104	17	5	234	66
peak591	74	24	1176	398	47	12	1134	236
peak592	2	2	191	71	4	1	200	49
peak593	18	4	109	63	7	4	123	57
peak594	16	4	108	17	5	0	79	19
peak595	21	8	245	210	15	1	246	196
peak596	58	15	486	232	31	13	359	97
peak597	62	19	302	184	18	6	188	65
peak598	68	38	670	393	49	17	427	203
peak599	64	18	204	185	16	5	141	124
peak600	19	9	161	48	9	4	97	32
peak601	13	4	226	52	4	2	147	48
peak602	13	4	29	12	3	1	57	17
peak603	0	0	31	5	1	1	203	78
peak604	1	0	55	4	0	1	295	72
peak605	1	0	45	15	0	1	10	5
peak606	36	15	60	38	26	9	115	24
peak607	78	58	564	847	68	17	488	301
peak608	0	0	14	4	0	3	45	14
peak609	0	0	146	5	0	0	508	106
peak610	9	14	245	44	13	8	323	145
peak611	8	3	95	28	1	1	76	45
peak612	2	2	48	53	2	0	42	27
peak613	61	33	926	424	41	14	635	223
peak614	59	33	380	243	25	14	262	115
peak615	51	19	351	224	22	10	238	106
peak616	69	39	340	221	46	15	242	113
peak617	17	11	104	54	10	6	92	73
peak618	19	15	96	29	10	3	119	71
peak619	15	4	75	41	8	4	130	48
peak620	6	5	36	7	5	0	58	20
peak621	1	3	70	7	0	0	331	65
peak622	9	7	294	56	8	4	506	163
peak623	23	15	90	78	13	1	41	32
peak624	19	5	204	118	11	4	154	60
peak625	27	8	105	36	10	3	43	16
peak626	28	14	179	176	13	5	102	110
peak627	8	3	85	87	6	3	39	30
peak628	0	1	127	26	0	1	78	17
peak629	51	25	234	164	34	6	332	97
peak630	5	5	58	41	5	2	71	22
peak631	41	11	498	201	30	6	379	109
peak632	33	10	192	113	17	3	201	79
peak633	22	12	209	93	9	2	149	58
peak634	5	3	193	80	4	1	180	91
peak635	1	3	50	12	0	1	46	20
peak636	1	4	133	14	2	1	799	188
peak637	21	12	31	11	7	3	55	6
peak638	21	10	77	33	15	4	100	41
peak639	89	26	531	57	71	14	1046	212
peak640	20	9	104	63	15	3	91	22
peak641	3	0	16	1	4	1	91	18
peak642	34	23	125	35	32	4	106	27
peak643	3	1	51	20	1	3	55	48
peak644	50	19	279	177	19	12	204	146
peak645	24	8	167	47	15	3	124	48
peak646	33	10	193	94	14	4	102	29
peak647	41	15	237	77	22	9	327	112
peak648	53	28	471	300	31	6	384	121
peak649	25	7	110	62	16	6	139	39
peak650	23	9	116	38	4	4	171	23
peak651	46	14	238	53	29	6	152	31
peak652	8	0	178	41	1	0	150	83
peak653	10	8	242	91	6	3	198	133
peak654	15	8	203	106	12	3	141	32
peak655	76	30	629	317	38	6	387	144
peak656	11	2	129	53	7	1	68	30
peak657	3	1	180	62	3	1	274	197
peak658	21	9	51	54	10	6	59	24
peak659	14	8	81	71	12	0	58	23
peak660	34	10	241	98	32	4	265	44
peak661	26	10	162	63	18	5	163	29
peak662	32	9	158	171	26	7	164	80
peak663	35	18	82	66	44	5	86	30
peak664	4	2	173	146	9	0	137	68
peak665	7	6	82	30	9	1	87	70
peak666	13	2	87	36	5	0	83	19
peak667	73	17	379	278	41	10	443	145
peak668	52	8	219	109	43	6	290	45
peak669	15	3	110	25	6	2	72	13
peak670	1	0	63	13	2	2	267	108
peak671	35	17	338	247	31	8	357	105
peak672	13	11	101	40	15	4	49	31
peak673	22	9	116	75	19	5	70	50
peak674	27	5	133	72	11	3	204	69
peak675	32	10	388	223	13	8	289	92
peak676	13	6	92	15	6	0	57	22
peak677	5	5	411	109	1	2	179	81
peak678	24	3	58	50	14	2	85	23
peak679	29	10	261	148	19	6	278	58
peak680	3	6	101	72	1	1	61	18
peak681	9	6	70	25	5	4	47	20
peak682	14	3	195	85	7	1	115	43
peak683	67	25	590	354	31	10	343	118
peak684	23	12	60	77	12	5	32	46
peak685	27	7	108	82	12	1	83	42
peak686	23	6	74	43	14	2	76	23
peak687	2	2	51	46	2	0	41	20
peak688	57	20	345	182	27	1	185	89
peak689	69	22	285	150	38	12	139	65
peak690	19	7	105	53	12	2	116	47
peak691	44	11	112	81	10	2	74	22
peak692	34	6	242	146	9	4	194	79
peak693	10	2	68	17	1	0	58	20
peak694	16	7	211	149	10	4	151	62
peak695	87	27	464	70	56	12	822	217
peak696	9	5	107	67	11	2	83	37
peak697	12	12	308	155	21	3	252	82
peak698	70	14	228	53	41	11	215	51
peak699	142	48	820	373	78	11	591	181
peak700	3	1	57	74	0	0	45	24
peak701	39	10	74	71	23	3	73	23
peak702	13	3	53	59	10	2	43	19
peak703	9	5	108	95	8	1	107	33
peak704	12	8	65	30	8	1	28	12
peak705	6	3	56	40	6	2	34	15
peak706	18	6	390	217	15	5	345	110
peak707	59	26	513	484	45	4	524	294
peak708	3662	2213	331	829	1361	795	351	290
peak709	17	4	89	46	8	1	45	24
peak710	30	14	390	193	13	4	211	110
peak711	11	7	28	40	2	5	13	21
peak712	15	4	84	51	2	1	67	42
peak713	16	8	100	41	21	2	89	15
peak714	14	5	66	48	3	2	26	25
peak715	36	13	362	250	20	11	288	185
peak716	119	40	1185	517	71	17	834	277
peak717	53	16	449	286	32	2	433	154
peak718	14	7	95	66	10	2	79	26
peak719	7	6	72	35	10	6	75	12
peak720	16	10	281	122	11	6	201	47
peak721	6	8	85	56	2	3	67	43
peak722	10	5	53	22	9	4	32	23
peak723	32	4	132	39	7	1	106	11
peak724	35	5	255	175	8	5	272	105
peak725	19	9	147	99	13	3	138	47
peak726	18	7	140	47	7	1	123	25
peak727	11	3	111	123	11	5	85	65
peak728	28	18	118	24	24	9	313	122
peak729	1	0	22	10	1	0	104	80
peak730	0	0	19	0	0	0	68	15
peak731	56	31	883	370	55	24	1311	653
peak732	38	18	434	184	41	17	372	160
peak733	11	10	294	90	56	17	485	164
peak734	11	2	70	19	8	4	161	64
peak735	3	6	27	8	15	1	76	18
peak736	11	11	63	25	11	1	122	61
peak737	26	7	258	261	14	3	257	167
peak738	4	9	35	6	5	1	85	108
peak739	20	5	103	86	27	1	97	27
peak740	17	12	192	176	14	5	207	77
peak741	29	6	67	41	11	1	62	6
peak742	53	23	119	48	22	12	153	31
peak743	5	2	99	48	11	1	202	75
peak744	12	2	229	107	4	2	177	49
peak745	23	9	195	62	4	3	163	35
peak746	8	5	118	67	4	0	139	23
peak747	24	5	282	137	8	0	230	84
peak748	7	2	42	34	1	0	35	14
peak749	9	0	75	41	7	2	59	27
peak750	11	5	78	47	8	1	68	32
peak751	3	1	20	30	1	0	11	12
peak752	66	26	657	353	46	13	491	186
peak753	27	5	131	63	14	4	106	30
peak754	11	4	86	56	6	0	65	34
peak755	22	10	80	29	11	4	103	16
peak756	19	4	110	45	7	4	160	51
peak757	15	6	81	32	8	2	60	28
peak758	24	8	233	122	11	6	167	58
peak759	12	5	74	60	13	6	51	26
peak760	31	11	99	61	12	2	62	30
peak761	12	7	62	54	7	0	45	23
peak762	29	15	191	137	19	2	110	67
peak763	3	2	70	6	3	1	109	38
peak764	5	4	184	60	3	0	63	35
peak765	104	46	951	466	47	13	611	239
peak766	24	10	181	70	13	3	67	47
peak767	14	8	150	83	1	4	48	44
peak768	76	19	464	263	44	11	618	106
peak769	68	18	504	248	27	6	404	135
peak770	32	3	195	169	15	4	206	68
peak771	59	25	319	116	27	3	329	40
peak772	1	2	38	5	1	1	444	213
peak773	8	2	21	8	8	3	160	99
peak774	2	2	24	12	5	0	70	28
peak775	39	10	218	110	8	6	202	60
peak776	18	8	79	18	12	6	43	16
peak777	12	5	131	44	4	3	74	24
peak778	18	2	105	90	7	4	69	38
peak779	13	7	110	58	11	0	52	28
peak780	45	16	110	121	18	7	97	63
peak781	4	1	213	112	3	1	139	71
peak782	38	16	184	101	18	4	114	50
peak783	88	32	1112	429	59	16	926	232
peak784	39	23	690	278	38	8	475	204
peak785	20	10	152	62	18	3	163	77
peak786	41	19	210	43	24	4	159	50
peak787	9	2	53	9	8	9	57	26
peak788	29	10	299	22	9	4	954	140
peak789	62	23	726	489	36	15	518	323
peak790	6	3	111	48	1	1	68	29
peak791	7	6	275	136	3	2	138	63
peak792	18	7	135	105	9	4	60	66
peak793	2	1	33	17	1	2	52	15
peak794	11	3	51	39	3	0	28	15
peak795	37	17	176	118	17	6	122	81
peak796	15	9	121	64	6	3	84	29
peak797	21	2	127	29	14	2	142	141
peak798	22	9	126	70	9	2	102	19
peak799	7	4	64	17	2	1	91	25
peak800	13	5	60	15	3	2	75	16
peak801	16	8	127	51	18	5	170	31
peak802	11	3	71	45	3	1	48	30
peak803	14	4	114	80	6	1	82	29
peak804	16	5	114	71	8	5	80	31
peak805	13	5	211	92	10	0	174	42
peak806	20	3	343	203	13	1	348	90
peak807	21	4	121	126	16	3	162	58
peak808	91	28	640	434	70	14	661	305
peak809	11	3	133	61	2	0	199	62
peak810	1	0	63	25	2	0	42	14
peak811	5	5	438	123	4	0	304	97
peak812	24	8	422	219	13	2	327	91
peak813	27	8	187	128	7	2	113	53
peak814	8	5	124	88	9	0	98	48
peak815	18	6	272	191	11	4	138	116
peak816	10	4	86	80	6	4	43	37
peak817	36	14	289	259	42	6	288	139
peak818	12	2	62	45	13	1	45	18
peak819	10	4	111	56	17	2	77	28
peak820	18	11	116	61	15	3	107	41
peak821	29	10	156	98	27	5	129	32
peak822	14	4	84	33	9	5	81	22
peak823	64	27	130	27	60	18	131	36
peak824	7	0	81	35	18	9	247	125
peak825	3	1	14	11	3	1	68	19
peak826	20	13	107	86	15	6	85	32
peak827	23	9	87	24	16	2	129	26
peak828	17	2	105	66	9	5	112	35
peak829	3	1	62	13	1	1	65	9
peak830	8	5	203	22	5	2	341	182
peak831	49	19	205	101	29	8	129	58
peak832	38	15	284	165	20	1	235	122
peak833	67	19	494	170	21	9	263	144
peak834	14	11	123	85	19	4	98	29
peak835	13	8	154	122	8	1	114	61
peak836	9	1	77	65	6	2	55	36
peak837	11	1	67	24	6	3	87	23
peak838	16	9	280	130	11	3	247	98
peak839	49	14	179	117	22	6	164	46
peak840	24	1	72	53	11	5	64	26
peak841	17	6	83	42	8	1	87	30
peak842	14	4	168	72	13	3	127	38
peak843	9	3	70	27	3	1	94	28
peak844	1	1	88	39	1	1	117	35
peak845	0	0	31	1	1	0	152	44
peak846	33	13	212	165	10	4	155	63
peak847	24	19	155	90	21	2	142	55
peak848	49	18	413	198	40	11	415	127
peak849	29	16	1102	482	21	7	1045	283
peak850	2	2	24	2	1	3	112	24
peak851	140	64	913	869	112	21	918	293
peak852	202	64	1566	715	149	23	1286	312
peak853	125	66	1795	1231	74	26	1025	613
peak854	6	9	39	8	5	6	79	49
peak855	3	2	77	6	1	1	341	127
peak856	5	2	95	52	5	1	89	47
peak857	0	0	39	3	0	0	152	72
peak858	17	6	220	47	7	6	284	133
peak859	58	23	475	267	21	9	338	240
peak860	27	7	294	180	16	8	242	137
peak861	36	17	380	236	28	6	347	88
peak862	9	4	74	60	8	0	81	19
peak863	46	13	135	14	30	5	141	23
peak864	2	2	226	35	2	3	450	978
peak865	9	7	59	8	13	5	117	15
peak866	25	11	85	39	10	7	52	14
peak867	54	10	210	70	13	6	162	38
peak868	16	9	63	60	8	3	47	41
peak869	11	5	30	44	5	1	44	21
peak870	9	7	159	152	8	2	118	87
peak871	11	1	28	10	9	2	58	19
peak872	8	4	38	10	2	2	73	19
peak873	41	14	109	48	12	10	135	56
peak874	43	17	118	55	18	3	140	39
peak875	18	8	48	17	12	3	103	34
peak876	35	9	283	106	27	5	291	100
peak877	7	3	321	42	5	5	554	255
peak878	31	22	158	54	21	18	161	60
peak879	3	4	107	71	6	1	89	32
peak880	21	15	74	41	19	5	199	47
peak881	12	4	19	6	9	3	64	7
peak882	1	1	17	18	3	0	81	23
peak883	36	16	224	117	17	9	275	125
peak884	0	0	21	2	0	2	52	33
peak885	4	1	30	53	3	1	25	33
peak886	4	0	72	15	4	5	109	22
peak887	53	27	107	18	34	14	233	43
peak888	39	17	206	98	25	9	151	54
peak889	39	7	82	50	18	4	66	25
peak890	3	4	88	45	5	0	44	26
peak891	21	9	91	76	18	2	65	40
peak892	7	7	194	54	9	3	318	141
peak893	21	3	232	147	6	1	204	74
peak894	69	25	726	526	30	10	711	326
peak895	36	11	197	109	15	4	208	49
peak896	34	20	188	77	8	8	207	118
peak897	57	15	382	92	30	8	280	97
peak898	43	16	331	67	19	8	287	61
peak899	36	12	326	103	18	9	184	84
peak900	63	26	371	123	28	9	227	91
peak901	39	23	784	284	20	6	482	136
peak902	57	19	312	210	26	9	377	148
peak903	3	3	57	16	2	0	70	52
peak904	58	27	602	298	56	9	502	198
peak905	36	9	343	144	24	9	261	72
peak906	49	21	973	666	25	13	568	476
peak907	27	14	275	144	10	2	153	69
peak908	54	19	249	80	22	9	228	73
peak909	30	16	268	96	16	8	216	112
peak910	5	0	194	7	2	1	169	105
peak911	19	6	88	66	11	0	73	36
peak912	19	5	186	41	16	2	99	39
peak913	26	6	84	76	22	1	82	32
peak914	44	9	353	188	33	3	324	98
peak915	36	10	109	35	19	10	163	63
peak916	5	0	25	7	2	0	61	24
peak917	10	5	121	55	3	1	113	41
peak918	25	8	67	59	10	1	67	24
peak919	13	7	115	71	8	4	66	42
peak920	6	2	69	43	2	0	44	37
peak921	8	7	41	33	8	1	63	39
peak922	12	7	263	102	2	1	167	74
peak923	8	0	55	15	0	1	100	77
peak924	65	32	1075	428	34	19	762	381
peak925	66	38	729	499	37	9	698	459
peak926	11	6	70	26	9	2	47	17
peak927	24	8	85	34	12	7	92	19
peak928	58	23	578	313	29	18	510	168
peak929	95	54	932	422	52	15	1305	634
peak930	3	0	25	2	0	6	83	46
peak931	8	3	63	31	15	5	197	83
peak932	3	4	56	11	5	3	120	46
peak933	20	5	142	74	11	3	188	43
peak934	44	18	156	92	29	5	101	67
peak935	13	3	353	133	16	3	258	93
peak936	45	14	182	115	34	3	134	46
peak937	15	4	141	56	6	1	80	41
peak938	11	2	56	34	7	4	37	12
peak939	0	0	30	4	0	0	139	75
peak940	10	3	91	73	3	2	81	24
peak941	8	2	57	42	1	0	56	24
peak942	15	9	118	23	11	4	135	33
peak943	2	2	98	29	1	0	56	8
peak944	53	15	175	109	13	9	107	73
peak945	68	19	440	211	28	7	269	127
peak946	12	5	162	95	4	3	63	65
peak947	13	7	198	54	5	3	262	101
peak948	9	4	70	26	1	0	53	28
peak949	9	4	60	22	5	1	23	21
peak950	6	8	136	24	9	2	229	89
peak951	33	13	253	70	16	1	177	56
peak952	112	32	1005	538	52	16	750	266
peak953	40	15	446	142	26	5	286	82
peak954	47	20	200	153	18	8	182	58
peak955	15	11	171	89	8	2	133	67
peak956	0	0	14	3	0	0	111	31
peak957	5	3	158	38	5	5	193	105
peak958	35	12	78	90	27	4	72	42
peak959	21	6	485	158	7	4	481	129
peak960	51	25	138	155	36	11	125	57
peak961	3	2	80	92	6	1	104	33
peak962	42	19	339	129	24	9	197	110
peak963	33	16	393	225	15	6	275	195
peak964	40	17	1799	412	9	5	1018	304
peak965	19	11	92	28	14	2	45	14
peak966	51	19	450	193	32	7	533	175
peak967	204	52	784	408	87	12	606	119
peak968	3	7	25	2	2	2	123	54
peak969	52	17	44	21	33	17	94	44
peak970	30	6	619	46	24	10	1256	432
peak971	3	1	55	44	3	1	55	23
peak972	7	1	139	81	5	3	132	34
peak973	5	2	831	26	1	4	1222	356
peak974	58	23	38	32	37	7	184	36
peak975	1	0	64	34	2	1	33	22
peak976	33	12	337	147	27	9	390	195
peak977	20	13	148	124	26	3	194	107
peak978	4	4	49	19	9	0	81	34
peak979	18	10	64	60	8	1	55	28
peak980	36	11	139	50	15	5	106	29
peak981	29	9	255	111	18	3	228	109
peak982	81	21	575	131	36	2	306	71
peak983	20	8	180	62	16	3	108	48
peak984	101	25	472	166	35	10	296	74
peak985	29	13	95	24	21	3	72	19
peak986	48	17	203	74	27	5	121	39
peak987	38	9	268	76	11	9	164	45
peak988	25	14	163	112	18	8	130	59
peak989	48	24	250	137	15	4	117	69
peak990	35	15	172	78	12	5	97	55
peak991	70	14	313	171	27	11	200	100
peak992	52	19	200	47	21	4	121	29
peak993	18	13	133	55	18	0	132	38
peak994	11	9	208	69	12	5	217	62
peak995	8	6	74	21	14	2	110	17
peak996	41	18	391	199	31	10	325	96
peak997	32	7	101	52	10	2	118	26
peak998	12	10	208	83	12	4	94	105
peak999	9	6	150	86	4	3	134	73
peak1000	12	3	177	77	6	1	146	35
peak1001	11	4	79	37	4	0	106	13
peak1002	21	6	115	103	8	2	77	54
peak1003	6	9	93	64	13	1	68	30
peak1004	6	3	104	57	6	2	52	29
peak1005	9	5	117	114	2	0	90	76
peak1006	14	9	136	51	11	5	112	42
peak1007	32	9	388	255	14	5	265	138
peak1008	13	11	55	49	8	1	28	21
peak1009	13	8	168	154	6	0	98	47
peak1010	66	15	718	206	49	3	498	151
peak1011	39	14	259	150	29	8	158	59
peak1012	45	14	258	212	26	5	270	119
peak1013	33	10	327	174	28	6	354	144
peak1014	72	14	280	182	41	8	317	91
peak1015	24	13	107	51	21	3	84	31
peak1016	15	6	73	37	5	0	45	17
peak1017	16	5	221	152	8	1	224	50
peak1018	68	23	514	265	24	7	382	148
peak1019	25	20	130	64	20	5	135	38
peak1020	26	3	44	12	7	2	46	7
peak1021	4	2	50	53	2	0	24	19
peak1022	7	6	69	21	7	0	58	16
peak1023	51	53	305	39	52	21	1336	358
peak1024	189	87	218	53	186	56	642	152
peak1025	11	2	135	70	7	3	73	62
peak1026	47	17	248	204	45	7	215	96
peak1027	3	3	198	53	1	0	110	25
peak1028	12	7	196	96	9	2	184	52
peak1029	4	4	104	61	4	1	87	18
peak1030	8	3	59	36	4	0	48	26
peak1031	8	3	65	25	0	1	88	25
peak1032	4	2	67	39	5	2	47	23
peak1033	11	2	93	43	7	1	152	19
peak1034	36	16	640	290	25	3	571	318
peak1035	82	23	1178	377	49	6	1272	201
peak1036	18	10	168	117	17	4	187	61
peak1037	38	18	290	274	18	9	272	181
peak1038	23	7	103	24	13	7	83	29
peak1039	11	2	67	10	8	1	35	14
peak1040	13	2	89	21	9	1	117	31
peak1041	24	10	107	98	14	6	77	49
peak1042	4	1	117	15	5	1	267	56
peak1043	31	23	414	274	21	8	299	125
peak1044	43	24	685	416	39	9	711	303
peak1045	12	3	142	77	3	5	94	36
peak1046	21	7	144	89	5	2	71	39
peak1047	18	3	112	49	5	0	37	18
peak1048	4	2	67	12	5	1	15	11
peak1049	29	23	517	379	33	6	417	177
peak1050	11	2	246	86	0	0	193	59
peak1051	4	2	34	41	5	0	33	27
peak1052	16	4	119	81	17	4	96	40
peak1053	20	10	234	118	12	6	176	56
peak1054	4	2	15	1	1	1	59	10
peak1055	8	5	71	72	7	2	77	24
peak1056	41	11	286	172	28	12	223	94
peak1057	10	8	194	132	8	3	98	84
peak1058	17	6	384	188	19	1	369	71
peak1059	8	6	50	33	5	0	44	14
peak1060	23	7	255	83	14	2	242	48
peak1061	3	3	35	14	5	1	76	35
peak1062	15	17	40	12	10	3	78	20
peak1063	9	3	36	10	4	4	112	27
peak1064	15	12	63	7	10	5	64	16
peak1065	19	8	85	36	11	2	109	29
peak1066	1	0	30	6	0	0	101	33
peak1067	0	1	21	0	0	0	65	23
peak1068	1	0	31	4	3	2	91	38
peak1069	6	3	140	81	3	2	74	39
peak1070	11	4	65	65	4	1	58	47
peak1071	2	3	34	45	1	0	17	15
peak1072	15	10	99	45	9	3	112	64
peak1073	7	9	116	93	9	4	92	27
peak1074	6	1	76	57	5	2	60	15
peak1075	221	100	1775	1120	162	47	1839	722
peak1076	9	5	150	83	4	2	118	22
peak1077	19	7	260	128	10	2	237	44
peak1078	3	0	67	49	2	0	53	24
peak1079	10	4	81	46	3	1	73	20
peak1080	1	0	34	5	2	0	67	12
peak1081	2	5	73	45	0	2	62	47
peak1082	11	1	175	56	1	0	80	35
peak1083	13	3	111	70	9	2	115	33
peak1084	21	18	320	127	16	5	302	131
peak1085	28	6	228	44	17	1	160	27
peak1086	39	21	381	179	26	3	335	70
peak1087	11	2	83	75	11	2	74	35
peak1088	11	9	97	15	10	1	187	56
peak1089	16	6	54	74	10	4	61	25
peak1090	41	11	105	110	28	1	82	54
peak1091	7	6	78	59	4	0	63	30
peak1092	5	3	79	67	5	1	65	27
peak1093	14	11	435	250	12	4	323	134
peak1094	84	20	401	227	38	11	422	100
peak1095	2	2	46	13	2	0	48	29
peak1096	3	4	629	24	2	1	631	8
peak1097	2	0	65	26	4	3	44	27
peak1098	20	6	227	91	4	3	194	38
peak1099	18	4	165	126	10	0	100	77
peak1100	0	8	54	11	7	2	149	47
peak1101	20	4	255	62	18	6	353	132
peak1102	7	3	153	60	11	2	169	30
peak1103	6	2	171	33	5	0	117	31
peak1104	26	7	116	75	8	0	84	44
peak1105	15	5	30	34	8	1	29	13
peak1106	11	2	41	46	6	4	39	16
peak1107	17	8	98	35	8	0	52	22
peak1108	18	8	63	58	19	3	54	27
peak1109	20	5	100	91	12	2	53	31
peak1110	11	5	60	40	4	2	35	20
peak1111	16	10	123	94	8	5	49	40
peak1112	2	3	55	18	4	0	121	56
peak1113	19	8	194	115	22	2	257	44
peak1114	36	15	347	181	30	12	334	96
peak1115	23	10	225	139	35	5	254	70
peak1116	3	3	57	5	5	0	269	92
peak1117	45	18	140	98	16	6	120	30
peak1118	16	4	443	128	4	5	652	318
peak1119	7	6	95	62	3	0	78	49
peak1120	13	8	185	151	13	6	102	74
peak1121	38	10	87	56	27	0	71	32
peak1122	37	24	70	21	36	8	150	22
peak1123	64	49	471	289	92	26	954	470
peak1124	14	11	85	59	8	2	63	20
peak1125	23	17	74	36	15	4	54	15
peak1126	2	1	124	17	3	1	192	41
peak1127	11	5	93	37	5	0	74	44
peak1128	45	23	185	140	43	6	113	56
peak1129	9	5	92	20	5	1	85	22
peak1130	11	7	272	85	9	1	167	60
peak1131	6	1	46	33	2	1	27	15
peak1132	17	8	152	58	14	3	124	55
peak1133	20	5	115	74	8	2	92	29
peak1134	61	11	566	268	35	7	587	122
peak1135	11	3	66	33	7	1	51	18
peak1136	18	4	72	36	11	7	72	26
peak1137	19	3	141	82	9	4	191	104
peak1138	11	1	51	35	7	2	27	15
peak1139	18	1	93	53	11	0	69	34
peak1140	9	5	120	55	3	0	66	36
peak1141	32	12	295	264	12	2	200	144
peak1142	12	3	35	51	6	2	35	26
peak1143	53	20	291	190	28	9	215	96
peak1144	5	1	156	10	14	2	507	117
peak1145	12	6	609	188	8	6	730	285
peak1146	6	1	50	8	9	3	92	30
peak1147	2	2	34	11	3	2	94	38
peak1148	1	0	19	4	1	0	67	37
peak1149	5	1	75	7	9	2	114	43
peak1150	4	0	40	1	5	1	140	85
peak1151	31	10	272	88	14	9	163	96
peak1152	10	7	88	33	1	1	61	24
peak1153	3	2	79	25	2	0	51	26
peak1154	14	8	71	49	6	2	48	28
peak1155	18	17	432	45	13	11	785	219
peak1156	222	98	873	608	168	29	928	256
peak1157	5	4	90	51	3	1	41	30
peak1158	17	4	56	54	10	4	43	21
peak1159	10	1	32	26	4	3	28	7
peak1160	13	9	204	136	8	2	171	126
peak1161	2	0	102	8	1	0	371	183
peak1162	19	7	111	39	12	2	65	15
peak1163	3	5	66	63	2	0	61	29
peak1164	77	27	405	240	44	7	228	170
peak1165	28	11	482	63	20	3	261	53
peak1166	20	7	123	70	7	2	116	35
peak1167	13	6	51	11	13	4	123	33
peak1168	39	12	184	144	22	3	176	55
peak1169	19	7	176	82	8	6	201	37
peak1170	22	7	135	99	13	1	72	46
peak1171	7	2	34	50	4	0	32	27
peak1172	0	4	29	35	2	0	35	16
peak1173	11	1	82	32	8	3	44	16
peak1174	42	15	368	211	27	4	549	88
peak1175	42	14	154	61	19	4	138	18
peak1176	35	15	269	94	24	11	250	44
peak1177	4	3	101	16	2	2	136	93
peak1178	3	2	160	35	3	0	91	27
peak1179	8	3	67	73	3	0	46	42
peak1180	22	7	488	227	23	3	390	146
peak1181	19	6	126	58	17	1	132	25
peak1182	18	4	141	69	8	2	68	41
peak1183	6	2	212	126	9	4	133	65
peak1184	53	14	267	176	30	3	250	100
peak1185	15	3	123	72	7	3	119	48
peak1186	14	4	68	71	11	2	65	30
peak1187	5	1	96	61	4	1	53	16
peak1188	153	58	397	383	114	13	367	165
peak1189	0	4	18	0	0	1	82	15
peak1190	29	14	357	137	8	5	202	90
peak1191	21	16	134	87	12	0	66	49
peak1192	6	4	55	52	5	2	28	31
peak1193	12	5	113	50	5	1	36	26
peak1194	53	20	301	63	33	4	261	30
peak1195	24	6	244	53	20	5	199	34
peak1196	12	8	622	324	9	5	810	205
peak1197	8	1	135	11	9	0	283	49
peak1198	21	7	338	85	12	1	273	66
peak1199	10	6	83	34	14	2	46	12
peak1200	10	4	101	38	5	1	89	24
peak1201	23	2	127	61	13	3	188	26
peak1202	11	5	15	3	9	1	46	10
peak1203	8	1	320	83	9	4	277	171
peak1204	35	18	95	49	18	4	90	9
peak1205	26	11	221	85	17	2	164	36
peak1206	44	10	680	271	23	11	447	137
peak1207	13	5	89	51	1	2	92	46
peak1208	1	1	28	3	4	2	65	28
peak1209	20	10	135	74	7	1	71	37
peak1210	7	3	77	87	5	0	66	47
peak1211	23	12	436	245	8	3	274	122
peak1212	12	11	101	40	14	3	84	11
peak1213	20	9	158	135	18	3	206	59
peak1214	32	16	222	105	38	6	218	41
peak1215	28	9	73	66	28	3	86	29
peak1216	14	2	185	93	3	5	117	50
peak1217	4	0	106	59	1	0	79	47
peak1218	36	12	196	248	19	6	169	115
peak1219	23	9	91	107	9	6	72	33
peak1220	34	25	242	166	32	5	295	56
peak1221	6	2	16	6	3	3	59	13
peak1222	2	1	15	13	0	2	82	104
peak1223	49	15	189	91	35	5	214	61
peak1224	11	4	109	12	4	3	215	56
peak1225	27	9	149	68	11	2	148	48
peak1226	21	8	141	55	7	5	113	41
peak1227	8	2	67	29	2	0	212	41
peak1228	16	6	138	80	7	1	150	64
peak1229	5	2	44	13	1	2	104	55
peak1230	29	15	206	61	27	6	260	86
peak1231	47	22	325	161	20	7	222	89
peak1232	78	35	394	249	40	12	349	148
peak1233	4	2	88	31	8	3	220	76
peak1234	8	6	124	28	10	3	164	41
peak1235	4	3	103	11	2	0	100	13
peak1236	7	3	316	29	2	3	266	37
peak1237	13	8	296	159	7	4	327	126
peak1238	39	13	186	45	20	10	92	38
peak1239	27	20	185	97	13	5	332	81
peak1240	9	6	349	114	14	3	281	124
peak1241	27	13	184	66	17	4	134	53
peak1242	19	8	106	49	15	7	63	13
peak1243	5	7	52	25	6	3	82	32
peak1244	7	4	49	12	12	4	62	20
peak1245	14	2	50	23	3	0	209	120
peak1246	2	0	136	57	1	1	145	38
peak1247	2	0	70	22	0	1	100	28
peak1248	18	11	192	51	11	4	273	41
peak1249	21	11	233	99	15	4	207	52
peak1250	13	5	185	66	5	2	140	41
peak1251	5	3	48	37	4	1	47	24
peak1252	5	3	342	133	8	2	251	104
peak1253	23	7	118	74	17	1	139	29
peak1254	13	7	175	75	7	1	176	26
peak1255	35	14	234	150	19	3	154	93
peak1256	26	17	358	132	17	9	268	128
peak1257	2	1	69	50	1	2	25	26
peak1258	27	9	117	53	9	2	95	20
peak1259	0	1	289	20	2	0	645	320
peak1260	4	2	95	50	2	0	129	66
peak1261	23	8	184	89	13	1	126	73
peak1262	6	1	76	16	4	1	52	10
peak1263	11	5	86	23	2	1	95	27
peak1264	0	0	22	21	6	0	48	63
peak1265	5	6	33	23	0	1	62	33
peak1266	20	9	142	115	19	5	310	155
peak1267	8	2	67	50	11	5	132	30
peak1268	7	3	56	26	9	1	59	23
peak1269	16	5	62	42	10	2	56	18
peak1270	50	9	288	160	35	3	220	92
peak1271	2	1	74	68	2	1	90	30
peak1272	16	5	76	47	17	0	29	31
peak1273	16	8	79	53	10	2	76	16
peak1274	14	4	74	53	15	1	93	19
peak1275	11	6	300	150	5	2	149	203
peak1276	42	9	162	78	18	5	116	39
peak1277	16	4	63	67	5	4	50	29
peak1278	0	1	31	32	1	1	13	11
peak1279	5	2	44	58	9	0	52	21
peak1280	10	1	185	76	8	3	150	48
peak1281	23	13	201	154	19	0	122	67
peak1282	10	6	155	65	8	1	127	43
peak1283	39	12	144	116	10	3	109	41
peak1284	52	24	608	379	27	8	344	171
peak1285	72	23	561	332	57	10	363	223
peak1286	49	15	353	162	27	5	209	106
peak1287	63	17	393	233	35	10	275	111
peak1288	23	11	190	72	10	6	119	65
peak1289	19	7	77	43	7	2	48	23
peak1290	33	12	237	120	17	5	172	55
peak1291	9	7	74	82	13	3	83	36
peak1292	37	13	206	129	29	2	125	59
peak1293	0	0	33	3	0	0	110	40
peak1294	37	10	296	175	12	4	331	73
peak1295	106	43	514	479	62	10	434	193
peak1296	53	20	139	82	28	19	189	225
peak1297	28	28	186	110	18	7	197	41
peak1298	14	6	315	91	9	5	266	72
peak1299	42	18	157	118	32	6	166	57
peak1300	32	10	393	75	18	4	431	113
peak1301	5	4	139	22	5	0	246	100
peak1302	17	3	59	39	3	1	73	22
peak1303	13	7	58	56	8	7	74	28
peak1304	39	22	259	160	30	6	214	59
peak1305	13	10	102	20	6	3	93	23
peak1306	7	3	86	53	5	0	71	54
peak1307	19	6	101	62	10	2	94	43
peak1308	11	3	103	68	4	0	75	51
peak1309	9	3	42	58	1	3	25	12
peak1310	35	15	406	231	13	8	397	231
peak1311	6	2	137	79	5	1	240	63
peak1312	25	14	392	203	19	4	265	95
peak1313	14	5	261	115	4	1	126	86
peak1314	7	1	124	99	3	1	62	39
peak1315	10	3	122	109	2	0	80	43
peak1316	17	7	167	146	7	2	169	62
peak1317	22	5	239	99	9	1	167	63
peak1318	4	3	72	35	1	2	56	26
peak1319	22	7	150	103	7	0	102	57
peak1320	12	9	168	39	4	1	94	31
peak1321	9	3	133	38	4	4	73	19
peak1322	20	8	315	143	10	7	228	71
peak1323	4	0	197	53	4	0	172	51
peak1324	5	1	26	5	1	1	102	31
peak1325	9	5	89	28	2	1	146	52
peak1326	17	4	59	14	3	3	80	20
peak1327	23	6	78	52	19	3	75	28
peak1328	35	14	516	196	23	4	426	111
peak1329	10	5	111	31	9	1	96	15
peak1330	72	27	854	585	53	19	590	276
peak1331	15	11	171	85	13	2	151	64
peak1332	29	15	196	174	19	6	134	60
peak1333	42	16	256	190	32	1	204	75
peak1334	53	15	203	109	40	3	164	39
peak1335	9	2	139	85	10	2	122	32
peak1336	21	5	349	150	18	1	368	92
peak1337	25	18	337	181	27	5	258	86
peak1338	239	66	3130	1041	98	42	1878	724
peak1339	109	51	566	366	49	24	431	248
peak1340	36	16	318	81	22	4	217	81
peak1341	60	14	261	111	35	6	158	71
peak1342	93	24	406	186	33	8	277	120
peak1343	61	14	325	135	31	9	223	72
peak1344	46	20	175	114	15	3	83	42
peak1345	44	27	260	224	27	8	168	76
peak1346	7	3	74	86	7	1	84	31
peak1347	26	13	326	307	16	3	475	162
peak1348	3	0	84	23	1	0	56	28
peak1349	2	5	57	26	4	0	42	13
peak1350	56	27	91	23	49	10	159	22
peak1351	10	3	70	4	5	1	234	56
peak1352	0	0	25	3	3	0	112	64
peak1353	21	12	52	6	12	5	74	27
peak1354	30	3	52	18	9	2	101	46
peak1355	7	2	97	38	8	3	121	20
peak1356	16	9	99	46	4	4	97	37
peak1357	8	4	157	33	8	3	145	31
peak1358	31	15	751	252	23	4	823	120
peak1359	12	4	149	77	9	5	132	29
peak1360	5	3	61	41	2	0	85	35
peak1361	3	1	105	14	6	0	264	54
peak1362	2	0	24	4	2	1	49	28
peak1363	16	6	63	20	6	2	67	21
peak1364	14	5	95	97	6	2	131	53
peak1365	13	4	32	4	10	9	78	10
peak1366	2	2	50	14	1	0	242	61
peak1367	8	3	41	6	4	0	81	27
peak1368	0	0	91	32	1	0	63	23
peak1369	5	3	74	19	2	0	97	15
peak1370	15	1	28	34	3	1	28	6
peak1371	45	15	256	106	18	4	179	36
peak1372	12	5	141	54	14	3	152	39
peak1373	26	14	286	134	24	5	216	75
peak1374	27	8	134	110	14	0	119	44
peak1375	10	2	53	24	8	0	46	14
peak1376	9	2	26	37	5	0	23	13
peak1377	31	20	277	128	23	1	332	80
peak1378	30	14	209	68	12	5	196	47
peak1379	70	23	220	169	53	13	206	71
peak1380	1	0	18	1	0	0	93	23
peak1381	15	11	53	31	5	1	38	19
peak1382	9	3	48	44	5	2	55	17
peak1383	15	6	112	83	12	2	96	64
peak1384	27	14	158	123	19	2	144	88
peak1385	13	7	63	52	7	1	75	18
peak1386	19	9	125	96	10	5	124	74
peak1387	21	6	53	49	9	2	76	18
peak1388	20	15	130	70	14	4	121	47
peak1389	38	6	1075	117	35	4	1526	257
peak1390	5	1	24	11	1	0	53	16
peak1391	5	1	82	35	4	0	88	12
peak1392	9	7	60	81	6	1	73	36
peak1393	10	5	29	46	2	2	19	10
peak1394	67	27	447	293	23	6	302	162
peak1395	2	4	203	48	5	0	140	27
peak1396	13	5	80	30	1	2	80	14
peak1397	11	9	207	124	11	1	154	63
peak1398	39	28	1832	610	40	5	1763	332
peak1399	10	3	158	171	6	0	159	85
peak1400	7	2	45	54	8	1	37	23
peak1401	2	2	108	46	2	1	84	28
peak1402	45	13	433	161	16	4	341	89
peak1403	14	4	87	81	8	3	119	19
peak1404	16	3	193	95	7	2	83	53
peak1405	15	2	68	76	5	1	53	22
peak1406	55	12	162	127	20	3	133	42
peak1407	11	7	367	114	2	0	177	47
peak1408	21	15	198	60	27	3	164	51
peak1409	50	24	326	171	50	6	317	84
peak1410	12	3	109	8	7	5	172	55
peak1411	9	4	202	80	11	2	153	69
peak1412	0	0	9	1	0	0	57	20
peak1413	26	13	409	113	13	4	380	114
peak1414	30	8	196	80	4	1	194	63
peak1415	27	11	331	115	21	3	383	76
peak1416	13	6	119	127	10	0	98	42
peak1417	3	2	64	7	2	0	244	89
peak1418	51	29	214	133	32	6	230	53
peak1419	39	10	156	103	24	7	147	49
peak1420	83	78	88	46	60	66	367	96
peak1421	53	23	338	73	37	13	228	41
peak1422	35	10	136	112	16	7	149	56
peak1423	6	3	53	27	2	0	61	16
peak1424	37	9	89	97	22	1	73	34
peak1425	21	11	287	121	9	5	255	49
peak1426	2	0	21	12	0	1	33	46
peak1427	3	1	47	24	3	0	45	54
peak1428	11	0	122	43	5	2	81	36
peak1429	2	1	92	62	5	1	124	28
peak1430	2	0	100	47	4	1	78	20
peak1431	21	8	122	82	17	5	114	26
peak1432	7	2	64	41	5	2	61	25
peak1433	15	11	299	88	8	4	196	37
peak1434	5	2	239	26	7	5	417	110
peak1435	24	10	110	73	17	5	75	28
peak1436	18	9	162	77	9	3	114	46
peak1437	17	6	75	22	13	5	66	22
peak1438	25	7	210	148	9	3	169	73
peak1439	7	3	137	44	10	1	160	17
peak1440	9	3	79	38	6	0	68	36
peak1441	16	2	57	38	16	2	44	18
peak1442	19	8	135	117	15	6	115	69
peak1443	14	5	96	23	11	3	59	9
peak1444	7	4	202	30	11	3	346	193
peak1445	3	3	50	28	6	1	44	22
peak1446	13	3	65	17	5	1	73	7
peak1447	31	10	99	88	22	3	62	42
peak1448	35	10	111	55	20	4	98	30
peak1449	16	9	113	65	7	2	136	41
peak1450	5	2	82	31	3	1	81	10
peak1451	1	0	41	4	0	2	126	28
peak1452	44	14	423	127	31	11	531	126
peak1453	99	34	9584	1586	85	12	12674	2283
peak1454	8	2	65	7	4	2	43	10
peak1455	14	5	102	55	6	6	62	42
peak1456	16	2	184	83	5	7	56	22
peak1457	5	7	49	15	7	1	11	5
peak1458	19	3	72	63	6	6	28	16
peak1459	5	3	84	29	4	3	23	21
peak1460	9	4	61	46	3	1	9	16
peak1461	7	8	31	53	1	1	18	21
peak1462	5	2	126	105	1	1	79	53
peak1463	10	1	156	56	9	1	137	35
peak1464	17	11	108	56	5	0	124	56
peak1465	11	4	60	46	6	0	115	18
peak1466	6	2	58	9	8	0	283	74
peak1467	5	4	123	29	5	4	324	79
peak1468	18	9	283	194	11	1	279	79
peak1469	19	2	141	42	13	2	120	29
peak1470	5	3	26	11	0	0	98	161
peak1471	41	15	143	58	13	8	310	89
peak1472	28	17	94	95	27	2	134	37
peak1473	14	6	190	94	7	1	117	66
peak1474	15	8	415	114	8	1	425	187
peak1475	4	1	60	29	2	1	89	43
peak1476	1	0	24	1	0	0	64	31
peak1477	7	4	75	10	5	3	136	39
peak1478	27	15	187	127	27	9	194	59
peak1479	2	1	29	3	2	1	92	25
peak1480	11	6	117	29	10	2	121	48
peak1481	4	5	54	29	8	3	127	24
peak1482	2	0	106	46	3	0	87	81
peak1483	64	40	418	373	31	17	142	93
peak1484	8	6	33	10	3	3	59	9
peak1485	0	1	26	7	0	1	72	19
peak1486	3	2	31	10	2	0	61	25
peak1487	2	4	57	22	6	0	113	42
peak1488	16	6	406	146	9	8	364	80
peak1489	25	7	392	186	15	5	457	92
peak1490	2	0	104	9	1	1	217	120
peak1491	16	3	85	62	3	3	42	18
peak1492	2	2	53	6	0	0	54	20
peak1493	0	0	67	4	0	0	197	94
peak1494	1	0	114	11	3	3	269	45
peak1495	10	4	120	30	10	7	471	105
peak1496	3	1	57	21	4	1	64	22
peak1497	10	1	119	26	5	2	137	65
peak1498	30	20	132	114	16	9	118	55
peak1499	13	3	46	6	5	1	94	24
peak1500	22	2	341	27	11	2	712	280
peak1501	16	8	69	23	15	3	107	32
peak1502	15	3	48	14	10	4	99	31
peak1503	5	2	278	41	6	0	772	211
peak1504	4	1	102	56	4	2	88	51
peak1505	12	2	87	65	8	4	91	23
peak1506	5	3	66	27	3	2	42	28
peak1507	10	9	511	153	5	4	807	244
peak1508	7	4	92	20	1	2	231	97
peak1509	2	2	55	7	3	1	88	17
peak1510	12	2	115	23	1	1	82	35
peak1511	17	5	54	11	12	0	52	13
peak1512	14	5	382	69	15	2	678	277
peak1513	5	3	248	45	5	2	431	161
peak1514	5	1	72	40	0	3	46	20
peak1515	21	6	91	53	11	2	76	24
peak1516	1	1	45	26	1	0	79	43
peak1517	12	5	38	38	12	2	47	18
peak1518	10	0	16	4	5	1	67	14
peak1519	18	5	30	3	4	3	59	17
peak1520	5	8	130	65	5	4	176	42
peak1521	9	6	60	19	8	4	103	37
peak1522	4	1	13	7	2	3	88	8
peak1523	6	5	64	18	5	3	62	20
peak1524	5	6	109	77	6	1	110	43
peak1525	12	10	60	28	10	1	91	44
peak1526	2	3	47	44	1	3	36	25
peak1527	25	5	92	53	13	5	62	17
peak1528	1	1	70	9	2	0	216	46
peak1529	11	9	53	53	7	2	60	20
peak1530	6	4	38	50	6	0	43	26
peak1531	24	10	160	70	6	4	93	31
peak1532	15	3	107	39	8	2	92	25
peak1533	14	8	66	26	10	3	31	20
peak1534	3	1	93	24	3	1	102	40
peak1535	13	7	137	80	4	2	96	43
peak1536	7	1	157	61	6	1	153	61
peak1537	18	13	68	12	10	2	94	29
peak1538	17	10	85	34	12	3	133	37
peak1539	11	8	150	48	9	2	146	26
peak1540	18	8	63	42	7	1	86	16
peak1541	3	4	142	39	8	3	198	28
peak1542	7	6	148	77	8	0	89	38
peak1543	6	2	45	14	3	2	24	14
peak1544	8	7	557	200	5	3	467	167
peak1545	14	5	71	76	5	0	73	42
peak1546	11	3	113	65	2	2	214	72
peak1547	7	1	53	43	3	1	26	14
peak1548	15	7	384	159	6	2	262	116
peak1549	34	14	259	228	21	6	290	98
peak1550	6	1	59	50	1	1	35	20
peak1551	24	6	73	48	16	5	64	25
peak1552	49	10	562	294	25	0	371	133
peak1553	40	14	397	261	25	5	335	150
peak1554	19	8	384	100	9	3	686	317
peak1555	12	5	305	70	6	2	267	133
peak1556	2	1	32	5	2	0	78	20
peak1557	10	13	131	55	11	5	118	25
peak1558	21	7	352	160	19	5	275	43
peak1559	6	2	52	39	7	0	43	33
peak1560	9	3	106	69	5	1	60	56
peak1561	19	4	127	34	4	2	65	22
peak1562	14	5	137	75	7	1	159	30
peak1563	34	15	502	226	31	6	479	141
peak1564	11	2	112	17	11	1	329	66
peak1565	26	4	48	50	6	2	56	20
peak1566	13	5	160	67	13	4	149	20
peak1567	16	16	106	86	15	1	75	32
peak1568	15	13	177	42	6	6	128	28
peak1569	1	0	69	31	2	0	52	20
peak1570	1	0	52	24	3	1	76	33
peak1571	15	3	90	53	6	1	77	19
peak1572	8	3	37	44	2	1	31	9
peak1573	7	6	100	55	3	4	54	42
peak1574	8	3	112	87	3	2	65	43
peak1575	8	6	101	23	10	2	82	44
peak1576	8	1	181	93	10	2	124	41
peak1577	25	6	51	51	12	2	53	32
peak1578	22	5	128	187	9	3	60	62
peak1579	13	9	125	40	11	6	119	36
peak1580	13	2	111	77	16	1	130	40
peak1581	15	5	125	61	6	4	104	44
peak1582	10	5	166	91	8	2	124	55
peak1583	8	4	43	59	9	1	42	12
peak1584	5	1	164	85	1	0	80	53
peak1585	13	3	135	106	9	0	83	37
peak1586	7	1	101	68	4	1	74	34
peak1587	10	3	101	76	8	2	51	44
peak1588	27	10	116	86	12	6	89	56
peak1589	13	8	62	53	10	4	42	13
peak1590	13	2	65	41	5	2	83	20
peak1591	0	0	18	1	1	2	64	31
peak1592	8	2	78	5	10	4	204	53
peak1593	12	8	119	119	4	0	130	65
peak1594	7	3	67	36	4	2	59	13
peak1595	5	0	85	50	3	0	83	33
peak1596	22	2	273	203	7	3	211	98
peak1597	15	2	73	56	9	1	63	30
peak1598	25	9	259	112	26	7	183	67
peak1599	5	1	127	26	3	0	83	30
peak1600	7	1	62	34	3	0	38	14
peak1601	6	4	60	38	1	1	44	19
peak1602	0	1	229	16	0	1	683	219
peak1603	13	2	36	35	9	3	26	4
peak1604	5	2	127	73	4	1	87	46
peak1605	12	3	128	52	6	1	150	43
peak1606	9	4	149	57	6	3	77	39
peak1607	16	9	287	157	12	5	163	66
peak1608	34	10	519	295	29	4	528	232
peak1609	5	4	109	77	0	0	56	43
peak1610	3	0	25	2	0	0	57	22
peak1611	17	8	124	33	5	2	60	14
peak1612	20	3	84	69	10	3	39	32
peak1613	43	12	234	55	17	4	122	35
peak1614	29	8	147	94	12	1	73	43
peak1615	39	11	226	89	11	8	117	49
peak1616	21	3	154	42	5	1	83	35
peak1617	77	27	665	468	33	11	497	212
peak1618	62	23	1894	778	43	16	1274	344
peak1619	129	50	2109	617	121	19	1966	364
peak1620	80	34	1154	297	97	25	1148	383
peak1621	6	9	76	12	14	14	243	58
peak1622	172	90	3572	427	205	48	5254	1323
peak1623	6	1	144	47	6	0	184	21
peak1624	55	27	981	310	44	18	586	161
peak1625	19	11	82	20	10	2	77	22
peak1626	23	20	283	107	18	4	285	145
peak1627	39	20	216	90	16	2	148	89
peak1628	10	4	75	37	7	2	57	15
peak1629	55	25	474	215	20	9	287	176
peak1630	50	23	645	330	37	5	520	170
peak1631	1	1	47	14	0	0	34	8
peak1632	60	24	375	210	33	5	330	82
peak1633	5	4	78	27	2	1	63	12
peak1634	6	3	189	72	5	1	217	71
peak1635	5	2	66	31	3	0	51	13
peak1636	1	2	677	129	4	1	413	106
peak1637	9	2	70	21	2	1	25	15
peak1638	8	2	59	73	3	2	35	33
peak1639	8	4	289	57	12	5	502	461
peak1640	38	15	710	226	19	6	583	138
peak1641	25	12	111	72	5	2	96	44
peak1642	26	9	165	70	12	0	128	40
peak1643	14	5	130	36	9	3	73	10
peak1644	39	11	111	44	22	5	100	25
peak1645	21	4	176	44	15	3	114	65
peak1646	6	5	111	56	9	2	112	30
peak1647	3	4	37	3	2	3	83	23
peak1648	41	26	251	63	17	3	474	207
peak1649	75	28	486	188	25	8	380	246
peak1650	145	55	819	672	66	23	479	286
peak1651	18	11	112	65	7	3	102	27
peak1652	15	6	130	79	8	6	59	44
peak1653	32	13	228	116	8	1	119	92
peak1654	19	5	88	49	5	1	44	20
peak1655	19	5	101	70	11	3	46	40
peak1656	44	11	104	64	15	6	39	29
peak1657	60	26	545	129	32	3	438	166
peak1658	102	43	683	270	40	20	1015	416
peak1659	9	7	55	6	6	1	48	40
peak1660	7	1	133	69	5	1	112	41
peak1661	14	7	42	12	15	1	71	10
peak1662	16	5	170	158	19	5	187	156
peak1663	10	3	68	35	3	1	86	14
peak1664	11	1	182	20	1	2	748	254
peak1665	45	27	436	319	36	7	621	237
peak1666	16	11	179	129	9	9	211	75
peak1667	42	21	148	71	22	8	151	55
peak1668	36	12	215	122	22	5	209	52
peak1669	30	21	244	159	19	2	152	90
peak1670	9	7	182	55	4	0	213	71
peak1671	7	4	73	26	6	1	69	18
peak1672	46	14	229	162	17	6	186	62
peak1673	7	0	72	25	5	2	121	30
peak1674	6	5	97	20	4	1	464	87
peak1675	10	6	141	71	7	4	129	46
peak1676	4	0	42	10	1	1	103	64
peak1677	20	8	92	39	10	4	101	30
peak1678	31	5	129	54	13	5	151	23
peak1679	2	4	193	17	2	11	1412	356
peak1680	7	2	84	44	7	2	207	75
peak1681	32	11	296	217	6	2	306	83
peak1682	1	1	6	5	1	0	57	20
peak1683	43	22	668	100	36	10	1262	210
peak1684	61	21	346	154	44	2	285	63
peak1685	10	6	77	14	3	3	92	12
peak1686	11	4	157	80	5	0	116	55
peak1687	17	5	257	136	8	2	184	69
peak1688	7	4	1184	87	5	4	7092	1827
peak1689	20	7	105	76	15	3	119	42
peak1690	23	7	228	148	19	1	158	74
peak1691	21	5	100	64	8	1	88	20
peak1692	23	14	104	109	8	2	100	37
peak1693	30	14	79	83	9	5	67	36
peak1694	40	17	237	249	32	9	174	114
peak1695	3	4	83	69	6	1	89	22
peak1696	18	7	98	30	7	4	112	33
peak1697	30	10	204	60	13	1	153	43
peak1698	14	0	180	34	5	2	125	41
peak1699	22	7	146	109	9	5	104	55
peak1700	11	7	109	32	10	3	77	34
peak1701	10	6	99	61	4	1	129	30
peak1702	2	5	51	11	2	2	32	12
peak1703	13	3	174	84	7	2	138	47
peak1704	15	4	132	90	5	3	93	42
peak1705	89	35	249	177	49	16	317	73
peak1706	17	4	92	25	7	3	76	19
peak1707	25	10	136	49	13	8	86	19
peak1708	58	25	503	207	50	8	347	176
peak1709	34	5	187	66	9	2	139	18
peak1710	68	18	204	143	28	10	173	47
peak1711	39	13	146	89	24	4	105	27
peak1712	61	21	373	274	30	11	304	178
peak1713	46	22	73	22	32	13	120	33
peak1714	19	13	154	75	26	3	197	44
peak1715	1	0	78	5	1	0	308	92
peak1716	5	2	50	10	4	4	164	60
peak1717	4	0	39	31	2	0	28	14
peak1718	16	7	97	63	10	0	86	43
peak1719	7	1	119	83	8	2	59	24
peak1720	21	12	258	155	20	2	223	99
peak1721	3	4	61	14	1	1	138	28
peak1722	15	7	82	79	9	3	83	40
peak1723	21	4	40	40	21	4	53	14
peak1724	31	10	277	153	15	6	244	93
peak1725	15	4	204	129	11	5	154	63
peak1726	40	7	135	104	15	4	109	43
peak1727	6	5	41	51	4	0	21	17
peak1728	25	11	172	156	9	3	126	83
peak1729	10	2	56	55	6	1	60	27
peak1730	10	3	48	31	5	1	47	16
peak1731	13	3	139	70	10	3	46	60
peak1732	6	4	24	4	7	1	73	16
peak1733	15	8	593	157	14	0	501	119
peak1734	10	3	69	44	5	1	58	19
peak1735	35	6	217	179	14	4	142	57
peak1736	16	4	63	113	9	1	43	36
peak1737	14	6	85	45	4	4	68	32
peak1738	23	10	242	142	10	3	121	80
peak1739	20	4	144	19	9	0	99	11
peak1740	24	11	91	85	17	0	73	38
peak1741	9	5	152	40	2	2	198	95
peak1742	22	2	80	58	14	7	66	25
peak1743	32	13	197	136	11	3	171	43
peak1744	27	11	139	68	8	9	97	43
peak1745	24	4	91	61	4	3	48	27
peak1746	12	2	60	49	7	1	35	24
peak1747	42	14	179	65	21	4	139	39
peak1748	29	7	78	70	21	5	77	23
peak1749	70	38	342	182	57	13	355	115
peak1750	141	33	255	151	95	19	366	108
peak1751	13	8	179	28	14	0	357	127
peak1752	5	3	51	15	5	2	94	28
peak1753	38	22	291	191	19	1	328	108
peak1754	20	7	99	56	11	2	104	51
peak1755	17	6	694	185	13	3	703	130
peak1756	11	6	144	69	5	2	52	33
peak1757	66	30	1104	506	56	15	841	258
peak1758	42	11	136	87	25	4	144	35
peak1759	14	7	126	10	8	5	158	59
peak1760	39	10	903	631	24	6	1146	416
peak1761	35	13	135	30	22	8	135	15
peak1762	54	24	516	192	7	9	338	330
peak1763	10	11	108	18	1	1	31	15
peak1764	45	16	195	95	9	6	99	50
peak1765	14	5	153	39	6	2	70	32
peak1766	10	4	73	34	6	7	39	54
peak1767	43	16	453	191	9	7	118	114
peak1768	27	17	293	79	6	7	102	60
peak1769	4	1	93	45	0	0	68	83
peak1770	12	15	57	9	1	1	44	9
peak1771	15	11	121	56	3	1	20	34
peak1772	13	5	773	240	9	1	865	194
peak1773	5	7	151	49	3	4	154	29
peak1774	6	2	52	15	4	1	45	20
peak1775	8	2	63	5	5	0	23	0
peak1776	14	6	138	62	10	0	156	25
peak1777	21	2	298	76	14	1	305	55
peak1778	75	27	231	123	38	2	254	34
peak1779	34	9	320	223	41	9	255	128
peak1780	5	1	135	72	9	1	147	34
peak1781	20	7	276	156	14	5	163	91
peak1782	6	3	56	30	3	2	52	21
peak1783	5	6	65	14	3	0	56	53
peak1784	4	3	62	28	1	1	40	15
peak1785	13	4	108	89	4	0	93	56
peak1786	18	7	521	280	9	6	324	174
peak1787	3	1	36	6	4	4	88	70
peak1788	22	6	210	69	21	7	244	64
peak1789	36	14	178	78	15	8	144	39
peak1790	17	5	154	71	13	1	119	54
peak1791	29	9	228	57	12	0	217	51
peak1792	5	4	111	48	3	1	155	48
peak1793	9	12	78	22	15	2	97	20
peak1794	9	2	373	143	7	2	397	92
peak1795	21	9	100	42	7	9	70	28
peak1796	60	41	293	238	39	11	288	105
peak1797	23	4	455	249	17	5	625	196
peak1798	7	2	76	34	13	1	72	17
peak1799	14	4	185	19	12	3	178	22
peak1800	7	4	53	29	1	2	54	16
peak1801	9	1	67	50	0	0	32	26
peak1802	9	5	237	59	6	0	168	70
peak1803	1	4	82	49	9	1	61	22
peak1804	5	3	52	47	3	0	75	27
peak1805	13	4	84	91	9	0	89	36
peak1806	4	5	36	2	2	1	112	45
peak1807	56	17	384	236	31	5	262	103
peak1808	8	5	67	19	9	2	59	30
peak1809	20	7	2855	245	16	5	2520	619
peak1810	19	14	160	83	6	7	219	83
peak1811	26	9	194	76	14	5	136	54
peak1812	19	9	176	98	4	2	108	45
peak1813	9	6	109	119	3	0	92	60
peak1814	20	9	62	22	29	3	46	8
peak1815	29	12	506	261	22	5	318	180
peak1816	19	9	141	67	7	1	143	45
peak1817	10	5	96	70	2	1	93	50
peak1818	2	1	70	40	5	0	31	23
peak1819	38	22	206	100	30	1	292	69
peak1820	1	0	53	40	1	0	60	49
peak1821	2	2	115	50	2	1	123	28
peak1822	5	7	215	15	9	9	724	176
peak1823	2	0	93	43	4	2	110	18
peak1824	16	4	99	61	6	5	116	50
peak1825	0	2	43	7	0	1	230	115
peak1826	13	3	94	47	1	1	49	28
peak1827	38	14	162	110	11	3	91	66
peak1828	32	25	1332	508	32	18	1710	1112
peak1829	106	42	1809	163	40	20	2398	462
peak1830	151	68	799	103	170	35	1265	251
peak1831	8	5	80	34	6	2	51	28
peak1832	3	9	131	88	5	3	93	47
peak1833	26	9	240	107	9	5	146	77
peak1834	19	6	98	53	7	7	75	18
peak1835	98	45	771	129	80	26	1580	346
peak1836	22	5	106	51	8	3	70	25
peak1837	17	6	68	35	12	4	101	63
peak1838	3	4	63	28	1	0	82	31
peak1839	8	3	224	90	4	2	237	44
peak1840	8	4	60	50	8	5	56	24
peak1841	31	5	222	51	13	1	211	60
peak1842	4	6	224	62	2	1	297	60
peak1843	31	25	420	259	30	12	527	185
peak1844	14	3	279	119	8	5	272	98
peak1845	16	10	351	156	17	4	232	86
peak1846	31	11	330	108	17	4	381	80
peak1847	34	23	232	113	28	7	160	67
peak1848	33	3	358	151	16	4	420	116
peak1849	22	6	147	101	8	1	125	42
peak1850	14	7	188	131	5	3	175	56
peak1851	11	8	69	1	7	12	251	54
peak1852	7	4	57	38	3	2	53	17
peak1853	5	3	102	15	5	0	122	44
peak1854	17	12	433	161	28	4	366	133
peak1855	7	5	87	76	7	2	78	39
peak1856	41	10	79	71	20	3	63	15
peak1857	87	32	613	273	56	8	572	144
peak1858	113	44	707	581	76	15	608	186
peak1859	23	15	94	64	23	3	104	58
peak1860	60	24	297	169	39	7	219	90
peak1861	40	10	732	337	22	6	486	288
peak1862	33	16	487	371	19	7	257	183
peak1863	7	3	48	37	6	0	34	8
peak1864	50	22	204	189	23	6	200	85
peak1865	98	32	401	251	46	9	201	110
peak1866	162	55	1003	871	64	18	624	401
peak1867	54	19	308	87	26	3	279	54
peak1868	32	19	344	289	14	9	292	144
peak1869	11	8	87	99	15	6	92	77
peak1870	15	3	53	39	15	5	51	19
peak1871	24	10	147	77	14	1	119	55
peak1872	24	5	117	43	3	4	42	25
peak1873	12	2	75	31	5	3	35	16
peak1874	17	7	95	73	6	6	63	33
peak1875	11	2	67	18	6	2	54	20
peak1876	12	5	105	75	9	2	93	32
peak1877	46	17	290	114	27	12	205	69
peak1878	65	35	561	212	57	6	375	129
peak1879	67	22	493	286	38	10	407	169
peak1880	105	23	908	456	61	11	597	206
peak1881	3	1	34	33	6	0	25	12
peak1882	29	24	41	11	24	7	152	51
peak1883	23	4	444	296	11	2	378	82
peak1884	39	9	189	81	14	2	166	35
peak1885	14	6	171	120	11	3	113	69
peak1886	26	5	86	41	10	3	77	26
peak1887	15	5	190	101	10	4	111	66
peak1888	3	0	36	31	2	0	21	8
peak1889	28	7	2766	107	19	8	1383	52
peak1890	6	2	87	22	4	2	295	59
peak1891	45	15	417	176	21	10	327	112
peak1892	28	13	123	196	22	1	137	71
peak1893	18	6	448	202	22	1	346	122
peak1894	11	4	66	32	6	0	79	33
peak1895	11	4	85	19	3	0	97	35
peak1896	38	22	316	236	32	8	287	90
peak1897	41	17	113	137	23	7	108	66
peak1898	64	31	289	429	56	25	320	283
peak1899	84	54	565	417	83	25	813	582
peak1900	1	1	58	13	1	0	299	96
peak1901	5	2	18	44	8	0	28	15
peak1902	26	11	61	70	17	1	75	28
peak1903	9	2	168	55	4	0	65	25
peak1904	5	2	81	92	8	2	25	29
peak1905	36	10	218	123	18	4	165	78
peak1906	105	27	627	178	62	9	456	87
peak1907	9	3	77	36	7	0	87	21
peak1908	3	1	108	53	3	0	45	26
peak1909	35	28	2606	195	32	13	2096	494
peak1910	17	2	70	43	12	2	63	19
peak1911	16	7	219	184	7	5	176	101
peak1912	12	9	261	105	8	4	262	65
peak1913	78	33	252	49	62	21	255	114
peak1914	16	4	45	8	6	1	107	25
peak1915	114	24	429	368	74	9	311	158
peak1916	20	3	60	40	10	3	68	26
peak1917	11	3	35	47	7	0	57	22
peak1918	13	2	74	49	4	1	60	15
peak1919	40	13	209	102	25	11	178	68
peak1920	26	6	83	56	16	4	94	19
peak1921	15	7	33	38	5	2	38	15
peak1922	16	7	72	70	13	3	62	38
peak1923	15	3	157	105	5	0	181	54
peak1924	0	0	8	0	0	1	135	28
peak1925	13	6	218	103	9	5	120	41
peak1926	2	4	92	9	3	0	178	45
peak1927	14	4	92	69	7	4	42	40
peak1928	20	10	183	136	6	10	99	74
peak1929	17	9	149	98	6	4	66	60
peak1930	8	3	190	9	3	5	413	660
peak1931	13	3	22	72	6	2	24	22
peak1932	8	4	61	53	6	0	47	11
peak1933	4	7	34	45	6	2	25	16
peak1934	27	9	99	61	14	1	106	33
peak1935	11	3	59	37	5	1	40	22
peak1936	8	6	110	52	1	2	68	33
peak1937	7	2	73	19	3	1	71	20
peak1938	7	3	178	83	1	0	102	70
peak1939	74	32	1751	822	40	12	1798	540
peak1940	13	3	124	49	4	3	288	120
peak1941	15	8	77	66	10	0	77	34
peak1942	13	2	126	66	12	3	95	39
peak1943	27	12	410	280	14	2	289	158
peak1944	36	23	309	226	22	2	262	121
peak1945	5	1	69	34	8	1	71	16
peak1946	3	4	61	38	11	2	62	18
peak1947	8	3	40	60	5	3	28	23
peak1948	9	2	49	12	9	2	279	88
peak1949	31	14	76	67	14	9	80	25
peak1950	5	8	49	67	5	1	56	43
peak1951	100	49	737	398	45	12	753	212
peak1952	12	2	41	46	3	1	43	15
peak1953	22	10	231	76	17	6	135	57
peak1954	8	5	132	7	5	4	351	111
peak1955	3	2	67	64	3	0	71	24
peak1956	2	2	123	5	5	1	259	56
peak1957	18	5	80	36	10	3	135	36
peak1958	19	8	869	111	17	3	690	141
peak1959	8	3	75	24	5	0	106	38
peak1960	3	7	83	35	4	2	78	24
peak1961	10	9	124	77	11	1	123	51
peak1962	7	4	113	24	2	3	163	37
peak1963	19	12	92	37	17	5	118	32
peak1964	32	12	242	106	17	1	179	50
peak1965	19	12	173	93	15	8	93	48
peak1966	0	0	44	1	0	0	115	55
peak1967	23	11	150	82	22	5	178	61
peak1968	10	5	25	6	10	4	67	5
peak1969	7	7	38	23	4	0	72	35
peak1970	1	1	16	6	2	2	50	10
peak1971	49	20	489	205	20	8	248	87
peak1972	20	10	66	80	5	2	28	31
peak1973	42	23	373	268	16	7	204	105
peak1974	17	8	188	112	8	5	114	55
peak1975	22	15	286	112	15	4	391	102
peak1976	11	5	185	134	4	3	105	89
peak1977	20	13	115	19	20	5	79	13
peak1978	34	29	325	151	27	9	240	83
peak1979	6	3	112	31	2	2	222	120
peak1980	17	10	166	10	15	8	688	211
peak1981	42	10	105	30	20	3	108	16
peak1982	16	8	227	45	10	6	420	126
peak1983	53	21	382	174	36	8	238	93
peak1984	100	33	436	396	83	11	546	161
peak1985	55	19	493	289	42	8	428	88
peak1986	57	27	84	13	34	16	130	44
peak1987	2	0	107	6	4	0	296	150
peak1988	10	8	394	76	8	2	949	463
peak1989	38	5	102	81	24	2	124	40
peak1990	40	12	207	115	22	3	226	74
peak1991	45	17	254	88	24	6	164	55
peak1992	55	25	1187	465	28	7	951	287
peak1993	19	8	197	93	9	3	133	50
peak1994	2	3	47	31	2	0	57	14
peak1995	37	10	260	134	12	8	262	71
peak1996	25	13	137	132	16	4	111	55
peak1997	74	37	692	416	50	13	716	191
peak1998	14	9	137	58	14	1	191	51
peak1999	12	4	87	60	3	2	34	53
[truncated: 6,837 more rows]
